# Supplementary material for: Distinct chromatin signatures of DNA hypomethylation in aging and cancer
Source: Aging Cell. 2018 Mar 5;17(3):e12744. doi: 10.1111/acel.12744 (PMC5946083; doi:10.1111/acel.12744)
Supplement: Supplementary file 2 [file ACEL-17-e12744-s002.xls]

## Sheet: BRST
num	sampleID	cohort	primary_disease	age_at_initial_pathologic_diagnosis	gender	pathologic_M	pathologic_N	pathologic_T	pathologic_stage	sample_type	GENOMIC_ID_TCGA_BRCA_hMethyl450	Used_for_normal_age_comparisons	normal_age_group	Used_for_cancer_vs_normal_comparisons	Cancer_vs_normal_group	Used_for_cancer_age_comparisons	cancer_age_group
1	TCGA-3C-AAAU-01	TCGA Breast Cancer (BRCA)	breast invasive carcinoma	55	FEMALE	MX	NX	TX	Stage X	Primary Tumor	TCGA-3C-AAAU-01A-11D-A41Q-05	FALSE	NA	TRUE	Primary Tumor	FALSE	NA
2	TCGA-3C-AALI-01	TCGA Breast Cancer (BRCA)	breast invasive carcinoma	50	FEMALE	M0	N1a	T2	Stage IIB	Primary Tumor	TCGA-3C-AALI-01A-11D-A41Q-05	FALSE	NA	TRUE	Primary Tumor	FALSE	NA
3	TCGA-3C-AALJ-01	TCGA Breast Cancer (BRCA)	breast invasive carcinoma	62	FEMALE	M0	N1a	T2	Stage IIB	Primary Tumor	TCGA-3C-AALJ-01A-31D-A41Q-05	FALSE	NA	TRUE	Primary Tumor	FALSE	NA
4	TCGA-3C-AALK-01	TCGA Breast Cancer (BRCA)	breast invasive carcinoma	52	FEMALE	M0	N0 (i+)	T1c	Stage IA	Primary Tumor	TCGA-3C-AALK-01A-11D-A41Q-05	FALSE	NA	TRUE	Primary Tumor	FALSE	NA
5	TCGA-4H-AAAK-01	TCGA Breast Cancer (BRCA)	breast invasive carcinoma	50	FEMALE	M0	N2a	T2	Stage IIIA	Primary Tumor	TCGA-4H-AAAK-01A-12D-A41Q-05	FALSE	NA	TRUE	Primary Tumor	FALSE	NA
6	TCGA-5L-AAT0-01	TCGA Breast Cancer (BRCA)	breast invasive carcinoma	42	FEMALE	M0	N0	T2	Stage IIA	Primary Tumor	TCGA-5L-AAT0-01A-12D-A41Q-05	FALSE	NA	TRUE	Primary Tumor	FALSE	NA
7	TCGA-5L-AAT1-01	TCGA Breast Cancer (BRCA)	breast invasive carcinoma	63	FEMALE	M1	N0	T2	Stage IV	Primary Tumor	TCGA-5L-AAT1-01A-12D-A41Q-05	FALSE	NA	TRUE	Primary Tumor	FALSE	NA
8	TCGA-5T-A9QA-01	TCGA Breast Cancer (BRCA)	breast invasive carcinoma	52	FEMALE	MX	NX	T2	Stage IIA	Primary Tumor	TCGA-5T-A9QA-01A-11D-A41Q-05	FALSE	NA	TRUE	Primary Tumor	FALSE	NA
9	TCGA-A1-A0SE-01	TCGA Breast Cancer (BRCA)	breast invasive carcinoma	56	FEMALE	M0	N0 (i-)	T1c	Stage I	Primary Tumor	TCGA-A1-A0SE-01A-11D-A10P-05	FALSE	NA	TRUE	Primary Tumor	FALSE	NA
10	TCGA-A1-A0SG-01	TCGA Breast Cancer (BRCA)	breast invasive carcinoma	61	FEMALE	M0	N1a	T2	Stage IIB	Primary Tumor	TCGA-A1-A0SG-01A-11D-A145-05	FALSE	NA	TRUE	Primary Tumor	FALSE	NA
11	TCGA-A1-A0SH-01	TCGA Breast Cancer (BRCA)	breast invasive carcinoma	39	FEMALE	M0	N0 (i-)	T2	Stage IIA	Primary Tumor	TCGA-A1-A0SH-01A-11D-A10P-05	FALSE	NA	TRUE	Primary Tumor	TRUE	YOUNG
12	TCGA-A1-A0SI-01	TCGA Breast Cancer (BRCA)	breast invasive carcinoma	52	FEMALE	M0	N1a	T2	Stage IIB	Primary Tumor	TCGA-A1-A0SI-01A-11D-A145-05	FALSE	NA	TRUE	Primary Tumor	FALSE	NA
13	TCGA-A1-A0SK-01	TCGA Breast Cancer (BRCA)	breast invasive carcinoma	54	FEMALE	M0	N0 (i-)	T2	Stage IIA	Primary Tumor	TCGA-A1-A0SK-01A-12D-A10P-05	FALSE	NA	TRUE	Primary Tumor	FALSE	NA
14	TCGA-A1-A0SM-01	TCGA Breast Cancer (BRCA)	breast invasive carcinoma	77	MALE	M0	N0 (i-)	T2	Stage IIA	Primary Tumor	TCGA-A1-A0SM-01A-11D-A10P-05	FALSE	NA	TRUE	Primary Tumor	FALSE	NA
15	TCGA-A1-A0SO-01	TCGA Breast Cancer (BRCA)	breast invasive carcinoma	67	FEMALE	M0	N1	T2	Stage IIB	Primary Tumor	TCGA-A1-A0SO-01A-22D-A10P-05	FALSE	NA	TRUE	Primary Tumor	FALSE	NA
16	TCGA-A1-A0SP-01	TCGA Breast Cancer (BRCA)	breast invasive carcinoma	40	FEMALE	M0	N0 (i-)	T2	Stage IIA	Primary Tumor	TCGA-A1-A0SP-01A-11D-A10P-05	FALSE	NA	TRUE	Primary Tumor	TRUE	YOUNG
17	TCGA-A1-A0SQ-01	TCGA Breast Cancer (BRCA)	breast invasive carcinoma	45	FEMALE	MX	N1	T2	Stage IIB	Primary Tumor	TCGA-A1-A0SQ-01A-21D-A145-05	FALSE	NA	TRUE	Primary Tumor	FALSE	NA
18	TCGA-A2-A04R-01	TCGA Breast Cancer (BRCA)	breast invasive carcinoma	36	FEMALE	M0	N0 (i-)	T1	Stage IA	Primary Tumor	TCGA-A2-A04R-01A-41D-A10A-05	FALSE	NA	TRUE	Primary Tumor	TRUE	YOUNG
19	TCGA-A2-A0CK-01	TCGA Breast Cancer (BRCA)	breast invasive carcinoma	60	FEMALE	M0	N2a	T3	Stage IIIA	Primary Tumor	TCGA-A2-A0CK-01A-11D-A22B-05	FALSE	NA	TRUE	Primary Tumor	FALSE	NA
20	TCGA-A2-A0EN-01	TCGA Breast Cancer (BRCA)	breast invasive carcinoma	70	FEMALE	M0	N0 (i+)	T2	Stage IIA	Primary Tumor	TCGA-A2-A0EN-01A-13D-A10P-05	FALSE	NA	TRUE	Primary Tumor	FALSE	NA
21	TCGA-A2-A0EU-01	TCGA Breast Cancer (BRCA)	breast invasive carcinoma	79	FEMALE	M0	N0 (i-)	T1c	Stage IA	Primary Tumor	TCGA-A2-A0EU-01A-22D-A10P-05	FALSE	NA	TRUE	Primary Tumor	TRUE	NA
22	TCGA-A2-A0SU-01	TCGA Breast Cancer (BRCA)	breast invasive carcinoma	66	FEMALE	M0	N0 (i+)	T2	Stage IIA	Primary Tumor	TCGA-A2-A0SU-01A-11D-A10P-05	FALSE	NA	TRUE	Primary Tumor	FALSE	NA
23	TCGA-A2-A0SV-01	TCGA Breast Cancer (BRCA)	breast invasive carcinoma	63	FEMALE	M1	N2a	T2	Stage IV	Primary Tumor	TCGA-A2-A0SV-01A-11D-A10P-05	FALSE	NA	TRUE	Primary Tumor	FALSE	NA
24	TCGA-A2-A0T1-01	TCGA Breast Cancer (BRCA)	breast invasive carcinoma	55	FEMALE	M0	N3	T3	Stage IIIC	Primary Tumor	TCGA-A2-A0T1-01A-21D-A10P-05	FALSE	NA	TRUE	Primary Tumor	FALSE	NA
25	TCGA-A2-A0T2-01	TCGA Breast Cancer (BRCA)	breast invasive carcinoma	66	FEMALE	M1	N3	T3	Stage IV	Primary Tumor	TCGA-A2-A0T2-01A-11D-A10P-05	FALSE	NA	TRUE	Primary Tumor	FALSE	NA
26	TCGA-A2-A0T7-01	TCGA Breast Cancer (BRCA)	breast invasive carcinoma	51	FEMALE	M0	N0 (i+)	T2	Stage IIA	Primary Tumor	TCGA-A2-A0T7-01A-21D-A10P-05	FALSE	NA	TRUE	Primary Tumor	FALSE	NA
27	TCGA-A2-A0YC-01	TCGA Breast Cancer (BRCA)	breast invasive carcinoma	59	FEMALE	M0	N1mi	T2	Stage IIB	Primary Tumor	TCGA-A2-A0YC-01A-11D-A10A-05	FALSE	NA	TRUE	Primary Tumor	FALSE	NA
28	TCGA-A2-A0YD-01	TCGA Breast Cancer (BRCA)	breast invasive carcinoma	63	FEMALE	M0	N0 (i+)	T3	Stage IIB	Primary Tumor	TCGA-A2-A0YD-01A-11D-A10A-05	FALSE	NA	TRUE	Primary Tumor	FALSE	NA
29	TCGA-A2-A0YE-01	TCGA Breast Cancer (BRCA)	breast invasive carcinoma	48	FEMALE	M0	N1a	T2	Stage IIB	Primary Tumor	TCGA-A2-A0YE-01A-11D-A10A-05	FALSE	NA	TRUE	Primary Tumor	FALSE	NA
30	TCGA-A2-A0YJ-01	TCGA Breast Cancer (BRCA)	breast invasive carcinoma	39	FEMALE	M0	N2a	T3	Stage IIIA	Primary Tumor	TCGA-A2-A0YJ-01A-11D-A10A-05	FALSE	NA	TRUE	Primary Tumor	TRUE	YOUNG
31	TCGA-A2-A0YM-01	TCGA Breast Cancer (BRCA)	breast invasive carcinoma	67	FEMALE	M0	N0 (i-)	T2	Stage IIA	Primary Tumor	TCGA-A2-A0YM-01A-11D-A10A-05	FALSE	NA	TRUE	Primary Tumor	FALSE	NA
32	TCGA-A2-A0YT-01	TCGA Breast Cancer (BRCA)	breast invasive carcinoma	56	FEMALE	M0	N2a	T4b	Stage IIIB	Primary Tumor	TCGA-A2-A0YT-01A-11D-A10A-05	FALSE	NA	TRUE	Primary Tumor	FALSE	NA
33	TCGA-A2-A1FV-01	TCGA Breast Cancer (BRCA)	breast invasive carcinoma	74	FEMALE	M0	N0 (i+)	T3	Stage IIB	Primary Tumor	TCGA-A2-A1FV-01A-11D-A13K-05	FALSE	NA	TRUE	Primary Tumor	FALSE	NA
34	TCGA-A2-A1FW-01	TCGA Breast Cancer (BRCA)	breast invasive carcinoma	62	FEMALE	M0	N2a	T3	Stage IIIA	Primary Tumor	TCGA-A2-A1FW-01A-11D-A13K-05	FALSE	NA	TRUE	Primary Tumor	FALSE	NA
35	TCGA-A2-A1G6-01	TCGA Breast Cancer (BRCA)	breast invasive carcinoma	50	FEMALE	M0	N2a	T2	Stage IIIA	Primary Tumor	TCGA-A2-A1G6-01A-11D-A13K-05	FALSE	NA	TRUE	Primary Tumor	FALSE	NA
36	TCGA-A2-A259-01	TCGA Breast Cancer (BRCA)	breast invasive carcinoma	70	FEMALE	M0	N0 (i-)	T1c	Stage I	Primary Tumor	TCGA-A2-A259-01A-11D-A16G-05	FALSE	NA	TRUE	Primary Tumor	FALSE	NA
37	TCGA-A2-A25A-01	TCGA Breast Cancer (BRCA)	breast invasive carcinoma	44	FEMALE	M0	N0 (i-)	T2	Stage IIA	Primary Tumor	TCGA-A2-A25A-01A-12D-A16G-05	FALSE	NA	TRUE	Primary Tumor	FALSE	NA
38	TCGA-A2-A3XU-01	TCGA Breast Cancer (BRCA)	breast invasive carcinoma	35	FEMALE	M0	N1mi	T2	Stage IIB	Primary Tumor	TCGA-A2-A3XU-01A-12D-A230-05	FALSE	NA	TRUE	Primary Tumor	TRUE	YOUNG
39	TCGA-A2-A3XX-01	TCGA Breast Cancer (BRCA)	breast invasive carcinoma	49	FEMALE	M0	N0	T2	Stage IIA	Primary Tumor	TCGA-A2-A3XX-01A-21D-A23D-05	FALSE	NA	TRUE	Primary Tumor	FALSE	NA
40	TCGA-A2-A3Y0-01	TCGA Breast Cancer (BRCA)	breast invasive carcinoma	57	FEMALE	M0	N1a	T2	Stage IIB	Primary Tumor	TCGA-A2-A3Y0-01A-11D-A23D-05	FALSE	NA	TRUE	Primary Tumor	FALSE	NA
41	TCGA-A2-A4RX-01	TCGA Breast Cancer (BRCA)	breast invasive carcinoma	67	FEMALE	M0	N0	T2	Stage IIA	Primary Tumor	TCGA-A2-A4RX-01A-11D-A268-05	FALSE	NA	TRUE	Primary Tumor	FALSE	NA
42	TCGA-A2-A4RY-01	TCGA Breast Cancer (BRCA)	breast invasive carcinoma	46	FEMALE	M0	N3a	T3	Stage IIIC	Primary Tumor	TCGA-A2-A4RY-01A-31D-A268-05	FALSE	NA	TRUE	Primary Tumor	FALSE	NA
43	TCGA-A2-A4S0-01	TCGA Breast Cancer (BRCA)	breast invasive carcinoma	77	FEMALE	M0	N0	T2	Stage IIA	Primary Tumor	TCGA-A2-A4S0-01A-21D-A268-05	FALSE	NA	TRUE	Primary Tumor	FALSE	NA
44	TCGA-A7-A0CE-11	TCGA Breast Cancer (BRCA)	breast invasive carcinoma	57	FEMALE	M0	N0 (i-)	T2	Stage IIA	Solid Tissue Normal	TCGA-A7-A0CE-11A-21D-A10Q-05	FALSE	NA	TRUE	Solid Tissue Normal	FALSE	NA
45	TCGA-A7-A0CH-11	TCGA Breast Cancer (BRCA)	breast invasive carcinoma	79	FEMALE	M0	N0 (i-)	T2	Stage IIA	Solid Tissue Normal	TCGA-A7-A0CH-11A-32D-A10Q-05	TRUE	OLD	TRUE	Solid Tissue Normal	FALSE	NA
46	TCGA-A7-A0D9-11	TCGA Breast Cancer (BRCA)	breast invasive carcinoma	37	FEMALE	M0	N0 (i-)	T2	Stage IIA	Solid Tissue Normal	TCGA-A7-A0D9-11A-53D-A10Q-05	TRUE	YOUNG	TRUE	Solid Tissue Normal	FALSE	NA
47	TCGA-A7-A0DB-11	TCGA Breast Cancer (BRCA)	breast invasive carcinoma	56	FEMALE	M0	N0 (i-)	T2	Stage IIA	Solid Tissue Normal	TCGA-A7-A0DB-11A-33D-A093-05	FALSE	NA	TRUE	Solid Tissue Normal	FALSE	NA
48	TCGA-A7-A0DC-01	TCGA Breast Cancer (BRCA)	breast invasive carcinoma	63	FEMALE	M0	N0 (i-)	T1c	Stage IA	Primary Tumor	TCGA-A7-A0DC-01B-04D-A22R-05	FALSE	NA	TRUE	Primary Tumor	FALSE	NA
49	TCGA-A7-A0DC-11	TCGA Breast Cancer (BRCA)	breast invasive carcinoma	63	FEMALE	M0	N0 (i-)	T1c	Stage IA	Solid Tissue Normal	TCGA-A7-A0DC-11A-41D-A10Q-05	FALSE	NA	TRUE	Solid Tissue Normal	FALSE	NA
50	TCGA-A7-A13D-01	TCGA Breast Cancer (BRCA)	breast invasive carcinoma	46	FEMALE	M0	N0 (i-)	T2	Stage IIA	Primary Tumor	TCGA-A7-A13D-01A-13D-A12R-05	FALSE	NA	TRUE	Primary Tumor	FALSE	NA
51	TCGA-A7-A13E-01	TCGA Breast Cancer (BRCA)	breast invasive carcinoma	62	FEMALE	MX	N1	T2	Stage IIB	Primary Tumor	TCGA-A7-A13E-01A-11D-A12R-05	FALSE	NA	TRUE	Primary Tumor	FALSE	NA
52	TCGA-A7-A13E-11	TCGA Breast Cancer (BRCA)	breast invasive carcinoma	62	FEMALE	MX	N1	T2	Stage IIB	Solid Tissue Normal	TCGA-A7-A13E-11A-61D-A12R-05	FALSE	NA	TRUE	Solid Tissue Normal	FALSE	NA
53	TCGA-A7-A13F-11	TCGA Breast Cancer (BRCA)	breast invasive carcinoma	44	FEMALE	M0	N1a	T3	Stage IIIA	Solid Tissue Normal	TCGA-A7-A13F-11A-42D-A12R-05	TRUE	YOUNG	TRUE	Solid Tissue Normal	FALSE	NA
54	TCGA-A7-A13G-11	TCGA Breast Cancer (BRCA)	breast invasive carcinoma	79	FEMALE	MX	N0	T2	Stage IIA	Solid Tissue Normal	TCGA-A7-A13G-11A-51D-A13T-05	TRUE	OLD	TRUE	Solid Tissue Normal	FALSE	NA
55	TCGA-A7-A26H-01	TCGA Breast Cancer (BRCA)	breast invasive carcinoma	72	FEMALE	M0	N1a	T1	Stage IIA	Primary Tumor	TCGA-A7-A26H-01A-11D-A16A-05	FALSE	NA	TRUE	Primary Tumor	FALSE	NA
56	TCGA-A7-A2KD-01	TCGA Breast Cancer (BRCA)	breast invasive carcinoma	53	FEMALE	MX	N2a	T2	Stage IIIA	Primary Tumor	TCGA-A7-A2KD-01A-31D-A21R-05	FALSE	NA	TRUE	Primary Tumor	FALSE	NA
57	TCGA-A7-A3IY-01	TCGA Breast Cancer (BRCA)	breast invasive carcinoma	71	FEMALE	M0	N0	T1c	Stage I	Primary Tumor	TCGA-A7-A3IY-01A-21D-A21R-05	FALSE	NA	TRUE	Primary Tumor	FALSE	NA
58	TCGA-A7-A3IZ-01	TCGA Breast Cancer (BRCA)	breast invasive carcinoma	62	FEMALE	M0	N0 (i+)	T2	Stage IIA	Primary Tumor	TCGA-A7-A3IZ-01A-11D-A212-05	FALSE	NA	TRUE	Primary Tumor	FALSE	NA
59	TCGA-A7-A3J0-01	TCGA Breast Cancer (BRCA)	breast invasive carcinoma	62	FEMALE	M0	N0	T2	Stage IIA	Primary Tumor	TCGA-A7-A3J0-01A-11D-A212-05	FALSE	NA	TRUE	Primary Tumor	FALSE	NA
60	TCGA-A7-A3J1-01	TCGA Breast Cancer (BRCA)	breast invasive carcinoma	63	FEMALE	MX	N0	T1c	Stage IA	Primary Tumor	TCGA-A7-A3J1-01A-11D-A212-05	FALSE	NA	TRUE	Primary Tumor	FALSE	NA
61	TCGA-A7-A425-01	TCGA Breast Cancer (BRCA)	breast invasive carcinoma	70	FEMALE	MX	N3a	T3	Stage IIIC	Primary Tumor	TCGA-A7-A425-01A-11D-A244-05	FALSE	NA	TRUE	Primary Tumor	FALSE	NA
62	TCGA-A7-A426-01	TCGA Breast Cancer (BRCA)	breast invasive carcinoma	50	FEMALE	MX	N3a	T3	Stage IIIC	Primary Tumor	TCGA-A7-A426-01A-22D-A244-05	FALSE	NA	TRUE	Primary Tumor	FALSE	NA
63	TCGA-A7-A4SA-01	TCGA Breast Cancer (BRCA)	breast invasive carcinoma	40	FEMALE	M0	N1a	T2	Stage IIB	Primary Tumor	TCGA-A7-A4SA-01A-11D-A268-05	FALSE	NA	TRUE	Primary Tumor	TRUE	YOUNG
64	TCGA-A7-A4SC-01	TCGA Breast Cancer (BRCA)	breast invasive carcinoma	62	FEMALE	MX	N0	T3	Stage IIB	Primary Tumor	TCGA-A7-A4SC-01A-12D-A268-05	FALSE	NA	TRUE	Primary Tumor	FALSE	NA
65	TCGA-A7-A5ZX-01	TCGA Breast Cancer (BRCA)	breast invasive carcinoma	48	FEMALE	M0	N3a	T2	Stage IIIC	Primary Tumor	TCGA-A7-A5ZX-01A-12D-A29O-05	FALSE	NA	TRUE	Primary Tumor	FALSE	NA
66	TCGA-A7-A6VW-01	TCGA Breast Cancer (BRCA)	breast invasive carcinoma	48	FEMALE	M0	N0	T2	Stage IIA	Primary Tumor	TCGA-A7-A6VW-01A-21D-A33F-05	FALSE	NA	TRUE	Primary Tumor	FALSE	NA
67	TCGA-A8-A08O-01	TCGA Breast Cancer (BRCA)	breast invasive carcinoma	45	FEMALE	M1	N3a	T2	Stage IV	Primary Tumor	TCGA-A8-A08O-01A-21D-A10P-05	FALSE	NA	TRUE	Primary Tumor	FALSE	NA
68	TCGA-A8-A0A6-01	TCGA Breast Cancer (BRCA)	breast invasive carcinoma	64	FEMALE	M0	N3a	T2	Stage IIIC	Primary Tumor	TCGA-A8-A0A6-01A-12D-A10P-05	FALSE	NA	TRUE	Primary Tumor	FALSE	NA
69	TCGA-AC-A23C-01	TCGA Breast Cancer (BRCA)	breast invasive carcinoma	62	FEMALE	MX	N1	T2	Stage IIB	Primary Tumor	TCGA-AC-A23C-01A-12D-A16A-05	FALSE	NA	TRUE	Primary Tumor	FALSE	NA
70	TCGA-AC-A23G-01	TCGA Breast Cancer (BRCA)	breast invasive carcinoma	76	FEMALE	MX	N1	T1c	Stage IIA	Primary Tumor	TCGA-AC-A23G-01A-11D-A212-05	FALSE	NA	TRUE	Primary Tumor	FALSE	NA
71	TCGA-AC-A23H-01	TCGA Breast Cancer (BRCA)	breast invasive carcinoma	90	FEMALE	M0	NX	T2	Stage IIA	Primary Tumor	TCGA-AC-A23H-01A-11D-A161-05	FALSE	NA	TRUE	Primary Tumor	TRUE	OLD
72	TCGA-AC-A23H-11	TCGA Breast Cancer (BRCA)	breast invasive carcinoma	90	FEMALE	M0	NX	T2	Stage IIA	Solid Tissue Normal	TCGA-AC-A23H-11A-12D-A161-05	TRUE	OLD	TRUE	Solid Tissue Normal	FALSE	NA
73	TCGA-AC-A2BM-01	TCGA Breast Cancer (BRCA)	breast invasive carcinoma	41	FEMALE	MX	N1a	T2	Stage IIB	Primary Tumor	TCGA-AC-A2BM-01A-11D-A21R-05	FALSE	NA	TRUE	Primary Tumor	TRUE	NA
74	TCGA-AC-A2FB-11	TCGA Breast Cancer (BRCA)	breast invasive carcinoma	65	FEMALE	MX	N0	T2	Stage IIA	Solid Tissue Normal	TCGA-AC-A2FB-11A-13D-A17F-05	FALSE	NA	TRUE	Solid Tissue Normal	FALSE	NA
75	TCGA-AC-A2FE-01	TCGA Breast Cancer (BRCA)	breast invasive carcinoma	62	FEMALE	MX	N3a	T3	Stage IIIC	Primary Tumor	TCGA-AC-A2FE-01A-11D-A19Z-05	FALSE	NA	TRUE	Primary Tumor	FALSE	NA
76	TCGA-AC-A2FF-11	TCGA Breast Cancer (BRCA)	breast invasive carcinoma	40	FEMALE	MX	N1	T2	Stage IIB	Solid Tissue Normal	TCGA-AC-A2FF-11A-13D-A17F-05	TRUE	YOUNG	TRUE	Solid Tissue Normal	FALSE	NA
77	TCGA-AC-A2FG-11	TCGA Breast Cancer (BRCA)	breast invasive carcinoma	79	FEMALE	MX	N1a	T2	Stage IIB	Solid Tissue Normal	TCGA-AC-A2FG-11A-22D-A17F-05	TRUE	OLD	TRUE	Solid Tissue Normal	FALSE	NA
78	TCGA-AC-A2FK-01	TCGA Breast Cancer (BRCA)	breast invasive carcinoma	45	FEMALE	M0	N3a	T2	Stage IIIC	Primary Tumor	TCGA-AC-A2FK-01A-12D-A17Z-05	FALSE	NA	TRUE	Primary Tumor	FALSE	NA
79	TCGA-AC-A2FM-01	TCGA Breast Cancer (BRCA)	breast invasive carcinoma	87	FEMALE	M0	N1mi	T2	Stage IIB	Primary Tumor	TCGA-AC-A2FM-01A-11D-A19Z-05	FALSE	NA	TRUE	Primary Tumor	TRUE	OLD
80	TCGA-AC-A2FM-11	TCGA Breast Cancer (BRCA)	breast invasive carcinoma	87	FEMALE	M0	N1mi	T2	Stage IIB	Solid Tissue Normal	TCGA-AC-A2FM-11B-32D-A19Z-05	TRUE	OLD	TRUE	Solid Tissue Normal	FALSE	NA
81	TCGA-AC-A2FO-01	TCGA Breast Cancer (BRCA)	breast invasive carcinoma	65	FEMALE	MX	N1	T2	Stage IIB	Primary Tumor	TCGA-AC-A2FO-01A-11D-A17Z-05	FALSE	NA	TRUE	Primary Tumor	FALSE	NA
82	TCGA-AC-A2QJ-01	TCGA Breast Cancer (BRCA)	breast invasive carcinoma	48	FEMALE	M0	N0	T4b	Stage IIIB	Primary Tumor	TCGA-AC-A2QJ-01A-12D-A19Z-05	FALSE	NA	TRUE	Primary Tumor	FALSE	NA
83	TCGA-AC-A3BB-01	TCGA Breast Cancer (BRCA)	breast invasive carcinoma	46	FEMALE	MX	N2a	T3	Stage IIIA	Primary Tumor	TCGA-AC-A3BB-01A-21D-A19Z-05	FALSE	NA	TRUE	Primary Tumor	FALSE	NA
84	TCGA-AC-A3OD-01	TCGA Breast Cancer (BRCA)	breast invasive carcinoma	68	FEMALE	MX	N1mi	T2	Stage IIB	Primary Tumor	TCGA-AC-A3OD-01B-06D-A22N-09	FALSE	NA	TRUE	Primary Tumor	FALSE	NA
85	TCGA-AC-A3TM-01	TCGA Breast Cancer (BRCA)	breast invasive carcinoma	50	FEMALE	M0	N1mi	T3	Stage IIIA	Primary Tumor	TCGA-AC-A3TM-01A-11D-A22B-05	FALSE	NA	TRUE	Primary Tumor	FALSE	NA
86	TCGA-AC-A3W5-01	TCGA Breast Cancer (BRCA)	breast invasive carcinoma	65	FEMALE	MX	N0	T2	Stage IIA	Primary Tumor	TCGA-AC-A3W5-01A-11D-A22B-05	FALSE	NA	TRUE	Primary Tumor	FALSE	NA
87	TCGA-AC-A3YI-01	TCGA Breast Cancer (BRCA)	breast invasive carcinoma	74	FEMALE	MX	N3a	T1c	Stage IIIC	Primary Tumor	TCGA-AC-A3YI-01A-21D-A23D-05	FALSE	NA	TRUE	Primary Tumor	FALSE	NA
88	TCGA-AC-A3YJ-01	TCGA Breast Cancer (BRCA)	breast invasive carcinoma	66	FEMALE	MX	N0 (i-)	T2	Stage IIA	Primary Tumor	TCGA-AC-A3YJ-01A-11D-A230-05	FALSE	NA	TRUE	Primary Tumor	FALSE	NA
89	TCGA-AC-A5EI-01	TCGA Breast Cancer (BRCA)	breast invasive carcinoma	88	FEMALE	MX	N1mi	T1c	Stage IB	Primary Tumor	TCGA-AC-A5EI-01A-11D-A27Y-05	FALSE	NA	TRUE	Primary Tumor	TRUE	OLD
90	TCGA-AC-A6IV-01	TCGA Breast Cancer (BRCA)	breast invasive carcinoma	47	FEMALE	MX	N1	T2	Stage IIB	Primary Tumor	TCGA-AC-A6IV-01A-12D-A33F-05	FALSE	NA	TRUE	Primary Tumor	FALSE	NA
91	TCGA-AC-A7VB-01	TCGA Breast Cancer (BRCA)	breast invasive carcinoma	51	FEMALE	MX	N1a	T1c	Stage IIA	Primary Tumor	TCGA-AC-A7VB-01A-11D-A357-05	FALSE	NA	TRUE	Primary Tumor	FALSE	NA
92	TCGA-AC-A8OP-01	TCGA Breast Cancer (BRCA)	breast invasive carcinoma	72	FEMALE	MX	N0 (i-)	T1c	Stage IA	Primary Tumor	TCGA-AC-A8OP-01A-11D-A36K-05	FALSE	NA	TRUE	Primary Tumor	FALSE	NA
93	TCGA-AC-A8OS-01	TCGA Breast Cancer (BRCA)	breast invasive carcinoma	71	FEMALE	MX	N0 (i-)	T2	Stage IIA	Primary Tumor	TCGA-AC-A8OS-01A-12D-A41Q-05	FALSE	NA	TRUE	Primary Tumor	FALSE	NA
94	TCGA-AN-A0XO-01	TCGA Breast Cancer (BRCA)	breast invasive carcinoma	59	FEMALE	M0	N2	T2	Stage IIIA	Primary Tumor	TCGA-AN-A0XO-01A-11D-A10A-05	FALSE	NA	TRUE	Primary Tumor	FALSE	NA
95	TCGA-AN-A0XR-01	TCGA Breast Cancer (BRCA)	breast invasive carcinoma	55	FEMALE	M0	N2	T2	Stage IIIA	Primary Tumor	TCGA-AN-A0XR-01A-11D-A10A-05	FALSE	NA	TRUE	Primary Tumor	FALSE	NA
96	TCGA-AN-A0XV-01	TCGA Breast Cancer (BRCA)	breast invasive carcinoma	67	FEMALE	M0	N2	T2	Stage IIIA	Primary Tumor	TCGA-AN-A0XV-01A-11D-A10A-05	FALSE	NA	TRUE	Primary Tumor	FALSE	NA
97	TCGA-AN-A0XW-01	TCGA Breast Cancer (BRCA)	breast invasive carcinoma	36	FEMALE	M0	N2	T2	Stage IIIA	Primary Tumor	TCGA-AN-A0XW-01A-11D-A10A-05	FALSE	NA	TRUE	Primary Tumor	TRUE	YOUNG
98	TCGA-AO-A0JA-01	TCGA Breast Cancer (BRCA)	breast invasive carcinoma	36	FEMALE	M0	N3	T2	Stage IIIC	Primary Tumor	TCGA-AO-A0JA-01A-11D-A10P-05	FALSE	NA	TRUE	Primary Tumor	TRUE	YOUNG
99	TCGA-AO-A0JB-01	TCGA Breast Cancer (BRCA)	breast invasive carcinoma	50	FEMALE	M0	N1a	T3	Stage IIIA	Primary Tumor	TCGA-AO-A0JB-01A-11D-A10P-05	FALSE	NA	TRUE	Primary Tumor	FALSE	NA
100	TCGA-AO-A0JD-01	TCGA Breast Cancer (BRCA)	breast invasive carcinoma	59	FEMALE	M0	N1a	T3	Stage IIIA	Primary Tumor	TCGA-AO-A0JD-01A-11D-A10P-05	FALSE	NA	TRUE	Primary Tumor	FALSE	NA
101	TCGA-AO-A0JG-01	TCGA Breast Cancer (BRCA)	breast invasive carcinoma	49	FEMALE	M0	N2a	T2	Stage IIIA	Primary Tumor	TCGA-AO-A0JG-01A-31D-A10P-05	FALSE	NA	TRUE	Primary Tumor	FALSE	NA
102	TCGA-AO-A0JL-01	TCGA Breast Cancer (BRCA)	breast invasive carcinoma	59	FEMALE	M0	N2a	T2	Stage IIIA	Primary Tumor	TCGA-AO-A0JL-01A-11D-A10P-05	FALSE	NA	TRUE	Primary Tumor	FALSE	NA
103	TCGA-AO-A124-01	TCGA Breast Cancer (BRCA)	breast invasive carcinoma	38	FEMALE	M0	N0 (i-)	T2	Stage IIA	Primary Tumor	TCGA-AO-A124-01A-11D-A10N-05	FALSE	NA	TRUE	Primary Tumor	TRUE	YOUNG
104	TCGA-AO-A128-01	TCGA Breast Cancer (BRCA)	breast invasive carcinoma	61	FEMALE	M0	N0 (i-)	T2	Stage IIA	Primary Tumor	TCGA-AO-A128-01A-11D-A10N-05	FALSE	NA	TRUE	Primary Tumor	FALSE	NA
105	TCGA-AO-A12B-01	TCGA Breast Cancer (BRCA)	breast invasive carcinoma	63	FEMALE	M0	N0 (i-)	T2	Stage IIA	Primary Tumor	TCGA-AO-A12B-01A-11D-A10N-05	FALSE	NA	TRUE	Primary Tumor	FALSE	NA
106	TCGA-AO-A12C-01	TCGA Breast Cancer (BRCA)	breast invasive carcinoma	42	FEMALE	M0	N1a	T2	Stage IIB	Primary Tumor	TCGA-AO-A12C-01A-11D-A10N-05	FALSE	NA	TRUE	Primary Tumor	FALSE	NA
107	TCGA-AO-A1KP-01	TCGA Breast Cancer (BRCA)	breast invasive carcinoma	77	FEMALE	M0	N1	T1	Stage IIA	Primary Tumor	TCGA-AO-A1KP-01A-11D-A13K-05	FALSE	NA	TRUE	Primary Tumor	FALSE	NA
108	TCGA-AO-A1KQ-01	TCGA Breast Cancer (BRCA)	breast invasive carcinoma	84	MALE	M0	N1	T4	Stage IIIB	Primary Tumor	TCGA-AO-A1KQ-01A-11D-A13K-05	FALSE	NA	TRUE	Primary Tumor	TRUE	OLD
109	TCGA-AO-A1KT-01	TCGA Breast Cancer (BRCA)	breast invasive carcinoma	78	FEMALE	M0	N1	T1	Stage IIA	Primary Tumor	TCGA-AO-A1KT-01A-11D-A13K-05	FALSE	NA	TRUE	Primary Tumor	TRUE	NA
110	TCGA-AQ-A04L-01	TCGA Breast Cancer (BRCA)	breast invasive carcinoma	48	FEMALE	MX	N0 (i-)	T2	Stage IIA	Primary Tumor	TCGA-AQ-A04L-01B-21D-A10N-05	FALSE	NA	TRUE	Primary Tumor	FALSE	NA
111	TCGA-AQ-A0Y5-01	TCGA Breast Cancer (BRCA)	breast invasive carcinoma	70	FEMALE	MX	N2a	T2	Stage IIIA	Primary Tumor	TCGA-AQ-A0Y5-01A-11D-A14N-05	FALSE	NA	TRUE	Primary Tumor	FALSE	NA
112	TCGA-AQ-A1H2-01	TCGA Breast Cancer (BRCA)	breast invasive carcinoma	84	FEMALE	MX	N2a	T2	Stage IIIA	Primary Tumor	TCGA-AQ-A1H2-01A-11D-A13K-05	FALSE	NA	TRUE	Primary Tumor	TRUE	OLD
113	TCGA-AQ-A1H3-01	TCGA Breast Cancer (BRCA)	breast invasive carcinoma	49	FEMALE	MX	N3a	T2	Stage IIIC	Primary Tumor	TCGA-AQ-A1H3-01A-31D-A13K-05	FALSE	NA	TRUE	Primary Tumor	FALSE	NA
114	TCGA-AQ-A54N-01	TCGA Breast Cancer (BRCA)	breast invasive carcinoma	51	FEMALE	M0	N0	T2	Stage IIA	Primary Tumor	TCGA-AQ-A54N-01A-11D-A268-05	FALSE	NA	TRUE	Primary Tumor	FALSE	NA
115	TCGA-AQ-A54O-01	TCGA Breast Cancer (BRCA)	breast invasive carcinoma	51	MALE	M0	N0	T2	Stage IIA	Primary Tumor	TCGA-AQ-A54O-01A-11D-A268-05	FALSE	NA	TRUE	Primary Tumor	FALSE	NA
116	TCGA-AQ-A7U7-01	TCGA Breast Cancer (BRCA)	breast invasive carcinoma	55	FEMALE	M0	N2a	T2	Stage IIIA	Primary Tumor	TCGA-AQ-A7U7-01A-22D-A357-05	FALSE	NA	TRUE	Primary Tumor	FALSE	NA
117	TCGA-AR-A0TQ-01	TCGA Breast Cancer (BRCA)	breast invasive carcinoma	27	FEMALE	M0	N1	T3	Stage IIIA	Primary Tumor	TCGA-AR-A0TQ-01A-11D-A10P-05	FALSE	NA	TRUE	Primary Tumor	TRUE	YOUNG
118	TCGA-AR-A0TT-01	TCGA Breast Cancer (BRCA)	breast invasive carcinoma	53	FEMALE	M0	N2	T2	Stage IIIA	Primary Tumor	TCGA-AR-A0TT-01A-31D-A10P-05	FALSE	NA	TRUE	Primary Tumor	FALSE	NA
119	TCGA-AR-A0TU-01	TCGA Breast Cancer (BRCA)	breast invasive carcinoma	35	FEMALE	M0	N0	T2	Stage IIA	Primary Tumor	TCGA-AR-A0TU-01A-31D-A10A-05	FALSE	NA	TRUE	Primary Tumor	TRUE	YOUNG
120	TCGA-AR-A0TX-01	TCGA Breast Cancer (BRCA)	breast invasive carcinoma	64	FEMALE	M0	N1	T1	Stage IIA	Primary Tumor	TCGA-AR-A0TX-01A-11D-A10P-05	FALSE	NA	TRUE	Primary Tumor	FALSE	NA
121	TCGA-AR-A0U3-01	TCGA Breast Cancer (BRCA)	breast invasive carcinoma	59	FEMALE	M0	N1	T2	Stage IIB	Primary Tumor	TCGA-AR-A0U3-01A-11D-A10A-05	FALSE	NA	TRUE	Primary Tumor	FALSE	NA
122	TCGA-AR-A0U4-01	TCGA Breast Cancer (BRCA)	breast invasive carcinoma	54	FEMALE	M0	N0	T2	Stage IIA	Primary Tumor	TCGA-AR-A0U4-01A-11D-A10A-05	FALSE	NA	TRUE	Primary Tumor	FALSE	NA
123	TCGA-AR-A1AJ-01	TCGA Breast Cancer (BRCA)	breast invasive carcinoma	83	FEMALE	M0	N0	T1	Stage I	Primary Tumor	TCGA-AR-A1AJ-01A-21D-A12R-05	FALSE	NA	TRUE	Primary Tumor	TRUE	OLD
124	TCGA-AR-A1AL-01	TCGA Breast Cancer (BRCA)	breast invasive carcinoma	60	FEMALE	M0	N1	T3	Stage IIIA	Primary Tumor	TCGA-AR-A1AL-01A-21D-A12R-05	FALSE	NA	TRUE	Primary Tumor	FALSE	NA
125	TCGA-AR-A1AQ-01	TCGA Breast Cancer (BRCA)	breast invasive carcinoma	49	FEMALE	M0	N0	T2	Stage IIA	Primary Tumor	TCGA-AR-A1AQ-01A-11D-A12R-05	FALSE	NA	TRUE	Primary Tumor	FALSE	NA
126	TCGA-AR-A1AR-01	TCGA Breast Cancer (BRCA)	breast invasive carcinoma	50	FEMALE	M0	N2	T1	Stage IIIA	Primary Tumor	TCGA-AR-A1AR-01A-31D-A138-05	FALSE	NA	TRUE	Primary Tumor	FALSE	NA
127	TCGA-AR-A1AS-01	TCGA Breast Cancer (BRCA)	breast invasive carcinoma	54	FEMALE	M0	N1	T2	Stage IIB	Primary Tumor	TCGA-AR-A1AS-01A-11D-A12R-05	FALSE	NA	TRUE	Primary Tumor	FALSE	NA
128	TCGA-AR-A1AT-01	TCGA Breast Cancer (BRCA)	breast invasive carcinoma	62	FEMALE	M0	N0	T2	Stage IIA	Primary Tumor	TCGA-AR-A1AT-01A-11D-A12R-05	FALSE	NA	TRUE	Primary Tumor	FALSE	NA
129	TCGA-AR-A1AW-01	TCGA Breast Cancer (BRCA)	breast invasive carcinoma	65	FEMALE	M0	N0	T2	Stage IIA	Primary Tumor	TCGA-AR-A1AW-01A-21D-A12R-05	FALSE	NA	TRUE	Primary Tumor	FALSE	NA
130	TCGA-AR-A1AY-01	TCGA Breast Cancer (BRCA)	breast invasive carcinoma	65	FEMALE	M0	N0	T1	Stage I	Primary Tumor	TCGA-AR-A1AY-01A-21D-A12R-05	FALSE	NA	TRUE	Primary Tumor	FALSE	NA
131	TCGA-AR-A24H-01	TCGA Breast Cancer (BRCA)	breast invasive carcinoma	65	FEMALE	M0	N0	T2	Stage IIA	Primary Tumor	TCGA-AR-A24H-01A-11D-A16A-05	FALSE	NA	TRUE	Primary Tumor	FALSE	NA
132	TCGA-AR-A24K-01	TCGA Breast Cancer (BRCA)	breast invasive carcinoma	46	FEMALE	M0	N0	T2	Stage IIA	Primary Tumor	TCGA-AR-A24K-01A-11D-A16A-05	FALSE	NA	TRUE	Primary Tumor	FALSE	NA
133	TCGA-AR-A24L-01	TCGA Breast Cancer (BRCA)	breast invasive carcinoma	26	FEMALE	M0	N1	T2	Stage IIB	Primary Tumor	TCGA-AR-A24L-01A-11D-A16A-05	FALSE	NA	TRUE	Primary Tumor	TRUE	YOUNG
134	TCGA-AR-A24M-01	TCGA Breast Cancer (BRCA)	breast invasive carcinoma	38	FEMALE	M0	N2	T2	Stage IIIA	Primary Tumor	TCGA-AR-A24M-01A-11D-A16A-05	FALSE	NA	TRUE	Primary Tumor	TRUE	YOUNG
135	TCGA-AR-A24P-01	TCGA Breast Cancer (BRCA)	breast invasive carcinoma	47	FEMALE	M0	N0	T1	Stage I	Primary Tumor	TCGA-AR-A24P-01A-11D-A16A-05	FALSE	NA	TRUE	Primary Tumor	FALSE	NA
136	TCGA-AR-A24Q-01	TCGA Breast Cancer (BRCA)	breast invasive carcinoma	49	FEMALE	M0	N0	T3	Stage IIB	Primary Tumor	TCGA-AR-A24Q-01A-12D-A16A-05	FALSE	NA	TRUE	Primary Tumor	FALSE	NA
137	TCGA-AR-A24S-01	TCGA Breast Cancer (BRCA)	breast invasive carcinoma	61	FEMALE	M0	N0	T1	Stage I	Primary Tumor	TCGA-AR-A24S-01A-11D-A16A-05	FALSE	NA	TRUE	Primary Tumor	FALSE	NA
138	TCGA-AR-A24T-01	TCGA Breast Cancer (BRCA)	breast invasive carcinoma	46	FEMALE	M0	N3	T3	Stage IIIC	Primary Tumor	TCGA-AR-A24T-01A-11D-A16A-05	FALSE	NA	TRUE	Primary Tumor	FALSE	NA
139	TCGA-AR-A24X-01	TCGA Breast Cancer (BRCA)	breast invasive carcinoma	52	FEMALE	M0	N0	T2	Stage IIA	Primary Tumor	TCGA-AR-A24X-01A-11D-A16A-05	FALSE	NA	TRUE	Primary Tumor	FALSE	NA
140	TCGA-AR-A24Z-01	TCGA Breast Cancer (BRCA)	breast invasive carcinoma	57	FEMALE	M0	N0	T2	Stage IIA	Primary Tumor	TCGA-AR-A24Z-01A-11D-A16A-05	FALSE	NA	TRUE	Primary Tumor	FALSE	NA
141	TCGA-AR-A250-01	TCGA Breast Cancer (BRCA)	breast invasive carcinoma	58	FEMALE	M0	N0	T2	Stage IIA	Primary Tumor	TCGA-AR-A250-01A-31D-A16A-05	FALSE	NA	TRUE	Primary Tumor	FALSE	NA
142	TCGA-AR-A251-01	TCGA Breast Cancer (BRCA)	breast invasive carcinoma	51	FEMALE	M0	N2	T2	Stage IIIA	Primary Tumor	TCGA-AR-A251-01A-12D-A16A-05	FALSE	NA	TRUE	Primary Tumor	FALSE	NA
143	TCGA-AR-A252-01	TCGA Breast Cancer (BRCA)	breast invasive carcinoma	50	FEMALE	M0	N0	T1	Stage I	Primary Tumor	TCGA-AR-A252-01A-11D-A16A-05	FALSE	NA	TRUE	Primary Tumor	FALSE	NA
144	TCGA-AR-A254-01	TCGA Breast Cancer (BRCA)	breast invasive carcinoma	50	FEMALE	M0	N2	T2	Stage IIIA	Primary Tumor	TCGA-AR-A254-01A-21D-A16A-05	FALSE	NA	TRUE	Primary Tumor	FALSE	NA
145	TCGA-AR-A255-01	TCGA Breast Cancer (BRCA)	breast invasive carcinoma	62	FEMALE	M0	N0	T1	Stage I	Primary Tumor	TCGA-AR-A255-01A-11D-A16A-05	FALSE	NA	TRUE	Primary Tumor	FALSE	NA
146	TCGA-AR-A256-01	TCGA Breast Cancer (BRCA)	breast invasive carcinoma	45	FEMALE	M0	N0	T2	Stage IIA	Primary Tumor	TCGA-AR-A256-01A-11D-A16A-05	FALSE	NA	TRUE	Primary Tumor	FALSE	NA
147	TCGA-AR-A2LE-01	TCGA Breast Cancer (BRCA)	breast invasive carcinoma	69	FEMALE	M0	N0	T1	Stage I	Primary Tumor	TCGA-AR-A2LE-01A-11D-A17Z-05	FALSE	NA	TRUE	Primary Tumor	FALSE	NA
148	TCGA-AR-A2LK-01	TCGA Breast Cancer (BRCA)	breast invasive carcinoma	62	FEMALE	M0	N2	T3	Stage III	Primary Tumor	TCGA-AR-A2LK-01A-11D-A17Z-05	FALSE	NA	TRUE	Primary Tumor	FALSE	NA
149	TCGA-AR-A2LM-01	TCGA Breast Cancer (BRCA)	breast invasive carcinoma	49	FEMALE	M0	N1	T1	Stage II	Primary Tumor	TCGA-AR-A2LM-01A-11D-A17Z-05	FALSE	NA	TRUE	Primary Tumor	FALSE	NA
150	TCGA-AR-A2LN-01	TCGA Breast Cancer (BRCA)	breast invasive carcinoma	65	FEMALE	M0	N0	T2	Stage IIA	Primary Tumor	TCGA-AR-A2LN-01A-21D-A18O-05	FALSE	NA	TRUE	Primary Tumor	FALSE	NA
151	TCGA-AR-A2LR-01	TCGA Breast Cancer (BRCA)	breast invasive carcinoma	49	FEMALE	M0	N0	T1	Stage I	Primary Tumor	TCGA-AR-A2LR-01A-12D-A18O-05	FALSE	NA	TRUE	Primary Tumor	FALSE	NA
152	TCGA-AR-A5QM-01	TCGA Breast Cancer (BRCA)	breast invasive carcinoma	62	FEMALE	M0	N0	T2	Stage IIA	Primary Tumor	TCGA-AR-A5QM-01A-11D-A27Y-05	FALSE	NA	TRUE	Primary Tumor	FALSE	NA
153	TCGA-AR-A5QN-01	TCGA Breast Cancer (BRCA)	breast invasive carcinoma	68	FEMALE	M0	N3	T2	Stage IIIC	Primary Tumor	TCGA-AR-A5QN-01A-12D-A28C-05	FALSE	NA	TRUE	Primary Tumor	FALSE	NA
154	TCGA-AR-A5QQ-01	TCGA Breast Cancer (BRCA)	breast invasive carcinoma	68	FEMALE	M0	N1	T3	Stage IIIA	Primary Tumor	TCGA-AR-A5QQ-01A-11D-A28C-05	FALSE	NA	TRUE	Primary Tumor	FALSE	NA
155	TCGA-B6-A0I1-01	TCGA Breast Cancer (BRCA)	breast invasive carcinoma	73	FEMALE	M0	N0	T2	Stage IIA	Primary Tumor	TCGA-B6-A0I1-01A-11D-A21R-05	FALSE	NA	TRUE	Primary Tumor	FALSE	NA
156	TCGA-B6-A0RE-01	TCGA Breast Cancer (BRCA)	breast invasive carcinoma	61	FEMALE	M0	N0 (i-)	TX	Stage X	Primary Tumor	TCGA-B6-A0RE-01A-11D-A10P-05	FALSE	NA	TRUE	Primary Tumor	FALSE	NA
157	TCGA-B6-A0RI-01	TCGA Breast Cancer (BRCA)	breast invasive carcinoma	44	FEMALE	M0	N1b	T4b	Stage IIIB	Primary Tumor	TCGA-B6-A0RI-01A-11D-A10P-05	FALSE	NA	TRUE	Primary Tumor	FALSE	NA
158	TCGA-B6-A0RM-01	TCGA Breast Cancer (BRCA)	breast invasive carcinoma	57	FEMALE	MX	NX	TX	Stage X	Primary Tumor	TCGA-B6-A0RM-01A-11D-A10P-05	FALSE	NA	TRUE	Primary Tumor	FALSE	NA
159	TCGA-B6-A0WT-01	TCGA Breast Cancer (BRCA)	breast invasive carcinoma	61	FEMALE	M0	N1	T2	Stage IIB	Primary Tumor	TCGA-B6-A0WT-01A-11D-A10A-05	FALSE	NA	TRUE	Primary Tumor	FALSE	NA
160	TCGA-B6-A0WX-01	TCGA Breast Cancer (BRCA)	breast invasive carcinoma	40	FEMALE	M0	N1b	T3	Stage IIIA	Primary Tumor	TCGA-B6-A0WX-01A-11D-A10A-05	FALSE	NA	TRUE	Primary Tumor	TRUE	NA
161	TCGA-B6-A0WZ-01	TCGA Breast Cancer (BRCA)	breast invasive carcinoma	50	FEMALE	M0	N1b	T2	Stage II	Primary Tumor	TCGA-B6-A0WZ-01A-11D-A10A-05	FALSE	NA	TRUE	Primary Tumor	FALSE	NA
162	TCGA-B6-A0X1-01	TCGA Breast Cancer (BRCA)	breast invasive carcinoma	48	FEMALE	M1	N1	T2	Stage IIB	Primary Tumor	TCGA-B6-A0X1-01A-11D-A10A-05	FALSE	NA	TRUE	Primary Tumor	FALSE	NA
163	TCGA-B6-A0X5-01	TCGA Breast Cancer (BRCA)	breast invasive carcinoma	61	FEMALE	M0	N1b	T2	Stage IIB	Primary Tumor	TCGA-B6-A0X5-01A-21D-A10A-05	FALSE	NA	TRUE	Primary Tumor	FALSE	NA
164	TCGA-B6-A0X7-01	TCGA Breast Cancer (BRCA)	breast invasive carcinoma	62	FEMALE	MX	NX	T1c	Stage X	Primary Tumor	TCGA-B6-A0X7-01A-11D-A10N-05	FALSE	NA	TRUE	Primary Tumor	FALSE	NA
165	TCGA-B6-A1KC-01	TCGA Breast Cancer (BRCA)	breast invasive carcinoma	67	FEMALE	M0	N1	T2	Stage IIB	Primary Tumor	TCGA-B6-A1KC-01B-11D-A161-05	FALSE	NA	TRUE	Primary Tumor	FALSE	NA
166	TCGA-B6-A400-01	TCGA Breast Cancer (BRCA)	breast invasive carcinoma	43	FEMALE	M0	N2a	T2	Stage IIIA	Primary Tumor	TCGA-B6-A400-01A-11D-A23D-05	FALSE	NA	TRUE	Primary Tumor	FALSE	NA
167	TCGA-B6-A401-01	TCGA Breast Cancer (BRCA)	breast invasive carcinoma	47	FEMALE	M0	N1a	T1c	Stage IIA	Primary Tumor	TCGA-B6-A401-01A-11D-A23D-05	FALSE	NA	TRUE	Primary Tumor	FALSE	NA
168	TCGA-B6-A409-01	TCGA Breast Cancer (BRCA)	breast invasive carcinoma	44	FEMALE	M0	N2a	T1c	Stage IIIA	Primary Tumor	TCGA-B6-A409-01A-11D-A244-05	FALSE	NA	TRUE	Primary Tumor	FALSE	NA
169	TCGA-B6-A40B-01	TCGA Breast Cancer (BRCA)	breast invasive carcinoma	76	FEMALE	M0	N0 (i-)	T1b	Stage I	Primary Tumor	TCGA-B6-A40B-01A-11D-A23D-05	FALSE	NA	TRUE	Primary Tumor	FALSE	NA
170	TCGA-BH-A0AU-11	TCGA Breast Cancer (BRCA)	breast invasive carcinoma	45	FEMALE	M0	N0	T2	Stage IIA	Solid Tissue Normal	TCGA-BH-A0AU-11A-11D-A12R-05	FALSE	NA	TRUE	Solid Tissue Normal	FALSE	NA
171	TCGA-BH-A0AY-11	TCGA Breast Cancer (BRCA)	breast invasive carcinoma	62	FEMALE	M0	N0 (i-)	T2	Stage IIA	Solid Tissue Normal	TCGA-BH-A0AY-11A-23D-A10Q-05	FALSE	NA	TRUE	Solid Tissue Normal	FALSE	NA
172	TCGA-BH-A0AZ-11	TCGA Breast Cancer (BRCA)	breast invasive carcinoma	47	FEMALE	cM0 (i+)	N1a	T3	Stage IIIA	Solid Tissue Normal	TCGA-BH-A0AZ-11A-22D-A12R-05	FALSE	NA	TRUE	Solid Tissue Normal	FALSE	NA
173	TCGA-BH-A0B2-01	TCGA Breast Cancer (BRCA)	breast invasive carcinoma	NA						Primary Tumor	TCGA-BH-A0B2-01A-11D-A10N-05	FALSE	NA	TRUE	Primary Tumor	FALSE	NA
174	TCGA-BH-A0B2-11	TCGA Breast Cancer (BRCA)	breast invasive carcinoma	NA						Solid Tissue Normal	TCGA-BH-A0B2-11A-11D-A10N-05	FALSE	NA	TRUE	Solid Tissue Normal	FALSE	NA
175	TCGA-BH-A0B3-11	TCGA Breast Cancer (BRCA)	breast invasive carcinoma	53	FEMALE	M0	N1a	T2	Stage IIB	Solid Tissue Normal	TCGA-BH-A0B3-11B-21D-A10Q-05	FALSE	NA	TRUE	Solid Tissue Normal	FALSE	NA
176	TCGA-BH-A0B5-01	TCGA Breast Cancer (BRCA)	breast invasive carcinoma	40	FEMALE	M0	N2a	T2	Stage IIIA	Primary Tumor	TCGA-BH-A0B5-01A-11D-A12R-05	FALSE	NA	TRUE	Primary Tumor	TRUE	NA
177	TCGA-BH-A0B8-01	TCGA Breast Cancer (BRCA)	breast invasive carcinoma	64	FEMALE	M0	N0 (i-)	T1b	Stage I	Primary Tumor	TCGA-BH-A0B8-01A-21D-A10P-05	FALSE	NA	TRUE	Primary Tumor	FALSE	NA
178	TCGA-BH-A0B8-11	TCGA Breast Cancer (BRCA)	breast invasive carcinoma	64	FEMALE	M0	N0 (i-)	T1b	Stage I	Solid Tissue Normal	TCGA-BH-A0B8-11A-41D-A093-05	FALSE	NA	TRUE	Solid Tissue Normal	FALSE	NA
179	TCGA-BH-A0BA-01	TCGA Breast Cancer (BRCA)	breast invasive carcinoma	51	FEMALE	M0	N3a	T3	Stage IIIC	Primary Tumor	TCGA-BH-A0BA-01A-11D-A10P-05	FALSE	NA	TRUE	Primary Tumor	FALSE	NA
180	TCGA-BH-A0BA-11	TCGA Breast Cancer (BRCA)	breast invasive carcinoma	51	FEMALE	M0	N3a	T3	Stage IIIC	Solid Tissue Normal	TCGA-BH-A0BA-11A-22D-A10Q-05	FALSE	NA	TRUE	Solid Tissue Normal	FALSE	NA
181	TCGA-BH-A0BC-01	TCGA Breast Cancer (BRCA)	breast invasive carcinoma	60	FEMALE	M0	N3	T2	Stage IIIC	Primary Tumor	TCGA-BH-A0BC-01A-22D-A10P-05	FALSE	NA	TRUE	Primary Tumor	FALSE	NA
182	TCGA-BH-A0BC-11	TCGA Breast Cancer (BRCA)	breast invasive carcinoma	60	FEMALE	M0	N3	T2	Stage IIIC	Solid Tissue Normal	TCGA-BH-A0BC-11A-22D-A093-05	FALSE	NA	TRUE	Solid Tissue Normal	FALSE	NA
183	TCGA-BH-A0BF-11	TCGA Breast Cancer (BRCA)	breast invasive carcinoma	56	FEMALE	M0	N1mi	T2	Stage IIB	Solid Tissue Normal	TCGA-BH-A0BF-11A-31D-A12R-05	FALSE	NA	TRUE	Solid Tissue Normal	FALSE	NA
184	TCGA-BH-A0BJ-01	TCGA Breast Cancer (BRCA)	breast invasive carcinoma	41	FEMALE	M0	N1a	T2	Stage IIB	Primary Tumor	TCGA-BH-A0BJ-01A-11D-A10P-05	FALSE	NA	TRUE	Primary Tumor	TRUE	NA
185	TCGA-BH-A0BJ-11	TCGA Breast Cancer (BRCA)	breast invasive carcinoma	41	FEMALE	M0	N1a	T2	Stage IIB	Solid Tissue Normal	TCGA-BH-A0BJ-11A-23D-A10Q-05	TRUE	YOUNG	TRUE	Solid Tissue Normal	FALSE	NA
186	TCGA-BH-A0BM-11	TCGA Breast Cancer (BRCA)	breast invasive carcinoma	54	FEMALE	M0	N1a	T2	Stage IIB	Solid Tissue Normal	TCGA-BH-A0BM-11A-12D-A093-05	FALSE	NA	TRUE	Solid Tissue Normal	FALSE	NA
187	TCGA-BH-A0BS-11	TCGA Breast Cancer (BRCA)	breast invasive carcinoma	55	FEMALE	M0	N1c	T3	Stage IIIA	Solid Tissue Normal	TCGA-BH-A0BS-11A-11D-A12R-05	FALSE	NA	TRUE	Solid Tissue Normal	FALSE	NA
188	TCGA-BH-A0BT-11	TCGA Breast Cancer (BRCA)	breast invasive carcinoma	56	FEMALE	M0	N1mi	T1c	Stage IIA	Solid Tissue Normal	TCGA-BH-A0BT-11A-21D-A12R-05	FALSE	NA	TRUE	Solid Tissue Normal	FALSE	NA
189	TCGA-BH-A0BV-11	TCGA Breast Cancer (BRCA)	breast invasive carcinoma	78	FEMALE	M0	N1a	T2	Stage IIB	Solid Tissue Normal	TCGA-BH-A0BV-11A-31D-A10Q-05	TRUE	OLD	TRUE	Solid Tissue Normal	FALSE	NA
190	TCGA-BH-A0BZ-01	TCGA Breast Cancer (BRCA)	breast invasive carcinoma	59	FEMALE	M0	N1a	T3	Stage IIIA	Primary Tumor	TCGA-BH-A0BZ-01A-31D-A12R-05	FALSE	NA	TRUE	Primary Tumor	FALSE	NA
191	TCGA-BH-A0BZ-11	TCGA Breast Cancer (BRCA)	breast invasive carcinoma	59	FEMALE	M0	N1a	T3	Stage IIIA	Solid Tissue Normal	TCGA-BH-A0BZ-11A-61D-A12R-05	FALSE	NA	TRUE	Solid Tissue Normal	FALSE	NA
192	TCGA-BH-A0C0-01	TCGA Breast Cancer (BRCA)	breast invasive carcinoma	62	FEMALE	M0	N1a	T1c	Stage IIA	Primary Tumor	TCGA-BH-A0C0-01A-21D-A10P-05	FALSE	NA	TRUE	Primary Tumor	FALSE	NA
193	TCGA-BH-A0C0-11	TCGA Breast Cancer (BRCA)	breast invasive carcinoma	62	FEMALE	M0	N1a	T1c	Stage IIA	Solid Tissue Normal	TCGA-BH-A0C0-11A-21D-A10Q-05	FALSE	NA	TRUE	Solid Tissue Normal	FALSE	NA
194	TCGA-BH-A0C3-01	TCGA Breast Cancer (BRCA)	breast invasive carcinoma	47	FEMALE	M0	N0	T1c	Stage I	Primary Tumor	TCGA-BH-A0C3-01A-21D-A12R-05	FALSE	NA	TRUE	Primary Tumor	FALSE	NA
195	TCGA-BH-A0C3-11	TCGA Breast Cancer (BRCA)	breast invasive carcinoma	47	FEMALE	M0	N0	T1c	Stage I	Solid Tissue Normal	TCGA-BH-A0C3-11A-23D-A12R-05	FALSE	NA	TRUE	Solid Tissue Normal	FALSE	NA
196	TCGA-BH-A0DG-01	TCGA Breast Cancer (BRCA)	breast invasive carcinoma	30	FEMALE	M0	N0	T2	Stage IIA	Primary Tumor	TCGA-BH-A0DG-01A-21D-A12R-05	FALSE	NA	TRUE	Primary Tumor	TRUE	YOUNG
197	TCGA-BH-A0DG-11	TCGA Breast Cancer (BRCA)	breast invasive carcinoma	30	FEMALE	M0	N0	T2	Stage IIA	Solid Tissue Normal	TCGA-BH-A0DG-11A-43D-A12R-05	TRUE	YOUNG	TRUE	Solid Tissue Normal	FALSE	NA
198	TCGA-BH-A0DH-01	TCGA Breast Cancer (BRCA)	breast invasive carcinoma	63	FEMALE	M0	N1a	T2	Stage IIB	Primary Tumor	TCGA-BH-A0DH-01A-11D-A10P-05	FALSE	NA	TRUE	Primary Tumor	FALSE	NA
199	TCGA-BH-A0DH-11	TCGA Breast Cancer (BRCA)	breast invasive carcinoma	63	FEMALE	M0	N1a	T2	Stage IIB	Solid Tissue Normal	TCGA-BH-A0DH-11A-31D-A10Q-05	FALSE	NA	TRUE	Solid Tissue Normal	FALSE	NA
200	TCGA-BH-A0DI-11	TCGA Breast Cancer (BRCA)	breast invasive carcinoma	63	FEMALE	M0	N1a	T2	Stage IIB	Solid Tissue Normal	TCGA-BH-A0DI-11A-32D-A12R-05	FALSE	NA	TRUE	Solid Tissue Normal	FALSE	NA
201	TCGA-BH-A0DK-11	TCGA Breast Cancer (BRCA)	breast invasive carcinoma	49	FEMALE	M0	N0 (i-)	T2	Stage IIA	Solid Tissue Normal	TCGA-BH-A0DK-11A-13D-A10Q-05	FALSE	NA	TRUE	Solid Tissue Normal	FALSE	NA
202	TCGA-BH-A0DP-01	TCGA Breast Cancer (BRCA)	breast invasive carcinoma	60	FEMALE	M0	N0 (i-)	T3	Stage IIB	Primary Tumor	TCGA-BH-A0DP-01A-21D-A10P-05	FALSE	NA	TRUE	Primary Tumor	FALSE	NA
203	TCGA-BH-A0DP-11	TCGA Breast Cancer (BRCA)	breast invasive carcinoma	60	FEMALE	M0	N0 (i-)	T3	Stage IIB	Solid Tissue Normal	TCGA-BH-A0DP-11A-12D-A10Q-05	FALSE	NA	TRUE	Solid Tissue Normal	FALSE	NA
204	TCGA-BH-A0DQ-01	TCGA Breast Cancer (BRCA)	breast invasive carcinoma	42	FEMALE	M0	N1	T2	Stage IIB	Primary Tumor	TCGA-BH-A0DQ-01A-11D-A10P-05	FALSE	NA	TRUE	Primary Tumor	FALSE	NA
205	TCGA-BH-A0DQ-11	TCGA Breast Cancer (BRCA)	breast invasive carcinoma	42	FEMALE	M0	N1	T2	Stage IIB	Solid Tissue Normal	TCGA-BH-A0DQ-11A-12D-A10Q-05	TRUE	YOUNG	TRUE	Solid Tissue Normal	FALSE	NA
206	TCGA-BH-A0DV-11	TCGA Breast Cancer (BRCA)	breast invasive carcinoma	54	FEMALE	M0	N2a	T2	Stage IIIA	Solid Tissue Normal	TCGA-BH-A0DV-11A-22D-A12R-05	FALSE	NA	TRUE	Solid Tissue Normal	FALSE	NA
207	TCGA-BH-A0DZ-11	TCGA Breast Cancer (BRCA)	breast invasive carcinoma	43	FEMALE	M0	N1a	T2	Stage IIB	Solid Tissue Normal	TCGA-BH-A0DZ-11A-22D-A10Q-05	TRUE	YOUNG	TRUE	Solid Tissue Normal	FALSE	NA
208	TCGA-BH-A0E0-11	TCGA Breast Cancer (BRCA)	breast invasive carcinoma	38	FEMALE	M0	N3a	T3	Stage IIIC	Solid Tissue Normal	TCGA-BH-A0E0-11A-13D-A10Q-05	TRUE	YOUNG	TRUE	Solid Tissue Normal	FALSE	NA
209	TCGA-BH-A0E1-11	TCGA Breast Cancer (BRCA)	breast invasive carcinoma	52	FEMALE	M0	N1	T2	Stage IIB	Solid Tissue Normal	TCGA-BH-A0E1-11A-13D-A10Q-05	FALSE	NA	TRUE	Solid Tissue Normal	FALSE	NA
210	TCGA-BH-A0E2-01	TCGA Breast Cancer (BRCA)	breast invasive carcinoma	49	FEMALE	M0	N2a	T2	Stage IIIA	Primary Tumor	TCGA-BH-A0E2-01A-11D-A10P-05	FALSE	NA	TRUE	Primary Tumor	FALSE	NA
211	TCGA-BH-A0GY-01	TCGA Breast Cancer (BRCA)	breast invasive carcinoma	67	FEMALE	M0	N1	T2	Stage IIA	Primary Tumor	TCGA-BH-A0GY-01A-11D-A10P-05	FALSE	NA	TRUE	Primary Tumor	FALSE	NA
212	TCGA-BH-A0GZ-01	TCGA Breast Cancer (BRCA)	breast invasive carcinoma	62	FEMALE	M0	N1a	T1c	Stage IIA	Primary Tumor	TCGA-BH-A0GZ-01A-11D-A10P-05	FALSE	NA	TRUE	Primary Tumor	FALSE	NA
213	TCGA-BH-A0H3-01	TCGA Breast Cancer (BRCA)	breast invasive carcinoma	46	FEMALE	M0	N0	T1c	Stage I	Primary Tumor	TCGA-BH-A0H3-01A-11D-A12R-05	FALSE	NA	TRUE	Primary Tumor	FALSE	NA
214	TCGA-BH-A0H6-01	TCGA Breast Cancer (BRCA)	breast invasive carcinoma	82	FEMALE	M0	NX	T1b	Stage I	Primary Tumor	TCGA-BH-A0H6-01A-21D-A10P-05	FALSE	NA	TRUE	Primary Tumor	TRUE	OLD
215	TCGA-BH-A0H7-01	TCGA Breast Cancer (BRCA)	breast invasive carcinoma	65	FEMALE	M0	N2a	T1c	Stage IIIA	Primary Tumor	TCGA-BH-A0H7-01A-13D-A10P-05	FALSE	NA	TRUE	Primary Tumor	FALSE	NA
216	TCGA-BH-A0H7-11	TCGA Breast Cancer (BRCA)	breast invasive carcinoma	65	FEMALE	M0	N2a	T1c	Stage IIIA	Solid Tissue Normal	TCGA-BH-A0H7-11A-13D-A10Q-05	FALSE	NA	TRUE	Solid Tissue Normal	FALSE	NA
217	TCGA-BH-A0H9-01	TCGA Breast Cancer (BRCA)	breast invasive carcinoma	69	FEMALE	M0	N0 (i-)	T2	Stage IIA	Primary Tumor	TCGA-BH-A0H9-01A-11D-A10P-05	FALSE	NA	TRUE	Primary Tumor	FALSE	NA
218	TCGA-BH-A0H9-11	TCGA Breast Cancer (BRCA)	breast invasive carcinoma	69	FEMALE	M0	N0 (i-)	T2	Stage IIA	Solid Tissue Normal	TCGA-BH-A0H9-11A-22D-A093-05	FALSE	NA	TRUE	Solid Tissue Normal	FALSE	NA
219	TCGA-BH-A0HA-11	TCGA Breast Cancer (BRCA)	breast invasive carcinoma	31	FEMALE	M0	N0 (i-)	T1c	Stage I	Solid Tissue Normal	TCGA-BH-A0HA-11A-31D-A12R-05	TRUE	YOUNG	TRUE	Solid Tissue Normal	FALSE	NA
220	TCGA-BH-A0HI-01	TCGA Breast Cancer (BRCA)	breast invasive carcinoma	78	FEMALE	M0	N0 (i-)	T1c	Stage IA	Primary Tumor	TCGA-BH-A0HI-01A-11D-A10P-05	FALSE	NA	TRUE	Primary Tumor	TRUE	NA
221	TCGA-BH-A0HK-11	TCGA Breast Cancer (BRCA)	breast invasive carcinoma	81	FEMALE	M0	N1	T2	Stage IIB	Solid Tissue Normal	TCGA-BH-A0HK-11A-11D-A10Q-05	TRUE	OLD	TRUE	Solid Tissue Normal	FALSE	NA
222	TCGA-BH-A0HN-01	TCGA Breast Cancer (BRCA)	breast invasive carcinoma	67	FEMALE	M0	N0 (i-)	T1c	Stage IA	Primary Tumor	TCGA-BH-A0HN-01A-11D-A10P-05	FALSE	NA	TRUE	Primary Tumor	FALSE	NA
223	TCGA-BH-A0HX-01	TCGA Breast Cancer (BRCA)	breast invasive carcinoma	54	FEMALE	M0	N1a	T2	Stage IIB	Primary Tumor	TCGA-BH-A0HX-01A-21D-A10P-05	FALSE	NA	TRUE	Primary Tumor	FALSE	NA
224	TCGA-BH-A0W3-01	TCGA Breast Cancer (BRCA)	breast invasive carcinoma	58	FEMALE	M0	N1a	T1c	Stage IIA	Primary Tumor	TCGA-BH-A0W3-01A-11D-A10A-05	FALSE	NA	TRUE	Primary Tumor	FALSE	NA
225	TCGA-BH-A0W4-01	TCGA Breast Cancer (BRCA)	breast invasive carcinoma	46	FEMALE	M0	N0 (i-)	T2	Stage IIA	Primary Tumor	TCGA-BH-A0W4-01A-11D-A10A-05	FALSE	NA	TRUE	Primary Tumor	FALSE	NA
226	TCGA-BH-A0W5-01	TCGA Breast Cancer (BRCA)	breast invasive carcinoma	77	FEMALE	M0	N1a	T1c	Stage IIA	Primary Tumor	TCGA-BH-A0W5-01A-11D-A10A-05	FALSE	NA	TRUE	Primary Tumor	FALSE	NA
227	TCGA-BH-A1EN-11	TCGA Breast Cancer (BRCA)	breast invasive carcinoma	78	FEMALE	M0	NX	T2	Stage IIA	Solid Tissue Normal	TCGA-BH-A1EN-11A-23D-A13T-05	TRUE	OLD	TRUE	Solid Tissue Normal	FALSE	NA
228	TCGA-BH-A1EO-11	TCGA Breast Cancer (BRCA)	breast invasive carcinoma	68	FEMALE	M0	N1	T1c	Stage IIA	Solid Tissue Normal	TCGA-BH-A1EO-11A-31D-A138-05	FALSE	NA	TRUE	Solid Tissue Normal	FALSE	NA
229	TCGA-BH-A1ES-11	TCGA Breast Cancer (BRCA)	breast invasive carcinoma	35	FEMALE	M0	N1a	T2	Stage IIB	Solid Tissue Normal	TCGA-BH-A1ES-11A-33D-A138-05	TRUE	YOUNG	TRUE	Solid Tissue Normal	FALSE	NA
230	TCGA-BH-A1ET-01	TCGA Breast Cancer (BRCA)	breast invasive carcinoma	55	FEMALE	M0	N0	T1	Stage I	Primary Tumor	TCGA-BH-A1ET-01A-11D-A138-05	FALSE	NA	TRUE	Primary Tumor	FALSE	NA
231	TCGA-BH-A1ET-11	TCGA Breast Cancer (BRCA)	breast invasive carcinoma	55	FEMALE	M0	N0	T1	Stage I	Solid Tissue Normal	TCGA-BH-A1ET-11B-23D-A138-05	FALSE	NA	TRUE	Solid Tissue Normal	FALSE	NA
232	TCGA-BH-A1EU-11	TCGA Breast Cancer (BRCA)	breast invasive carcinoma	83	FEMALE	M0	N0	T1	Stage I	Solid Tissue Normal	TCGA-BH-A1EU-11A-23D-A138-05	TRUE	OLD	TRUE	Solid Tissue Normal	FALSE	NA
233	TCGA-BH-A1EV-01	TCGA Breast Cancer (BRCA)	breast invasive carcinoma	45	FEMALE	M0	N1b	T3	Stage IIIA	Primary Tumor	TCGA-BH-A1EV-01A-11D-A138-05	FALSE	NA	TRUE	Primary Tumor	FALSE	NA
234	TCGA-BH-A1EV-11	TCGA Breast Cancer (BRCA)	breast invasive carcinoma	45	FEMALE	M0	N1b	T3	Stage IIIA	Solid Tissue Normal	TCGA-BH-A1EV-11A-24D-A138-05	FALSE	NA	TRUE	Solid Tissue Normal	FALSE	NA
235	TCGA-BH-A1EW-11	TCGA Breast Cancer (BRCA)	breast invasive carcinoma	38	FEMALE	M0	N1b	T2	Stage IIA	Solid Tissue Normal	TCGA-BH-A1EW-11B-33D-A138-05	TRUE	YOUNG	TRUE	Solid Tissue Normal	FALSE	NA
236	TCGA-BH-A1EX-01	TCGA Breast Cancer (BRCA)	breast invasive carcinoma	67	FEMALE	M0	N1b	T2	Stage IIB	Primary Tumor	TCGA-BH-A1EX-01A-11D-A13K-05	FALSE	NA	TRUE	Primary Tumor	FALSE	NA
237	TCGA-BH-A1EY-01	TCGA Breast Cancer (BRCA)	breast invasive carcinoma	79	FEMALE	M0	N0	T2	Stage IIA	Primary Tumor	TCGA-BH-A1EY-01A-11D-A13K-05	FALSE	NA	TRUE	Primary Tumor	TRUE	OLD
238	TCGA-BH-A1EY-11	TCGA Breast Cancer (BRCA)	breast invasive carcinoma	79	FEMALE	M0	N0	T2	Stage IIA	Solid Tissue Normal	TCGA-BH-A1EY-11B-21D-A13T-05	TRUE	OLD	TRUE	Solid Tissue Normal	FALSE	NA
239	TCGA-BH-A1F0-01	TCGA Breast Cancer (BRCA)	breast invasive carcinoma	80	FEMALE	M0	N1c	T1a	Stage IIA	Primary Tumor	TCGA-BH-A1F0-01A-11D-A138-05	FALSE	NA	TRUE	Primary Tumor	TRUE	OLD
240	TCGA-BH-A1F0-11	TCGA Breast Cancer (BRCA)	breast invasive carcinoma	80	FEMALE	M0	N1c	T1a	Stage IIA	Solid Tissue Normal	TCGA-BH-A1F0-11B-23D-A138-05	TRUE	OLD	TRUE	Solid Tissue Normal	FALSE	NA
241	TCGA-BH-A1F2-11	TCGA Breast Cancer (BRCA)	breast invasive carcinoma	53	FEMALE	M0	N1b	T4b	Stage IIIB	Solid Tissue Normal	TCGA-BH-A1F2-11A-32D-A13T-05	FALSE	NA	TRUE	Solid Tissue Normal	FALSE	NA
242	TCGA-BH-A1F5-11	TCGA Breast Cancer (BRCA)	breast invasive carcinoma	62	FEMALE	M0	N1a	T1c	Stage IIA	Solid Tissue Normal	TCGA-BH-A1F5-11A-43D-A13T-05	FALSE	NA	TRUE	Solid Tissue Normal	FALSE	NA
243	TCGA-BH-A1F6-11	TCGA Breast Cancer (BRCA)	breast invasive carcinoma	51	FEMALE	MX	N2a	T4d		Solid Tissue Normal	TCGA-BH-A1F6-11B-94D-A13T-05	FALSE	NA	TRUE	Solid Tissue Normal	FALSE	NA
244	TCGA-BH-A1F8-11	TCGA Breast Cancer (BRCA)	breast invasive carcinoma	90	FEMALE	M0	N2	T4b	Stage IIIB	Solid Tissue Normal	TCGA-BH-A1F8-11B-21D-A13T-05	TRUE	OLD	TRUE	Solid Tissue Normal	FALSE	NA
245	TCGA-BH-A1FB-01	TCGA Breast Cancer (BRCA)	breast invasive carcinoma	60	FEMALE	M0	N1b	T2	Stage IIB	Primary Tumor	TCGA-BH-A1FB-01A-11D-A13K-05	FALSE	NA	TRUE	Primary Tumor	FALSE	NA
246	TCGA-BH-A1FB-11	TCGA Breast Cancer (BRCA)	breast invasive carcinoma	60	FEMALE	M0	N1b	T2	Stage IIB	Solid Tissue Normal	TCGA-BH-A1FB-11A-33D-A13T-05	FALSE	NA	TRUE	Solid Tissue Normal	FALSE	NA
247	TCGA-BH-A1FC-11	TCGA Breast Cancer (BRCA)	breast invasive carcinoma	78	FEMALE	M0	N1b	T1c	Stage IIA	Solid Tissue Normal	TCGA-BH-A1FC-11A-32D-A13T-05	TRUE	OLD	TRUE	Solid Tissue Normal	FALSE	NA
248	TCGA-BH-A1FD-11	TCGA Breast Cancer (BRCA)	breast invasive carcinoma	68	FEMALE	M0	N0	T1c	Stage I	Solid Tissue Normal	TCGA-BH-A1FD-11B-21D-A13T-05	FALSE	NA	TRUE	Solid Tissue Normal	FALSE	NA
249	TCGA-BH-A1FE-11	TCGA Breast Cancer (BRCA)	breast invasive carcinoma	31	FEMALE	M0	N1	T2	Stage IIB	Solid Tissue Normal	TCGA-BH-A1FE-11B-14D-A13T-05	TRUE	YOUNG	TRUE	Solid Tissue Normal	FALSE	NA
250	TCGA-BH-A1FG-01	TCGA Breast Cancer (BRCA)	breast invasive carcinoma	88	FEMALE	M0	NX	T1c	Stage I	Primary Tumor	TCGA-BH-A1FG-01A-11D-A13K-05	FALSE	NA	TRUE	Primary Tumor	TRUE	OLD
251	TCGA-BH-A1FG-11	TCGA Breast Cancer (BRCA)	breast invasive carcinoma	88	FEMALE	M0	NX	T1c	Stage I	Solid Tissue Normal	TCGA-BH-A1FG-11B-12D-A13T-05	TRUE	OLD	TRUE	Solid Tissue Normal	FALSE	NA
252	TCGA-BH-A1FH-01	TCGA Breast Cancer (BRCA)	breast invasive carcinoma	47	FEMALE	M1	N1b	T2	Stage IV	Primary Tumor	TCGA-BH-A1FH-01A-12D-A13K-05	FALSE	NA	TRUE	Primary Tumor	FALSE	NA
253	TCGA-BH-A1FH-11	TCGA Breast Cancer (BRCA)	breast invasive carcinoma	47	FEMALE	M1	N1b	T2	Stage IV	Solid Tissue Normal	TCGA-BH-A1FH-11B-42D-A13T-05	FALSE	NA	TRUE	Solid Tissue Normal	FALSE	NA
254	TCGA-BH-A1FJ-11	TCGA Breast Cancer (BRCA)	breast invasive carcinoma	66	FEMALE	M0	N1b	T3	Stage IIIA	Solid Tissue Normal	TCGA-BH-A1FJ-11B-42D-A13T-05	FALSE	NA	TRUE	Solid Tissue Normal	FALSE	NA
255	TCGA-BH-A1FL-01	TCGA Breast Cancer (BRCA)	breast invasive carcinoma	69	FEMALE	M0	N1b	T2	Stage IIB	Primary Tumor	TCGA-BH-A1FL-01A-11D-A13K-05	FALSE	NA	TRUE	Primary Tumor	FALSE	NA
256	TCGA-BH-A1FM-01	TCGA Breast Cancer (BRCA)	breast invasive carcinoma	44	FEMALE	M0	N2	T2	Stage IIIA	Primary Tumor	TCGA-BH-A1FM-01A-11D-A13K-05	FALSE	NA	TRUE	Primary Tumor	FALSE	NA
257	TCGA-BH-A1FM-11	TCGA Breast Cancer (BRCA)	breast invasive carcinoma	44	FEMALE	M0	N2	T2	Stage IIIA	Solid Tissue Normal	TCGA-BH-A1FM-11B-23D-A13T-05	FALSE	NA	TRUE	Solid Tissue Normal	FALSE	NA
258	TCGA-BH-A1FN-01	TCGA Breast Cancer (BRCA)	breast invasive carcinoma	34	FEMALE	M0	N0	T2	Stage IIA	Primary Tumor	TCGA-BH-A1FN-01A-11D-A13K-05	FALSE	NA	TRUE	Primary Tumor	TRUE	YOUNG
259	TCGA-BH-A1FN-11	TCGA Breast Cancer (BRCA)	breast invasive carcinoma	34	FEMALE	M0	N0	T2	Stage IIA	Solid Tissue Normal	TCGA-BH-A1FN-11A-34D-A13T-05	TRUE	YOUNG	TRUE	Solid Tissue Normal	FALSE	NA
260	TCGA-BH-A1FR-01	TCGA Breast Cancer (BRCA)	breast invasive carcinoma	73	FEMALE	M0	N1a	T4b	Stage IIIB	Primary Tumor	TCGA-BH-A1FR-01A-11D-A13K-05	FALSE	NA	TRUE	Primary Tumor	FALSE	NA
261	TCGA-BH-A1FR-11	TCGA Breast Cancer (BRCA)	breast invasive carcinoma	73	FEMALE	M0	N1a	T4b	Stage IIIB	Solid Tissue Normal	TCGA-BH-A1FR-11B-42D-A13T-05	FALSE	NA	TRUE	Solid Tissue Normal	FALSE	NA
262	TCGA-BH-A1FU-01	TCGA Breast Cancer (BRCA)	breast invasive carcinoma	44	FEMALE	M0	N0	T1c	Stage IA	Primary Tumor	TCGA-BH-A1FU-01A-11D-A14H-05	FALSE	NA	TRUE	Primary Tumor	FALSE	NA
263	TCGA-BH-A201-01	TCGA Breast Cancer (BRCA)	breast invasive carcinoma	64	FEMALE	M0	N0	T1	Stage IA	Primary Tumor	TCGA-BH-A201-01A-11D-A14N-05	FALSE	NA	TRUE	Primary Tumor	FALSE	NA
264	TCGA-BH-A203-01	TCGA Breast Cancer (BRCA)	breast invasive carcinoma	78	FEMALE	M0	N1b	T2	Stage IIB	Primary Tumor	TCGA-BH-A203-01A-12D-A16A-05	FALSE	NA	TRUE	Primary Tumor	TRUE	NA
265	TCGA-BH-A203-11	TCGA Breast Cancer (BRCA)	breast invasive carcinoma	78	FEMALE	M0	N1b	T2	Stage IIB	Solid Tissue Normal	TCGA-BH-A203-11A-42D-A16A-05	TRUE	OLD	TRUE	Solid Tissue Normal	FALSE	NA
266	TCGA-BH-A204-01	TCGA Breast Cancer (BRCA)	breast invasive carcinoma	80	FEMALE	M0	N1b	T2	Stage IIB	Primary Tumor	TCGA-BH-A204-01A-11D-A161-05	FALSE	NA	TRUE	Primary Tumor	TRUE	OLD
267	TCGA-BH-A204-11	TCGA Breast Cancer (BRCA)	breast invasive carcinoma	80	FEMALE	M0	N1b	T2	Stage IIB	Solid Tissue Normal	TCGA-BH-A204-11A-53D-A161-05	TRUE	OLD	TRUE	Solid Tissue Normal	FALSE	NA
268	TCGA-BH-A208-11	TCGA Breast Cancer (BRCA)	breast invasive carcinoma	48	FEMALE	M0	N1b	T2	Stage IIB	Solid Tissue Normal	TCGA-BH-A208-11A-51D-A161-05	FALSE	NA	TRUE	Solid Tissue Normal	FALSE	NA
269	TCGA-BH-A209-11	TCGA Breast Cancer (BRCA)	breast invasive carcinoma	77	FEMALE	M0	N0	T1c	Stage I	Solid Tissue Normal	TCGA-BH-A209-11A-42D-A161-05	TRUE	OLD	TRUE	Solid Tissue Normal	FALSE	NA
270	TCGA-BH-A28O-01	TCGA Breast Cancer (BRCA)	breast invasive carcinoma	50	FEMALE	M0	N3	T3a	Stage IIIC	Primary Tumor	TCGA-BH-A28O-01A-11D-A22B-05	FALSE	NA	TRUE	Primary Tumor	FALSE	NA
271	TCGA-BH-A42T-01	TCGA Breast Cancer (BRCA)	breast invasive carcinoma	75	FEMALE	M0	N0 (i+)	T2	Stage IIA	Primary Tumor	TCGA-BH-A42T-01A-11D-A244-05	FALSE	NA	TRUE	Primary Tumor	FALSE	NA
272	TCGA-BH-A5IZ-01	TCGA Breast Cancer (BRCA)	breast invasive carcinoma	51	FEMALE	cM0 (i+)	N1a	T2	Stage IIB	Primary Tumor	TCGA-BH-A5IZ-01A-11D-A27Y-05	FALSE	NA	TRUE	Primary Tumor	FALSE	NA
273	TCGA-BH-A5J0-01	TCGA Breast Cancer (BRCA)	breast invasive carcinoma	63	FEMALE	M0	N0	T1c	Stage IA	Primary Tumor	TCGA-BH-A5J0-01A-11D-A27Y-05	FALSE	NA	TRUE	Primary Tumor	FALSE	NA
274	TCGA-BH-A6R8-01	TCGA Breast Cancer (BRCA)	breast invasive carcinoma	46	FEMALE	M0	N0	T2	Stage IIA	Primary Tumor	TCGA-BH-A6R8-01A-21D-A33F-05	FALSE	NA	TRUE	Primary Tumor	FALSE	NA
275	TCGA-BH-A6R9-01	TCGA Breast Cancer (BRCA)	breast invasive carcinoma	61	FEMALE	M0	N0	T2	Stage IIA	Primary Tumor	TCGA-BH-A6R9-01A-21D-A32T-05	FALSE	NA	TRUE	Primary Tumor	FALSE	NA
276	TCGA-BH-A8FZ-01	TCGA Breast Cancer (BRCA)	breast invasive carcinoma	58	FEMALE	M0	N0	T1b	Stage IA	Primary Tumor	TCGA-BH-A8FZ-01A-11D-A357-05	FALSE	NA	TRUE	Primary Tumor	FALSE	NA
277	TCGA-BH-A8G0-01	TCGA Breast Cancer (BRCA)	breast invasive carcinoma	54	FEMALE	M0	N1a	T2	Stage IIB	Primary Tumor	TCGA-BH-A8G0-01A-11D-A357-05	FALSE	NA	TRUE	Primary Tumor	FALSE	NA
278	TCGA-C8-A1HF-01	TCGA Breast Cancer (BRCA)	breast invasive carcinoma	48	FEMALE	M0	N0	T2	Stage IIA	Primary Tumor	TCGA-C8-A1HF-01A-11D-A138-05	FALSE	NA	TRUE	Primary Tumor	FALSE	NA
279	TCGA-C8-A1HG-01	TCGA Breast Cancer (BRCA)	breast invasive carcinoma	50	FEMALE	M0	N0	T2	Stage IIA	Primary Tumor	TCGA-C8-A1HG-01A-11D-A138-05	FALSE	NA	TRUE	Primary Tumor	FALSE	NA
280	TCGA-C8-A1HJ-01	TCGA Breast Cancer (BRCA)	breast invasive carcinoma	53	FEMALE	M0	N0	T2	Stage IIA	Primary Tumor	TCGA-C8-A1HJ-01A-11D-A13K-05	FALSE	NA	TRUE	Primary Tumor	FALSE	NA
281	TCGA-C8-A1HL-01	TCGA Breast Cancer (BRCA)	breast invasive carcinoma	38	FEMALE	M0	N1	T3	Stage IIIA	Primary Tumor	TCGA-C8-A1HL-01A-11D-A138-05	FALSE	NA	TRUE	Primary Tumor	TRUE	YOUNG
282	TCGA-C8-A1HM-01	TCGA Breast Cancer (BRCA)	breast invasive carcinoma	74	FEMALE	M0	N0	T2	Stage IIA	Primary Tumor	TCGA-C8-A1HM-01A-12D-A138-05	FALSE	NA	TRUE	Primary Tumor	FALSE	NA
283	TCGA-C8-A26W-01	TCGA Breast Cancer (BRCA)	breast invasive carcinoma	58	FEMALE	M0	N1	T2	Stage IIB	Primary Tumor	TCGA-C8-A26W-01A-11D-A16G-05	FALSE	NA	TRUE	Primary Tumor	FALSE	NA
284	TCGA-C8-A26X-01	TCGA Breast Cancer (BRCA)	breast invasive carcinoma	58	FEMALE	M0	N1	T1	Stage IIA	Primary Tumor	TCGA-C8-A26X-01A-31D-A16G-05	FALSE	NA	TRUE	Primary Tumor	FALSE	NA
285	TCGA-C8-A26Y-01	TCGA Breast Cancer (BRCA)	breast invasive carcinoma	90	FEMALE	M0	N0	T2	Stage IIA	Primary Tumor	TCGA-C8-A26Y-01A-11D-A16G-05	FALSE	NA	TRUE	Primary Tumor	TRUE	OLD
286	TCGA-C8-A274-01	TCGA Breast Cancer (BRCA)	breast invasive carcinoma	63	FEMALE	M0	N0	T2	Stage IIA	Primary Tumor	TCGA-C8-A274-01A-11D-A16G-05	FALSE	NA	TRUE	Primary Tumor	FALSE	NA
287	TCGA-C8-A278-01	TCGA Breast Cancer (BRCA)	breast invasive carcinoma	61	FEMALE	M0	N2	T2	Stage IIIA	Primary Tumor	TCGA-C8-A278-01A-11D-A16A-05	FALSE	NA	TRUE	Primary Tumor	FALSE	NA
288	TCGA-C8-A27B-01	TCGA Breast Cancer (BRCA)	breast invasive carcinoma	48	FEMALE	M0	N0	T3	Stage IIB	Primary Tumor	TCGA-C8-A27B-01A-11D-A16A-05	FALSE	NA	TRUE	Primary Tumor	FALSE	NA
289	TCGA-C8-A3M7-01	TCGA Breast Cancer (BRCA)	breast invasive carcinoma	60	FEMALE	M0	N0	T4b	Stage IIIB	Primary Tumor	TCGA-C8-A3M7-01A-12D-A21R-05	FALSE	NA	TRUE	Primary Tumor	FALSE	NA
290	TCGA-C8-A8HQ-01	TCGA Breast Cancer (BRCA)	breast invasive carcinoma	53	FEMALE	M0	N1	T2	Stage IIB	Primary Tumor	TCGA-C8-A8HQ-01A-11D-A36K-05	FALSE	NA	TRUE	Primary Tumor	FALSE	NA
291	TCGA-C8-A9FZ-01	TCGA Breast Cancer (BRCA)	breast invasive carcinoma	49	FEMALE	M0	N1	T2	Stage IIB	Primary Tumor	TCGA-C8-A9FZ-01A-11D-A41Q-05	FALSE	NA	TRUE	Primary Tumor	FALSE	NA
292	TCGA-D8-A1JB-01	TCGA Breast Cancer (BRCA)	breast invasive carcinoma	54	FEMALE	M0	N1a	T2	Stage IIB	Primary Tumor	TCGA-D8-A1JB-01A-11D-A13K-05	FALSE	NA	TRUE	Primary Tumor	FALSE	NA
293	TCGA-D8-A1JD-01	TCGA Breast Cancer (BRCA)	breast invasive carcinoma	41	FEMALE	M0	N1a	T2	Stage IIB	Primary Tumor	TCGA-D8-A1JD-01A-11D-A13K-05	FALSE	NA	TRUE	Primary Tumor	FALSE	NA
294	TCGA-D8-A1JE-01	TCGA Breast Cancer (BRCA)	breast invasive carcinoma	62	FEMALE	M0	N1a	T1c	Stage IIA	Primary Tumor	TCGA-D8-A1JE-01A-11D-A13K-05	FALSE	NA	TRUE	Primary Tumor	FALSE	NA
295	TCGA-D8-A1JF-01	TCGA Breast Cancer (BRCA)	breast invasive carcinoma	79	FEMALE	M0	N2a	T1c	Stage IIIA	Primary Tumor	TCGA-D8-A1JF-01A-11D-A13K-05	FALSE	NA	TRUE	Primary Tumor	TRUE	OLD
296	TCGA-D8-A1JH-01	TCGA Breast Cancer (BRCA)	breast invasive carcinoma	56	FEMALE	M0	N0	T1c	Stage IA	Primary Tumor	TCGA-D8-A1JH-01A-11D-A13K-05	FALSE	NA	TRUE	Primary Tumor	FALSE	NA
297	TCGA-D8-A1JJ-01	TCGA Breast Cancer (BRCA)	breast invasive carcinoma	54	FEMALE	M0	N0	T2	Stage IIA	Primary Tumor	TCGA-D8-A1JJ-01A-31D-A14N-05	FALSE	NA	TRUE	Primary Tumor	FALSE	NA
298	TCGA-D8-A1JK-01	TCGA Breast Cancer (BRCA)	breast invasive carcinoma	90	FEMALE	M0	N0	T2	Stage IIA	Primary Tumor	TCGA-D8-A1JK-01A-11D-A13K-05	FALSE	NA	TRUE	Primary Tumor	TRUE	OLD
299	TCGA-D8-A1JL-01	TCGA Breast Cancer (BRCA)	breast invasive carcinoma	72	FEMALE	M0	N0	T2	Stage IIA	Primary Tumor	TCGA-D8-A1JL-01A-11D-A13K-05	FALSE	NA	TRUE	Primary Tumor	FALSE	NA
300	TCGA-D8-A1JM-01	TCGA Breast Cancer (BRCA)	breast invasive carcinoma	59	FEMALE	M0	N1a	T2	Stage IIB	Primary Tumor	TCGA-D8-A1JM-01A-11D-A13K-05	FALSE	NA	TRUE	Primary Tumor	FALSE	NA
301	TCGA-D8-A1JT-01	TCGA Breast Cancer (BRCA)	breast invasive carcinoma	70	FEMALE	M0	N0	T2	Stage IIA	Primary Tumor	TCGA-D8-A1JT-01A-31D-A13K-05	FALSE	NA	TRUE	Primary Tumor	FALSE	NA
302	TCGA-D8-A1X5-01	TCGA Breast Cancer (BRCA)	breast invasive carcinoma	81	FEMALE	MX	N3a	T2	Stage IIIC	Primary Tumor	TCGA-D8-A1X5-01A-11D-A14H-05	FALSE	NA	TRUE	Primary Tumor	TRUE	OLD
303	TCGA-D8-A1X7-01	TCGA Breast Cancer (BRCA)	breast invasive carcinoma	40	FEMALE	MX	N0	T2	Stage IIA	Primary Tumor	TCGA-D8-A1X7-01A-11D-A14N-05	FALSE	NA	TRUE	Primary Tumor	TRUE	NA
304	TCGA-D8-A1XC-01	TCGA Breast Cancer (BRCA)	breast invasive carcinoma	85	FEMALE	M0	N1a	T4b	Stage IIIB	Primary Tumor	TCGA-D8-A1XC-01A-11D-A14H-05	FALSE	NA	TRUE	Primary Tumor	TRUE	OLD
305	TCGA-D8-A1XF-01	TCGA Breast Cancer (BRCA)	breast invasive carcinoma	45	FEMALE	M0	N0	T2	Stage IIA	Primary Tumor	TCGA-D8-A1XF-01A-11D-A14H-05	FALSE	NA	TRUE	Primary Tumor	FALSE	NA
306	TCGA-D8-A1XK-01	TCGA Breast Cancer (BRCA)	breast invasive carcinoma	55	FEMALE	MX	N1a	T2	Stage IIB	Primary Tumor	TCGA-D8-A1XK-01A-21D-A14N-05	FALSE	NA	TRUE	Primary Tumor	FALSE	NA
307	TCGA-D8-A1XM-01	TCGA Breast Cancer (BRCA)	breast invasive carcinoma	57	FEMALE	M0	N0	T1c	Stage IA	Primary Tumor	TCGA-D8-A1XM-01A-21D-A14N-05	FALSE	NA	TRUE	Primary Tumor	FALSE	NA
308	TCGA-D8-A1XQ-01	TCGA Breast Cancer (BRCA)	breast invasive carcinoma	69	FEMALE	M0	N0	T2	Stage IIA	Primary Tumor	TCGA-D8-A1XQ-01A-11D-A14N-05	FALSE	NA	TRUE	Primary Tumor	FALSE	NA
309	TCGA-D8-A1XT-01	TCGA Breast Cancer (BRCA)	breast invasive carcinoma	61	FEMALE	M0	N1a	T1c	Stage IIA	Primary Tumor	TCGA-D8-A1XT-01A-11D-A14N-05	FALSE	NA	TRUE	Primary Tumor	FALSE	NA
310	TCGA-D8-A1XU-01	TCGA Breast Cancer (BRCA)	breast invasive carcinoma	56	FEMALE	M0	N0	T1c	Stage IA	Primary Tumor	TCGA-D8-A1XU-01A-11D-A14N-05	FALSE	NA	TRUE	Primary Tumor	FALSE	NA
311	TCGA-D8-A1Y0-01	TCGA Breast Cancer (BRCA)	breast invasive carcinoma	65	FEMALE	MX	N2a	T1c	Stage IIIA	Primary Tumor	TCGA-D8-A1Y0-01A-11D-A14N-05	FALSE	NA	TRUE	Primary Tumor	FALSE	NA
312	TCGA-D8-A1Y1-01	TCGA Breast Cancer (BRCA)	breast invasive carcinoma	80	FEMALE	MX	N1a	T3	Stage IIIA	Primary Tumor	TCGA-D8-A1Y1-01A-21D-A14N-05	FALSE	NA	TRUE	Primary Tumor	TRUE	OLD
313	TCGA-D8-A27E-01	TCGA Breast Cancer (BRCA)	breast invasive carcinoma	66	FEMALE	M0	N0	T1c	Stage IA	Primary Tumor	TCGA-D8-A27E-01A-11D-A16G-05	FALSE	NA	TRUE	Primary Tumor	FALSE	NA
314	TCGA-D8-A27H-01	TCGA Breast Cancer (BRCA)	breast invasive carcinoma	72	FEMALE	M0	N0	T2	Stage IIA	Primary Tumor	TCGA-D8-A27H-01A-11D-A16G-05	FALSE	NA	TRUE	Primary Tumor	FALSE	NA
315	TCGA-D8-A27I-01	TCGA Breast Cancer (BRCA)	breast invasive carcinoma	58	FEMALE	M0	N2a	T1c	Stage IIIA	Primary Tumor	TCGA-D8-A27I-01A-11D-A16G-05	FALSE	NA	TRUE	Primary Tumor	FALSE	NA
316	TCGA-D8-A27K-01	TCGA Breast Cancer (BRCA)	breast invasive carcinoma	47	FEMALE	M0	N1a	T2	Stage IIB	Primary Tumor	TCGA-D8-A27K-01A-11D-A16G-05	FALSE	NA	TRUE	Primary Tumor	FALSE	NA
317	TCGA-D8-A27M-01	TCGA Breast Cancer (BRCA)	breast invasive carcinoma	59	FEMALE	M0	N0	T1c	Stage IA	Primary Tumor	TCGA-D8-A27M-01A-11D-A16G-05	FALSE	NA	TRUE	Primary Tumor	FALSE	NA
318	TCGA-D8-A27N-01	TCGA Breast Cancer (BRCA)	breast invasive carcinoma	36	FEMALE	M0	N2a	T2	Stage IIIA	Primary Tumor	TCGA-D8-A27N-01A-11D-A16G-05	FALSE	NA	TRUE	Primary Tumor	TRUE	YOUNG
319	TCGA-D8-A27P-01	TCGA Breast Cancer (BRCA)	breast invasive carcinoma	64	FEMALE	M0	N0	T1c	Stage IA	Primary Tumor	TCGA-D8-A27P-01A-11D-A16G-05	FALSE	NA	TRUE	Primary Tumor	FALSE	NA
320	TCGA-D8-A27T-01	TCGA Breast Cancer (BRCA)	breast invasive carcinoma	53	FEMALE	M0	N3a	T2	Stage IIIC	Primary Tumor	TCGA-D8-A27T-01A-11D-A16G-05	FALSE	NA	TRUE	Primary Tumor	FALSE	NA
321	TCGA-D8-A27V-01	TCGA Breast Cancer (BRCA)	breast invasive carcinoma	62	FEMALE	M0	N0	T2	Stage IIA	Primary Tumor	TCGA-D8-A27V-01A-12D-A17F-05	FALSE	NA	TRUE	Primary Tumor	FALSE	NA
322	TCGA-D8-A27W-01	TCGA Breast Cancer (BRCA)	breast invasive carcinoma	55	FEMALE	M0	N0	T4b	Stage IIIB	Primary Tumor	TCGA-D8-A27W-01A-11D-A16G-05	FALSE	NA	TRUE	Primary Tumor	FALSE	NA
323	TCGA-D8-A4Z1-01	TCGA Breast Cancer (BRCA)	breast invasive carcinoma	68	FEMALE	M0	N0	T1c	Stage IA	Primary Tumor	TCGA-D8-A4Z1-01A-21D-A268-05	FALSE	NA	TRUE	Primary Tumor	FALSE	NA
324	TCGA-D8-A73W-01	TCGA Breast Cancer (BRCA)	breast invasive carcinoma	79	FEMALE	MX	N1a	T3	Stage IIIA	Primary Tumor	TCGA-D8-A73W-01A-22D-A357-05	FALSE	NA	TRUE	Primary Tumor	TRUE	OLD
325	TCGA-E2-A105-01	TCGA Breast Cancer (BRCA)	breast invasive carcinoma	79	FEMALE	M0	N0 (i-)	T2	Stage IIA	Primary Tumor	TCGA-E2-A105-01A-11D-A10N-05	FALSE	NA	TRUE	Primary Tumor	TRUE	OLD
326	TCGA-E2-A106-01	TCGA Breast Cancer (BRCA)	breast invasive carcinoma	34	FEMALE	M0	N1mi	T1c	Stage IB	Primary Tumor	TCGA-E2-A106-01A-11D-A10N-05	FALSE	NA	TRUE	Primary Tumor	TRUE	YOUNG
327	TCGA-E2-A107-01	TCGA Breast Cancer (BRCA)	breast invasive carcinoma	54	FEMALE	M0	N2a	T3	Stage IIIA	Primary Tumor	TCGA-E2-A107-01A-11D-A10N-05	FALSE	NA	TRUE	Primary Tumor	FALSE	NA
328	TCGA-E2-A108-01	TCGA Breast Cancer (BRCA)	breast invasive carcinoma	64	FEMALE	M0	N2a	T2	Stage IIIA	Primary Tumor	TCGA-E2-A108-01A-13D-A10N-05	FALSE	NA	TRUE	Primary Tumor	FALSE	NA
329	TCGA-E2-A109-01	TCGA Breast Cancer (BRCA)	breast invasive carcinoma	64	FEMALE	M0	N0 (i-)	T2	Stage IIA	Primary Tumor	TCGA-E2-A109-01A-11D-A10N-05	FALSE	NA	TRUE	Primary Tumor	FALSE	NA
330	TCGA-E2-A10C-01	TCGA Breast Cancer (BRCA)	breast invasive carcinoma	54	FEMALE	M0	N1a	T2	Stage IIB	Primary Tumor	TCGA-E2-A10C-01A-21D-A10N-05	FALSE	NA	TRUE	Primary Tumor	FALSE	NA
331	TCGA-E2-A10E-01	TCGA Breast Cancer (BRCA)	breast invasive carcinoma	64	FEMALE	M0	N1a	T1c	Stage IIA	Primary Tumor	TCGA-E2-A10E-01A-21D-A10N-05	FALSE	NA	TRUE	Primary Tumor	FALSE	NA
332	TCGA-E2-A14N-01	TCGA Breast Cancer (BRCA)	breast invasive carcinoma	37	FEMALE	M0	N1	T2	Stage IIB	Primary Tumor	TCGA-E2-A14N-01A-31D-A138-05	FALSE	NA	TRUE	Primary Tumor	TRUE	YOUNG
333	TCGA-E2-A15I-11	TCGA Breast Cancer (BRCA)	breast invasive carcinoma	44	FEMALE	M0	N0	T2	Stage IIA	Solid Tissue Normal	TCGA-E2-A15I-11A-32D-A138-05	FALSE	NA	TRUE	Solid Tissue Normal	FALSE	NA
334	TCGA-E2-A15K-01	TCGA Breast Cancer (BRCA)	breast invasive carcinoma	58	FEMALE	M0	N1a	T2	Stage IIB	Primary Tumor	TCGA-E2-A15K-01A-11D-A12R-05	FALSE	NA	TRUE	Primary Tumor	FALSE	NA
335	TCGA-E2-A15K-11	TCGA Breast Cancer (BRCA)	breast invasive carcinoma	58	FEMALE	M0	N1a	T2	Stage IIB	Solid Tissue Normal	TCGA-E2-A15K-11A-13D-A12R-05	FALSE	NA	TRUE	Solid Tissue Normal	FALSE	NA
336	TCGA-E2-A1B1-01	TCGA Breast Cancer (BRCA)	breast invasive carcinoma	45	FEMALE	M0	N1	T2	Stage IIB	Primary Tumor	TCGA-E2-A1B1-01A-21D-A12R-05	FALSE	NA	TRUE	Primary Tumor	FALSE	NA
337	TCGA-E2-A1B5-01	TCGA Breast Cancer (BRCA)	breast invasive carcinoma	46	FEMALE	M0	N0	T2	Stage IIA	Primary Tumor	TCGA-E2-A1B5-01A-21D-A12R-05	FALSE	NA	TRUE	Primary Tumor	FALSE	NA
338	TCGA-E2-A1B5-11	TCGA Breast Cancer (BRCA)	breast invasive carcinoma	46	FEMALE	M0	N0	T2	Stage IIA	Solid Tissue Normal	TCGA-E2-A1B5-11A-23D-A12R-05	FALSE	NA	TRUE	Solid Tissue Normal	FALSE	NA
339	TCGA-E2-A1BC-11	TCGA Breast Cancer (BRCA)	breast invasive carcinoma	63	FEMALE	M0	N0	T1c	Stage IA	Solid Tissue Normal	TCGA-E2-A1BC-11A-32D-A12R-05	FALSE	NA	TRUE	Solid Tissue Normal	FALSE	NA
340	TCGA-E2-A1IF-11	TCGA Breast Cancer (BRCA)	breast invasive carcinoma	74	FEMALE	M0	N0	T1c	Stage I	Solid Tissue Normal	TCGA-E2-A1IF-11A-22D-A145-05	FALSE	NA	TRUE	Solid Tissue Normal	FALSE	NA
341	TCGA-E2-A1IG-01	TCGA Breast Cancer (BRCA)	breast invasive carcinoma	45	FEMALE	M0	N1mi	T2	Stage IIB	Primary Tumor	TCGA-E2-A1IG-01A-11D-A145-05	FALSE	NA	TRUE	Primary Tumor	FALSE	NA
342	TCGA-E2-A1IH-01	TCGA Breast Cancer (BRCA)	breast invasive carcinoma	80	FEMALE	M0	N0	T1c	Stage I	Primary Tumor	TCGA-E2-A1IH-01A-11D-A13K-05	FALSE	NA	TRUE	Primary Tumor	TRUE	OLD
343	TCGA-E2-A1II-11	TCGA Breast Cancer (BRCA)	breast invasive carcinoma	51	FEMALE	M0	N0	T1c	Stage I	Solid Tissue Normal	TCGA-E2-A1II-11A-21D-A145-05	FALSE	NA	TRUE	Solid Tissue Normal	FALSE	NA
344	TCGA-E2-A1IO-11	TCGA Breast Cancer (BRCA)	breast invasive carcinoma	37	FEMALE	M0	N0	T1c	Stage I	Solid Tissue Normal	TCGA-E2-A1IO-11A-21D-A145-05	TRUE	YOUNG	TRUE	Solid Tissue Normal	FALSE	NA
345	TCGA-E2-A1L7-01	TCGA Breast Cancer (BRCA)	breast invasive carcinoma	40	FEMALE	M0	N2	T2	Stage IIIA	Primary Tumor	TCGA-E2-A1L7-01A-11D-A145-05	FALSE	NA	TRUE	Primary Tumor	TRUE	NA
346	TCGA-E2-A1L7-11	TCGA Breast Cancer (BRCA)	breast invasive carcinoma	40	FEMALE	M0	N2	T2	Stage IIIA	Solid Tissue Normal	TCGA-E2-A1L7-11A-33D-A145-05	TRUE	YOUNG	TRUE	Solid Tissue Normal	FALSE	NA
347	TCGA-E2-A1L8-01	TCGA Breast Cancer (BRCA)	breast invasive carcinoma	52	FEMALE	M0	N1a	T2	Stage IIB	Primary Tumor	TCGA-E2-A1L8-01A-11D-A13K-05	FALSE	NA	TRUE	Primary Tumor	FALSE	NA
348	TCGA-E2-A1LB-11	TCGA Breast Cancer (BRCA)	breast invasive carcinoma	41	FEMALE	M0	N1	T2	Stage IIB	Solid Tissue Normal	TCGA-E2-A1LB-11A-22D-A145-05	TRUE	YOUNG	TRUE	Solid Tissue Normal	FALSE	NA
349	TCGA-E2-A1LE-01	TCGA Breast Cancer (BRCA)	breast invasive carcinoma	71	FEMALE	M0	N3a	T2	Stage IIIC	Primary Tumor	TCGA-E2-A1LE-01A-12D-A19Z-05	FALSE	NA	TRUE	Primary Tumor	FALSE	NA
350	TCGA-E2-A1LG-01	TCGA Breast Cancer (BRCA)	breast invasive carcinoma	50	FEMALE	M0	N0	T2	Stage IIA	Primary Tumor	TCGA-E2-A1LG-01A-21D-A14N-05	FALSE	NA	TRUE	Primary Tumor	FALSE	NA
351	TCGA-E2-A1LI-11	TCGA Breast Cancer (BRCA)	breast invasive carcinoma	57	FEMALE	M0	N1	T2	Stage IIB	Solid Tissue Normal	TCGA-E2-A1LI-11A-23D-A161-05	FALSE	NA	TRUE	Solid Tissue Normal	FALSE	NA
352	TCGA-E2-A1LL-01	TCGA Breast Cancer (BRCA)	breast invasive carcinoma	73	FEMALE	MX	N2a	T3	Stage IIIA	Primary Tumor	TCGA-E2-A1LL-01A-11D-A145-05	FALSE	NA	TRUE	Primary Tumor	FALSE	NA
353	TCGA-E2-A1LS-11	TCGA Breast Cancer (BRCA)	breast invasive carcinoma	46	FEMALE	M0	N0	T1c	Stage IA	Solid Tissue Normal	TCGA-E2-A1LS-11A-32D-A161-05	FALSE	NA	TRUE	Solid Tissue Normal	FALSE	NA
354	TCGA-E2-A2P5-01	TCGA Breast Cancer (BRCA)	breast invasive carcinoma	78	FEMALE	M0	N3	T2	Stage IIIC	Primary Tumor	TCGA-E2-A2P5-01A-11D-A19Z-05	FALSE	NA	TRUE	Primary Tumor	TRUE	NA
355	TCGA-E2-A3DX-01	TCGA Breast Cancer (BRCA)	breast invasive carcinoma	43	FEMALE	M0	N3	T2	Stage IIIC	Primary Tumor	TCGA-E2-A3DX-01A-21D-A212-05	FALSE	NA	TRUE	Primary Tumor	FALSE	NA
356	TCGA-E2-A56Z-01	TCGA Breast Cancer (BRCA)	breast invasive carcinoma	69	FEMALE	M0	N1a	T2	Stage IIB	Primary Tumor	TCGA-E2-A56Z-01A-12D-A29O-05	FALSE	NA	TRUE	Primary Tumor	FALSE	NA
357	TCGA-E2-A570-01	TCGA Breast Cancer (BRCA)	breast invasive carcinoma	47	FEMALE	M0	N1mi	T1c	Stage IB	Primary Tumor	TCGA-E2-A570-01A-11D-A29O-05	FALSE	NA	TRUE	Primary Tumor	FALSE	NA
358	TCGA-E2-A572-01	TCGA Breast Cancer (BRCA)	breast invasive carcinoma	72	FEMALE	M0	N2	T2	Stage IIIA	Primary Tumor	TCGA-E2-A572-01A-13D-A31V-05	FALSE	NA	TRUE	Primary Tumor	FALSE	NA
359	TCGA-E2-A573-01	TCGA Breast Cancer (BRCA)	breast invasive carcinoma	48	FEMALE	M0	N0	T1c	Stage IA	Primary Tumor	TCGA-E2-A573-01A-11D-A29O-05	FALSE	NA	TRUE	Primary Tumor	FALSE	NA
360	TCGA-E2-A576-01	TCGA Breast Cancer (BRCA)	breast invasive carcinoma	69	FEMALE	MX	N0	T1c	Stage IA	Primary Tumor	TCGA-E2-A576-01A-11D-A31V-05	FALSE	NA	TRUE	Primary Tumor	FALSE	NA
361	TCGA-E2-A9RU-01	TCGA Breast Cancer (BRCA)	breast invasive carcinoma	90	FEMALE	MX	N3a	T2	Stage IIIC	Primary Tumor	TCGA-E2-A9RU-01A-11D-A41Q-05	FALSE	NA	TRUE	Primary Tumor	TRUE	OLD
362	TCGA-E9-A1N3-01	TCGA Breast Cancer (BRCA)	breast invasive carcinoma	70	FEMALE	M0	N2	T1c	Stage IIIA	Primary Tumor	TCGA-E9-A1N3-01A-12D-A161-05	FALSE	NA	TRUE	Primary Tumor	FALSE	NA
363	TCGA-E9-A1N4-01	TCGA Breast Cancer (BRCA)	breast invasive carcinoma	41	FEMALE	M0	N2	T2	Stage IIIA	Primary Tumor	TCGA-E9-A1N4-01A-11D-A14N-05	FALSE	NA	TRUE	Primary Tumor	FALSE	NA
364	TCGA-E9-A1N4-11	TCGA Breast Cancer (BRCA)	breast invasive carcinoma	41	FEMALE	M0	N2	T2	Stage IIIA	Solid Tissue Normal	TCGA-E9-A1N4-11A-33D-A14N-05	TRUE	YOUNG	TRUE	Solid Tissue Normal	FALSE	NA
365	TCGA-E9-A1N5-01	TCGA Breast Cancer (BRCA)	breast invasive carcinoma	45	FEMALE	M0	N1	T2	Stage IIB	Primary Tumor	TCGA-E9-A1N5-01A-11D-A14H-05	FALSE	NA	TRUE	Primary Tumor	FALSE	NA
366	TCGA-E9-A1N5-11	TCGA Breast Cancer (BRCA)	breast invasive carcinoma	45	FEMALE	M0	N1	T2	Stage IIB	Solid Tissue Normal	TCGA-E9-A1N5-11A-41D-A14H-05	FALSE	NA	TRUE	Solid Tissue Normal	FALSE	NA
367	TCGA-E9-A1N6-01	TCGA Breast Cancer (BRCA)	breast invasive carcinoma	52	FEMALE	M0	N1	T2	Stage IIB	Primary Tumor	TCGA-E9-A1N6-01A-11D-A145-05	FALSE	NA	TRUE	Primary Tumor	FALSE	NA
368	TCGA-E9-A1N6-11	TCGA Breast Cancer (BRCA)	breast invasive carcinoma	52	FEMALE	M0	N1	T2	Stage IIB	Solid Tissue Normal	TCGA-E9-A1N6-11A-32D-A145-05	FALSE	NA	TRUE	Solid Tissue Normal	FALSE	NA
369	TCGA-E9-A1N8-01	TCGA Breast Cancer (BRCA)	breast invasive carcinoma	48	FEMALE	M0	N0	T2	Stage IIA	Primary Tumor	TCGA-E9-A1N8-01A-11D-A145-05	FALSE	NA	TRUE	Primary Tumor	FALSE	NA
370	TCGA-E9-A1N8-11	TCGA Breast Cancer (BRCA)	breast invasive carcinoma	48	FEMALE	M0	N0	T2	Stage IIA	Solid Tissue Normal	TCGA-E9-A1N8-11A-42D-A145-05	FALSE	NA	TRUE	Solid Tissue Normal	FALSE	NA
371	TCGA-E9-A1NA-01	TCGA Breast Cancer (BRCA)	breast invasive carcinoma	58	FEMALE	M0	N0	T2	Stage IIA	Primary Tumor	TCGA-E9-A1NA-01A-11D-A145-05	FALSE	NA	TRUE	Primary Tumor	FALSE	NA
372	TCGA-E9-A1NA-11	TCGA Breast Cancer (BRCA)	breast invasive carcinoma	58	FEMALE	M0	N0	T2	Stage IIA	Solid Tissue Normal	TCGA-E9-A1NA-11A-33D-A145-05	FALSE	NA	TRUE	Solid Tissue Normal	FALSE	NA
373	TCGA-E9-A1NC-01	TCGA Breast Cancer (BRCA)	breast invasive carcinoma	61	FEMALE	M0	N1	T2	Stage IIB	Primary Tumor	TCGA-E9-A1NC-01A-12D-A161-05	FALSE	NA	TRUE	Primary Tumor	FALSE	NA
374	TCGA-E9-A1ND-11	TCGA Breast Cancer (BRCA)	breast invasive carcinoma	75	FEMALE	M0	N1	T2	Stage IIB	Solid Tissue Normal	TCGA-E9-A1ND-11A-43D-A145-05	TRUE	OLD	TRUE	Solid Tissue Normal	FALSE	NA
375	TCGA-E9-A1NE-01	TCGA Breast Cancer (BRCA)	breast invasive carcinoma	28	FEMALE	M0	N1	T2	Stage IIB	Primary Tumor	TCGA-E9-A1NE-01A-21D-A14N-05	FALSE	NA	TRUE	Primary Tumor	TRUE	YOUNG
376	TCGA-E9-A1NE-11	TCGA Breast Cancer (BRCA)	breast invasive carcinoma	28	FEMALE	M0	N1	T2	Stage IIB	Solid Tissue Normal	TCGA-E9-A1NE-11A-43D-A14N-05	TRUE	YOUNG	TRUE	Solid Tissue Normal	FALSE	NA
377	TCGA-E9-A1NF-01	TCGA Breast Cancer (BRCA)	breast invasive carcinoma	60	FEMALE	M0	N0	T2	Stage IIA	Primary Tumor	TCGA-E9-A1NF-01A-11D-A14H-05	FALSE	NA	TRUE	Primary Tumor	FALSE	NA
378	TCGA-E9-A1NF-11	TCGA Breast Cancer (BRCA)	breast invasive carcinoma	60	FEMALE	M0	N0	T2	Stage IIA	Solid Tissue Normal	TCGA-E9-A1NF-11A-73D-A14H-05	FALSE	NA	TRUE	Solid Tissue Normal	FALSE	NA
379	TCGA-E9-A1NG-11	TCGA Breast Cancer (BRCA)	breast invasive carcinoma	62	FEMALE	M0	N0	T2	Stage IIA	Solid Tissue Normal	TCGA-E9-A1NG-11A-52D-A14N-05	FALSE	NA	TRUE	Solid Tissue Normal	FALSE	NA
380	TCGA-E9-A1R2-01	TCGA Breast Cancer (BRCA)	breast invasive carcinoma	51	FEMALE	MX	N3	T2	Stage IIIC	Primary Tumor	TCGA-E9-A1R2-01A-11D-A14H-05	FALSE	NA	TRUE	Primary Tumor	FALSE	NA
381	TCGA-E9-A1R7-01	TCGA Breast Cancer (BRCA)	breast invasive carcinoma	64	FEMALE	M0	N0	T2	Stage IIA	Primary Tumor	TCGA-E9-A1R7-01A-11D-A14N-05	FALSE	NA	TRUE	Primary Tumor	FALSE	NA
382	TCGA-E9-A1R7-11	TCGA Breast Cancer (BRCA)	breast invasive carcinoma	64	FEMALE	M0	N0	T2	Stage IIA	Solid Tissue Normal	TCGA-E9-A1R7-11A-42D-A14N-05	FALSE	NA	TRUE	Solid Tissue Normal	FALSE	NA
383	TCGA-E9-A1RB-11	TCGA Breast Cancer (BRCA)	breast invasive carcinoma	40	FEMALE	M0	N0	T2	Stage IIA	Solid Tissue Normal	TCGA-E9-A1RB-11A-33D-A161-05	TRUE	YOUNG	TRUE	Solid Tissue Normal	FALSE	NA
384	TCGA-E9-A1RC-01	TCGA Breast Cancer (BRCA)	breast invasive carcinoma	56	FEMALE	M0	N3	T4b	Stage IIIC	Primary Tumor	TCGA-E9-A1RC-01A-11D-A161-05	FALSE	NA	TRUE	Primary Tumor	FALSE	NA
385	TCGA-E9-A1RC-11	TCGA Breast Cancer (BRCA)	breast invasive carcinoma	56	FEMALE	M0	N3	T4b	Stage IIIC	Solid Tissue Normal	TCGA-E9-A1RC-11A-33D-A161-05	FALSE	NA	TRUE	Solid Tissue Normal	FALSE	NA
386	TCGA-E9-A1RD-01	TCGA Breast Cancer (BRCA)	breast invasive carcinoma	67	FEMALE	M0	N0	T2	Stage IIA	Primary Tumor	TCGA-E9-A1RD-01A-11D-A161-05	FALSE	NA	TRUE	Primary Tumor	FALSE	NA
387	TCGA-E9-A1RD-11	TCGA Breast Cancer (BRCA)	breast invasive carcinoma	67	FEMALE	M0	N0	T2	Stage IIA	Solid Tissue Normal	TCGA-E9-A1RD-11A-33D-A161-05	FALSE	NA	TRUE	Solid Tissue Normal	FALSE	NA
388	TCGA-E9-A1RE-01	TCGA Breast Cancer (BRCA)	breast invasive carcinoma	74	FEMALE	M0	N2	T2	Stage IIIA	Primary Tumor	TCGA-E9-A1RE-01A-11D-A161-05	FALSE	NA	TRUE	Primary Tumor	FALSE	NA
389	TCGA-E9-A1RF-01	TCGA Breast Cancer (BRCA)	breast invasive carcinoma	68	FEMALE	M0	N2	T2	Stage IIIA	Primary Tumor	TCGA-E9-A1RF-01A-11D-A161-05	FALSE	NA	TRUE	Primary Tumor	FALSE	NA
390	TCGA-E9-A1RF-11	TCGA Breast Cancer (BRCA)	breast invasive carcinoma	68	FEMALE	M0	N2	T2	Stage IIIA	Solid Tissue Normal	TCGA-E9-A1RF-11A-32D-A161-05	FALSE	NA	TRUE	Solid Tissue Normal	FALSE	NA
391	TCGA-E9-A1RH-01	TCGA Breast Cancer (BRCA)	breast invasive carcinoma	63	FEMALE	M0	N0	T2	Stage IIA	Primary Tumor	TCGA-E9-A1RH-01A-21D-A16A-05	FALSE	NA	TRUE	Primary Tumor	FALSE	NA
392	TCGA-E9-A1RH-11	TCGA Breast Cancer (BRCA)	breast invasive carcinoma	63	FEMALE	M0	N0	T2	Stage IIA	Solid Tissue Normal	TCGA-E9-A1RH-11A-34D-A16A-05	FALSE	NA	TRUE	Solid Tissue Normal	FALSE	NA
393	TCGA-E9-A1RI-11	TCGA Breast Cancer (BRCA)	breast invasive carcinoma	43	FEMALE	M0	N2	T1c	Stage IIIA	Solid Tissue Normal	TCGA-E9-A1RI-11A-41D-A16A-05	TRUE	YOUNG	TRUE	Solid Tissue Normal	FALSE	NA
394	TCGA-E9-A226-01	TCGA Breast Cancer (BRCA)	breast invasive carcinoma	45	FEMALE	M0	N2	T2	Stage IIIA	Primary Tumor	TCGA-E9-A226-01A-21D-A161-05	FALSE	NA	TRUE	Primary Tumor	FALSE	NA
395	TCGA-E9-A227-01	TCGA Breast Cancer (BRCA)	breast invasive carcinoma	42	FEMALE	M0	N1	T2	Stage IIB	Primary Tumor	TCGA-E9-A227-01A-11D-A161-05	FALSE	NA	TRUE	Primary Tumor	FALSE	NA
396	TCGA-E9-A228-01	TCGA Breast Cancer (BRCA)	breast invasive carcinoma	58	FEMALE	M0	N1	T2	Stage IIB	Primary Tumor	TCGA-E9-A228-01A-31D-A161-05	FALSE	NA	TRUE	Primary Tumor	FALSE	NA
397	TCGA-E9-A22D-01	TCGA Breast Cancer (BRCA)	breast invasive carcinoma	38	FEMALE	M0	N0	T2	Stage IIA	Primary Tumor	TCGA-E9-A22D-01A-11D-A161-05	FALSE	NA	TRUE	Primary Tumor	TRUE	YOUNG
398	TCGA-E9-A22E-01	TCGA Breast Cancer (BRCA)	breast invasive carcinoma	56	FEMALE	M0	N2	T2	Stage IIIA	Primary Tumor	TCGA-E9-A22E-01A-11D-A161-05	FALSE	NA	TRUE	Primary Tumor	FALSE	NA
399	TCGA-E9-A22H-01	TCGA Breast Cancer (BRCA)	breast invasive carcinoma	42	FEMALE	M0	N1	T2	Stage IIB	Primary Tumor	TCGA-E9-A22H-01A-11D-A161-05	FALSE	NA	TRUE	Primary Tumor	FALSE	NA
400	TCGA-E9-A244-01	TCGA Breast Cancer (BRCA)	breast invasive carcinoma	54	FEMALE	M0	N0 (i-)	T2	Stage IIA	Primary Tumor	TCGA-E9-A244-01A-11D-A16A-05	FALSE	NA	TRUE	Primary Tumor	FALSE	NA
401	TCGA-E9-A249-01	TCGA Breast Cancer (BRCA)	breast invasive carcinoma	45	FEMALE	M0	N0 (i-)	T2	Stage IIA	Primary Tumor	TCGA-E9-A249-01A-11D-A16A-05	FALSE	NA	TRUE	Primary Tumor	FALSE	NA
402	TCGA-E9-A3HO-01	TCGA Breast Cancer (BRCA)	breast invasive carcinoma	49	FEMALE	M0	N0 (i-)	T2	Stage IIA	Primary Tumor	TCGA-E9-A3HO-01A-11D-A212-05	FALSE	NA	TRUE	Primary Tumor	FALSE	NA
403	TCGA-E9-A3X8-01	TCGA Breast Cancer (BRCA)	breast invasive carcinoma	48	FEMALE	M0	N1	T2	Stage IIB	Primary Tumor	TCGA-E9-A3X8-01A-31D-A230-05	FALSE	NA	TRUE	Primary Tumor	FALSE	NA
404	TCGA-E9-A5UO-01	TCGA Breast Cancer (BRCA)	breast invasive carcinoma	41	FEMALE	M0	N0	T2	Stage IIA	Primary Tumor	TCGA-E9-A5UO-01A-11D-A28C-05	FALSE	NA	TRUE	Primary Tumor	FALSE	NA
405	TCGA-E9-A5UP-01	TCGA Breast Cancer (BRCA)	breast invasive carcinoma	63	FEMALE	M0	N0	T2	Stage IIA	Primary Tumor	TCGA-E9-A5UP-01A-11D-A28C-05	FALSE	NA	TRUE	Primary Tumor	FALSE	NA
406	TCGA-EW-A1IW-01	TCGA Breast Cancer (BRCA)	breast invasive carcinoma	80	FEMALE	MX	N1a	T2	Stage IIB	Primary Tumor	TCGA-EW-A1IW-01A-11D-A13K-05	FALSE	NA	TRUE	Primary Tumor	TRUE	OLD
407	TCGA-EW-A1IX-01	TCGA Breast Cancer (BRCA)	breast invasive carcinoma	48	FEMALE	MX	N1a	T1b	Stage IIA	Primary Tumor	TCGA-EW-A1IX-01A-12D-A145-05	FALSE	NA	TRUE	Primary Tumor	FALSE	NA
408	TCGA-EW-A1J1-01	TCGA Breast Cancer (BRCA)	breast invasive carcinoma	38	FEMALE	M0	N1a	T2	Stage IIB	Primary Tumor	TCGA-EW-A1J1-01A-11D-A13K-05	FALSE	NA	TRUE	Primary Tumor	TRUE	YOUNG
409	TCGA-EW-A1J5-01	TCGA Breast Cancer (BRCA)	breast invasive carcinoma	59	FEMALE	M0	N0 (i-)	T3	Stage IIB	Primary Tumor	TCGA-EW-A1J5-01A-11D-A13K-05	FALSE	NA	TRUE	Primary Tumor	FALSE	NA
410	TCGA-EW-A1J6-01	TCGA Breast Cancer (BRCA)	breast invasive carcinoma	70	FEMALE	M0	N0 (i-)	T1c	Stage I	Primary Tumor	TCGA-EW-A1J6-01A-11D-A13K-05	FALSE	NA	TRUE	Primary Tumor	FALSE	NA
411	TCGA-EW-A1OV-01	TCGA Breast Cancer (BRCA)	breast invasive carcinoma	56	FEMALE	MX	N1mi	T2	Stage IIB	Primary Tumor	TCGA-EW-A1OV-01A-11D-A145-05	FALSE	NA	TRUE	Primary Tumor	FALSE	NA
412	TCGA-EW-A1OW-01	TCGA Breast Cancer (BRCA)	breast invasive carcinoma	58	FEMALE	MX	N0	T2	Stage IIA	Primary Tumor	TCGA-EW-A1OW-01A-21D-A145-05	FALSE	NA	TRUE	Primary Tumor	FALSE	NA
413	TCGA-EW-A1OY-01	TCGA Breast Cancer (BRCA)	breast invasive carcinoma	63	FEMALE	MX	N0	T2	Stage IIA	Primary Tumor	TCGA-EW-A1OY-01A-11D-A145-05	FALSE	NA	TRUE	Primary Tumor	FALSE	NA
414	TCGA-EW-A1OZ-01	TCGA Breast Cancer (BRCA)	breast invasive carcinoma	56	FEMALE	M0	N0 (i-)	T2	Stage IIA	Primary Tumor	TCGA-EW-A1OZ-01A-11D-A145-05	FALSE	NA	TRUE	Primary Tumor	FALSE	NA
415	TCGA-EW-A1P0-01	TCGA Breast Cancer (BRCA)	breast invasive carcinoma	55	FEMALE	MX	N1b	T2	Stage IIB	Primary Tumor	TCGA-EW-A1P0-01A-11D-A145-05	FALSE	NA	TRUE	Primary Tumor	FALSE	NA
416	TCGA-EW-A1P1-01	TCGA Breast Cancer (BRCA)	breast invasive carcinoma	68	FEMALE	MX	N3b	T2	Stage IIIC	Primary Tumor	TCGA-EW-A1P1-01A-31D-A14H-05	FALSE	NA	TRUE	Primary Tumor	FALSE	NA
417	TCGA-EW-A1P3-01	TCGA Breast Cancer (BRCA)	breast invasive carcinoma	48	FEMALE	MX	N0	T2	Stage IIA	Primary Tumor	TCGA-EW-A1P3-01A-11D-A145-05	FALSE	NA	TRUE	Primary Tumor	FALSE	NA
418	TCGA-EW-A1P5-01	TCGA Breast Cancer (BRCA)	breast invasive carcinoma	77	FEMALE	M0	N1a	T2	Stage IIB	Primary Tumor	TCGA-EW-A1P5-01A-11D-A145-05	FALSE	NA	TRUE	Primary Tumor	TRUE	NA
419	TCGA-EW-A1PD-01	TCGA Breast Cancer (BRCA)	breast invasive carcinoma	61	MALE	M0	N1a	T1c	Stage IIA	Primary Tumor	TCGA-EW-A1PD-01A-11D-A145-05	FALSE	NA	TRUE	Primary Tumor	FALSE	NA
420	TCGA-EW-A1PE-01	TCGA Breast Cancer (BRCA)	breast invasive carcinoma	56	FEMALE	M0	N1a	T1c	Stage IIA	Primary Tumor	TCGA-EW-A1PE-01A-11D-A145-05	FALSE	NA	TRUE	Primary Tumor	FALSE	NA
421	TCGA-EW-A1PF-01	TCGA Breast Cancer (BRCA)	breast invasive carcinoma	50	FEMALE	M0	N0	T1c	Stage IA	Primary Tumor	TCGA-EW-A1PF-01A-11D-A145-05	FALSE	NA	TRUE	Primary Tumor	FALSE	NA
422	TCGA-EW-A1PG-01	TCGA Breast Cancer (BRCA)	breast invasive carcinoma	53	FEMALE	MX	N1a	T2	Stage IIB	Primary Tumor	TCGA-EW-A1PG-01A-11D-A145-05	FALSE	NA	TRUE	Primary Tumor	FALSE	NA
423	TCGA-EW-A1PH-01	TCGA Breast Cancer (BRCA)	breast invasive carcinoma	52	FEMALE	M0	N1a	T1c	Stage IIA	Primary Tumor	TCGA-EW-A1PH-01A-11D-A14N-05	FALSE	NA	TRUE	Primary Tumor	FALSE	NA
424	TCGA-EW-A2FR-01	TCGA Breast Cancer (BRCA)	breast invasive carcinoma	59	FEMALE	MX	N3a	T1b	Stage IIIC	Primary Tumor	TCGA-EW-A2FR-01A-11D-A21R-05	FALSE	NA	TRUE	Primary Tumor	FALSE	NA
425	TCGA-EW-A2FS-01	TCGA Breast Cancer (BRCA)	breast invasive carcinoma	41	FEMALE	MX	N1mi	T2	Stage IIB	Primary Tumor	TCGA-EW-A2FS-01A-11D-A17F-05	FALSE	NA	TRUE	Primary Tumor	FALSE	NA
426	TCGA-EW-A2FV-01	TCGA Breast Cancer (BRCA)	breast invasive carcinoma	39	FEMALE	MX	N3a	T3	Stage IIIC	Primary Tumor	TCGA-EW-A2FV-01A-11D-A17F-05	FALSE	NA	TRUE	Primary Tumor	TRUE	YOUNG
427	TCGA-EW-A3U0-01	TCGA Breast Cancer (BRCA)	breast invasive carcinoma	61	FEMALE	M0	N1a	T3	Stage IIIA	Primary Tumor	TCGA-EW-A3U0-01A-11D-A22B-05	FALSE	NA	TRUE	Primary Tumor	FALSE	NA
428	TCGA-EW-A423-01	TCGA Breast Cancer (BRCA)	breast invasive carcinoma	75	FEMALE	MX	N0	T2	Stage IIA	Primary Tumor	TCGA-EW-A423-01A-11D-A244-05	FALSE	NA	TRUE	Primary Tumor	FALSE	NA
429	TCGA-EW-A424-01	TCGA Breast Cancer (BRCA)	breast invasive carcinoma	51	FEMALE	MX	N1	T3	Stage IIIA	Primary Tumor	TCGA-EW-A424-01A-11D-A244-05	FALSE	NA	TRUE	Primary Tumor	FALSE	NA
430	TCGA-EW-A6SD-01	TCGA Breast Cancer (BRCA)	breast invasive carcinoma	32	FEMALE	M0	N1a	T2	Stage IIB	Primary Tumor	TCGA-EW-A6SD-01A-12D-A33F-05	FALSE	NA	TRUE	Primary Tumor	TRUE	YOUNG
431	TCGA-GI-A2C8-01	TCGA Breast Cancer (BRCA)	breast invasive carcinoma	63	FEMALE	MX	N0	T4b	Stage IIIB	Primary Tumor	TCGA-GI-A2C8-01A-11D-A16G-05	FALSE	NA	TRUE	Primary Tumor	FALSE	NA
432	TCGA-GI-A2C9-01	TCGA Breast Cancer (BRCA)	breast invasive carcinoma	58	FEMALE	MX	N0	T3	Stage IIB	Primary Tumor	TCGA-GI-A2C9-01A-11D-A21R-05	FALSE	NA	TRUE	Primary Tumor	FALSE	NA
433	TCGA-GM-A2DB-01	TCGA Breast Cancer (BRCA)	breast invasive carcinoma	62	FEMALE	M0	N0 (i-)	T2	Stage IIA	Primary Tumor	TCGA-GM-A2DB-01A-31D-A18O-05	FALSE	NA	TRUE	Primary Tumor	FALSE	NA
434	TCGA-GM-A2DC-01	TCGA Breast Cancer (BRCA)	breast invasive carcinoma	57	FEMALE	M0	N1a	T1c	Stage IIA	Primary Tumor	TCGA-GM-A2DC-01A-11D-A18O-05	FALSE	NA	TRUE	Primary Tumor	FALSE	NA
435	TCGA-GM-A2DD-01	TCGA Breast Cancer (BRCA)	breast invasive carcinoma	53	FEMALE	M0	N0 (i-)	T1c	Stage I	Primary Tumor	TCGA-GM-A2DD-01A-11D-A17Z-05	FALSE	NA	TRUE	Primary Tumor	FALSE	NA
436	TCGA-GM-A2DF-01	TCGA Breast Cancer (BRCA)	breast invasive carcinoma	53	FEMALE	M0	N1a	T1c	Stage IIA	Primary Tumor	TCGA-GM-A2DF-01A-11D-A17Z-05	FALSE	NA	TRUE	Primary Tumor	FALSE	NA
437	TCGA-GM-A2DH-01	TCGA Breast Cancer (BRCA)	breast invasive carcinoma	58	FEMALE	M0	N0 (i+)	T1c	Stage I	Primary Tumor	TCGA-GM-A2DH-01A-11D-A17Z-05	FALSE	NA	TRUE	Primary Tumor	FALSE	NA
438	TCGA-GM-A2DI-01	TCGA Breast Cancer (BRCA)	breast invasive carcinoma	52	FEMALE	M0	N0 (i+)	T1c	Stage I	Primary Tumor	TCGA-GM-A2DI-01A-31D-A18O-05	FALSE	NA	TRUE	Primary Tumor	FALSE	NA
439	TCGA-GM-A2DL-01	TCGA Breast Cancer (BRCA)	breast invasive carcinoma	50	FEMALE	M0	N0 (i-)	T1c	Stage I	Primary Tumor	TCGA-GM-A2DL-01A-11D-A18O-05	FALSE	NA	TRUE	Primary Tumor	FALSE	NA
440	TCGA-GM-A2DM-01	TCGA Breast Cancer (BRCA)	breast invasive carcinoma	57	FEMALE	M0	N0 (i-)	T2	Stage IIA	Primary Tumor	TCGA-GM-A2DM-01A-11D-A17Z-05	FALSE	NA	TRUE	Primary Tumor	FALSE	NA
441	TCGA-GM-A3NW-01	TCGA Breast Cancer (BRCA)	breast invasive carcinoma	63	FEMALE	M0	N0 (i-)	T2	Stage IIA	Primary Tumor	TCGA-GM-A3NW-01A-21D-A22B-05	FALSE	NA	TRUE	Primary Tumor	FALSE	NA
442	TCGA-GM-A3XG-01	TCGA Breast Cancer (BRCA)	breast invasive carcinoma	46	FEMALE	M0	N1a	T3	Stage IIIA	Primary Tumor	TCGA-GM-A3XG-01A-31D-A244-05	FALSE	NA	TRUE	Primary Tumor	FALSE	NA
443	TCGA-GM-A4E0-01	TCGA Breast Cancer (BRCA)	breast invasive carcinoma	67	FEMALE	M0	N3a	T3	Stage IIIC	Primary Tumor	TCGA-GM-A4E0-01A-12D-A268-05	FALSE	NA	TRUE	Primary Tumor	FALSE	NA
444	TCGA-GM-A5PV-01	TCGA Breast Cancer (BRCA)	breast invasive carcinoma	63	FEMALE	M0	N1a	T2	Stage IIB	Primary Tumor	TCGA-GM-A5PV-01A-11D-A28C-05	FALSE	NA	TRUE	Primary Tumor	FALSE	NA
445	TCGA-HN-A2NL-01	TCGA Breast Cancer (BRCA)	breast invasive carcinoma	56	FEMALE	M0	N0	T2	Stage IIA	Primary Tumor	TCGA-HN-A2NL-01A-11D-A18O-05	FALSE	NA	TRUE	Primary Tumor	FALSE	NA
446	TCGA-JL-A3YX-01	TCGA Breast Cancer (BRCA)	breast invasive carcinoma	46	FEMALE	M0	N0	T2	Stage IIA	Primary Tumor	TCGA-JL-A3YX-01A-11D-A230-05	FALSE	NA	TRUE	Primary Tumor	FALSE	NA
447	TCGA-LD-A66U-01	TCGA Breast Cancer (BRCA)	breast invasive carcinoma	44	FEMALE	MX	N1mi	T2	Stage IIB	Primary Tumor	TCGA-LD-A66U-01A-11D-A31V-05	FALSE	NA	TRUE	Primary Tumor	FALSE	NA
448	TCGA-LD-A74U-01	TCGA Breast Cancer (BRCA)	breast invasive carcinoma	79	FEMALE	M0	N3a	T3	Stage IIIC	Primary Tumor	TCGA-LD-A74U-01A-13D-A33F-05	FALSE	NA	TRUE	Primary Tumor	TRUE	OLD
449	TCGA-LL-A441-01	TCGA Breast Cancer (BRCA)	breast invasive carcinoma	62	FEMALE	MX	N0	T1c	Stage IA	Primary Tumor	TCGA-LL-A441-01A-11D-A244-05	FALSE	NA	TRUE	Primary Tumor	FALSE	NA
450	TCGA-LL-A5YM-01	TCGA Breast Cancer (BRCA)	breast invasive carcinoma	88	FEMALE	M0	NX	T4b	Stage IIIB	Primary Tumor	TCGA-LL-A5YM-01A-11D-A28C-05	FALSE	NA	TRUE	Primary Tumor	TRUE	OLD
451	TCGA-LL-A5YN-01	TCGA Breast Cancer (BRCA)	breast invasive carcinoma	46	FEMALE	M0	N0 (i-)	T2	Stage IIA	Primary Tumor	TCGA-LL-A5YN-01A-11D-A28C-05	FALSE	NA	TRUE	Primary Tumor	FALSE	NA
452	TCGA-LL-A6FQ-01	TCGA Breast Cancer (BRCA)	breast invasive carcinoma	77	FEMALE	MX	N2a	T2	Stage IIIA	Primary Tumor	TCGA-LL-A6FQ-01A-11D-A31V-05	FALSE	NA	TRUE	Primary Tumor	TRUE	NA
453	TCGA-LL-A6FR-01	TCGA Breast Cancer (BRCA)	breast invasive carcinoma	50	FEMALE	MX	N0 (i-)	T2	Stage IIA	Primary Tumor	TCGA-LL-A6FR-01A-12D-A31V-05	FALSE	NA	TRUE	Primary Tumor	FALSE	NA
454	TCGA-LL-A73Y-01	TCGA Breast Cancer (BRCA)	breast invasive carcinoma	67	FEMALE	MX	N0	T1c	Stage IA	Primary Tumor	TCGA-LL-A73Y-01A-11D-A33F-05	FALSE	NA	TRUE	Primary Tumor	FALSE	NA
455	TCGA-LL-A73Z-01	TCGA Breast Cancer (BRCA)	breast invasive carcinoma	55	FEMALE	M1	NX	T1c	Stage IV	Primary Tumor	TCGA-LL-A73Z-01A-11D-A32T-05	FALSE	NA	TRUE	Primary Tumor	FALSE	NA
456	TCGA-LL-A740-01	TCGA Breast Cancer (BRCA)	breast invasive carcinoma	61	FEMALE	MX	N0 (i-)	T1c	Stage IA	Primary Tumor	TCGA-LL-A740-01A-21D-A32T-05	FALSE	NA	TRUE	Primary Tumor	FALSE	NA
457	TCGA-LL-A7SZ-01	TCGA Breast Cancer (BRCA)	breast invasive carcinoma	49	FEMALE	MX	N1a	T2	Stage IIB	Primary Tumor	TCGA-LL-A7SZ-01A-32D-A357-05	FALSE	NA	TRUE	Primary Tumor	FALSE	NA
458	TCGA-LL-A8F5-01	TCGA Breast Cancer (BRCA)	breast invasive carcinoma	61	FEMALE	MX	N0 (i-)	T2	Stage IIA	Primary Tumor	TCGA-LL-A8F5-01A-11D-A36K-05	FALSE	NA	TRUE	Primary Tumor	FALSE	NA
459	TCGA-LL-A9Q3-01	TCGA Breast Cancer (BRCA)	breast invasive carcinoma	69	FEMALE	MX	N3a	T3	Stage IIIC	Primary Tumor	TCGA-LL-A9Q3-01A-11D-A41Q-05	FALSE	NA	TRUE	Primary Tumor	FALSE	NA
460	TCGA-MS-A51U-01	TCGA Breast Cancer (BRCA)	breast invasive carcinoma	44	FEMALE	M0	N1	T2	Stage IIB	Primary Tumor	TCGA-MS-A51U-01A-31D-A268-05	FALSE	NA	TRUE	Primary Tumor	FALSE	NA
461	TCGA-OL-A5D7-01	TCGA Breast Cancer (BRCA)	breast invasive carcinoma	70	FEMALE	MX	N0	T2	Stage IIA	Primary Tumor	TCGA-OL-A5D7-01A-11D-A27Y-05	FALSE	NA	TRUE	Primary Tumor	FALSE	NA
462	TCGA-OL-A5DA-01	TCGA Breast Cancer (BRCA)	breast invasive carcinoma	61	FEMALE	MX	N0	T2	Stage IIA	Primary Tumor	TCGA-OL-A5DA-01A-11D-A27Y-05	FALSE	NA	TRUE	Primary Tumor	FALSE	NA
463	TCGA-OL-A5RW-01	TCGA Breast Cancer (BRCA)	breast invasive carcinoma	40	FEMALE	MX	N1	T1c	Stage IIA	Primary Tumor	TCGA-OL-A5RW-01A-11D-A28C-05	FALSE	NA	TRUE	Primary Tumor	TRUE	NA
464	TCGA-OL-A5RX-01	TCGA Breast Cancer (BRCA)	breast invasive carcinoma	51	FEMALE	MX	N0	T1c	Stage IA	Primary Tumor	TCGA-OL-A5RX-01A-11D-A28C-05	FALSE	NA	TRUE	Primary Tumor	FALSE	NA
465	TCGA-OL-A5RZ-01	TCGA Breast Cancer (BRCA)	breast invasive carcinoma	57	FEMALE	MX	N0	T1b	Stage IA	Primary Tumor	TCGA-OL-A5RZ-01A-11D-A28C-05	FALSE	NA	TRUE	Primary Tumor	FALSE	NA
466	TCGA-OL-A66I-01	TCGA Breast Cancer (BRCA)	breast invasive carcinoma	36	FEMALE	MX	N1mi	T1c	Stage IIA	Primary Tumor	TCGA-OL-A66I-01A-21D-A29O-05	FALSE	NA	TRUE	Primary Tumor	TRUE	YOUNG
467	TCGA-OL-A66J-01	TCGA Breast Cancer (BRCA)	breast invasive carcinoma	80	FEMALE	MX	N0	T1c	Stage I	Primary Tumor	TCGA-OL-A66J-01A-11D-A29O-05	FALSE	NA	TRUE	Primary Tumor	TRUE	OLD
468	TCGA-OL-A66L-01	TCGA Breast Cancer (BRCA)	breast invasive carcinoma	71	FEMALE	MX	N0	T1c	Stage IA	Primary Tumor	TCGA-OL-A66L-01A-12D-A31V-05	FALSE	NA	TRUE	Primary Tumor	FALSE	NA
469	TCGA-OL-A66N-01	TCGA Breast Cancer (BRCA)	breast invasive carcinoma	59	FEMALE	MX	N3	T3	Stage IIIC	Primary Tumor	TCGA-OL-A66N-01A-12D-A31V-05	FALSE	NA	TRUE	Primary Tumor	FALSE	NA
470	TCGA-OL-A66O-01	TCGA Breast Cancer (BRCA)	breast invasive carcinoma	39	FEMALE	MX	N1a	T2	Stage IIB	Primary Tumor	TCGA-OL-A66O-01A-11D-A31V-05	FALSE	NA	TRUE	Primary Tumor	TRUE	YOUNG
471	TCGA-PE-A5DC-01	TCGA Breast Cancer (BRCA)	breast invasive carcinoma	72	FEMALE	M0	N2a	T2	Stage IIIA	Primary Tumor	TCGA-PE-A5DC-01A-12D-A27Y-05	FALSE	NA	TRUE	Primary Tumor	FALSE	NA
472	TCGA-PE-A5DE-01	TCGA Breast Cancer (BRCA)	breast invasive carcinoma	41	FEMALE	M0	N0	T2	Stage IIA	Primary Tumor	TCGA-PE-A5DE-01A-11D-A27Y-05	FALSE	NA	TRUE	Primary Tumor	FALSE	NA
473	TCGA-PL-A8LY-01	TCGA Breast Cancer (BRCA)	breast invasive carcinoma	30	FEMALE	M0	N0	T3	Stage IIB	Primary Tumor	TCGA-PL-A8LY-01A-11D-A41Q-05	FALSE	NA	TRUE	Primary Tumor	TRUE	YOUNG
474	TCGA-S3-A6ZH-01	TCGA Breast Cancer (BRCA)	breast invasive carcinoma	29	FEMALE	MX	N3a	T3	Stage IIIC	Primary Tumor	TCGA-S3-A6ZH-01A-22D-A32T-05	FALSE	NA	TRUE	Primary Tumor	TRUE	YOUNG
475	TCGA-S3-AA0Z-01	TCGA Breast Cancer (BRCA)	breast invasive carcinoma	63	FEMALE	M0	N1a	T2	Stage IIB	Primary Tumor	TCGA-S3-AA0Z-01A-11D-A41Q-05	FALSE	NA	TRUE	Primary Tumor	FALSE	NA
476	TCGA-S3-AA12-01	TCGA Breast Cancer (BRCA)	breast invasive carcinoma	82	FEMALE	MX	N1a	T3	Stage IIIA	Primary Tumor	TCGA-S3-AA12-01A-11D-A41Q-05	FALSE	NA	TRUE	Primary Tumor	TRUE	OLD
477	TCGA-S3-AA14-01	TCGA Breast Cancer (BRCA)	breast invasive carcinoma	47	FEMALE	cM0 (i+)	N0 (i+)	T1	Stage I	Primary Tumor	TCGA-S3-AA14-01A-11D-A41Q-05	FALSE	NA	TRUE	Primary Tumor	FALSE	NA
478	TCGA-S3-AA17-01	TCGA Breast Cancer (BRCA)	breast invasive carcinoma	64	FEMALE	cM0 (i+)	N1mi	T2	Stage IIB	Primary Tumor	TCGA-S3-AA17-01A-11D-A41Q-05	FALSE	NA	TRUE	Primary Tumor	FALSE	NA
479	TCGA-UU-A93S-01	TCGA Breast Cancer (BRCA)	breast invasive carcinoma	63	FEMALE	M1	N3b	T4d	Stage IV	Primary Tumor	TCGA-UU-A93S-01A-21D-A41Q-05	FALSE	NA	TRUE	Primary Tumor	FALSE	NA
480	TCGA-W8-A86G-01	TCGA Breast Cancer (BRCA)	breast invasive carcinoma	66	FEMALE	MX	N0 (i-)	T2a	Stage IIA	Primary Tumor	TCGA-W8-A86G-01A-21D-A36K-05	FALSE	NA	TRUE	Primary Tumor	FALSE	NA
481	TCGA-WT-AB41-01	TCGA Breast Cancer (BRCA)	breast invasive carcinoma	55	FEMALE	MX	N1mi	T2	Stage IIB	Primary Tumor	TCGA-WT-AB41-01A-11D-A41Q-05	FALSE	NA	TRUE	Primary Tumor	FALSE	NA
482	TCGA-WT-AB44-01	TCGA Breast Cancer (BRCA)	breast invasive carcinoma	77	FEMALE	MX	N0 (i-)	T1c	Stage IA	Primary Tumor	TCGA-WT-AB44-01A-11D-A41Q-05	FALSE	NA	TRUE	Primary Tumor	TRUE	NA
483	TCGA-XX-A899-01	TCGA Breast Cancer (BRCA)	breast invasive carcinoma	46	FEMALE	MX	N2a	T1c	Stage IIIA	Primary Tumor	TCGA-XX-A899-01A-11D-A36K-05	FALSE	NA	TRUE	Primary Tumor	FALSE	NA

## Sheet: KIDN
num	sampleID	cohort	primary_disease	age_at_initial_pathologic_diagnosis	gender	pathologic_M	pathologic_N	pathologic_T	pathologic_stage	sample_type	GENOMIC_ID_TCGA_KIRC_KIRP_hMethyl450	Used_for_normal_age_comparisons	normal_age_group	Used_for_cancer_vs_normal_comparisons	Cancer_vs_normal_group	Used_for_cancer_age_comparisons	cancer_age_group
1	TCGA-3Z-A93Z-01	TCGA Kidney Clear Cell Carcinoma (KIRC)	Kidney Clear Cell Renal Carcinoma	69	MALE	M0	N0	T1a	Stage I	Primary Tumor	TCGA-3Z-A93Z-01A-11D-A36Y-05	FALSE	NA	FALSE	NA	FALSE	NA
2	TCGA-6D-AA2E-01	TCGA Kidney Clear Cell Carcinoma (KIRC)	Kidney Clear Cell Renal Carcinoma	68	FEMALE	MX	NX	T1b	Stage I	Primary Tumor	TCGA-6D-AA2E-01A-11D-A36Y-05	FALSE	NA	FALSE	NA	FALSE	NA
3	TCGA-A3-3357-01	TCGA Kidney Clear Cell Carcinoma (KIRC)	Kidney Clear Cell Renal Carcinoma	62	MALE	M0	N0	T2	Stage II	Primary Tumor	TCGA-A3-3357-01A-02D-1418-05	FALSE	NA	TRUE	Primary Tumor	FALSE	NA
4	TCGA-A3-3357-11	TCGA Kidney Clear Cell Carcinoma (KIRC)	Kidney Clear Cell Renal Carcinoma	62	MALE	M0	N0	T2	Stage II	Solid Tissue Normal	TCGA-A3-3357-11A-01D-1418-05	FALSE	NA	FALSE	NA	FALSE	NA
5	TCGA-A3-3358-01	TCGA Kidney Clear Cell Carcinoma (KIRC)	Kidney Clear Cell Renal Carcinoma	57	FEMALE	M0	N0	T1a	Stage I	Primary Tumor	TCGA-A3-3358-01A-01D-1536-05	FALSE	NA	FALSE	NA	FALSE	NA
6	TCGA-A3-3367-01	TCGA Kidney Clear Cell Carcinoma (KIRC)	Kidney Clear Cell Renal Carcinoma	72	MALE	M0	N0	T1b	Stage I	Primary Tumor	TCGA-A3-3367-01A-02D-1418-05	FALSE	NA	TRUE	Primary Tumor	FALSE	NA
7	TCGA-A3-3367-11	TCGA Kidney Clear Cell Carcinoma (KIRC)	Kidney Clear Cell Renal Carcinoma	72	MALE	M0	N0	T1b	Stage I	Solid Tissue Normal	TCGA-A3-3367-11A-01D-1418-05	FALSE	NA	TRUE	Solid Tissue Normal	FALSE	NA
8	TCGA-A3-3370-01	TCGA Kidney Clear Cell Carcinoma (KIRC)	Kidney Clear Cell Renal Carcinoma	48	FEMALE	M0	N0	T1b	Stage I	Primary Tumor	TCGA-A3-3370-01A-02D-1418-05	FALSE	NA	TRUE	Primary Tumor	FALSE	NA
9	TCGA-A3-3370-11	TCGA Kidney Clear Cell Carcinoma (KIRC)	Kidney Clear Cell Renal Carcinoma	48	FEMALE	M0	N0	T1b	Stage I	Solid Tissue Normal	TCGA-A3-3370-11A-01D-1418-05	TRUE	YOUNG	TRUE	Solid Tissue Normal	FALSE	NA
10	TCGA-A3-3373-01	TCGA Kidney Clear Cell Carcinoma (KIRC)	Kidney Clear Cell Renal Carcinoma	54	FEMALE	M0	N0	T1b	Stage I	Primary Tumor	TCGA-A3-3373-01A-02D-1418-05	FALSE	NA	FALSE	NA	FALSE	NA
11	TCGA-A3-3373-11	TCGA Kidney Clear Cell Carcinoma (KIRC)	Kidney Clear Cell Renal Carcinoma	54	FEMALE	M0	N0	T1b	Stage I	Solid Tissue Normal	TCGA-A3-3373-11A-01D-1418-05	FALSE	NA	TRUE	Solid Tissue Normal	FALSE	NA
12	TCGA-A3-3376-01	TCGA Kidney Clear Cell Carcinoma (KIRC)	Kidney Clear Cell Renal Carcinoma	51	MALE	M0	N0	T1a	Stage I	Primary Tumor	TCGA-A3-3376-01A-02D-1418-05	FALSE	NA	FALSE	NA	FALSE	NA
13	TCGA-A3-3376-11	TCGA Kidney Clear Cell Carcinoma (KIRC)	Kidney Clear Cell Renal Carcinoma	51	MALE	M0	N0	T1a	Stage I	Solid Tissue Normal	TCGA-A3-3376-11A-01D-1418-05	FALSE	NA	TRUE	Solid Tissue Normal	FALSE	NA
14	TCGA-A3-3385-01	TCGA Kidney Clear Cell Carcinoma (KIRC)	Kidney Clear Cell Renal Carcinoma	46	FEMALE	M0	N0	T1a	Stage I	Primary Tumor	TCGA-A3-3385-01A-02D-1418-05	FALSE	NA	TRUE	Primary Tumor	TRUE	YOUNG
15	TCGA-A3-3385-11	TCGA Kidney Clear Cell Carcinoma (KIRC)	Kidney Clear Cell Renal Carcinoma	46	FEMALE	M0	N0	T1a	Stage I	Solid Tissue Normal	TCGA-A3-3385-11A-01D-1418-05	TRUE	YOUNG	TRUE	Solid Tissue Normal	FALSE	NA
16	TCGA-A3-3387-01	TCGA Kidney Clear Cell Carcinoma (KIRC)	Kidney Clear Cell Renal Carcinoma	49	MALE	M0	N0	T1a	Stage I	Primary Tumor	TCGA-A3-3387-01A-01D-1536-05	FALSE	NA	FALSE	NA	FALSE	NA
17	TCGA-A3-A6NI-01	TCGA Kidney Clear Cell Carcinoma (KIRC)	Kidney Clear Cell Renal Carcinoma	47	MALE	MX	NX	T1a	Stage I	Primary Tumor	TCGA-A3-A6NI-01A-11D-A33L-05	FALSE	NA	TRUE	Primary Tumor	FALSE	NA
18	TCGA-A3-A6NJ-01	TCGA Kidney Clear Cell Carcinoma (KIRC)	Kidney Clear Cell Renal Carcinoma	57	FEMALE	MX	NX	T1a	Stage I	Primary Tumor	TCGA-A3-A6NJ-01A-12D-A33L-05	FALSE	NA	TRUE	Primary Tumor	FALSE	NA
19	TCGA-A3-A6NL-01	TCGA Kidney Clear Cell Carcinoma (KIRC)	Kidney Clear Cell Renal Carcinoma	49	FEMALE	MX	NX	T1b	Stage I	Primary Tumor	TCGA-A3-A6NL-01A-11D-A33L-05	FALSE	NA	TRUE	Primary Tumor	FALSE	NA
20	TCGA-A3-A6NN-01	TCGA Kidney Clear Cell Carcinoma (KIRC)	Kidney Clear Cell Renal Carcinoma	78	MALE	MX	NX	T1a	Stage I	Primary Tumor	TCGA-A3-A6NN-01A-12D-A33L-05	FALSE	NA	TRUE	Primary Tumor	FALSE	NA
21	TCGA-A3-A8CQ-01	TCGA Kidney Clear Cell Carcinoma (KIRC)	Kidney Clear Cell Renal Carcinoma	59	FEMALE	MX	NX	T1a	Stage I	Primary Tumor	TCGA-A3-A8CQ-01A-11D-A36Y-05	FALSE	NA	TRUE	Primary Tumor	FALSE	NA
22	TCGA-A3-A8OU-01	TCGA Kidney Clear Cell Carcinoma (KIRC)	Kidney Clear Cell Renal Carcinoma	74	FEMALE	MX	NX	T1a	Stage I	Primary Tumor	TCGA-A3-A8OU-01A-11D-A36Y-05	FALSE	NA	TRUE	Primary Tumor	FALSE	NA
23	TCGA-A3-A8OV-01	TCGA Kidney Clear Cell Carcinoma (KIRC)	Kidney Clear Cell Renal Carcinoma	75	MALE	MX	NX	T1a	Stage I	Primary Tumor	TCGA-A3-A8OV-01A-11D-A36Y-05	FALSE	NA	FALSE	NA	FALSE	NA
24	TCGA-A3-A8OW-01	TCGA Kidney Clear Cell Carcinoma (KIRC)	Kidney Clear Cell Renal Carcinoma	37	MALE	MX	NX	T3a	Stage III	Primary Tumor	TCGA-A3-A8OW-01A-11D-A36Y-05	FALSE	NA	TRUE	Primary Tumor	TRUE	YOUNG
25	TCGA-A3-A8OX-01	TCGA Kidney Clear Cell Carcinoma (KIRC)	Kidney Clear Cell Renal Carcinoma	65	FEMALE	MX	NX	T1a	Stage I	Primary Tumor	TCGA-A3-A8OX-01A-11D-A36Y-05	FALSE	NA	TRUE	Primary Tumor	FALSE	NA
26	TCGA-AK-3425-01	TCGA Kidney Clear Cell Carcinoma (KIRC)	Kidney Clear Cell Renal Carcinoma	68	MALE	M0	N0	T1	Stage I	Primary Tumor	TCGA-AK-3425-01A-02D-1275-05	FALSE	NA	TRUE	Primary Tumor	FALSE	NA
27	TCGA-AK-3428-01	TCGA Kidney Clear Cell Carcinoma (KIRC)	Kidney Clear Cell Renal Carcinoma	62	MALE	M0	N0	T3b	Stage III	Primary Tumor	TCGA-AK-3428-01A-02D-1275-05	FALSE	NA	FALSE	NA	FALSE	NA
28	TCGA-AK-3431-01	TCGA Kidney Clear Cell Carcinoma (KIRC)	Kidney Clear Cell Renal Carcinoma	62	FEMALE	M0	NX	T2	Stage II	Primary Tumor	TCGA-AK-3431-01A-02D-1275-05	FALSE	NA	TRUE	Primary Tumor	FALSE	NA
29	TCGA-AK-3433-01	TCGA Kidney Clear Cell Carcinoma (KIRC)	Kidney Clear Cell Renal Carcinoma	48	FEMALE	M0	N0	T2	Stage II	Primary Tumor	TCGA-AK-3433-01A-02D-1275-05	FALSE	NA	TRUE	Primary Tumor	FALSE	NA
30	TCGA-AK-3434-01	TCGA Kidney Clear Cell Carcinoma (KIRC)	Kidney Clear Cell Renal Carcinoma	72	MALE	M0	NX	T1b	Stage I	Primary Tumor	TCGA-AK-3434-01A-02D-1275-05	FALSE	NA	TRUE	Primary Tumor	FALSE	NA
31	TCGA-AK-3440-01	TCGA Kidney Clear Cell Carcinoma (KIRC)	Kidney Clear Cell Renal Carcinoma	58	MALE	M0	NX	T1a	Stage I	Primary Tumor	TCGA-AK-3440-01A-02D-1275-05	FALSE	NA	TRUE	Primary Tumor	FALSE	NA
32	TCGA-AK-3445-01	TCGA Kidney Clear Cell Carcinoma (KIRC)	Kidney Clear Cell Renal Carcinoma	69	MALE	M0	NX	T3a	Stage III	Primary Tumor	TCGA-AK-3445-01A-02D-1275-05	FALSE	NA	TRUE	Primary Tumor	FALSE	NA
33	TCGA-AK-3450-01	TCGA Kidney Clear Cell Carcinoma (KIRC)	Kidney Clear Cell Renal Carcinoma	85	FEMALE	M0	N0	T1a	Stage I	Primary Tumor	TCGA-AK-3450-01A-02D-1275-05	FALSE	NA	TRUE	Primary Tumor	TRUE	OLD
34	TCGA-AK-3453-01	TCGA Kidney Clear Cell Carcinoma (KIRC)	Kidney Clear Cell Renal Carcinoma	58	FEMALE	M0	NX	T2	Stage II	Primary Tumor	TCGA-AK-3453-01A-02D-1275-05	FALSE	NA	TRUE	Primary Tumor	FALSE	NA
35	TCGA-AK-3454-01	TCGA Kidney Clear Cell Carcinoma (KIRC)	Kidney Clear Cell Renal Carcinoma	84	MALE	M0	NX	T1b	Stage I	Primary Tumor	TCGA-AK-3454-01A-02D-1275-05	FALSE	NA	FALSE	NA	TRUE	OLD
36	TCGA-AK-3458-01	TCGA Kidney Clear Cell Carcinoma (KIRC)	Kidney Clear Cell Renal Carcinoma	48	MALE	M0	NX	T1b	Stage I	Primary Tumor	TCGA-AK-3458-01A-01D-1500-05	FALSE	NA	FALSE	NA	FALSE	NA
37	TCGA-AK-3460-01	TCGA Kidney Clear Cell Carcinoma (KIRC)	Kidney Clear Cell Renal Carcinoma	58	MALE	M0	NX	T1a	Stage I	Primary Tumor	TCGA-AK-3460-01A-02D-1275-05	FALSE	NA	FALSE	NA	FALSE	NA
38	TCGA-AK-3461-01	TCGA Kidney Clear Cell Carcinoma (KIRC)	Kidney Clear Cell Renal Carcinoma	72	MALE	M0	NX	T1a	Stage I	Primary Tumor	TCGA-AK-3461-01A-02D-1275-05	FALSE	NA	FALSE	NA	FALSE	NA
39	TCGA-B0-4688-01	TCGA Kidney Clear Cell Carcinoma (KIRC)	Kidney Clear Cell Renal Carcinoma	46	MALE	M1	N0	T4	Stage IV	Primary Tumor	TCGA-B0-4688-01A-01D-1275-05	FALSE	NA	TRUE	Primary Tumor	FALSE	NA
40	TCGA-B0-4688-11	TCGA Kidney Clear Cell Carcinoma (KIRC)	Kidney Clear Cell Renal Carcinoma	46	MALE	M1	N0	T4	Stage IV	Solid Tissue Normal	TCGA-B0-4688-11A-01D-1275-05	TRUE	YOUNG	TRUE	Solid Tissue Normal	FALSE	NA
41	TCGA-B0-4690-01	TCGA Kidney Clear Cell Carcinoma (KIRC)	Kidney Clear Cell Renal Carcinoma	65	MALE	M1	N0	T4	Stage IV	Primary Tumor	TCGA-B0-4690-01A-01D-1275-05	FALSE	NA	TRUE	Primary Tumor	FALSE	NA
42	TCGA-B0-4690-11	TCGA Kidney Clear Cell Carcinoma (KIRC)	Kidney Clear Cell Renal Carcinoma	65	MALE	M1	N0	T4	Stage IV	Solid Tissue Normal	TCGA-B0-4690-11A-01D-1275-05	FALSE	NA	TRUE	Solid Tissue Normal	FALSE	NA
43	TCGA-B0-4691-01	TCGA Kidney Clear Cell Carcinoma (KIRC)	Kidney Clear Cell Renal Carcinoma	55	MALE	M1	N0	T2	Stage IV	Primary Tumor	TCGA-B0-4691-01A-01D-1275-05	FALSE	NA	TRUE	Primary Tumor	FALSE	NA
44	TCGA-B0-4691-11	TCGA Kidney Clear Cell Carcinoma (KIRC)	Kidney Clear Cell Renal Carcinoma	55	MALE	M1	N0	T2	Stage IV	Solid Tissue Normal	TCGA-B0-4691-11A-01D-1275-05	FALSE	NA	TRUE	Solid Tissue Normal	FALSE	NA
45	TCGA-B0-4693-01	TCGA Kidney Clear Cell Carcinoma (KIRC)	Kidney Clear Cell Renal Carcinoma	72	FEMALE	M0	N0	T3a	Stage III	Primary Tumor	TCGA-B0-4693-01A-01D-1275-05	FALSE	NA	TRUE	Primary Tumor	FALSE	NA
46	TCGA-B0-4693-11	TCGA Kidney Clear Cell Carcinoma (KIRC)	Kidney Clear Cell Renal Carcinoma	72	FEMALE	M0	N0	T3a	Stage III	Solid Tissue Normal	TCGA-B0-4693-11A-01D-1275-05	FALSE	NA	TRUE	Solid Tissue Normal	FALSE	NA
47	TCGA-B0-4694-01	TCGA Kidney Clear Cell Carcinoma (KIRC)	Kidney Clear Cell Renal Carcinoma	72	MALE	M0	NX	T3b	Stage III	Primary Tumor	TCGA-B0-4694-01A-01D-1275-05	FALSE	NA	TRUE	Primary Tumor	FALSE	NA
48	TCGA-B0-4694-11	TCGA Kidney Clear Cell Carcinoma (KIRC)	Kidney Clear Cell Renal Carcinoma	72	MALE	M0	NX	T3b	Stage III	Solid Tissue Normal	TCGA-B0-4694-11A-01D-1275-05	FALSE	NA	TRUE	Solid Tissue Normal	FALSE	NA
49	TCGA-B0-4696-01	TCGA Kidney Clear Cell Carcinoma (KIRC)	Kidney Clear Cell Renal Carcinoma	58	MALE	M0	N0	T3a	Stage III	Primary Tumor	TCGA-B0-4696-01A-01D-1275-05	FALSE	NA	TRUE	Primary Tumor	FALSE	NA
50	TCGA-B0-4696-11	TCGA Kidney Clear Cell Carcinoma (KIRC)	Kidney Clear Cell Renal Carcinoma	58	MALE	M0	N0	T3a	Stage III	Solid Tissue Normal	TCGA-B0-4696-11A-01D-1275-05	FALSE	NA	TRUE	Solid Tissue Normal	FALSE	NA
51	TCGA-B0-4697-01	TCGA Kidney Clear Cell Carcinoma (KIRC)	Kidney Clear Cell Renal Carcinoma	46	FEMALE	M1	NX	T3b	Stage IV	Primary Tumor	TCGA-B0-4697-01A-01D-1275-05	FALSE	NA	TRUE	Primary Tumor	FALSE	NA
52	TCGA-B0-4697-11	TCGA Kidney Clear Cell Carcinoma (KIRC)	Kidney Clear Cell Renal Carcinoma	46	FEMALE	M1	NX	T3b	Stage IV	Solid Tissue Normal	TCGA-B0-4697-11A-01D-1275-05	TRUE	YOUNG	FALSE	NA	FALSE	NA
53	TCGA-B0-4698-01	TCGA Kidney Clear Cell Carcinoma (KIRC)	Kidney Clear Cell Renal Carcinoma	75	MALE	M0	NX	T4	Stage IV	Primary Tumor	TCGA-B0-4698-01A-01D-1500-05	FALSE	NA	FALSE	NA	FALSE	NA
54	TCGA-B0-4698-11	TCGA Kidney Clear Cell Carcinoma (KIRC)	Kidney Clear Cell Renal Carcinoma	75	MALE	M0	NX	T4	Stage IV	Solid Tissue Normal	TCGA-B0-4698-11A-02D-1500-05	FALSE	NA	TRUE	Solid Tissue Normal	FALSE	NA
55	TCGA-B0-4699-01	TCGA Kidney Clear Cell Carcinoma (KIRC)	Kidney Clear Cell Renal Carcinoma	74	MALE	M1	N0	T4	Stage IV	Primary Tumor	TCGA-B0-4699-01A-01D-1275-05	FALSE	NA	TRUE	Primary Tumor	FALSE	NA
56	TCGA-B0-4699-11	TCGA Kidney Clear Cell Carcinoma (KIRC)	Kidney Clear Cell Renal Carcinoma	74	MALE	M1	N0	T4	Stage IV	Solid Tissue Normal	TCGA-B0-4699-11A-01D-1275-05	FALSE	NA	TRUE	Solid Tissue Normal	FALSE	NA
57	TCGA-B0-4700-01	TCGA Kidney Clear Cell Carcinoma (KIRC)	Kidney Clear Cell Renal Carcinoma	60	MALE	M1	NX	T4	Stage IV	Primary Tumor	TCGA-B0-4700-01A-02D-1536-05	FALSE	NA	TRUE	Primary Tumor	FALSE	NA
58	TCGA-B0-4701-01	TCGA Kidney Clear Cell Carcinoma (KIRC)	Kidney Clear Cell Renal Carcinoma	66	FEMALE	M1	N0	T3a	Stage IV	Primary Tumor	TCGA-B0-4701-01A-01D-1275-05	FALSE	NA	TRUE	Primary Tumor	FALSE	NA
59	TCGA-B0-4701-11	TCGA Kidney Clear Cell Carcinoma (KIRC)	Kidney Clear Cell Renal Carcinoma	66	FEMALE	M1	N0	T3a	Stage IV	Solid Tissue Normal	TCGA-B0-4701-11A-01D-1275-05	FALSE	NA	TRUE	Solid Tissue Normal	FALSE	NA
60	TCGA-B0-4703-01	TCGA Kidney Clear Cell Carcinoma (KIRC)	Kidney Clear Cell Renal Carcinoma	51	MALE	M1	N0	T3a	Stage IV	Primary Tumor	TCGA-B0-4703-01A-01D-1275-05	FALSE	NA	TRUE	Primary Tumor	FALSE	NA
61	TCGA-B0-4703-11	TCGA Kidney Clear Cell Carcinoma (KIRC)	Kidney Clear Cell Renal Carcinoma	51	MALE	M1	N0	T3a	Stage IV	Solid Tissue Normal	TCGA-B0-4703-11A-01D-1275-05	FALSE	NA	TRUE	Solid Tissue Normal	FALSE	NA
62	TCGA-B0-4706-01	TCGA Kidney Clear Cell Carcinoma (KIRC)	Kidney Clear Cell Renal Carcinoma	61	MALE	M0	NX	T3a	Stage III	Primary Tumor	TCGA-B0-4706-01A-01D-1500-05	FALSE	NA	TRUE	Primary Tumor	FALSE	NA
63	TCGA-B0-4706-11	TCGA Kidney Clear Cell Carcinoma (KIRC)	Kidney Clear Cell Renal Carcinoma	61	MALE	M0	NX	T3a	Stage III	Solid Tissue Normal	TCGA-B0-4706-11A-02D-1500-05	FALSE	NA	TRUE	Solid Tissue Normal	FALSE	NA
64	TCGA-B0-4707-01	TCGA Kidney Clear Cell Carcinoma (KIRC)	Kidney Clear Cell Renal Carcinoma	63	MALE	M0	NX	T3a	Stage III	Primary Tumor	TCGA-B0-4707-01A-01D-1275-05	FALSE	NA	FALSE	NA	FALSE	NA
65	TCGA-B0-4707-11	TCGA Kidney Clear Cell Carcinoma (KIRC)	Kidney Clear Cell Renal Carcinoma	63	MALE	M0	NX	T3a	Stage III	Solid Tissue Normal	TCGA-B0-4707-11A-01D-1275-05	FALSE	NA	TRUE	Solid Tissue Normal	FALSE	NA
66	TCGA-B0-4710-01	TCGA Kidney Clear Cell Carcinoma (KIRC)	Kidney Clear Cell Renal Carcinoma	75	FEMALE	M0	N0	T3a	Stage III	Primary Tumor	TCGA-B0-4710-01A-01D-1500-05	FALSE	NA	TRUE	Primary Tumor	FALSE	NA
67	TCGA-B0-4710-11	TCGA Kidney Clear Cell Carcinoma (KIRC)	Kidney Clear Cell Renal Carcinoma	75	FEMALE	M0	N0	T3a	Stage III	Solid Tissue Normal	TCGA-B0-4710-11A-02D-1500-05	FALSE	NA	TRUE	Solid Tissue Normal	FALSE	NA
68	TCGA-B0-4712-01	TCGA Kidney Clear Cell Carcinoma (KIRC)	Kidney Clear Cell Renal Carcinoma	76	MALE	M1	NX	T3a	Stage IV	Primary Tumor	TCGA-B0-4712-01A-01D-1500-05	FALSE	NA	TRUE	Primary Tumor	FALSE	NA
69	TCGA-B0-4712-11	TCGA Kidney Clear Cell Carcinoma (KIRC)	Kidney Clear Cell Renal Carcinoma	76	MALE	M1	NX	T3a	Stage IV	Solid Tissue Normal	TCGA-B0-4712-11A-02D-1500-05	FALSE	NA	TRUE	Solid Tissue Normal	FALSE	NA
70	TCGA-B0-4713-01	TCGA Kidney Clear Cell Carcinoma (KIRC)	Kidney Clear Cell Renal Carcinoma	76	FEMALE	M0	NX	T3b	Stage III	Primary Tumor	TCGA-B0-4713-01A-01D-1275-05	FALSE	NA	TRUE	Primary Tumor	FALSE	NA
71	TCGA-B0-4713-11	TCGA Kidney Clear Cell Carcinoma (KIRC)	Kidney Clear Cell Renal Carcinoma	76	FEMALE	M0	NX	T3b	Stage III	Solid Tissue Normal	TCGA-B0-4713-11A-01D-1275-05	FALSE	NA	TRUE	Solid Tissue Normal	FALSE	NA
72	TCGA-B0-4714-01	TCGA Kidney Clear Cell Carcinoma (KIRC)	Kidney Clear Cell Renal Carcinoma	81	MALE	M1	NX	T3b	Stage IV	Primary Tumor	TCGA-B0-4714-01A-01D-1275-05	FALSE	NA	FALSE	NA	TRUE	OLD
73	TCGA-B0-4714-11	TCGA Kidney Clear Cell Carcinoma (KIRC)	Kidney Clear Cell Renal Carcinoma	81	MALE	M1	NX	T3b	Stage IV	Solid Tissue Normal	TCGA-B0-4714-11A-01D-1275-05	TRUE	OLD	TRUE	Solid Tissue Normal	FALSE	NA
74	TCGA-B0-4718-01	TCGA Kidney Clear Cell Carcinoma (KIRC)	Kidney Clear Cell Renal Carcinoma	57	MALE	M0	NX	T3a	Stage III	Primary Tumor	TCGA-B0-4718-01A-01D-1275-05	FALSE	NA	TRUE	Primary Tumor	FALSE	NA
75	TCGA-B0-4718-11	TCGA Kidney Clear Cell Carcinoma (KIRC)	Kidney Clear Cell Renal Carcinoma	57	MALE	M0	NX	T3a	Stage III	Solid Tissue Normal	TCGA-B0-4718-11A-01D-1275-05	FALSE	NA	TRUE	Solid Tissue Normal	FALSE	NA
76	TCGA-B0-4810-01	TCGA Kidney Clear Cell Carcinoma (KIRC)	Kidney Clear Cell Renal Carcinoma	47	MALE	M0	N1	T3a	Stage III	Primary Tumor	TCGA-B0-4810-01A-01D-1500-05	FALSE	NA	TRUE	Primary Tumor	FALSE	NA
77	TCGA-B0-4810-11	TCGA Kidney Clear Cell Carcinoma (KIRC)	Kidney Clear Cell Renal Carcinoma	47	MALE	M0	N1	T3a	Stage III	Solid Tissue Normal	TCGA-B0-4810-11A-02D-1500-05	TRUE	YOUNG	TRUE	Solid Tissue Normal	FALSE	NA
78	TCGA-B0-4811-01	TCGA Kidney Clear Cell Carcinoma (KIRC)	Kidney Clear Cell Renal Carcinoma	48	MALE	M0	N0	T3a	Stage III	Primary Tumor	TCGA-B0-4811-01A-01D-1500-05	FALSE	NA	TRUE	Primary Tumor	FALSE	NA
79	TCGA-B0-4811-11	TCGA Kidney Clear Cell Carcinoma (KIRC)	Kidney Clear Cell Renal Carcinoma	48	MALE	M0	N0	T3a	Stage III	Solid Tissue Normal	TCGA-B0-4811-11A-02D-1500-05	TRUE	YOUNG	TRUE	Solid Tissue Normal	FALSE	NA
80	TCGA-B0-4813-01	TCGA Kidney Clear Cell Carcinoma (KIRC)	Kidney Clear Cell Renal Carcinoma	68	MALE	M0	NX	T3b	Stage III	Primary Tumor	TCGA-B0-4813-01A-01D-1275-05	FALSE	NA	TRUE	Primary Tumor	FALSE	NA
81	TCGA-B0-4813-11	TCGA Kidney Clear Cell Carcinoma (KIRC)	Kidney Clear Cell Renal Carcinoma	68	MALE	M0	NX	T3b	Stage III	Solid Tissue Normal	TCGA-B0-4813-11A-01D-1275-05	FALSE	NA	TRUE	Solid Tissue Normal	FALSE	NA
82	TCGA-B0-4814-01	TCGA Kidney Clear Cell Carcinoma (KIRC)	Kidney Clear Cell Renal Carcinoma	58	MALE	M1	N0	T4	Stage IV	Primary Tumor	TCGA-B0-4814-01A-01D-1275-05	FALSE	NA	TRUE	Primary Tumor	FALSE	NA
83	TCGA-B0-4814-11	TCGA Kidney Clear Cell Carcinoma (KIRC)	Kidney Clear Cell Renal Carcinoma	58	MALE	M1	N0	T4	Stage IV	Solid Tissue Normal	TCGA-B0-4814-11A-01D-1275-05	FALSE	NA	TRUE	Solid Tissue Normal	FALSE	NA
84	TCGA-B0-4815-01	TCGA Kidney Clear Cell Carcinoma (KIRC)	Kidney Clear Cell Renal Carcinoma	65	MALE	M0	NX	T3a	Stage III	Primary Tumor	TCGA-B0-4815-01A-01D-1500-05	FALSE	NA	TRUE	Primary Tumor	FALSE	NA
85	TCGA-B0-4815-11	TCGA Kidney Clear Cell Carcinoma (KIRC)	Kidney Clear Cell Renal Carcinoma	65	MALE	M0	NX	T3a	Stage III	Solid Tissue Normal	TCGA-B0-4815-11A-02D-1500-05	FALSE	NA	TRUE	Solid Tissue Normal	FALSE	NA
86	TCGA-B0-4816-01	TCGA Kidney Clear Cell Carcinoma (KIRC)	Kidney Clear Cell Renal Carcinoma	49	MALE	M0	N0	T2	Stage II	Primary Tumor	TCGA-B0-4816-01A-01D-1500-05	FALSE	NA	FALSE	NA	FALSE	NA
87	TCGA-B0-4816-11	TCGA Kidney Clear Cell Carcinoma (KIRC)	Kidney Clear Cell Renal Carcinoma	49	MALE	M0	N0	T2	Stage II	Solid Tissue Normal	TCGA-B0-4816-11A-02D-1500-05	TRUE	YOUNG	TRUE	Solid Tissue Normal	FALSE	NA
88	TCGA-B0-4817-01	TCGA Kidney Clear Cell Carcinoma (KIRC)	Kidney Clear Cell Renal Carcinoma	81	MALE	M0	N0	T3c	Stage III	Primary Tumor	TCGA-B0-4817-01A-01D-1275-05	FALSE	NA	TRUE	Primary Tumor	TRUE	OLD
89	TCGA-B0-4817-11	TCGA Kidney Clear Cell Carcinoma (KIRC)	Kidney Clear Cell Renal Carcinoma	81	MALE	M0	N0	T3c	Stage III	Solid Tissue Normal	TCGA-B0-4817-11A-01D-1275-05	TRUE	OLD	TRUE	Solid Tissue Normal	FALSE	NA
90	TCGA-B0-4818-01	TCGA Kidney Clear Cell Carcinoma (KIRC)	Kidney Clear Cell Renal Carcinoma	68	FEMALE	M0	NX	T2	Stage II	Primary Tumor	TCGA-B0-4818-01A-01D-1500-05	FALSE	NA	TRUE	Primary Tumor	FALSE	NA
91	TCGA-B0-4818-11	TCGA Kidney Clear Cell Carcinoma (KIRC)	Kidney Clear Cell Renal Carcinoma	68	FEMALE	M0	NX	T2	Stage II	Solid Tissue Normal	TCGA-B0-4818-11A-01D-1500-05	FALSE	NA	TRUE	Solid Tissue Normal	FALSE	NA
92	TCGA-B0-4819-01	TCGA Kidney Clear Cell Carcinoma (KIRC)	Kidney Clear Cell Renal Carcinoma	60	FEMALE	M1	NX	T3b	Stage IV	Primary Tumor	TCGA-B0-4819-01A-01D-1275-05	FALSE	NA	TRUE	Primary Tumor	FALSE	NA
93	TCGA-B0-4819-11	TCGA Kidney Clear Cell Carcinoma (KIRC)	Kidney Clear Cell Renal Carcinoma	60	FEMALE	M1	NX	T3b	Stage IV	Solid Tissue Normal	TCGA-B0-4819-11A-01D-1275-05	FALSE	NA	TRUE	Solid Tissue Normal	FALSE	NA
94	TCGA-B0-4821-01	TCGA Kidney Clear Cell Carcinoma (KIRC)	Kidney Clear Cell Renal Carcinoma	68	FEMALE	M0	N0	T3b	Stage III	Primary Tumor	TCGA-B0-4821-01A-01D-1500-05	FALSE	NA	FALSE	NA	FALSE	NA
95	TCGA-B0-4821-11	TCGA Kidney Clear Cell Carcinoma (KIRC)	Kidney Clear Cell Renal Carcinoma	68	FEMALE	M0	N0	T3b	Stage III	Solid Tissue Normal	TCGA-B0-4821-11A-01D-1500-05	FALSE	NA	FALSE	NA	FALSE	NA
96	TCGA-B0-4822-01	TCGA Kidney Clear Cell Carcinoma (KIRC)	Kidney Clear Cell Renal Carcinoma	78	MALE	M0	NX	T2	Stage II	Primary Tumor	TCGA-B0-4822-01A-01D-1275-05	FALSE	NA	TRUE	Primary Tumor	TRUE	OLD
97	TCGA-B0-4822-11	TCGA Kidney Clear Cell Carcinoma (KIRC)	Kidney Clear Cell Renal Carcinoma	78	MALE	M0	NX	T2	Stage II	Solid Tissue Normal	TCGA-B0-4822-11A-01D-1275-05	FALSE	NA	TRUE	Solid Tissue Normal	FALSE	NA
98	TCGA-B0-4823-01	TCGA Kidney Clear Cell Carcinoma (KIRC)	Kidney Clear Cell Renal Carcinoma	88	MALE	M0	N0	T1a	Stage I	Primary Tumor	TCGA-B0-4823-01A-02D-1418-05	FALSE	NA	TRUE	Primary Tumor	TRUE	OLD
99	TCGA-B0-4823-11	TCGA Kidney Clear Cell Carcinoma (KIRC)	Kidney Clear Cell Renal Carcinoma	88	MALE	M0	N0	T1a	Stage I	Solid Tissue Normal	TCGA-B0-4823-11A-01D-1418-05	TRUE	OLD	FALSE	NA	FALSE	NA
100	TCGA-B0-4824-01	TCGA Kidney Clear Cell Carcinoma (KIRC)	Kidney Clear Cell Renal Carcinoma	49	FEMALE	M0	N0	T1a	Stage I	Primary Tumor	TCGA-B0-4824-01A-01D-1275-05	FALSE	NA	TRUE	Primary Tumor	FALSE	NA
101	TCGA-B0-4824-11	TCGA Kidney Clear Cell Carcinoma (KIRC)	Kidney Clear Cell Renal Carcinoma	49	FEMALE	M0	N0	T1a	Stage I	Solid Tissue Normal	TCGA-B0-4824-11A-01D-1275-05	FALSE	NA	FALSE	NA	FALSE	NA
102	TCGA-B0-4827-01	TCGA Kidney Clear Cell Carcinoma (KIRC)	Kidney Clear Cell Renal Carcinoma	77	FEMALE	M0	N0	T3b	Stage III	Primary Tumor	TCGA-B0-4827-01A-02D-1418-05	FALSE	NA	TRUE	Primary Tumor	FALSE	NA
103	TCGA-B0-4827-11	TCGA Kidney Clear Cell Carcinoma (KIRC)	Kidney Clear Cell Renal Carcinoma	77	FEMALE	M0	N0	T3b	Stage III	Solid Tissue Normal	TCGA-B0-4827-11A-01D-1418-05	FALSE	NA	FALSE	NA	FALSE	NA
104	TCGA-B0-4828-01	TCGA Kidney Clear Cell Carcinoma (KIRC)	Kidney Clear Cell Renal Carcinoma	79	MALE	M1	NX	T2	Stage IV	Primary Tumor	TCGA-B0-4828-01A-01D-1275-05	FALSE	NA	TRUE	Primary Tumor	TRUE	OLD
105	TCGA-B0-4828-11	TCGA Kidney Clear Cell Carcinoma (KIRC)	Kidney Clear Cell Renal Carcinoma	79	MALE	M1	NX	T2	Stage IV	Solid Tissue Normal	TCGA-B0-4828-11A-01D-1275-05	TRUE	OLD	FALSE	NA	FALSE	NA
106	TCGA-B0-4841-01	TCGA Kidney Clear Cell Carcinoma (KIRC)	Kidney Clear Cell Renal Carcinoma	63	MALE	M1	NX	T2	Stage IV	Primary Tumor	TCGA-B0-4841-01A-01D-1275-05	FALSE	NA	TRUE	Primary Tumor	FALSE	NA
107	TCGA-B0-4841-11	TCGA Kidney Clear Cell Carcinoma (KIRC)	Kidney Clear Cell Renal Carcinoma	63	MALE	M1	NX	T2	Stage IV	Solid Tissue Normal	TCGA-B0-4841-11A-01D-1275-05	FALSE	NA	TRUE	Solid Tissue Normal	FALSE	NA
108	TCGA-B0-4842-01	TCGA Kidney Clear Cell Carcinoma (KIRC)	Kidney Clear Cell Renal Carcinoma	73	FEMALE	M0	N0	T3a	Stage III	Primary Tumor	TCGA-B0-4842-01A-02D-1418-05	FALSE	NA	FALSE	NA	FALSE	NA
109	TCGA-B0-4842-11	TCGA Kidney Clear Cell Carcinoma (KIRC)	Kidney Clear Cell Renal Carcinoma	73	FEMALE	M0	N0	T3a	Stage III	Solid Tissue Normal	TCGA-B0-4842-11A-01D-1418-05	FALSE	NA	FALSE	NA	FALSE	NA
110	TCGA-B0-4843-01	TCGA Kidney Clear Cell Carcinoma (KIRC)	Kidney Clear Cell Renal Carcinoma	57	MALE	M0	N0	T3a	Stage III	Primary Tumor	TCGA-B0-4843-01A-01D-1275-05	FALSE	NA	FALSE	NA	FALSE	NA
111	TCGA-B0-4843-11	TCGA Kidney Clear Cell Carcinoma (KIRC)	Kidney Clear Cell Renal Carcinoma	57	MALE	M0	N0	T3a	Stage III	Solid Tissue Normal	TCGA-B0-4843-11A-01D-1275-05	FALSE	NA	TRUE	Solid Tissue Normal	FALSE	NA
112	TCGA-B0-4844-01	TCGA Kidney Clear Cell Carcinoma (KIRC)	Kidney Clear Cell Renal Carcinoma	60	MALE	M1	NX	T3a	Stage IV	Primary Tumor	TCGA-B0-4844-01A-01D-1275-05	FALSE	NA	TRUE	Primary Tumor	FALSE	NA
113	TCGA-B0-4844-11	TCGA Kidney Clear Cell Carcinoma (KIRC)	Kidney Clear Cell Renal Carcinoma	60	MALE	M1	NX	T3a	Stage IV	Solid Tissue Normal	TCGA-B0-4844-11A-01D-1275-05	FALSE	NA	TRUE	Solid Tissue Normal	FALSE	NA
114	TCGA-B0-4845-01	TCGA Kidney Clear Cell Carcinoma (KIRC)	Kidney Clear Cell Renal Carcinoma	70	MALE	M1	NX	T3a	Stage IV	Primary Tumor	TCGA-B0-4845-01A-01D-1275-05	FALSE	NA	TRUE	Primary Tumor	FALSE	NA
115	TCGA-B0-4845-11	TCGA Kidney Clear Cell Carcinoma (KIRC)	Kidney Clear Cell Renal Carcinoma	70	MALE	M1	NX	T3a	Stage IV	Solid Tissue Normal	TCGA-B0-4845-11A-01D-1275-05	FALSE	NA	FALSE	NA	FALSE	NA
116	TCGA-B0-4846-01	TCGA Kidney Clear Cell Carcinoma (KIRC)	Kidney Clear Cell Renal Carcinoma	52	MALE	M1	N0	T3a	Stage IV	Primary Tumor	TCGA-B0-4846-01A-01D-1275-05	FALSE	NA	TRUE	Primary Tumor	FALSE	NA
117	TCGA-B0-4846-11	TCGA Kidney Clear Cell Carcinoma (KIRC)	Kidney Clear Cell Renal Carcinoma	52	MALE	M1	N0	T3a	Stage IV	Solid Tissue Normal	TCGA-B0-4846-11A-01D-1275-05	FALSE	NA	TRUE	Solid Tissue Normal	FALSE	NA
118	TCGA-B0-4847-01	TCGA Kidney Clear Cell Carcinoma (KIRC)	Kidney Clear Cell Renal Carcinoma	60	MALE	M1	NX	T3a	Stage IV	Primary Tumor	TCGA-B0-4847-01A-01D-1275-05	FALSE	NA	FALSE	NA	FALSE	NA
119	TCGA-B0-4847-11	TCGA Kidney Clear Cell Carcinoma (KIRC)	Kidney Clear Cell Renal Carcinoma	60	MALE	M1	NX	T3a	Stage IV	Solid Tissue Normal	TCGA-B0-4847-11A-01D-1275-05	FALSE	NA	TRUE	Solid Tissue Normal	FALSE	NA
120	TCGA-B0-4848-01	TCGA Kidney Clear Cell Carcinoma (KIRC)	Kidney Clear Cell Renal Carcinoma	54	MALE	M0	NX	T3b	Stage III	Primary Tumor	TCGA-B0-4848-01A-01D-1275-05	FALSE	NA	TRUE	Primary Tumor	FALSE	NA
121	TCGA-B0-4848-11	TCGA Kidney Clear Cell Carcinoma (KIRC)	Kidney Clear Cell Renal Carcinoma	54	MALE	M0	NX	T3b	Stage III	Solid Tissue Normal	TCGA-B0-4848-11A-01D-1275-05	FALSE	NA	TRUE	Solid Tissue Normal	FALSE	NA
122	TCGA-B0-4849-01	TCGA Kidney Clear Cell Carcinoma (KIRC)	Kidney Clear Cell Renal Carcinoma	51	MALE	M0	NX	T3a	Stage III	Primary Tumor	TCGA-B0-4849-01A-01D-1275-05	FALSE	NA	FALSE	NA	FALSE	NA
123	TCGA-B0-4849-11	TCGA Kidney Clear Cell Carcinoma (KIRC)	Kidney Clear Cell Renal Carcinoma	51	MALE	M0	NX	T3a	Stage III	Solid Tissue Normal	TCGA-B0-4849-11A-01D-1275-05	FALSE	NA	TRUE	Solid Tissue Normal	FALSE	NA
124	TCGA-B0-4852-01	TCGA Kidney Clear Cell Carcinoma (KIRC)	Kidney Clear Cell Renal Carcinoma	78	FEMALE	M0	N0	T2	Stage II	Primary Tumor	TCGA-B0-4852-01A-01D-1500-05	FALSE	NA	FALSE	NA	TRUE	OLD
125	TCGA-B0-4852-11	TCGA Kidney Clear Cell Carcinoma (KIRC)	Kidney Clear Cell Renal Carcinoma	78	FEMALE	M0	N0	T2	Stage II	Solid Tissue Normal	TCGA-B0-4852-11A-01D-1500-05	FALSE	NA	TRUE	Solid Tissue Normal	FALSE	NA
126	TCGA-B0-4945-01	TCGA Kidney Clear Cell Carcinoma (KIRC)	Kidney Clear Cell Renal Carcinoma	75	FEMALE	M0	N0	T1a	Stage I	Primary Tumor	TCGA-B0-4945-01A-01D-1418-05	FALSE	NA	TRUE	Primary Tumor	FALSE	NA
127	TCGA-B0-4945-11	TCGA Kidney Clear Cell Carcinoma (KIRC)	Kidney Clear Cell Renal Carcinoma	75	FEMALE	M0	N0	T1a	Stage I	Solid Tissue Normal	TCGA-B0-4945-11A-01D-1418-05	FALSE	NA	TRUE	Solid Tissue Normal	FALSE	NA
128	TCGA-B0-5080-01	TCGA Kidney Clear Cell Carcinoma (KIRC)	Kidney Clear Cell Renal Carcinoma	63	MALE	M1	N0	T3a	Stage IV	Primary Tumor	TCGA-B0-5080-01A-01D-1500-05	FALSE	NA	TRUE	Primary Tumor	FALSE	NA
129	TCGA-B0-5080-11	TCGA Kidney Clear Cell Carcinoma (KIRC)	Kidney Clear Cell Renal Carcinoma	63	MALE	M1	N0	T3a	Stage IV	Solid Tissue Normal	TCGA-B0-5080-11A-01D-1500-05	FALSE	NA	TRUE	Solid Tissue Normal	FALSE	NA
130	TCGA-B0-5083-01	TCGA Kidney Clear Cell Carcinoma (KIRC)	Kidney Clear Cell Renal Carcinoma	63	MALE	M0	N0	T1a	Stage I	Primary Tumor	TCGA-B0-5083-01A-02D-1418-05	FALSE	NA	TRUE	Primary Tumor	FALSE	NA
131	TCGA-B0-5083-11	TCGA Kidney Clear Cell Carcinoma (KIRC)	Kidney Clear Cell Renal Carcinoma	63	MALE	M0	N0	T1a	Stage I	Solid Tissue Normal	TCGA-B0-5083-11A-01D-1418-05	FALSE	NA	TRUE	Solid Tissue Normal	FALSE	NA
132	TCGA-B0-5092-01	TCGA Kidney Clear Cell Carcinoma (KIRC)	Kidney Clear Cell Renal Carcinoma	53	FEMALE	M1	N0	T1a	Stage IV	Primary Tumor	TCGA-B0-5092-01A-01D-1418-05	FALSE	NA	TRUE	Primary Tumor	FALSE	NA
133	TCGA-B0-5092-11	TCGA Kidney Clear Cell Carcinoma (KIRC)	Kidney Clear Cell Renal Carcinoma	53	FEMALE	M1	N0	T1a	Stage IV	Solid Tissue Normal	TCGA-B0-5092-11A-01D-1418-05	FALSE	NA	TRUE	Solid Tissue Normal	FALSE	NA
134	TCGA-B0-5094-01	TCGA Kidney Clear Cell Carcinoma (KIRC)	Kidney Clear Cell Renal Carcinoma	62	MALE	M1	N0	T3b	Stage IV	Primary Tumor	TCGA-B0-5094-01A-01D-1418-05	FALSE	NA	TRUE	Primary Tumor	FALSE	NA
135	TCGA-B0-5094-11	TCGA Kidney Clear Cell Carcinoma (KIRC)	Kidney Clear Cell Renal Carcinoma	62	MALE	M1	N0	T3b	Stage IV	Solid Tissue Normal	TCGA-B0-5094-11A-01D-1418-05	FALSE	NA	TRUE	Solid Tissue Normal	FALSE	NA
136	TCGA-B0-5095-01	TCGA Kidney Clear Cell Carcinoma (KIRC)	Kidney Clear Cell Renal Carcinoma	81	MALE	M0	N0	T3a	Stage III	Primary Tumor	TCGA-B0-5095-01A-01D-1418-05	FALSE	NA	TRUE	Primary Tumor	TRUE	OLD
137	TCGA-B0-5095-11	TCGA Kidney Clear Cell Carcinoma (KIRC)	Kidney Clear Cell Renal Carcinoma	81	MALE	M0	N0	T3a	Stage III	Solid Tissue Normal	TCGA-B0-5095-11A-01D-1418-05	TRUE	OLD	TRUE	Solid Tissue Normal	FALSE	NA
138	TCGA-B0-5096-01	TCGA Kidney Clear Cell Carcinoma (KIRC)	Kidney Clear Cell Renal Carcinoma	72	FEMALE	M0	N1	T3a	Stage III	Primary Tumor	TCGA-B0-5096-01A-01D-1418-05	FALSE	NA	FALSE	NA	FALSE	NA
139	TCGA-B0-5096-11	TCGA Kidney Clear Cell Carcinoma (KIRC)	Kidney Clear Cell Renal Carcinoma	72	FEMALE	M0	N1	T3a	Stage III	Solid Tissue Normal	TCGA-B0-5096-11A-01D-1418-05	FALSE	NA	TRUE	Solid Tissue Normal	FALSE	NA
140	TCGA-B0-5097-01	TCGA Kidney Clear Cell Carcinoma (KIRC)	Kidney Clear Cell Renal Carcinoma	59	FEMALE	M0	N0	T3b	Stage III	Primary Tumor	TCGA-B0-5097-01A-01D-1418-05	FALSE	NA	TRUE	Primary Tumor	FALSE	NA
141	TCGA-B0-5097-11	TCGA Kidney Clear Cell Carcinoma (KIRC)	Kidney Clear Cell Renal Carcinoma	59	FEMALE	M0	N0	T3b	Stage III	Solid Tissue Normal	TCGA-B0-5097-11A-01D-1418-05	FALSE	NA	FALSE	NA	FALSE	NA
142	TCGA-B0-5098-01	TCGA Kidney Clear Cell Carcinoma (KIRC)	Kidney Clear Cell Renal Carcinoma	53	FEMALE	M0	NX	T1	Stage I	Primary Tumor	TCGA-B0-5098-01A-01D-1418-05	FALSE	NA	TRUE	Primary Tumor	FALSE	NA
143	TCGA-B0-5098-11	TCGA Kidney Clear Cell Carcinoma (KIRC)	Kidney Clear Cell Renal Carcinoma	53	FEMALE	M0	NX	T1	Stage I	Solid Tissue Normal	TCGA-B0-5098-11A-01D-1418-05	FALSE	NA	TRUE	Solid Tissue Normal	FALSE	NA
144	TCGA-B0-5099-01	TCGA Kidney Clear Cell Carcinoma (KIRC)	Kidney Clear Cell Renal Carcinoma	88	FEMALE	M0	NX	T3b	Stage III	Primary Tumor	TCGA-B0-5099-01A-01D-1418-05	FALSE	NA	TRUE	Primary Tumor	TRUE	OLD
145	TCGA-B0-5099-11	TCGA Kidney Clear Cell Carcinoma (KIRC)	Kidney Clear Cell Renal Carcinoma	88	FEMALE	M0	NX	T3b	Stage III	Solid Tissue Normal	TCGA-B0-5099-11A-01D-1418-05	TRUE	OLD	TRUE	Solid Tissue Normal	FALSE	NA
146	TCGA-B0-5100-01	TCGA Kidney Clear Cell Carcinoma (KIRC)	Kidney Clear Cell Renal Carcinoma	72	MALE	M0	NX	T3a	Stage III	Primary Tumor	TCGA-B0-5100-01A-01D-1418-05	FALSE	NA	TRUE	Primary Tumor	FALSE	NA
147	TCGA-B0-5100-11	TCGA Kidney Clear Cell Carcinoma (KIRC)	Kidney Clear Cell Renal Carcinoma	72	MALE	M0	NX	T3a	Stage III	Solid Tissue Normal	TCGA-B0-5100-11A-01D-1418-05	FALSE	NA	TRUE	Solid Tissue Normal	FALSE	NA
148	TCGA-B0-5102-01	TCGA Kidney Clear Cell Carcinoma (KIRC)	Kidney Clear Cell Renal Carcinoma	74	FEMALE	M0	NX	T1	Stage I	Primary Tumor	TCGA-B0-5102-01A-01D-1418-05	FALSE	NA	TRUE	Primary Tumor	FALSE	NA
149	TCGA-B0-5102-11	TCGA Kidney Clear Cell Carcinoma (KIRC)	Kidney Clear Cell Renal Carcinoma	74	FEMALE	M0	NX	T1	Stage I	Solid Tissue Normal	TCGA-B0-5102-11A-01D-1418-05	FALSE	NA	TRUE	Solid Tissue Normal	FALSE	NA
150	TCGA-B0-5104-01	TCGA Kidney Clear Cell Carcinoma (KIRC)	Kidney Clear Cell Renal Carcinoma	90	FEMALE	M0	N0	T1	Stage I	Primary Tumor	TCGA-B0-5104-01A-01D-1418-05	FALSE	NA	TRUE	Primary Tumor	TRUE	OLD
151	TCGA-B0-5104-11	TCGA Kidney Clear Cell Carcinoma (KIRC)	Kidney Clear Cell Renal Carcinoma	90	FEMALE	M0	N0	T1	Stage I	Solid Tissue Normal	TCGA-B0-5104-11A-01D-1418-05	TRUE	OLD	TRUE	Solid Tissue Normal	FALSE	NA
152	TCGA-B0-5106-01	TCGA Kidney Clear Cell Carcinoma (KIRC)	Kidney Clear Cell Renal Carcinoma	64	MALE	M0	N0	T1a	Stage I	Primary Tumor	TCGA-B0-5106-01A-01D-1418-05	FALSE	NA	TRUE	Primary Tumor	FALSE	NA
153	TCGA-B0-5106-11	TCGA Kidney Clear Cell Carcinoma (KIRC)	Kidney Clear Cell Renal Carcinoma	64	MALE	M0	N0	T1a	Stage I	Solid Tissue Normal	TCGA-B0-5106-11A-01D-1418-05	FALSE	NA	TRUE	Solid Tissue Normal	FALSE	NA
154	TCGA-B0-5107-01	TCGA Kidney Clear Cell Carcinoma (KIRC)	Kidney Clear Cell Renal Carcinoma	65	FEMALE	M1	N0	T2	Stage IV	Primary Tumor	TCGA-B0-5107-01A-01D-1418-05	FALSE	NA	TRUE	Primary Tumor	FALSE	NA
155	TCGA-B0-5107-11	TCGA Kidney Clear Cell Carcinoma (KIRC)	Kidney Clear Cell Renal Carcinoma	65	FEMALE	M1	N0	T2	Stage IV	Solid Tissue Normal	TCGA-B0-5107-11A-01D-1418-05	FALSE	NA	TRUE	Solid Tissue Normal	FALSE	NA
156	TCGA-B0-5108-01	TCGA Kidney Clear Cell Carcinoma (KIRC)	Kidney Clear Cell Renal Carcinoma	54	MALE	M0	N0	T3a	Stage III	Primary Tumor	TCGA-B0-5108-01A-01D-1418-05	FALSE	NA	FALSE	NA	FALSE	NA
157	TCGA-B0-5108-11	TCGA Kidney Clear Cell Carcinoma (KIRC)	Kidney Clear Cell Renal Carcinoma	54	MALE	M0	N0	T3a	Stage III	Solid Tissue Normal	TCGA-B0-5108-11A-01D-1418-05	FALSE	NA	TRUE	Solid Tissue Normal	FALSE	NA
158	TCGA-B0-5109-01	TCGA Kidney Clear Cell Carcinoma (KIRC)	Kidney Clear Cell Renal Carcinoma	69	MALE	M0	N1	T3b	Stage III	Primary Tumor	TCGA-B0-5109-01A-02D-1418-05	FALSE	NA	TRUE	Primary Tumor	FALSE	NA
159	TCGA-B0-5109-11	TCGA Kidney Clear Cell Carcinoma (KIRC)	Kidney Clear Cell Renal Carcinoma	69	MALE	M0	N1	T3b	Stage III	Solid Tissue Normal	TCGA-B0-5109-11A-01D-1418-05	FALSE	NA	FALSE	NA	FALSE	NA
160	TCGA-B0-5110-01	TCGA Kidney Clear Cell Carcinoma (KIRC)	Kidney Clear Cell Renal Carcinoma	71	FEMALE	M0	N0	T1a	Stage I	Primary Tumor	TCGA-B0-5110-01A-01D-1418-05	FALSE	NA	TRUE	Primary Tumor	FALSE	NA
161	TCGA-B0-5110-11	TCGA Kidney Clear Cell Carcinoma (KIRC)	Kidney Clear Cell Renal Carcinoma	71	FEMALE	M0	N0	T1a	Stage I	Solid Tissue Normal	TCGA-B0-5110-11A-01D-1418-05	FALSE	NA	TRUE	Solid Tissue Normal	FALSE	NA
162	TCGA-B0-5113-01	TCGA Kidney Clear Cell Carcinoma (KIRC)	Kidney Clear Cell Renal Carcinoma	69	FEMALE	M0	N0	T3a	Stage III	Primary Tumor	TCGA-B0-5113-01A-01D-1418-05	FALSE	NA	FALSE	NA	FALSE	NA
163	TCGA-B0-5113-11	TCGA Kidney Clear Cell Carcinoma (KIRC)	Kidney Clear Cell Renal Carcinoma	69	FEMALE	M0	N0	T3a	Stage III	Solid Tissue Normal	TCGA-B0-5113-11A-01D-1418-05	FALSE	NA	TRUE	Solid Tissue Normal	FALSE	NA
164	TCGA-B0-5115-01	TCGA Kidney Clear Cell Carcinoma (KIRC)	Kidney Clear Cell Renal Carcinoma	43	MALE	M1	N0	T2	Stage IV	Primary Tumor	TCGA-B0-5115-01A-01D-1418-05	FALSE	NA	TRUE	Primary Tumor	TRUE	YOUNG
165	TCGA-B0-5115-11	TCGA Kidney Clear Cell Carcinoma (KIRC)	Kidney Clear Cell Renal Carcinoma	43	MALE	M1	N0	T2	Stage IV	Solid Tissue Normal	TCGA-B0-5115-11A-01D-1418-05	TRUE	YOUNG	TRUE	Solid Tissue Normal	FALSE	NA
166	TCGA-B0-5116-01	TCGA Kidney Clear Cell Carcinoma (KIRC)	Kidney Clear Cell Renal Carcinoma	52	MALE	M0	N0	T3b	Stage III	Primary Tumor	TCGA-B0-5116-01A-02D-1418-05	FALSE	NA	TRUE	Primary Tumor	FALSE	NA
167	TCGA-B0-5116-11	TCGA Kidney Clear Cell Carcinoma (KIRC)	Kidney Clear Cell Renal Carcinoma	52	MALE	M0	N0	T3b	Stage III	Solid Tissue Normal	TCGA-B0-5116-11A-01D-1418-05	FALSE	NA	FALSE	NA	FALSE	NA
168	TCGA-B0-5117-01	TCGA Kidney Clear Cell Carcinoma (KIRC)	Kidney Clear Cell Renal Carcinoma	40	MALE	M0	NX	T1b	Stage I	Primary Tumor	TCGA-B0-5117-01A-01D-1418-05	FALSE	NA	FALSE	NA	TRUE	YOUNG
169	TCGA-B0-5117-11	TCGA Kidney Clear Cell Carcinoma (KIRC)	Kidney Clear Cell Renal Carcinoma	40	MALE	M0	NX	T1b	Stage I	Solid Tissue Normal	TCGA-B0-5117-11A-01D-1418-05	TRUE	YOUNG	TRUE	Solid Tissue Normal	FALSE	NA
170	TCGA-B0-5119-01	TCGA Kidney Clear Cell Carcinoma (KIRC)	Kidney Clear Cell Renal Carcinoma	61	FEMALE	M0	N0	T1b	Stage I	Primary Tumor	TCGA-B0-5119-01A-02D-1418-05	FALSE	NA	TRUE	Primary Tumor	FALSE	NA
171	TCGA-B0-5119-11	TCGA Kidney Clear Cell Carcinoma (KIRC)	Kidney Clear Cell Renal Carcinoma	61	FEMALE	M0	N0	T1b	Stage I	Solid Tissue Normal	TCGA-B0-5119-11A-01D-1418-05	FALSE	NA	FALSE	NA	FALSE	NA
172	TCGA-B0-5120-01	TCGA Kidney Clear Cell Carcinoma (KIRC)	Kidney Clear Cell Renal Carcinoma	72	FEMALE	M0	N0	T1a	Stage I	Primary Tumor	TCGA-B0-5120-01A-01D-1418-05	FALSE	NA	TRUE	Primary Tumor	FALSE	NA
173	TCGA-B0-5120-11	TCGA Kidney Clear Cell Carcinoma (KIRC)	Kidney Clear Cell Renal Carcinoma	72	FEMALE	M0	N0	T1a	Stage I	Solid Tissue Normal	TCGA-B0-5120-11A-01D-1418-05	FALSE	NA	TRUE	Solid Tissue Normal	FALSE	NA
174	TCGA-B0-5121-01	TCGA Kidney Clear Cell Carcinoma (KIRC)	Kidney Clear Cell Renal Carcinoma	56	MALE	M0	N0	T1b	Stage I	Primary Tumor	TCGA-B0-5121-01A-02D-1418-05	FALSE	NA	FALSE	NA	FALSE	NA
175	TCGA-B0-5121-11	TCGA Kidney Clear Cell Carcinoma (KIRC)	Kidney Clear Cell Renal Carcinoma	56	MALE	M0	N0	T1b	Stage I	Solid Tissue Normal	TCGA-B0-5121-11A-01D-1418-05	FALSE	NA	TRUE	Solid Tissue Normal	FALSE	NA
176	TCGA-B0-5399-01	TCGA Kidney Clear Cell Carcinoma (KIRC)	Kidney Clear Cell Renal Carcinoma	46	MALE	M0	N0	T1b	Stage I	Primary Tumor	TCGA-B0-5399-01A-01D-1500-05	FALSE	NA	FALSE	NA	FALSE	NA
177	TCGA-B0-5400-01	TCGA Kidney Clear Cell Carcinoma (KIRC)	Kidney Clear Cell Renal Carcinoma	59	FEMALE	M0	N0	T3b	Stage III	Primary Tumor	TCGA-B0-5400-01A-01D-1500-05	FALSE	NA	TRUE	Primary Tumor	FALSE	NA
178	TCGA-B0-5400-11	TCGA Kidney Clear Cell Carcinoma (KIRC)	Kidney Clear Cell Renal Carcinoma	59	FEMALE	M0	N0	T3b	Stage III	Solid Tissue Normal	TCGA-B0-5400-11A-01D-1500-05	FALSE	NA	FALSE	NA	FALSE	NA
179	TCGA-B0-5402-01	TCGA Kidney Clear Cell Carcinoma (KIRC)	Kidney Clear Cell Renal Carcinoma	64	MALE	M0	NX	T4	Stage IV	Primary Tumor	TCGA-B0-5402-01A-01D-1500-05	FALSE	NA	TRUE	Primary Tumor	FALSE	NA
180	TCGA-B0-5402-11	TCGA Kidney Clear Cell Carcinoma (KIRC)	Kidney Clear Cell Renal Carcinoma	64	MALE	M0	NX	T4	Stage IV	Solid Tissue Normal	TCGA-B0-5402-11A-01D-1500-05	FALSE	NA	TRUE	Solid Tissue Normal	FALSE	NA
181	TCGA-B0-5690-01	TCGA Kidney Clear Cell Carcinoma (KIRC)	Kidney Clear Cell Renal Carcinoma	53	FEMALE	M0	NX	T1b	Stage I	Primary Tumor	TCGA-B0-5690-01A-11D-1536-05	FALSE	NA	FALSE	NA	FALSE	NA
182	TCGA-B0-5691-01	TCGA Kidney Clear Cell Carcinoma (KIRC)	Kidney Clear Cell Renal Carcinoma	66	FEMALE	M0	N0	T1a	Stage I	Primary Tumor	TCGA-B0-5691-01A-11D-1536-05	FALSE	NA	FALSE	NA	FALSE	NA
183	TCGA-B0-5692-01	TCGA Kidney Clear Cell Carcinoma (KIRC)	Kidney Clear Cell Renal Carcinoma	66	FEMALE	M0	N0	T3b	Stage III	Primary Tumor	TCGA-B0-5692-01A-11D-1536-05	FALSE	NA	FALSE	NA	FALSE	NA
184	TCGA-B0-5693-01	TCGA Kidney Clear Cell Carcinoma (KIRC)	Kidney Clear Cell Renal Carcinoma	47	FEMALE	M0	NX	T1b	Stage I	Primary Tumor	TCGA-B0-5693-01A-11D-1536-05	FALSE	NA	FALSE	NA	FALSE	NA
185	TCGA-B0-5694-01	TCGA Kidney Clear Cell Carcinoma (KIRC)	Kidney Clear Cell Renal Carcinoma	71	MALE	M0	N0	T3a	Stage III	Primary Tumor	TCGA-B0-5694-01A-11D-1536-05	FALSE	NA	FALSE	NA	FALSE	NA
186	TCGA-B0-5695-01	TCGA Kidney Clear Cell Carcinoma (KIRC)	Kidney Clear Cell Renal Carcinoma	61	FEMALE	M0	N0	T1b	Stage I	Primary Tumor	TCGA-B0-5695-01A-11D-1536-05	FALSE	NA	TRUE	Primary Tumor	FALSE	NA
187	TCGA-B0-5696-01	TCGA Kidney Clear Cell Carcinoma (KIRC)	Kidney Clear Cell Renal Carcinoma	69	MALE	M0	N0	T3a	Stage III	Primary Tumor	TCGA-B0-5696-01A-11D-1536-05	FALSE	NA	TRUE	Primary Tumor	FALSE	NA
188	TCGA-B0-5697-01	TCGA Kidney Clear Cell Carcinoma (KIRC)	Kidney Clear Cell Renal Carcinoma	50	MALE	M0	N0	T1a	Stage I	Primary Tumor	TCGA-B0-5697-01A-11D-1536-05	FALSE	NA	TRUE	Primary Tumor	FALSE	NA
189	TCGA-B0-5698-01	TCGA Kidney Clear Cell Carcinoma (KIRC)	Kidney Clear Cell Renal Carcinoma	77	MALE	M0	N0	T1b	Stage I	Primary Tumor	TCGA-B0-5698-01A-11D-1670-05	FALSE	NA	TRUE	Primary Tumor	FALSE	NA
190	TCGA-B0-5699-01	TCGA Kidney Clear Cell Carcinoma (KIRC)	Kidney Clear Cell Renal Carcinoma	53	MALE	M0	N0	T1	Stage I	Primary Tumor	TCGA-B0-5699-01A-11D-1536-05	FALSE	NA	TRUE	Primary Tumor	FALSE	NA
191	TCGA-B0-5700-01	TCGA Kidney Clear Cell Carcinoma (KIRC)	Kidney Clear Cell Renal Carcinoma	77	MALE	M0	N0	T1a	Stage I	Primary Tumor	TCGA-B0-5700-01A-11D-1536-05	FALSE	NA	TRUE	Primary Tumor	FALSE	NA
192	TCGA-B0-5701-01	TCGA Kidney Clear Cell Carcinoma (KIRC)	Kidney Clear Cell Renal Carcinoma	65	MALE	M0	N0	T3b	Stage III	Primary Tumor	TCGA-B0-5701-01A-11D-1536-05	FALSE	NA	TRUE	Primary Tumor	FALSE	NA
193	TCGA-B0-5702-01	TCGA Kidney Clear Cell Carcinoma (KIRC)	Kidney Clear Cell Renal Carcinoma	71	MALE	M0	N0	T1b	Stage I	Primary Tumor	TCGA-B0-5702-01A-11D-1536-05	FALSE	NA	TRUE	Primary Tumor	FALSE	NA
194	TCGA-B0-5703-01	TCGA Kidney Clear Cell Carcinoma (KIRC)	Kidney Clear Cell Renal Carcinoma	73	MALE	M0	N0	T1b	Stage I	Primary Tumor	TCGA-B0-5703-01A-11D-1536-05	FALSE	NA	FALSE	NA	FALSE	NA
195	TCGA-B0-5705-01	TCGA Kidney Clear Cell Carcinoma (KIRC)	Kidney Clear Cell Renal Carcinoma	65	FEMALE	M0	N0	T1	Stage I	Primary Tumor	TCGA-B0-5705-01A-11D-1536-05	FALSE	NA	FALSE	NA	FALSE	NA
196	TCGA-B0-5706-01	TCGA Kidney Clear Cell Carcinoma (KIRC)	Kidney Clear Cell Renal Carcinoma	45	MALE	M0	N0	T2	Stage II	Primary Tumor	TCGA-B0-5706-01A-11D-1536-05	FALSE	NA	TRUE	Primary Tumor	TRUE	YOUNG
197	TCGA-B0-5707-01	TCGA Kidney Clear Cell Carcinoma (KIRC)	Kidney Clear Cell Renal Carcinoma	39	FEMALE	M0	N0	T1a	Stage I	Primary Tumor	TCGA-B0-5707-01A-11D-1536-05	FALSE	NA	TRUE	Primary Tumor	TRUE	YOUNG
198	TCGA-B0-5709-01	TCGA Kidney Clear Cell Carcinoma (KIRC)	Kidney Clear Cell Renal Carcinoma	62	FEMALE	M0	NX	T3a	Stage III	Primary Tumor	TCGA-B0-5709-01A-11D-1536-05	FALSE	NA	FALSE	NA	FALSE	NA
199	TCGA-B0-5710-01	TCGA Kidney Clear Cell Carcinoma (KIRC)	Kidney Clear Cell Renal Carcinoma	57	MALE	M0	N0	T1b	Stage I	Primary Tumor	TCGA-B0-5710-01A-11D-1670-05	FALSE	NA	TRUE	Primary Tumor	FALSE	NA
200	TCGA-B0-5710-11	TCGA Kidney Clear Cell Carcinoma (KIRC)	Kidney Clear Cell Renal Carcinoma	57	MALE	M0	N0	T1b	Stage I	Solid Tissue Normal	TCGA-B0-5710-11A-01D-1670-05	FALSE	NA	TRUE	Solid Tissue Normal	FALSE	NA
201	TCGA-B0-5711-01	TCGA Kidney Clear Cell Carcinoma (KIRC)	Kidney Clear Cell Renal Carcinoma	50	MALE	M0	NX	T3b	Stage III	Primary Tumor	TCGA-B0-5711-01A-11D-1670-05	FALSE	NA	FALSE	NA	FALSE	NA
202	TCGA-B0-5711-11	TCGA Kidney Clear Cell Carcinoma (KIRC)	Kidney Clear Cell Renal Carcinoma	50	MALE	M0	NX	T3b	Stage III	Solid Tissue Normal	TCGA-B0-5711-11A-01D-1670-05	FALSE	NA	TRUE	Solid Tissue Normal	FALSE	NA
203	TCGA-B0-5712-01	TCGA Kidney Clear Cell Carcinoma (KIRC)	Kidney Clear Cell Renal Carcinoma	68	FEMALE	M1	N0	T2	Stage IV	Primary Tumor	TCGA-B0-5712-01A-11D-1670-05	FALSE	NA	FALSE	NA	FALSE	NA
204	TCGA-B0-5712-11	TCGA Kidney Clear Cell Carcinoma (KIRC)	Kidney Clear Cell Renal Carcinoma	68	FEMALE	M1	N0	T2	Stage IV	Solid Tissue Normal	TCGA-B0-5712-11A-01D-1670-05	FALSE	NA	TRUE	Solid Tissue Normal	FALSE	NA
205	TCGA-B0-5713-01	TCGA Kidney Clear Cell Carcinoma (KIRC)	Kidney Clear Cell Renal Carcinoma	75	FEMALE	M0	N0	T3b	Stage III	Primary Tumor	TCGA-B0-5713-01A-11D-1670-05	FALSE	NA	FALSE	NA	FALSE	NA
206	TCGA-B0-5713-11	TCGA Kidney Clear Cell Carcinoma (KIRC)	Kidney Clear Cell Renal Carcinoma	75	FEMALE	M0	N0	T3b	Stage III	Solid Tissue Normal	TCGA-B0-5713-11A-01D-1670-05	FALSE	NA	FALSE	NA	FALSE	NA
207	TCGA-B0-5812-01	TCGA Kidney Clear Cell Carcinoma (KIRC)	Kidney Clear Cell Renal Carcinoma	53	MALE	M0	NX	T1b	Stage I	Primary Tumor	TCGA-B0-5812-01A-11D-1670-05	FALSE	NA	TRUE	Primary Tumor	FALSE	NA
208	TCGA-B2-3924-01	TCGA Kidney Clear Cell Carcinoma (KIRC)	Kidney Clear Cell Renal Carcinoma	73	MALE	M0	NX	T1b	Stage I	Primary Tumor	TCGA-B2-3924-01A-02D-A27A-05	FALSE	NA	FALSE	NA	FALSE	NA
209	TCGA-B2-4101-01	TCGA Kidney Clear Cell Carcinoma (KIRC)	Kidney Clear Cell Renal Carcinoma	52	MALE	M0	NX	T2a	Stage II	Primary Tumor	TCGA-B2-4101-01A-02D-1275-05	FALSE	NA	TRUE	Primary Tumor	FALSE	NA
210	TCGA-B2-5633-01	TCGA Kidney Clear Cell Carcinoma (KIRC)	Kidney Clear Cell Renal Carcinoma	56	MALE	M0	N0	T1b	Stage I	Primary Tumor	TCGA-B2-5633-01A-01D-1536-05	FALSE	NA	TRUE	Primary Tumor	FALSE	NA
211	TCGA-B2-5635-01	TCGA Kidney Clear Cell Carcinoma (KIRC)	Kidney Clear Cell Renal Carcinoma	74	MALE	M0	NX	T1a	Stage I	Primary Tumor	TCGA-B2-5635-01B-04D-A27A-05	FALSE	NA	FALSE	NA	FALSE	NA
212	TCGA-B2-5636-01	TCGA Kidney Clear Cell Carcinoma (KIRC)	Kidney Clear Cell Renal Carcinoma	79	MALE	M0	NX	T1a	Stage I	Primary Tumor	TCGA-B2-5636-01A-02D-1536-05	FALSE	NA	TRUE	Primary Tumor	TRUE	OLD
213	TCGA-B2-5639-01	TCGA Kidney Clear Cell Carcinoma (KIRC)	Kidney Clear Cell Renal Carcinoma	46	MALE	M1	NX	T3	Stage IV	Primary Tumor	TCGA-B2-5639-01A-01D-1536-05	FALSE	NA	TRUE	Primary Tumor	FALSE	NA
214	TCGA-B2-5641-01	TCGA Kidney Clear Cell Carcinoma (KIRC)	Kidney Clear Cell Renal Carcinoma	79	MALE	M0	N0	T1a	Stage I	Primary Tumor	TCGA-B2-5641-01A-01D-1536-05	FALSE	NA	TRUE	Primary Tumor	TRUE	OLD
215	TCGA-B2-A4SR-01	TCGA Kidney Clear Cell Carcinoma (KIRC)	Kidney Clear Cell Renal Carcinoma	61	MALE	M0	NX	T2a	Stage II	Primary Tumor	TCGA-B2-A4SR-01A-11D-A264-05	FALSE	NA	TRUE	Primary Tumor	FALSE	NA
216	TCGA-B4-5377-01	TCGA Kidney Clear Cell Carcinoma (KIRC)	Kidney Clear Cell Renal Carcinoma	68	FEMALE	M1	N0	T3	Stage IV	Primary Tumor	TCGA-B4-5377-01A-01D-1500-05	FALSE	NA	FALSE	NA	FALSE	NA
217	TCGA-B4-5378-01	TCGA Kidney Clear Cell Carcinoma (KIRC)	Kidney Clear Cell Renal Carcinoma	62	MALE	M0	N0	T1	Stage I	Primary Tumor	TCGA-B4-5378-01A-01D-1500-05	FALSE	NA	TRUE	Primary Tumor	FALSE	NA
218	TCGA-B4-5832-01	TCGA Kidney Clear Cell Carcinoma (KIRC)	Kidney Clear Cell Renal Carcinoma	65	MALE	M0	N0	T3b	Stage III	Primary Tumor	TCGA-B4-5832-01A-11D-1670-05	FALSE	NA	FALSE	NA	FALSE	NA
219	TCGA-B4-5834-01	TCGA Kidney Clear Cell Carcinoma (KIRC)	Kidney Clear Cell Renal Carcinoma	59	MALE	M0	N0	T1	Stage I	Primary Tumor	TCGA-B4-5834-01A-11D-1670-05	FALSE	NA	TRUE	Primary Tumor	FALSE	NA
220	TCGA-B4-5835-01	TCGA Kidney Clear Cell Carcinoma (KIRC)	Kidney Clear Cell Renal Carcinoma	64	FEMALE	M0	N0	T1	Stage I	Primary Tumor	TCGA-B4-5835-01A-11D-1670-05	FALSE	NA	TRUE	Primary Tumor	FALSE	NA
221	TCGA-B4-5836-01	TCGA Kidney Clear Cell Carcinoma (KIRC)	Kidney Clear Cell Renal Carcinoma	61	FEMALE	M0	N0	T1b	Stage I	Primary Tumor	TCGA-B4-5836-01A-11D-1670-05	FALSE	NA	FALSE	NA	FALSE	NA
222	TCGA-B4-5838-01	TCGA Kidney Clear Cell Carcinoma (KIRC)	Kidney Clear Cell Renal Carcinoma	52	MALE	M0	N1	T3	Stage IV	Primary Tumor	TCGA-B4-5838-01A-11D-1670-05	FALSE	NA	TRUE	Primary Tumor	FALSE	NA
223	TCGA-B4-5843-01	TCGA Kidney Clear Cell Carcinoma (KIRC)	Kidney Clear Cell Renal Carcinoma	45	MALE	M0	N0	T1	Stage I	Primary Tumor	TCGA-B4-5843-01A-11D-1670-05	FALSE	NA	TRUE	Primary Tumor	TRUE	YOUNG
224	TCGA-B4-5844-01	TCGA Kidney Clear Cell Carcinoma (KIRC)	Kidney Clear Cell Renal Carcinoma	61	FEMALE	M0	N0	T2	Stage II	Primary Tumor	TCGA-B4-5844-01A-11D-1670-05	FALSE	NA	TRUE	Primary Tumor	FALSE	NA
225	TCGA-B8-4146-01	TCGA Kidney Clear Cell Carcinoma (KIRC)	Kidney Clear Cell Renal Carcinoma	41	FEMALE	M0	NX	T1b	Stage I	Primary Tumor	TCGA-B8-4146-01B-11D-1670-05	FALSE	NA	FALSE	NA	TRUE	YOUNG
226	TCGA-B8-4153-01	TCGA Kidney Clear Cell Carcinoma (KIRC)	Kidney Clear Cell Renal Carcinoma	74	MALE	M0	NX	T3a	Stage III	Primary Tumor	TCGA-B8-4153-01B-11D-1670-05	FALSE	NA	FALSE	NA	FALSE	NA
227	TCGA-B8-4621-01	TCGA Kidney Clear Cell Carcinoma (KIRC)	Kidney Clear Cell Renal Carcinoma	63	MALE	M0	N0	T1b	Stage I	Primary Tumor	TCGA-B8-4621-01A-01D-1500-05	FALSE	NA	TRUE	Primary Tumor	FALSE	NA
228	TCGA-B8-4622-01	TCGA Kidney Clear Cell Carcinoma (KIRC)	Kidney Clear Cell Renal Carcinoma	57	MALE	M1	N0	T3a	Stage IV	Primary Tumor	TCGA-B8-4622-01A-02D-1275-05	FALSE	NA	TRUE	Primary Tumor	FALSE	NA
229	TCGA-B8-5158-01	TCGA Kidney Clear Cell Carcinoma (KIRC)	Kidney Clear Cell Renal Carcinoma	56	MALE	M0	N1	T3a	Stage III	Primary Tumor	TCGA-B8-5158-01A-01D-1418-05	FALSE	NA	TRUE	Primary Tumor	FALSE	NA
230	TCGA-B8-5159-01	TCGA Kidney Clear Cell Carcinoma (KIRC)	Kidney Clear Cell Renal Carcinoma	61	FEMALE	M0	N0	T1a	Stage I	Primary Tumor	TCGA-B8-5159-01A-01D-1418-05	FALSE	NA	FALSE	NA	FALSE	NA
231	TCGA-B8-5162-01	TCGA Kidney Clear Cell Carcinoma (KIRC)	Kidney Clear Cell Renal Carcinoma	62	MALE	M0	NX	T2a	Stage II	Primary Tumor	TCGA-B8-5162-01A-01D-1418-05	FALSE	NA	TRUE	Primary Tumor	FALSE	NA
232	TCGA-B8-5163-01	TCGA Kidney Clear Cell Carcinoma (KIRC)	Kidney Clear Cell Renal Carcinoma	63	FEMALE	M0	N0	T3a	Stage III	Primary Tumor	TCGA-B8-5163-01A-01D-1418-05	FALSE	NA	TRUE	Primary Tumor	FALSE	NA
233	TCGA-B8-5164-01	TCGA Kidney Clear Cell Carcinoma (KIRC)	Kidney Clear Cell Renal Carcinoma	65	MALE	M0	N0	T3a	Stage III	Primary Tumor	TCGA-B8-5164-01A-01D-1418-05	FALSE	NA	TRUE	Primary Tumor	FALSE	NA
234	TCGA-B8-5165-01	TCGA Kidney Clear Cell Carcinoma (KIRC)	Kidney Clear Cell Renal Carcinoma	43	MALE	M0	N0	T1a	Stage I	Primary Tumor	TCGA-B8-5165-01A-01D-1418-05	FALSE	NA	TRUE	Primary Tumor	TRUE	YOUNG
235	TCGA-B8-5545-01	TCGA Kidney Clear Cell Carcinoma (KIRC)	Kidney Clear Cell Renal Carcinoma	42	MALE	M0	N0	T1a	Stage I	Primary Tumor	TCGA-B8-5545-01A-01D-1670-05	FALSE	NA	TRUE	Primary Tumor	TRUE	YOUNG
236	TCGA-B8-5546-01	TCGA Kidney Clear Cell Carcinoma (KIRC)	Kidney Clear Cell Renal Carcinoma	38	FEMALE	M0	N0	T1b	Stage I	Primary Tumor	TCGA-B8-5546-01A-01D-1536-05	FALSE	NA	TRUE	Primary Tumor	TRUE	YOUNG
237	TCGA-B8-5549-01	TCGA Kidney Clear Cell Carcinoma (KIRC)	Kidney Clear Cell Renal Carcinoma	53	MALE	M0	N0	T1b	Stage I	Primary Tumor	TCGA-B8-5549-01A-01D-1536-05	FALSE	NA	TRUE	Primary Tumor	FALSE	NA
238	TCGA-B8-5550-01	TCGA Kidney Clear Cell Carcinoma (KIRC)	Kidney Clear Cell Renal Carcinoma	71	MALE	M0	N0	T3a	Stage III	Primary Tumor	TCGA-B8-5550-01A-01D-1536-05	FALSE	NA	TRUE	Primary Tumor	FALSE	NA
239	TCGA-B8-5551-01	TCGA Kidney Clear Cell Carcinoma (KIRC)	Kidney Clear Cell Renal Carcinoma	65	FEMALE	M0	N0	T1b	Stage I	Primary Tumor	TCGA-B8-5551-01A-01D-1536-05	FALSE	NA	TRUE	Primary Tumor	FALSE	NA
240	TCGA-B8-5552-01	TCGA Kidney Clear Cell Carcinoma (KIRC)	Kidney Clear Cell Renal Carcinoma	41	FEMALE	M0	NX	T1b	Stage I	Primary Tumor	TCGA-B8-5552-01B-11D-1670-05	FALSE	NA	FALSE	NA	TRUE	YOUNG
241	TCGA-B8-5553-01	TCGA Kidney Clear Cell Carcinoma (KIRC)	Kidney Clear Cell Renal Carcinoma	67	FEMALE	M0	N0	T1b	Stage I	Primary Tumor	TCGA-B8-5553-01A-01D-1536-05	FALSE	NA	TRUE	Primary Tumor	FALSE	NA
242	TCGA-B8-A54D-01	TCGA Kidney Clear Cell Carcinoma (KIRC)	Kidney Clear Cell Renal Carcinoma	69	MALE	MX	NX	T3a	Stage III	Primary Tumor	TCGA-B8-A54D-01A-21D-A264-05	FALSE	NA	TRUE	Primary Tumor	FALSE	NA
243	TCGA-B8-A54E-01	TCGA Kidney Clear Cell Carcinoma (KIRC)	Kidney Clear Cell Renal Carcinoma	62	FEMALE	MX	NX	T1b	Stage I	Primary Tumor	TCGA-B8-A54E-01A-11D-A264-05	FALSE	NA	TRUE	Primary Tumor	FALSE	NA
244	TCGA-B8-A54F-01	TCGA Kidney Clear Cell Carcinoma (KIRC)	Kidney Clear Cell Renal Carcinoma	49	FEMALE	MX	NX	T1a	Stage I	Primary Tumor	TCGA-B8-A54F-01A-11D-A264-05	FALSE	NA	TRUE	Primary Tumor	FALSE	NA
245	TCGA-B8-A54G-01	TCGA Kidney Clear Cell Carcinoma (KIRC)	Kidney Clear Cell Renal Carcinoma	50	MALE	MX	NX	T1a	Stage I	Primary Tumor	TCGA-B8-A54G-01A-11D-A264-05	FALSE	NA	TRUE	Primary Tumor	FALSE	NA
246	TCGA-B8-A54H-01	TCGA Kidney Clear Cell Carcinoma (KIRC)	Kidney Clear Cell Renal Carcinoma	69	FEMALE	MX	N0	T2a	Stage II	Primary Tumor	TCGA-B8-A54H-01A-11D-A33L-05	FALSE	NA	TRUE	Primary Tumor	FALSE	NA
247	TCGA-B8-A54I-01	TCGA Kidney Clear Cell Carcinoma (KIRC)	Kidney Clear Cell Renal Carcinoma	48	MALE	MX	NX	T1b	Stage I	Primary Tumor	TCGA-B8-A54I-01A-21D-A33L-05	FALSE	NA	TRUE	Primary Tumor	FALSE	NA
248	TCGA-B8-A54J-01	TCGA Kidney Clear Cell Carcinoma (KIRC)	Kidney Clear Cell Renal Carcinoma	60	MALE	MX	NX	T2a	Stage II	Primary Tumor	TCGA-B8-A54J-01A-11D-A33L-05	FALSE	NA	FALSE	NA	FALSE	NA
249	TCGA-B8-A54K-01	TCGA Kidney Clear Cell Carcinoma (KIRC)	Kidney Clear Cell Renal Carcinoma	61	MALE	MX	NX	T1a	Stage I	Primary Tumor	TCGA-B8-A54K-01A-11D-A33L-05	FALSE	NA	TRUE	Primary Tumor	FALSE	NA
250	TCGA-B8-A7U6-01	TCGA Kidney Clear Cell Carcinoma (KIRC)	Kidney Clear Cell Renal Carcinoma	54	FEMALE		NX	T1a	Stage I	Primary Tumor	TCGA-B8-A7U6-01A-12D-A36Y-05	FALSE	NA	FALSE	NA	FALSE	NA
251	TCGA-BP-4177-01	TCGA Kidney Clear Cell Carcinoma (KIRC)	Kidney Clear Cell Renal Carcinoma	65	MALE	M0	NX	T1a	Stage I	Primary Tumor	TCGA-BP-4177-01A-02D-1418-05	FALSE	NA	FALSE	NA	FALSE	NA
252	TCGA-BP-4177-11	TCGA Kidney Clear Cell Carcinoma (KIRC)	Kidney Clear Cell Renal Carcinoma	65	MALE	M0	NX	T1a	Stage I	Solid Tissue Normal	TCGA-BP-4177-11A-01D-1418-05	FALSE	NA	FALSE	NA	FALSE	NA
253	TCGA-BP-4760-01	TCGA Kidney Clear Cell Carcinoma (KIRC)	Kidney Clear Cell Renal Carcinoma	69	MALE	M0	NX	T1a	Stage I	Primary Tumor	TCGA-BP-4760-01A-02D-1418-05	FALSE	NA	TRUE	Primary Tumor	FALSE	NA
254	TCGA-BP-4760-11	TCGA Kidney Clear Cell Carcinoma (KIRC)	Kidney Clear Cell Renal Carcinoma	69	MALE	M0	NX	T1a	Stage I	Solid Tissue Normal	TCGA-BP-4760-11A-01D-1418-05	FALSE	NA	TRUE	Solid Tissue Normal	FALSE	NA
255	TCGA-BP-4770-01	TCGA Kidney Clear Cell Carcinoma (KIRC)	Kidney Clear Cell Renal Carcinoma	73	FEMALE	M0	N0	T4	Stage IV	Primary Tumor	TCGA-BP-4770-01A-01D-1500-05	FALSE	NA	FALSE	NA	FALSE	NA
256	TCGA-BP-4770-11	TCGA Kidney Clear Cell Carcinoma (KIRC)	Kidney Clear Cell Renal Carcinoma	73	FEMALE	M0	N0	T4	Stage IV	Solid Tissue Normal	TCGA-BP-4770-11A-01D-1500-05	FALSE	NA	TRUE	Solid Tissue Normal	FALSE	NA
257	TCGA-BP-4782-01	TCGA Kidney Clear Cell Carcinoma (KIRC)	Kidney Clear Cell Renal Carcinoma	55	FEMALE	M0	NX	T1a	Stage I	Primary Tumor	TCGA-BP-4782-01A-02D-1418-05	FALSE	NA	TRUE	Primary Tumor	FALSE	NA
258	TCGA-BP-4782-11	TCGA Kidney Clear Cell Carcinoma (KIRC)	Kidney Clear Cell Renal Carcinoma	55	FEMALE	M0	NX	T1a	Stage I	Solid Tissue Normal	TCGA-BP-4782-11A-01D-1418-05	FALSE	NA	FALSE	NA	FALSE	NA
259	TCGA-BP-4795-01	TCGA Kidney Clear Cell Carcinoma (KIRC)	Kidney Clear Cell Renal Carcinoma	74	FEMALE	M0	N0	T1a	Stage I	Primary Tumor	TCGA-BP-4795-01A-02D-1418-05	FALSE	NA	TRUE	Primary Tumor	FALSE	NA
260	TCGA-BP-4795-11	TCGA Kidney Clear Cell Carcinoma (KIRC)	Kidney Clear Cell Renal Carcinoma	74	FEMALE	M0	N0	T1a	Stage I	Solid Tissue Normal	TCGA-BP-4795-11A-01D-1418-05	FALSE	NA	FALSE	NA	FALSE	NA
261	TCGA-BP-4801-01	TCGA Kidney Clear Cell Carcinoma (KIRC)	Kidney Clear Cell Renal Carcinoma	57	MALE	M0	NX	T1a	Stage I	Primary Tumor	TCGA-BP-4801-01A-02D-1418-05	FALSE	NA	TRUE	Primary Tumor	FALSE	NA
262	TCGA-BP-4801-11	TCGA Kidney Clear Cell Carcinoma (KIRC)	Kidney Clear Cell Renal Carcinoma	57	MALE	M0	NX	T1a	Stage I	Solid Tissue Normal	TCGA-BP-4801-11A-01D-1418-05	FALSE	NA	FALSE	NA	FALSE	NA
263	TCGA-BP-4993-01	TCGA Kidney Clear Cell Carcinoma (KIRC)	Kidney Clear Cell Renal Carcinoma	58	MALE	M0	NX	T1a	Stage I	Primary Tumor	TCGA-BP-4993-01A-02D-1418-05	FALSE	NA	FALSE	NA	FALSE	NA
264	TCGA-BP-4993-11	TCGA Kidney Clear Cell Carcinoma (KIRC)	Kidney Clear Cell Renal Carcinoma	58	MALE	M0	NX	T1a	Stage I	Solid Tissue Normal	TCGA-BP-4993-11A-01D-1418-05	FALSE	NA	FALSE	NA	FALSE	NA
265	TCGA-BP-5010-01	TCGA Kidney Clear Cell Carcinoma (KIRC)	Kidney Clear Cell Renal Carcinoma	63	MALE	M0	N0	T3a	Stage III	Primary Tumor	TCGA-BP-5010-01A-02D-1418-05	FALSE	NA	TRUE	Primary Tumor	FALSE	NA
266	TCGA-BP-5010-11	TCGA Kidney Clear Cell Carcinoma (KIRC)	Kidney Clear Cell Renal Carcinoma	63	MALE	M0	N0	T3a	Stage III	Solid Tissue Normal	TCGA-BP-5010-11A-01D-1418-05	FALSE	NA	TRUE	Solid Tissue Normal	FALSE	NA
267	TCGA-BP-5168-01	TCGA Kidney Clear Cell Carcinoma (KIRC)	Kidney Clear Cell Renal Carcinoma	75	MALE	M0	NX	T1a	Stage I	Primary Tumor	TCGA-BP-5168-01A-01D-1418-05	FALSE	NA	FALSE	NA	FALSE	NA
268	TCGA-BP-5168-11	TCGA Kidney Clear Cell Carcinoma (KIRC)	Kidney Clear Cell Renal Carcinoma	75	MALE	M0	NX	T1a	Stage I	Solid Tissue Normal	TCGA-BP-5168-11A-01D-1418-05	FALSE	NA	FALSE	NA	FALSE	NA
269	TCGA-BP-5169-01	TCGA Kidney Clear Cell Carcinoma (KIRC)	Kidney Clear Cell Renal Carcinoma	70	MALE	M0	N0	T1b	Stage I	Primary Tumor	TCGA-BP-5169-01A-01D-1424-05	FALSE	NA	FALSE	NA	FALSE	NA
270	TCGA-BP-5169-11	TCGA Kidney Clear Cell Carcinoma (KIRC)	Kidney Clear Cell Renal Carcinoma	70	MALE	M0	N0	T1b	Stage I	Solid Tissue Normal	TCGA-BP-5169-11A-01D-1424-05	FALSE	NA	TRUE	Solid Tissue Normal	FALSE	NA
271	TCGA-BP-5170-01	TCGA Kidney Clear Cell Carcinoma (KIRC)	Kidney Clear Cell Renal Carcinoma	55	MALE	M0	NX	T1a	Stage I	Primary Tumor	TCGA-BP-5170-01A-01D-1424-05	FALSE	NA	FALSE	NA	FALSE	NA
272	TCGA-BP-5170-11	TCGA Kidney Clear Cell Carcinoma (KIRC)	Kidney Clear Cell Renal Carcinoma	55	MALE	M0	NX	T1a	Stage I	Solid Tissue Normal	TCGA-BP-5170-11A-01D-1424-05	FALSE	NA	TRUE	Solid Tissue Normal	FALSE	NA
273	TCGA-BP-5173-01	TCGA Kidney Clear Cell Carcinoma (KIRC)	Kidney Clear Cell Renal Carcinoma	75	MALE	M0	NX	T1a	Stage I	Primary Tumor	TCGA-BP-5173-01A-01D-1424-05	FALSE	NA	TRUE	Primary Tumor	FALSE	NA
274	TCGA-BP-5173-11	TCGA Kidney Clear Cell Carcinoma (KIRC)	Kidney Clear Cell Renal Carcinoma	75	MALE	M0	NX	T1a	Stage I	Solid Tissue Normal	TCGA-BP-5173-11A-01D-1424-05	FALSE	NA	TRUE	Solid Tissue Normal	FALSE	NA
275	TCGA-BP-5174-01	TCGA Kidney Clear Cell Carcinoma (KIRC)	Kidney Clear Cell Renal Carcinoma	45	FEMALE	M0	NX	T1a	Stage I	Primary Tumor	TCGA-BP-5174-01A-01D-1424-05	FALSE	NA	TRUE	Primary Tumor	TRUE	YOUNG
276	TCGA-BP-5174-11	TCGA Kidney Clear Cell Carcinoma (KIRC)	Kidney Clear Cell Renal Carcinoma	45	FEMALE	M0	NX	T1a	Stage I	Solid Tissue Normal	TCGA-BP-5174-11A-01D-1424-05	TRUE	YOUNG	FALSE	NA	FALSE	NA
277	TCGA-BP-5175-01	TCGA Kidney Clear Cell Carcinoma (KIRC)	Kidney Clear Cell Renal Carcinoma	60	MALE	M0	NX	T1a	Stage I	Primary Tumor	TCGA-BP-5175-01A-01D-1424-05	FALSE	NA	TRUE	Primary Tumor	FALSE	NA
278	TCGA-BP-5175-11	TCGA Kidney Clear Cell Carcinoma (KIRC)	Kidney Clear Cell Renal Carcinoma	60	MALE	M0	NX	T1a	Stage I	Solid Tissue Normal	TCGA-BP-5175-11A-01D-1424-05	FALSE	NA	TRUE	Solid Tissue Normal	FALSE	NA
279	TCGA-BP-5176-01	TCGA Kidney Clear Cell Carcinoma (KIRC)	Kidney Clear Cell Renal Carcinoma	78	FEMALE	M0	NX	T1a	Stage I	Primary Tumor	TCGA-BP-5176-01A-01D-1424-05	FALSE	NA	TRUE	Primary Tumor	TRUE	OLD
280	TCGA-BP-5176-11	TCGA Kidney Clear Cell Carcinoma (KIRC)	Kidney Clear Cell Renal Carcinoma	78	FEMALE	M0	NX	T1a	Stage I	Solid Tissue Normal	TCGA-BP-5176-11A-01D-1424-05	TRUE	OLD	FALSE	NA	FALSE	NA
281	TCGA-BP-5177-01	TCGA Kidney Clear Cell Carcinoma (KIRC)	Kidney Clear Cell Renal Carcinoma	46	FEMALE	M0	NX	T1a	Stage I	Primary Tumor	TCGA-BP-5177-01A-01D-1424-05	FALSE	NA	TRUE	Primary Tumor	FALSE	NA
282	TCGA-BP-5177-11	TCGA Kidney Clear Cell Carcinoma (KIRC)	Kidney Clear Cell Renal Carcinoma	46	FEMALE	M0	NX	T1a	Stage I	Solid Tissue Normal	TCGA-BP-5177-11A-01D-1424-05	TRUE	YOUNG	TRUE	Solid Tissue Normal	FALSE	NA
283	TCGA-BP-5178-01	TCGA Kidney Clear Cell Carcinoma (KIRC)	Kidney Clear Cell Renal Carcinoma	71	MALE	M1	NX	T3a	Stage IV	Primary Tumor	TCGA-BP-5178-01A-01D-1424-05	FALSE	NA	TRUE	Primary Tumor	FALSE	NA
284	TCGA-BP-5178-11	TCGA Kidney Clear Cell Carcinoma (KIRC)	Kidney Clear Cell Renal Carcinoma	71	MALE	M1	NX	T3a	Stage IV	Solid Tissue Normal	TCGA-BP-5178-11A-01D-1424-05	FALSE	NA	TRUE	Solid Tissue Normal	FALSE	NA
285	TCGA-BP-5180-01	TCGA Kidney Clear Cell Carcinoma (KIRC)	Kidney Clear Cell Renal Carcinoma	53	MALE	M0	NX	T1a	Stage I	Primary Tumor	TCGA-BP-5180-01A-01D-1424-05	FALSE	NA	TRUE	Primary Tumor	FALSE	NA
286	TCGA-BP-5180-11	TCGA Kidney Clear Cell Carcinoma (KIRC)	Kidney Clear Cell Renal Carcinoma	53	MALE	M0	NX	T1a	Stage I	Solid Tissue Normal	TCGA-BP-5180-11A-01D-1424-05	FALSE	NA	FALSE	NA	FALSE	NA
287	TCGA-BP-5181-01	TCGA Kidney Clear Cell Carcinoma (KIRC)	Kidney Clear Cell Renal Carcinoma	58	FEMALE	M0	NX	T1b	Stage I	Primary Tumor	TCGA-BP-5181-01A-01D-1424-05	FALSE	NA	TRUE	Primary Tumor	FALSE	NA
288	TCGA-BP-5181-11	TCGA Kidney Clear Cell Carcinoma (KIRC)	Kidney Clear Cell Renal Carcinoma	58	FEMALE	M0	NX	T1b	Stage I	Solid Tissue Normal	TCGA-BP-5181-11A-01D-1424-05	FALSE	NA	TRUE	Solid Tissue Normal	FALSE	NA
289	TCGA-BP-5182-01	TCGA Kidney Clear Cell Carcinoma (KIRC)	Kidney Clear Cell Renal Carcinoma	56	MALE	M0	N0	T1a	Stage I	Primary Tumor	TCGA-BP-5182-01A-01D-1424-05	FALSE	NA	TRUE	Primary Tumor	FALSE	NA
290	TCGA-BP-5182-11	TCGA Kidney Clear Cell Carcinoma (KIRC)	Kidney Clear Cell Renal Carcinoma	56	MALE	M0	N0	T1a	Stage I	Solid Tissue Normal	TCGA-BP-5182-11A-01D-1424-05	FALSE	NA	TRUE	Solid Tissue Normal	FALSE	NA
291	TCGA-BP-5183-01	TCGA Kidney Clear Cell Carcinoma (KIRC)	Kidney Clear Cell Renal Carcinoma	57	MALE	M0	NX	T3a	Stage III	Primary Tumor	TCGA-BP-5183-01A-01D-1424-05	FALSE	NA	FALSE	NA	FALSE	NA
292	TCGA-BP-5183-11	TCGA Kidney Clear Cell Carcinoma (KIRC)	Kidney Clear Cell Renal Carcinoma	57	MALE	M0	NX	T3a	Stage III	Solid Tissue Normal	TCGA-BP-5183-11A-01D-1424-05	FALSE	NA	FALSE	NA	FALSE	NA
293	TCGA-BP-5184-01	TCGA Kidney Clear Cell Carcinoma (KIRC)	Kidney Clear Cell Renal Carcinoma	54	MALE	M0	NX	T1a	Stage I	Primary Tumor	TCGA-BP-5184-01A-01D-1424-05	FALSE	NA	TRUE	Primary Tumor	FALSE	NA
294	TCGA-BP-5184-11	TCGA Kidney Clear Cell Carcinoma (KIRC)	Kidney Clear Cell Renal Carcinoma	54	MALE	M0	NX	T1a	Stage I	Solid Tissue Normal	TCGA-BP-5184-11A-01D-1424-05	FALSE	NA	TRUE	Solid Tissue Normal	FALSE	NA
295	TCGA-BP-5185-01	TCGA Kidney Clear Cell Carcinoma (KIRC)	Kidney Clear Cell Renal Carcinoma	56	MALE	M0	NX	T1a	Stage I	Primary Tumor	TCGA-BP-5185-01A-01D-1424-05	FALSE	NA	FALSE	NA	FALSE	NA
296	TCGA-BP-5185-11	TCGA Kidney Clear Cell Carcinoma (KIRC)	Kidney Clear Cell Renal Carcinoma	56	MALE	M0	NX	T1a	Stage I	Solid Tissue Normal	TCGA-BP-5185-11A-01D-1424-05	FALSE	NA	FALSE	NA	FALSE	NA
297	TCGA-BP-5186-01	TCGA Kidney Clear Cell Carcinoma (KIRC)	Kidney Clear Cell Renal Carcinoma	50	FEMALE	M0	N0	T1a	Stage I	Primary Tumor	TCGA-BP-5186-01A-01D-1424-05	FALSE	NA	TRUE	Primary Tumor	FALSE	NA
298	TCGA-BP-5186-11	TCGA Kidney Clear Cell Carcinoma (KIRC)	Kidney Clear Cell Renal Carcinoma	50	FEMALE	M0	N0	T1a	Stage I	Solid Tissue Normal	TCGA-BP-5186-11A-01D-1424-05	FALSE	NA	FALSE	NA	FALSE	NA
299	TCGA-BP-5187-01	TCGA Kidney Clear Cell Carcinoma (KIRC)	Kidney Clear Cell Renal Carcinoma	54	MALE	M0	NX	T1a	Stage I	Primary Tumor	TCGA-BP-5187-01A-01D-1424-05	FALSE	NA	TRUE	Primary Tumor	FALSE	NA
300	TCGA-BP-5187-11	TCGA Kidney Clear Cell Carcinoma (KIRC)	Kidney Clear Cell Renal Carcinoma	54	MALE	M0	NX	T1a	Stage I	Solid Tissue Normal	TCGA-BP-5187-11A-01D-1424-05	FALSE	NA	TRUE	Solid Tissue Normal	FALSE	NA
301	TCGA-BP-5189-01	TCGA Kidney Clear Cell Carcinoma (KIRC)	Kidney Clear Cell Renal Carcinoma	60	MALE	M0	NX	T1b	Stage I	Primary Tumor	TCGA-BP-5189-01A-02D-1424-05	FALSE	NA	TRUE	Primary Tumor	FALSE	NA
302	TCGA-BP-5189-11	TCGA Kidney Clear Cell Carcinoma (KIRC)	Kidney Clear Cell Renal Carcinoma	60	MALE	M0	NX	T1b	Stage I	Solid Tissue Normal	TCGA-BP-5189-11A-01D-1424-05	FALSE	NA	TRUE	Solid Tissue Normal	FALSE	NA
303	TCGA-BP-5190-01	TCGA Kidney Clear Cell Carcinoma (KIRC)	Kidney Clear Cell Renal Carcinoma	61	MALE	M0	NX	T1a	Stage I	Primary Tumor	TCGA-BP-5190-01A-01D-1424-05	FALSE	NA	FALSE	NA	FALSE	NA
304	TCGA-BP-5190-11	TCGA Kidney Clear Cell Carcinoma (KIRC)	Kidney Clear Cell Renal Carcinoma	61	MALE	M0	NX	T1a	Stage I	Solid Tissue Normal	TCGA-BP-5190-11A-01D-1424-05	FALSE	NA	TRUE	Solid Tissue Normal	FALSE	NA
305	TCGA-BP-5191-01	TCGA Kidney Clear Cell Carcinoma (KIRC)	Kidney Clear Cell Renal Carcinoma	79	MALE	M0	N0	T3a	Stage III	Primary Tumor	TCGA-BP-5191-01A-01D-1424-05	FALSE	NA	TRUE	Primary Tumor	TRUE	OLD
306	TCGA-BP-5191-11	TCGA Kidney Clear Cell Carcinoma (KIRC)	Kidney Clear Cell Renal Carcinoma	79	MALE	M0	N0	T3a	Stage III	Solid Tissue Normal	TCGA-BP-5191-11A-01D-1424-05	TRUE	OLD	FALSE	NA	FALSE	NA
307	TCGA-BP-5192-01	TCGA Kidney Clear Cell Carcinoma (KIRC)	Kidney Clear Cell Renal Carcinoma	59	MALE	M0	NX	T1a	Stage I	Primary Tumor	TCGA-BP-5192-01A-01D-1424-05	FALSE	NA	TRUE	Primary Tumor	FALSE	NA
308	TCGA-BP-5192-11	TCGA Kidney Clear Cell Carcinoma (KIRC)	Kidney Clear Cell Renal Carcinoma	59	MALE	M0	NX	T1a	Stage I	Solid Tissue Normal	TCGA-BP-5192-11A-01D-1424-05	FALSE	NA	TRUE	Solid Tissue Normal	FALSE	NA
309	TCGA-BP-5194-01	TCGA Kidney Clear Cell Carcinoma (KIRC)	Kidney Clear Cell Renal Carcinoma	39	MALE	M0	NX	T1a	Stage I	Primary Tumor	TCGA-BP-5194-01A-02D-1424-05	FALSE	NA	TRUE	Primary Tumor	TRUE	YOUNG
310	TCGA-BP-5194-11	TCGA Kidney Clear Cell Carcinoma (KIRC)	Kidney Clear Cell Renal Carcinoma	39	MALE	M0	NX	T1a	Stage I	Solid Tissue Normal	TCGA-BP-5194-11A-01D-1424-05	TRUE	YOUNG	TRUE	Solid Tissue Normal	FALSE	NA
311	TCGA-BP-5195-01	TCGA Kidney Clear Cell Carcinoma (KIRC)	Kidney Clear Cell Renal Carcinoma	75	MALE	M0	NX	T1a	Stage I	Primary Tumor	TCGA-BP-5195-01A-02D-1424-05	FALSE	NA	TRUE	Primary Tumor	FALSE	NA
312	TCGA-BP-5195-11	TCGA Kidney Clear Cell Carcinoma (KIRC)	Kidney Clear Cell Renal Carcinoma	75	MALE	M0	NX	T1a	Stage I	Solid Tissue Normal	TCGA-BP-5195-11A-01D-1424-05	FALSE	NA	FALSE	NA	FALSE	NA
313	TCGA-BP-5196-01	TCGA Kidney Clear Cell Carcinoma (KIRC)	Kidney Clear Cell Renal Carcinoma	53	MALE	M0	NX	T1a	Stage I	Primary Tumor	TCGA-BP-5196-01A-01D-1424-05	FALSE	NA	FALSE	NA	FALSE	NA
314	TCGA-BP-5196-11	TCGA Kidney Clear Cell Carcinoma (KIRC)	Kidney Clear Cell Renal Carcinoma	53	MALE	M0	NX	T1a	Stage I	Solid Tissue Normal	TCGA-BP-5196-11A-01D-1424-05	FALSE	NA	TRUE	Solid Tissue Normal	FALSE	NA
315	TCGA-BP-5198-01	TCGA Kidney Clear Cell Carcinoma (KIRC)	Kidney Clear Cell Renal Carcinoma	72	MALE	M0	N0	T3b	Stage III	Primary Tumor	TCGA-BP-5198-01A-01D-1424-05	FALSE	NA	TRUE	Primary Tumor	FALSE	NA
316	TCGA-BP-5198-11	TCGA Kidney Clear Cell Carcinoma (KIRC)	Kidney Clear Cell Renal Carcinoma	72	MALE	M0	N0	T3b	Stage III	Solid Tissue Normal	TCGA-BP-5198-11A-01D-1424-05	FALSE	NA	FALSE	NA	FALSE	NA
317	TCGA-BP-5199-01	TCGA Kidney Clear Cell Carcinoma (KIRC)	Kidney Clear Cell Renal Carcinoma	58	MALE	M0	N0	T2	Stage II	Primary Tumor	TCGA-BP-5199-01A-01D-1424-05	FALSE	NA	TRUE	Primary Tumor	FALSE	NA
318	TCGA-BP-5199-11	TCGA Kidney Clear Cell Carcinoma (KIRC)	Kidney Clear Cell Renal Carcinoma	58	MALE	M0	N0	T2	Stage II	Solid Tissue Normal	TCGA-BP-5199-11A-01D-1424-05	FALSE	NA	TRUE	Solid Tissue Normal	FALSE	NA
319	TCGA-BP-5200-01	TCGA Kidney Clear Cell Carcinoma (KIRC)	Kidney Clear Cell Renal Carcinoma	44	MALE	M0	NX	T2	Stage II	Primary Tumor	TCGA-BP-5200-01A-01D-1424-05	FALSE	NA	TRUE	Primary Tumor	TRUE	YOUNG
320	TCGA-BP-5200-11	TCGA Kidney Clear Cell Carcinoma (KIRC)	Kidney Clear Cell Renal Carcinoma	44	MALE	M0	NX	T2	Stage II	Solid Tissue Normal	TCGA-BP-5200-11A-01D-1424-05	TRUE	YOUNG	TRUE	Solid Tissue Normal	FALSE	NA
321	TCGA-BP-5201-01	TCGA Kidney Clear Cell Carcinoma (KIRC)	Kidney Clear Cell Renal Carcinoma	63	MALE	M1	N0	T3b	Stage IV	Primary Tumor	TCGA-BP-5201-01A-01D-1424-05	FALSE	NA	TRUE	Primary Tumor	FALSE	NA
322	TCGA-BP-5201-11	TCGA Kidney Clear Cell Carcinoma (KIRC)	Kidney Clear Cell Renal Carcinoma	63	MALE	M1	N0	T3b	Stage IV	Solid Tissue Normal	TCGA-BP-5201-11A-01D-1424-05	FALSE	NA	TRUE	Solid Tissue Normal	FALSE	NA
323	TCGA-BP-5202-01	TCGA Kidney Clear Cell Carcinoma (KIRC)	Kidney Clear Cell Renal Carcinoma	75	MALE	M0	NX	T3a	Stage III	Primary Tumor	TCGA-BP-5202-01A-02D-1424-05	FALSE	NA	TRUE	Primary Tumor	FALSE	NA
324	TCGA-BP-5202-11	TCGA Kidney Clear Cell Carcinoma (KIRC)	Kidney Clear Cell Renal Carcinoma	75	MALE	M0	NX	T3a	Stage III	Solid Tissue Normal	TCGA-BP-5202-11A-01D-1424-05	FALSE	NA	TRUE	Solid Tissue Normal	FALSE	NA
325	TCGA-CJ-4869-01	TCGA Kidney Clear Cell Carcinoma (KIRC)	Kidney Clear Cell Renal Carcinoma	49	MALE	M0	N1	T2	Stage III	Primary Tumor	TCGA-CJ-4869-01A-02D-1424-05	FALSE	NA	TRUE	Primary Tumor	FALSE	NA
326	TCGA-CJ-4869-11	TCGA Kidney Clear Cell Carcinoma (KIRC)	Kidney Clear Cell Renal Carcinoma	49	MALE	M0	N1	T2	Stage III	Solid Tissue Normal	TCGA-CJ-4869-11A-01D-1424-05	FALSE	NA	TRUE	Solid Tissue Normal	FALSE	NA
327	TCGA-CJ-4882-01	TCGA Kidney Clear Cell Carcinoma (KIRC)	Kidney Clear Cell Renal Carcinoma	57	MALE	M0	NX	T3a	Stage III	Primary Tumor	TCGA-CJ-4882-01A-02D-1424-05	FALSE	NA	TRUE	Primary Tumor	FALSE	NA
328	TCGA-CJ-4882-11	TCGA Kidney Clear Cell Carcinoma (KIRC)	Kidney Clear Cell Renal Carcinoma	57	MALE	M0	NX	T3a	Stage III	Solid Tissue Normal	TCGA-CJ-4882-11A-01D-1424-05	FALSE	NA	TRUE	Solid Tissue Normal	FALSE	NA
329	TCGA-CJ-4897-01	TCGA Kidney Clear Cell Carcinoma (KIRC)	Kidney Clear Cell Renal Carcinoma	79	FEMALE	M0	NX	T3a	Stage III	Primary Tumor	TCGA-CJ-4897-01A-03D-1424-05	FALSE	NA	FALSE	NA	TRUE	OLD
330	TCGA-CJ-4897-11	TCGA Kidney Clear Cell Carcinoma (KIRC)	Kidney Clear Cell Renal Carcinoma	79	FEMALE	M0	NX	T3a	Stage III	Solid Tissue Normal	TCGA-CJ-4897-11A-01D-1424-05	TRUE	OLD	TRUE	Solid Tissue Normal	FALSE	NA
331	TCGA-CJ-4901-01	TCGA Kidney Clear Cell Carcinoma (KIRC)	Kidney Clear Cell Renal Carcinoma	47	MALE	M0	NX	T3b	Stage III	Primary Tumor	TCGA-CJ-4901-01A-01D-1424-05	FALSE	NA	TRUE	Primary Tumor	FALSE	NA
332	TCGA-CJ-4901-11	TCGA Kidney Clear Cell Carcinoma (KIRC)	Kidney Clear Cell Renal Carcinoma	47	MALE	M0	NX	T3b	Stage III	Solid Tissue Normal	TCGA-CJ-4901-11A-01D-1424-05	TRUE	YOUNG	TRUE	Solid Tissue Normal	FALSE	NA
333	TCGA-CJ-4902-01	TCGA Kidney Clear Cell Carcinoma (KIRC)	Kidney Clear Cell Renal Carcinoma	61	MALE	M0	NX	T3a	Stage III	Primary Tumor	TCGA-CJ-4902-01A-01D-1424-05	FALSE	NA	TRUE	Primary Tumor	FALSE	NA
334	TCGA-CJ-4902-11	TCGA Kidney Clear Cell Carcinoma (KIRC)	Kidney Clear Cell Renal Carcinoma	61	MALE	M0	NX	T3a	Stage III	Solid Tissue Normal	TCGA-CJ-4902-11A-01D-1424-05	FALSE	NA	TRUE	Solid Tissue Normal	FALSE	NA
335	TCGA-CJ-4903-01	TCGA Kidney Clear Cell Carcinoma (KIRC)	Kidney Clear Cell Renal Carcinoma	50	MALE	M0	NX	T1b	Stage I	Primary Tumor	TCGA-CJ-4903-01A-01D-1424-05	FALSE	NA	FALSE	NA	FALSE	NA
336	TCGA-CJ-4903-11	TCGA Kidney Clear Cell Carcinoma (KIRC)	Kidney Clear Cell Renal Carcinoma	50	MALE	M0	NX	T1b	Stage I	Solid Tissue Normal	TCGA-CJ-4903-11A-01D-1424-05	FALSE	NA	TRUE	Solid Tissue Normal	FALSE	NA
337	TCGA-CJ-4904-01	TCGA Kidney Clear Cell Carcinoma (KIRC)	Kidney Clear Cell Renal Carcinoma	60	FEMALE	M1	N0	T3a	Stage IV	Primary Tumor	TCGA-CJ-4904-01A-02D-1424-05	FALSE	NA	FALSE	NA	FALSE	NA
338	TCGA-CJ-4904-11	TCGA Kidney Clear Cell Carcinoma (KIRC)	Kidney Clear Cell Renal Carcinoma	60	FEMALE	M1	N0	T3a	Stage IV	Solid Tissue Normal	TCGA-CJ-4904-11A-01D-1424-05	FALSE	NA	FALSE	NA	FALSE	NA
339	TCGA-CJ-4905-01	TCGA Kidney Clear Cell Carcinoma (KIRC)	Kidney Clear Cell Renal Carcinoma	62	FEMALE	M0	NX	T1a	Stage I	Primary Tumor	TCGA-CJ-4905-01A-02D-1424-05	FALSE	NA	FALSE	NA	FALSE	NA
340	TCGA-CJ-4905-11	TCGA Kidney Clear Cell Carcinoma (KIRC)	Kidney Clear Cell Renal Carcinoma	62	FEMALE	M0	NX	T1a	Stage I	Solid Tissue Normal	TCGA-CJ-4905-11A-01D-1424-05	FALSE	NA	TRUE	Solid Tissue Normal	FALSE	NA
341	TCGA-CJ-4907-01	TCGA Kidney Clear Cell Carcinoma (KIRC)	Kidney Clear Cell Renal Carcinoma	58	MALE	M0	NX	T3b	Stage III	Primary Tumor	TCGA-CJ-4907-01A-01D-1424-05	FALSE	NA	TRUE	Primary Tumor	FALSE	NA
342	TCGA-CJ-4907-11	TCGA Kidney Clear Cell Carcinoma (KIRC)	Kidney Clear Cell Renal Carcinoma	58	MALE	M0	NX	T3b	Stage III	Solid Tissue Normal	TCGA-CJ-4907-11A-01D-1424-05	FALSE	NA	TRUE	Solid Tissue Normal	FALSE	NA
343	TCGA-CJ-4908-01	TCGA Kidney Clear Cell Carcinoma (KIRC)	Kidney Clear Cell Renal Carcinoma	38	MALE	M0	NX	T1a	Stage I	Primary Tumor	TCGA-CJ-4908-01A-01D-1424-05	FALSE	NA	TRUE	Primary Tumor	TRUE	YOUNG
344	TCGA-CJ-4908-11	TCGA Kidney Clear Cell Carcinoma (KIRC)	Kidney Clear Cell Renal Carcinoma	38	MALE	M0	NX	T1a	Stage I	Solid Tissue Normal	TCGA-CJ-4908-11A-01D-1424-05	TRUE	YOUNG	TRUE	Solid Tissue Normal	FALSE	NA
345	TCGA-CJ-4912-01	TCGA Kidney Clear Cell Carcinoma (KIRC)	Kidney Clear Cell Renal Carcinoma	61	MALE	M0	NX	T2	Stage II	Primary Tumor	TCGA-CJ-4912-01A-01D-1424-05	FALSE	NA	TRUE	Primary Tumor	FALSE	NA
346	TCGA-CJ-4912-11	TCGA Kidney Clear Cell Carcinoma (KIRC)	Kidney Clear Cell Renal Carcinoma	61	MALE	M0	NX	T2	Stage II	Solid Tissue Normal	TCGA-CJ-4912-11A-01D-1424-05	FALSE	NA	TRUE	Solid Tissue Normal	FALSE	NA
347	TCGA-CJ-4913-01	TCGA Kidney Clear Cell Carcinoma (KIRC)	Kidney Clear Cell Renal Carcinoma	45	FEMALE	M0	NX	T3a	Stage III	Primary Tumor	TCGA-CJ-4913-01A-01D-1424-05	FALSE	NA	TRUE	Primary Tumor	TRUE	YOUNG
348	TCGA-CJ-4913-11	TCGA Kidney Clear Cell Carcinoma (KIRC)	Kidney Clear Cell Renal Carcinoma	45	FEMALE	M0	NX	T3a	Stage III	Solid Tissue Normal	TCGA-CJ-4913-11A-01D-1424-05	TRUE	YOUNG	TRUE	Solid Tissue Normal	FALSE	NA
349	TCGA-CJ-4916-01	TCGA Kidney Clear Cell Carcinoma (KIRC)	Kidney Clear Cell Renal Carcinoma	69	FEMALE	M0	NX	T3a	Stage III	Primary Tumor	TCGA-CJ-4916-01A-01D-1424-05	FALSE	NA	FALSE	NA	FALSE	NA
350	TCGA-CJ-4916-11	TCGA Kidney Clear Cell Carcinoma (KIRC)	Kidney Clear Cell Renal Carcinoma	69	FEMALE	M0	NX	T3a	Stage III	Solid Tissue Normal	TCGA-CJ-4916-11A-01D-1424-05	FALSE	NA	TRUE	Solid Tissue Normal	FALSE	NA
351	TCGA-CJ-4918-01	TCGA Kidney Clear Cell Carcinoma (KIRC)	Kidney Clear Cell Renal Carcinoma	64	MALE	M1	N0	T3a	Stage IV	Primary Tumor	TCGA-CJ-4918-01A-01D-1424-05	FALSE	NA	TRUE	Primary Tumor	FALSE	NA
352	TCGA-CJ-4918-11	TCGA Kidney Clear Cell Carcinoma (KIRC)	Kidney Clear Cell Renal Carcinoma	64	MALE	M1	N0	T3a	Stage IV	Solid Tissue Normal	TCGA-CJ-4918-11A-01D-1424-05	FALSE	NA	FALSE	NA	FALSE	NA
353	TCGA-CJ-4920-01	TCGA Kidney Clear Cell Carcinoma (KIRC)	Kidney Clear Cell Renal Carcinoma	64	FEMALE	M0	NX	T1b	Stage I	Primary Tumor	TCGA-CJ-4920-01A-01D-1424-05	FALSE	NA	TRUE	Primary Tumor	FALSE	NA
354	TCGA-CJ-4920-11	TCGA Kidney Clear Cell Carcinoma (KIRC)	Kidney Clear Cell Renal Carcinoma	64	FEMALE	M0	NX	T1b	Stage I	Solid Tissue Normal	TCGA-CJ-4920-11A-01D-1424-05	FALSE	NA	TRUE	Solid Tissue Normal	FALSE	NA
355	TCGA-CJ-4923-01	TCGA Kidney Clear Cell Carcinoma (KIRC)	Kidney Clear Cell Renal Carcinoma	63	FEMALE	M1	NX	T3a	Stage IV	Primary Tumor	TCGA-CJ-4923-01A-01D-1424-05	FALSE	NA	FALSE	NA	FALSE	NA
356	TCGA-CJ-4923-11	TCGA Kidney Clear Cell Carcinoma (KIRC)	Kidney Clear Cell Renal Carcinoma	63	FEMALE	M1	NX	T3a	Stage IV	Solid Tissue Normal	TCGA-CJ-4923-11A-01D-1424-05	FALSE	NA	TRUE	Solid Tissue Normal	FALSE	NA
357	TCGA-CJ-5671-01	TCGA Kidney Clear Cell Carcinoma (KIRC)	Kidney Clear Cell Renal Carcinoma	51	MALE	M0	NX	T1a	Stage I	Primary Tumor	TCGA-CJ-5671-01A-11D-1536-05	FALSE	NA	FALSE	NA	FALSE	NA
358	TCGA-CJ-5672-01	TCGA Kidney Clear Cell Carcinoma (KIRC)	Kidney Clear Cell Renal Carcinoma	84	MALE	M0	NX	T1a	Stage I	Primary Tumor	TCGA-CJ-5672-01A-11D-1536-05	FALSE	NA	FALSE	NA	TRUE	OLD
359	TCGA-CJ-5675-01	TCGA Kidney Clear Cell Carcinoma (KIRC)	Kidney Clear Cell Renal Carcinoma	70	MALE	M0	NX	T2a	Stage II	Primary Tumor	TCGA-CJ-5675-01A-11D-1536-05	FALSE	NA	FALSE	NA	FALSE	NA
360	TCGA-CJ-5676-01	TCGA Kidney Clear Cell Carcinoma (KIRC)	Kidney Clear Cell Renal Carcinoma	47	MALE	M0	NX	T3b	Stage III	Primary Tumor	TCGA-CJ-5676-01A-11D-1536-05	FALSE	NA	FALSE	NA	FALSE	NA
361	TCGA-CJ-5677-01	TCGA Kidney Clear Cell Carcinoma (KIRC)	Kidney Clear Cell Renal Carcinoma	54	FEMALE	M1	NX	T3a	Stage IV	Primary Tumor	TCGA-CJ-5677-01A-11D-1536-05	FALSE	NA	TRUE	Primary Tumor	FALSE	NA
362	TCGA-CJ-5678-01	TCGA Kidney Clear Cell Carcinoma (KIRC)	Kidney Clear Cell Renal Carcinoma	62	MALE	M1	N0	T2b	Stage IV	Primary Tumor	TCGA-CJ-5678-01A-11D-1536-05	FALSE	NA	TRUE	Primary Tumor	FALSE	NA
363	TCGA-CJ-5679-01	TCGA Kidney Clear Cell Carcinoma (KIRC)	Kidney Clear Cell Renal Carcinoma	73	MALE	M0	NX	T3b	Stage III	Primary Tumor	TCGA-CJ-5679-01A-11D-1536-05	FALSE	NA	TRUE	Primary Tumor	FALSE	NA
364	TCGA-CJ-5680-01	TCGA Kidney Clear Cell Carcinoma (KIRC)	Kidney Clear Cell Renal Carcinoma	65	FEMALE	M1	NX	T3a	Stage IV	Primary Tumor	TCGA-CJ-5680-01A-11D-1536-05	FALSE	NA	TRUE	Primary Tumor	FALSE	NA
365	TCGA-CJ-5681-01	TCGA Kidney Clear Cell Carcinoma (KIRC)	Kidney Clear Cell Renal Carcinoma	44	FEMALE	M1	NX	T3a	Stage IV	Primary Tumor	TCGA-CJ-5681-01A-11D-1536-05	FALSE	NA	TRUE	Primary Tumor	TRUE	YOUNG
366	TCGA-CJ-5682-01	TCGA Kidney Clear Cell Carcinoma (KIRC)	Kidney Clear Cell Renal Carcinoma	60	MALE	M1	NX	T3a	Stage IV	Primary Tumor	TCGA-CJ-5682-01A-11D-1536-05	FALSE	NA	TRUE	Primary Tumor	FALSE	NA
367	TCGA-CJ-5683-01	TCGA Kidney Clear Cell Carcinoma (KIRC)	Kidney Clear Cell Renal Carcinoma	78	MALE	M0	NX	T1b	Stage I	Primary Tumor	TCGA-CJ-5683-01A-11D-1536-05	FALSE	NA	FALSE	NA	TRUE	OLD
368	TCGA-CJ-5684-01	TCGA Kidney Clear Cell Carcinoma (KIRC)	Kidney Clear Cell Renal Carcinoma	61	MALE	M0	NX	T3a	Stage III	Primary Tumor	TCGA-CJ-5684-01A-11D-1536-05	FALSE	NA	TRUE	Primary Tumor	FALSE	NA
369	TCGA-CJ-5686-01	TCGA Kidney Clear Cell Carcinoma (KIRC)	Kidney Clear Cell Renal Carcinoma	59	FEMALE	M0	NX	T1b	Stage I	Primary Tumor	TCGA-CJ-5686-01A-11D-1670-05	FALSE	NA	TRUE	Primary Tumor	FALSE	NA
370	TCGA-CJ-5689-01	TCGA Kidney Clear Cell Carcinoma (KIRC)	Kidney Clear Cell Renal Carcinoma	90	MALE	M0	NX	T1b	Stage I	Primary Tumor	TCGA-CJ-5689-01A-11D-1536-05	FALSE	NA	TRUE	Primary Tumor	TRUE	OLD
371	TCGA-CJ-6027-01	TCGA Kidney Clear Cell Carcinoma (KIRC)	Kidney Clear Cell Renal Carcinoma	77	MALE	M0	NX	T1a	Stage I	Primary Tumor	TCGA-CJ-6027-01A-11D-1670-05	FALSE	NA	FALSE	NA	FALSE	NA
372	TCGA-CJ-6028-01	TCGA Kidney Clear Cell Carcinoma (KIRC)	Kidney Clear Cell Renal Carcinoma	58	MALE	M1	NX	T3a	Stage IV	Primary Tumor	TCGA-CJ-6028-01A-11D-1670-05	FALSE	NA	TRUE	Primary Tumor	FALSE	NA
373	TCGA-CJ-6030-01	TCGA Kidney Clear Cell Carcinoma (KIRC)	Kidney Clear Cell Renal Carcinoma	65	MALE	M0	N0	T1a	Stage I	Primary Tumor	TCGA-CJ-6030-01A-11D-1670-05	FALSE	NA	FALSE	NA	FALSE	NA
374	TCGA-CJ-6031-01	TCGA Kidney Clear Cell Carcinoma (KIRC)	Kidney Clear Cell Renal Carcinoma	54	MALE	M0	NX	T1b	Stage I	Primary Tumor	TCGA-CJ-6031-01A-11D-1670-05	FALSE	NA	TRUE	Primary Tumor	FALSE	NA
375	TCGA-CJ-6032-01	TCGA Kidney Clear Cell Carcinoma (KIRC)	Kidney Clear Cell Renal Carcinoma	63	FEMALE	M0	NX	T2	Stage II	Primary Tumor	TCGA-CJ-6032-01A-11D-1670-05	FALSE	NA	FALSE	NA	FALSE	NA
376	TCGA-CJ-6033-01	TCGA Kidney Clear Cell Carcinoma (KIRC)	Kidney Clear Cell Renal Carcinoma	54	FEMALE	M1	N0	T3a	Stage IV	Primary Tumor	TCGA-CJ-6033-01A-11D-1670-05	FALSE	NA	FALSE	NA	FALSE	NA
377	TCGA-CW-5580-01	TCGA Kidney Clear Cell Carcinoma (KIRC)	Kidney Clear Cell Renal Carcinoma	73	FEMALE	M1	NX	T3a	Stage IV	Primary Tumor	TCGA-CW-5580-01A-01D-1670-05	FALSE	NA	TRUE	Primary Tumor	FALSE	NA
378	TCGA-CW-5581-01	TCGA Kidney Clear Cell Carcinoma (KIRC)	Kidney Clear Cell Renal Carcinoma	44	MALE	M0	NX	T1b	Stage I	Primary Tumor	TCGA-CW-5581-01A-02D-1536-05	FALSE	NA	TRUE	Primary Tumor	TRUE	YOUNG
379	TCGA-CW-5583-01	TCGA Kidney Clear Cell Carcinoma (KIRC)	Kidney Clear Cell Renal Carcinoma	51	FEMALE	M0	NX	T1a	Stage I	Primary Tumor	TCGA-CW-5583-01A-02D-1536-05	FALSE	NA	TRUE	Primary Tumor	FALSE	NA
380	TCGA-CW-5584-01	TCGA Kidney Clear Cell Carcinoma (KIRC)	Kidney Clear Cell Renal Carcinoma	74	MALE	M0	N1	T3b	Stage III	Primary Tumor	TCGA-CW-5584-01A-01D-1536-05	FALSE	NA	TRUE	Primary Tumor	FALSE	NA
381	TCGA-CW-5585-01	TCGA Kidney Clear Cell Carcinoma (KIRC)	Kidney Clear Cell Renal Carcinoma	51	MALE	M1	N0	T3b	Stage IV	Primary Tumor	TCGA-CW-5585-01A-01D-1536-05	FALSE	NA	TRUE	Primary Tumor	FALSE	NA
382	TCGA-CW-5587-01	TCGA Kidney Clear Cell Carcinoma (KIRC)	Kidney Clear Cell Renal Carcinoma	62	FEMALE	M0	N0	T3b	Stage III	Primary Tumor	TCGA-CW-5587-01A-01D-1536-05	FALSE	NA	FALSE	NA	FALSE	NA
383	TCGA-CW-5588-01	TCGA Kidney Clear Cell Carcinoma (KIRC)	Kidney Clear Cell Renal Carcinoma	78	FEMALE	M0	NX	T1a	Stage I	Primary Tumor	TCGA-CW-5588-01A-01D-1536-05	FALSE	NA	TRUE	Primary Tumor	TRUE	OLD
384	TCGA-CW-5589-01	TCGA Kidney Clear Cell Carcinoma (KIRC)	Kidney Clear Cell Renal Carcinoma	52	MALE	M0	NX	T1a	Stage I	Primary Tumor	TCGA-CW-5589-01A-01D-1536-05	FALSE	NA	TRUE	Primary Tumor	FALSE	NA
385	TCGA-CW-5590-01	TCGA Kidney Clear Cell Carcinoma (KIRC)	Kidney Clear Cell Renal Carcinoma	51	MALE	M1	NX	T3a	Stage IV	Primary Tumor	TCGA-CW-5590-01A-01D-1536-05	FALSE	NA	FALSE	NA	FALSE	NA
386	TCGA-CW-5591-01	TCGA Kidney Clear Cell Carcinoma (KIRC)	Kidney Clear Cell Renal Carcinoma	56	MALE	M1	N0	T3a	Stage IV	Primary Tumor	TCGA-CW-5591-01A-01D-1536-05	FALSE	NA	TRUE	Primary Tumor	FALSE	NA
387	TCGA-CW-6087-01	TCGA Kidney Clear Cell Carcinoma (KIRC)	Kidney Clear Cell Renal Carcinoma	61	MALE	M1	N1	T3a	Stage IV	Primary Tumor	TCGA-CW-6087-01A-11D-1670-05	FALSE	NA	TRUE	Primary Tumor	FALSE	NA
388	TCGA-CW-6088-01	TCGA Kidney Clear Cell Carcinoma (KIRC)	Kidney Clear Cell Renal Carcinoma	60	MALE	M0	N0	T1b	Stage I	Primary Tumor	TCGA-CW-6088-01A-11D-1670-05	FALSE	NA	TRUE	Primary Tumor	FALSE	NA
389	TCGA-CW-6090-01	TCGA Kidney Clear Cell Carcinoma (KIRC)	Kidney Clear Cell Renal Carcinoma	68	MALE	M0	NX	T1b	Stage I	Primary Tumor	TCGA-CW-6090-01A-11D-1670-05	FALSE	NA	TRUE	Primary Tumor	FALSE	NA
390	TCGA-CW-6093-01	TCGA Kidney Clear Cell Carcinoma (KIRC)	Kidney Clear Cell Renal Carcinoma	73	MALE	M0	NX	T1a	Stage I	Primary Tumor	TCGA-CW-6093-01A-11D-1670-05	FALSE	NA	FALSE	NA	FALSE	NA
391	TCGA-CW-6097-01	TCGA Kidney Clear Cell Carcinoma (KIRC)	Kidney Clear Cell Renal Carcinoma	32	MALE	M0	NX	T3a	Stage III	Primary Tumor	TCGA-CW-6097-01A-11D-1670-05	FALSE	NA	FALSE	NA	TRUE	YOUNG
392	TCGA-CZ-4853-01	TCGA Kidney Clear Cell Carcinoma (KIRC)	Kidney Clear Cell Renal Carcinoma	82	MALE	M0	NX	T1a	Stage I	Primary Tumor	TCGA-CZ-4853-01A-01D-1424-05	FALSE	NA	TRUE	Primary Tumor	TRUE	OLD
393	TCGA-CZ-4853-11	TCGA Kidney Clear Cell Carcinoma (KIRC)	Kidney Clear Cell Renal Carcinoma	82	MALE	M0	NX	T1a	Stage I	Solid Tissue Normal	TCGA-CZ-4853-11A-01D-1424-05	TRUE	OLD	TRUE	Solid Tissue Normal	FALSE	NA
394	TCGA-CZ-4856-01	TCGA Kidney Clear Cell Carcinoma (KIRC)	Kidney Clear Cell Renal Carcinoma	62	FEMALE	M0	N0	T1b	Stage I	Primary Tumor	TCGA-CZ-4856-01A-02D-1424-05	FALSE	NA	TRUE	Primary Tumor	FALSE	NA
395	TCGA-CZ-4856-11	TCGA Kidney Clear Cell Carcinoma (KIRC)	Kidney Clear Cell Renal Carcinoma	62	FEMALE	M0	N0	T1b	Stage I	Solid Tissue Normal	TCGA-CZ-4856-11A-01D-1424-05	FALSE	NA	TRUE	Solid Tissue Normal	FALSE	NA
396	TCGA-CZ-4859-01	TCGA Kidney Clear Cell Carcinoma (KIRC)	Kidney Clear Cell Renal Carcinoma	59	FEMALE	M0	N0	T1	Stage I	Primary Tumor	TCGA-CZ-4859-01A-02D-1424-05	FALSE	NA	TRUE	Primary Tumor	FALSE	NA
397	TCGA-CZ-4859-11	TCGA Kidney Clear Cell Carcinoma (KIRC)	Kidney Clear Cell Renal Carcinoma	59	FEMALE	M0	N0	T1	Stage I	Solid Tissue Normal	TCGA-CZ-4859-11A-01D-1424-05	FALSE	NA	TRUE	Solid Tissue Normal	FALSE	NA
398	TCGA-CZ-4863-11	TCGA Kidney Clear Cell Carcinoma (KIRC)	Kidney Clear Cell Renal Carcinoma	51	FEMALE	M0	N0	T3b	Stage III	Solid Tissue Normal	TCGA-CZ-4863-11A-01D-1500-05	FALSE	NA	TRUE	Solid Tissue Normal	FALSE	NA
399	TCGA-CZ-4864-01	TCGA Kidney Clear Cell Carcinoma (KIRC)	Kidney Clear Cell Renal Carcinoma	86	MALE	M0	N0	T2	Stage II	Primary Tumor	TCGA-CZ-4864-01A-01D-1500-05	FALSE	NA	FALSE	NA	TRUE	OLD
400	TCGA-CZ-4864-11	TCGA Kidney Clear Cell Carcinoma (KIRC)	Kidney Clear Cell Renal Carcinoma	86	MALE	M0	N0	T2	Stage II	Solid Tissue Normal	TCGA-CZ-4864-11A-01D-1500-05	TRUE	OLD	TRUE	Solid Tissue Normal	FALSE	NA
401	TCGA-CZ-4865-01	TCGA Kidney Clear Cell Carcinoma (KIRC)	Kidney Clear Cell Renal Carcinoma	70	FEMALE	M0	NX	T1a	Stage I	Primary Tumor	TCGA-CZ-4865-01A-02D-1500-05	FALSE	NA	TRUE	Primary Tumor	FALSE	NA
402	TCGA-CZ-4865-11	TCGA Kidney Clear Cell Carcinoma (KIRC)	Kidney Clear Cell Renal Carcinoma	70	FEMALE	M0	NX	T1a	Stage I	Solid Tissue Normal	TCGA-CZ-4865-11A-01D-1500-05	FALSE	NA	FALSE	NA	FALSE	NA
403	TCGA-CZ-4866-01	TCGA Kidney Clear Cell Carcinoma (KIRC)	Kidney Clear Cell Renal Carcinoma	79	FEMALE	M0	NX	T1	Stage I	Primary Tumor	TCGA-CZ-4866-01A-01D-1500-05	FALSE	NA	TRUE	Primary Tumor	TRUE	OLD
404	TCGA-CZ-4866-11	TCGA Kidney Clear Cell Carcinoma (KIRC)	Kidney Clear Cell Renal Carcinoma	79	FEMALE	M0	NX	T1	Stage I	Solid Tissue Normal	TCGA-CZ-4866-11A-01D-1500-05	TRUE	OLD	TRUE	Solid Tissue Normal	FALSE	NA
405	TCGA-CZ-5451-01	TCGA Kidney Clear Cell Carcinoma (KIRC)	Kidney Clear Cell Renal Carcinoma	74	MALE	M0	N0	T2	Stage II	Primary Tumor	TCGA-CZ-5451-01A-01D-1500-05	FALSE	NA	FALSE	NA	FALSE	NA
406	TCGA-CZ-5451-11	TCGA Kidney Clear Cell Carcinoma (KIRC)	Kidney Clear Cell Renal Carcinoma	74	MALE	M0	N0	T2	Stage II	Solid Tissue Normal	TCGA-CZ-5451-11A-01D-1500-05	FALSE	NA	TRUE	Solid Tissue Normal	FALSE	NA
407	TCGA-CZ-5452-01	TCGA Kidney Clear Cell Carcinoma (KIRC)	Kidney Clear Cell Renal Carcinoma	69	MALE	M0	N0	T2	Stage II	Primary Tumor	TCGA-CZ-5452-01A-01D-1500-05	FALSE	NA	FALSE	NA	FALSE	NA
408	TCGA-CZ-5452-11	TCGA Kidney Clear Cell Carcinoma (KIRC)	Kidney Clear Cell Renal Carcinoma	69	MALE	M0	N0	T2	Stage II	Solid Tissue Normal	TCGA-CZ-5452-11A-01D-1500-05	FALSE	NA	FALSE	NA	FALSE	NA
409	TCGA-CZ-5453-01	TCGA Kidney Clear Cell Carcinoma (KIRC)	Kidney Clear Cell Renal Carcinoma	67	MALE	M0	NX	T2	Stage II	Primary Tumor	TCGA-CZ-5453-01A-01D-1500-05	FALSE	NA	TRUE	Primary Tumor	FALSE	NA
410	TCGA-CZ-5453-11	TCGA Kidney Clear Cell Carcinoma (KIRC)	Kidney Clear Cell Renal Carcinoma	67	MALE	M0	NX	T2	Stage II	Solid Tissue Normal	TCGA-CZ-5453-11A-01D-1500-05	FALSE	NA	TRUE	Solid Tissue Normal	FALSE	NA
411	TCGA-CZ-5454-01	TCGA Kidney Clear Cell Carcinoma (KIRC)	Kidney Clear Cell Renal Carcinoma	63	MALE	M1	N0	T2	Stage IV	Primary Tumor	TCGA-CZ-5454-01A-01D-1500-05	FALSE	NA	FALSE	NA	FALSE	NA
412	TCGA-CZ-5454-11	TCGA Kidney Clear Cell Carcinoma (KIRC)	Kidney Clear Cell Renal Carcinoma	63	MALE	M1	N0	T2	Stage IV	Solid Tissue Normal	TCGA-CZ-5454-11A-01D-1500-05	FALSE	NA	TRUE	Solid Tissue Normal	FALSE	NA
413	TCGA-CZ-5455-01	TCGA Kidney Clear Cell Carcinoma (KIRC)	Kidney Clear Cell Renal Carcinoma	63	MALE	M1	NX	T3b	Stage IV	Primary Tumor	TCGA-CZ-5455-01A-01D-1500-05	FALSE	NA	TRUE	Primary Tumor	FALSE	NA
414	TCGA-CZ-5455-11	TCGA Kidney Clear Cell Carcinoma (KIRC)	Kidney Clear Cell Renal Carcinoma	63	MALE	M1	NX	T3b	Stage IV	Solid Tissue Normal	TCGA-CZ-5455-11A-01D-1500-05	FALSE	NA	TRUE	Solid Tissue Normal	FALSE	NA
415	TCGA-CZ-5456-01	TCGA Kidney Clear Cell Carcinoma (KIRC)	Kidney Clear Cell Renal Carcinoma	57	MALE	M0	N0	T2	Stage II	Primary Tumor	TCGA-CZ-5456-01A-01D-1500-05	FALSE	NA	FALSE	NA	FALSE	NA
416	TCGA-CZ-5456-11	TCGA Kidney Clear Cell Carcinoma (KIRC)	Kidney Clear Cell Renal Carcinoma	57	MALE	M0	N0	T2	Stage II	Solid Tissue Normal	TCGA-CZ-5456-11A-01D-1500-05	FALSE	NA	TRUE	Solid Tissue Normal	FALSE	NA
417	TCGA-CZ-5457-01	TCGA Kidney Clear Cell Carcinoma (KIRC)	Kidney Clear Cell Renal Carcinoma	62	MALE	M0	NX	T3a	Stage III	Primary Tumor	TCGA-CZ-5457-01A-01D-1500-05	FALSE	NA	FALSE	NA	FALSE	NA
418	TCGA-CZ-5457-11	TCGA Kidney Clear Cell Carcinoma (KIRC)	Kidney Clear Cell Renal Carcinoma	62	MALE	M0	NX	T3a	Stage III	Solid Tissue Normal	TCGA-CZ-5457-11A-01D-1500-05	FALSE	NA	TRUE	Solid Tissue Normal	FALSE	NA
419	TCGA-CZ-5458-01	TCGA Kidney Clear Cell Carcinoma (KIRC)	Kidney Clear Cell Renal Carcinoma	43	MALE	M0	NX	T3a	Stage III	Primary Tumor	TCGA-CZ-5458-01A-01D-1500-05	FALSE	NA	TRUE	Primary Tumor	TRUE	YOUNG
420	TCGA-CZ-5458-11	TCGA Kidney Clear Cell Carcinoma (KIRC)	Kidney Clear Cell Renal Carcinoma	43	MALE	M0	NX	T3a	Stage III	Solid Tissue Normal	TCGA-CZ-5458-11A-01D-1500-05	TRUE	YOUNG	FALSE	NA	FALSE	NA
421	TCGA-CZ-5459-01	TCGA Kidney Clear Cell Carcinoma (KIRC)	Kidney Clear Cell Renal Carcinoma	63	MALE	M0	NX	T3b	Stage III	Primary Tumor	TCGA-CZ-5459-01A-01D-1500-05	FALSE	NA	TRUE	Primary Tumor	FALSE	NA
422	TCGA-CZ-5459-11	TCGA Kidney Clear Cell Carcinoma (KIRC)	Kidney Clear Cell Renal Carcinoma	63	MALE	M0	NX	T3b	Stage III	Solid Tissue Normal	TCGA-CZ-5459-11A-01D-1500-05	FALSE	NA	TRUE	Solid Tissue Normal	FALSE	NA
423	TCGA-CZ-5460-01	TCGA Kidney Clear Cell Carcinoma (KIRC)	Kidney Clear Cell Renal Carcinoma	55	MALE	M1	NX	T3b	Stage IV	Primary Tumor	TCGA-CZ-5460-01A-01D-1500-05	FALSE	NA	FALSE	NA	FALSE	NA
424	TCGA-CZ-5460-11	TCGA Kidney Clear Cell Carcinoma (KIRC)	Kidney Clear Cell Renal Carcinoma	55	MALE	M1	NX	T3b	Stage IV	Solid Tissue Normal	TCGA-CZ-5460-11A-01D-1500-05	FALSE	NA	TRUE	Solid Tissue Normal	FALSE	NA
425	TCGA-CZ-5461-01	TCGA Kidney Clear Cell Carcinoma (KIRC)	Kidney Clear Cell Renal Carcinoma	52	MALE	M1	NX	T1b	Stage IV	Primary Tumor	TCGA-CZ-5461-01A-01D-1500-05	FALSE	NA	FALSE	NA	FALSE	NA
426	TCGA-CZ-5461-11	TCGA Kidney Clear Cell Carcinoma (KIRC)	Kidney Clear Cell Renal Carcinoma	52	MALE	M1	NX	T1b	Stage IV	Solid Tissue Normal	TCGA-CZ-5461-11A-01D-1500-05	FALSE	NA	TRUE	Solid Tissue Normal	FALSE	NA
427	TCGA-CZ-5462-01	TCGA Kidney Clear Cell Carcinoma (KIRC)	Kidney Clear Cell Renal Carcinoma	83	MALE	M1	NX	T1b	Stage IV	Primary Tumor	TCGA-CZ-5462-01A-01D-1500-05	FALSE	NA	FALSE	NA	TRUE	OLD
428	TCGA-CZ-5462-11	TCGA Kidney Clear Cell Carcinoma (KIRC)	Kidney Clear Cell Renal Carcinoma	83	MALE	M1	NX	T1b	Stage IV	Solid Tissue Normal	TCGA-CZ-5462-11A-01D-1500-05	TRUE	OLD	FALSE	NA	FALSE	NA
429	TCGA-CZ-5463-01	TCGA Kidney Clear Cell Carcinoma (KIRC)	Kidney Clear Cell Renal Carcinoma	76	MALE	M0	NX	T2	Stage II	Primary Tumor	TCGA-CZ-5463-01A-01D-1500-05	FALSE	NA	TRUE	Primary Tumor	FALSE	NA
430	TCGA-CZ-5463-11	TCGA Kidney Clear Cell Carcinoma (KIRC)	Kidney Clear Cell Renal Carcinoma	76	MALE	M0	NX	T2	Stage II	Solid Tissue Normal	TCGA-CZ-5463-11A-01D-1500-05	FALSE	NA	FALSE	NA	FALSE	NA
431	TCGA-CZ-5464-01	TCGA Kidney Clear Cell Carcinoma (KIRC)	Kidney Clear Cell Renal Carcinoma	69	MALE	M1	NX	T3b	Stage IV	Primary Tumor	TCGA-CZ-5464-01A-01D-1500-05	FALSE	NA	TRUE	Primary Tumor	FALSE	NA
432	TCGA-CZ-5464-11	TCGA Kidney Clear Cell Carcinoma (KIRC)	Kidney Clear Cell Renal Carcinoma	69	MALE	M1	NX	T3b	Stage IV	Solid Tissue Normal	TCGA-CZ-5464-11A-01D-1500-05	FALSE	NA	FALSE	NA	FALSE	NA
433	TCGA-CZ-5465-01	TCGA Kidney Clear Cell Carcinoma (KIRC)	Kidney Clear Cell Renal Carcinoma	76	FEMALE	M0	NX	T3b	Stage III	Primary Tumor	TCGA-CZ-5465-01A-01D-1500-05	FALSE	NA	TRUE	Primary Tumor	FALSE	NA
434	TCGA-CZ-5465-11	TCGA Kidney Clear Cell Carcinoma (KIRC)	Kidney Clear Cell Renal Carcinoma	76	FEMALE	M0	NX	T3b	Stage III	Solid Tissue Normal	TCGA-CZ-5465-11A-01D-1500-05	FALSE	NA	TRUE	Solid Tissue Normal	FALSE	NA
435	TCGA-CZ-5466-01	TCGA Kidney Clear Cell Carcinoma (KIRC)	Kidney Clear Cell Renal Carcinoma	67	MALE	M0	NX	T3a	Stage III	Primary Tumor	TCGA-CZ-5466-01A-01D-1500-05	FALSE	NA	TRUE	Primary Tumor	FALSE	NA
436	TCGA-CZ-5466-11	TCGA Kidney Clear Cell Carcinoma (KIRC)	Kidney Clear Cell Renal Carcinoma	67	MALE	M0	NX	T3a	Stage III	Solid Tissue Normal	TCGA-CZ-5466-11A-01D-1500-05	FALSE	NA	TRUE	Solid Tissue Normal	FALSE	NA
437	TCGA-CZ-5467-01	TCGA Kidney Clear Cell Carcinoma (KIRC)	Kidney Clear Cell Renal Carcinoma	86	FEMALE	M0	N0	T3a	Stage III	Primary Tumor	TCGA-CZ-5467-01A-01D-1500-05	FALSE	NA	FALSE	NA	TRUE	OLD
438	TCGA-CZ-5467-11	TCGA Kidney Clear Cell Carcinoma (KIRC)	Kidney Clear Cell Renal Carcinoma	86	FEMALE	M0	N0	T3a	Stage III	Solid Tissue Normal	TCGA-CZ-5467-11A-01D-1500-05	TRUE	OLD	FALSE	NA	FALSE	NA
439	TCGA-CZ-5468-01	TCGA Kidney Clear Cell Carcinoma (KIRC)	Kidney Clear Cell Renal Carcinoma	84	MALE	M1	NX	T3b	Stage IV	Primary Tumor	TCGA-CZ-5468-01A-01D-1500-05	FALSE	NA	FALSE	NA	TRUE	OLD
440	TCGA-CZ-5468-11	TCGA Kidney Clear Cell Carcinoma (KIRC)	Kidney Clear Cell Renal Carcinoma	84	MALE	M1	NX	T3b	Stage IV	Solid Tissue Normal	TCGA-CZ-5468-11A-01D-1500-05	TRUE	OLD	TRUE	Solid Tissue Normal	FALSE	NA
441	TCGA-CZ-5469-01	TCGA Kidney Clear Cell Carcinoma (KIRC)	Kidney Clear Cell Renal Carcinoma	41	MALE	M0	N0	T2	Stage II	Primary Tumor	TCGA-CZ-5469-01A-01D-1500-05	FALSE	NA	FALSE	NA	TRUE	YOUNG
442	TCGA-CZ-5469-11	TCGA Kidney Clear Cell Carcinoma (KIRC)	Kidney Clear Cell Renal Carcinoma	41	MALE	M0	N0	T2	Stage II	Solid Tissue Normal	TCGA-CZ-5469-11A-01D-1500-05	TRUE	YOUNG	TRUE	Solid Tissue Normal	FALSE	NA
443	TCGA-CZ-5470-01	TCGA Kidney Clear Cell Carcinoma (KIRC)	Kidney Clear Cell Renal Carcinoma	72	FEMALE	M0	N0	T2	Stage II	Primary Tumor	TCGA-CZ-5470-01A-01D-1500-05	FALSE	NA	TRUE	Primary Tumor	FALSE	NA
444	TCGA-CZ-5470-11	TCGA Kidney Clear Cell Carcinoma (KIRC)	Kidney Clear Cell Renal Carcinoma	72	FEMALE	M0	N0	T2	Stage II	Solid Tissue Normal	TCGA-CZ-5470-11A-01D-1500-05	FALSE	NA	TRUE	Solid Tissue Normal	FALSE	NA
445	TCGA-CZ-5982-01	TCGA Kidney Clear Cell Carcinoma (KIRC)	Kidney Clear Cell Renal Carcinoma	59	FEMALE	M0	NX	T1a	Stage I	Primary Tumor	TCGA-CZ-5982-01A-11D-1670-05	FALSE	NA	TRUE	Primary Tumor	FALSE	NA
446	TCGA-CZ-5984-01	TCGA Kidney Clear Cell Carcinoma (KIRC)	Kidney Clear Cell Renal Carcinoma	51	MALE	M0	N0	T1b	Stage I	Primary Tumor	TCGA-CZ-5984-01A-11D-1670-05	FALSE	NA	TRUE	Primary Tumor	FALSE	NA
447	TCGA-CZ-5985-01	TCGA Kidney Clear Cell Carcinoma (KIRC)	Kidney Clear Cell Renal Carcinoma	58	MALE	M0	N0	T2	Stage II	Primary Tumor	TCGA-CZ-5985-01A-11D-1670-05	FALSE	NA	TRUE	Primary Tumor	FALSE	NA
448	TCGA-CZ-5986-01	TCGA Kidney Clear Cell Carcinoma (KIRC)	Kidney Clear Cell Renal Carcinoma	61	MALE	M0	N0	T1	Stage I	Primary Tumor	TCGA-CZ-5986-01A-11D-1670-05	FALSE	NA	FALSE	NA	FALSE	NA
449	TCGA-CZ-5987-01	TCGA Kidney Clear Cell Carcinoma (KIRC)	Kidney Clear Cell Renal Carcinoma	60	MALE	M1	NX	T3b	Stage IV	Primary Tumor	TCGA-CZ-5987-01A-11D-1670-05	FALSE	NA	TRUE	Primary Tumor	FALSE	NA
450	TCGA-CZ-5988-01	TCGA Kidney Clear Cell Carcinoma (KIRC)	Kidney Clear Cell Renal Carcinoma	38	MALE	M0	N0	T1b	Stage I	Primary Tumor	TCGA-CZ-5988-01A-11D-1670-05	FALSE	NA	FALSE	NA	TRUE	YOUNG
451	TCGA-CZ-5989-01	TCGA Kidney Clear Cell Carcinoma (KIRC)	Kidney Clear Cell Renal Carcinoma	60	MALE	M0	N0	T2	Stage II	Primary Tumor	TCGA-CZ-5989-01A-11D-1670-05	FALSE	NA	FALSE	NA	FALSE	NA
452	TCGA-DV-5565-01	TCGA Kidney Clear Cell Carcinoma (KIRC)	Kidney Clear Cell Renal Carcinoma	59	MALE	M0	NX	T1a	Stage I	Primary Tumor	TCGA-DV-5565-01A-01D-1536-05	FALSE	NA	TRUE	Primary Tumor	FALSE	NA
453	TCGA-DV-5566-01	TCGA Kidney Clear Cell Carcinoma (KIRC)	Kidney Clear Cell Renal Carcinoma	67	FEMALE	M0	NX	T1a	Stage I	Primary Tumor	TCGA-DV-5566-01A-01D-1536-05	FALSE	NA	TRUE	Primary Tumor	FALSE	NA
454	TCGA-DV-5567-01	TCGA Kidney Clear Cell Carcinoma (KIRC)	Kidney Clear Cell Renal Carcinoma	40	FEMALE	M0	NX	T1a	Stage I	Primary Tumor	TCGA-DV-5567-01A-01D-1536-05	FALSE	NA	FALSE	NA	TRUE	YOUNG
455	TCGA-DV-5568-01	TCGA Kidney Clear Cell Carcinoma (KIRC)	Kidney Clear Cell Renal Carcinoma	26	MALE	M0	NX	T1a	Stage I	Primary Tumor	TCGA-DV-5568-01A-01D-1536-05	FALSE	NA	TRUE	Primary Tumor	TRUE	YOUNG
456	TCGA-DV-5569-01	TCGA Kidney Clear Cell Carcinoma (KIRC)	Kidney Clear Cell Renal Carcinoma	29	FEMALE	M0	NX	T1a	Stage I	Primary Tumor	TCGA-DV-5569-01A-01D-1536-05	FALSE	NA	FALSE	NA	TRUE	YOUNG
457	TCGA-DV-5573-01	TCGA Kidney Clear Cell Carcinoma (KIRC)	Kidney Clear Cell Renal Carcinoma	41	MALE	M0	NX	T1a	Stage I	Primary Tumor	TCGA-DV-5573-01A-01D-1536-05	FALSE	NA	FALSE	NA	TRUE	YOUNG
458	TCGA-DV-5574-01	TCGA Kidney Clear Cell Carcinoma (KIRC)	Kidney Clear Cell Renal Carcinoma	37	MALE	M0	NX	T1a	Stage I	Primary Tumor	TCGA-DV-5574-01A-01D-1536-05	FALSE	NA	TRUE	Primary Tumor	TRUE	YOUNG
459	TCGA-DV-5575-01	TCGA Kidney Clear Cell Carcinoma (KIRC)	Kidney Clear Cell Renal Carcinoma	52	FEMALE	M0	NX	T1a	Stage I	Primary Tumor	TCGA-DV-5575-01A-01D-1536-05	FALSE	NA	TRUE	Primary Tumor	FALSE	NA
460	TCGA-DV-5576-01	TCGA Kidney Clear Cell Carcinoma (KIRC)	Kidney Clear Cell Renal Carcinoma	55	FEMALE	M0	NX	T1a	Stage I	Primary Tumor	TCGA-DV-5576-01A-01D-1536-05	FALSE	NA	FALSE	NA	FALSE	NA
461	TCGA-DV-A4VX-01	TCGA Kidney Clear Cell Carcinoma (KIRC)	Kidney Clear Cell Renal Carcinoma	59	MALE	MX	N0	T3b	Stage IV	Primary Tumor	TCGA-DV-A4VX-01A-11D-A264-05	FALSE	NA	FALSE	NA	FALSE	NA
462	TCGA-DV-A4VZ-01	TCGA Kidney Clear Cell Carcinoma (KIRC)	Kidney Clear Cell Renal Carcinoma	53	MALE	MX	NX	T1a	Stage I	Primary Tumor	TCGA-DV-A4VZ-01A-11D-A264-05	FALSE	NA	TRUE	Primary Tumor	FALSE	NA
463	TCGA-DV-A4W0-01	TCGA Kidney Clear Cell Carcinoma (KIRC)	Kidney Clear Cell Renal Carcinoma	55	MALE	MX	NX	T1b	Stage I	Primary Tumor	TCGA-DV-A4W0-01A-11D-A264-05	FALSE	NA	TRUE	Primary Tumor	FALSE	NA
464	TCGA-EU-5904-01	TCGA Kidney Clear Cell Carcinoma (KIRC)	Kidney Clear Cell Renal Carcinoma	47	FEMALE	M0	NX	T1	Stage I	Primary Tumor	TCGA-EU-5904-01A-11D-1670-05	FALSE	NA	TRUE	Primary Tumor	FALSE	NA
465	TCGA-EU-5905-01	TCGA Kidney Clear Cell Carcinoma (KIRC)	Kidney Clear Cell Renal Carcinoma	67	FEMALE	M0	NX	T1	Stage I	Primary Tumor	TCGA-EU-5905-01A-11D-1670-05	FALSE	NA	TRUE	Primary Tumor	FALSE	NA
466	TCGA-EU-5906-01	TCGA Kidney Clear Cell Carcinoma (KIRC)	Kidney Clear Cell Renal Carcinoma	55	MALE	M0	NX	T1b	Stage I	Primary Tumor	TCGA-EU-5906-01A-11D-1670-05	FALSE	NA	TRUE	Primary Tumor	FALSE	NA
467	TCGA-EU-5907-01	TCGA Kidney Clear Cell Carcinoma (KIRC)	Kidney Clear Cell Renal Carcinoma	81	MALE	M0	NX	T3a	Stage III	Primary Tumor	TCGA-EU-5907-01A-11D-1670-05	FALSE	NA	TRUE	Primary Tumor	TRUE	OLD
468	TCGA-G6-A5PC-01	TCGA Kidney Clear Cell Carcinoma (KIRC)	Kidney Clear Cell Renal Carcinoma	54	FEMALE	M1	N0	T1b	Stage IV	Primary Tumor	TCGA-G6-A5PC-01A-11D-A33L-05	FALSE	NA	FALSE	NA	FALSE	NA
469	TCGA-G6-A8L6-01	TCGA Kidney Clear Cell Carcinoma (KIRC)	Kidney Clear Cell Renal Carcinoma	55	MALE	MX	NX	T2a	Stage IV	Primary Tumor	TCGA-G6-A8L6-01A-11D-A36Y-05	FALSE	NA	TRUE	Primary Tumor	FALSE	NA
470	TCGA-G6-A8L7-01	TCGA Kidney Clear Cell Carcinoma (KIRC)	Kidney Clear Cell Renal Carcinoma	81	FEMALE	MX	N0	T1b	Stage I	Primary Tumor	TCGA-G6-A8L7-01A-11D-A36Y-05	FALSE	NA	TRUE	Primary Tumor	TRUE	OLD
471	TCGA-G6-A8L8-01	TCGA Kidney Clear Cell Carcinoma (KIRC)	Kidney Clear Cell Renal Carcinoma	62	FEMALE	MX	NX	T1b	Stage I	Primary Tumor	TCGA-G6-A8L8-01A-21D-A36Y-05	FALSE	NA	TRUE	Primary Tumor	FALSE	NA
472	TCGA-GK-A6C7-01	TCGA Kidney Clear Cell Carcinoma (KIRC)	Kidney Clear Cell Renal Carcinoma	76	FEMALE	MX	NX	T1a	Stage I	Primary Tumor	TCGA-GK-A6C7-01A-11D-A33L-05	FALSE	NA	TRUE	Primary Tumor	FALSE	NA
473	TCGA-MM-A563-01	TCGA Kidney Clear Cell Carcinoma (KIRC)	Kidney Clear Cell Renal Carcinoma	41	MALE	MX	NX	T3	[Discrepancy]	Primary Tumor	TCGA-MM-A563-01A-11D-A264-05	FALSE	NA	TRUE	Primary Tumor	TRUE	YOUNG
474	TCGA-MM-A564-01	TCGA Kidney Clear Cell Carcinoma (KIRC)	Kidney Clear Cell Renal Carcinoma	68	MALE	MX	NX	T2a	Stage II	Primary Tumor	TCGA-MM-A564-01A-11D-A264-05	FALSE	NA	TRUE	Primary Tumor	FALSE	NA
475	TCGA-MM-A84U-01	TCGA Kidney Clear Cell Carcinoma (KIRC)	Kidney Clear Cell Renal Carcinoma	58	FEMALE	MX	NX	T1a	Stage I	Primary Tumor	TCGA-MM-A84U-01A-11D-A36Y-05	FALSE	NA	TRUE	Primary Tumor	FALSE	NA
476	TCGA-MW-A4EC-01	TCGA Kidney Clear Cell Carcinoma (KIRC)	Kidney Clear Cell Renal Carcinoma	72	FEMALE	MX	NX	T1a	Stage I	Primary Tumor	TCGA-MW-A4EC-01A-11D-A264-05	FALSE	NA	TRUE	Primary Tumor	FALSE	NA
477	TCGA-T7-A92I-01	TCGA Kidney Clear Cell Carcinoma (KIRC)	Kidney Clear Cell Renal Carcinoma	47	FEMALE	MX	NX	T1a	Stage I	Primary Tumor	TCGA-T7-A92I-01A-11D-A36Y-05	FALSE	NA	TRUE	Primary Tumor	FALSE	NA
478	TCGA-A4-7288-11	TCGA Kidney Papillary Cell Carcinoma (KIRP)	Kidney Papillary Cell Carcinoma	71	FEMALE	MX	NX	T1a		Solid Tissue Normal	TCGA-A4-7288-11A-01D-2137-05	FALSE	NA	FALSE	NA	FALSE	NA
479	TCGA-A4-7585-11	TCGA Kidney Papillary Cell Carcinoma (KIRP)	Kidney Papillary Cell Carcinoma	67	MALE	M0	N0	T3a	Stage III	Solid Tissue Normal	TCGA-A4-7585-11A-01D-2137-05	FALSE	NA	TRUE	Solid Tissue Normal	FALSE	NA
480	TCGA-A4-7732-11	TCGA Kidney Papillary Cell Carcinoma (KIRP)	Kidney Papillary Cell Carcinoma	55	MALE	MX	NX	T2a		Solid Tissue Normal	TCGA-A4-7732-11A-01D-2137-05	FALSE	NA	TRUE	Solid Tissue Normal	FALSE	NA
481	TCGA-BQ-5875-11	TCGA Kidney Papillary Cell Carcinoma (KIRP)	Kidney Papillary Cell Carcinoma	66	FEMALE	M0	NX	T3a	Stage III	Solid Tissue Normal	TCGA-BQ-5875-11A-01D-1590-05	FALSE	NA	FALSE	NA	FALSE	NA
482	TCGA-BQ-5876-11	TCGA Kidney Papillary Cell Carcinoma (KIRP)	Kidney Papillary Cell Carcinoma	75	MALE	M0	NX	T1a	Stage I	Solid Tissue Normal	TCGA-BQ-5876-11A-01D-1590-05	FALSE	NA	TRUE	Solid Tissue Normal	FALSE	NA
483	TCGA-BQ-5877-11	TCGA Kidney Papillary Cell Carcinoma (KIRP)	Kidney Papillary Cell Carcinoma	60	MALE	M1	N1	T3a	Stage IV	Solid Tissue Normal	TCGA-BQ-5877-11A-01D-1590-05	FALSE	NA	FALSE	NA	FALSE	NA
484	TCGA-BQ-5878-11	TCGA Kidney Papillary Cell Carcinoma (KIRP)	Kidney Papillary Cell Carcinoma	79	FEMALE	M0	N1	T3a	Stage III	Solid Tissue Normal	TCGA-BQ-5878-11A-01D-1590-05	TRUE	OLD	TRUE	Solid Tissue Normal	FALSE	NA
485	TCGA-BQ-5879-11	TCGA Kidney Papillary Cell Carcinoma (KIRP)	Kidney Papillary Cell Carcinoma	32	FEMALE	M0	N1	T3b	Stage III	Solid Tissue Normal	TCGA-BQ-5879-11A-01D-1590-05	TRUE	YOUNG	TRUE	Solid Tissue Normal	FALSE	NA
486	TCGA-BQ-5880-11	TCGA Kidney Papillary Cell Carcinoma (KIRP)	Kidney Papillary Cell Carcinoma	79	MALE	M0	N1	T3a	Stage III	Solid Tissue Normal	TCGA-BQ-5880-11A-01D-1590-05	TRUE	OLD	FALSE	NA	FALSE	NA
487	TCGA-BQ-5881-11	TCGA Kidney Papillary Cell Carcinoma (KIRP)	Kidney Papillary Cell Carcinoma	69	MALE	M0	NX	T1a	Stage I	Solid Tissue Normal	TCGA-BQ-5881-11A-01D-1590-05	FALSE	NA	TRUE	Solid Tissue Normal	FALSE	NA
488	TCGA-BQ-5882-11	TCGA Kidney Papillary Cell Carcinoma (KIRP)	Kidney Papillary Cell Carcinoma	54	MALE	M0	N0	T3b	Stage III	Solid Tissue Normal	TCGA-BQ-5882-11A-01D-1590-05	FALSE	NA	TRUE	Solid Tissue Normal	FALSE	NA
489	TCGA-BQ-5883-11	TCGA Kidney Papillary Cell Carcinoma (KIRP)	Kidney Papillary Cell Carcinoma	79	FEMALE	M0	NX	T1a	Stage I	Solid Tissue Normal	TCGA-BQ-5883-11A-01D-1590-05	TRUE	OLD	TRUE	Solid Tissue Normal	FALSE	NA
490	TCGA-BQ-5884-11	TCGA Kidney Papillary Cell Carcinoma (KIRP)	Kidney Papillary Cell Carcinoma	59	FEMALE	M0	NX	T1a	Stage I	Solid Tissue Normal	TCGA-BQ-5884-11A-01D-1590-05	FALSE	NA	TRUE	Solid Tissue Normal	FALSE	NA
491	TCGA-BQ-5885-11	TCGA Kidney Papillary Cell Carcinoma (KIRP)	Kidney Papillary Cell Carcinoma	63	MALE	M0	N0	T3	Stage III	Solid Tissue Normal	TCGA-BQ-5885-11A-01D-1590-05	FALSE	NA	TRUE	Solid Tissue Normal	FALSE	NA
492	TCGA-BQ-5886-11	TCGA Kidney Papillary Cell Carcinoma (KIRP)	Kidney Papillary Cell Carcinoma	75	MALE	M0	NX	T3a	Stage III	Solid Tissue Normal	TCGA-BQ-5886-11A-01D-1590-05	FALSE	NA	TRUE	Solid Tissue Normal	FALSE	NA
493	TCGA-BQ-5887-11	TCGA Kidney Papillary Cell Carcinoma (KIRP)	Kidney Papillary Cell Carcinoma	54	MALE	M0	N0	T3a	Stage III	Solid Tissue Normal	TCGA-BQ-5887-11A-01D-1963-05	FALSE	NA	TRUE	Solid Tissue Normal	FALSE	NA
494	TCGA-BQ-5888-11	TCGA Kidney Papillary Cell Carcinoma (KIRP)	Kidney Papillary Cell Carcinoma	74	FEMALE	M0	N0	T1a	Stage I	Solid Tissue Normal	TCGA-BQ-5888-11A-01D-1590-05	FALSE	NA	TRUE	Solid Tissue Normal	FALSE	NA
495	TCGA-BQ-5889-11	TCGA Kidney Papillary Cell Carcinoma (KIRP)	Kidney Papillary Cell Carcinoma	63	MALE	M1	N1	T3b	Stage IV	Solid Tissue Normal	TCGA-BQ-5889-11A-01D-1590-05	FALSE	NA	TRUE	Solid Tissue Normal	FALSE	NA
496	TCGA-BQ-5890-11	TCGA Kidney Papillary Cell Carcinoma (KIRP)	Kidney Papillary Cell Carcinoma	69	MALE	M0	N0	T3a	Stage III	Solid Tissue Normal	TCGA-BQ-5890-11A-01D-1590-05	FALSE	NA	TRUE	Solid Tissue Normal	FALSE	NA
497	TCGA-BQ-5891-11	TCGA Kidney Papillary Cell Carcinoma (KIRP)	Kidney Papillary Cell Carcinoma	57	FEMALE	M0	N0	T3b	Stage III	Solid Tissue Normal	TCGA-BQ-5891-11A-01D-1590-05	FALSE	NA	TRUE	Solid Tissue Normal	FALSE	NA
498	TCGA-BQ-5892-11	TCGA Kidney Papillary Cell Carcinoma (KIRP)	Kidney Papillary Cell Carcinoma	51	MALE	M0	N0	T1b	Stage I	Solid Tissue Normal	TCGA-BQ-5892-11A-01D-1590-05	FALSE	NA	FALSE	NA	FALSE	NA
499	TCGA-BQ-5893-11	TCGA Kidney Papillary Cell Carcinoma (KIRP)	Kidney Papillary Cell Carcinoma	61	MALE	M1	N1	T3a	Stage IV	Solid Tissue Normal	TCGA-BQ-5893-11A-01D-1590-05	FALSE	NA	FALSE	NA	FALSE	NA
500	TCGA-BQ-5894-11	TCGA Kidney Papillary Cell Carcinoma (KIRP)	Kidney Papillary Cell Carcinoma	42	MALE	M1	N1	T3b	Stage IV	Solid Tissue Normal	TCGA-BQ-5894-11A-01D-1590-05	TRUE	YOUNG	TRUE	Solid Tissue Normal	FALSE	NA
501	TCGA-BQ-7044-11	TCGA Kidney Papillary Cell Carcinoma (KIRP)	Kidney Papillary Cell Carcinoma	73	MALE	M0	NX	T3a	Stage III	Solid Tissue Normal	TCGA-BQ-7044-11A-01D-1963-05	FALSE	NA	TRUE	Solid Tissue Normal	FALSE	NA
502	TCGA-BQ-7045-11	TCGA Kidney Papillary Cell Carcinoma (KIRP)	Kidney Papillary Cell Carcinoma	78	MALE	M0	N0	T1b	Stage I	Solid Tissue Normal	TCGA-BQ-7045-11A-01D-1963-05	TRUE	OLD	TRUE	Solid Tissue Normal	FALSE	NA
503	TCGA-BQ-7046-11	TCGA Kidney Papillary Cell Carcinoma (KIRP)	Kidney Papillary Cell Carcinoma	61	MALE	M0	NX	T1a	Stage I	Solid Tissue Normal	TCGA-BQ-7046-11A-01D-1963-05	FALSE	NA	TRUE	Solid Tissue Normal	FALSE	NA
504	TCGA-BQ-7048-11	TCGA Kidney Papillary Cell Carcinoma (KIRP)	Kidney Papillary Cell Carcinoma	64	MALE	M0	N0	T3a	Stage III	Solid Tissue Normal	TCGA-BQ-7048-11A-01D-1963-05	FALSE	NA	TRUE	Solid Tissue Normal	FALSE	NA
505	TCGA-BQ-7049-11	TCGA Kidney Papillary Cell Carcinoma (KIRP)	Kidney Papillary Cell Carcinoma	45	FEMALE	M0	NX	T1a	Stage I	Solid Tissue Normal	TCGA-BQ-7049-11A-01D-1963-05	TRUE	YOUNG	TRUE	Solid Tissue Normal	FALSE	NA
506	TCGA-BQ-7050-11	TCGA Kidney Papillary Cell Carcinoma (KIRP)	Kidney Papillary Cell Carcinoma	53	FEMALE	M0	N0	T1a	Stage I	Solid Tissue Normal	TCGA-BQ-7050-11A-01D-1963-05	FALSE	NA	TRUE	Solid Tissue Normal	FALSE	NA
507	TCGA-BQ-7051-11	TCGA Kidney Papillary Cell Carcinoma (KIRP)	Kidney Papillary Cell Carcinoma	74	MALE	M0	N0	T2	Stage II	Solid Tissue Normal	TCGA-BQ-7051-11A-02D-1963-05	FALSE	NA	FALSE	NA	FALSE	NA
508	TCGA-BQ-7053-11	TCGA Kidney Papillary Cell Carcinoma (KIRP)	Kidney Papillary Cell Carcinoma	57	FEMALE	M0	NX	T3	Stage III	Solid Tissue Normal	TCGA-BQ-7053-11A-01D-1963-05	FALSE	NA	TRUE	Solid Tissue Normal	FALSE	NA
509	TCGA-BQ-7055-11	TCGA Kidney Papillary Cell Carcinoma (KIRP)	Kidney Papillary Cell Carcinoma	73	MALE	M0	NX	T1a	Stage I	Solid Tissue Normal	TCGA-BQ-7055-11A-01D-1963-05	FALSE	NA	FALSE	NA	FALSE	NA
510	TCGA-BQ-7056-11	TCGA Kidney Papillary Cell Carcinoma (KIRP)	Kidney Papillary Cell Carcinoma	75	FEMALE	M0	N0	T3b	Stage III	Solid Tissue Normal	TCGA-BQ-7056-11A-01D-1963-05	FALSE	NA	FALSE	NA	FALSE	NA
511	TCGA-BQ-7058-11	TCGA Kidney Papillary Cell Carcinoma (KIRP)	Kidney Papillary Cell Carcinoma	81	MALE	M0	[Discrepancy]	T3	Stage III	Solid Tissue Normal	TCGA-BQ-7058-11A-01D-1963-05	TRUE	OLD	TRUE	Solid Tissue Normal	FALSE	NA
512	TCGA-BQ-7059-11	TCGA Kidney Papillary Cell Carcinoma (KIRP)	Kidney Papillary Cell Carcinoma	71	MALE	M0	NX	T1b	Stage I	Solid Tissue Normal	TCGA-BQ-7059-11A-01D-1963-05	FALSE	NA	TRUE	Solid Tissue Normal	FALSE	NA
513	TCGA-BQ-7060-11	TCGA Kidney Papillary Cell Carcinoma (KIRP)	Kidney Papillary Cell Carcinoma	53	MALE	M0	NX	T1a	Stage I	Solid Tissue Normal	TCGA-BQ-7060-11A-01D-1963-05	FALSE	NA	TRUE	Solid Tissue Normal	FALSE	NA
514	TCGA-BQ-7061-11	TCGA Kidney Papillary Cell Carcinoma (KIRP)	Kidney Papillary Cell Carcinoma	83	FEMALE	M0	NX	T1b	Stage I	Solid Tissue Normal	TCGA-BQ-7061-11A-01D-1963-05	TRUE	OLD	TRUE	Solid Tissue Normal	FALSE	NA
515	TCGA-BQ-7062-11	TCGA Kidney Papillary Cell Carcinoma (KIRP)	Kidney Papillary Cell Carcinoma	64	MALE	M0	NX	T1a	Stage I	Solid Tissue Normal	TCGA-BQ-7062-11A-01D-1963-05	FALSE	NA	TRUE	Solid Tissue Normal	FALSE	NA
516	TCGA-DZ-6131-11	TCGA Kidney Papillary Cell Carcinoma (KIRP)	Kidney Papillary Cell Carcinoma	31	MALE	MX	N0	T3a	Stage III	Solid Tissue Normal	TCGA-DZ-6131-11A-01D-1963-05	TRUE	YOUNG	TRUE	Solid Tissue Normal	FALSE	NA
517	TCGA-DZ-6132-11	TCGA Kidney Papillary Cell Carcinoma (KIRP)	Kidney Papillary Cell Carcinoma	69	MALE	MX	NX	T1a	Stage I	Solid Tissue Normal	TCGA-DZ-6132-11A-01D-1963-05	FALSE	NA	TRUE	Solid Tissue Normal	FALSE	NA
518	TCGA-DZ-6133-11	TCGA Kidney Papillary Cell Carcinoma (KIRP)	Kidney Papillary Cell Carcinoma	66	FEMALE	MX	NX	T1a	Stage I	Solid Tissue Normal	TCGA-DZ-6133-11A-01D-1963-05	FALSE	NA	TRUE	Solid Tissue Normal	FALSE	NA
519	TCGA-DZ-6134-11	TCGA Kidney Papillary Cell Carcinoma (KIRP)	Kidney Papillary Cell Carcinoma	69	MALE	MX	NX	T1a	Stage I	Solid Tissue Normal	TCGA-DZ-6134-11A-01D-1963-05	FALSE	NA	TRUE	Solid Tissue Normal	FALSE	NA
520	TCGA-DZ-6135-11	TCGA Kidney Papillary Cell Carcinoma (KIRP)	Kidney Papillary Cell Carcinoma	45	MALE	MX	NX	T1a	Stage I	Solid Tissue Normal	TCGA-DZ-6135-11A-01D-1963-05	TRUE	YOUNG	FALSE	NA	FALSE	NA
521	TCGA-GL-6846-11	TCGA Kidney Papillary Cell Carcinoma (KIRP)	Kidney Papillary Cell Carcinoma	52	MALE	MX	N1	T4	Stage IV	Solid Tissue Normal	TCGA-GL-6846-11A-01D-1963-05	FALSE	NA	FALSE	NA	FALSE	NA

## Sheet: THYR
num	sampleID	cohort	primary_disease	age_at_initial_pathologic_diagnosis	gender	pathologic_M	pathologic_N	pathologic_T	pathologic_stage	sample_type	GENOMIC_ID_TCGA_THCA_hMethyl450	Used_for_normal_age_comparisons	normal_age_group	Used_for_cancer_vs_normal_comparisons	Cancer_vs_normal_group	Used_for_cancer_age_comparisons	cancer_age_group
1	TCGA-4C-A93U-01	TCGA Thyroid Cancer (THCA)	thyroid carcinoma	74	FEMALE	M0	N1b	T4a	Stage IVA	Primary Tumor	TCGA-4C-A93U-01A-11D-A398-05	FALSE	NA	TRUE	Primary Tumor	TRUE	OLD
2	TCGA-BJ-A0Z3-01	TCGA Thyroid Cancer (THCA)	thyroid carcinoma	33	FEMALE	M0	N0	T1	Stage I	Primary Tumor	TCGA-BJ-A0Z3-01A-11D-A13Z-05	FALSE	NA	TRUE	Primary Tumor	FALSE	NA
3	TCGA-BJ-A0Z5-01	TCGA Thyroid Cancer (THCA)	thyroid carcinoma	58	MALE	M0	N1a	T3	Stage III	Primary Tumor	TCGA-BJ-A0Z5-01A-11D-A10W-05	FALSE	NA	TRUE	Primary Tumor	FALSE	NA
4	TCGA-BJ-A0Z9-01	TCGA Thyroid Cancer (THCA)	thyroid carcinoma	57	FEMALE	MX	N0	T3	Stage III	Primary Tumor	TCGA-BJ-A0Z9-01A-11D-A10W-05	FALSE	NA	TRUE	Primary Tumor	FALSE	NA
5	TCGA-BJ-A0ZB-01	TCGA Thyroid Cancer (THCA)	thyroid carcinoma	66	MALE	M0	N1b	T3	Stage IVA	Primary Tumor	TCGA-BJ-A0ZB-01A-11D-A10W-05	FALSE	NA	TRUE	Primary Tumor	FALSE	NA
6	TCGA-BJ-A0ZF-01	TCGA Thyroid Cancer (THCA)	thyroid carcinoma	54	FEMALE	M0	N0	T2	Stage II	Primary Tumor	TCGA-BJ-A0ZF-01A-11D-A10W-05	FALSE	NA	TRUE	Primary Tumor	FALSE	NA
7	TCGA-BJ-A0ZH-01	TCGA Thyroid Cancer (THCA)	thyroid carcinoma	52	FEMALE	MX	N1b	T2	Stage IVA	Primary Tumor	TCGA-BJ-A0ZH-01A-11D-A10W-05	FALSE	NA	TRUE	Primary Tumor	FALSE	NA
8	TCGA-BJ-A18Y-01	TCGA Thyroid Cancer (THCA)	thyroid carcinoma	29	MALE	MX	N0	T1b	Stage I	Primary Tumor	TCGA-BJ-A18Y-01A-11D-A13Z-05	FALSE	NA	TRUE	Primary Tumor	FALSE	NA
9	TCGA-BJ-A18Z-01	TCGA Thyroid Cancer (THCA)	thyroid carcinoma	58	MALE	MX	N1b	T3	Stage IVA	Primary Tumor	TCGA-BJ-A18Z-01A-21D-A13Z-05	FALSE	NA	TRUE	Primary Tumor	FALSE	NA
10	TCGA-BJ-A191-01	TCGA Thyroid Cancer (THCA)	thyroid carcinoma	49	FEMALE	M0	N0	T1b	Stage I	Primary Tumor	TCGA-BJ-A191-01A-11D-A13Z-05	FALSE	NA	TRUE	Primary Tumor	FALSE	NA
11	TCGA-BJ-A28R-01	TCGA Thyroid Cancer (THCA)	thyroid carcinoma	38	FEMALE	M0	N0	T1	Stage I	Primary Tumor	TCGA-BJ-A28R-01A-11D-A16P-05	FALSE	NA	TRUE	Primary Tumor	FALSE	NA
12	TCGA-BJ-A28R-11	TCGA Thyroid Cancer (THCA)	thyroid carcinoma	38	FEMALE	M0	N0	T1	Stage I	Solid Tissue Normal	TCGA-BJ-A28R-11A-11D-A16P-05	FALSE	NA	TRUE	Solid Tissue Normal	FALSE	NA
13	TCGA-BJ-A28T-01	TCGA Thyroid Cancer (THCA)	thyroid carcinoma	34	FEMALE	M0	N1a	T1	Stage I	Primary Tumor	TCGA-BJ-A28T-01A-11D-A16P-05	FALSE	NA	TRUE	Primary Tumor	FALSE	NA
14	TCGA-BJ-A28T-11	TCGA Thyroid Cancer (THCA)	thyroid carcinoma	34	FEMALE	M0	N1a	T1	Stage I	Solid Tissue Normal	TCGA-BJ-A28T-11A-11D-A16P-05	FALSE	YOUNG	TRUE	Solid Tissue Normal	FALSE	NA
15	TCGA-BJ-A28V-01	TCGA Thyroid Cancer (THCA)	thyroid carcinoma	80	FEMALE	MX	N0	T3	Stage III	Primary Tumor	TCGA-BJ-A28V-01A-11D-A19K-05	FALSE	NA	TRUE	Primary Tumor	TRUE	OLD
16	TCGA-BJ-A28W-01	TCGA Thyroid Cancer (THCA)	thyroid carcinoma	32	FEMALE	M0	N0	T2	Stage I	Primary Tumor	TCGA-BJ-A28W-01A-11D-A16P-05	FALSE	NA	TRUE	Primary Tumor	FALSE	NA
17	TCGA-BJ-A28W-11	TCGA Thyroid Cancer (THCA)	thyroid carcinoma	32	FEMALE	M0	N0	T2	Stage I	Solid Tissue Normal	TCGA-BJ-A28W-11A-11D-A16P-05	TRUE	YOUNG	TRUE	Solid Tissue Normal	FALSE	NA
18	TCGA-BJ-A28X-01	TCGA Thyroid Cancer (THCA)	thyroid carcinoma	32	FEMALE	M0	N1a	T3	Stage I	Primary Tumor	TCGA-BJ-A28X-01A-11D-A22G-05	FALSE	NA	TRUE	Primary Tumor	FALSE	NA
19	TCGA-BJ-A28X-11	TCGA Thyroid Cancer (THCA)	thyroid carcinoma	32	FEMALE	M0	N1a	T3	Stage I	Solid Tissue Normal	TCGA-BJ-A28X-11A-11D-A22G-05	FALSE	YOUNG	TRUE	Solid Tissue Normal	FALSE	NA
20	TCGA-BJ-A28Z-01	TCGA Thyroid Cancer (THCA)	thyroid carcinoma	46	FEMALE	M0	N1a	T3	Stage III	Primary Tumor	TCGA-BJ-A28Z-01A-11D-A16P-05	FALSE	NA	TRUE	Primary Tumor	FALSE	NA
21	TCGA-BJ-A290-11	TCGA Thyroid Cancer (THCA)	thyroid carcinoma	70	MALE	M0	N1a	T3	Stage III	Solid Tissue Normal	TCGA-BJ-A290-11A-11D-A17Y-05	TRUE	OLD	TRUE	Solid Tissue Normal	FALSE	NA
22	TCGA-BJ-A2N7-11	TCGA Thyroid Cancer (THCA)	thyroid carcinoma	30	FEMALE	M0	N0	T3	Stage I	Solid Tissue Normal	TCGA-BJ-A2N7-11A-11D-A18G-05	TRUE	YOUNG	TRUE	Solid Tissue Normal	FALSE	NA
23	TCGA-BJ-A2N8-11	TCGA Thyroid Cancer (THCA)	thyroid carcinoma	30	FEMALE	M0	N0	T1b	Stage I	Solid Tissue Normal	TCGA-BJ-A2N8-11A-11D-A18G-05	TRUE	YOUNG	TRUE	Solid Tissue Normal	FALSE	NA
24	TCGA-BJ-A2N9-01	TCGA Thyroid Cancer (THCA)	thyroid carcinoma	42	FEMALE	M0	N0	T2	Stage I	Primary Tumor	TCGA-BJ-A2N9-01A-11D-A18G-05	FALSE	NA	TRUE	Primary Tumor	FALSE	NA
25	TCGA-BJ-A2N9-11	TCGA Thyroid Cancer (THCA)	thyroid carcinoma	42	FEMALE	M0	N0	T2	Stage I	Solid Tissue Normal	TCGA-BJ-A2N9-11A-11D-A18G-05	FALSE	NA	TRUE	Solid Tissue Normal	FALSE	NA
26	TCGA-BJ-A2NA-01	TCGA Thyroid Cancer (THCA)	thyroid carcinoma	77	MALE	M0	N0	T3	Stage III	Primary Tumor	TCGA-BJ-A2NA-01A-12D-A19K-05	FALSE	NA	TRUE	Primary Tumor	TRUE	OLD
27	TCGA-BJ-A2NA-11	TCGA Thyroid Cancer (THCA)	thyroid carcinoma	77	MALE	M0	N0	T3	Stage III	Solid Tissue Normal	TCGA-BJ-A2NA-11A-11D-A19K-05	TRUE	OLD	TRUE	Solid Tissue Normal	FALSE	NA
28	TCGA-BJ-A2P4-01	TCGA Thyroid Cancer (THCA)	thyroid carcinoma	29	FEMALE	M0	N0	T2	Stage I	Primary Tumor	TCGA-BJ-A2P4-01A-11D-A18G-05	FALSE	NA	TRUE	Primary Tumor	FALSE	NA
29	TCGA-BJ-A3EZ-01	TCGA Thyroid Cancer (THCA)	thyroid carcinoma	51	MALE	M0	N1b	T3	Stage IVA	Primary Tumor	TCGA-BJ-A3EZ-01A-11D-A203-05	FALSE	NA	TRUE	Primary Tumor	FALSE	NA
30	TCGA-BJ-A3F0-01	TCGA Thyroid Cancer (THCA)	thyroid carcinoma	64	FEMALE	M0	N0	T1b	Stage I	Primary Tumor	TCGA-BJ-A3F0-01A-11D-A203-05	FALSE	NA	TRUE	Primary Tumor	FALSE	NA
31	TCGA-BJ-A3PR-11	TCGA Thyroid Cancer (THCA)	thyroid carcinoma	69	FEMALE	M0	N0	T1a	Stage I	Solid Tissue Normal	TCGA-BJ-A3PR-11A-11D-A223-05	TRUE	OLD	TRUE	Solid Tissue Normal	FALSE	NA
32	TCGA-BJ-A3PT-01	TCGA Thyroid Cancer (THCA)	thyroid carcinoma	51	FEMALE	M0	N0	T3	Stage III	Primary Tumor	TCGA-BJ-A3PT-01A-12D-A223-05	FALSE	NA	TRUE	Primary Tumor	FALSE	NA
33	TCGA-BJ-A3PU-01	TCGA Thyroid Cancer (THCA)	thyroid carcinoma	52	MALE	M0	N1a	T3	Stage III	Primary Tumor	TCGA-BJ-A3PU-01A-11D-A223-05	FALSE	NA	TRUE	Primary Tumor	FALSE	NA
34	TCGA-BJ-A3PU-11	TCGA Thyroid Cancer (THCA)	thyroid carcinoma	52	MALE	M0	N1a	T3	Stage III	Solid Tissue Normal	TCGA-BJ-A3PU-11A-11D-A223-05	FALSE	NA	TRUE	Solid Tissue Normal	FALSE	NA
35	TCGA-BJ-A45C-01	TCGA Thyroid Cancer (THCA)	thyroid carcinoma	78	MALE	M0	N0	T3	Stage III	Primary Tumor	TCGA-BJ-A45C-01A-11D-A23V-05	FALSE	NA	TRUE	Primary Tumor	TRUE	OLD
36	TCGA-BJ-A45D-01	TCGA Thyroid Cancer (THCA)	thyroid carcinoma	36	MALE	M0	N0	T2	Stage I	Primary Tumor	TCGA-BJ-A45D-01A-11D-A23V-05	FALSE	NA	TRUE	Primary Tumor	FALSE	NA
37	TCGA-BJ-A45F-01	TCGA Thyroid Cancer (THCA)	thyroid carcinoma	59	FEMALE	M0	N0	T1b	Stage I	Primary Tumor	TCGA-BJ-A45F-01A-12D-A23V-05	FALSE	NA	TRUE	Primary Tumor	FALSE	NA
38	TCGA-BJ-A45H-01	TCGA Thyroid Cancer (THCA)	thyroid carcinoma	45	MALE	M0	N0	T3	Stage III	Primary Tumor	TCGA-BJ-A45H-01A-12D-A23V-05	FALSE	NA	TRUE	Primary Tumor	FALSE	NA
39	TCGA-BJ-A45J-01	TCGA Thyroid Cancer (THCA)	thyroid carcinoma	39	FEMALE	M0	N1a	T1a	Stage I	Primary Tumor	TCGA-BJ-A45J-01A-11D-A23V-05	FALSE	NA	TRUE	Primary Tumor	FALSE	NA
40	TCGA-BJ-A4O9-01	TCGA Thyroid Cancer (THCA)	thyroid carcinoma	51	FEMALE	M0	N0	T2	Stage II	Primary Tumor	TCGA-BJ-A4O9-01A-11D-A258-05	FALSE	NA	TRUE	Primary Tumor	FALSE	NA
41	TCGA-CE-A13K-01	TCGA Thyroid Cancer (THCA)	thyroid carcinoma	30	FEMALE	M0	N1	T3	Stage I	Primary Tumor	TCGA-CE-A13K-01A-11D-A10W-05	FALSE	NA	TRUE	Primary Tumor	FALSE	NA
42	TCGA-CE-A3ME-01	TCGA Thyroid Cancer (THCA)	thyroid carcinoma	51	FEMALE	M0	N0	T2	Stage II	Primary Tumor	TCGA-CE-A3ME-01A-11D-A211-05	FALSE	NA	TRUE	Primary Tumor	FALSE	NA
43	TCGA-CE-A482-01	TCGA Thyroid Cancer (THCA)	thyroid carcinoma	27	FEMALE	M0	N1	T1	Stage I	Primary Tumor	TCGA-CE-A482-01A-11D-A23V-05	FALSE	NA	TRUE	Primary Tumor	TRUE	YOUNG
44	TCGA-CE-A483-01	TCGA Thyroid Cancer (THCA)	thyroid carcinoma	34	FEMALE	M0	N1	T2	Stage I	Primary Tumor	TCGA-CE-A483-01A-11D-A23V-05	FALSE	NA	TRUE	Primary Tumor	FALSE	NA
45	TCGA-CE-A484-01	TCGA Thyroid Cancer (THCA)	thyroid carcinoma	37	FEMALE	M0	N1	T2	Stage I	Primary Tumor	TCGA-CE-A484-01A-11D-A23V-05	FALSE	NA	TRUE	Primary Tumor	FALSE	NA
46	TCGA-DE-A0XZ-01	TCGA Thyroid Cancer (THCA)	thyroid carcinoma	65	FEMALE	M0	N1a	T1	Stage III	Primary Tumor	TCGA-DE-A0XZ-01A-11D-A17Y-05	FALSE	NA	TRUE	Primary Tumor	FALSE	NA
47	TCGA-DE-A0Y3-01	TCGA Thyroid Cancer (THCA)	thyroid carcinoma	60	FEMALE	M1	N1b	T4a	Stage IVC	Primary Tumor	TCGA-DE-A0Y3-01B-11D-A10W-05	FALSE	NA	TRUE	Primary Tumor	FALSE	NA
48	TCGA-DE-A2OL-01	TCGA Thyroid Cancer (THCA)	thyroid carcinoma	44	FEMALE	MX	NX	T2	Stage I	Primary Tumor	TCGA-DE-A2OL-01A-11D-A18G-05	FALSE	NA	TRUE	Primary Tumor	FALSE	NA
49	TCGA-DE-A3KN-01	TCGA Thyroid Cancer (THCA)	thyroid carcinoma	49	FEMALE	M0	N1b	T3	Stage IVA	Primary Tumor	TCGA-DE-A3KN-01A-11D-A211-05	FALSE	NA	TRUE	Primary Tumor	FALSE	NA
50	TCGA-DE-A4MC-01	TCGA Thyroid Cancer (THCA)	thyroid carcinoma	43	FEMALE	M0	N1b	T3	Stage I	Primary Tumor	TCGA-DE-A4MC-01A-11D-A258-05	FALSE	NA	TRUE	Primary Tumor	FALSE	NA
51	TCGA-DE-A69J-01	TCGA Thyroid Cancer (THCA)	thyroid carcinoma	34	FEMALE	M0	NX	T2	Stage I	Primary Tumor	TCGA-DE-A69J-01A-21D-A398-05	FALSE	NA	TRUE	Primary Tumor	FALSE	NA
52	TCGA-DE-A69K-01	TCGA Thyroid Cancer (THCA)	thyroid carcinoma	58	FEMALE	M0	N0	T3	Stage III	Primary Tumor	TCGA-DE-A69K-01A-11D-A398-05	FALSE	NA	TRUE	Primary Tumor	FALSE	NA
53	TCGA-DJ-A13M-01	TCGA Thyroid Cancer (THCA)	thyroid carcinoma	28	FEMALE	M0	N0	T1b	Stage I	Primary Tumor	TCGA-DJ-A13M-01A-11D-A10W-05	FALSE	NA	TRUE	Primary Tumor	FALSE	NA
54	TCGA-DJ-A13O-01	TCGA Thyroid Cancer (THCA)	thyroid carcinoma	56	MALE	M0	N0	T1b	Stage I	Primary Tumor	TCGA-DJ-A13O-01A-11D-A10W-05	FALSE	NA	TRUE	Primary Tumor	FALSE	NA
55	TCGA-DJ-A13S-01	TCGA Thyroid Cancer (THCA)	thyroid carcinoma	19	FEMALE	M0	N0	T1b	Stage I	Primary Tumor	TCGA-DJ-A13S-01A-11D-A10W-05	FALSE	NA	TRUE	Primary Tumor	TRUE	YOUNG
56	TCGA-DJ-A13W-01	TCGA Thyroid Cancer (THCA)	thyroid carcinoma	45	FEMALE	M0	N0	T1b	Stage I	Primary Tumor	TCGA-DJ-A13W-01A-11D-A10W-05	FALSE	NA	TRUE	Primary Tumor	FALSE	NA
57	TCGA-DJ-A13X-01	TCGA Thyroid Cancer (THCA)	thyroid carcinoma	51	FEMALE	M0	N0	T3	Stage III	Primary Tumor	TCGA-DJ-A13X-01A-11D-A10W-05	FALSE	NA	TRUE	Primary Tumor	FALSE	NA
58	TCGA-DJ-A1QE-01	TCGA Thyroid Cancer (THCA)	thyroid carcinoma	62	FEMALE	M0	N0	T3	Stage III	Primary Tumor	TCGA-DJ-A1QE-01A-21D-A14Z-05	FALSE	NA	TRUE	Primary Tumor	FALSE	NA
59	TCGA-DJ-A1QG-01	TCGA Thyroid Cancer (THCA)	thyroid carcinoma	62	MALE	M0	N0	T1b	Stage I	Primary Tumor	TCGA-DJ-A1QG-01A-11D-A14Z-05	FALSE	NA	TRUE	Primary Tumor	FALSE	NA
60	TCGA-DJ-A1QH-01	TCGA Thyroid Cancer (THCA)	thyroid carcinoma	58	FEMALE	M0	N1a	T3	Stage III	Primary Tumor	TCGA-DJ-A1QH-01A-21D-A14Z-05	FALSE	NA	TRUE	Primary Tumor	FALSE	NA
61	TCGA-DJ-A1QI-01	TCGA Thyroid Cancer (THCA)	thyroid carcinoma	63	FEMALE	M0	N0	T2	Stage II	Primary Tumor	TCGA-DJ-A1QI-01A-11D-A14Z-05	FALSE	NA	TRUE	Primary Tumor	FALSE	NA
62	TCGA-DJ-A1QL-01	TCGA Thyroid Cancer (THCA)	thyroid carcinoma	70	MALE	M0	N0	T2	Stage II	Primary Tumor	TCGA-DJ-A1QL-01A-11D-A14Z-05	FALSE	NA	TRUE	Primary Tumor	TRUE	OLD
63	TCGA-DJ-A1QO-01	TCGA Thyroid Cancer (THCA)	thyroid carcinoma	69	MALE	M0	N0	T3	Stage III	Primary Tumor	TCGA-DJ-A1QO-01A-11D-A14Z-05	FALSE	NA	TRUE	Primary Tumor	FALSE	NA
64	TCGA-DJ-A1QQ-01	TCGA Thyroid Cancer (THCA)	thyroid carcinoma	43	MALE	M0	N0	T3	Stage I	Primary Tumor	TCGA-DJ-A1QQ-01A-11D-A14Z-05	FALSE	NA	TRUE	Primary Tumor	FALSE	NA
65	TCGA-DJ-A2PQ-01	TCGA Thyroid Cancer (THCA)	thyroid carcinoma	26	MALE	M0	N1a	T2	Stage I	Primary Tumor	TCGA-DJ-A2PQ-01A-11D-A18G-05	FALSE	NA	TRUE	Primary Tumor	TRUE	YOUNG
66	TCGA-DJ-A2PR-01	TCGA Thyroid Cancer (THCA)	thyroid carcinoma	27	MALE	M0	N1a	T3	Stage I	Primary Tumor	TCGA-DJ-A2PR-01A-11D-A19K-05	FALSE	NA	TRUE	Primary Tumor	TRUE	YOUNG
67	TCGA-DJ-A2PT-01	TCGA Thyroid Cancer (THCA)	thyroid carcinoma	70	FEMALE	M0	N0	T3	Stage III	Primary Tumor	TCGA-DJ-A2PT-01A-11D-A18G-05	FALSE	NA	TRUE	Primary Tumor	TRUE	OLD
68	TCGA-DJ-A2PU-01	TCGA Thyroid Cancer (THCA)	thyroid carcinoma	52	FEMALE	M0	N0	T2	Stage II	Primary Tumor	TCGA-DJ-A2PU-01A-12D-A19K-05	FALSE	NA	TRUE	Primary Tumor	FALSE	NA
69	TCGA-DJ-A2PV-01	TCGA Thyroid Cancer (THCA)	thyroid carcinoma	53	FEMALE	M0	N0	T2	Stage II	Primary Tumor	TCGA-DJ-A2PV-01A-11D-A19K-05	FALSE	NA	TRUE	Primary Tumor	FALSE	NA
70	TCGA-DJ-A2PW-01	TCGA Thyroid Cancer (THCA)	thyroid carcinoma	65	MALE	M0	N1a	T3	Stage III	Primary Tumor	TCGA-DJ-A2PW-01A-11D-A19K-05	FALSE	NA	TRUE	Primary Tumor	FALSE	NA
71	TCGA-DJ-A2PX-01	TCGA Thyroid Cancer (THCA)	thyroid carcinoma	55	FEMALE	M0	N0	T1b	Stage I	Primary Tumor	TCGA-DJ-A2PX-01A-11D-A18G-05	FALSE	NA	TRUE	Primary Tumor	FALSE	NA
72	TCGA-DJ-A2PY-01	TCGA Thyroid Cancer (THCA)	thyroid carcinoma	46	FEMALE	M0	N1a	T3	Stage III	Primary Tumor	TCGA-DJ-A2PY-01A-11D-A18G-05	FALSE	NA	TRUE	Primary Tumor	FALSE	NA
73	TCGA-DJ-A2PZ-01	TCGA Thyroid Cancer (THCA)	thyroid carcinoma	63	MALE	M0	N0	T3	Stage III	Primary Tumor	TCGA-DJ-A2PZ-01A-21D-A18G-05	FALSE	NA	TRUE	Primary Tumor	FALSE	NA
74	TCGA-DJ-A2Q1-01	TCGA Thyroid Cancer (THCA)	thyroid carcinoma	44	FEMALE	M0	N1b	T1b	Stage I	Primary Tumor	TCGA-DJ-A2Q1-01A-22D-A19K-05	FALSE	NA	TRUE	Primary Tumor	FALSE	NA
75	TCGA-DJ-A2Q2-01	TCGA Thyroid Cancer (THCA)	thyroid carcinoma	57	FEMALE	M0	N0	T3	Stage III	Primary Tumor	TCGA-DJ-A2Q2-01A-11D-A19K-05	FALSE	NA	TRUE	Primary Tumor	FALSE	NA
76	TCGA-DJ-A2Q3-01	TCGA Thyroid Cancer (THCA)	thyroid carcinoma	61	FEMALE	M0	N1a	T3	Stage III	Primary Tumor	TCGA-DJ-A2Q3-01A-11D-A18G-05	FALSE	NA	TRUE	Primary Tumor	FALSE	NA
77	TCGA-DJ-A2Q4-01	TCGA Thyroid Cancer (THCA)	thyroid carcinoma	53	MALE	M0	N1a	T1b	Stage III	Primary Tumor	TCGA-DJ-A2Q4-01A-21D-A18G-05	FALSE	NA	TRUE	Primary Tumor	FALSE	NA
78	TCGA-DJ-A2Q5-01	TCGA Thyroid Cancer (THCA)	thyroid carcinoma	51	MALE	M0	N1b	T2	Stage IVA	Primary Tumor	TCGA-DJ-A2Q5-01A-11D-A18G-05	FALSE	NA	TRUE	Primary Tumor	FALSE	NA
79	TCGA-DJ-A2Q6-01	TCGA Thyroid Cancer (THCA)	thyroid carcinoma	38	FEMALE	M0	N1b	T1b	Stage I	Primary Tumor	TCGA-DJ-A2Q6-01A-11D-A18G-05	FALSE	NA	TRUE	Primary Tumor	FALSE	NA
80	TCGA-DJ-A2Q7-01	TCGA Thyroid Cancer (THCA)	thyroid carcinoma	52	FEMALE	M0	N1a	T2	Stage III	Primary Tumor	TCGA-DJ-A2Q7-01A-11D-A18G-05	FALSE	NA	TRUE	Primary Tumor	FALSE	NA
81	TCGA-DJ-A2Q8-01	TCGA Thyroid Cancer (THCA)	thyroid carcinoma	47	FEMALE	M0	N0	T1a	Stage I	Primary Tumor	TCGA-DJ-A2Q8-01A-11D-A18G-05	FALSE	NA	TRUE	Primary Tumor	FALSE	NA
82	TCGA-DJ-A2QA-01	TCGA Thyroid Cancer (THCA)	thyroid carcinoma	56	FEMALE	M0	N0	T3	Stage III	Primary Tumor	TCGA-DJ-A2QA-01A-11D-A18G-05	FALSE	NA	TRUE	Primary Tumor	FALSE	NA
83	TCGA-DJ-A3UK-01	TCGA Thyroid Cancer (THCA)	thyroid carcinoma	35	FEMALE	M0	N0	T1b	Stage I	Primary Tumor	TCGA-DJ-A3UK-01A-11D-A22G-05	FALSE	NA	TRUE	Primary Tumor	FALSE	NA
84	TCGA-DJ-A3UM-01	TCGA Thyroid Cancer (THCA)	thyroid carcinoma	45	FEMALE	M0	N0	T1b	Stage I	Primary Tumor	TCGA-DJ-A3UM-01A-11D-A22G-05	FALSE	NA	TRUE	Primary Tumor	FALSE	NA
85	TCGA-DJ-A3UO-01	TCGA Thyroid Cancer (THCA)	thyroid carcinoma	63	MALE	M0	N1b	T3	Stage IVA	Primary Tumor	TCGA-DJ-A3UO-01A-11D-A22G-05	FALSE	NA	TRUE	Primary Tumor	FALSE	NA
86	TCGA-DJ-A3US-01	TCGA Thyroid Cancer (THCA)	thyroid carcinoma	37	FEMALE	M0	N0	T1b	Stage I	Primary Tumor	TCGA-DJ-A3US-01A-11D-A22G-05	FALSE	NA	TRUE	Primary Tumor	FALSE	NA
87	TCGA-DJ-A3UU-01	TCGA Thyroid Cancer (THCA)	thyroid carcinoma	49	FEMALE	M0	N0	T3	Stage III	Primary Tumor	TCGA-DJ-A3UU-01A-11D-A22G-05	FALSE	NA	TRUE	Primary Tumor	FALSE	NA
88	TCGA-DJ-A3UV-01	TCGA Thyroid Cancer (THCA)	thyroid carcinoma	18	FEMALE	M0	N0	T1	Stage I	Primary Tumor	TCGA-DJ-A3UV-01A-11D-A22G-05	FALSE	NA	TRUE	Primary Tumor	TRUE	YOUNG
89	TCGA-DJ-A3UW-01	TCGA Thyroid Cancer (THCA)	thyroid carcinoma	50	FEMALE	M0	N0	T1b	Stage I	Primary Tumor	TCGA-DJ-A3UW-01A-11D-A22G-05	FALSE	NA	TRUE	Primary Tumor	FALSE	NA
90	TCGA-DJ-A3UX-01	TCGA Thyroid Cancer (THCA)	thyroid carcinoma	46	FEMALE	M0	N0	T1	Stage I	Primary Tumor	TCGA-DJ-A3UX-01A-11D-A22G-05	FALSE	NA	TRUE	Primary Tumor	FALSE	NA
91	TCGA-DJ-A3UZ-01	TCGA Thyroid Cancer (THCA)	thyroid carcinoma	70	FEMALE	M0	N0	T3	Stage III	Primary Tumor	TCGA-DJ-A3UZ-01A-11D-A231-05	FALSE	NA	TRUE	Primary Tumor	TRUE	OLD
92	TCGA-DJ-A3V0-01	TCGA Thyroid Cancer (THCA)	thyroid carcinoma	56	MALE	M0	N1b	T4a	Stage IVA	Primary Tumor	TCGA-DJ-A3V0-01A-11D-A231-05	FALSE	NA	TRUE	Primary Tumor	FALSE	NA
93	TCGA-DJ-A3V2-01	TCGA Thyroid Cancer (THCA)	thyroid carcinoma	44	FEMALE	M0	N1a	T2	Stage I	Primary Tumor	TCGA-DJ-A3V2-01A-11D-A231-05	FALSE	NA	TRUE	Primary Tumor	FALSE	NA
94	TCGA-DJ-A3V3-01	TCGA Thyroid Cancer (THCA)	thyroid carcinoma	57	FEMALE	M0	N0	T2	Stage II	Primary Tumor	TCGA-DJ-A3V3-01A-11D-A231-05	FALSE	NA	TRUE	Primary Tumor	FALSE	NA
95	TCGA-DJ-A3V4-01	TCGA Thyroid Cancer (THCA)	thyroid carcinoma	60	FEMALE	M0	N1a	T3	Stage III	Primary Tumor	TCGA-DJ-A3V4-01A-11D-A231-05	FALSE	NA	TRUE	Primary Tumor	FALSE	NA
96	TCGA-DJ-A3V5-01	TCGA Thyroid Cancer (THCA)	thyroid carcinoma	76	FEMALE	M0	N0	T3	Stage III	Primary Tumor	TCGA-DJ-A3V5-01A-11D-A231-05	FALSE	NA	TRUE	Primary Tumor	TRUE	OLD
97	TCGA-DJ-A3V6-01	TCGA Thyroid Cancer (THCA)	thyroid carcinoma	54	MALE	M0	N0	T3	Stage III	Primary Tumor	TCGA-DJ-A3V6-01A-11D-A231-05	FALSE	NA	TRUE	Primary Tumor	FALSE	NA
98	TCGA-DJ-A3V7-01	TCGA Thyroid Cancer (THCA)	thyroid carcinoma	44	FEMALE	M0	N0	T3	Stage III	Primary Tumor	TCGA-DJ-A3V7-01A-11D-A23O-05	FALSE	NA	TRUE	Primary Tumor	FALSE	NA
99	TCGA-DJ-A3V8-01	TCGA Thyroid Cancer (THCA)	thyroid carcinoma	28	FEMALE	M0	N1b	T3	Stage I	Primary Tumor	TCGA-DJ-A3V8-01A-11D-A23O-05	FALSE	NA	TRUE	Primary Tumor	FALSE	NA
100	TCGA-DJ-A3V9-01	TCGA Thyroid Cancer (THCA)	thyroid carcinoma	50	FEMALE	M0	N1b	T2	Stage IVA	Primary Tumor	TCGA-DJ-A3V9-01A-11D-A23O-05	FALSE	NA	TRUE	Primary Tumor	FALSE	NA
101	TCGA-DJ-A3VB-01	TCGA Thyroid Cancer (THCA)	thyroid carcinoma	52	MALE	M0	N1a	T3	Stage III	Primary Tumor	TCGA-DJ-A3VB-01A-11D-A23O-05	FALSE	NA	TRUE	Primary Tumor	FALSE	NA
102	TCGA-DJ-A3VF-01	TCGA Thyroid Cancer (THCA)	thyroid carcinoma	60	FEMALE	M0	N1b	T3	Stage IVA	Primary Tumor	TCGA-DJ-A3VF-01A-11D-A23O-05	FALSE	NA	TRUE	Primary Tumor	FALSE	NA
103	TCGA-DJ-A3VG-01	TCGA Thyroid Cancer (THCA)	thyroid carcinoma	40	MALE	M0	N0	T1b	Stage I	Primary Tumor	TCGA-DJ-A3VG-01A-11D-A23O-05	FALSE	NA	TRUE	Primary Tumor	FALSE	NA
104	TCGA-DJ-A3VK-01	TCGA Thyroid Cancer (THCA)	thyroid carcinoma	63	MALE	M0	N0	T3	Stage III	Primary Tumor	TCGA-DJ-A3VK-01A-11D-A23O-05	FALSE	NA	TRUE	Primary Tumor	FALSE	NA
105	TCGA-DJ-A4UL-01	TCGA Thyroid Cancer (THCA)	thyroid carcinoma	68	FEMALE	M0	N0	T1b	Stage I	Primary Tumor	TCGA-DJ-A4UL-01A-11D-A258-05	FALSE	NA	TRUE	Primary Tumor	FALSE	NA
106	TCGA-DJ-A4UP-01	TCGA Thyroid Cancer (THCA)	thyroid carcinoma	15	FEMALE	M0	N1b	T1b	Stage I	Primary Tumor	TCGA-DJ-A4UP-01A-11D-A258-05	FALSE	NA	TRUE	Primary Tumor	TRUE	YOUNG
107	TCGA-DJ-A4UQ-01	TCGA Thyroid Cancer (THCA)	thyroid carcinoma	60	MALE	M0	N1b	T3	Stage IVA	Primary Tumor	TCGA-DJ-A4UQ-01A-11D-A258-05	FALSE	NA	TRUE	Primary Tumor	FALSE	NA
108	TCGA-DJ-A4UR-01	TCGA Thyroid Cancer (THCA)	thyroid carcinoma	36	FEMALE	M1	N1b	T3	Stage II	Primary Tumor	TCGA-DJ-A4UR-01A-11D-A258-05	FALSE	NA	TRUE	Primary Tumor	FALSE	NA
109	TCGA-DJ-A4UT-01	TCGA Thyroid Cancer (THCA)	thyroid carcinoma	32	FEMALE	M0	N0	T1a	Stage I	Primary Tumor	TCGA-DJ-A4UT-01A-11D-A258-05	FALSE	NA	TRUE	Primary Tumor	FALSE	NA
110	TCGA-DJ-A4UW-01	TCGA Thyroid Cancer (THCA)	thyroid carcinoma	34	FEMALE	M0	N1b	T1a	Stage I	Primary Tumor	TCGA-DJ-A4UW-01A-11D-A258-05	FALSE	NA	TRUE	Primary Tumor	FALSE	NA
111	TCGA-DJ-A4V0-01	TCGA Thyroid Cancer (THCA)	thyroid carcinoma	36	FEMALE	M0	N0	T2	Stage I	Primary Tumor	TCGA-DJ-A4V0-01A-11D-A258-05	FALSE	NA	TRUE	Primary Tumor	FALSE	NA
112	TCGA-DJ-A4V4-01	TCGA Thyroid Cancer (THCA)	thyroid carcinoma	48	FEMALE	M0	N0	T1a	Stage I	Primary Tumor	TCGA-DJ-A4V4-01A-11D-A258-05	FALSE	NA	TRUE	Primary Tumor	FALSE	NA
113	TCGA-DO-A1JZ-01	TCGA Thyroid Cancer (THCA)	thyroid carcinoma	23	FEMALE	MX	NX	T2	Stage I	Primary Tumor	TCGA-DO-A1JZ-01A-11D-A13Z-05	FALSE	NA	TRUE	Primary Tumor	TRUE	YOUNG
114	TCGA-DO-A1JZ-11	TCGA Thyroid Cancer (THCA)	thyroid carcinoma	23	FEMALE	MX	NX	T2	Stage I	Solid Tissue Normal	TCGA-DO-A1JZ-11A-11D-A13Z-05	TRUE	YOUNG	TRUE	Solid Tissue Normal	FALSE	NA
115	TCGA-DO-A2HM-01	TCGA Thyroid Cancer (THCA)	thyroid carcinoma	49	MALE	MX	N1b	T1b	Stage IVA	Primary Tumor	TCGA-DO-A2HM-01B-11D-A22G-05	FALSE	NA	TRUE	Primary Tumor	FALSE	NA
116	TCGA-E3-A3DY-01	TCGA Thyroid Cancer (THCA)	thyroid carcinoma	37	MALE	M0	N1a	T3	Stage I	Primary Tumor	TCGA-E3-A3DY-01A-11D-A211-05	FALSE	NA	TRUE	Primary Tumor	FALSE	NA
117	TCGA-E3-A3DZ-01	TCGA Thyroid Cancer (THCA)	thyroid carcinoma	55	FEMALE	M0	N0	T3	Stage III	Primary Tumor	TCGA-E3-A3DZ-01A-11D-A211-05	FALSE	NA	TRUE	Primary Tumor	FALSE	NA
118	TCGA-E3-A3E0-01	TCGA Thyroid Cancer (THCA)	thyroid carcinoma	34	FEMALE	MX	N0	T2	Stage I	Primary Tumor	TCGA-E3-A3E0-01A-11D-A211-05	FALSE	NA	TRUE	Primary Tumor	FALSE	NA
119	TCGA-E3-A3E2-01	TCGA Thyroid Cancer (THCA)	thyroid carcinoma	34	FEMALE	MX	N1a	T1	Stage I	Primary Tumor	TCGA-E3-A3E2-01A-11D-A211-05	FALSE	NA	TRUE	Primary Tumor	FALSE	NA
120	TCGA-E3-A3E3-01	TCGA Thyroid Cancer (THCA)	thyroid carcinoma	49	FEMALE	M0	N0	T2	Stage II	Primary Tumor	TCGA-E3-A3E3-01A-11D-A211-05	FALSE	NA	TRUE	Primary Tumor	FALSE	NA
121	TCGA-E3-A3E5-01	TCGA Thyroid Cancer (THCA)	thyroid carcinoma	57	MALE	MX	N1b	T4a	Stage IVA	Primary Tumor	TCGA-E3-A3E5-01A-11D-A211-05	FALSE	NA	TRUE	Primary Tumor	FALSE	NA
122	TCGA-E8-A242-01	TCGA Thyroid Cancer (THCA)	thyroid carcinoma	56	FEMALE	MX	N0	T3	Stage III	Primary Tumor	TCGA-E8-A242-01A-21D-A16P-05	FALSE	NA	TRUE	Primary Tumor	FALSE	NA
123	TCGA-E8-A2JQ-01	TCGA Thyroid Cancer (THCA)	thyroid carcinoma	18	FEMALE	M0	N1a	T3	Stage I	Primary Tumor	TCGA-E8-A2JQ-01A-11D-A19K-05	FALSE	NA	TRUE	Primary Tumor	TRUE	YOUNG
124	TCGA-E8-A2JQ-11	TCGA Thyroid Cancer (THCA)	thyroid carcinoma	18	FEMALE	M0	N1a	T3	Stage I	Solid Tissue Normal	TCGA-E8-A2JQ-11A-11D-A19K-05	TRUE	YOUNG	TRUE	Solid Tissue Normal	FALSE	NA
125	TCGA-E8-A3X7-01	TCGA Thyroid Cancer (THCA)	thyroid carcinoma	57	FEMALE	M0	N0	T4a	Stage IVA	Primary Tumor	TCGA-E8-A3X7-01A-11D-A231-05	FALSE	NA	TRUE	Primary Tumor	FALSE	NA
126	TCGA-E8-A414-01	TCGA Thyroid Cancer (THCA)	thyroid carcinoma	45	FEMALE	M0	N0	T3	Stage III	Primary Tumor	TCGA-E8-A414-01A-11D-A23O-05	FALSE	NA	TRUE	Primary Tumor	FALSE	NA
127	TCGA-E8-A417-01	TCGA Thyroid Cancer (THCA)	thyroid carcinoma	38	FEMALE	M0	N1a	T2	Stage I	Primary Tumor	TCGA-E8-A417-01A-21D-A23O-05	FALSE	NA	TRUE	Primary Tumor	FALSE	NA
128	TCGA-E8-A418-01	TCGA Thyroid Cancer (THCA)	thyroid carcinoma	75	FEMALE	M0	N0	T4a	Stage IVA	Primary Tumor	TCGA-E8-A418-01A-11D-A23O-05	FALSE	NA	TRUE	Primary Tumor	TRUE	OLD
129	TCGA-E8-A437-01	TCGA Thyroid Cancer (THCA)	thyroid carcinoma	57	FEMALE	M0	NX	TX	Stage I	Primary Tumor	TCGA-E8-A437-01A-12D-A23V-05	FALSE	NA	TRUE	Primary Tumor	FALSE	NA
130	TCGA-EL-A3CM-01	TCGA Thyroid Cancer (THCA)	thyroid carcinoma	64	FEMALE	M0	N1b	T3	Stage III	Primary Tumor	TCGA-EL-A3CM-01A-11D-A19K-05	FALSE	NA	TRUE	Primary Tumor	FALSE	NA
131	TCGA-EL-A3CP-01	TCGA Thyroid Cancer (THCA)	thyroid carcinoma	50	FEMALE	M0	NX	T1		Primary Tumor	TCGA-EL-A3CP-01A-11D-A19K-05	FALSE	NA	TRUE	Primary Tumor	FALSE	NA
132	TCGA-EL-A3CS-01	TCGA Thyroid Cancer (THCA)	thyroid carcinoma	62	FEMALE	M0	N0	T4a	Stage IVA	Primary Tumor	TCGA-EL-A3CS-01A-21D-A19K-05	FALSE	NA	TRUE	Primary Tumor	FALSE	NA
133	TCGA-EL-A3CU-01	TCGA Thyroid Cancer (THCA)	thyroid carcinoma	70	FEMALE	M0	N1a	T1	Stage III	Primary Tumor	TCGA-EL-A3CU-01A-11D-A19K-05	FALSE	NA	TRUE	Primary Tumor	TRUE	OLD
134	TCGA-EL-A3CV-01	TCGA Thyroid Cancer (THCA)	thyroid carcinoma	40	MALE	M0	N1b	T3	Stage I	Primary Tumor	TCGA-EL-A3CV-01A-11D-A19K-05	FALSE	NA	TRUE	Primary Tumor	FALSE	NA
135	TCGA-EL-A3CW-01	TCGA Thyroid Cancer (THCA)	thyroid carcinoma	87	FEMALE	M0	N1a	T2	Stage III	Primary Tumor	TCGA-EL-A3CW-01A-11D-A19K-05	FALSE	NA	TRUE	Primary Tumor	TRUE	OLD
136	TCGA-EL-A3CY-01	TCGA Thyroid Cancer (THCA)	thyroid carcinoma	28	MALE	M0	N1b	TX	Stage I	Primary Tumor	TCGA-EL-A3CY-01A-11D-A19K-05	FALSE	NA	TRUE	Primary Tumor	FALSE	NA
137	TCGA-EL-A3CZ-01	TCGA Thyroid Cancer (THCA)	thyroid carcinoma	37	FEMALE	M0	N1a	T1	Stage I	Primary Tumor	TCGA-EL-A3CZ-01A-11D-A19K-05	FALSE	NA	TRUE	Primary Tumor	FALSE	NA
138	TCGA-EL-A3D0-01	TCGA Thyroid Cancer (THCA)	thyroid carcinoma	61	MALE	M0	N1b	T4	Stage III	Primary Tumor	TCGA-EL-A3D0-01A-12D-A203-05	FALSE	NA	TRUE	Primary Tumor	FALSE	NA
139	TCGA-EL-A3D1-01	TCGA Thyroid Cancer (THCA)	thyroid carcinoma	39	MALE	M0	N0	T2	Stage I	Primary Tumor	TCGA-EL-A3D1-01A-11D-A19K-05	FALSE	NA	TRUE	Primary Tumor	FALSE	NA
140	TCGA-EL-A3D5-01	TCGA Thyroid Cancer (THCA)	thyroid carcinoma	44	FEMALE	M0	N1b	T3	Stage I	Primary Tumor	TCGA-EL-A3D5-01A-22D-A203-05	FALSE	NA	TRUE	Primary Tumor	FALSE	NA
141	TCGA-EL-A3D6-01	TCGA Thyroid Cancer (THCA)	thyroid carcinoma	51	FEMALE	M0	N1b	T3	Stage III	Primary Tumor	TCGA-EL-A3D6-01A-12D-A203-05	FALSE	NA	TRUE	Primary Tumor	FALSE	NA
142	TCGA-EL-A3GO-01	TCGA Thyroid Cancer (THCA)	thyroid carcinoma	31	FEMALE	M0	N0	T2	Stage I	Primary Tumor	TCGA-EL-A3GO-01A-11D-A203-05	FALSE	NA	TRUE	Primary Tumor	FALSE	NA
143	TCGA-EL-A3GP-01	TCGA Thyroid Cancer (THCA)	thyroid carcinoma	70	MALE	M0	N1a	T3	Stage III	Primary Tumor	TCGA-EL-A3GP-01A-11D-A203-05	FALSE	NA	TRUE	Primary Tumor	TRUE	OLD
144	TCGA-EL-A3GQ-01	TCGA Thyroid Cancer (THCA)	thyroid carcinoma	72	FEMALE	M0	N0	T1	Stage I	Primary Tumor	TCGA-EL-A3GQ-01A-11D-A203-05	FALSE	NA	TRUE	Primary Tumor	TRUE	OLD
145	TCGA-EL-A3GR-01	TCGA Thyroid Cancer (THCA)	thyroid carcinoma	31	FEMALE	M0	NX	T3	Stage I	Primary Tumor	TCGA-EL-A3GR-01A-21D-A203-05	FALSE	NA	TRUE	Primary Tumor	FALSE	NA
146	TCGA-EL-A3GU-01	TCGA Thyroid Cancer (THCA)	thyroid carcinoma	72	FEMALE	M0	N1	T3	Stage III	Primary Tumor	TCGA-EL-A3GU-01A-11D-A21B-05	FALSE	NA	TRUE	Primary Tumor	TRUE	OLD
147	TCGA-EL-A3GV-01	TCGA Thyroid Cancer (THCA)	thyroid carcinoma	65	FEMALE	M0	N0	T3	Stage III	Primary Tumor	TCGA-EL-A3GV-01A-11D-A21B-05	FALSE	NA	TRUE	Primary Tumor	FALSE	NA
148	TCGA-EL-A3GY-01	TCGA Thyroid Cancer (THCA)	thyroid carcinoma	40	FEMALE	M1	N1	T1	Stage II	Primary Tumor	TCGA-EL-A3GY-01A-21D-A203-05	FALSE	NA	TRUE	Primary Tumor	FALSE	NA
149	TCGA-EL-A3GZ-11	TCGA Thyroid Cancer (THCA)	thyroid carcinoma	34	FEMALE	M0	N0	T1	Stage I	Solid Tissue Normal	TCGA-EL-A3GZ-11A-11D-A211-05	FALSE	YOUNG	TRUE	Solid Tissue Normal	FALSE	NA
150	TCGA-EL-A3H1-11	TCGA Thyroid Cancer (THCA)	thyroid carcinoma	66	FEMALE	M0	N0	T1	Stage I	Solid Tissue Normal	TCGA-EL-A3H1-11A-11D-A21B-05	TRUE	OLD	TRUE	Solid Tissue Normal	FALSE	NA
151	TCGA-EL-A3H2-11	TCGA Thyroid Cancer (THCA)	thyroid carcinoma	58	MALE	MX	N0	T2	Stage II	Solid Tissue Normal	TCGA-EL-A3H2-11A-11D-A211-05	FALSE	OLD	TRUE	Solid Tissue Normal	FALSE	NA
152	TCGA-EL-A3H4-01	TCGA Thyroid Cancer (THCA)	thyroid carcinoma	46	FEMALE	M0	N1	T4a	Stage IVA	Primary Tumor	TCGA-EL-A3H4-01A-11D-A203-05	FALSE	NA	TRUE	Primary Tumor	FALSE	NA
153	TCGA-EL-A3H7-11	TCGA Thyroid Cancer (THCA)	thyroid carcinoma	36	FEMALE	M0	N1	T3	Stage I	Solid Tissue Normal	TCGA-EL-A3H7-11A-11D-A21B-05	FALSE	NA	TRUE	Solid Tissue Normal	FALSE	NA
154	TCGA-EL-A3MW-11	TCGA Thyroid Cancer (THCA)	thyroid carcinoma	55	FEMALE	M0	N0	T2	Stage II	Solid Tissue Normal	TCGA-EL-A3MW-11A-11D-A211-05	FALSE	OLD	TRUE	Solid Tissue Normal	FALSE	NA
155	TCGA-EL-A3MX-11	TCGA Thyroid Cancer (THCA)	thyroid carcinoma	66	FEMALE	M1	N1	T4	Stage IVC	Solid Tissue Normal	TCGA-EL-A3MX-11A-11D-A21B-05	TRUE	OLD	TRUE	Solid Tissue Normal	FALSE	NA
156	TCGA-EL-A3MY-01	TCGA Thyroid Cancer (THCA)	thyroid carcinoma	81	MALE	M1	NX	T4	Stage IVC	Primary Tumor	TCGA-EL-A3MY-01A-11D-A21B-05	FALSE	NA	TRUE	Primary Tumor	TRUE	OLD
157	TCGA-EL-A3MY-11	TCGA Thyroid Cancer (THCA)	thyroid carcinoma	81	MALE	M1	NX	T4	Stage IVC	Solid Tissue Normal	TCGA-EL-A3MY-11A-12D-A21B-05	TRUE	OLD	TRUE	Solid Tissue Normal	FALSE	NA
158	TCGA-EL-A3N2-01	TCGA Thyroid Cancer (THCA)	thyroid carcinoma	24	FEMALE	M0	N1	T2	Stage I	Primary Tumor	TCGA-EL-A3N2-01A-11D-A211-05	FALSE	NA	TRUE	Primary Tumor	TRUE	YOUNG
159	TCGA-EL-A3N2-11	TCGA Thyroid Cancer (THCA)	thyroid carcinoma	24	FEMALE	M0	N1	T2	Stage I	Solid Tissue Normal	TCGA-EL-A3N2-11A-11D-A211-05	TRUE	YOUNG	TRUE	Solid Tissue Normal	FALSE	NA
160	TCGA-EL-A3N3-01	TCGA Thyroid Cancer (THCA)	thyroid carcinoma	53	FEMALE	M0	NX	T3	Stage II	Primary Tumor	TCGA-EL-A3N3-01A-11D-A211-05	FALSE	NA	TRUE	Primary Tumor	FALSE	NA
161	TCGA-EL-A3N3-11	TCGA Thyroid Cancer (THCA)	thyroid carcinoma	53	FEMALE	M0	NX	T3	Stage II	Solid Tissue Normal	TCGA-EL-A3N3-11A-11D-A211-05	FALSE	NA	TRUE	Solid Tissue Normal	FALSE	NA
162	TCGA-EL-A3T0-01	TCGA Thyroid Cancer (THCA)	thyroid carcinoma	45	FEMALE	M0	N1	T3	Stage III	Primary Tumor	TCGA-EL-A3T0-01A-22D-A22G-05	FALSE	NA	TRUE	Primary Tumor	FALSE	NA
163	TCGA-EL-A3T0-11	TCGA Thyroid Cancer (THCA)	thyroid carcinoma	45	FEMALE	M0	N1	T3	Stage III	Solid Tissue Normal	TCGA-EL-A3T0-11A-12D-A22G-05	FALSE	NA	TRUE	Solid Tissue Normal	FALSE	NA
164	TCGA-EL-A3T1-01	TCGA Thyroid Cancer (THCA)	thyroid carcinoma	38	FEMALE	M0	N0	T2	Stage I	Primary Tumor	TCGA-EL-A3T1-01A-11D-A22G-05	FALSE	NA	TRUE	Primary Tumor	FALSE	NA
165	TCGA-EL-A3T1-11	TCGA Thyroid Cancer (THCA)	thyroid carcinoma	38	FEMALE	M0	N0	T2	Stage I	Solid Tissue Normal	TCGA-EL-A3T1-11A-11D-A22G-05	FALSE	NA	TRUE	Solid Tissue Normal	FALSE	NA
166	TCGA-EL-A3T2-01	TCGA Thyroid Cancer (THCA)	thyroid carcinoma	55	FEMALE	M0	N1	T2	Stage III	Primary Tumor	TCGA-EL-A3T2-01A-11D-A22G-05	FALSE	NA	TRUE	Primary Tumor	FALSE	NA
167	TCGA-EL-A3T2-11	TCGA Thyroid Cancer (THCA)	thyroid carcinoma	55	FEMALE	M0	N1	T2	Stage III	Solid Tissue Normal	TCGA-EL-A3T2-11A-11D-A22G-05	FALSE	OLD	TRUE	Solid Tissue Normal	FALSE	NA
168	TCGA-EL-A3T3-11	TCGA Thyroid Cancer (THCA)	thyroid carcinoma	63	MALE	M0	N0	T2	Stage II	Solid Tissue Normal	TCGA-EL-A3T3-11A-11D-A22G-05	FALSE	OLD	TRUE	Solid Tissue Normal	FALSE	NA
169	TCGA-EL-A3T6-01	TCGA Thyroid Cancer (THCA)	thyroid carcinoma	34	FEMALE	M0	N0	T3	Stage I	Primary Tumor	TCGA-EL-A3T6-01A-11D-A223-05	FALSE	NA	TRUE	Primary Tumor	FALSE	NA
170	TCGA-EL-A3T6-11	TCGA Thyroid Cancer (THCA)	thyroid carcinoma	34	FEMALE	M0	N0	T3	Stage I	Solid Tissue Normal	TCGA-EL-A3T6-11A-11D-A223-05	FALSE	YOUNG	TRUE	Solid Tissue Normal	FALSE	NA
171	TCGA-EL-A3T7-01	TCGA Thyroid Cancer (THCA)	thyroid carcinoma	47	FEMALE	M0	N0	T2	Stage II	Primary Tumor	TCGA-EL-A3T7-01A-11D-A22G-05	FALSE	NA	TRUE	Primary Tumor	FALSE	NA
172	TCGA-EL-A3T7-11	TCGA Thyroid Cancer (THCA)	thyroid carcinoma	47	FEMALE	M0	N0	T2	Stage II	Solid Tissue Normal	TCGA-EL-A3T7-11A-21D-A22G-05	FALSE	NA	TRUE	Solid Tissue Normal	FALSE	NA
173	TCGA-EL-A3T8-11	TCGA Thyroid Cancer (THCA)	thyroid carcinoma	36	MALE	M0	N0	T2	Stage I	Solid Tissue Normal	TCGA-EL-A3T8-11A-11D-A22G-05	FALSE	NA	TRUE	Solid Tissue Normal	FALSE	NA
174	TCGA-EL-A3TA-11	TCGA Thyroid Cancer (THCA)	thyroid carcinoma	42	MALE	M0	N0	T2	Stage I	Solid Tissue Normal	TCGA-EL-A3TA-11A-12D-A22G-05	FALSE	NA	TRUE	Solid Tissue Normal	FALSE	NA
175	TCGA-EL-A3TB-01	TCGA Thyroid Cancer (THCA)	thyroid carcinoma	47	FEMALE	M0	N1a	T3	Stage III	Primary Tumor	TCGA-EL-A3TB-01A-11D-A22G-05	FALSE	NA	TRUE	Primary Tumor	FALSE	NA
176	TCGA-EL-A3TB-11	TCGA Thyroid Cancer (THCA)	thyroid carcinoma	47	FEMALE	M0	N1a	T3	Stage III	Solid Tissue Normal	TCGA-EL-A3TB-11A-11D-A22G-05	FALSE	NA	TRUE	Solid Tissue Normal	FALSE	NA
177	TCGA-EL-A3ZG-01	TCGA Thyroid Cancer (THCA)	thyroid carcinoma	15	MALE	M0	N0	T3	Stage I	Primary Tumor	TCGA-EL-A3ZG-01A-11D-A23O-05	FALSE	NA	TRUE	Primary Tumor	TRUE	YOUNG
178	TCGA-EL-A3ZG-11	TCGA Thyroid Cancer (THCA)	thyroid carcinoma	15	MALE	M0	N0	T3	Stage I	Solid Tissue Normal	TCGA-EL-A3ZG-11A-13D-A23O-05	TRUE	YOUNG	TRUE	Solid Tissue Normal	FALSE	NA
179	TCGA-EL-A3ZH-11	TCGA Thyroid Cancer (THCA)	thyroid carcinoma	42	FEMALE	M0	N1	T3	Stage I	Solid Tissue Normal	TCGA-EL-A3ZH-11A-11D-A23O-05	FALSE	NA	TRUE	Solid Tissue Normal	FALSE	NA
180	TCGA-EL-A3ZK-01	TCGA Thyroid Cancer (THCA)	thyroid carcinoma	41	FEMALE	M0	N1	T2	Stage I	Primary Tumor	TCGA-EL-A3ZK-01A-21D-A23O-05	FALSE	NA	TRUE	Primary Tumor	FALSE	NA
181	TCGA-EL-A3ZK-11	TCGA Thyroid Cancer (THCA)	thyroid carcinoma	41	FEMALE	M0	N1	T2	Stage I	Solid Tissue Normal	TCGA-EL-A3ZK-11A-11D-A23O-05	FALSE	NA	TRUE	Solid Tissue Normal	FALSE	NA
182	TCGA-EL-A3ZL-11	TCGA Thyroid Cancer (THCA)	thyroid carcinoma	34	FEMALE	M0	N1	T1	Stage I	Solid Tissue Normal	TCGA-EL-A3ZL-11A-11D-A23O-05	FALSE	YOUNG	TRUE	Solid Tissue Normal	FALSE	NA
183	TCGA-EL-A3ZO-11	TCGA Thyroid Cancer (THCA)	thyroid carcinoma	79	FEMALE	M0	N1	T3	Stage III	Solid Tissue Normal	TCGA-EL-A3ZO-11A-12D-A23O-05	TRUE	OLD	TRUE	Solid Tissue Normal	FALSE	NA
184	TCGA-EL-A3ZP-11	TCGA Thyroid Cancer (THCA)	thyroid carcinoma	19	MALE	M0	N1	T4	Stage I	Solid Tissue Normal	TCGA-EL-A3ZP-11A-11D-A23O-05	TRUE	YOUNG	TRUE	Solid Tissue Normal	FALSE	NA
185	TCGA-EL-A3ZQ-01	TCGA Thyroid Cancer (THCA)	thyroid carcinoma	78	FEMALE	M0	N0	T2	Stage II	Primary Tumor	TCGA-EL-A3ZQ-01A-11D-A23O-05	FALSE	NA	TRUE	Primary Tumor	TRUE	OLD
186	TCGA-EL-A3ZR-01	TCGA Thyroid Cancer (THCA)	thyroid carcinoma	46	FEMALE	M0	N0	T2	Stage II	Primary Tumor	TCGA-EL-A3ZR-01A-11D-A23O-05	FALSE	NA	TRUE	Primary Tumor	FALSE	NA
187	TCGA-EL-A3ZS-01	TCGA Thyroid Cancer (THCA)	thyroid carcinoma	22	FEMALE	M0	N1	T1a	Stage I	Primary Tumor	TCGA-EL-A3ZS-01A-12D-A23O-05	FALSE	NA	TRUE	Primary Tumor	TRUE	YOUNG
188	TCGA-EL-A4JV-01	TCGA Thyroid Cancer (THCA)	thyroid carcinoma	41	FEMALE	M0	N0	T2	Stage I	Primary Tumor	TCGA-EL-A4JV-01A-11D-A258-05	FALSE	NA	TRUE	Primary Tumor	FALSE	NA
189	TCGA-EL-A4JX-01	TCGA Thyroid Cancer (THCA)	thyroid carcinoma	31	FEMALE	MX	N0	T3	Stage I	Primary Tumor	TCGA-EL-A4JX-01A-12D-A258-05	FALSE	NA	TRUE	Primary Tumor	FALSE	NA
190	TCGA-EL-A4JZ-01	TCGA Thyroid Cancer (THCA)	thyroid carcinoma	55	FEMALE	M0	N1a	T3	Stage III	Primary Tumor	TCGA-EL-A4JZ-01A-11D-A258-05	FALSE	NA	TRUE	Primary Tumor	FALSE	NA
191	TCGA-EL-A4K4-01	TCGA Thyroid Cancer (THCA)	thyroid carcinoma	33	FEMALE	M0	N1	T3	Stage I	Primary Tumor	TCGA-EL-A4K4-01A-11D-A258-05	FALSE	NA	TRUE	Primary Tumor	FALSE	NA
192	TCGA-EL-A4K7-01	TCGA Thyroid Cancer (THCA)	thyroid carcinoma	74	MALE	M0	N1	T2	Stage III	Primary Tumor	TCGA-EL-A4K7-01A-11D-A258-05	FALSE	NA	TRUE	Primary Tumor	TRUE	OLD
193	TCGA-EL-A4KG-01	TCGA Thyroid Cancer (THCA)	thyroid carcinoma	35	FEMALE	M0	N0	T3	Stage I	Primary Tumor	TCGA-EL-A4KG-01A-11D-A258-05	FALSE	NA	TRUE	Primary Tumor	FALSE	NA
194	TCGA-EL-A4KH-01	TCGA Thyroid Cancer (THCA)	thyroid carcinoma	36	FEMALE	M0	N0	T2	Stage I	Primary Tumor	TCGA-EL-A4KH-01A-11D-A258-05	FALSE	NA	TRUE	Primary Tumor	FALSE	NA
195	TCGA-EM-A1CS-01	TCGA Thyroid Cancer (THCA)	thyroid carcinoma	55	FEMALE	MX	N0	T1	Stage I	Primary Tumor	TCGA-EM-A1CS-01A-11D-A13Z-05	FALSE	NA	TRUE	Primary Tumor	FALSE	NA
196	TCGA-EM-A1CS-11	TCGA Thyroid Cancer (THCA)	thyroid carcinoma	55	FEMALE	MX	N0	T1	Stage I	Solid Tissue Normal	TCGA-EM-A1CS-11A-21D-A13Z-05	FALSE	OLD	TRUE	Solid Tissue Normal	FALSE	NA
197	TCGA-EM-A1CT-11	TCGA Thyroid Cancer (THCA)	thyroid carcinoma	76	MALE	MX	N1b	T1b	Stage IVA	Solid Tissue Normal	TCGA-EM-A1CT-11A-11D-A13Z-05	TRUE	OLD	TRUE	Solid Tissue Normal	FALSE	NA
198	TCGA-EM-A1CU-01	TCGA Thyroid Cancer (THCA)	thyroid carcinoma	31	MALE	M0	N1a	T3	Stage I	Primary Tumor	TCGA-EM-A1CU-01A-11D-A13Z-05	FALSE	NA	TRUE	Primary Tumor	FALSE	NA
199	TCGA-EM-A1CU-11	TCGA Thyroid Cancer (THCA)	thyroid carcinoma	31	MALE	M0	N1a	T3	Stage I	Solid Tissue Normal	TCGA-EM-A1CU-11A-11D-A13Z-05	TRUE	YOUNG	TRUE	Solid Tissue Normal	FALSE	NA
200	TCGA-EM-A1CV-11	TCGA Thyroid Cancer (THCA)	thyroid carcinoma	32	FEMALE	MX	N0	T1	Stage I	Solid Tissue Normal	TCGA-EM-A1CV-11A-11D-A13Z-05	FALSE	YOUNG	TRUE	Solid Tissue Normal	FALSE	NA
201	TCGA-EM-A1CW-11	TCGA Thyroid Cancer (THCA)	thyroid carcinoma	39	FEMALE	MX	N0	T3	Stage I	Solid Tissue Normal	TCGA-EM-A1CW-11A-12D-A13Z-05	FALSE	NA	TRUE	Solid Tissue Normal	FALSE	NA
202	TCGA-EM-A1YA-01	TCGA Thyroid Cancer (THCA)	thyroid carcinoma	74	FEMALE	MX	NX	T2	Stage II	Primary Tumor	TCGA-EM-A1YA-01A-11D-A14Z-05	FALSE	NA	TRUE	Primary Tumor	TRUE	OLD
203	TCGA-EM-A1YC-01	TCGA Thyroid Cancer (THCA)	thyroid carcinoma	71	FEMALE	MX	N0	T3	Stage III	Primary Tumor	TCGA-EM-A1YC-01A-11D-A14Z-05	FALSE	NA	TRUE	Primary Tumor	TRUE	OLD
204	TCGA-EM-A1YC-11	TCGA Thyroid Cancer (THCA)	thyroid carcinoma	71	FEMALE	MX	N0	T3	Stage III	Solid Tissue Normal	TCGA-EM-A1YC-11A-11D-A14Z-05	TRUE	OLD	TRUE	Solid Tissue Normal	FALSE	NA
205	TCGA-EM-A1YD-01	TCGA Thyroid Cancer (THCA)	thyroid carcinoma	53	FEMALE	MX	N0	T2	Stage II	Primary Tumor	TCGA-EM-A1YD-01A-11D-A14Z-05	FALSE	NA	TRUE	Primary Tumor	FALSE	NA
206	TCGA-EM-A1YD-11	TCGA Thyroid Cancer (THCA)	thyroid carcinoma	53	FEMALE	MX	N0	T2	Stage II	Solid Tissue Normal	TCGA-EM-A1YD-11A-11D-A14Z-05	FALSE	NA	TRUE	Solid Tissue Normal	FALSE	NA
207	TCGA-EM-A1YE-01	TCGA Thyroid Cancer (THCA)	thyroid carcinoma	47	FEMALE	MX	N0	T2	Stage II	Primary Tumor	TCGA-EM-A1YE-01A-11D-A14Z-05	FALSE	NA	TRUE	Primary Tumor	FALSE	NA
208	TCGA-EM-A1YE-11	TCGA Thyroid Cancer (THCA)	thyroid carcinoma	47	FEMALE	MX	N0	T2	Stage II	Solid Tissue Normal	TCGA-EM-A1YE-11A-11D-A14Z-05	FALSE	NA	TRUE	Solid Tissue Normal	FALSE	NA
209	TCGA-EM-A22I-01	TCGA Thyroid Cancer (THCA)	thyroid carcinoma	52	FEMALE	MX	N0	T3	Stage III	Primary Tumor	TCGA-EM-A22I-01A-11D-A17Y-05	FALSE	NA	TRUE	Primary Tumor	FALSE	NA
210	TCGA-EM-A22J-01	TCGA Thyroid Cancer (THCA)	thyroid carcinoma	56	FEMALE	MX	N0	T2	Stage II	Primary Tumor	TCGA-EM-A22J-01A-11D-A17Y-05	FALSE	NA	TRUE	Primary Tumor	FALSE	NA
211	TCGA-EM-A22L-01	TCGA Thyroid Cancer (THCA)	thyroid carcinoma	33	FEMALE	MX	N0	T2	Stage I	Primary Tumor	TCGA-EM-A22L-01A-11D-A17Y-05	FALSE	NA	TRUE	Primary Tumor	FALSE	NA
212	TCGA-EM-A22O-01	TCGA Thyroid Cancer (THCA)	thyroid carcinoma	75	MALE	MX	N1a	T4a	Stage IVA	Primary Tumor	TCGA-EM-A22O-01A-11D-A17Y-05	FALSE	NA	TRUE	Primary Tumor	TRUE	OLD
213	TCGA-EM-A22P-01	TCGA Thyroid Cancer (THCA)	thyroid carcinoma	64	MALE	MX	N1b	T1b	Stage IVA	Primary Tumor	TCGA-EM-A22P-01A-11D-A19K-05	FALSE	NA	TRUE	Primary Tumor	FALSE	NA
214	TCGA-EM-A22Q-01	TCGA Thyroid Cancer (THCA)	thyroid carcinoma	36	MALE	MX	N0	T3	Stage I	Primary Tumor	TCGA-EM-A22Q-01A-11D-A17Y-05	FALSE	NA	TRUE	Primary Tumor	FALSE	NA
215	TCGA-EM-A2CJ-01	TCGA Thyroid Cancer (THCA)	thyroid carcinoma	49	FEMALE	MX	NX	T1b	Stage I	Primary Tumor	TCGA-EM-A2CJ-01A-11D-A17Y-05	FALSE	NA	TRUE	Primary Tumor	FALSE	NA
216	TCGA-EM-A2CL-01	TCGA Thyroid Cancer (THCA)	thyroid carcinoma	31	MALE	MX	NX	T2	Stage I	Primary Tumor	TCGA-EM-A2CL-01A-11D-A17Y-05	FALSE	NA	TRUE	Primary Tumor	FALSE	NA
217	TCGA-EM-A2CN-01	TCGA Thyroid Cancer (THCA)	thyroid carcinoma	62	MALE	M1	N0	T3	Stage IVC	Primary Tumor	TCGA-EM-A2CN-01A-11D-A19K-05	FALSE	NA	TRUE	Primary Tumor	FALSE	NA
218	TCGA-EM-A2CR-01	TCGA Thyroid Cancer (THCA)	thyroid carcinoma	46	FEMALE	MX	N0	T2	Stage II	Primary Tumor	TCGA-EM-A2CR-01A-11D-A17Y-05	FALSE	NA	TRUE	Primary Tumor	FALSE	NA
219	TCGA-EM-A2CS-01	TCGA Thyroid Cancer (THCA)	thyroid carcinoma	51	FEMALE	MX	N1b	T3	Stage IVA	Primary Tumor	TCGA-EM-A2CS-01A-11D-A19K-05	FALSE	NA	TRUE	Primary Tumor	FALSE	NA
220	TCGA-EM-A2CT-01	TCGA Thyroid Cancer (THCA)	thyroid carcinoma	20	FEMALE	MX	N0	T1b	Stage I	Primary Tumor	TCGA-EM-A2CT-01A-11D-A17Y-05	FALSE	NA	TRUE	Primary Tumor	TRUE	YOUNG
221	TCGA-EM-A2CU-01	TCGA Thyroid Cancer (THCA)	thyroid carcinoma	47	FEMALE	MX	N1a	T2	Stage III	Primary Tumor	TCGA-EM-A2CU-01A-12D-A17Y-05	FALSE	NA	TRUE	Primary Tumor	FALSE	NA
222	TCGA-EM-A2OV-01	TCGA Thyroid Cancer (THCA)	thyroid carcinoma	64	FEMALE	MX	N0	T2	Stage II	Primary Tumor	TCGA-EM-A2OV-01A-11D-A203-05	FALSE	NA	TRUE	Primary Tumor	FALSE	NA
223	TCGA-EM-A2OW-01	TCGA Thyroid Cancer (THCA)	thyroid carcinoma	37	FEMALE	MX	NX	T1b	Stage I	Primary Tumor	TCGA-EM-A2OW-01A-11D-A203-05	FALSE	NA	TRUE	Primary Tumor	FALSE	NA
224	TCGA-EM-A2OY-01	TCGA Thyroid Cancer (THCA)	thyroid carcinoma	46	FEMALE	MX	N0	T2	Stage II	Primary Tumor	TCGA-EM-A2OY-01A-11D-A203-05	FALSE	NA	TRUE	Primary Tumor	FALSE	NA
225	TCGA-EM-A2OZ-01	TCGA Thyroid Cancer (THCA)	thyroid carcinoma	66	MALE	MX	N0	T1b	Stage I	Primary Tumor	TCGA-EM-A2OZ-01A-11D-A203-05	FALSE	NA	TRUE	Primary Tumor	FALSE	NA
226	TCGA-EM-A2P1-01	TCGA Thyroid Cancer (THCA)	thyroid carcinoma	33	MALE	MX	N1b	T2	Stage I	Primary Tumor	TCGA-EM-A2P1-01A-11D-A203-05	FALSE	NA	TRUE	Primary Tumor	FALSE	NA
227	TCGA-EM-A2P2-01	TCGA Thyroid Cancer (THCA)	thyroid carcinoma	46	MALE	MX	N0	T3	Stage III	Primary Tumor	TCGA-EM-A2P2-01A-11D-A203-05	FALSE	NA	TRUE	Primary Tumor	FALSE	NA
228	TCGA-EM-A2P3-01	TCGA Thyroid Cancer (THCA)	thyroid carcinoma	47	FEMALE	MX	NX	T1b	Stage I	Primary Tumor	TCGA-EM-A2P3-01A-11D-A203-05	FALSE	NA	TRUE	Primary Tumor	FALSE	NA
229	TCGA-EM-A3AK-01	TCGA Thyroid Cancer (THCA)	thyroid carcinoma	62	FEMALE	MX	N0	T1b	Stage I	Primary Tumor	TCGA-EM-A3AK-01A-11D-A203-05	FALSE	NA	TRUE	Primary Tumor	FALSE	NA
230	TCGA-EM-A3AN-01	TCGA Thyroid Cancer (THCA)	thyroid carcinoma	36	FEMALE	MX	N1b	T1b	Stage I	Primary Tumor	TCGA-EM-A3AN-01A-11D-A203-05	FALSE	NA	TRUE	Primary Tumor	FALSE	NA
231	TCGA-EM-A3AR-01	TCGA Thyroid Cancer (THCA)	thyroid carcinoma	41	MALE	MX	N1a	T1b	Stage I	Primary Tumor	TCGA-EM-A3AR-01A-12D-A211-05	FALSE	NA	TRUE	Primary Tumor	FALSE	NA
232	TCGA-EM-A3FJ-01	TCGA Thyroid Cancer (THCA)	thyroid carcinoma	24	FEMALE	MX	N1b	T1a	Stage I	Primary Tumor	TCGA-EM-A3FJ-01A-11D-A21B-05	FALSE	NA	TRUE	Primary Tumor	TRUE	YOUNG
233	TCGA-EM-A3FK-01	TCGA Thyroid Cancer (THCA)	thyroid carcinoma	30	FEMALE	MX	N1b	T1b	Stage I	Primary Tumor	TCGA-EM-A3FK-01A-11D-A21B-05	FALSE	NA	TRUE	Primary Tumor	FALSE	NA
234	TCGA-EM-A3FL-01	TCGA Thyroid Cancer (THCA)	thyroid carcinoma	63	FEMALE	MX	NX	T1b	Stage I	Primary Tumor	TCGA-EM-A3FL-01A-11D-A21B-05	FALSE	NA	TRUE	Primary Tumor	FALSE	NA
235	TCGA-EM-A3FN-01	TCGA Thyroid Cancer (THCA)	thyroid carcinoma	42	FEMALE	MX	N0	T3	Stage I	Primary Tumor	TCGA-EM-A3FN-01A-11D-A21B-05	FALSE	NA	TRUE	Primary Tumor	FALSE	NA
236	TCGA-EM-A3FO-01	TCGA Thyroid Cancer (THCA)	thyroid carcinoma	40	MALE	MX	N0	T3	Stage I	Primary Tumor	TCGA-EM-A3FO-01A-11D-A21B-05	FALSE	NA	TRUE	Primary Tumor	FALSE	NA
237	TCGA-EM-A3FP-01	TCGA Thyroid Cancer (THCA)	thyroid carcinoma	71	FEMALE	MX	N0	T2	Stage II	Primary Tumor	TCGA-EM-A3FP-01A-11D-A21B-05	FALSE	NA	TRUE	Primary Tumor	TRUE	OLD
238	TCGA-EM-A3FR-01	TCGA Thyroid Cancer (THCA)	thyroid carcinoma	55	FEMALE	MX	N1a	T2	Stage III	Primary Tumor	TCGA-EM-A3FR-01A-11D-A223-05	FALSE	NA	TRUE	Primary Tumor	FALSE	NA
239	TCGA-EM-A3O6-01	TCGA Thyroid Cancer (THCA)	thyroid carcinoma	54	FEMALE	MX	NX	T2	Stage II	Primary Tumor	TCGA-EM-A3O6-01A-11D-A223-05	FALSE	NA	TRUE	Primary Tumor	FALSE	NA
240	TCGA-EM-A3O8-01	TCGA Thyroid Cancer (THCA)	thyroid carcinoma	33	FEMALE	MX	N0	T1b	Stage I	Primary Tumor	TCGA-EM-A3O8-01A-11D-A223-05	FALSE	NA	TRUE	Primary Tumor	FALSE	NA
241	TCGA-EM-A3OA-01	TCGA Thyroid Cancer (THCA)	thyroid carcinoma	55	FEMALE	MX	N0	T2	Stage II	Primary Tumor	TCGA-EM-A3OA-01A-11D-A223-05	FALSE	NA	TRUE	Primary Tumor	FALSE	NA
242	TCGA-EM-A3ST-01	TCGA Thyroid Cancer (THCA)	thyroid carcinoma	62	FEMALE	MX	N0	T3	Stage III	Primary Tumor	TCGA-EM-A3ST-01A-11D-A231-05	FALSE	NA	TRUE	Primary Tumor	FALSE	NA
243	TCGA-EM-A3ST-11	TCGA Thyroid Cancer (THCA)	thyroid carcinoma	62	FEMALE	MX	N0	T3	Stage III	Solid Tissue Normal	TCGA-EM-A3ST-11A-11D-A231-05	FALSE	OLD	TRUE	Solid Tissue Normal	FALSE	NA
244	TCGA-EM-A3SU-01	TCGA Thyroid Cancer (THCA)	thyroid carcinoma	43	FEMALE	MX	N1b	T2	Stage I	Primary Tumor	TCGA-EM-A3SU-01A-11D-A231-05	FALSE	NA	TRUE	Primary Tumor	FALSE	NA
245	TCGA-EM-A3SX-01	TCGA Thyroid Cancer (THCA)	thyroid carcinoma	28	FEMALE	MX	N1a	T3	Stage I	Primary Tumor	TCGA-EM-A3SX-01A-11D-A231-05	FALSE	NA	TRUE	Primary Tumor	FALSE	NA
246	TCGA-EM-A3SZ-01	TCGA Thyroid Cancer (THCA)	thyroid carcinoma	42	FEMALE	MX	N0	T2	Stage I	Primary Tumor	TCGA-EM-A3SZ-01A-11D-A231-05	FALSE	NA	TRUE	Primary Tumor	FALSE	NA
247	TCGA-EM-A4FH-01	TCGA Thyroid Cancer (THCA)	thyroid carcinoma	69	MALE	MX	NX	T3	Stage III	Primary Tumor	TCGA-EM-A4FH-01A-11D-A258-05	FALSE	NA	TRUE	Primary Tumor	FALSE	NA
248	TCGA-EM-A4FK-01	TCGA Thyroid Cancer (THCA)	thyroid carcinoma	33	FEMALE	MX	NX	T2	Stage I	Primary Tumor	TCGA-EM-A4FK-01A-11D-A258-05	FALSE	NA	TRUE	Primary Tumor	FALSE	NA
249	TCGA-EM-A4FN-01	TCGA Thyroid Cancer (THCA)	thyroid carcinoma	49	FEMALE	MX	N1b	T1b	Stage IVA	Primary Tumor	TCGA-EM-A4FN-01A-11D-A258-05	FALSE	NA	TRUE	Primary Tumor	FALSE	NA
250	TCGA-EM-A4FO-01	TCGA Thyroid Cancer (THCA)	thyroid carcinoma	72	MALE	MX	N0	T1b	Stage I	Primary Tumor	TCGA-EM-A4FO-01A-11D-A258-05	FALSE	NA	TRUE	Primary Tumor	TRUE	OLD
251	TCGA-EM-A4FQ-01	TCGA Thyroid Cancer (THCA)	thyroid carcinoma	42	FEMALE	MX	N1	T2	Stage I	Primary Tumor	TCGA-EM-A4FQ-01A-11D-A258-05	FALSE	NA	TRUE	Primary Tumor	FALSE	NA
252	TCGA-EM-A4FU-01	TCGA Thyroid Cancer (THCA)	thyroid carcinoma	35	MALE	MX	NX	T3	Stage I	Primary Tumor	TCGA-EM-A4FU-01A-11D-A258-05	FALSE	NA	TRUE	Primary Tumor	FALSE	NA
253	TCGA-EM-A4G1-01	TCGA Thyroid Cancer (THCA)	thyroid carcinoma	26	FEMALE	MX	N0	T1b	Stage I	Primary Tumor	TCGA-EM-A4G1-01A-11D-A258-05	FALSE	NA	TRUE	Primary Tumor	TRUE	YOUNG
254	TCGA-ET-A25I-01	TCGA Thyroid Cancer (THCA)	thyroid carcinoma	37	FEMALE	MX	N0	T2	Stage I	Primary Tumor	TCGA-ET-A25I-01A-11D-A16P-05	FALSE	NA	TRUE	Primary Tumor	FALSE	NA
255	TCGA-ET-A25J-01	TCGA Thyroid Cancer (THCA)	thyroid carcinoma	40	FEMALE	MX	N1a	T2	Stage I	Primary Tumor	TCGA-ET-A25J-01A-11D-A16P-05	FALSE	NA	TRUE	Primary Tumor	FALSE	NA
256	TCGA-ET-A25J-11	TCGA Thyroid Cancer (THCA)	thyroid carcinoma	40	FEMALE	MX	N1a	T2	Stage I	Solid Tissue Normal	TCGA-ET-A25J-11A-01D-A16P-05	FALSE	NA	TRUE	Solid Tissue Normal	FALSE	NA
257	TCGA-ET-A25L-01	TCGA Thyroid Cancer (THCA)	thyroid carcinoma	52	FEMALE	MX	N1b	T3	Stage IVA	Primary Tumor	TCGA-ET-A25L-01A-11D-A16P-05	FALSE	NA	TRUE	Primary Tumor	FALSE	NA
258	TCGA-ET-A25M-01	TCGA Thyroid Cancer (THCA)	thyroid carcinoma	33	MALE	MX	N1	T2	Stage I	Primary Tumor	TCGA-ET-A25M-01A-11D-A16P-05	FALSE	NA	TRUE	Primary Tumor	FALSE	NA
259	TCGA-ET-A25N-11	TCGA Thyroid Cancer (THCA)	thyroid carcinoma	28	FEMALE	MX	N1a	T2	Stage I	Solid Tissue Normal	TCGA-ET-A25N-11A-01D-A16P-05	TRUE	YOUNG	TRUE	Solid Tissue Normal	FALSE	NA
260	TCGA-ET-A25O-01	TCGA Thyroid Cancer (THCA)	thyroid carcinoma	35	FEMALE	MX	N1a	T2	Stage I	Primary Tumor	TCGA-ET-A25O-01A-11D-A16P-05	FALSE	NA	TRUE	Primary Tumor	FALSE	NA
261	TCGA-ET-A25P-01	TCGA Thyroid Cancer (THCA)	thyroid carcinoma	24	FEMALE	MX	N0	T1	Stage I	Primary Tumor	TCGA-ET-A25P-01A-11D-A16P-05	FALSE	NA	TRUE	Primary Tumor	TRUE	YOUNG
262	TCGA-ET-A25R-01	TCGA Thyroid Cancer (THCA)	thyroid carcinoma	51	FEMALE	MX	NX	T3	Stage III	Primary Tumor	TCGA-ET-A25R-01A-11D-A16P-05	FALSE	NA	TRUE	Primary Tumor	FALSE	NA
263	TCGA-ET-A2MX-01	TCGA Thyroid Cancer (THCA)	thyroid carcinoma	27	MALE	MX	N1a	T2	Stage I	Primary Tumor	TCGA-ET-A2MX-01A-11D-A23O-05	FALSE	NA	TRUE	Primary Tumor	TRUE	YOUNG
264	TCGA-ET-A2MY-01	TCGA Thyroid Cancer (THCA)	thyroid carcinoma	72	FEMALE	MX	NX	T1b	Stage I	Primary Tumor	TCGA-ET-A2MY-01A-11D-A18G-05	FALSE	NA	TRUE	Primary Tumor	TRUE	OLD
265	TCGA-ET-A2MY-11	TCGA Thyroid Cancer (THCA)	thyroid carcinoma	72	FEMALE	MX	NX	T1b	Stage I	Solid Tissue Normal	TCGA-ET-A2MY-11B-11D-A18G-05	TRUE	OLD	TRUE	Solid Tissue Normal	FALSE	NA
266	TCGA-ET-A2MZ-01	TCGA Thyroid Cancer (THCA)	thyroid carcinoma	39	MALE	MX	N0	T1b	Stage I	Primary Tumor	TCGA-ET-A2MZ-01A-12D-A19K-05	FALSE	NA	TRUE	Primary Tumor	FALSE	NA
267	TCGA-ET-A2N0-01	TCGA Thyroid Cancer (THCA)	thyroid carcinoma	51	FEMALE	MX	N1a	T1b	Stage III	Primary Tumor	TCGA-ET-A2N0-01A-11D-A18G-05	FALSE	NA	TRUE	Primary Tumor	FALSE	NA
268	TCGA-ET-A2N1-01	TCGA Thyroid Cancer (THCA)	thyroid carcinoma	47	FEMALE	MX	N1a	T2	Stage III	Primary Tumor	TCGA-ET-A2N1-01A-11D-A18G-05	FALSE	NA	TRUE	Primary Tumor	FALSE	NA
269	TCGA-ET-A2N3-01	TCGA Thyroid Cancer (THCA)	thyroid carcinoma	34	FEMALE	MX	NX	T2	Stage I	Primary Tumor	TCGA-ET-A2N3-01B-21D-A23O-05	FALSE	NA	TRUE	Primary Tumor	FALSE	NA
270	TCGA-ET-A2N4-01	TCGA Thyroid Cancer (THCA)	thyroid carcinoma	53	FEMALE	MX	N0	T3	Stage III	Primary Tumor	TCGA-ET-A2N4-01A-12D-A19K-05	FALSE	NA	TRUE	Primary Tumor	FALSE	NA
271	TCGA-ET-A2N5-01	TCGA Thyroid Cancer (THCA)	thyroid carcinoma	46	FEMALE	MX	NX	T3	Stage III	Primary Tumor	TCGA-ET-A2N5-01A-11D-A18G-05	FALSE	NA	TRUE	Primary Tumor	FALSE	NA
272	TCGA-ET-A2N5-11	TCGA Thyroid Cancer (THCA)	thyroid carcinoma	46	FEMALE	MX	NX	T3	Stage III	Solid Tissue Normal	TCGA-ET-A2N5-11B-11D-A18G-05	FALSE	NA	TRUE	Solid Tissue Normal	FALSE	NA
273	TCGA-ET-A39I-01	TCGA Thyroid Cancer (THCA)	thyroid carcinoma	83	FEMALE	MX	NX	T1	Stage I	Primary Tumor	TCGA-ET-A39I-01A-11D-A19K-05	FALSE	NA	TRUE	Primary Tumor	TRUE	OLD
274	TCGA-ET-A39J-01	TCGA Thyroid Cancer (THCA)	thyroid carcinoma	23	FEMALE	MX	NX	T2	Stage I	Primary Tumor	TCGA-ET-A39J-01A-11D-A19K-05	FALSE	NA	TRUE	Primary Tumor	TRUE	YOUNG
275	TCGA-ET-A39K-01	TCGA Thyroid Cancer (THCA)	thyroid carcinoma	48	FEMALE	MX	N1a	T3	Stage III	Primary Tumor	TCGA-ET-A39K-01A-11D-A19K-05	FALSE	NA	TRUE	Primary Tumor	FALSE	NA
276	TCGA-ET-A39L-01	TCGA Thyroid Cancer (THCA)	thyroid carcinoma	20	FEMALE	MX	N0	T3	Stage I	Primary Tumor	TCGA-ET-A39L-01A-12D-A19K-05	FALSE	NA	TRUE	Primary Tumor	TRUE	YOUNG
277	TCGA-ET-A39M-01	TCGA Thyroid Cancer (THCA)	thyroid carcinoma	34	MALE	MX	NX	T2	Stage I	Primary Tumor	TCGA-ET-A39M-01A-11D-A19K-05	FALSE	NA	TRUE	Primary Tumor	FALSE	NA
278	TCGA-ET-A39N-01	TCGA Thyroid Cancer (THCA)	thyroid carcinoma	35	FEMALE	MX	NX	T3	Stage I	Primary Tumor	TCGA-ET-A39N-01A-11D-A19K-05	FALSE	NA	TRUE	Primary Tumor	FALSE	NA
279	TCGA-ET-A39S-01	TCGA Thyroid Cancer (THCA)	thyroid carcinoma	27	FEMALE	MX	N0	T1	Stage I	Primary Tumor	TCGA-ET-A39S-01A-11D-A19K-05	FALSE	NA	TRUE	Primary Tumor	TRUE	YOUNG
280	TCGA-ET-A3BN-01	TCGA Thyroid Cancer (THCA)	thyroid carcinoma	33	FEMALE	MX	NX	T2	Stage I	Primary Tumor	TCGA-ET-A3BN-01A-11D-A19K-05	FALSE	NA	TRUE	Primary Tumor	FALSE	NA
281	TCGA-ET-A3BO-01	TCGA Thyroid Cancer (THCA)	thyroid carcinoma	44	FEMALE	MX	N1a	T3	Stage I	Primary Tumor	TCGA-ET-A3BO-01A-11D-A19K-05	FALSE	NA	TRUE	Primary Tumor	FALSE	NA
282	TCGA-ET-A3BP-01	TCGA Thyroid Cancer (THCA)	thyroid carcinoma	34	FEMALE	MX	N1a	T2	Stage I	Primary Tumor	TCGA-ET-A3BP-01A-21D-A19K-05	FALSE	NA	TRUE	Primary Tumor	FALSE	NA
283	TCGA-ET-A3BQ-01	TCGA Thyroid Cancer (THCA)	thyroid carcinoma	27	FEMALE	MX	N0	T2	Stage I	Primary Tumor	TCGA-ET-A3BQ-01B-11D-A203-05	FALSE	NA	TRUE	Primary Tumor	TRUE	YOUNG
284	TCGA-ET-A3BS-01	TCGA Thyroid Cancer (THCA)	thyroid carcinoma	42	MALE	MX	N1a	T3	Stage I	Primary Tumor	TCGA-ET-A3BS-01A-11D-A203-05	FALSE	NA	TRUE	Primary Tumor	FALSE	NA
285	TCGA-ET-A3BT-01	TCGA Thyroid Cancer (THCA)	thyroid carcinoma	60	FEMALE	MX	N1b	T2	Stage IVA	Primary Tumor	TCGA-ET-A3BT-01A-11D-A19K-05	FALSE	NA	TRUE	Primary Tumor	FALSE	NA
286	TCGA-ET-A3BU-01	TCGA Thyroid Cancer (THCA)	thyroid carcinoma	28	MALE	MX	N1a	T1	Stage I	Primary Tumor	TCGA-ET-A3BU-01A-11D-A19K-05	FALSE	NA	TRUE	Primary Tumor	FALSE	NA
287	TCGA-ET-A3BV-01	TCGA Thyroid Cancer (THCA)	thyroid carcinoma	47	FEMALE	MX	N1a	T2	Stage III	Primary Tumor	TCGA-ET-A3BV-01A-11D-A19K-05	FALSE	NA	TRUE	Primary Tumor	FALSE	NA
288	TCGA-ET-A3BX-01	TCGA Thyroid Cancer (THCA)	thyroid carcinoma	24	MALE	MX	N1a	T3	Stage I	Primary Tumor	TCGA-ET-A3BX-01A-11D-A19K-05	FALSE	NA	TRUE	Primary Tumor	TRUE	YOUNG
289	TCGA-ET-A3DO-01	TCGA Thyroid Cancer (THCA)	thyroid carcinoma	33	FEMALE	MX	NX	T2	Stage I	Primary Tumor	TCGA-ET-A3DO-01A-11D-A19K-05	FALSE	NA	TRUE	Primary Tumor	FALSE	NA
290	TCGA-ET-A3DP-01	TCGA Thyroid Cancer (THCA)	thyroid carcinoma	43	FEMALE	MX	NX	T2	Stage I	Primary Tumor	TCGA-ET-A3DP-01A-11D-A21B-05	FALSE	NA	TRUE	Primary Tumor	FALSE	NA
291	TCGA-ET-A3DP-11	TCGA Thyroid Cancer (THCA)	thyroid carcinoma	43	FEMALE	MX	NX	T2	Stage I	Solid Tissue Normal	TCGA-ET-A3DP-11A-22D-A21B-05	FALSE	NA	TRUE	Solid Tissue Normal	FALSE	NA
292	TCGA-ET-A3DR-01	TCGA Thyroid Cancer (THCA)	thyroid carcinoma	42	FEMALE	MX	N1a	T1	Stage I	Primary Tumor	TCGA-ET-A3DR-01A-11D-A19K-05	FALSE	NA	TRUE	Primary Tumor	FALSE	NA
293	TCGA-ET-A3DS-01	TCGA Thyroid Cancer (THCA)	thyroid carcinoma	33	FEMALE	MX	N0	T1	Stage I	Primary Tumor	TCGA-ET-A3DS-01A-11D-A19K-05	FALSE	NA	TRUE	Primary Tumor	FALSE	NA
294	TCGA-ET-A3DU-01	TCGA Thyroid Cancer (THCA)	thyroid carcinoma	21	FEMALE	MX	N1a	T1	Stage I	Primary Tumor	TCGA-ET-A3DU-01A-11D-A19K-05	FALSE	NA	TRUE	Primary Tumor	TRUE	YOUNG
295	TCGA-ET-A3DV-01	TCGA Thyroid Cancer (THCA)	thyroid carcinoma	68	FEMALE	MX	N0	T3	Stage II	Primary Tumor	TCGA-ET-A3DV-01A-12D-A203-05	FALSE	NA	TRUE	Primary Tumor	FALSE	NA
296	TCGA-ET-A3DW-01	TCGA Thyroid Cancer (THCA)	thyroid carcinoma	64	MALE	MX	N1	T2	Stage III	Primary Tumor	TCGA-ET-A3DW-01A-11D-A19K-05	FALSE	NA	TRUE	Primary Tumor	FALSE	NA
297	TCGA-ET-A3DW-11	TCGA Thyroid Cancer (THCA)	thyroid carcinoma	64	MALE	MX	N1	T2	Stage III	Solid Tissue Normal	TCGA-ET-A3DW-11A-11D-A19K-05	TRUE	OLD	TRUE	Solid Tissue Normal	FALSE	NA
298	TCGA-ET-A40P-01	TCGA Thyroid Cancer (THCA)	thyroid carcinoma	32	FEMALE	MX	N0	T2	Stage I	Primary Tumor	TCGA-ET-A40P-01A-11D-A23O-05	FALSE	NA	TRUE	Primary Tumor	FALSE	NA
299	TCGA-ET-A40S-01	TCGA Thyroid Cancer (THCA)	thyroid carcinoma	62	MALE	MX	N0	T2	Stage II	Primary Tumor	TCGA-ET-A40S-01A-11D-A23O-05	FALSE	NA	TRUE	Primary Tumor	FALSE	NA
300	TCGA-ET-A40T-01	TCGA Thyroid Cancer (THCA)	thyroid carcinoma	26	FEMALE	MX	N1a	T2	Stage I	Primary Tumor	TCGA-ET-A40T-01A-11D-A23O-05	FALSE	NA	TRUE	Primary Tumor	TRUE	YOUNG
301	TCGA-ET-A4KN-01	TCGA Thyroid Cancer (THCA)	thyroid carcinoma	51	FEMALE	MX	N0	T3	Stage III	Primary Tumor	TCGA-ET-A4KN-01A-11D-A258-05	FALSE	NA	TRUE	Primary Tumor	FALSE	NA
302	TCGA-ET-A4KQ-01	TCGA Thyroid Cancer (THCA)	thyroid carcinoma	45	FEMALE	MX	NX	T2	Stage II	Primary Tumor	TCGA-ET-A4KQ-01A-12D-A258-05	FALSE	NA	TRUE	Primary Tumor	FALSE	NA
303	TCGA-FE-A22Z-01	TCGA Thyroid Cancer (THCA)	thyroid carcinoma	61	FEMALE	MX	N1	T4a	Stage IVA	Primary Tumor	TCGA-FE-A22Z-01A-11D-A16P-05	FALSE	NA	TRUE	Primary Tumor	FALSE	NA
304	TCGA-FE-A230-01	TCGA Thyroid Cancer (THCA)	thyroid carcinoma	30	FEMALE	MX	N1a	T3	Stage I	Primary Tumor	TCGA-FE-A230-01A-11D-A14Z-05	FALSE	NA	TRUE	Primary Tumor	FALSE	NA
305	TCGA-FE-A232-01	TCGA Thyroid Cancer (THCA)	thyroid carcinoma	44	FEMALE	MX	NX	T3	Stage I	Primary Tumor	TCGA-FE-A232-01A-11D-A14Z-05	FALSE	NA	TRUE	Primary Tumor	FALSE	NA
306	TCGA-FE-A234-01	TCGA Thyroid Cancer (THCA)	thyroid carcinoma	26	FEMALE	MX	N1	T2	Stage I	Primary Tumor	TCGA-FE-A234-01A-11D-A14Z-05	FALSE	NA	TRUE	Primary Tumor	TRUE	YOUNG
307	TCGA-FE-A236-01	TCGA Thyroid Cancer (THCA)	thyroid carcinoma	33	MALE	MX	N1	T2	Stage I	Primary Tumor	TCGA-FE-A236-01A-11D-A16P-05	FALSE	NA	TRUE	Primary Tumor	FALSE	NA
308	TCGA-FE-A237-01	TCGA Thyroid Cancer (THCA)	thyroid carcinoma	19	FEMALE	MX	N1	T3	Stage I	Primary Tumor	TCGA-FE-A237-01A-11D-A16P-05	FALSE	NA	TRUE	Primary Tumor	TRUE	YOUNG
309	TCGA-FE-A238-01	TCGA Thyroid Cancer (THCA)	thyroid carcinoma	36	FEMALE	MX	N0	T3	Stage I	Primary Tumor	TCGA-FE-A238-01A-11D-A16P-05	FALSE	NA	TRUE	Primary Tumor	FALSE	NA
310	TCGA-FE-A3PC-01	TCGA Thyroid Cancer (THCA)	thyroid carcinoma	37	FEMALE	MX	N1	T3	Stage I	Primary Tumor	TCGA-FE-A3PC-01A-11D-A223-05	FALSE	NA	TRUE	Primary Tumor	FALSE	NA
311	TCGA-FK-A3SB-01	TCGA Thyroid Cancer (THCA)	thyroid carcinoma	28	FEMALE	MX	N1a	T3	Stage I	Primary Tumor	TCGA-FK-A3SB-01A-11D-A22G-05	FALSE	NA	TRUE	Primary Tumor	FALSE	NA
312	TCGA-FK-A3SE-01	TCGA Thyroid Cancer (THCA)	thyroid carcinoma	31	FEMALE	MX	N1a	T2	Stage I	Primary Tumor	TCGA-FK-A3SE-01A-11D-A22G-05	FALSE	NA	TRUE	Primary Tumor	FALSE	NA
313	TCGA-FK-A3SG-01	TCGA Thyroid Cancer (THCA)	thyroid carcinoma	21	FEMALE	MX	N1b	T2	Stage I	Primary Tumor	TCGA-FK-A3SG-01A-11D-A22G-05	FALSE	NA	TRUE	Primary Tumor	TRUE	YOUNG
314	TCGA-FK-A3SH-01	TCGA Thyroid Cancer (THCA)	thyroid carcinoma	50	FEMALE	MX	N1a	T2	Stage III	Primary Tumor	TCGA-FK-A3SH-01A-11D-A22G-05	FALSE	NA	TRUE	Primary Tumor	FALSE	NA
315	TCGA-FK-A4UB-01	TCGA Thyroid Cancer (THCA)	thyroid carcinoma	51	MALE	MX	N1a	T3	Stage III	Primary Tumor	TCGA-FK-A4UB-01A-11D-A258-05	FALSE	NA	TRUE	Primary Tumor	FALSE	NA
316	TCGA-FY-A2QD-01	TCGA Thyroid Cancer (THCA)	thyroid carcinoma	61	FEMALE		N0	T1		Primary Tumor	TCGA-FY-A2QD-01A-11D-A19K-05	FALSE	NA	TRUE	Primary Tumor	FALSE	NA
317	TCGA-FY-A3NN-01	TCGA Thyroid Cancer (THCA)	thyroid carcinoma	48	FEMALE	MX	N1a	T1b	Stage III	Primary Tumor	TCGA-FY-A3NN-01A-11D-A21B-05	FALSE	NA	TRUE	Primary Tumor	FALSE	NA
318	TCGA-FY-A3ON-01	TCGA Thyroid Cancer (THCA)	thyroid carcinoma	20	MALE	MX	N1	T2	Stage I	Primary Tumor	TCGA-FY-A3ON-01A-11D-A223-05	FALSE	NA	TRUE	Primary Tumor	TRUE	YOUNG
319	TCGA-FY-A3R6-01	TCGA Thyroid Cancer (THCA)	thyroid carcinoma	57	FEMALE	MX	N1b	T2	Stage IVA	Primary Tumor	TCGA-FY-A3R6-01A-11D-A223-05	FALSE	NA	TRUE	Primary Tumor	FALSE	NA
320	TCGA-FY-A3R9-01	TCGA Thyroid Cancer (THCA)	thyroid carcinoma	66	FEMALE	MX	N0	T1a	Stage I	Primary Tumor	TCGA-FY-A3R9-01A-11D-A223-05	FALSE	NA	TRUE	Primary Tumor	FALSE	NA
321	TCGA-FY-A3TY-01	TCGA Thyroid Cancer (THCA)	thyroid carcinoma	61	FEMALE	MX	N0	T3	Stage III	Primary Tumor	TCGA-FY-A3TY-01A-11D-A231-05	FALSE	NA	TRUE	Primary Tumor	FALSE	NA
322	TCGA-FY-A3TY-11	TCGA Thyroid Cancer (THCA)	thyroid carcinoma	61	FEMALE	MX	N0	T3	Stage III	Solid Tissue Normal	TCGA-FY-A3TY-11A-12D-A231-05	FALSE	OLD	TRUE	Solid Tissue Normal	FALSE	NA
323	TCGA-FY-A3WA-01	TCGA Thyroid Cancer (THCA)	thyroid carcinoma	52	FEMALE	MX	NX	T1a	Stage I	Primary Tumor	TCGA-FY-A3WA-01A-11D-A22G-05	FALSE	NA	TRUE	Primary Tumor	FALSE	NA
324	TCGA-FY-A40K-01	TCGA Thyroid Cancer (THCA)	thyroid carcinoma	46	FEMALE	MX	N0	T1a	Stage I	Primary Tumor	TCGA-FY-A40K-01A-11D-A23O-05	FALSE	NA	TRUE	Primary Tumor	FALSE	NA
325	TCGA-FY-A40L-01	TCGA Thyroid Cancer (THCA)	thyroid carcinoma	55	FEMALE	MX	N1b	T4a	Stage IVA	Primary Tumor	TCGA-FY-A40L-01A-11D-A23O-05	FALSE	NA	TRUE	Primary Tumor	FALSE	NA
326	TCGA-FY-A40M-01	TCGA Thyroid Cancer (THCA)	thyroid carcinoma	51	FEMALE	MX	N0	T1b	Stage I	Primary Tumor	TCGA-FY-A40M-01A-11D-A23O-05	FALSE	NA	TRUE	Primary Tumor	FALSE	NA
327	TCGA-FY-A40N-01	TCGA Thyroid Cancer (THCA)	thyroid carcinoma	55	FEMALE	MX	N0	T1a	Stage I	Primary Tumor	TCGA-FY-A40N-01A-11D-A23O-05	FALSE	NA	TRUE	Primary Tumor	FALSE	NA
328	TCGA-FY-A4B0-01	TCGA Thyroid Cancer (THCA)	thyroid carcinoma	76	MALE	MX	NX	T1a	Stage I	Primary Tumor	TCGA-FY-A4B0-01A-21D-A23V-05	FALSE	NA	TRUE	Primary Tumor	TRUE	OLD
329	TCGA-FY-A4B4-01	TCGA Thyroid Cancer (THCA)	thyroid carcinoma	62	FEMALE	MX	N1a	T1b	Stage III	Primary Tumor	TCGA-FY-A4B4-01A-11D-A23V-05	FALSE	NA	TRUE	Primary Tumor	FALSE	NA
330	TCGA-GE-A2C6-01	TCGA Thyroid Cancer (THCA)	thyroid carcinoma	33	FEMALE	MX	N1b	T2	Stage I	Primary Tumor	TCGA-GE-A2C6-01A-11D-A16P-05	FALSE	NA	TRUE	Primary Tumor	FALSE	NA
331	TCGA-GE-A2C6-11	TCGA Thyroid Cancer (THCA)	thyroid carcinoma	33	FEMALE	MX	N1b	T2	Stage I	Solid Tissue Normal	TCGA-GE-A2C6-11A-11D-A16P-05	FALSE	YOUNG	TRUE	Solid Tissue Normal	FALSE	NA
332	TCGA-H2-A2K9-01	TCGA Thyroid Cancer (THCA)	thyroid carcinoma	25	MALE	MX	N1b	T2	Stage I	Primary Tumor	TCGA-H2-A2K9-01A-11D-A17Y-05	FALSE	NA	TRUE	Primary Tumor	TRUE	YOUNG
333	TCGA-H2-A2K9-11	TCGA Thyroid Cancer (THCA)	thyroid carcinoma	25	MALE	MX	N1b	T2	Stage I	Solid Tissue Normal	TCGA-H2-A2K9-11A-11D-A17Y-05	TRUE	YOUNG	TRUE	Solid Tissue Normal	FALSE	NA
334	TCGA-H2-A3RH-01	TCGA Thyroid Cancer (THCA)	thyroid carcinoma	41	FEMALE	M0	N0	T1b	Stage I	Primary Tumor	TCGA-H2-A3RH-01A-11D-A223-05	FALSE	NA	TRUE	Primary Tumor	FALSE	NA
335	TCGA-H2-A3RI-01	TCGA Thyroid Cancer (THCA)	thyroid carcinoma	29	FEMALE	MX	N0	T3	Stage I	Primary Tumor	TCGA-H2-A3RI-01A-11D-A223-05	FALSE	NA	TRUE	Primary Tumor	FALSE	NA
336	TCGA-H2-A3RI-11	TCGA Thyroid Cancer (THCA)	thyroid carcinoma	29	FEMALE	MX	N0	T3	Stage I	Solid Tissue Normal	TCGA-H2-A3RI-11A-11D-A223-05	TRUE	YOUNG	TRUE	Solid Tissue Normal	FALSE	NA
337	TCGA-H2-A421-01	TCGA Thyroid Cancer (THCA)	thyroid carcinoma	34	FEMALE	M0	N1a	T1b	Stage I	Primary Tumor	TCGA-H2-A421-01A-11D-A23O-05	FALSE	NA	TRUE	Primary Tumor	FALSE	NA
338	TCGA-H2-A422-01	TCGA Thyroid Cancer (THCA)	thyroid carcinoma	40	FEMALE	MX	N0	T2	Stage I	Primary Tumor	TCGA-H2-A422-01A-11D-A23O-05	FALSE	NA	TRUE	Primary Tumor	FALSE	NA
339	TCGA-IM-A3EB-01	TCGA Thyroid Cancer (THCA)	thyroid carcinoma	32	FEMALE	MX	N1a	T3	Stage I	Primary Tumor	TCGA-IM-A3EB-01A-11D-A203-05	FALSE	NA	TRUE	Primary Tumor	FALSE	NA
340	TCGA-IM-A3ED-01	TCGA Thyroid Cancer (THCA)	thyroid carcinoma	58	FEMALE	MX	N0	T1	Stage I	Primary Tumor	TCGA-IM-A3ED-01A-11D-A203-05	FALSE	NA	TRUE	Primary Tumor	FALSE	NA
341	TCGA-IM-A3U2-01	TCGA Thyroid Cancer (THCA)	thyroid carcinoma	89	FEMALE	MX	N1b	T3	Stage IVA	Primary Tumor	TCGA-IM-A3U2-01A-21D-A22G-05	FALSE	NA	TRUE	Primary Tumor	TRUE	OLD
342	TCGA-IM-A41Y-01	TCGA Thyroid Cancer (THCA)	thyroid carcinoma	42	FEMALE	MX	N1a	T3	Stage I	Primary Tumor	TCGA-IM-A41Y-01A-11D-A23V-05	FALSE	NA	TRUE	Primary Tumor	FALSE	NA
343	TCGA-IM-A41Z-01	TCGA Thyroid Cancer (THCA)	thyroid carcinoma	37	FEMALE	MX	N0	T1b	Stage I	Primary Tumor	TCGA-IM-A41Z-01A-11D-A23O-05	FALSE	NA	TRUE	Primary Tumor	FALSE	NA
344	TCGA-IM-A420-01	TCGA Thyroid Cancer (THCA)	thyroid carcinoma	39	FEMALE	MX	N1a	T2	Stage I	Primary Tumor	TCGA-IM-A420-01A-11D-A23O-05	FALSE	NA	TRUE	Primary Tumor	FALSE	NA
345	TCGA-IM-A4EB-01	TCGA Thyroid Cancer (THCA)	thyroid carcinoma	37	MALE	MX	N1b	T3	Stage I	Primary Tumor	TCGA-IM-A4EB-01A-11D-A258-05	FALSE	NA	TRUE	Primary Tumor	FALSE	NA
346	TCGA-J8-A3NZ-01	TCGA Thyroid Cancer (THCA)	thyroid carcinoma	52	FEMALE	M0	N1a	T3	Stage III	Primary Tumor	TCGA-J8-A3NZ-01A-11D-A21B-05	FALSE	NA	TRUE	Primary Tumor	FALSE	NA
347	TCGA-J8-A3O0-01	TCGA Thyroid Cancer (THCA)	thyroid carcinoma	38	MALE	M0	N0	T2	Stage I	Primary Tumor	TCGA-J8-A3O0-01A-11D-A21B-05	FALSE	NA	TRUE	Primary Tumor	FALSE	NA
348	TCGA-J8-A3O1-01	TCGA Thyroid Cancer (THCA)	thyroid carcinoma	33	FEMALE	M0	N1b	T3	Stage I	Primary Tumor	TCGA-J8-A3O1-01A-11D-A21B-05	FALSE	NA	TRUE	Primary Tumor	FALSE	NA
349	TCGA-J8-A3O2-01	TCGA Thyroid Cancer (THCA)	thyroid carcinoma	39	MALE	M0	N1b	T3	Stage I	Primary Tumor	TCGA-J8-A3O2-01A-11D-A23O-05	FALSE	NA	TRUE	Primary Tumor	FALSE	NA
350	TCGA-J8-A3YD-01	TCGA Thyroid Cancer (THCA)	thyroid carcinoma	47	FEMALE	M0	N1a	T1b	Stage III	Primary Tumor	TCGA-J8-A3YD-01A-11D-A231-05	FALSE	NA	TRUE	Primary Tumor	FALSE	NA
351	TCGA-J8-A3YG-01	TCGA Thyroid Cancer (THCA)	thyroid carcinoma	54	FEMALE	M0	N1a	T2	Stage III	Primary Tumor	TCGA-J8-A3YG-01A-11D-A231-05	FALSE	NA	TRUE	Primary Tumor	FALSE	NA
352	TCGA-J8-A42S-01	TCGA Thyroid Cancer (THCA)	thyroid carcinoma	45	MALE	MX	N1a	T1b	Stage III	Primary Tumor	TCGA-J8-A42S-01A-11D-A23O-05	FALSE	NA	TRUE	Primary Tumor	FALSE	NA
353	TCGA-J8-A4HW-01	TCGA Thyroid Cancer (THCA)	thyroid carcinoma	59	FEMALE	M0	N1	T2	Stage III	Primary Tumor	TCGA-J8-A4HW-01A-11D-A258-05	FALSE	NA	TRUE	Primary Tumor	FALSE	NA
354	TCGA-J8-A4HY-01	TCGA Thyroid Cancer (THCA)	thyroid carcinoma	68	FEMALE	MX	N1b	T4a	Stage IVA	Primary Tumor	TCGA-J8-A4HY-01A-11D-A258-05	FALSE	NA	TRUE	Primary Tumor	FALSE	NA
355	TCGA-KS-A4I3-01	TCGA Thyroid Cancer (THCA)	thyroid carcinoma	41	MALE	M0	N1	T3	Stage I	Primary Tumor	TCGA-KS-A4I3-01A-11D-A258-05	FALSE	NA	TRUE	Primary Tumor	FALSE	NA
356	TCGA-KS-A4I5-01	TCGA Thyroid Cancer (THCA)	thyroid carcinoma	49	FEMALE	M0	N1b	T1b	Stage IVA	Primary Tumor	TCGA-KS-A4I5-01A-11D-A258-05	FALSE	NA	TRUE	Primary Tumor	FALSE	NA
357	TCGA-KS-A4IC-01	TCGA Thyroid Cancer (THCA)	thyroid carcinoma	45	FEMALE	M0	N1a	T1b	Stage III	Primary Tumor	TCGA-KS-A4IC-01A-11D-A258-05	FALSE	NA	TRUE	Primary Tumor	FALSE	NA
358	TCGA-KS-A4ID-01	TCGA Thyroid Cancer (THCA)	thyroid carcinoma	55	FEMALE	M0	N0	T1	Stage I	Primary Tumor	TCGA-KS-A4ID-01A-11D-A258-05	FALSE	NA	TRUE	Primary Tumor	FALSE	NA
359	TCGA-L6-A4EQ-01	TCGA Thyroid Cancer (THCA)	thyroid carcinoma	47	MALE	M0	N1a	T2	Stage III	Primary Tumor	TCGA-L6-A4EQ-01A-11D-A258-05	FALSE	NA	TRUE	Primary Tumor	FALSE	NA
360	TCGA-L6-A4ET-01	TCGA Thyroid Cancer (THCA)	thyroid carcinoma	49	FEMALE	M1	NX	T3	Stage IVC	Primary Tumor	TCGA-L6-A4ET-01A-11D-A258-05	FALSE	NA	TRUE	Primary Tumor	FALSE	NA
361	TCGA-L6-A4EU-01	TCGA Thyroid Cancer (THCA)	thyroid carcinoma	58	FEMALE	M0	N1a	T3	Stage III	Primary Tumor	TCGA-L6-A4EU-01A-11D-A258-05	FALSE	NA	TRUE	Primary Tumor	FALSE	NA
362	TCGA-MK-A84Z-01	TCGA Thyroid Cancer (THCA)	thyroid carcinoma	74	MALE	MX	NX	T3	Stage III	Primary Tumor	TCGA-MK-A84Z-01A-11D-A398-05	FALSE	NA	TRUE	Primary Tumor	TRUE	OLD
363	TCGA-QD-A8IV-01	TCGA Thyroid Cancer (THCA)	thyroid carcinoma	50	FEMALE	MX	N1b	T3	Stage IVA	Primary Tumor	TCGA-QD-A8IV-01A-11D-A398-05	FALSE	NA	TRUE	Primary Tumor	FALSE	NA

## Sheet: SKIN
num	sampleID	cohort	primary_disease	age_at_initial_pathologic_diagnosis	gender	pathologic_M	pathologic_N	pathologic_T	pathologic_stage	sample_type	GENOMIC_ID_TCGA_E_MTAB_4385_SKCM_hMethyl450	Used_for_normal_age_comparisons	normal_age_group	Used_for_cancer_vs_normal_comparisons	Cancer_vs_normal_group	Used_for_cancer_age_comparisons	cancer_age_group
1	TCGA-BF-A1PU-01	TCGA Melanoma (SKCM)	skin cutaneous melanoma	46	FEMALE	M0	N0	T4b	Stage IIC	Primary Tumor	TCGA-BF-A1PU-01A-11D-A19D-05	FALSE	NA	TRUE	Primary Tumor	FALSE	YOUNG
2	TCGA-BF-A1PV-01	TCGA Melanoma (SKCM)	skin cutaneous melanoma	74	FEMALE	M0	N0	T4b	Stage IIC	Primary Tumor	TCGA-BF-A1PV-01A-11D-A19D-05	FALSE	NA	TRUE	Primary Tumor	FALSE	OLD
3	TCGA-BF-A1PZ-01	TCGA Melanoma (SKCM)	skin cutaneous melanoma	71	FEMALE	M0	N0	T4a	Stage IIB	Primary Tumor	TCGA-BF-A1PZ-01A-11D-A19D-05	FALSE	NA	TRUE	Primary Tumor	FALSE	NA
4	TCGA-BF-A1Q0-01	TCGA Melanoma (SKCM)	skin cutaneous melanoma	80	MALE	M0	N0	T4b	Stage IIC	Primary Tumor	TCGA-BF-A1Q0-01A-21D-A19D-05	FALSE	NA	TRUE	Primary Tumor	FALSE	OLD
5	TCGA-BF-A3DJ-01	TCGA Melanoma (SKCM)	skin cutaneous melanoma	36	FEMALE	M0	N1	T4b	Stage IIIB	Primary Tumor	TCGA-BF-A3DJ-01A-11D-A211-05	FALSE	NA	TRUE	Primary Tumor	FALSE	YOUNG
6	TCGA-BF-A3DL-01	TCGA Melanoma (SKCM)	skin cutaneous melanoma	84	FEMALE	M0	N2	T3b	Stage IIIB	Primary Tumor	TCGA-BF-A3DL-01A-11D-A211-05	FALSE	NA	TRUE	Primary Tumor	FALSE	OLD
7	TCGA-BF-A3DM-01	TCGA Melanoma (SKCM)	skin cutaneous melanoma	63	MALE	M0	N0	T2b	Stage IIA	Primary Tumor	TCGA-BF-A3DM-01A-11D-A211-05	FALSE	NA	TRUE	Primary Tumor	FALSE	NA
8	TCGA-BF-A3DN-01	TCGA Melanoma (SKCM)	skin cutaneous melanoma	81	FEMALE	M0	N3	T3b	Stage IIIC	Primary Tumor	TCGA-BF-A3DN-01A-11D-A211-05	FALSE	NA	TRUE	Primary Tumor	FALSE	OLD
9	TCGA-BF-A5EO-01	TCGA Melanoma (SKCM)	skin cutaneous melanoma	65	MALE	M0	N0	T4b	Stage IIC	Primary Tumor	TCGA-BF-A5EO-01A-12D-A27L-05	FALSE	NA	TRUE	Primary Tumor	FALSE	NA
10	TCGA-BF-A5EP-01	TCGA Melanoma (SKCM)	skin cutaneous melanoma	75	FEMALE	M0	N3	T4b	Stage IIIC	Primary Tumor	TCGA-BF-A5EP-01A-12D-A27L-05	FALSE	NA	TRUE	Primary Tumor	FALSE	OLD
11	TCGA-BF-A5EQ-01	TCGA Melanoma (SKCM)	skin cutaneous melanoma	63	MALE	M0	N0	T4b	Stage IIC	Primary Tumor	TCGA-BF-A5EQ-01A-21D-A27L-05	FALSE	NA	TRUE	Primary Tumor	FALSE	NA
12	TCGA-BF-A5ER-01	TCGA Melanoma (SKCM)	skin cutaneous melanoma	63	MALE	M0	N0	T4b	Stage IIC	Primary Tumor	TCGA-BF-A5ER-01A-12D-A27L-05	FALSE	NA	TRUE	Primary Tumor	FALSE	NA
13	TCGA-BF-A5ES-01	TCGA Melanoma (SKCM)	skin cutaneous melanoma	76	FEMALE	M0	N0	T4b	Stage IIC	Primary Tumor	TCGA-BF-A5ES-01A-11D-A27L-05	FALSE	NA	TRUE	Primary Tumor	FALSE	OLD
14	TCGA-BF-A9VF-01	TCGA Melanoma (SKCM)	skin cutaneous melanoma	77	MALE	M0	N0	T4b	Stage IIC	Primary Tumor	TCGA-BF-A9VF-01A-11D-A373-05	FALSE	NA	TRUE	Primary Tumor	FALSE	OLD
15	TCGA-BF-AAOU-01	TCGA Melanoma (SKCM)	skin cutaneous melanoma	73	FEMALE	M0	N0	T4b	Stage IIC	Primary Tumor	TCGA-BF-AAOU-01A-12D-A398-05	FALSE	NA	TRUE	Primary Tumor	FALSE	NA
16	TCGA-BF-AAP1-01	TCGA Melanoma (SKCM)	skin cutaneous melanoma	86	MALE	M0	N0	T4b	Stage IIC	Primary Tumor	TCGA-BF-AAP1-01A-11D-A398-05	FALSE	NA	TRUE	Primary Tumor	FALSE	OLD
17	TCGA-BF-AAP2-01	TCGA Melanoma (SKCM)	skin cutaneous melanoma	62	MALE	M0	N0	T3b	Stage IIB	Primary Tumor	TCGA-BF-AAP2-01A-11D-A408-05	FALSE	NA	TRUE	Primary Tumor	FALSE	NA
18	TCGA-BF-AAP4-01	TCGA Melanoma (SKCM)	skin cutaneous melanoma	61	MALE	M0	N0	T4b	Stage IIC	Primary Tumor	TCGA-BF-AAP4-01A-11D-A408-05	FALSE	NA	TRUE	Primary Tumor	FALSE	NA
19	TCGA-BF-AAP6-01	TCGA Melanoma (SKCM)	skin cutaneous melanoma	55	MALE	M0	N2	T4b	Stage III	Primary Tumor	TCGA-BF-AAP6-01A-11D-A408-05	FALSE	NA	TRUE	Primary Tumor	FALSE	YOUNG
20	TCGA-BF-AAP7-01	TCGA Melanoma (SKCM)	skin cutaneous melanoma	76	FEMALE	M0	N0	T4b	Stage IIC	Primary Tumor	TCGA-BF-AAP7-01A-11D-A408-05	FALSE	NA	TRUE	Primary Tumor	FALSE	OLD
21	TCGA-BF-AAP8-01	TCGA Melanoma (SKCM)	skin cutaneous melanoma	58	MALE	M0	N0	T4b	Stage IIC	Primary Tumor	TCGA-BF-AAP8-01A-11D-A408-05	FALSE	NA	TRUE	Primary Tumor	FALSE	YOUNG
22	TCGA-D3-A5GT-01	TCGA Melanoma (SKCM)	skin cutaneous melanoma	43	MALE	M0	N3	T2b	Stage IIIC	Primary Tumor	TCGA-D3-A5GT-01A-12D-A30Z-05	FALSE	NA	TRUE	Primary Tumor	FALSE	YOUNG
23	TCGA-D9-A3Z4-01	TCGA Melanoma (SKCM)	skin cutaneous melanoma	54	MALE	M0	N3	T4b	Stage IIIC	Primary Tumor	TCGA-D9-A3Z4-01A-11D-A23D-05	FALSE	NA	TRUE	Primary Tumor	FALSE	YOUNG
24	TCGA-D9-A4Z2-01	TCGA Melanoma (SKCM)	skin cutaneous melanoma	50	MALE	M0	N3	T4b	Stage IIIC	Primary Tumor	TCGA-D9-A4Z2-01A-11D-A24V-05	FALSE	NA	TRUE	Primary Tumor	FALSE	YOUNG
25	TCGA-D9-A4Z3-01	TCGA Melanoma (SKCM)	skin cutaneous melanoma	73	FEMALE	M0	N1b	T4b	Stage IIIC	Primary Tumor	TCGA-D9-A4Z3-01A-11D-A25S-05	FALSE	NA	TRUE	Primary Tumor	FALSE	NA
26	TCGA-D9-A4Z5-01	TCGA Melanoma (SKCM)	skin cutaneous melanoma	68	MALE	M0	N0	T4a	Stage IIB	Primary Tumor	TCGA-D9-A4Z5-01A-11D-A25S-05	FALSE	NA	TRUE	Primary Tumor	FALSE	NA
27	TCGA-DA-A960-01	TCGA Melanoma (SKCM)	skin cutaneous melanoma	73	MALE	M0	N0	T3b	Stage IIB	Primary Tumor	TCGA-DA-A960-01A-11D-A373-05	FALSE	NA	TRUE	Primary Tumor	FALSE	OLD
28	TCGA-EB-A1NK-01	TCGA Melanoma (SKCM)	skin cutaneous melanoma	48	MALE	M0	N0	T4b	Stage IIC	Primary Tumor	TCGA-EB-A1NK-01A-11D-A19B-05	FALSE	NA	TRUE	Primary Tumor	FALSE	YOUNG
29	TCGA-EB-A24C-01	TCGA Melanoma (SKCM)	skin cutaneous melanoma	56	MALE	M0	NX	T4b		Primary Tumor	TCGA-EB-A24C-01A-11D-A19C-05	FALSE	NA	TRUE	Primary Tumor	FALSE	YOUNG
30	TCGA-EB-A24D-01	TCGA Melanoma (SKCM)	skin cutaneous melanoma	72	MALE	M0	N2b	T4a	Stage IIIB	Primary Tumor	TCGA-EB-A24D-01A-11D-A19C-05	FALSE	NA	TRUE	Primary Tumor	FALSE	NA
31	TCGA-EB-A299-01	TCGA Melanoma (SKCM)	skin cutaneous melanoma	63	MALE	M0	N0	T2b	Stage IIA	Primary Tumor	TCGA-EB-A299-01A-21D-A19C-05	FALSE	NA	TRUE	Primary Tumor	FALSE	NA
32	TCGA-EB-A3HV-01	TCGA Melanoma (SKCM)	skin cutaneous melanoma	37	MALE	M0	N0	T4b	Stage IIC	Primary Tumor	TCGA-EB-A3HV-01A-11D-A21B-05	FALSE	NA	TRUE	Primary Tumor	FALSE	YOUNG
33	TCGA-EB-A3Y6-01	TCGA Melanoma (SKCM)	skin cutaneous melanoma	56	FEMALE	M0	N0	T4b	Stage IIC	Primary Tumor	TCGA-EB-A3Y6-01A-21D-A23D-05	FALSE	NA	TRUE	Primary Tumor	FALSE	YOUNG
34	TCGA-EB-A3Y7-01	TCGA Melanoma (SKCM)	skin cutaneous melanoma	86	FEMALE	M0	N2c	T3a	Stage IIIB	Primary Tumor	TCGA-EB-A3Y7-01A-11D-A23D-05	FALSE	NA	TRUE	Primary Tumor	FALSE	OLD
35	TCGA-EB-A41A-01	TCGA Melanoma (SKCM)	skin cutaneous melanoma	90	MALE	M0	N0	T4b	Stage IIC	Primary Tumor	TCGA-EB-A41A-01A-11D-A24V-05	FALSE	NA	TRUE	Primary Tumor	FALSE	OLD
36	TCGA-EB-A41B-01	TCGA Melanoma (SKCM)	skin cutaneous melanoma	76	FEMALE	M0	N0	T4b	Stage IIC	Primary Tumor	TCGA-EB-A41B-01A-11D-A24V-05	FALSE	NA	TRUE	Primary Tumor	FALSE	OLD
37	TCGA-EB-A42Y-01	TCGA Melanoma (SKCM)	skin cutaneous melanoma	73	FEMALE	M0	N0	T4b	Stage IIC	Primary Tumor	TCGA-EB-A42Y-01A-12D-A24V-05	FALSE	NA	TRUE	Primary Tumor	FALSE	OLD
38	TCGA-EB-A42Z-01	TCGA Melanoma (SKCM)	skin cutaneous melanoma	49	MALE	M0	N1b	T4b	Stage IIIC	Primary Tumor	TCGA-EB-A42Z-01A-12D-A24V-05	FALSE	NA	TRUE	Primary Tumor	FALSE	YOUNG
39	TCGA-EB-A430-01	TCGA Melanoma (SKCM)	skin cutaneous melanoma	83	MALE	M0	N0	T4b	Stage IIC	Primary Tumor	TCGA-EB-A430-01A-11D-A24V-05	FALSE	NA	TRUE	Primary Tumor	FALSE	OLD
40	TCGA-EB-A431-01	TCGA Melanoma (SKCM)	skin cutaneous melanoma	34	MALE	M0	N0	T4b	Stage IIC	Primary Tumor	TCGA-EB-A431-01A-11D-A25S-05	FALSE	NA	TRUE	Primary Tumor	FALSE	YOUNG
41	TCGA-EB-A44N-01	TCGA Melanoma (SKCM)	skin cutaneous melanoma	59	MALE	M0	N0	T4b	Stage IIC	Primary Tumor	TCGA-EB-A44N-01A-11D-A25S-05	FALSE	NA	TRUE	Primary Tumor	FALSE	NA
42	TCGA-EB-A44O-01	TCGA Melanoma (SKCM)	skin cutaneous melanoma	69	MALE	M0	N0	T4a	Stage IIB	Primary Tumor	TCGA-EB-A44O-01A-11D-A25S-05	FALSE	NA	TRUE	Primary Tumor	FALSE	NA
43	TCGA-EB-A44P-01	TCGA Melanoma (SKCM)	skin cutaneous melanoma	58	FEMALE	M0	N0	T4b	Stage IIC	Primary Tumor	TCGA-EB-A44P-01A-11D-A25S-05	FALSE	NA	TRUE	Primary Tumor	FALSE	YOUNG
44	TCGA-EB-A4IQ-01	TCGA Melanoma (SKCM)	skin cutaneous melanoma	42	FEMALE	M0	N1	T4b	Stage IIIB	Primary Tumor	TCGA-EB-A4IQ-01A-12D-A25S-05	FALSE	NA	TRUE	Primary Tumor	FALSE	YOUNG
45	TCGA-EB-A4IS-01	TCGA Melanoma (SKCM)	skin cutaneous melanoma	77	MALE	M0	NX	T3b	Stage IIB	Primary Tumor	TCGA-EB-A4IS-01A-21D-A25S-05	FALSE	NA	TRUE	Primary Tumor	FALSE	OLD
46	TCGA-EB-A4OY-01	TCGA Melanoma (SKCM)	skin cutaneous melanoma	65	FEMALE	M0	N1a	T4b	Stage IIIB	Primary Tumor	TCGA-EB-A4OY-01A-11D-A25S-05	FALSE	NA	TRUE	Primary Tumor	FALSE	NA
47	TCGA-EB-A4OZ-01	TCGA Melanoma (SKCM)	skin cutaneous melanoma	41	FEMALE	M0	N3	T4a	Stage IIIC	Primary Tumor	TCGA-EB-A4OZ-01A-12D-A25S-05	FALSE	NA	TRUE	Primary Tumor	FALSE	YOUNG
48	TCGA-EB-A4P0-01	TCGA Melanoma (SKCM)	skin cutaneous melanoma	82	MALE	M0	N0	T4b	Stage IIC	Primary Tumor	TCGA-EB-A4P0-01A-41D-A25S-05	FALSE	NA	TRUE	Primary Tumor	FALSE	OLD
49	TCGA-EB-A51B-01	TCGA Melanoma (SKCM)	skin cutaneous melanoma	53	MALE	M0	NX	T4b	Stage IIC	Primary Tumor	TCGA-EB-A51B-01A-11D-A27L-05	FALSE	NA	TRUE	Primary Tumor	FALSE	YOUNG
50	TCGA-EB-A550-01	TCGA Melanoma (SKCM)	skin cutaneous melanoma	75	FEMALE	M0	NX	T4b	Stage IIC	Primary Tumor	TCGA-EB-A550-01A-61D-A27L-05	FALSE	NA	TRUE	Primary Tumor	FALSE	OLD
51	TCGA-EB-A551-01	TCGA Melanoma (SKCM)	skin cutaneous melanoma	78	FEMALE	M0	N2b	T4b	Stage IIIC	Primary Tumor	TCGA-EB-A551-01A-21D-A27L-05	FALSE	NA	TRUE	Primary Tumor	FALSE	OLD
52	TCGA-EB-A553-01	TCGA Melanoma (SKCM)	skin cutaneous melanoma	62	MALE	M0	N0	T4b	Stage IIC	Primary Tumor	TCGA-EB-A553-01A-12D-A27L-05	FALSE	NA	TRUE	Primary Tumor	FALSE	NA
53	TCGA-EB-A57M-01	TCGA Melanoma (SKCM)	skin cutaneous melanoma	56	MALE	M0	N1	T4b	Stage IIIB	Primary Tumor	TCGA-EB-A57M-01A-51D-A30Z-05	FALSE	NA	TRUE	Primary Tumor	FALSE	YOUNG
54	TCGA-EB-A5FP-01	TCGA Melanoma (SKCM)	skin cutaneous melanoma	65	FEMALE	M1b	NX	T4b	Stage IV	Primary Tumor	TCGA-EB-A5FP-01A-11D-A27L-05	FALSE	NA	TRUE	Primary Tumor	FALSE	NA
55	TCGA-EB-A5SE-01	TCGA Melanoma (SKCM)	skin cutaneous melanoma	73	MALE	M0	NX	T3b	Stage IIB	Primary Tumor	TCGA-EB-A5SE-01A-11D-A30Z-05	FALSE	NA	TRUE	Primary Tumor	FALSE	OLD
56	TCGA-EB-A5SF-01	TCGA Melanoma (SKCM)	skin cutaneous melanoma	78	FEMALE	M0	NX	T4b	Stage IIC	Primary Tumor	TCGA-EB-A5SF-01A-11D-A30Z-05	FALSE	NA	TRUE	Primary Tumor	FALSE	OLD
57	TCGA-EB-A5UM-01	TCGA Melanoma (SKCM)	skin cutaneous melanoma	48	FEMALE	M0	N0	T4b	Stage IIC	Primary Tumor	TCGA-EB-A5UM-01A-11D-A30Z-05	FALSE	NA	TRUE	Primary Tumor	FALSE	YOUNG
58	TCGA-EB-A5VU-01	TCGA Melanoma (SKCM)	skin cutaneous melanoma	56	MALE	M0	N1	T4b	Stage IIIB	Primary Tumor	TCGA-EB-A5VU-01A-21D-A32S-05	FALSE	NA	TRUE	Primary Tumor	FALSE	YOUNG
59	TCGA-EB-A6QY-01	TCGA Melanoma (SKCM)	skin cutaneous melanoma	71	MALE	M0	N0	T4b	Stage IIC	Primary Tumor	TCGA-EB-A6QY-01A-12D-A32S-05	FALSE	NA	TRUE	Primary Tumor	FALSE	NA
60	TCGA-EB-A6QZ-01	TCGA Melanoma (SKCM)	skin cutaneous melanoma	76	FEMALE	M0	N0	T3a	Stage IIA	Primary Tumor	TCGA-EB-A6QZ-01A-12D-A32S-05	FALSE	NA	TRUE	Primary Tumor	FALSE	OLD
61	TCGA-EB-A6R0-01	TCGA Melanoma (SKCM)	skin cutaneous melanoma	58	FEMALE	M0	N0	T4b	Stage IIC	Primary Tumor	TCGA-EB-A6R0-01A-12D-A32S-05	FALSE	NA	TRUE	Primary Tumor	FALSE	YOUNG
62	TCGA-EB-A82B-01	TCGA Melanoma (SKCM)	skin cutaneous melanoma	58	FEMALE	M0	N2	T4b	Stage III	Primary Tumor	TCGA-EB-A82B-01A-11D-A34V-05	FALSE	NA	TRUE	Primary Tumor	FALSE	NA
63	TCGA-EB-A82C-01	TCGA Melanoma (SKCM)	skin cutaneous melanoma	70	FEMALE	M0	N0	T4b	Stage IIC	Primary Tumor	TCGA-EB-A82C-01A-11D-A34V-05	FALSE	NA	TRUE	Primary Tumor	FALSE	NA
64	TCGA-EB-A85I-01	TCGA Melanoma (SKCM)	skin cutaneous melanoma	66	MALE	M0	N0	T4b	Stage IIC	Primary Tumor	TCGA-EB-A85I-01A-11D-A34V-05	FALSE	NA	TRUE	Primary Tumor	FALSE	NA
65	TCGA-EB-A85J-01	TCGA Melanoma (SKCM)	skin cutaneous melanoma	66	FEMALE	M0	N0	T4a	Stage IIB	Primary Tumor	TCGA-EB-A85J-01A-12D-A34V-05	FALSE	NA	TRUE	Primary Tumor	FALSE	NA
66	TCGA-EB-A97M-01	TCGA Melanoma (SKCM)	skin cutaneous melanoma	66	MALE	M0	N0	T4b	Stage IIC	Primary Tumor	TCGA-EB-A97M-01A-11D-A38H-05	FALSE	NA	TRUE	Primary Tumor	FALSE	NA
67	TCGA-ER-A194-01	TCGA Melanoma (SKCM)	skin cutaneous melanoma	77	MALE	M0	N0			Primary Tumor	TCGA-ER-A194-01A-11D-A19C-05	FALSE	NA	TRUE	Primary Tumor	FALSE	OLD
68	TCGA-ER-A196-01	TCGA Melanoma (SKCM)	skin cutaneous melanoma	64	FEMALE	M0	N0	T4b	Stage IIC	Primary Tumor	TCGA-ER-A196-01A-11D-A19C-05	FALSE	NA	TRUE	Primary Tumor	FALSE	NA
69	TCGA-ER-A19K-01	TCGA Melanoma (SKCM)	skin cutaneous melanoma	79	FEMALE	M0	N0	T4b	Stage IIC	Primary Tumor	TCGA-ER-A19K-01A-21D-A19C-05	FALSE	NA	TRUE	Primary Tumor	FALSE	OLD
70	TCGA-ER-A19T-01	TCGA Melanoma (SKCM)	skin cutaneous melanoma	51	MALE	M1a	N3	T4a	Stage IV	Primary Tumor	TCGA-ER-A19T-01A-11D-A19D-05	FALSE	NA	TRUE	Primary Tumor	FALSE	YOUNG
71	TCGA-ER-A2NB-01	TCGA Melanoma (SKCM)	skin cutaneous melanoma	57	MALE	M0	N2	T4b	Stage IIIB	Primary Tumor	TCGA-ER-A2NB-01A-12D-A19B-05	FALSE	NA	TRUE	Primary Tumor	FALSE	YOUNG
72	TCGA-ER-A2NF-01	TCGA Melanoma (SKCM)	skin cutaneous melanoma	53	MALE	M0	N3	T3b	Stage IIIB	Primary Tumor	TCGA-ER-A2NF-01A-11D-A19D-05	FALSE	NA	TRUE	Primary Tumor	FALSE	YOUNG
73	TCGA-ER-A42H-01	TCGA Melanoma (SKCM)	skin cutaneous melanoma	76	MALE					Primary Tumor	TCGA-ER-A42H-01A-11D-A24V-05	FALSE	NA	TRUE	Primary Tumor	FALSE	OLD
74	TCGA-FR-A2OS-01	TCGA Melanoma (SKCM)	skin cutaneous melanoma	49	FEMALE	M0	N0	T4b	Stage IIC	Primary Tumor	TCGA-FR-A2OS-01A-11D-A21B-05	FALSE	NA	TRUE	Primary Tumor	FALSE	YOUNG
75	TCGA-FR-A3R1-01	TCGA Melanoma (SKCM)	skin cutaneous melanoma	69	MALE	M0	N0	T4b	Stage IIC	Primary Tumor	TCGA-FR-A3R1-01A-11D-A23D-05	FALSE	NA	TRUE	Primary Tumor	FALSE	NA
76	TCGA-FR-A726-01	TCGA Melanoma (SKCM)	skin cutaneous melanoma	90	MALE	M0	N0	T4b	Stage IIC	Primary Tumor	TCGA-FR-A726-01A-11D-A32S-05	FALSE	NA	TRUE	Primary Tumor	FALSE	OLD
77	TCGA-FR-A728-01	TCGA Melanoma (SKCM)	skin cutaneous melanoma	54	FEMALE	M0	N2a	T4b	Stage IIIB	Primary Tumor	TCGA-FR-A728-01A-11D-A32S-05	FALSE	NA	TRUE	Primary Tumor	FALSE	YOUNG
78	TCGA-FS-A1ZN-01	TCGA Melanoma (SKCM)	skin cutaneous melanoma	43	MALE	M0	N1a	T4b	Stage IIIA	Primary Tumor	TCGA-FS-A1ZN-01A-11D-A19C-05	FALSE	NA	TRUE	Primary Tumor	FALSE	YOUNG
79	TCGA-GF-A2C7-01	TCGA Melanoma (SKCM)	skin cutaneous melanoma	48	MALE	M0	N0	T4b	Stage IIC	Primary Tumor	TCGA-GF-A2C7-01A-11D-A19C-05	FALSE	NA	TRUE	Primary Tumor	FALSE	YOUNG
80	TCGA-GF-A769-01	TCGA Melanoma (SKCM)	skin cutaneous melanoma	39	MALE	M0	NX	T4b	Stage IIC	Primary Tumor	TCGA-GF-A769-01A-32D-A32S-05	FALSE	NA	TRUE	Primary Tumor	FALSE	YOUNG
81	TCGA-GN-A263-01	TCGA Melanoma (SKCM)	skin cutaneous melanoma	24	MALE	M1c	N3	T4b	Stage IV	Primary Tumor	TCGA-GN-A263-01A-11D-A19B-05	FALSE	NA	TRUE	Primary Tumor	FALSE	YOUNG
82	TCGA-GN-A269-01	TCGA Melanoma (SKCM)	skin cutaneous melanoma	70	MALE	M0	N3	T4b	Stage IIIC	Primary Tumor	TCGA-GN-A269-01A-11D-A19D-05	FALSE	NA	TRUE	Primary Tumor	FALSE	NA
83	TCGA-GN-A26C-01	TCGA Melanoma (SKCM)	skin cutaneous melanoma	77	MALE	M0	N2b	T4b	Stage IIIC	Primary Tumor	TCGA-GN-A26C-01A-11D-A19D-05	FALSE	NA	TRUE	Primary Tumor	FALSE	OLD
84	TCGA-GN-A4U5-01	TCGA Melanoma (SKCM)	skin cutaneous melanoma	61	FEMALE	M0	NX	T2a	Stage IB	Primary Tumor	TCGA-GN-A4U5-01A-11D-A32S-05	FALSE	NA	TRUE	Primary Tumor	FALSE	NA
85	TCGA-GN-A8LN-01	TCGA Melanoma (SKCM)	skin cutaneous melanoma	68	MALE	M0	NX	T4b	Stage IIC	Primary Tumor	TCGA-GN-A8LN-01A-11D-A373-05	FALSE	NA	TRUE	Primary Tumor	FALSE	NA
86	TCGA-HR-A5NC-01	TCGA Melanoma (SKCM)	skin cutaneous melanoma	90	FEMALE	M0	NX	T4		Primary Tumor	TCGA-HR-A5NC-01A-11D-A27L-05	FALSE	NA	TRUE	Primary Tumor	FALSE	OLD
87	TCGA-IH-A3EA-01	TCGA Melanoma (SKCM)	skin cutaneous melanoma	61	MALE	M0	N0	T4b	Stage IIC	Primary Tumor	TCGA-IH-A3EA-01A-11D-A211-05	FALSE	NA	TRUE	Primary Tumor	FALSE	NA
88	TCGA-WE-A8K4-01	TCGA Melanoma (SKCM)	skin cutaneous melanoma	85	MALE	M0	NX	T4a	Stage IIB	Primary Tumor	TCGA-WE-A8K4-01A-12D-A373-05	FALSE	NA	TRUE	Primary Tumor	FALSE	OLD
89	TCGA-YG-AA3N-01	TCGA Melanoma (SKCM)	skin cutaneous melanoma	67	MALE	M0	N0	T4b	Stage IIC	Primary Tumor	TCGA-YG-AA3N-01A-11D-A38H-05	FALSE	NA	TRUE	Primary Tumor	FALSE	NA
90	8918692100_R01C01	Bormann et al., 2016 (E‐MTAB‐4385)	human epidermis	18	FEMALE	NA	NA	NA	NA	Solid Tissue Normal	8918692100_R	TRUE	YOUNG	TRUE	Solid Tissue Normal	FALSE	NA
91	8918692100_R02C01	Bormann et al., 2016 (E‐MTAB‐4385)	human epidermis	67	FEMALE	NA	NA	NA	NA	Solid Tissue Normal	891869210_R	FALSE	NA	TRUE	Solid Tissue Normal	FALSE	NA
92	8918692100_R03C01	Bormann et al., 2016 (E‐MTAB‐4385)	human epidermis	23	FEMALE	NA	NA	NA	NA	Solid Tissue Normal	8918692100_R	FALSE	NA	TRUE	Solid Tissue Normal	FALSE	NA
93	8918692100_R04C01	Bormann et al., 2016 (E‐MTAB‐4385)	human epidermis	67	FEMALE	NA	NA	NA	NA	Solid Tissue Normal	8918692100_R	FALSE	NA	TRUE	Solid Tissue Normal	FALSE	NA
94	8918692100_R05C01	Bormann et al., 2016 (E‐MTAB‐4385)	human epidermis	18	FEMALE	NA	NA	NA	NA	Solid Tissue Normal	891869210_R	TRUE	YOUNG	TRUE	Solid Tissue Normal	FALSE	NA
95	8918692100_R06C01	Bormann et al., 2016 (E‐MTAB‐4385)	human epidermis	61	FEMALE	NA	NA	NA	NA	Solid Tissue Normal	8918692100_R	FALSE	NA	TRUE	Solid Tissue Normal	FALSE	NA
96	8918692100_R01C02	Bormann et al., 2016 (E‐MTAB‐4385)	human epidermis	19	FEMALE	NA	NA	NA	NA	Solid Tissue Normal	8918692100_R	TRUE	YOUNG	TRUE	Solid Tissue Normal	FALSE	NA
97	8918692100_R02C02	Bormann et al., 2016 (E‐MTAB‐4385)	human epidermis	67	FEMALE	NA	NA	NA	NA	Solid Tissue Normal	8918692100_R	FALSE	NA	TRUE	Solid Tissue Normal	FALSE	NA
98	8918692100_R03C02	Bormann et al., 2016 (E‐MTAB‐4385)	human epidermis	23	FEMALE	NA	NA	NA	NA	Solid Tissue Normal	8918692100_R	FALSE	NA	TRUE	Solid Tissue Normal	FALSE	NA
99	10006823027_R04C02	Bormann et al., 2016 (E‐MTAB‐4385)	human epidermis	31	FEMALE	NA	NA	NA	NA	Solid Tissue Normal	10006823027_R	FALSE	NA	TRUE	Solid Tissue Normal	FALSE	NA
100	8918692100_R04C02	Bormann et al., 2016 (E‐MTAB‐4385)	human epidermis	71	FEMALE	NA	NA	NA	NA	Solid Tissue Normal	8918692100_R	FALSE	NA	TRUE	Solid Tissue Normal	FALSE	NA
101	8918692100_R05C02	Bormann et al., 2016 (E‐MTAB‐4385)	human epidermis	22	FEMALE	NA	NA	NA	NA	Solid Tissue Normal	8918692100_R	TRUE	YOUNG	TRUE	Solid Tissue Normal	FALSE	NA
102	10006823027_R05C02	Bormann et al., 2016 (E‐MTAB‐4385)	human epidermis	37	FEMALE	NA	NA	NA	NA	Solid Tissue Normal	10006823027_R	FALSE	NA	TRUE	Solid Tissue Normal	FALSE	NA
103	8918692100_R06C02	Bormann et al., 2016 (E‐MTAB‐4385)	human epidermis	67	FEMALE	NA	NA	NA	NA	Solid Tissue Normal	8918692100_R	FALSE	NA	TRUE	Solid Tissue Normal	FALSE	NA
104	10006823027_R06C02	Bormann et al., 2016 (E‐MTAB‐4385)	human epidermis	73	FEMALE	NA	NA	NA	NA	Solid Tissue Normal	10006823027_R	TRUE	OLD	TRUE	Solid Tissue Normal	FALSE	NA
105	8918692101_R01C01	Bormann et al., 2016 (E‐MTAB‐4385)	human epidermis	23	FEMALE	NA	NA	NA	NA	Solid Tissue Normal	8918692101_R	FALSE	NA	TRUE	Solid Tissue Normal	FALSE	NA
106	10006823034_R01C01	Bormann et al., 2016 (E‐MTAB‐4385)	human epidermis	49	FEMALE	NA	NA	NA	NA	Solid Tissue Normal	10006823034_R	FALSE	NA	TRUE	Solid Tissue Normal	FALSE	NA
107	10006823034_R02C01	Bormann et al., 2016 (E‐MTAB‐4385)	human epidermis	45	FEMALE	NA	NA	NA	NA	Solid Tissue Normal	10006823034_R	FALSE	NA	TRUE	Solid Tissue Normal	FALSE	NA
108	8918692101_R02C01	Bormann et al., 2016 (E‐MTAB‐4385)	human epidermis	65	FEMALE	NA	NA	NA	NA	Solid Tissue Normal	8918692101_R	FALSE	NA	TRUE	Solid Tissue Normal	FALSE	NA
109	8918692101_R03C01	Bormann et al., 2016 (E‐MTAB‐4385)	human epidermis	18	FEMALE	NA	NA	NA	NA	Solid Tissue Normal	8918692101_R	TRUE	YOUNG	TRUE	Solid Tissue Normal	FALSE	NA
110	10006823034_R03C01	Bormann et al., 2016 (E‐MTAB‐4385)	human epidermis	76	FEMALE	NA	NA	NA	NA	Solid Tissue Normal	10006823034_R	TRUE	OLD	TRUE	Solid Tissue Normal	FALSE	NA
111	10006823034_R04C01	Bormann et al., 2016 (E‐MTAB‐4385)	human epidermis	43	FEMALE	NA	NA	NA	NA	Solid Tissue Normal	10006823034_R	FALSE	NA	TRUE	Solid Tissue Normal	FALSE	NA
112	8918692101_R04C01	Bormann et al., 2016 (E‐MTAB‐4385)	human epidermis	72	FEMALE	NA	NA	NA	NA	Solid Tissue Normal	8918692101_R	TRUE	OLD	TRUE	Solid Tissue Normal	FALSE	NA
113	8918692101_R05C01	Bormann et al., 2016 (E‐MTAB‐4385)	human epidermis	25	FEMALE	NA	NA	NA	NA	Solid Tissue Normal	8918692101_R	FALSE	NA	TRUE	Solid Tissue Normal	FALSE	NA
114	10006823034_R05C01	Bormann et al., 2016 (E‐MTAB‐4385)	human epidermis	42	FEMALE	NA	NA	NA	NA	Solid Tissue Normal	10006823034_R	FALSE	NA	TRUE	Solid Tissue Normal	FALSE	NA
115	8918692101_R06C01	Bormann et al., 2016 (E‐MTAB‐4385)	human epidermis	63	FEMALE	NA	NA	NA	NA	Solid Tissue Normal	8918692101_R	FALSE	NA	TRUE	Solid Tissue Normal	FALSE	NA
116	10006823034_R06C01	Bormann et al., 2016 (E‐MTAB‐4385)	human epidermis	74	FEMALE	NA	NA	NA	NA	Solid Tissue Normal	10006823034_R	TRUE	OLD	TRUE	Solid Tissue Normal	FALSE	NA
117	8918692101_R01C02	Bormann et al., 2016 (E‐MTAB‐4385)	human epidermis	21	FEMALE	NA	NA	NA	NA	Solid Tissue Normal	8918692101_R	TRUE	YOUNG	TRUE	Solid Tissue Normal	FALSE	NA
118	10006823034_R01C02	Bormann et al., 2016 (E‐MTAB‐4385)	human epidermis	72	FEMALE	NA	NA	NA	NA	Solid Tissue Normal	10006823034_R	TRUE	OLD	TRUE	Solid Tissue Normal	FALSE	NA
119	10006823027_R01C01	Bormann et al., 2016 (E‐MTAB‐4385)	human epidermis	23	FEMALE	NA	NA	NA	NA	Solid Tissue Normal	10006823027_R	FALSE	NA	TRUE	Solid Tissue Normal	FALSE	NA
120	10006823034_R02C02	Bormann et al., 2016 (E‐MTAB‐4385)	human epidermis	45	FEMALE	NA	NA	NA	NA	Solid Tissue Normal	10006823034_R	FALSE	NA	TRUE	Solid Tissue Normal	FALSE	NA
121	8918692101_R02C02	Bormann et al., 2016 (E‐MTAB‐4385)	human epidermis	67	FEMALE	NA	NA	NA	NA	Solid Tissue Normal	8918692101_R	FALSE	NA	TRUE	Solid Tissue Normal	FALSE	NA
122	8918692101_R03C02	Bormann et al., 2016 (E‐MTAB‐4385)	human epidermis	20	FEMALE	NA	NA	NA	NA	Solid Tissue Normal	8918692101_R	TRUE	YOUNG	TRUE	Solid Tissue Normal	FALSE	NA
123	10006823034_R03C02	Bormann et al., 2016 (E‐MTAB‐4385)	human epidermis	43	FEMALE	NA	NA	NA	NA	Solid Tissue Normal	10006823034_R	FALSE	NA	TRUE	Solid Tissue Normal	FALSE	NA
124	10006823034_R04C02	Bormann et al., 2016 (E‐MTAB‐4385)	human epidermis	48	FEMALE	NA	NA	NA	NA	Solid Tissue Normal	10006823034_R	FALSE	NA	TRUE	Solid Tissue Normal	FALSE	NA
125	8918692101_R04C02	Bormann et al., 2016 (E‐MTAB‐4385)	human epidermis	72	FEMALE	NA	NA	NA	NA	Solid Tissue Normal	8918692101_R	TRUE	OLD	TRUE	Solid Tissue Normal	FALSE	NA
126	8918692101_R05C02	Bormann et al., 2016 (E‐MTAB‐4385)	human epidermis	24	FEMALE	NA	NA	NA	NA	Solid Tissue Normal	8918692101_R	FALSE	NA	TRUE	Solid Tissue Normal	FALSE	NA
127	10006823034_R05C02	Bormann et al., 2016 (E‐MTAB‐4385)	human epidermis	74	FEMALE	NA	NA	NA	NA	Solid Tissue Normal	10006823034_R	TRUE	OLD	TRUE	Solid Tissue Normal	FALSE	NA
128	10006823034_R06C02	Bormann et al., 2016 (E‐MTAB‐4385)	human epidermis	22	FEMALE	NA	NA	NA	NA	Solid Tissue Normal	10006823034_R	TRUE	YOUNG	TRUE	Solid Tissue Normal	FALSE	NA
129	8918692101_R06C02	Bormann et al., 2016 (E‐MTAB‐4385)	human epidermis	69	FEMALE	NA	NA	NA	NA	Solid Tissue Normal	8918692101_R	FALSE	NA	TRUE	Solid Tissue Normal	FALSE	NA
130	8918692122_R01C01	Bormann et al., 2016 (E‐MTAB‐4385)	human epidermis	27	FEMALE	NA	NA	NA	NA	Solid Tissue Normal	8918692122_R	FALSE	NA	TRUE	Solid Tissue Normal	FALSE	NA
131	10006823035_R01C01	Bormann et al., 2016 (E‐MTAB‐4385)	human epidermis	28	FEMALE	NA	NA	NA	NA	Solid Tissue Normal	10006823035_R	FALSE	NA	TRUE	Solid Tissue Normal	FALSE	NA
132	10006823035_R02C01	Bormann et al., 2016 (E‐MTAB‐4385)	human epidermis	70	FEMALE	NA	NA	NA	NA	Solid Tissue Normal	10006823035_R	FALSE	NA	TRUE	Solid Tissue Normal	FALSE	NA
133	8918692122_R02C01	Bormann et al., 2016 (E‐MTAB‐4385)	human epidermis	71	FEMALE	NA	NA	NA	NA	Solid Tissue Normal	8918692122_R	FALSE	NA	TRUE	Solid Tissue Normal	FALSE	NA
134	8918692122_R03C01	Bormann et al., 2016 (E‐MTAB‐4385)	human epidermis	21	FEMALE	NA	NA	NA	NA	Solid Tissue Normal	8918692122_R	TRUE	YOUNG	TRUE	Solid Tissue Normal	FALSE	NA
135	10006823035_R03C01	Bormann et al., 2016 (E‐MTAB‐4385)	human epidermis	66	FEMALE	NA	NA	NA	NA	Solid Tissue Normal	10006823035_R	FALSE	NA	TRUE	Solid Tissue Normal	FALSE	NA
136	10006823035_R04C01	Bormann et al., 2016 (E‐MTAB‐4385)	human epidermis	32	FEMALE	NA	NA	NA	NA	Solid Tissue Normal	10006823035_R	FALSE	NA	TRUE	Solid Tissue Normal	FALSE	NA
137	8918692122_R04C01	Bormann et al., 2016 (E‐MTAB‐4385)	human epidermis	77	FEMALE	NA	NA	NA	NA	Solid Tissue Normal	8918692122_R	TRUE	OLD	TRUE	Solid Tissue Normal	FALSE	NA
138	8918692122_R05C01	Bormann et al., 2016 (E‐MTAB‐4385)	human epidermis	22	FEMALE	NA	NA	NA	NA	Solid Tissue Normal	8918692122_R	FALSE	NA	TRUE	Solid Tissue Normal	FALSE	NA
139	10006823035_R05C01	Bormann et al., 2016 (E‐MTAB‐4385)	human epidermis	30	FEMALE	NA	NA	NA	NA	Solid Tissue Normal	10006823035_R	FALSE	NA	TRUE	Solid Tissue Normal	FALSE	NA
140	10006823027_R02C01	Bormann et al., 2016 (E‐MTAB‐4385)	human epidermis	27	FEMALE	NA	NA	NA	NA	Solid Tissue Normal	10006823027_R	FALSE	NA	TRUE	Solid Tissue Normal	FALSE	NA
141	10006823035_R06C01	Bormann et al., 2016 (E‐MTAB‐4385)	human epidermis	57	FEMALE	NA	NA	NA	NA	Solid Tissue Normal	10006823035_R	FALSE	NA	TRUE	Solid Tissue Normal	FALSE	NA
142	8918692122_R06C01	Bormann et al., 2016 (E‐MTAB‐4385)	human epidermis	67	FEMALE	NA	NA	NA	NA	Solid Tissue Normal	8918692122_R	FALSE	NA	TRUE	Solid Tissue Normal	FALSE	NA
143	8918692122_R01C02	Bormann et al., 2016 (E‐MTAB‐4385)	human epidermis	23	FEMALE	NA	NA	NA	NA	Solid Tissue Normal	8918692122_R	FALSE	NA	TRUE	Solid Tissue Normal	FALSE	NA
144	10006823035_R01C02	Bormann et al., 2016 (E‐MTAB‐4385)	human epidermis	65	FEMALE	NA	NA	NA	NA	Solid Tissue Normal	10006823035_R	FALSE	NA	TRUE	Solid Tissue Normal	FALSE	NA
145	10006823035_R02C02	Bormann et al., 2016 (E‐MTAB‐4385)	human epidermis	23	FEMALE	NA	NA	NA	NA	Solid Tissue Normal	10006823035_R	FALSE	NA	TRUE	Solid Tissue Normal	FALSE	NA
146	8918692122_R02C02	Bormann et al., 2016 (E‐MTAB‐4385)	human epidermis	78	FEMALE	NA	NA	NA	NA	Solid Tissue Normal	8918692122_R	TRUE	OLD	TRUE	Solid Tissue Normal	FALSE	NA
147	8918692122_R03C02	Bormann et al., 2016 (E‐MTAB‐4385)	human epidermis	22	FEMALE	NA	NA	NA	NA	Solid Tissue Normal	8918692122_R	FALSE	NA	TRUE	Solid Tissue Normal	FALSE	NA
148	10006823035_R03C02	Bormann et al., 2016 (E‐MTAB‐4385)	human epidermis	75	FEMALE	NA	NA	NA	NA	Solid Tissue Normal	10006823035_R	TRUE	OLD	TRUE	Solid Tissue Normal	FALSE	NA
149	10006823035_R04C02	Bormann et al., 2016 (E‐MTAB‐4385)	human epidermis	32	FEMALE	NA	NA	NA	NA	Solid Tissue Normal	10006823035_R	FALSE	NA	TRUE	Solid Tissue Normal	FALSE	NA
150	8918692122_R04C02	Bormann et al., 2016 (E‐MTAB‐4385)	human epidermis	61	FEMALE	NA	NA	NA	NA	Solid Tissue Normal	8918692122_R	FALSE	NA	TRUE	Solid Tissue Normal	FALSE	NA
151	8918692122_R05C02	Bormann et al., 2016 (E‐MTAB‐4385)	human epidermis	22	FEMALE	NA	NA	NA	NA	Solid Tissue Normal	8918692122_R	FALSE	NA	TRUE	Solid Tissue Normal	FALSE	NA
152	10006823035_R05C02	Bormann et al., 2016 (E‐MTAB‐4385)	human epidermis	72	FEMALE	NA	NA	NA	NA	Solid Tissue Normal	10006823035_R	TRUE	OLD	TRUE	Solid Tissue Normal	FALSE	NA
153	10006823035_R06C02	Bormann et al., 2016 (E‐MTAB‐4385)	human epidermis	55	FEMALE	NA	NA	NA	NA	Solid Tissue Normal	10006823035_R	FALSE	NA	TRUE	Solid Tissue Normal	FALSE	NA
154	8918692122_R06C02	Bormann et al., 2016 (E‐MTAB‐4385)	human epidermis	69	FEMALE	NA	NA	NA	NA	Solid Tissue Normal	8918692122_R	FALSE	NA	TRUE	Solid Tissue Normal	FALSE	NA
155	8918692125_R01C01	Bormann et al., 2016 (E‐MTAB‐4385)	human epidermis	20	FEMALE	NA	NA	NA	NA	Solid Tissue Normal	8918692125_R	TRUE	YOUNG	TRUE	Solid Tissue Normal	FALSE	NA
156	10006823038_R01C01	Bormann et al., 2016 (E‐MTAB‐4385)	human epidermis	61	FEMALE	NA	NA	NA	NA	Solid Tissue Normal	10006823038_R	FALSE	NA	TRUE	Solid Tissue Normal	FALSE	NA
157	10006823038_R02C01	Bormann et al., 2016 (E‐MTAB‐4385)	human epidermis	27	FEMALE	NA	NA	NA	NA	Solid Tissue Normal	10006823038_R	FALSE	NA	TRUE	Solid Tissue Normal	FALSE	NA
158	8918692125_R02C01	Bormann et al., 2016 (E‐MTAB‐4385)	human epidermis	71	FEMALE	NA	NA	NA	NA	Solid Tissue Normal	8918692125_R	FALSE	NA	TRUE	Solid Tissue Normal	FALSE	NA
159	8918692125_R03C01	Bormann et al., 2016 (E‐MTAB‐4385)	human epidermis	21	FEMALE	NA	NA	NA	NA	Solid Tissue Normal	8918692125_R	TRUE	YOUNG	TRUE	Solid Tissue Normal	FALSE	NA
160	10006823038_R03C01	Bormann et al., 2016 (E‐MTAB‐4385)	human epidermis	58	FEMALE	NA	NA	NA	NA	Solid Tissue Normal	10006823038_R	FALSE	NA	TRUE	Solid Tissue Normal	FALSE	NA
161	10006823027_R03C01	Bormann et al., 2016 (E‐MTAB‐4385)	human epidermis	26	FEMALE	NA	NA	NA	NA	Solid Tissue Normal	10006823027_R	FALSE	NA	TRUE	Solid Tissue Normal	FALSE	NA
162	8918692125_R04C01	Bormann et al., 2016 (E‐MTAB‐4385)	human epidermis	69	FEMALE	NA	NA	NA	NA	Solid Tissue Normal	8918692125_R	FALSE	NA	TRUE	Solid Tissue Normal	FALSE	NA
163	8918692125_R05C01	Bormann et al., 2016 (E‐MTAB‐4385)	human epidermis	20	FEMALE	NA	NA	NA	NA	Solid Tissue Normal	8918692125_R	TRUE	YOUNG	TRUE	Solid Tissue Normal	FALSE	NA
164	10006823038_R04C01	Bormann et al., 2016 (E‐MTAB‐4385)	human epidermis	66	FEMALE	NA	NA	NA	NA	Solid Tissue Normal	10006823038_R	FALSE	NA	TRUE	Solid Tissue Normal	FALSE	NA
165	8918692125_R06C01	Bormann et al., 2016 (E‐MTAB‐4385)	human epidermis	69	FEMALE	NA	NA	NA	NA	Solid Tissue Normal	8918692125_R	FALSE	NA	TRUE	Solid Tissue Normal	FALSE	NA
166	8918692125_R01C02	Bormann et al., 2016 (E‐MTAB‐4385)	human epidermis	19	FEMALE	NA	NA	NA	NA	Solid Tissue Normal	8918692125_R	TRUE	YOUNG	TRUE	Solid Tissue Normal	FALSE	NA
167	10006823038_R05C01	Bormann et al., 2016 (E‐MTAB‐4385)	human epidermis	51	FEMALE	NA	NA	NA	NA	Solid Tissue Normal	10006823038_R	FALSE	NA	TRUE	Solid Tissue Normal	FALSE	NA
168	10006823038_R06C01	Bormann et al., 2016 (E‐MTAB‐4385)	human epidermis	29	FEMALE	NA	NA	NA	NA	Solid Tissue Normal	10006823038_R	FALSE	NA	TRUE	Solid Tissue Normal	FALSE	NA
169	8918692125_R02C02	Bormann et al., 2016 (E‐MTAB‐4385)	human epidermis	73	FEMALE	NA	NA	NA	NA	Solid Tissue Normal	8918692125_R	TRUE	OLD	TRUE	Solid Tissue Normal	FALSE	NA
170	8918692125_R03C02	Bormann et al., 2016 (E‐MTAB‐4385)	human epidermis	20	FEMALE	NA	NA	NA	NA	Solid Tissue Normal	8918692125_R	TRUE	YOUNG	TRUE	Solid Tissue Normal	FALSE	NA
171	10006823038_R01C02	Bormann et al., 2016 (E‐MTAB‐4385)	human epidermis	50	FEMALE	NA	NA	NA	NA	Solid Tissue Normal	10006823038_R	FALSE	NA	TRUE	Solid Tissue Normal	FALSE	NA
172	10006823038_R02C02	Bormann et al., 2016 (E‐MTAB‐4385)	human epidermis	65	FEMALE	NA	NA	NA	NA	Solid Tissue Normal	10006823038_R	FALSE	NA	TRUE	Solid Tissue Normal	FALSE	NA
173	8918692125_R04C02	Bormann et al., 2016 (E‐MTAB‐4385)	human epidermis	69	FEMALE	NA	NA	NA	NA	Solid Tissue Normal	8918692125_R	FALSE	NA	TRUE	Solid Tissue Normal	FALSE	NA
174	8918692125_R05C02	Bormann et al., 2016 (E‐MTAB‐4385)	human epidermis	18	FEMALE	NA	NA	NA	NA	Solid Tissue Normal	8918692125_R	TRUE	YOUNG	TRUE	Solid Tissue Normal	FALSE	NA
175	10006823038_R03C02	Bormann et al., 2016 (E‐MTAB‐4385)	human epidermis	65	FEMALE	NA	NA	NA	NA	Solid Tissue Normal	10006823038_R	FALSE	NA	TRUE	Solid Tissue Normal	FALSE	NA
176	10006823038_R04C02	Bormann et al., 2016 (E‐MTAB‐4385)	human epidermis	67	FEMALE	NA	NA	NA	NA	Solid Tissue Normal	10006823038_R	FALSE	NA	TRUE	Solid Tissue Normal	FALSE	NA
177	8918692125_R06C02	Bormann et al., 2016 (E‐MTAB‐4385)	human epidermis	72	FEMALE	NA	NA	NA	NA	Solid Tissue Normal	8918692125_R	TRUE	OLD	TRUE	Solid Tissue Normal	FALSE	NA
178	10006823038_R05C02	Bormann et al., 2016 (E‐MTAB‐4385)	human epidermis	58	FEMALE	NA	NA	NA	NA	Solid Tissue Normal	10006823038_R	FALSE	NA	TRUE	Solid Tissue Normal	FALSE	NA
179	10006823027_R04C01	Bormann et al., 2016 (E‐MTAB‐4385)	human epidermis	30	FEMALE	NA	NA	NA	NA	Solid Tissue Normal	10006823027_R	FALSE	NA	TRUE	Solid Tissue Normal	FALSE	NA
180	10006823038_R06C02	Bormann et al., 2016 (E‐MTAB‐4385)	human epidermis	44	FEMALE	NA	NA	NA	NA	Solid Tissue Normal	10006823038_R	FALSE	NA	TRUE	Solid Tissue Normal	FALSE	NA
181	10006823042_R01C01	Bormann et al., 2016 (E‐MTAB‐4385)	human epidermis	46	FEMALE	NA	NA	NA	NA	Solid Tissue Normal	10006823042_R	FALSE	NA	TRUE	Solid Tissue Normal	FALSE	NA
182	10006823042_R02C01	Bormann et al., 2016 (E‐MTAB‐4385)	human epidermis	33	FEMALE	NA	NA	NA	NA	Solid Tissue Normal	10006823042_R	FALSE	NA	TRUE	Solid Tissue Normal	FALSE	NA
183	10006823042_R03C01	Bormann et al., 2016 (E‐MTAB‐4385)	human epidermis	61	FEMALE	NA	NA	NA	NA	Solid Tissue Normal	10006823042_R	FALSE	NA	TRUE	Solid Tissue Normal	FALSE	NA
184	10006823042_R04C01	Bormann et al., 2016 (E‐MTAB‐4385)	human epidermis	72	FEMALE	NA	NA	NA	NA	Solid Tissue Normal	10006823042_R	TRUE	OLD	TRUE	Solid Tissue Normal	FALSE	NA
185	10006823042_R05C01	Bormann et al., 2016 (E‐MTAB‐4385)	human epidermis	71	FEMALE	NA	NA	NA	NA	Solid Tissue Normal	10006823042_R	FALSE	NA	TRUE	Solid Tissue Normal	FALSE	NA
186	10006823042_R06C01	Bormann et al., 2016 (E‐MTAB‐4385)	human epidermis	59	FEMALE	NA	NA	NA	NA	Solid Tissue Normal	10006823042_R	FALSE	NA	TRUE	Solid Tissue Normal	FALSE	NA
187	10006823042_R01C02	Bormann et al., 2016 (E‐MTAB‐4385)	human epidermis	59	FEMALE	NA	NA	NA	NA	Solid Tissue Normal	10006823042_R	FALSE	NA	TRUE	Solid Tissue Normal	FALSE	NA
188	10006823027_R05C01	Bormann et al., 2016 (E‐MTAB‐4385)	human epidermis	33	FEMALE	NA	NA	NA	NA	Solid Tissue Normal	10006823027_R	FALSE	NA	TRUE	Solid Tissue Normal	FALSE	NA
189	10006823042_R02C02	Bormann et al., 2016 (E‐MTAB‐4385)	human epidermis	54	FEMALE	NA	NA	NA	NA	Solid Tissue Normal	10006823042_R	FALSE	NA	TRUE	Solid Tissue Normal	FALSE	NA
190	10006823042_R03C02	Bormann et al., 2016 (E‐MTAB‐4385)	human epidermis	38	FEMALE	NA	NA	NA	NA	Solid Tissue Normal	10006823042_R	FALSE	NA	TRUE	Solid Tissue Normal	FALSE	NA
191	10006823042_R04C02	Bormann et al., 2016 (E‐MTAB‐4385)	human epidermis	71	FEMALE	NA	NA	NA	NA	Solid Tissue Normal	10006823042_R	TRUE	OLD	TRUE	Solid Tissue Normal	FALSE	NA
192	10006823042_R05C02	Bormann et al., 2016 (E‐MTAB‐4385)	human epidermis	57	FEMALE	NA	NA	NA	NA	Solid Tissue Normal	10006823042_R	FALSE	NA	TRUE	Solid Tissue Normal	FALSE	NA
193	10006823042_R06C02	Bormann et al., 2016 (E‐MTAB‐4385)	human epidermis	42	FEMALE	NA	NA	NA	NA	Solid Tissue Normal	10006823042_R	FALSE	NA	TRUE	Solid Tissue Normal	FALSE	NA
194	10006823027_R06C01	Bormann et al., 2016 (E‐MTAB‐4385)	human epidermis	35	FEMALE	NA	NA	NA	NA	Solid Tissue Normal	10006823027_R	FALSE	NA	TRUE	Solid Tissue Normal	FALSE	NA
195	10006823027_R01C02	Bormann et al., 2016 (E‐MTAB‐4385)	human epidermis	35	FEMALE	NA	NA	NA	NA	Solid Tissue Normal	10006823027_R	FALSE	NA	TRUE	Solid Tissue Normal	FALSE	NA
196	10006823027_R02C02	Bormann et al., 2016 (E‐MTAB‐4385)	human epidermis	21	FEMALE	NA	NA	NA	NA	Solid Tissue Normal	10006823027_R	TRUE	YOUNG	TRUE	Solid Tissue Normal	FALSE	NA
197	10006823027_R03C02	Bormann et al., 2016 (E‐MTAB‐4385)	human epidermis	23	FEMALE	NA	NA	NA	NA	Solid Tissue Normal	10006823027_R	FALSE	NA	TRUE	Solid Tissue Normal	FALSE	NA

## Sheet: GLIA
num	sampleID	cohort	primary_disease	age_at_initial_pathologic_diagnosis	gender	histological_type	sample_type	X_GENOMIC_ID_TCGA_GBM_hMethyl450	Used_for_normal_age_comparisons	normal_age_group	Used_for_cancer_vs_normal_comparisons	Cancer_vs_normal_group	Used_for_cancer_age_comparisons	cancer_age_group
1	TCGA-06-0125-01	TCGA Glioblastoma (GBM)	glioblastoma multiforme	63	FEMALE	Untreated primary (de novo) GBM	Primary Tumor	TCGA-06-0125-01A-01D-A45W-05	FALSE	NA	TRUE	Primary Tumor	FALSE	NA
2	TCGA-06-0152-01	TCGA Glioblastoma (GBM)	glioblastoma multiforme	68	MALE	Untreated primary (de novo) GBM	Primary Tumor	TCGA-06-0152-01A-02D-A45W-05	FALSE	NA	TRUE	Primary Tumor	FALSE	NA
3	TCGA-06-0171-01	TCGA Glioblastoma (GBM)	glioblastoma multiforme	65	MALE	Untreated primary (de novo) GBM	Primary Tumor	TCGA-06-0171-01A-02D-A45W-05	FALSE	NA	TRUE	Primary Tumor	FALSE	NA
4	TCGA-06-0190-01	TCGA Glioblastoma (GBM)	glioblastoma multiforme	62	MALE	Untreated primary (de novo) GBM	Primary Tumor	TCGA-06-0190-01A-01D-A45W-05	FALSE	NA	TRUE	Primary Tumor	FALSE	NA
5	TCGA-06-0210-01	TCGA Glioblastoma (GBM)	glioblastoma multiforme	72	FEMALE	Untreated primary (de novo) GBM	Primary Tumor	TCGA-06-0210-01A-01D-A45W-05	FALSE	NA	TRUE	Primary Tumor	FALSE	NA
6	TCGA-06-0211-01	TCGA Glioblastoma (GBM)	glioblastoma multiforme	47	MALE	Untreated primary (de novo) GBM	Primary Tumor	TCGA-06-0211-01A-01D-A45W-05	FALSE	NA	TRUE	Primary Tumor	TRUE	YOUNG
7	TCGA-06-0221-01	TCGA Glioblastoma (GBM)	glioblastoma multiforme	31	MALE	Untreated primary (de novo) GBM	Primary Tumor	TCGA-06-0221-01A-01D-A45W-05	FALSE	NA	TRUE	Primary Tumor	TRUE	YOUNG
8	TCGA-06-0650-01	TCGA Glioblastoma (GBM)	glioblastoma multiforme	39	FEMALE	Untreated primary (de novo) GBM	Primary Tumor	TCGA-06-0650-01A-02D-1697-05	FALSE	NA	TRUE	Primary Tumor	TRUE	YOUNG
9	TCGA-06-1804-01	TCGA Glioblastoma (GBM)	glioblastoma multiforme	81	FEMALE	Untreated primary (de novo) GBM	Primary Tumor	TCGA-06-1804-01A-01D-1697-05	FALSE	NA	TRUE	Primary Tumor	TRUE	OLD
10	TCGA-06-1806-01	TCGA Glioblastoma (GBM)	glioblastoma multiforme	47	MALE	Glioblastoma Multiforme (GBM)	Primary Tumor	TCGA-06-1806-01A-02D-1844-05	FALSE	NA	TRUE	Primary Tumor	TRUE	YOUNG
11	TCGA-06-5408-01	TCGA Glioblastoma (GBM)	glioblastoma multiforme	54	FEMALE	Untreated primary (de novo) GBM	Primary Tumor	TCGA-06-5408-01A-01D-1697-05	FALSE	NA	TRUE	Primary Tumor	FALSE	NA
12	TCGA-06-5410-01	TCGA Glioblastoma (GBM)	glioblastoma multiforme	72	FEMALE	Untreated primary (de novo) GBM	Primary Tumor	TCGA-06-5410-01A-01D-1697-05	FALSE	NA	TRUE	Primary Tumor	FALSE	NA
13	TCGA-06-5411-01	TCGA Glioblastoma (GBM)	glioblastoma multiforme	51	MALE	Untreated primary (de novo) GBM	Primary Tumor	TCGA-06-5411-01A-01D-1697-05	FALSE	NA	TRUE	Primary Tumor	TRUE	YOUNG
14	TCGA-06-5412-01	TCGA Glioblastoma (GBM)	glioblastoma multiforme	78	FEMALE	Untreated primary (de novo) GBM	Primary Tumor	TCGA-06-5412-01A-01D-1697-05	FALSE	NA	TRUE	Primary Tumor	TRUE	OLD
15	TCGA-06-5413-01	TCGA Glioblastoma (GBM)	glioblastoma multiforme	67	MALE	Untreated primary (de novo) GBM	Primary Tumor	TCGA-06-5413-01A-01D-1697-05	FALSE	NA	TRUE	Primary Tumor	FALSE	NA
16	TCGA-06-5414-01	TCGA Glioblastoma (GBM)	glioblastoma multiforme	61	MALE	Untreated primary (de novo) GBM	Primary Tumor	TCGA-06-5414-01A-01D-1481-05	FALSE	NA	TRUE	Primary Tumor	FALSE	NA
17	TCGA-06-5415-01	TCGA Glioblastoma (GBM)	glioblastoma multiforme	60	MALE	Untreated primary (de novo) GBM	Primary Tumor	TCGA-06-5415-01A-01D-1481-05	FALSE	NA	TRUE	Primary Tumor	FALSE	NA
18	TCGA-06-5416-01	TCGA Glioblastoma (GBM)	glioblastoma multiforme	23	FEMALE	Untreated primary (de novo) GBM	Primary Tumor	TCGA-06-5416-01A-01D-1481-05	FALSE	NA	TRUE	Primary Tumor	TRUE	YOUNG
19	TCGA-06-5417-01	TCGA Glioblastoma (GBM)	glioblastoma multiforme	45	FEMALE	Untreated primary (de novo) GBM	Primary Tumor	TCGA-06-5417-01A-01D-1481-05	FALSE	NA	TRUE	Primary Tumor	TRUE	YOUNG
20	TCGA-06-5418-01	TCGA Glioblastoma (GBM)	glioblastoma multiforme	75	FEMALE	Untreated primary (de novo) GBM	Primary Tumor	TCGA-06-5418-01A-01D-1481-05	FALSE	NA	TRUE	Primary Tumor	TRUE	OLD
21	TCGA-06-5856-01	TCGA Glioblastoma (GBM)	glioblastoma multiforme	58	MALE	Untreated primary (de novo) GBM	Primary Tumor	TCGA-06-5856-01A-01D-1697-05	FALSE	NA	TRUE	Primary Tumor	FALSE	NA
22	TCGA-06-5858-01	TCGA Glioblastoma (GBM)	glioblastoma multiforme	45	FEMALE	Untreated primary (de novo) GBM	Primary Tumor	TCGA-06-5858-01A-01D-1697-05	FALSE	NA	TRUE	Primary Tumor	TRUE	YOUNG
23	TCGA-06-5859-01	TCGA Glioblastoma (GBM)	glioblastoma multiforme	63	MALE	Untreated primary (de novo) GBM	Primary Tumor	TCGA-06-5859-01A-01D-1697-05	FALSE	NA	TRUE	Primary Tumor	FALSE	NA
24	TCGA-06-6388-01	TCGA Glioblastoma (GBM)	glioblastoma multiforme	64	FEMALE	Untreated primary (de novo) GBM	Primary Tumor	TCGA-06-6388-01A-12D-1844-05	FALSE	NA	TRUE	Primary Tumor	FALSE	NA
25	TCGA-06-6389-01	TCGA Glioblastoma (GBM)	glioblastoma multiforme	49	FEMALE	Untreated primary (de novo) GBM	Primary Tumor	TCGA-06-6389-01A-11D-1697-05	FALSE	NA	TRUE	Primary Tumor	TRUE	YOUNG
26	TCGA-06-6390-01	TCGA Glioblastoma (GBM)	glioblastoma multiforme	58	MALE	Untreated primary (de novo) GBM	Primary Tumor	TCGA-06-6390-01A-11D-1697-05	FALSE	NA	TRUE	Primary Tumor	FALSE	NA
27	TCGA-06-6391-01	TCGA Glioblastoma (GBM)	glioblastoma multiforme	44	FEMALE	Untreated primary (de novo) GBM	Primary Tumor	TCGA-06-6391-01A-11D-1697-05	FALSE	NA	TRUE	Primary Tumor	TRUE	YOUNG
28	TCGA-06-6693-01	TCGA Glioblastoma (GBM)	glioblastoma multiforme	64	FEMALE	Untreated primary (de novo) GBM	Primary Tumor	TCGA-06-6693-01A-11D-1844-05	FALSE	NA	TRUE	Primary Tumor	FALSE	NA
29	TCGA-06-6694-01	TCGA Glioblastoma (GBM)	glioblastoma multiforme	76	FEMALE	Untreated primary (de novo) GBM	Primary Tumor	TCGA-06-6694-01A-12D-1844-05	FALSE	NA	TRUE	Primary Tumor	TRUE	OLD
30	TCGA-06-6695-01	TCGA Glioblastoma (GBM)	glioblastoma multiforme	64	MALE	Untreated primary (de novo) GBM	Primary Tumor	TCGA-06-6695-01A-11D-1844-05	FALSE	NA	TRUE	Primary Tumor	FALSE	NA
31	TCGA-06-6697-01	TCGA Glioblastoma (GBM)	glioblastoma multiforme	65	MALE	Untreated primary (de novo) GBM	Primary Tumor	TCGA-06-6697-01A-11D-1844-05	FALSE	NA	TRUE	Primary Tumor	FALSE	NA
32	TCGA-06-6698-01	TCGA Glioblastoma (GBM)	glioblastoma multiforme	53	FEMALE	Untreated primary (de novo) GBM	Primary Tumor	TCGA-06-6698-01A-11D-1844-05	FALSE	NA	TRUE	Primary Tumor	FALSE	NA
33	TCGA-06-6699-01	TCGA Glioblastoma (GBM)	glioblastoma multiforme	58	FEMALE	Untreated primary (de novo) GBM	Primary Tumor	TCGA-06-6699-01A-11D-1844-05	FALSE	NA	TRUE	Primary Tumor	FALSE	NA
34	TCGA-06-6700-01	TCGA Glioblastoma (GBM)	glioblastoma multiforme	76	MALE	Untreated primary (de novo) GBM	Primary Tumor	TCGA-06-6700-01A-12D-1844-05	FALSE	NA	TRUE	Primary Tumor	TRUE	OLD
35	TCGA-06-6701-01	TCGA Glioblastoma (GBM)	glioblastoma multiforme	60	MALE	Untreated primary (de novo) GBM	Primary Tumor	TCGA-06-6701-01A-11D-1844-05	FALSE	NA	TRUE	Primary Tumor	FALSE	NA
36	TCGA-06-A5U0-01	TCGA Glioblastoma (GBM)	glioblastoma multiforme	21	FEMALE	Glioblastoma Multiforme (GBM)	Primary Tumor	TCGA-06-A5U0-01A-11D-A33U-05	FALSE	NA	TRUE	Primary Tumor	TRUE	YOUNG
37	TCGA-06-A5U1-01	TCGA Glioblastoma (GBM)	glioblastoma multiforme	78	FEMALE	Glioblastoma Multiforme (GBM)	Primary Tumor	TCGA-06-A5U1-01A-11D-A33U-05	FALSE	NA	TRUE	Primary Tumor	TRUE	OLD
38	TCGA-06-A6S0-01	TCGA Glioblastoma (GBM)	glioblastoma multiforme	79	MALE	Glioblastoma Multiforme (GBM)	Primary Tumor	TCGA-06-A6S0-01A-11D-A33U-05	FALSE	NA	TRUE	Primary Tumor	TRUE	OLD
39	TCGA-06-A6S1-01	TCGA Glioblastoma (GBM)	glioblastoma multiforme	53	FEMALE	Glioblastoma Multiforme (GBM)	Primary Tumor	TCGA-06-A6S1-01A-11D-A33U-05	FALSE	NA	TRUE	Primary Tumor	FALSE	NA
40	TCGA-06-A7TK-01	TCGA Glioblastoma (GBM)	glioblastoma multiforme	64	MALE	Glioblastoma Multiforme (GBM)	Primary Tumor	TCGA-06-A7TK-01A-21D-A392-05	FALSE	NA	TRUE	Primary Tumor	FALSE	NA
41	TCGA-06-A7TL-01	TCGA Glioblastoma (GBM)	glioblastoma multiforme	30	FEMALE	Glioblastoma Multiforme (GBM)	Primary Tumor	TCGA-06-A7TL-01A-11D-A392-05	FALSE	NA	TRUE	Primary Tumor	TRUE	YOUNG
42	TCGA-06-AABW-11	TCGA Glioblastoma (GBM)	glioblastoma multiforme	NA			Solid Tissue Normal	TCGA-06-AABW-11A-31D-A368-05	FALSE	NA	TRUE	Solid Tissue Normal	FALSE	NA
43	TCGA-12-5295-01	TCGA Glioblastoma (GBM)	glioblastoma multiforme	60	FEMALE	Untreated primary (de novo) GBM	Primary Tumor	TCGA-12-5295-01A-01D-1481-05	FALSE	NA	TRUE	Primary Tumor	FALSE	NA
44	TCGA-12-5299-01	TCGA Glioblastoma (GBM)	glioblastoma multiforme	56	FEMALE	Untreated primary (de novo) GBM	Primary Tumor	TCGA-12-5299-01A-02D-1481-05	FALSE	NA	TRUE	Primary Tumor	FALSE	NA
45	TCGA-12-5301-01	TCGA Glioblastoma (GBM)	glioblastoma multiforme	59	MALE	Untreated primary (de novo) GBM	Primary Tumor	TCGA-12-5301-01A-01D-1481-05	FALSE	NA	TRUE	Primary Tumor	FALSE	NA
46	TCGA-14-0736-01	TCGA Glioblastoma (GBM)	glioblastoma multiforme	49	MALE	Untreated primary (de novo) GBM	Primary Tumor	TCGA-14-0736-01A-01D-A45W-05	FALSE	NA	TRUE	Primary Tumor	TRUE	YOUNG
47	TCGA-14-0740-01	TCGA Glioblastoma (GBM)	glioblastoma multiforme	70	MALE	Untreated primary (de novo) GBM	Primary Tumor	TCGA-14-0740-01B-01D-1844-05	FALSE	NA	TRUE	Primary Tumor	FALSE	NA
48	TCGA-14-0781-01	TCGA Glioblastoma (GBM)	glioblastoma multiforme	49	MALE	Untreated primary (de novo) GBM	Primary Tumor	TCGA-14-0781-01B-01D-1697-05	FALSE	NA	TRUE	Primary Tumor	TRUE	YOUNG
49	TCGA-14-0862-01	TCGA Glioblastoma (GBM)	glioblastoma multiforme	60	MALE	Untreated primary (de novo) GBM	Primary Tumor	TCGA-14-0862-01B-01D-1844-05	FALSE	NA	TRUE	Primary Tumor	FALSE	NA
50	TCGA-14-1043-01	TCGA Glioblastoma (GBM)	glioblastoma multiforme	61	MALE	Untreated primary (de novo) GBM	Primary Tumor	TCGA-14-1043-01B-11D-1844-05	FALSE	NA	TRUE	Primary Tumor	FALSE	NA
51	TCGA-14-1395-01	TCGA Glioblastoma (GBM)	glioblastoma multiforme	52	MALE	Untreated primary (de novo) GBM	Primary Tumor	TCGA-14-1395-01B-11D-1844-05	FALSE	NA	TRUE	Primary Tumor	FALSE	NA
52	TCGA-14-1402-01	TCGA Glioblastoma (GBM)	glioblastoma multiforme	58	FEMALE	Untreated primary (de novo) GBM	Primary Tumor	TCGA-14-1402-01A-01D-A45W-05	FALSE	NA	TRUE	Primary Tumor	FALSE	NA
53	TCGA-14-1450-01	TCGA Glioblastoma (GBM)	glioblastoma multiforme	57	FEMALE	Untreated primary (de novo) GBM	Primary Tumor	TCGA-14-1450-01B-01D-1844-05	FALSE	NA	TRUE	Primary Tumor	FALSE	NA
54	TCGA-15-1444-01	TCGA Glioblastoma (GBM)	glioblastoma multiforme	21	MALE	Glioblastoma Multiforme (GBM)	Primary Tumor	TCGA-15-1444-01A-02D-1697-05	FALSE	NA	TRUE	Primary Tumor	TRUE	YOUNG
55	TCGA-19-0957-01	TCGA Glioblastoma (GBM)	glioblastoma multiforme	48	FEMALE	Untreated primary (de novo) GBM	Primary Tumor	TCGA-19-0957-01C-01D-A45W-05	FALSE	NA	TRUE	Primary Tumor	TRUE	YOUNG
56	TCGA-19-1389-01	TCGA Glioblastoma (GBM)	glioblastoma multiforme	51	MALE	Untreated primary (de novo) GBM	Primary Tumor	TCGA-19-1389-01A-01D-A45W-05	FALSE	NA	TRUE	Primary Tumor	FALSE	NA
57	TCGA-19-4065-01	TCGA Glioblastoma (GBM)	glioblastoma multiforme	36	MALE	Untreated primary (de novo) GBM	Primary Tumor	TCGA-19-4065-01A-01D-2004-05	FALSE	NA	TRUE	Primary Tumor	TRUE	YOUNG
58	TCGA-19-5947-01	TCGA Glioblastoma (GBM)	glioblastoma multiforme	47	FEMALE	Untreated primary (de novo) GBM	Primary Tumor	TCGA-19-5947-01A-11D-1697-05	FALSE	NA	TRUE	Primary Tumor	TRUE	YOUNG
59	TCGA-19-5950-01	TCGA Glioblastoma (GBM)	glioblastoma multiforme	52	FEMALE	Untreated primary (de novo) GBM	Primary Tumor	TCGA-19-5950-01A-11D-1697-05	FALSE	NA	TRUE	Primary Tumor	FALSE	NA
60	TCGA-19-5951-01	TCGA Glioblastoma (GBM)	glioblastoma multiforme	76	FEMALE	Untreated primary (de novo) GBM	Primary Tumor	TCGA-19-5951-01A-11D-1697-05	FALSE	NA	TRUE	Primary Tumor	TRUE	OLD
61	TCGA-19-5952-01	TCGA Glioblastoma (GBM)	glioblastoma multiforme	62	MALE	Untreated primary (de novo) GBM	Primary Tumor	TCGA-19-5952-01A-11D-1697-05	FALSE	NA	TRUE	Primary Tumor	FALSE	NA
62	TCGA-19-5953-01	TCGA Glioblastoma (GBM)	glioblastoma multiforme	58	MALE	Untreated primary (de novo) GBM	Primary Tumor	TCGA-19-5953-01B-12D-1844-05	FALSE	NA	TRUE	Primary Tumor	FALSE	NA
63	TCGA-19-5954-01	TCGA Glioblastoma (GBM)	glioblastoma multiforme	72	FEMALE	Untreated primary (de novo) GBM	Primary Tumor	TCGA-19-5954-01A-11D-1697-05	FALSE	NA	TRUE	Primary Tumor	FALSE	NA
64	TCGA-19-5955-01	TCGA Glioblastoma (GBM)	glioblastoma multiforme	83	MALE	Untreated primary (de novo) GBM	Primary Tumor	TCGA-19-5955-01A-11D-1697-05	FALSE	NA	TRUE	Primary Tumor	TRUE	OLD
65	TCGA-19-5956-01	TCGA Glioblastoma (GBM)	glioblastoma multiforme	53	FEMALE	Untreated primary (de novo) GBM	Primary Tumor	TCGA-19-5956-01A-11D-1697-05	FALSE	NA	TRUE	Primary Tumor	FALSE	NA
66	TCGA-19-5958-01	TCGA Glioblastoma (GBM)	glioblastoma multiforme	56	MALE	Untreated primary (de novo) GBM	Primary Tumor	TCGA-19-5958-01A-11D-1697-05	FALSE	NA	TRUE	Primary Tumor	FALSE	NA
67	TCGA-19-5959-01	TCGA Glioblastoma (GBM)	glioblastoma multiforme	77	FEMALE	Untreated primary (de novo) GBM	Primary Tumor	TCGA-19-5959-01A-11D-1697-05	FALSE	NA	TRUE	Primary Tumor	TRUE	OLD
68	TCGA-19-5960-01	TCGA Glioblastoma (GBM)	glioblastoma multiforme	56	MALE	Untreated primary (de novo) GBM	Primary Tumor	TCGA-19-5960-01A-11D-1697-05	FALSE	NA	TRUE	Primary Tumor	FALSE	NA
69	TCGA-19-A60I-01	TCGA Glioblastoma (GBM)	glioblastoma multiforme	39	MALE	Glioblastoma Multiforme (GBM)	Primary Tumor	TCGA-19-A60I-01A-12D-A33U-05	FALSE	NA	TRUE	Primary Tumor	TRUE	YOUNG
70	TCGA-19-A6J4-01	TCGA Glioblastoma (GBM)	glioblastoma multiforme	68	MALE	Glioblastoma Multiforme (GBM)	Primary Tumor	TCGA-19-A6J4-01A-11D-A33U-05	FALSE	NA	TRUE	Primary Tumor	FALSE	NA
71	TCGA-19-A6J5-01	TCGA Glioblastoma (GBM)	glioblastoma multiforme	40	MALE	Glioblastoma Multiforme (GBM)	Primary Tumor	TCGA-19-A6J5-01A-21D-A33U-05	FALSE	NA	TRUE	Primary Tumor	TRUE	YOUNG
72	TCGA-26-1442-01	TCGA Glioblastoma (GBM)	glioblastoma multiforme	43	MALE	Untreated primary (de novo) GBM	Primary Tumor	TCGA-26-1442-01A-01D-1697-05	FALSE	NA	TRUE	Primary Tumor	TRUE	YOUNG
73	TCGA-26-5132-01	TCGA Glioblastoma (GBM)	glioblastoma multiforme	74	MALE	Untreated primary (de novo) GBM	Primary Tumor	TCGA-26-5132-01A-01D-1481-05	FALSE	NA	TRUE	Primary Tumor	TRUE	OLD
74	TCGA-26-5133-01	TCGA Glioblastoma (GBM)	glioblastoma multiforme	59	MALE	Untreated primary (de novo) GBM	Primary Tumor	TCGA-26-5133-01A-01D-1481-05	FALSE	NA	TRUE	Primary Tumor	FALSE	NA
75	TCGA-26-5134-01	TCGA Glioblastoma (GBM)	glioblastoma multiforme	74	MALE	Untreated primary (de novo) GBM	Primary Tumor	TCGA-26-5134-01A-01D-1481-05	FALSE	NA	TRUE	Primary Tumor	TRUE	OLD
76	TCGA-26-5135-01	TCGA Glioblastoma (GBM)	glioblastoma multiforme	72	FEMALE	Untreated primary (de novo) GBM	Primary Tumor	TCGA-26-5135-01A-01D-1481-05	FALSE	NA	TRUE	Primary Tumor	FALSE	NA
77	TCGA-26-5136-01	TCGA Glioblastoma (GBM)	glioblastoma multiforme	78	FEMALE	Untreated primary (de novo) GBM	Primary Tumor	TCGA-26-5136-01B-01D-1481-05	FALSE	NA	TRUE	Primary Tumor	TRUE	OLD
78	TCGA-26-5139-01	TCGA Glioblastoma (GBM)	glioblastoma multiforme	65	FEMALE	Untreated primary (de novo) GBM	Primary Tumor	TCGA-26-5139-01A-01D-1481-05	FALSE	NA	TRUE	Primary Tumor	FALSE	NA
79	TCGA-26-6173-01	TCGA Glioblastoma (GBM)	glioblastoma multiforme	57	MALE	Untreated primary (de novo) GBM	Primary Tumor	TCGA-26-6173-01A-11D-1844-05	FALSE	NA	TRUE	Primary Tumor	FALSE	NA
80	TCGA-26-6174-01	TCGA Glioblastoma (GBM)	glioblastoma multiforme	65	FEMALE	Untreated primary (de novo) GBM	Primary Tumor	TCGA-26-6174-01A-21D-1844-05	FALSE	NA	TRUE	Primary Tumor	FALSE	NA
81	TCGA-28-2501-01	TCGA Glioblastoma (GBM)	glioblastoma multiforme	NA			Primary Tumor	TCGA-28-2501-01A-01D-1697-05	FALSE	NA	TRUE	Primary Tumor	FALSE	NA
82	TCGA-28-2510-01	TCGA Glioblastoma (GBM)	glioblastoma multiforme	NA			Primary Tumor	TCGA-28-2510-01A-01D-1697-05	FALSE	NA	TRUE	Primary Tumor	FALSE	NA
83	TCGA-28-5204-01	TCGA Glioblastoma (GBM)	glioblastoma multiforme	72	MALE	Untreated primary (de novo) GBM	Primary Tumor	TCGA-28-5204-01A-01D-1481-05	FALSE	NA	TRUE	Primary Tumor	FALSE	NA
84	TCGA-28-5207-01	TCGA Glioblastoma (GBM)	glioblastoma multiforme	71	MALE	Untreated primary (de novo) GBM	Primary Tumor	TCGA-28-5207-01A-01D-1481-05	FALSE	NA	TRUE	Primary Tumor	FALSE	NA
85	TCGA-28-5208-01	TCGA Glioblastoma (GBM)	glioblastoma multiforme	52	MALE	Untreated primary (de novo) GBM	Primary Tumor	TCGA-28-5208-01A-01D-1481-05	FALSE	NA	TRUE	Primary Tumor	FALSE	NA
86	TCGA-28-5209-01	TCGA Glioblastoma (GBM)	glioblastoma multiforme	66	FEMALE	Untreated primary (de novo) GBM	Primary Tumor	TCGA-28-5209-01A-01D-1481-05	FALSE	NA	TRUE	Primary Tumor	FALSE	NA
87	TCGA-28-5211-01	TCGA Glioblastoma (GBM)	glioblastoma multiforme	42	MALE	Untreated primary (de novo) GBM	Primary Tumor	TCGA-28-5211-01C-11D-1844-05	FALSE	NA	TRUE	Primary Tumor	TRUE	YOUNG
88	TCGA-28-5213-01	TCGA Glioblastoma (GBM)	glioblastoma multiforme	72	MALE	Untreated primary (de novo) GBM	Primary Tumor	TCGA-28-5213-01A-01D-1481-05	FALSE	NA	TRUE	Primary Tumor	FALSE	NA
89	TCGA-28-5214-01	TCGA Glioblastoma (GBM)	glioblastoma multiforme	53	MALE	Untreated primary (de novo) GBM	Primary Tumor	TCGA-28-5214-01A-01D-1481-05	FALSE	NA	TRUE	Primary Tumor	FALSE	NA
90	TCGA-28-5215-01	TCGA Glioblastoma (GBM)	glioblastoma multiforme	62	FEMALE	Untreated primary (de novo) GBM	Primary Tumor	TCGA-28-5215-01A-01D-1481-05	FALSE	NA	TRUE	Primary Tumor	FALSE	NA
91	TCGA-28-5216-01	TCGA Glioblastoma (GBM)	glioblastoma multiforme	52	MALE	Untreated primary (de novo) GBM	Primary Tumor	TCGA-28-5216-01A-01D-1481-05	FALSE	NA	TRUE	Primary Tumor	FALSE	NA
92	TCGA-28-5218-01	TCGA Glioblastoma (GBM)	glioblastoma multiforme	63	MALE	Untreated primary (de novo) GBM	Primary Tumor	TCGA-28-5218-01A-01D-1481-05	FALSE	NA	TRUE	Primary Tumor	FALSE	NA
93	TCGA-28-5219-01	TCGA Glioblastoma (GBM)	glioblastoma multiforme	47	FEMALE	Untreated primary (de novo) GBM	Primary Tumor	TCGA-28-5219-01A-01D-1481-05	FALSE	NA	TRUE	Primary Tumor	TRUE	YOUNG
94	TCGA-28-5220-01	TCGA Glioblastoma (GBM)	glioblastoma multiforme	67	MALE	Untreated primary (de novo) GBM	Primary Tumor	TCGA-28-5220-01A-01D-1481-05	FALSE	NA	TRUE	Primary Tumor	FALSE	NA
95	TCGA-28-6450-01	TCGA Glioblastoma (GBM)	glioblastoma multiforme	60	MALE	Untreated primary (de novo) GBM	Primary Tumor	TCGA-28-6450-01A-11D-1697-05	FALSE	NA	TRUE	Primary Tumor	FALSE	NA
96	TCGA-32-1979-01	TCGA Glioblastoma (GBM)	glioblastoma multiforme	69	FEMALE	Untreated primary (de novo) GBM	Primary Tumor	TCGA-32-1979-01A-01D-1697-05	FALSE	NA	TRUE	Primary Tumor	FALSE	NA
97	TCGA-32-1980-01	TCGA Glioblastoma (GBM)	glioblastoma multiforme	72	MALE	Untreated primary (de novo) GBM	Primary Tumor	TCGA-32-1980-01A-01D-1697-05	FALSE	NA	TRUE	Primary Tumor	TRUE	OLD
98	TCGA-32-5222-01	TCGA Glioblastoma (GBM)	glioblastoma multiforme	66	MALE	Untreated primary (de novo) GBM	Primary Tumor	TCGA-32-5222-01A-01D-1481-05	FALSE	NA	TRUE	Primary Tumor	FALSE	NA
99	TCGA-41-5651-01	TCGA Glioblastoma (GBM)	glioblastoma multiforme	59	FEMALE	Untreated primary (de novo) GBM	Primary Tumor	TCGA-41-5651-01A-01D-1697-05	FALSE	NA	TRUE	Primary Tumor	FALSE	NA
100	TCGA-41-6646-01	TCGA Glioblastoma (GBM)	glioblastoma multiforme	73	FEMALE	Untreated primary (de novo) GBM	Primary Tumor	TCGA-41-6646-01A-11D-1844-05	FALSE	NA	TRUE	Primary Tumor	TRUE	OLD
101	TCGA-4W-AA9R-01	TCGA Glioblastoma (GBM)	glioblastoma multiforme	61	MALE	Glioblastoma Multiforme (GBM)	Primary Tumor	TCGA-4W-AA9R-01A-11D-A392-05	FALSE	NA	TRUE	Primary Tumor	FALSE	NA
102	TCGA-4W-AA9S-01	TCGA Glioblastoma (GBM)	glioblastoma multiforme	69	MALE	Glioblastoma Multiforme (GBM)	Primary Tumor	TCGA-4W-AA9S-01A-11D-A392-05	FALSE	NA	TRUE	Primary Tumor	FALSE	NA
103	TCGA-4W-AA9T-01	TCGA Glioblastoma (GBM)	glioblastoma multiforme	54	FEMALE	Glioblastoma Multiforme (GBM)	Primary Tumor	TCGA-4W-AA9T-01A-11D-A392-05	FALSE	NA	TRUE	Primary Tumor	FALSE	NA
104	TCGA-74-6573-01	TCGA Glioblastoma (GBM)	glioblastoma multiforme	67	MALE	Untreated primary (de novo) GBM	Primary Tumor	TCGA-74-6573-01A-12D-1844-05	FALSE	NA	TRUE	Primary Tumor	FALSE	NA
105	TCGA-74-6573-11	TCGA Glioblastoma (GBM)	glioblastoma multiforme	67	MALE	Untreated primary (de novo) GBM	Solid Tissue Normal	TCGA-74-6573-11A-02D-1844-05	TRUE	OLD	TRUE	Solid Tissue Normal	FALSE	NA
106	TCGA-74-6575-01	TCGA Glioblastoma (GBM)	glioblastoma multiforme	73	FEMALE	Untreated primary (de novo) GBM	Primary Tumor	TCGA-74-6575-01A-11D-1844-05	FALSE	NA	TRUE	Primary Tumor	TRUE	OLD
107	TCGA-74-6577-01	TCGA Glioblastoma (GBM)	glioblastoma multiforme	51	MALE	Untreated primary (de novo) GBM	Primary Tumor	TCGA-74-6577-01A-11D-1844-05	FALSE	NA	TRUE	Primary Tumor	FALSE	NA
108	TCGA-74-6578-01	TCGA Glioblastoma (GBM)	glioblastoma multiforme	58	MALE	Untreated primary (de novo) GBM	Primary Tumor	TCGA-74-6578-01A-11D-1844-05	FALSE	NA	TRUE	Primary Tumor	FALSE	NA
109	TCGA-74-6581-01	TCGA Glioblastoma (GBM)	glioblastoma multiforme	77	MALE	Untreated primary (de novo) GBM	Primary Tumor	TCGA-74-6581-01A-11D-1844-05	FALSE	NA	TRUE	Primary Tumor	TRUE	OLD
110	TCGA-74-6584-01	TCGA Glioblastoma (GBM)	glioblastoma multiforme	55	FEMALE	Untreated primary (de novo) GBM	Primary Tumor	TCGA-74-6584-01A-11D-1844-05	FALSE	NA	TRUE	Primary Tumor	FALSE	NA
111	TCGA-76-4925-01	TCGA Glioblastoma (GBM)	glioblastoma multiforme	76	MALE	Untreated primary (de novo) GBM	Primary Tumor	TCGA-76-4925-01A-01D-1481-05	FALSE	NA	TRUE	Primary Tumor	TRUE	OLD
112	TCGA-76-4926-01	TCGA Glioblastoma (GBM)	glioblastoma multiforme	68	MALE	Untreated primary (de novo) GBM	Primary Tumor	TCGA-76-4926-01B-01D-1481-05	FALSE	NA	TRUE	Primary Tumor	FALSE	NA
113	TCGA-76-4927-01	TCGA Glioblastoma (GBM)	glioblastoma multiforme	58	MALE	Untreated primary (de novo) GBM	Primary Tumor	TCGA-76-4927-01A-01D-1481-05	FALSE	NA	TRUE	Primary Tumor	FALSE	NA
114	TCGA-76-4928-01	TCGA Glioblastoma (GBM)	glioblastoma multiforme	85	FEMALE	Untreated primary (de novo) GBM	Primary Tumor	TCGA-76-4928-01B-01D-1481-05	FALSE	NA	TRUE	Primary Tumor	TRUE	OLD
115	TCGA-76-4929-01	TCGA Glioblastoma (GBM)	glioblastoma multiforme	76	FEMALE	Untreated primary (de novo) GBM	Primary Tumor	TCGA-76-4929-01A-01D-1481-05	FALSE	NA	TRUE	Primary Tumor	TRUE	OLD
116	TCGA-76-4931-01	TCGA Glioblastoma (GBM)	glioblastoma multiforme	70	FEMALE	Untreated primary (de novo) GBM	Primary Tumor	TCGA-76-4931-01A-01D-1481-05	FALSE	NA	TRUE	Primary Tumor	FALSE	NA
117	TCGA-76-4932-01	TCGA Glioblastoma (GBM)	glioblastoma multiforme	50	FEMALE	Treated primary GBM	Primary Tumor	TCGA-76-4932-01A-01D-1481-05	FALSE	NA	TRUE	Primary Tumor	TRUE	YOUNG
118	TCGA-76-4934-01	TCGA Glioblastoma (GBM)	glioblastoma multiforme	66	FEMALE	Untreated primary (de novo) GBM	Primary Tumor	TCGA-76-4934-01A-01D-1481-05	FALSE	NA	TRUE	Primary Tumor	FALSE	NA
119	TCGA-76-4935-01	TCGA Glioblastoma (GBM)	glioblastoma multiforme	52	FEMALE	Untreated primary (de novo) GBM	Primary Tumor	TCGA-76-4935-01A-01D-1481-05	FALSE	NA	TRUE	Primary Tumor	FALSE	NA
120	TCGA-76-6191-01	TCGA Glioblastoma (GBM)	glioblastoma multiforme	57	MALE	Untreated primary (de novo) GBM	Primary Tumor	TCGA-76-6191-01A-12D-1697-05	FALSE	NA	TRUE	Primary Tumor	FALSE	NA
121	TCGA-76-6192-01	TCGA Glioblastoma (GBM)	glioblastoma multiforme	74	MALE	Untreated primary (de novo) GBM	Primary Tumor	TCGA-76-6192-01A-11D-1697-05	FALSE	NA	TRUE	Primary Tumor	TRUE	OLD
122	TCGA-76-6193-01	TCGA Glioblastoma (GBM)	glioblastoma multiforme	78	MALE	Untreated primary (de novo) GBM	Primary Tumor	TCGA-76-6193-01A-11D-1697-05	FALSE	NA	TRUE	Primary Tumor	TRUE	OLD
123	TCGA-76-6280-01	TCGA Glioblastoma (GBM)	glioblastoma multiforme	57	MALE	Untreated primary (de novo) GBM	Primary Tumor	TCGA-76-6280-01A-21D-1844-05	FALSE	NA	TRUE	Primary Tumor	FALSE	NA
124	TCGA-76-6282-01	TCGA Glioblastoma (GBM)	glioblastoma multiforme	63	MALE	Untreated primary (de novo) GBM	Primary Tumor	TCGA-76-6282-01A-11D-1697-05	FALSE	NA	TRUE	Primary Tumor	FALSE	NA
125	TCGA-76-6283-01	TCGA Glioblastoma (GBM)	glioblastoma multiforme	71	FEMALE	Glioblastoma Multiforme (GBM)	Primary Tumor	TCGA-76-6283-01A-11D-1844-05	FALSE	NA	TRUE	Primary Tumor	FALSE	NA
126	TCGA-76-6285-01	TCGA Glioblastoma (GBM)	glioblastoma multiforme	64	FEMALE	Untreated primary (de novo) GBM	Primary Tumor	TCGA-76-6285-01A-11D-1697-05	FALSE	NA	TRUE	Primary Tumor	FALSE	NA
127	TCGA-76-6286-01	TCGA Glioblastoma (GBM)	glioblastoma multiforme	60	MALE	Untreated primary (de novo) GBM	Primary Tumor	TCGA-76-6286-01A-11D-1844-05	FALSE	NA	TRUE	Primary Tumor	FALSE	NA
128	TCGA-76-6656-01	TCGA Glioblastoma (GBM)	glioblastoma multiforme	66	MALE	Untreated primary (de novo) GBM	Primary Tumor	TCGA-76-6656-01A-11D-1844-05	FALSE	NA	TRUE	Primary Tumor	FALSE	NA
129	TCGA-76-6657-01	TCGA Glioblastoma (GBM)	glioblastoma multiforme	74	MALE	Untreated primary (de novo) GBM	Primary Tumor	TCGA-76-6657-01A-11D-1844-05	FALSE	NA	TRUE	Primary Tumor	TRUE	OLD
130	TCGA-76-6660-01	TCGA Glioblastoma (GBM)	glioblastoma multiforme	73	MALE	Glioblastoma Multiforme (GBM)	Primary Tumor	TCGA-76-6660-01A-11D-1844-05	FALSE	NA	TRUE	Primary Tumor	TRUE	OLD
131	TCGA-76-6661-01	TCGA Glioblastoma (GBM)	glioblastoma multiforme	54	MALE	Untreated primary (de novo) GBM	Primary Tumor	TCGA-76-6661-01B-11D-1844-05	FALSE	NA	TRUE	Primary Tumor	FALSE	NA
132	TCGA-76-6662-01	TCGA Glioblastoma (GBM)	glioblastoma multiforme	58	MALE	Untreated primary (de novo) GBM	Primary Tumor	TCGA-76-6662-01A-11D-1844-05	FALSE	NA	TRUE	Primary Tumor	FALSE	NA
133	TCGA-76-6663-01	TCGA Glioblastoma (GBM)	glioblastoma multiforme	44	FEMALE	Untreated primary (de novo) GBM	Primary Tumor	TCGA-76-6663-01A-11D-1844-05	FALSE	NA	TRUE	Primary Tumor	TRUE	YOUNG
134	TCGA-76-6664-01	TCGA Glioblastoma (GBM)	glioblastoma multiforme	49	FEMALE	Untreated primary (de novo) GBM	Primary Tumor	TCGA-76-6664-01A-11D-1844-05	FALSE	NA	TRUE	Primary Tumor	TRUE	YOUNG
135	TCGA-81-5910-01	TCGA Glioblastoma (GBM)	glioblastoma multiforme	64	MALE	Untreated primary (de novo) GBM	Primary Tumor	TCGA-81-5910-01A-11D-1697-05	FALSE	NA	TRUE	Primary Tumor	FALSE	NA
136	TCGA-81-5911-01	TCGA Glioblastoma (GBM)	glioblastoma multiforme	33	MALE	Untreated primary (de novo) GBM	Primary Tumor	TCGA-81-5911-01A-12D-1844-05	FALSE	NA	TRUE	Primary Tumor	TRUE	YOUNG
137	TCGA-87-5896-01	TCGA Glioblastoma (GBM)	glioblastoma multiforme	50	FEMALE	Untreated primary (de novo) GBM	Primary Tumor	TCGA-87-5896-01A-01D-1697-05	FALSE	NA	TRUE	Primary Tumor	TRUE	YOUNG
138	TCGA-RR-A6KA-01	TCGA Glioblastoma (GBM)	glioblastoma multiforme	72	FEMALE	Glioblastoma Multiforme (GBM)	Primary Tumor	TCGA-RR-A6KA-01A-21D-A33U-05	FALSE	NA	TRUE	Primary Tumor	TRUE	OLD
139	TCGA-RR-A6KB-01	TCGA Glioblastoma (GBM)	glioblastoma multiforme	51	MALE	Glioblastoma Multiforme (GBM)	Primary Tumor	TCGA-RR-A6KB-01A-12D-A33U-05	FALSE	NA	TRUE	Primary Tumor	FALSE	NA
140	TCGA-RR-A6KC-01	TCGA Glioblastoma (GBM)	glioblastoma multiforme	55	MALE	Glioblastoma Multiforme (GBM)	Primary Tumor	TCGA-RR-A6KC-01A-31D-A33U-05	FALSE	NA	TRUE	Primary Tumor	FALSE	NA
141	1_5175-G-P1A1-_7766130090_R01C01-AVG_Beta	Guintinavo et al., 2013 (GSE41826)	human glia	47	MALE		Solid Tissue Normal	7766130090	TRUE	OLD	TRUE	Solid Tissue Normal	FALSE	NA
142	9_1546-G-P1A9-_7766130090_R03C02-AVG_Beta	Guintinavo et al., 2013 (GSE41826)	human glia	14	FEMALE		Solid Tissue Normal	7766130090	TRUE	YOUNG	TRUE	Solid Tissue Normal	FALSE	NA
143	4_1740-G-P1A4-_7766130090_R04C01-AVG_Beta	Guintinavo et al., 2013 (GSE41826)	human glia	13	FEMALE		Solid Tissue Normal	7766130090	TRUE	YOUNG	TRUE	Solid Tissue Normal	FALSE	NA
144	10_1228-G-P1A10-_7766130090_R04C02-AVG_Beta	Guintinavo et al., 2013 (GSE41826)	human glia	47	MALE		Solid Tissue Normal	7766130090	TRUE	OLD	TRUE	Solid Tissue Normal	FALSE	NA
145	11_5121-G-P1A11-_7766130090_R05C02-AVG_Beta	Guintinavo et al., 2013 (GSE41826)	human glia	29	FEMALE		Solid Tissue Normal	7766130090	FALSE	NA	TRUE	Solid Tissue Normal	FALSE	NA
146	6_813-G-P1A6-_7766130090_R06C01-AVG_Beta	Guintinavo et al., 2013 (GSE41826)	human glia	30	FEMALE		Solid Tissue Normal	7766130090	FALSE	NA	TRUE	Solid Tissue Normal	FALSE	NA
147	15_4643-G-P1B3-_7786915010_R03C01-AVG_Beta	Guintinavo et al., 2013 (GSE41826)	human glia	42	FEMALE		Solid Tissue Normal	7786915010	FALSE	NA	TRUE	Solid Tissue Normal	FALSE	NA
148	16_165-G-P1B4-_7786915010_R04C01-AVG_Beta	Guintinavo et al., 2013 (GSE41826)	human glia	15	MALE		Solid Tissue Normal	7786915010	TRUE	YOUNG	TRUE	Solid Tissue Normal	FALSE	NA
149	17_529-G-P1B5-_7786915010_R05C01-AVG_Beta	Guintinavo et al., 2013 (GSE41826)	human glia	17	MALE		Solid Tissue Normal	7786915010	TRUE	YOUNG	TRUE	Solid Tissue Normal	FALSE	NA
150	23_1115-G-P1B11-_7786915010_R05C02-AVG_Beta	Guintinavo et al., 2013 (GSE41826)	human glia	42	FEMALE		Solid Tissue Normal	7786915010	FALSE	NA	TRUE	Solid Tissue Normal	FALSE	NA
151	18_341-G-P1B6-_7786915010_R06C01-AVG_Beta	Guintinavo et al., 2013 (GSE41826)	human glia	17	MALE		Solid Tissue Normal	7786915010	TRUE	YOUNG	TRUE	Solid Tissue Normal	FALSE	NA
152	24_452-G-P1B12-_7786915010_R06C02-AVG_Beta	Guintinavo et al., 2013 (GSE41826)	human glia	15	MALE		Solid Tissue Normal	7786915010	TRUE	YOUNG	TRUE	Solid Tissue Normal	FALSE	NA
153	31_1226-G-P1C7-_7786915011_R01C02-AVG_Beta	Guintinavo et al., 2013 (GSE41826)	human glia	23	MALE		Solid Tissue Normal	7786915011	FALSE	NA	TRUE	Solid Tissue Normal	FALSE	NA
154	26_5272-G-P1C2-_7786915011_R02C01-AVG_Beta	Guintinavo et al., 2013 (GSE41826)	human glia	16	FEMALE		Solid Tissue Normal	7786915011	TRUE	YOUNG	TRUE	Solid Tissue Normal	FALSE	NA
155	28_4636-G-P1C4-_7786915011_R04C01-AVG_Beta	Guintinavo et al., 2013 (GSE41826)	human glia	43	FEMALE		Solid Tissue Normal	7786915011	TRUE	OLD	TRUE	Solid Tissue Normal	FALSE	NA
156	29_1551-G-P1C5-_7786915011_R05C01-AVG_Beta	Guintinavo et al., 2013 (GSE41826)	human glia	43	FEMALE		Solid Tissue Normal	7786915011	TRUE	OLD	TRUE	Solid Tissue Normal	FALSE	NA
157	35_5245-G-P1C11-_7786915011_R05C02-AVG_Beta	Guintinavo et al., 2013 (GSE41826)	human glia	23	MALE		Solid Tissue Normal	7786915011	FALSE	NA	TRUE	Solid Tissue Normal	FALSE	NA
158	36_1868-G-P1C12-_7786915011_R06C02-AVG_Beta	Guintinavo et al., 2013 (GSE41826)	human glia	17	FEMALE		Solid Tissue Normal	7786915011	TRUE	YOUNG	TRUE	Solid Tissue Normal	FALSE	NA
159	37_1710-G-P1D1-_7786915019_R01C01-AVG_Beta	Guintinavo et al., 2013 (GSE41826)	human glia	26	FEMALE		Solid Tissue Normal	7786915019	FALSE	NA	TRUE	Solid Tissue Normal	FALSE	NA
160	38_5239-G-P1D2-_7786915019_R02C01-AVG_Beta	Guintinavo et al., 2013 (GSE41826)	human glia	21	MALE		Solid Tissue Normal	7786915019	TRUE	YOUNG	TRUE	Solid Tissue Normal	FALSE	NA
161	39_590-G-P1D3-_7786915019_R03C01-AVG_Beta	Guintinavo et al., 2013 (GSE41826)	human glia	46	MALE		Solid Tissue Normal	7786915019	TRUE	OLD	TRUE	Solid Tissue Normal	FALSE	NA
162	46_1489-G-P1D10-_7786915019_R04C02-AVG_Beta	Guintinavo et al., 2013 (GSE41826)	human glia	26	FEMALE		Solid Tissue Normal	7786915019	FALSE	NA	TRUE	Solid Tissue Normal	FALSE	NA
163	42_1103-G-P1D6-_7786915019_R06C01-AVG_Beta	Guintinavo et al., 2013 (GSE41826)	human glia	21	MALE		Solid Tissue Normal	7786915019	TRUE	YOUNG	TRUE	Solid Tissue Normal	FALSE	NA
164	48_242-G-P1D12-_7786915019_R06C02-AVG_Beta	Guintinavo et al., 2013 (GSE41826)	human glia	46	MALE		Solid Tissue Normal	7786915019	TRUE	OLD	TRUE	Solid Tissue Normal	FALSE	NA
165	51_1271-G-P1E3-_7786915001_R03C01-AVG_Beta	Guintinavo et al., 2013 (GSE41826)	human glia	47	FEMALE		Solid Tissue Normal	7786915001	TRUE	OLD	TRUE	Solid Tissue Normal	FALSE	NA
166	57_1298-G-P1E9-_7786915001_R03C02-AVG_Beta	Guintinavo et al., 2013 (GSE41826)	human glia	23	FEMALE		Solid Tissue Normal	7786915001	FALSE	NA	TRUE	Solid Tissue Normal	FALSE	NA
167	52_5124-G-P1E4-_7786915001_R04C01-AVG_Beta	Guintinavo et al., 2013 (GSE41826)	human glia	13	MALE		Solid Tissue Normal	7786915001	TRUE	YOUNG	TRUE	Solid Tissue Normal	FALSE	NA
168	58_5376-G-P1E10-_7786915001_R04C02-AVG_Beta	Guintinavo et al., 2013 (GSE41826)	human glia	13	MALE		Solid Tissue Normal	7786915001	TRUE	YOUNG	TRUE	Solid Tissue Normal	FALSE	NA
169	54_1497-G-P1E6-_7786915001_R06C01-AVG_Beta	Guintinavo et al., 2013 (GSE41826)	human glia	23	FEMALE		Solid Tissue Normal	7786915001	FALSE	NA	TRUE	Solid Tissue Normal	FALSE	NA
170	60_1739-G-P1E12-_7786915001_R06C02-AVG_Beta	Guintinavo et al., 2013 (GSE41826)	human glia	48	FEMALE		Solid Tissue Normal	7786915001	TRUE	OLD	TRUE	Solid Tissue Normal	FALSE	NA
171	67_4919-G-P1F7-_7786915085_R01C02-AVG_Beta	Guintinavo et al., 2013 (GSE41826)	human glia	21	FEMALE		Solid Tissue Normal	7786915085	FALSE	NA	TRUE	Solid Tissue Normal	FALSE	NA
172	63_1579-G-P1F3-_7786915085_R03C01-AVG_Beta	Guintinavo et al., 2013 (GSE41826)	human glia	21	FEMALE		Solid Tissue Normal	7786915085	FALSE	NA	TRUE	Solid Tissue Normal	FALSE	NA
173	65_5086-G-P1F5-_7786915085_R05C01-AVG_Beta	Guintinavo et al., 2013 (GSE41826)	human glia	47	FEMALE		Solid Tissue Normal	7786915085	TRUE	OLD	TRUE	Solid Tissue Normal	FALSE	NA
174	66_1454-G-P1F6-_7786915085_R06C01-AVG_Beta	Guintinavo et al., 2013 (GSE41826)	human glia	47	FEMALE		Solid Tissue Normal	7786915085	TRUE	OLD	TRUE	Solid Tissue Normal	FALSE	NA
175	73_4903-G-P2A1-_7786915089_R01C01-AVG_Beta	Guintinavo et al., 2013 (GSE41826)	human glia	31	FEMALE		Solid Tissue Normal	7786915089	FALSE	NA	TRUE	Solid Tissue Normal	FALSE	NA
176	74_720-G-P2A2-_7786915089_R02C01-AVG_Beta	Guintinavo et al., 2013 (GSE41826)	human glia	18	MALE		Solid Tissue Normal	7786915089	TRUE	YOUNG	TRUE	Solid Tissue Normal	FALSE	NA
177	75_1363-G-P2A3-_7786915089_R03C01-AVG_Beta	Guintinavo et al., 2013 (GSE41826)	human glia	40	FEMALE		Solid Tissue Normal	7786915089	FALSE	NA	TRUE	Solid Tissue Normal	FALSE	NA
178	81_4782-G-P2A9-_7786915089_R03C02-AVG_Beta	Guintinavo et al., 2013 (GSE41826)	human glia	18	MALE		Solid Tissue Normal	7786915089	TRUE	YOUNG	TRUE	Solid Tissue Normal	FALSE	NA
179	77_1613-G-P2A5-_7786915089_R05C01-AVG_Beta	Guintinavo et al., 2013 (GSE41826)	human glia	41	FEMALE		Solid Tissue Normal	7786915089	FALSE	NA	TRUE	Solid Tissue Normal	FALSE	NA
180	78_4637-G-P2A6-_7786915089_R06C01-AVG_Beta	Guintinavo et al., 2013 (GSE41826)	human glia	31	FEMALE		Solid Tissue Normal	7786915089	FALSE	NA	TRUE	Solid Tissue Normal	FALSE	NA
181	85_1277-G-P2B1-_7786915097_R01C01-AVG_Beta	Guintinavo et al., 2013 (GSE41826)	human glia	35	MALE		Solid Tissue Normal	7786915097	FALSE	NA	TRUE	Solid Tissue Normal	FALSE	NA
182	92_5078-G-P2B8-_7786915097_R02C02-AVG_Beta	Guintinavo et al., 2013 (GSE41826)	human glia	48	MALE		Solid Tissue Normal	7786915097	TRUE	OLD	TRUE	Solid Tissue Normal	FALSE	NA
183	94_1112-G-P2B10-_7786915097_R04C02-AVG_Beta	Guintinavo et al., 2013 (GSE41826)	human glia	16	FEMALE		Solid Tissue Normal	7786915097	TRUE	YOUNG	TRUE	Solid Tissue Normal	FALSE	NA
184	89_1944-G-P2B5-_7786915097_R05C01-AVG_Beta	Guintinavo et al., 2013 (GSE41826)	human glia	16	FEMALE		Solid Tissue Normal	7786915097	TRUE	YOUNG	TRUE	Solid Tissue Normal	FALSE	NA
185	95_5122-G-P2B11-_7786915097_R05C02-AVG_Beta	Guintinavo et al., 2013 (GSE41826)	human glia	35	MALE		Solid Tissue Normal	7786915097	FALSE	NA	TRUE	Solid Tissue Normal	FALSE	NA
186	90_1849-G-P2B6-_7786915097_R06C01-AVG_Beta	Guintinavo et al., 2013 (GSE41826)	human glia	48	MALE		Solid Tissue Normal	7786915097	TRUE	OLD	TRUE	Solid Tissue Normal	FALSE	NA
187	97_1269-G-P2C1-_7786915059_R01C01-AVG_Beta	Guintinavo et al., 2013 (GSE41826)	human glia	16	FEMALE		Solid Tissue Normal	7786915059	TRUE	YOUNG	TRUE	Solid Tissue Normal	FALSE	NA
188	103_240-G-P2C7-_7786915059_R01C02-AVG_Beta	Guintinavo et al., 2013 (GSE41826)	human glia	36	FEMALE		Solid Tissue Normal	7786915059	FALSE	NA	TRUE	Solid Tissue Normal	FALSE	NA
189	98_5447-G-P2C2-_7786915059_R02C01-AVG_Beta	Guintinavo et al., 2013 (GSE41826)	human glia	50	MALE		Solid Tissue Normal	7786915059	TRUE	OLD	TRUE	Solid Tissue Normal	FALSE	NA
190	105_1230-G-P2C9-_7786915059_R03C02-AVG_Beta	Guintinavo et al., 2013 (GSE41826)	human glia	16	FEMALE		Solid Tissue Normal	7786915059	TRUE	YOUNG	TRUE	Solid Tissue Normal	FALSE	NA
191	107_454-G-P2C11-_7786915059_R05C02-AVG_Beta	Guintinavo et al., 2013 (GSE41826)	human glia	50	MALE		Solid Tissue Normal	7786915059	TRUE	OLD	TRUE	Solid Tissue Normal	FALSE	NA
192	102_1054-G-P2C6-_7786915059_R06C01-AVG_Beta	Guintinavo et al., 2013 (GSE41826)	human glia	35	FEMALE		Solid Tissue Normal	7786915059	FALSE	NA	TRUE	Solid Tissue Normal	FALSE	NA
193	116_5234-G-P2D8-_7786915067_R02C02-AVG_Beta	Guintinavo et al., 2013 (GSE41826)	human glia	78	MALE		Solid Tissue Normal	7786915067	TRUE	OLD	TRUE	Solid Tissue Normal	FALSE	NA
194	111_5444-G-P2D3-_7786915067_R03C01-AVG_Beta	Guintinavo et al., 2013 (GSE41826)	human glia	79	MALE		Solid Tissue Normal	7786915067	TRUE	OLD	TRUE	Solid Tissue Normal	FALSE	NA
195	117_1473-G-P2D9-_7786915067_R03C02-AVG_Beta	Guintinavo et al., 2013 (GSE41826)	human glia	52	MALE		Solid Tissue Normal	7786915067	TRUE	OLD	TRUE	Solid Tissue Normal	FALSE	NA
196	118_5179-G-P2D10-_7786915067_R04C02-AVG_Beta	Guintinavo et al., 2013 (GSE41826)	human glia	52	MALE		Solid Tissue Normal	7786915067	TRUE	OLD	TRUE	Solid Tissue Normal	FALSE	NA
197	114_1611-G-P2D6-_7786915067_R06C01-AVG_Beta	Guintinavo et al., 2013 (GSE41826)	human glia	18	MALE		Solid Tissue Normal	7786915067	TRUE	YOUNG	TRUE	Solid Tissue Normal	FALSE	NA
198	120_1429-G-P2D12-_7786915067_R06C02-AVG_Beta	Guintinavo et al., 2013 (GSE41826)	human glia	18	MALE		Solid Tissue Normal	7786915067	TRUE	YOUNG	TRUE	Solid Tissue Normal	FALSE	NA
