# Supplementary material for: Distinct chromatin signatures of DNA hypomethylation in aging and cancer
Source: Aging Cell. 2018 Mar 5;17(3):e12744. doi: 10.1111/acel.12744 (PMC5946083; doi:10.1111/acel.12744)
Supplement: Supplementary file 3 [file ACEL-17-e12744-s003.xls]

## Sheet: sheet1
File size exceeds the size limit imposed by Aging cell. For further details please visit the ZENODO link provided in the manuscript.
