# Supplementary material for: Distinct chromatin signatures of DNA hypomethylation in aging and cancer
Source: Aging Cell. 2018 Mar 5;17(3):e12744. doi: 10.1111/acel.12744 (PMC5946083; doi:10.1111/acel.12744)
Supplement: Supplementary file 4 [file ACEL-17-e12744-s004.xls]

## Sheet: Sheet1
Analysis	Methylation	Tissue	Cliff’s Delta	Median difference	P-value
Cancer vs Aging	Hyper	BRST	0.3	0.18	2.2e-16
Cancer vs Aging	Hyper	KIDN	0.55	0.31	2.2e-16
Cancer vs Aging	Hyper	THYR	0.03	0.01	0.01091
Cancer vs Aging	Hyper	SKIN	0.42	0.72	2.2e-16
Cancer vs Aging	Hyper	GLIA	0.63	0.44	2.2e-16
Cancer vs Aging	Hypo	BRST	0.31	0.16	2.2e-16
Cancer vs Aging	Hypo	KIDN	0.6	0.36	2.2e-16
Cancer vs Aging	Hypo	THYR	0.51	0.19	2.2e-16
Cancer vs Aging	Hypo	SKIN	0.51	0.65	2.2e-16
Cancer vs Aging	Hypo	GLIA	0.38	0.25	2.2e-16
