# Supplementary material for: Distinct chromatin signatures of DNA hypomethylation in aging and cancer
Source: Aging Cell. 2018 Mar 5;17(3):e12744. doi: 10.1111/acel.12744 (PMC5946083; doi:10.1111/acel.12744)
Supplement: Supplementary file 5 [file ACEL-17-e12744-s005.xls]

## Sheet: Sheet1
Analysis	Methylation	Tissue	Cliff’s Delta	Median difference	Median difference normalized to Percentage of median in array density	P-value
Cancer	Hyper	BRST	0.1	0.009	13.4328	2.2e-16
Cancer	Hyper	KIDN	0.07	0.006	8.95522	2.2e-16
Cancer	Hyper	THYR	-0.07	-0.006	-8.95522	2.2e-16
Cancer	Hyper	SKIN	-0.06	-0.005	-7.46269	2.2e-16
Cancer	Hyper	GLIA	0.11	0.01	14.9254	2.2e-16
Cancer	Hypo	BRST	-0.45	-0.036	-53.7313	2.2e-16
Cancer	Hypo	KIDN	-0.42	-0.035	-52.2388	2.2e-16
Cancer	Hypo	THYR	-0.31	-0.029	-43.2836	2.2e-16
Cancer	Hypo	SKIN	-0.19	-0.018	-26.8657	2.2e-16
Cancer	Hypo	GLIA	-0.23	-0.025	-37.3134	2.2e-16
Cancer	HypervsHypo	BRST	0.56	0.045	56.962	2.2e-16
Cancer	HypervsHypo	KIDN	0.51	0.041	55.4054	2.2e-16
Cancer	HypervsHypo	THYR	0.26	0.023	37.0968	2.2e-16
Cancer	HypervsHypo	SKIN	0.34	0.013	20.3125	2.2e-16
Cancer	HypervsHypo	GLIA	0.14	0.035	45.4545	2.2e-16
Aging	Hyper	BRST	0.24	0.024	35.8209	2.2e-16
Aging	Hyper	KIDN	0.28	0.026	38.806	2.2e-16
Aging	Hyper	THYR	0.42	0.039	58.209	2.2e-16
Aging	Hyper	SKIN	-0.01	0	0	0.0005552
Aging	Hyper	GLIA	-0.08	-0.01	-14.9254	2.2e-16
Aging	Hypo	BRST	-0.65	-0.05	-74.6269	2.2e-16
Aging	Hypo	KIDN	-0.57	-0.044	-65.6716	2.2e-16
Aging	Hypo	THYR	-0.37	-0.033	-49.2537	2.2e-16
Aging	Hypo	SKIN	-0.32	-0.027	-40.2985	2.2e-16
Aging	Hypo	GLIA	-0.38	-0.032	-47.7612	2.2e-16
Aging	HypervsHypo	BRST	0.82	0.074	78.7234	2.2e-16
Aging	HypervsHypo	KIDN	0.8	0.07	74.4681	2.2e-16
Aging	HypervsHypo	THYR	0.75	0.072	67.2897	2.2e-16
Aging	HypervsHypo	SKIN	0.3	0.027	39.1304	2.2e-16
Aging	HypervsHypo	GLIA	0.34	0.022	38.5965	2.2e-16
