# Supplementary material for: Distinct chromatin signatures of DNA hypomethylation in aging and cancer
Source: Aging Cell. 2018 Mar 5;17(3):e12744. doi: 10.1111/acel.12744 (PMC5946083; doi:10.1111/acel.12744)
Supplement: Supplementary file 6 [file ACEL-17-e12744-s006.xls]

## Sheet: Sheet1
Location	Analysis	Methylation	Tissue	Observed count	Expected hypergeometric mean	OR	pvalue
OPENSEA	Cancer	Hyper	BRST	16471	20254	0.7	2.2e-16
OPENSEA	Cancer	Hyper	KIDN	19375	21462	0.83	2.2e-16
OPENSEA	Cancer	Hyper	THYR	6411	5488	1.29	2.2e-16
OPENSEA	Cancer	Hyper	SKIN	32902	31829	1.07	2.2e-16
OPENSEA	Cancer	Hyper	GLIA	21755	28504	0.6	2.2e-16
OPENSEA	Aging	Hyper	BRST	410	666	0.52	2.2e-16
OPENSEA	Aging	Hyper	KIDN	2589	5342	0.37	2.2e-16
OPENSEA	Aging	Hyper	THYR	237	689	0.26	2.2e-16
OPENSEA	Aging	Hyper	SKIN	13095	13286	0.98	0.03214
OPENSEA	Aging	Hyper	GLIA	4147	3560	1.28	2.2e-16
OPENSEA	Cancer	Hypo	BRST	30084	16063	4.03	2.2e-16
OPENSEA	Cancer	Hypo	KIDN	39844	22871	3.65	2.2e-16
OPENSEA	Cancer	Hypo	THYR	11450	7300	2.32	2.2e-16
OPENSEA	Cancer	Hypo	SKIN	49203	35232	2.28	2.2e-16
OPENSEA	Cancer	Hypo	GLIA	44333	30262	2.56	2.2e-16
OPENSEA	Aging	Hypo	BRST	389	164	6.78	2.2e-16
OPENSEA	Aging	Hypo	KIDN	2743	1248	5.43	2.2e-16
OPENSEA	Aging	Hypo	THYR	631	377	2.52	2.2e-16
OPENSEA	Aging	Hypo	SKIN	13316	8610	2.25	2.2e-16
OPENSEA	Aging	Hypo	GLIA	9104	5177	3.04	2.2e-16
CGISLANDS	Cancer	Hyper	BRST	27311	23381	1.38	2.2e-16
CGISLANDS	Cancer	Hyper	KIDN	25727	23388	1.21	2.2e-16
CGISLANDS	Cancer	Hyper	THYR	5090	5896	0.79	2.2e-16
CGISLANDS	Cancer	Hyper	SKIN	28014	35195	0.63	2.2e-16
CGISLANDS	Cancer	Hyper	GLIA	33454	28726	1.39	2.2e-16
CGISLANDS	Aging	Hyper	BRST	1090	768	1.89	2.2e-16
CGISLANDS	Aging	Hyper	KIDN	9522	5821	2.66	2.2e-16
CGISLANDS	Aging	Hyper	THYR	1488	740	4.6	2.2e-16
CGISLANDS	Aging	Hyper	SKIN	14032	14690	0.92	2.2e-16
CGISLANDS	Aging	Hyper	GLIA	3007	3588	0.77	2.2e-16
CGISLANDS	Cancer	Hypo	BRST	4103	18542	0.12	2.2e-16
CGISLANDS	Cancer	Hypo	KIDN	5456	24924	0.11	2.2e-16
CGISLANDS	Cancer	Hypo	THYR	2403	7844	0.21	2.2e-16
CGISLANDS	Cancer	Hypo	SKIN	25437	38958	0.43	2.2e-16
CGISLANDS	Cancer	Hypo	GLIA	18716	30499	0.41	2.2e-16
CGISLANDS	Aging	Hypo	BRST	9	189	0.03	2.2e-16
CGISLANDS	Aging	Hypo	KIDN	116	1360	0.06	2.2e-16
CGISLANDS	Aging	Hypo	THYR	67	405	0.11	2.2e-16
CGISLANDS	Aging	Hypo	SKIN	3012	9520	0.21	2.2e-16
CGISLANDS	Aging	Hypo	GLIA	1116	5217	0.14	2.2e-16
INTRONS	Cancer	Hypo	BRST	14647	9181	2.11	2.2e-16
INTRONS	Cancer	Hypo	KIDN	19856	12946	2.07	2.2e-16
INTRONS	Cancer	Hypo	THYR	5312	4135	1.41	2.2e-16
INTRONS	Cancer	Hypo	SKIN	24906	19997	1.52	2.2e-16
INTRONS	Cancer	Hypo	GLIA	20117	17106	1.34	2.2e-16
INTRONS	Aging	Hypo	BRST	197	94	2.8	2.2e-16
INTRONS	Aging	Hypo	KIDN	1338	707	2.41	2.2e-16
INTRONS	Aging	Hypo	THYR	344	213	1.88	2.2e-16
INTRONS	Aging	Hypo	SKIN	6432	4887	1.46	2.2e-16
INTRONS	Aging	Hypo	GLIA	5064	2926	2.19	2.2e-16
DISTAL INTERGENIC	Cancer	Hyper	BRST	10817	9605	1.19	2.2e-16
DISTAL INTERGENIC	Cancer	Hyper	KIDN	12646	10042	1.42	2.2e-16
DISTAL INTERGENIC	Cancer	Hyper	THYR	3100	2559	1.28	2.2e-16
DISTAL INTERGENIC	Cancer	Hyper	SKIN	16734	14960	1.21	2.2e-16
DISTAL INTERGENIC	Cancer	Hyper	GLIA	12048	13284	0.86	2.2e-16
DISTAL INTERGENIC	Aging	Hyper	BRST	255	316	0.78	0.0001603
DISTAL INTERGENIC	Aging	Hyper	KIDN	2799	2499	1.15	2.2e-16
DISTAL INTERGENIC	Aging	Hyper	THYR	277	321	0.84	2.2e-16
DISTAL INTERGENIC	Aging	Hyper	SKIN	8784	6244	1.62	2.2e-16
DISTAL INTERGENIC	Aging	Hyper	GLIA	2062	1659	1.31	2.2e-16
DISTAL INTERGENIC	Cancer	Hypo	BRST	13357	7617	2.4	2.2e-16
DISTAL INTERGENIC	Cancer	Hypo	KIDN	15843	10701	1.88	2.2e-16
DISTAL INTERGENIC	Cancer	Hypo	THYR	5400	3405	1.86	2.2e-16
DISTAL INTERGENIC	Cancer	Hypo	SKIN	23319	16559	1.92	2.2e-16
DISTAL INTERGENIC	Cancer	Hypo	GLIA	19649	14103	1.82	2.2e-16
DISTAL INTERGENIC	Aging	Hypo	BRST	142	78	2.15	3.793e-13
DISTAL INTERGENIC	Aging	Hypo	KIDN	1080	584	2.21	2.2e-16
DISTAL INTERGENIC	Aging	Hypo	THYR	194	176	1.13	0.1389
DISTAL INTERGENIC	Aging	Hypo	SKIN	6444	4047	1.89	2.2e-16
DISTAL INTERGENIC	Aging	Hypo	GLIA	2785	2413	1.21	2.2e-16
GENE PROMOTERS	Cancer	Hyper	BRST	26712	28866	0.84	2.2e-16
GENE PROMOTERS	Cancer	Hyper	KIDN	26399	29432	0.79	2.2e-16
GENE PROMOTERS	Cancer	Hyper	THYR	4410	7439	0.43	2.2e-16
GENE PROMOTERS	Cancer	Hyper	SKIN	35084	44132	0.59	2.2e-16
GENE PROMOTERS	Cancer	Hyper	GLIA	36296	37075	0.95	2.2e-16
GENE PROMOTERS	Aging	Hyper	BRST	1179	949	1.57	2.2e-16
GENE PROMOTERS	Aging	Hyper	KIDN	7621	7326	1.08	1.887e-06
GENE PROMOTERS	Aging	Hyper	THYR	1213	934	1.72	2.2e-16
GENE PROMOTERS	Aging	Hyper	SKIN	13975	18421	0.6	4.203e-13
GENE PROMOTERS	Aging	Hyper	GLIA	3978	4631	0.77	2.2e-16
GENE PROMOTERS	Cancer	Hypo	BRST	10833	22892	0.28	2.2e-16
GENE PROMOTERS	Cancer	Hypo	KIDN	16618	31365	0.31	2.2e-16
GENE PROMOTERS	Cancer	Hypo	THYR	7038	9897	0.56	2.2e-16
GENE PROMOTERS	Cancer	Hypo	SKIN	38017	48850	0.55	2.2e-16
GENE PROMOTERS	Cancer	Hypo	GLIA	32311	39363	0.64	2.2e-16
GENE PROMOTERS	Aging	Hypo	BRST	90	233	0.25	2.2e-16
GENE PROMOTERS	Aging	Hypo	KIDN	678	1712	0.26	2.2e-16
GENE PROMOTERS	Aging	Hypo	THYR	335	511	0.51	2.2e-16
GENE PROMOTERS	Aging	Hypo	SKIN	7181	11938	0.43	2.2e-16
GENE PROMOTERS	Aging	Hypo	GLIA	4064	6733	0.44	2.2e-16
