# Supplementary material for: Distinct chromatin signatures of DNA hypomethylation in aging and cancer
Source: Aging Cell. 2018 Mar 5;17(3):e12744. doi: 10.1111/acel.12744 (PMC5946083; doi:10.1111/acel.12744)
Supplement: Supplementary file 7 [file ACEL-17-e12744-s007.xls]

## Sheet: Sheet1
Hypercancer 5 tissues	Hypocancer 5 tissues	Hyperaging 3 tissues	Hypoaging 3 tissues
cg26993102	cg16052325	cg27179622	cg20216309
cg10443049	cg20928777	cg18136932	cg02997851
cg25657713	cg02436141	cg13327545	cg04543516
cg24637308	cg23862925	cg09758420	cg16973527
cg14644001	cg12373951	cg04507915	cg24828208
cg11717738	cg03471122	cg23588217	cg03149958
cg05057720	cg23370512	cg14459130	cg00548098
cg03964958	cg13516928	cg08377398	cg03356494
cg02475283	cg24569257	cg05201970	cg13413982
cg26130488	cg18908185	cg05057720	cg07740894
cg20288341	cg16780562	cg22795586	cg07568203
cg22718636	cg05165750	cg10954469	cg05201300
cg21609154	cg18317694	cg00327072	cg24405470
cg06239593	cg20984904	cg16404157	cg14992656
cg25354918	cg08551047	cg17071446	cg02473439
cg04521510	cg26729956	cg01619533	cg10392572
cg24331598	cg04554195	cg25980637	cg07937427
cg00963169	cg07691684	cg04864807	cg08455089
cg09220891	cg07319375	cg16361302	cg02197938
cg25793387	cg08737116	cg11051055	cg06541733
cg13279673	cg13567744	cg26505691	cg22726155
cg07860213	cg10673707	cg07589899	cg19745607
cg07168142	cg08756898	cg10526277	cg16474118
cg03606898	cg22611523	cg23077820	cg14270346
cg21963436	cg20566970	cg00963169	cg08439439
cg22498143	cg02067946	cg09212468	cg03495053
cg23177883	cg17033684	cg16477091	cg04171808
cg00731608	cg05762612	cg03932361	cg24352054
cg02623400	cg09130676	cg06829968	cg20782743
cg18372607	cg24240626	cg02121529	cg16325174
cg08458912	cg11091262	cg00503383	cg02389180
cg26492368	cg18100753	cg21704448	cg27641628
cg07710883	cg08805037	cg10785051	cg22834542
cg23538773	cg12207248	cg16367511	cg18538668
cg08289130	cg00834755	cg09820150	cg09763439
cg24041917	cg27235829	cg27522573	cg01435643
cg05196487	cg24833737	cg15258447	cg02711975
cg23363754	cg11478481	cg14559388	cg22909609
cg02732252	cg02441833	cg17855264	cg15162330
cg07539798	cg19053686	cg02447229	cg01942558
cg09549813	cg21529532	cg10056132	cg03390636
cg13748287	cg19857925	cg24945701	cg24883742
cg14582400	cg02894139	cg21956434	cg01207684
cg13438893	cg27040709	cg04588336	cg08016257
cg03497399	cg14758105	cg11299854	cg23877497
cg19352038	cg08966306	cg00593462	cg07972322
cg25738301	cg18682226	cg26492368	cg26924247
cg02697649	cg21570843	cg18573383	cg06047886
cg15049101	cg20495903	cg27376136	cg11945474
cg06708634	cg18269219	cg06878361	cg26289665
cg14822490	cg10061927	cg00094518	cg05694021
cg11092487	cg14494365	cg09661809	cg14826331
cg24880701	cg24667326	cg08120263	cg26912314
cg05926784	cg21446772	cg10778288	cg25498969
cg10679301	cg04841371	cg02940165	cg01234420
cg08214995	cg27658330	cg13140167	cg02210887
cg22941086	cg08948808	cg15165122	cg15110296
cg19250799	cg21513316	cg11344566	cg26856257
cg14131273	cg04902968	cg21016855	cg06341047
cg01080902	cg05973555	cg15873320	cg19451168
cg25382400	cg24703336	cg02781618	cg05876246
cg11627823	cg22408108	cg12471986	cg22367727
cg21907107	cg07947016	cg24644551	cg11173822
cg17882322	cg19811148	cg07490070	cg04478875
cg15477144	cg22379436	cg24543696	cg00239660
cg04109923	cg02423185	cg06868946	cg21037184
cg10959198	cg02039058	cg07171111	cg13797468
cg16077929	cg26033681	cg18081940	cg15976539
cg15235798	cg14215310	cg00034076	cg18362003
cg11928453	cg16214582	cg23811789	cg24748868
cg05878390	cg08871356	cg01627823	cg02923485
cg08064488	cg13555050	cg04266460	cg25491122
cg01508548	cg01836683	cg00003994	cg27549186
cg11177693	cg22645961	cg06547513	cg24939196
cg11171221	cg14833896	cg06144905	cg17044306
cg00760992	cg05018034	cg16969368	cg04748828
cg10571104	cg17654970	cg03352106	cg17422915
cg11636504	cg08656837	cg23211240	cg02511723
cg24657817	cg07241457	cg17508941	cg21180467
cg05390307	cg03093786	cg00194126	cg09057412
cg03813151	cg18441959	cg11400774	cg26229201
cg18335796	cg05198244	cg11667020	cg23033014
cg06757585	cg01098955	cg21546184	cg24892069
cg11401794	cg06405820	cg06470822	cg00218792
cg22507154	cg16599983	cg14531663	cg14578677
cg04522045	cg16746221	cg17605021	cg13424302
cg12135344	cg02144518	cg19433697	cg25502093
cg17053285	cg14622879	cg10257870	cg11401820
cg04360793	cg11509479	cg18557556	cg08986840
cg07212778	cg24073950	cg09840968	cg22154142
cg25001102	cg22820233	cg18267374	cg26210267
cg07469926	cg13485320	cg00059225	cg03884543
cg10010183	cg19174643	cg25840237	cg00909401
cg03502812	cg27166177	cg03972071	cg01154527
cg19142026	cg08518101	cg07655025	cg27107144
cg11968804	cg11964006	cg18327061	cg10902850
cg01423393	cg03691144	cg20738500	cg12897164
cg21690505	cg18198461	cg09039751	cg26063904
cg01097384	cg20806296	cg10676084	cg14376548
cg08081323	cg03702677	cg03399905	cg09272225
cg12065579	cg08691332	cg17138769	cg24954207
cg05413258	cg12679792	cg14250881	cg23216685
cg18539122	cg05918376	cg12910087	cg16477611
cg25756406	cg12601963	cg15666214	cg05322837
cg00017271	cg15707948	cg14189141	cg20392842
cg25352836	cg17512738	cg24436715	cg22260869
cg02161292	cg17144184	cg18470295
cg20944157	cg22157099	cg15215348
cg23424933	cg16594007	cg12089570
cg00708105	cg17157462	cg09253581
cg27606499	cg21308365	cg05530568
cg13514718	cg25975382	cg18556676
cg04726200	cg25755851	cg27345757
cg02400433	cg12617332	cg24030449
cg26314966	cg13156014	cg12349884
cg02788857	cg14469928	cg03523785
cg05155840	cg19052164	cg08813062
cg10848640	cg11405544	cg19800670
cg19743522	cg26922483	cg10129041
cg12338417	cg02691745	cg19179801
cg24366168	cg07139514	cg09630437
cg01106926	cg12526614	cg18131141
cg05050657	cg08761659	cg13709263
cg05446322	cg19945937	cg14319409
cg21918786	cg09305113	cg26956371
cg07441518	cg25747670	cg03728296
cg12782180	cg27054144	cg02571816
cg01629940	cg04315554	cg02331561
cg21890667	cg14253388	cg23091758
cg17886399	cg11047796	cg12377139
cg14732324	cg07292140	cg15920791
cg14034782	cg06101324	cg10658666
cg21488279	cg01771065	cg22285878
cg16911349	cg24681125	cg15822765
cg16139202	cg25401594	cg07851675
cg13524919	cg27097575	cg16997203
cg14201617	cg17401720	cg01302656
cg13448978	cg03575041	cg17046823
cg19497444	cg16265542	cg23016129
cg27172557	cg18305912	cg15979173
cg27456468	cg11977941	cg05555455
cg26587870	cg19720260	cg22507154
cg13425135	cg14094027	cg04965050
cg08865099	cg10879854	cg10583931
cg02676262	cg13035219	cg14539978
cg12877723	cg03943115	cg14557487
cg26507657	cg20559158	cg13703871
cg12594001	cg08970655	cg09499629
cg15951188	cg10449091	cg19029181
cg09431525	cg25855592	cg20387341
cg10700847	cg00883837	cg14777768
cg13708635	cg06265809	cg21809447
cg19426522	cg01576260	cg06707978
cg21137236	cg08267250	cg09336320
cg06207120	cg06846214	cg22633280
cg08384322	cg04785007	cg04103761
cg22857085	cg26164488	cg02629106
cg08788055	cg05480377	cg21200656
cg13341982	cg06853894	cg19399220
cg14265823	cg07947745	cg11660398
cg26687173	cg00792723	cg13779907
cg27434368	cg02768671	cg04324758
cg07679948	cg17520000	cg03506489
cg12997187	cg17150265	cg04062391
cg03598731	cg18513357	cg24394631
cg21500354	cg02778678	cg12645284
cg06793562	cg18893311	cg07502389
cg05716278	cg02250708	cg03143886
cg14969099	cg03236627	cg04560225
cg10821226	cg12255501	cg02182795
cg15032615	cg10009827	cg18322569
cg20403557	cg17399143	cg24909548
cg04158367	cg20465558	cg01881524
cg24123311	cg14569837	cg02776659
cg23524735	cg05481163	cg15001747
cg27450688	cg16907101	cg07520506
cg19044229	cg02021789	cg05630111
cg15645660	cg04392615	cg17152981
cg01951459	cg03820608	cg17626960
cg01217984	cg14768459	cg13073141
cg10406295	cg24670000	cg06142537
cg24677093	cg08519134	cg09523275
cg19773546	cg22788465	cg05565239
cg10829621	cg01450228	cg07684796
cg20588859	cg15622527	cg06335143
cg15427886	cg04284658	cg15484532
cg00347369	cg03607708	cg17321954
cg22546374	cg16638834	cg17443359
cg14065127	cg26538691	cg09643752
cg10185013	cg25567054	cg04455430
cg23121787	cg08468689	cg05825244
cg03007522	cg11604519	cg09451457
cg22711741	cg01999908	cg03099208
cg11120927	cg05605029	cg08450752
cg05082527	cg20968743	cg10693616
cg21257581	cg13760060	cg09793172
cg13578841	cg01659038	cg21399832
cg16797514	cg18418051	cg07584066
cg07116631	cg00305071	cg24448269
cg03184290	cg27623948	cg08154437
cg09858188	cg26213458	cg21454031
cg10404717	cg19871597	cg12863545
cg12429610	cg02909809	cg25835226
cg24394172	cg15961007	cg06034933
cg01274753	cg27533472	cg20897936
cg22691524	cg17295733	cg27661460
cg15126975	cg08218646	cg26092675
cg22124648	cg09293559	cg02567119
cg17078427	cg26345619	cg02189888
cg02683197	cg02406469	cg14912644
cg18280830	cg24094538	cg23842170
cg10530883	cg18561247	cg10253847
cg18815943	cg09550909	cg11359984
cg25209842	cg04244985	cg03468072
cg18628371	cg09027255	cg00114029
cg01003961	cg22885540	cg04905434
cg12610917	cg24359868	cg24497836
cg23786625	cg01750724	cg22499720
cg18443629	cg07594472	cg00754688
cg09793121	cg22889448	cg03796729
cg11205981	cg08453811	cg09048251
cg02084669	cg25597797	cg26986681
cg13458645	cg07527126	cg03422911
cg05105080	cg04790169	cg13122377
cg04910970	cg05339415	cg20927242
cg02206373	cg14741855	cg08278892
cg22469274	cg17711754	cg17204129
cg15845792	cg03304660	cg21493505
cg07091779	cg25022311	cg08850461
cg15679095	cg00061678	cg10192893
cg19940077	cg06958184	cg10536898
cg12764034	cg22328837	cg14805996
cg21410991	cg05441518	cg25202302
cg19290410	cg23193759	cg12556555
cg21752601	cg25766801	cg12781700
cg14556683	cg02364831	cg08116462
cg09024126	cg11700258	cg20192747
cg21179492	cg00071012	cg12774946
cg18438793	cg22508338	cg27049766
cg12467749	cg00113315	cg21800232
cg20379170	cg24405700	cg11705975
cg04798919	cg23033158	cg19598567
cg18715665	cg10791343	cg17536595
cg04407762	cg19378892	cg01829002
cg11451506	cg12072740	cg18235734
cg02938414	cg15899461	cg05924652
cg12935350	cg15351741	cg00615592
cg17357561	cg07339864	cg05872306
cg26472133	cg16158220	cg02380531
cg18609078	cg17434901	cg07109358
cg08515989	cg00169897	cg10143811
cg23847109	cg24174996	cg02530022
cg23242341	cg01536803	cg02983424
cg04085768	cg20737028	cg13654588
cg11063110	cg25061289	cg02106941
cg19516733	cg01643997	cg19416570
cg16306633	cg20084852	cg05593641
cg09991306	cg18477072	cg15254238
cg12595013	cg25119261	cg03405909
cg26461267	cg14616369	cg25047092
cg05930881	cg19578175	cg24724428
cg14739664	cg15080590	cg17888792
cg17485838	cg02542748	cg01287975
cg19764731	cg10082525	cg02177231
cg20764575	cg05539265	cg16198315
cg01719433	cg06191357	cg11540553
cg05670472	cg22368204	cg10521153
cg14288483	cg02663909	cg25898550
cg01730970	cg23418465	cg25825506
cg06383135	cg18451817	cg09643544
cg03099728	cg03655692	cg18486235
cg21123160	cg22418337	cg15985184
cg24342013	cg15704225	cg12221565
cg20113824	cg22540067	cg15548613
cg25377206	cg22092397	cg21638161
cg14479301	cg08657851	cg18143296
cg00170236	cg26545519	cg15747595
cg27050153	cg01421943	cg18449120
cg09117688	cg01640958	cg01228941
cg21684012	cg23270924	cg20426994
cg26299169	cg21884064	cg09767822
cg10472919	cg13063207	cg16549027
cg05609536	cg02846963	cg11752769
cg13507706	cg06958636	cg23331484
cg08368654	cg06226384	cg14419975
cg12932613	cg08746033	cg00643333
cg01518607	cg22377166	cg06151243
cg00545916	cg27342801	cg21589115
cg10012623	cg14159452	cg26503073
cg26415787	cg13320436	cg18556005
cg19206146	cg25451456	cg26157385
cg13539545	cg15952487	cg08160331
cg05595088	cg00877938	cg15623612
cg11994115	cg21772735	cg22635008
cg15991405	cg17245726	cg11827910
cg27100236	cg05588271	cg22531668
cg16909733	cg02608831	cg01604539
cg07895132	cg17627328	cg09765089
cg04837832	cg14043702	cg21221545
cg11754318	cg04186249	cg04944806
cg26947626	cg26175846	cg11603443
cg07783666	cg23149825	cg15108590
cg14319235	cg03220543	cg04495995
cg06055873	cg17835072	cg18247055
cg00766964	cg10831196	cg14428080
cg14558529	cg20615517	cg06793562
cg05138040	cg03208198	cg23193759
cg15908627	cg13954127	cg16935980
cg18232772	cg24092340	cg07162198
cg12461677	cg26317237	cg01603912
cg26477573	cg12547531	cg00481951
cg11613559	cg07409200	cg14361627
cg00384539	cg07143815	cg10172432
cg02055963	cg00873351	cg13121699
cg23260993	cg18030949	cg23244488
cg15874877	cg01558785	cg02457680
cg27167224	cg24864399	cg03437157
cg11084334	cg15917438	cg02599464
cg06831064	cg07021275	cg11788234
cg24176311	cg16385583	cg23713079
cg22409854	cg18395809	cg04502985
cg13021619	cg12680822	cg19480198
cg26047334	cg18148375	cg09383907
cg21144922	cg23205936	cg26492514
cg15482422	cg21492137	cg17486101
cg01429449	cg00798281	cg17525102
cg12824796	cg04579507	cg07544187
cg18947553	cg20268857	cg09162949
cg07835424	cg00320597	cg10743390
cg03361346	cg27641801	cg12422450
cg09906233	cg01571203	cg25392692
cg06646494	cg15737554	cg05678100
cg21697851	cg15880113	cg07862554
cg01684881	cg11214348	cg23473955
cg09686497	cg16659728	cg12919006
cg00709966	cg22135561	cg16569273
cg01443452	cg18160135	cg14627089
cg08286785	cg16790374	cg15821939
cg13451048	cg12881150	cg15427886
cg08500200	cg19802477	cg06321998
cg13692543	cg08596532	cg14434870
cg23917057	cg25977492	cg05371578
cg01327147	cg27182476	cg24276681
cg23361092	cg05419752	cg09784307
cg15222899	cg11344164	cg22234712
cg18087477	cg23204096	cg25590826
cg14444476	cg11586448	cg03200166
cg15825116	cg16496217	cg26983469
cg01777643	cg03591420	cg03545227
cg23742669	cg03152899	cg10074727
cg27404023	cg06168021	cg22489321
cg05845376	cg06218344	cg05637536
cg02350211	cg05933997	cg21725716
cg14834653	cg01879048	cg23571812
cg26517714	cg07191657	cg07388347
cg08486903	cg03110722	cg16407471
cg23468479	cg14487111	cg16867657
cg03772909	cg06648156	cg00025981
cg19064523	cg16784198	cg02900766
cg06699669	cg18126613	cg14525473
cg07907386	cg23110019	cg05627522
cg01461824	cg04276626	cg23522194
cg02703145	cg12750151	cg15407505
cg04857395	cg11601663	cg12238343
cg21715431	cg21451653	cg14329157
cg01658421	cg16089796	cg06552356
cg08555552	cg19248557	cg26974111
cg17124224	cg27226238	cg05017628
cg02578944	cg14947846	cg18018027
cg16402746	cg21755755	cg05412990
cg26831119	cg21126506	cg02091185
cg02694017	cg13074055	cg07563793
cg01657574	cg00098029	cg02085507
cg12353207	cg03265969	cg13117164
cg15526213	cg16658473	cg14130459
cg18243760	cg24653728	cg02375320
cg26404725	cg19212465	cg07314829
cg25403721	cg07757094	cg16718624
cg09013220	cg19179869	cg12160258
cg03874199	cg01132653	cg12276019
cg26248075	cg19596804	cg25037461
cg21871952	cg02438026	cg23567562
cg05492818	cg10008137	cg06445016
cg14028400	cg05191839	cg07458308
cg23759554	cg20646846	cg01286655
cg27070162	cg04638205	cg17437939
cg14227486	cg01560554	cg24637426
cg19203065	cg00890049	cg05024939
cg15811904	cg01507342	cg10804656
cg23291886	cg07790727	cg27570354
cg19807257	cg03274800	cg11199810
cg07819892	cg13797779	cg26949694
cg25769566	cg25384000	cg17674725
cg09821211	cg24537688	cg15160709
cg06581175	cg01789501	cg02387803
cg02973171	cg24754507	cg01573562
cg16926102	cg01469715	cg10530883
cg27629948	cg13691599	cg17799946
cg24080247	cg26522894	cg14944944
cg23049291	cg26201596	cg08836199
cg10477621	cg26121234	cg18343474
cg11672277	cg00385194	cg12373771
cg06139166	cg22676877	cg22797031
cg11252765	cg23791482	cg13016408
cg09583024	cg01993124	cg16347279
cg18667659	cg11708223	cg18279094
cg11028624	cg26151206	cg21215550
cg09959355	cg22152605	cg05676400
cg08858540	cg02494593	cg17243289
cg19623624	cg25730098	cg03301331
cg22229828	cg00753442	cg03089717
cg21033440	cg20168964	cg06385324
cg12031863	cg10503199	cg16400631
cg04995311	cg07463848	cg23288973
cg05099508	cg16562486	cg09817427
cg11717507	cg13645481	cg06883126
cg04548856	cg19509988	cg22461324
cg23677657	cg14320519	cg25316339
cg16497718	cg17922326	cg00105628
cg26758131	cg12917072	cg11854491
cg05395187	cg18720533	cg22319311
cg03771840	cg19394047	cg17920479
cg09099572	cg11902093	cg01085837
cg02646491	cg03652339	cg24275769
cg18862481	cg22901249	cg08726248
cg17791651	cg21584518	cg02106850
cg18057513	cg25460031	cg20945085
cg18612044	cg06438559	cg21535462
cg26241462	cg16810272	cg07806886
cg22501103	cg12273284	cg17497271
cg06839483	cg06999858	cg24673101
cg03984347	cg00903932	cg17743250
cg01464748	cg25403442	cg13848598
cg02229135	cg18045155	cg03775416
cg24411302	cg22101977	cg02722188
cg14428146	cg25729432	cg04684267
cg19177125	cg09853702	cg02681442
cg26100214	cg09496385	cg26156448
cg18251449	cg03635442	cg00032205
cg00376735	cg11143092	cg20239740
cg05887079	cg12200412	cg01794426
cg12457909	cg23678594	cg23501406
cg11459648	cg26070020	cg13267931
cg23619399	cg25564800	cg23873669
cg06643849	cg13619074	cg08364137
cg23365801	ch.20.50133246R	cg02328239
cg11666770	cg12593541	cg09445939
cg09486778	cg25996388	cg12065138
cg24463471	cg08355045	cg00629427
cg02431597	cg27412284	cg12455309
cg02168303	cg06082318	cg12597389
cg01501309	cg15115960	cg21553182
cg24005685	cg17367472	cg16195569
cg00644554	cg23440520	cg24809973
cg26952618	cg24874602	cg21381845
cg10249734	cg16639172	cg03950599
cg06730796	cg18208998	cg22149516
cg25901381	cg10054857	cg01723148
cg22311200	cg19373760	cg18675097
cg06452665	cg23002238	cg17554604
cg07571337	cg12920361	cg14811105
cg27647370	cg04588380	cg10068417
cg02356435	cg19786808	cg03854796
cg00145253	cg06753050	cg04580344
cg03989260	cg00119186	cg13595212
cg02564291	cg07344468	cg11539674
cg24813736	cg13800769	cg19106932
cg13222920	cg21301148	cg06364757
cg06964475	cg11105029	cg16108230
cg07262335	cg02637253	cg15384383
cg14918082	cg13683194	cg19414591
cg21493516	cg23584176	cg06335867
cg02616786	cg01369378	cg10169241
cg08404221	cg09299053	cg12018403
cg08904630	cg20051949	cg08898253
cg10790979	cg17551002	cg10682299
cg16546442	cg13405631	cg22855933
cg01723606	cg09586743	cg10836392
cg15909319	cg25597625	cg07173635
cg20422417	cg09071093	cg00930873
cg23623622	cg00203347	cg26161329
cg10121601	cg04937635	cg02267270
cg24947764	cg04231636	cg05725804
cg24366557	cg25120513	cg01176947
cg23585686	cg21700772	cg12595013
cg17049328	cg17281031	cg04484550
cg15017067	cg14503564	cg26461267
cg07078225	cg17840707	cg21433558
cg03781262	cg15665276	cg05740045
cg09357795	cg00162344	cg23719157
cg21245816	cg01857186	cg01791410
cg16513459	cg08629895	cg25527090
cg12083476	cg08151051	cg15834072
cg08880849	cg26281310	cg23479922
cg14513071	cg19746754	cg26522319
cg12504247	cg09362047	cg21609106
cg27493965	cg03056513	cg17148395
cg01290710	cg02150262	cg00491255
cg24944820	cg11737941	cg13546414
cg03053579	cg08947964	cg13246235
cg04944536	cg24860560	cg04352272
cg13368923	cg22545168	cg11663667
cg08812189	cg04529078	cg22088248
cg03115019	cg10836540	cg25649641
cg16316394	cg26532664	cg08622677
cg10180052	cg26035689	cg20219381
cg18972998	cg25950638	cg03469054
cg27257452	cg13957113	cg03630821
cg27616541	cg02291365	cg19802138
cg12892506	cg03803009	cg11480800
cg22330763	cg10345936	cg06425919
cg13652336	cg02637414	cg16733705
cg04507915	cg10146423	cg14643892
cg07108351	cg00333800	cg15593298
cg24856726	cg13158199	cg00858840
cg10074775	cg27543320	cg21229268
cg02063759	cg21876806	cg27092857
cg12097191	cg16436762	cg07640648
cg19802639	cg13357408	cg08536841
cg19592637	cg01323954	cg04747322
cg13974773	cg15048832	cg26194477
cg06719900	cg03130910	cg19876672
cg26090107	cg18982568	cg13434411
cg13495205	cg17836236	cg24399712
cg04864807	cg11902424	cg14972743
cg16361302	cg09230014	cg13755873
cg04281069	cg00269817	cg15907944
cg05783135	cg18369680	cg25763393
cg03083443	cg07859753	cg02245004
cg17700835	cg21383592	cg04267526
cg10526277	cg07969668	cg11870261
cg05564266	cg09796029	cg03354992
cg22561647	cg04546186	cg24205914
cg18063312	cg04012681	cg26718878
cg06829968	cg15705971	cg00269553
cg13739115	cg19104032	cg22374237
cg13842240	cg15642666	cg12189835
cg21117330	cg04574507	cg05858889
cg24913868	cg16807679	cg20974724
cg10098221	cg06546469	cg04370442
cg07358855	cg18467922	cg04766371
cg14784343	cg25356393	cg20657849
cg16061498	cg25043986	cg02821871
cg07824824	cg07452776	cg02495310
cg25110423	cg03339704	cg21483700
cg17533927	cg27647559	cg02239862
cg11052143	cg11412468	cg01003803
cg09894276	cg12820134	cg15603424
cg21977234	cg10503655	cg17326555
cg27372713	cg25986202	cg00303378
cg11346237	cg10447095	cg17729667
cg07171111	cg01072821	cg09655403
cg07745707	cg10907582	cg00292135
cg21852429	cg03993839	cg21381065
cg09381737	cg02560863	cg21355828
cg14652095	cg09020697	cg01202666
cg16547529	cg09650495	cg06639320
cg20202112	cg26024682	cg00788177
cg17508941	cg09858281	cg17269633
cg16331883	cg14457305	cg21657577
cg10157208	cg25668093	cg14845216
cg00373707	cg17423597	cg10806820
cg04802545	cg08160063	cg05213896
cg09660145	cg16901302	cg04084157
cg11667020	cg06039318	cg22331349
cg06470822	cg12546695	cg16198087
cg14266527	cg13224139	cg04607372
cg17835678	cg00963071	cg04837832
cg11698888	cg00834924	cg16717713
cg10030658	cg24202916	cg14774086
cg24221648	cg13915501	cg17885226
cg06360427	cg22094845	cg07068674
cg16595288	cg04629189	cg15089111
cg02498063	cg12743248	cg15000379
cg26751356	cg12921481	cg07922606
cg13591352	cg01496136	cg14950169
cg00594952	cg01598642	cg11741189
cg18121224	cg05687660	cg17098147
cg13915314	cg14910227	cg12166610
cg18454133	cg19517236	cg04203646
cg16615829	cg15652683	cg23995914
cg16391955	cg22602592	cg04467618
cg01926813	cg02095946	cg21361094
cg07077013	cg22790839	cg07434271
cg16428357	cg06614284	cg08461586
cg22763680	cg03464229	cg02690638
cg25306277	cg03487935	cg19711579
cg04942251	cg02963613	cg12499872
cg25939742	cg03283235	cg01135780
cg10530889	cg25978218	cg05575054
cg15054725	cg18822598	cg22557662
cg13492692	cg16377872	cg17117277
cg21448444	cg03021296	cg14507337
cg05899103	cg15211996	cg16308533
cg15979173	cg19517841	cg13836098
cg12453631	cg25516542	cg05767720
cg08602528	cg12493906	cg20616414
cg11785154	cg19807286	cg26890189
cg27638615	cg03480068	cg04577625
cg04220541	cg07308293	cg12588917
cg03001942	cg24903497	cg07189222
cg18299068	cg06728135	cg03048654
cg23806894	cg07705739	cg12472483
cg25435800	cg06166371	cg26113809
cg07099767	cg14137279	cg00384539
cg01844642	cg21163617	cg10762626
cg05452406	cg20672708	cg17303756
cg03521696	cg19907438	cg24328125
cg23197939	cg03222834	cg06220235
cg23121993	cg00031346	cg25508679
cg15916646	cg18864227	cg17484671
cg01400884	cg24156983	cg26620710
cg10791696	cg04137837	cg01867395
cg18541254	cg20823091	cg25246431
cg08332594	cg14153740	cg06645033
cg04345751	cg03140480	cg11084334
cg09277376	cg27536286	cg06831064
cg02298612	cg14093144	cg20577019
cg22519422	cg16911872	cg00246386
cg16325502	cg00168942	cg08675262
cg16596604	cg12138102	cg22108374
cg17443359	cg23010035	cg27291304
cg27427581	cg23003926	cg04645914
cg01980495	cg07449209	cg08455778
cg14759565	cg14478460	cg21572722
cg12426652	cg02474032	cg12757011
cg09935994	cg07912689	cg21633143
cg09508938	cg14241045	cg03699623
cg14176930	cg26042300	cg00157796
cg02463440	cg18626954	cg22616881
cg14410016	cg20410409	cg16804284
cg26669806	cg02500883	cg22711792
cg04312620	cg01910236	cg11176990
cg16771407	cg14528056	cg12878812
cg14747563	cg25817165	cg10665321
cg00579520	cg16993682	cg05215925
cg22618924	cg20810997	cg22848598
cg04228935	cg07012128	cg10729426
cg00639837	cg11219400	cg20638016
cg22983694	cg22451632	cg14627172
cg27083484	cg00532399	cg01165402
cg03692563	cg21643095	cg02662828
cg03075156	cg21402096	cg26635219
cg08462360	cg13716585	cg17017591
cg17031739	cg06792538	cg01897496
cg13968557	cg09303881	cg04528819
cg03927133	cg08439276	cg15197065
cg01308419	cg02788731	cg14767442
cg27565473	cg21341435	cg07167423
cg14239592	cg08906009	cg22824998
cg21440365	cg22186223	cg23553442
cg23780635	cg26013046	cg09551472
cg19904058	cg10753636	cg06907391
cg06716437	cg17267710	cg23130131
cg08658787	cg02044725	cg24035598
cg04617948	cg16110704	cg18958684
cg27090029	cg02148654	cg07333191
cg14044640	cg06140859	cg11873482
cg14934413	cg25032793	cg12528056
cg21026830	cg26647771	cg15222899
cg10755235	cg00182416	cg07172885
cg22514764	cg14453403	cg15471815
cg14181355	cg23167506	cg25826226
cg16615454	cg04001520	cg20014398
cg07923390	cg05262224	cg18184411
cg01914621	cg07473985	cg11970349
cg11947981	cg21997510	cg17953764
cg22720790	cg06507590	cg15084543
cg02773588	cg03527802	cg01777643
cg08363794	cg21466736	cg21328810
cg15092219	cg19262683	cg00208504
cg13170891	cg01019262	cg14620572
cg06036912	cg18125846	cg20119148
cg02950701	cg01472375	cg14064148
cg05596926	cg01427630	cg05845376
cg11827910	cg13168012	cg15475851
cg23916496	cg09762648	cg14882054
cg14952359	cg05731713	cg18074184
cg10546727	cg04023439	cg19230755
cg07156669	cg26165286	cg25334393
cg08516817	cg06413087	cg25940946
cg22929099	cg03391464	cg11945824
cg16065021	cg26554326	cg15970666
cg12969193	cg22665383	cg20398418
cg09765089	cg25562958	cg15133719
cg15741162	cg11052535	cg04765848
cg13588403	cg02805890	cg02853616
cg10281002	cg00157228	cg26664161
cg19449286	cg14495729	cg06991484
cg04218812	cg17952114	cg05176991
cg03216846	cg07877987	cg25750389
cg20953052	cg11953088	cg11390378
cg00305996	cg03180552	cg06374307
cg21051519	cg16473797	cg24563197
cg07676709	cg13772700	cg08445802
cg07465275	cg08847944	cg10943458
cg08614290	cg23496571	cg10112391
cg04948286	cg06697175	cg21275135
cg19461383	cg03900241	cg14871932
cg06321998	cg10019018	cg26187308
cg01450390	cg01052701	cg24701575
cg14273502	cg01678321	cg05283184
cg26758986	cg10952063	cg03408945
cg14509403	cg21930938	cg20007569
cg24128590	cg07141875	cg10795666
cg10074727	cg23453466	cg20607331
cg17632372	cg15985905	cg08286012
cg00332509	cg24176288	cg02578944
cg17065852	cg07875068	cg23758305
cg08389151	cg11562153	cg23054189
cg19075225	cg01517148	cg12206199
cg25212131	cg20539474	cg11153529
cg16919569	cg19866811	cg20731469
cg17437939	cg00548098	cg20591472
cg11173941	cg27285197	cg06782035
cg07455685	cg05157340	cg15074033
cg15341124	cg26460366	cg03738025
cg10864952	cg24611351	cg12353207
cg18005337	cg17921439	cg09578475
cg23018092	cg25576655	cg20185454
cg20536041	cg01055633	cg15572489
cg01064725	cg16692277	cg03760191
cg11260097	cg11427314	cg11086764
cg14688579	cg14188401	cg21453443
cg18077971	cg13364075	cg22694818
cg03769939	cg09762252	cg00368636
cg10544611	cg08604987	cg15614917
cg25316339	cg17431952	cg03555227
cg07612928	cg10647465	cg07028914
cg17651959	cg00160262	cg19705910
cg03614193	cg08524128	cg14676592
cg06553871	cg09085201	cg27361370
cg24883265	cg12184660	cg16626067
cg14408173	cg23740016	cg09232937
cg22962123	cg04687409	cg22724998
cg01418618	cg03952361	cg03482682
cg11027217	cg05901613	cg10679688
cg01288372	cg23936402	cg06934132
cg24439713	cg14727409	cg18588323
cg00423364	cg20901684	cg14757228
cg17522445	cg00923934	cg20361154
cg08927006	cg12808290	cg05168012
cg04086468	cg00491523	cg23605843
cg16961816	cg27523780	cg21415530
cg16763443	cg11404502	cg01382110
cg14430542	cg02414499	cg10836101
cg22001211	cg02456804	cg11346837
cg18675097	cg16231066	cg09217215
cg04580344	cg17208530	cg20512711
cg21915313	cg01256563	cg23520422
cg01107874	cg27083614	cg04139449
cg02746110	cg06786335	cg04282694
cg03963198	cg04102905	cg16783744
cg09341491	cg04161137	cg18667659
cg01312837	cg05764691	cg27591349
cg05236677	cg10278025	cg22600043
cg12378187	cg18456942	cg00934355
cg25188006	cg05249271	cg19401340
cg12778178	cg02887530	cg07182669
cg20194314	cg07280593	cg20442599
cg14189571	cg01200264	cg06279276
cg10199168	cg06002305	cg07809484
cg02267270	cg12340974	cg09693432
cg01176947	cg06276653	cg00295794
cg14239515	cg27107970	cg09547119
cg05100070	cg01106649	cg07962143
cg02387554	cg25338036	cg06361108
cg24903144	cg26612418	cg02782426
cg09932758	cg17306740	cg18862481
cg21526011	cg08250187	cg00962755
cg06911753	cg24423088	cg15027907
cg08833636	cg23642392	cg08499046
cg03084214	cg11592852	cg05667348
cg09656389	cg02303068	cg10366093
cg12786452	cg26852992	cg14602471
cg17852385	cg25430442	cg13722431
cg23246885	cg16338011	cg25461801
cg02809746	cg05596814	cg07547549
cg17757602	cg20480070	cg04525757
cg03630821	cg16858253	cg22175764
cg02155398	cg22575043	cg15447787
cg24394856	cg26312888	cg18704691
cg09639151	cg03147861	cg27067781
cg11880367	cg05526364	cg21462428
cg14018215	cg12635662	cg24862514
cg13225166	cg01131100	cg11842415
cg17485681	cg03831405	cg16295725
cg14988680	cg24856802	cg08061334
cg22639011	cg24962684	cg07546916
cg06583549	cg08455089	cg17009297
cg05118960	cg08652808	cg16459364
cg02749105	cg02432274	cg07160932
cg08690859	cg01311955	cg27235148
cg18687675	cg11006960	cg18603228
cg04013159	cg02286081	cg00307214
cg02250594	cg10851739	cg12457909
cg04255230	cg22341513	cg13744194
cg12034383	cg02832905	cg09699039
cg06455149	cg09050058	cg03291755
cg19962990	cg03045699	cg22897615
cg10203922	cg12785573	cg25412831
cg02365360	cg20768638	cg12934382
cg21221840	cg18133357	cg15611336
cg04563863	cg10327067	cg16055026
cg10603004	cg00820056	cg22372930
cg26149275	cg16209310	cg18492126
cg07152216	cg21428393	cg06493994
cg15397374	cg03806261	cg06647751
cg17309003	cg00536910	cg11296498
cg05213896	cg14855529	cg08376141
cg03934392	cg06390363	cg11269599
cg17152757	cg02351406	cg20585869
cg26929925	cg00121533	cg03963327
cg02071005	cg21846488	cg04875128
cg19809499	cg06867863	cg02431597
cg15243034	cg07460524	cg24600706
cg00034559	cg27535214	cg01141812
cg05491587	cg11088135	cg11931116
cg05643494	cg27394794	cg20698924
cg22557662	cg01293740	cg16419235
cg21931419	cg19946742	cg18235000
cg22851420	cg14300623	cg03968755
cg25432232	cg12644617	cg18612627
cg23286295	cg22198397	cg24685006
cg19999682	cg09857577	cg18248911
cg24924958	cg08497917	cg09012633
cg21103250	cg16989143	cg06452665
cg11511795	cg03720195	cg22579265
cg07935902	cg07849052	cg09854734
cg05180451	cg27390627	cg20125920
cg07195057	cg02423618	cg07965823
cg03760839	cg17849530	cg20707323
cg07860673	cg02589353	cg18856632
cg20114732	cg09686333	cg17412248
cg18084609	cg01349088	cg02795076
cg05666820	cg17006281	cg12610471
cg00073837	cg26236329	cg05979020
cg23081604	cg24624090	cg13176012
cg00097146	cg21775463	cg20959866
cg11873482	cg22924015	cg06384463
cg27237300	cg20953606	cg25741487
cg14582957	cg01932361	cg19556343
cg26558485	cg08390979	cg26701289
cg10109500	cg17798659	cg04649897
cg03650119	cg09631909	cg18530551
cg15107203	cg13192714	cg05738152
cg05408649	cg21506439	cg02838118
cg20229800	cg09551262	cg24725576
cg15084543	cg19760458	cg08621926
cg00396667	cg02217063	cg00960700
cg16042259	cg27648056	cg01201797
cg12629244	cg08205099	cg17941572
cg08130814	cg03815683	cg11582018
cg03731131	cg07303143	cg11811513
cg14367229	cg24681654	cg22895601
cg06991484	cg21208686	cg22197050
cg04299439	cg08913410	cg11282936
cg16424182	cg20318978	cg06638012
cg08445802	cg03078733	cg10172669
cg01582980	cg13872278	cg22079747
cg09671258	cg00891995	cg07552803
cg08026493	cg09326204	cg09354241
cg18725375	cg23960736	cg05501996
cg08812889	cg24877616	cg23606718
cg01142710	cg13293643	cg00745389
cg08296903	cg07743730	cg18514820
cg05236879	cg06551177	cg24698655
cg18865419	cg10719363	cg21854408
cg17491117	cg11425517	cg14956197
cg03512426	cg10216717	cg18655384
cg09117114	cg21354912	cg10906284
cg11705954	cg05693204	cg15618978
cg24419324	cg14416456	cg16454316
cg21932416	cg00978051	cg06488443
cg05598919	cg07130639	cg22374940
cg11624345	cg23623251	cg03645851
cg00892368	cg15540496	cg23883058
cg04270401	cg03271520	cg01896761
cg06703803	cg02489478	cg16792632
cg17072519	cg26934214	cg24595606
cg17918937	cg18525616	cg10947146
cg27154394	cg02583247	cg05540369
cg17337672	cg11797430	cg01850269
cg21199629	cg08112616	cg14300730
cg20841748	cg04281261	cg09044186
cg15931949	cg04075972	cg00460049
cg11994630	cg01709871	cg07203423
cg02363655	cg22969666	cg11902004
cg17266581	cg10888900	cg21914290
cg22600043	cg11848324	cg13436155
cg25273520	cg26578156	cg01815538
cg23599229	cg13408046	cg00983948
cg21449569	cg06171420	cg02582057
cg00295794	cg11872672	cg06984025
cg24633978	cg04254487	cg27587125
cg09524396	cg00715811	cg21488066
cg22129545	cg11376706	cg24189904
cg02681842	cg13797205	cg14472384
cg07316846	cg16712155	cg26325335
cg02090418	cg20172777	cg22733133
cg26327666	cg17299616	cg15861585
cg21033709	cg19201068	cg25942450
cg19822110	cg24585422	cg03075534
cg20158944	cg14856914	cg13491584
cg16005564	cg10855773
cg01292846	cg06528591
cg13019143	cg16695570
cg01550017	cg00378234
cg12076463	cg13427748
cg04080041	cg11800608
cg17376853	cg22142968
cg04732324	cg25754143
cg16710517	cg13593284
cg01144225	cg18862502
cg24550149	cg04757345
cg03365733	cg04908905
cg08704562	cg24254317
cg01929855	cg05814312
cg07675682	cg17312546
cg07280731	cg09012091
cg14603098	cg21594383
cg12161971	cg01197156
cg04875128	cg22110922
cg04863892	cg14933439
cg07057579	cg02164741
cg10770023	cg00971508
cg13154880	cg13278105
cg04300873	cg25597535
cg20531550	cg07313956
cg13303203	cg24119869
cg01963906	cg02138218
cg02658730	cg02132307
cg02916102	cg11334644
cg21056706	cg08879886
cg00492741	cg00008695
cg26833652	cg01801643
cg17293600	cg04177287
cg04074536	cg02544903
cg15841063	cg06559878
cg06570224	cg21679468
cg24062763	cg12550241
cg12071888	cg14032033
cg19049194	cg14388601
cg09042277	cg03147185
cg23736297	cg26602558
cg11998049	cg03835038
cg15111629	cg10461878
cg08143046	cg15194251
cg01388649	cg03019219
cg26823162	cg08415557
cg00976097	cg23546343
cg15762032	cg02378063
cg16679386	cg12406703
cg15829056	cg15983109
cg20801476	cg02567289
cg04164058	cg07909128
cg16507755	cg05133853
cg16080876	cg15518400
cg22242857	cg19238521
cg26106948	cg26015115
cg09364178	cg12178431
cg06198069	cg17725851
cg01815538	cg07977614
cg11502555	cg23157239
cg01503065	cg08123106
cg13359699	cg07697770
cg27645228	cg19533977
cg21858380	cg00175487
cg02510853	cg01518591
cg21042456	cg22299719
cg25942450	cg12130725
cg05924489	cg00009553
cg12564962	cg19271190
cg26132493	cg06848060
cg19229182	cg07631533
cg01484487	cg16678925
cg14636534	cg01950958
cg19022697	cg04742334
cg22488256	cg23912266
cg10933186	cg11035100
cg23513183	cg04234971
cg00109302	cg04083776
cg10703826	cg25728328
cg25416153	cg00051483
cg17819831	cg04115702
cg07223180	cg20321319
cg19066391	cg18841452
cg19978242	cg04326348
cg10893095	cg00534540
cg20398880	cg20425384
cg01178624	cg21888330
cg13023623	cg19099433
cg10726816	cg03906843
cg20982735	cg03890505
cg13740135	cg16596889
cg02580005	cg13661323
cg19280206	cg26094484
cg12238853	cg10149296
cg05215748	cg25882240
cg06573253	cg24756213
cg20588113	cg23678722
cg00481350	cg26306893
cg13662569	cg03673094
cg25950278	cg27340584
cg09642740	cg02068388
cg09091185	cg19328560
cg10095954	cg09997062
cg26476852	cg25388861
cg03233940	cg07822775
cg27295373	cg01624504
cg17082405	cg00941900
cg08835342	cg25271525
cg09423283	cg08757989
cg27019093	cg07581070
cg06666008	cg23955860
cg04234014	cg05891292
cg16267202	cg00724015
cg19712189	cg09437783
cg01754713	cg16743754
cg25334934	cg03479705
cg05073044	cg23342625
cg16927040	cg07221438
cg03332469	cg25450200
cg10543374	cg23033691
cg04036593	cg22460204
cg05256504	cg15733309
cg24937747	cg23949611
cg14200170	cg22577701
cg17858328	cg10529845
cg09610772	cg03625684
cg12277416	cg07890233
cg07485775	cg08157459
cg13349472	cg20671415
cg01746241	cg01571928
cg26272248	cg21561953
cg20756894	cg26302190
cg02571816	cg24532610
cg14137625	cg10399922
cg12541454	cg26026598
cg19481439	ch.12.109182886F
cg26396415	cg05033952
cg09482780	cg26673195
cg12258179	cg15756091
cg24519780	cg22188815
cg27664496	cg00564524
cg22993195	cg15123519
cg13917273	cg13854962
cg20618826	cg03085949
cg14160968	cg11267802
cg14771070	cg02083214
cg16651126	cg17133972
cg02589501	cg23804620
cg12581617	cg27079194
cg21802055	cg23527409
cg18322569	cg25144149
cg18546689	cg01807825
cg24211976	cg08530738
cg21450784	cg22792910
cg14254720	cg13753460
cg21768835	cg09923978
cg14167415	cg16047279
cg03694713	cg01297896
cg00918522	cg11393848
cg19675142	cg24269511
cg11336061	cg12769118
cg26507637	cg03002968
cg10333520	cg19004110
cg19505659	cg19757573
cg06971092	cg11195298
cg21392341	cg01945223
cg09799983	cg17672798
cg08578136	cg02054542
cg12159023	cg22635088
cg17094593	cg02339243
cg22904711	cg25955692
cg08124209	cg19241619
cg12544191	cg08628428
cg08297751	cg10041417
cg10192893	cg22441312
cg13826452	cg20893203
cg18091615	cg11844087
cg18235734	cg07186199
cg09533178	cg15638239
cg08840441	cg00969288
cg20926021	cg06452558
cg09318162	cg08514594
cg13997975	cg00166915
cg26151467	cg18440069
cg24923931	cg09516200
cg26651049	cg15549637
cg16956686	cg20917338
cg15400997	cg26321840
cg01287975	cg04511463
cg16840358	cg24778004
cg09321403	cg01732875
cg14055970	cg07935669
cg09236762	cg07412043
cg03828109	cg00350503
cg02148800	cg21141587
cg22747746	cg04320510
cg27264049	cg11045531
cg25825506	cg17827477
cg24772753	cg14591419
cg21241902	cg18222913
cg01742263	cg03643998
cg06069407	cg03987648
cg02896970	cg16412460
cg06730678	cg25550425
cg02930239	cg05921260
cg05855588	cg02018326
cg17970176	cg16858587
cg07325001	cg00557872
cg13483263	cg19836145
cg02780919	cg09143605
cg00106345	cg21298978
cg24173629	cg02734358
cg14491820	cg00476282
cg01811325	cg19820287
cg03696599	cg24169915
cg20847762	cg22046201
cg23302649	cg08296665
cg20390711	cg20986665
cg14605520	cg25499121
cg19566586	cg08325271
cg19839825	cg11890301
cg17187167	cg16592658
cg23713079	cg21289437
cg09511126	cg16854533
cg07247419	cg23029159
cg16758317	cg22150051
cg21902394	cg22338152
cg00011740	cg15416972
cg15584071	cg05349159
cg20168901	cg12628075
cg00283046	cg02121427
cg20149022	cg18410316
cg25985734	cg20640432
cg01871907	cg04414975
cg07785447	cg19698168
cg02744113	cg14560435
cg02477448	cg04653364
cg16374999	cg13652373
cg13434842	cg15359390
cg21726618	cg01589580
cg22620797	cg15602359
cg02099878	cg20662737
cg25623524	cg23407804
cg24041541	cg26714678
cg25839439	cg09212014
cg16581347	cg26170133
cg01232511	cg10992419
cg17279079	cg10552275
cg04058752	cg12119625
cg26934993	cg11721554
cg09644153	cg14187895
cg10161111	cg10324701
cg06003986	cg09340639
cg11351522	cg05202804
cg26631984	cg06182261
cg01569660	cg04262465
cg07547765	cg11195360
cg05353884	cg26810908
cg17293161	cg25706683
cg21119375	cg19603100
cg20122943	cg05318186
cg07892597	cg02553862
cg18193764	cg03846107
cg20939084	cg19403269
cg24035245	cg10984165
cg00838860	cg25207366
cg17799946	cg18460938
cg11358945	cg16442852
cg27323046	cg20648272
cg23690893	cg00902464
cg17319774	cg16528678
cg15798385	cg04747619
cg12961926	cg00602245
cg10372829	cg03566682
cg10168149	cg23626762
cg14344102	cg17021875
cg11929842	cg04719215
cg00332937	cg14301348
cg19770748	cg11644755
cg04958794	cg17748769
cg20250126	cg25053413
cg00907283	cg16131766
cg10782923	cg23636833
cg19749224	cg18184033
cg09220167	cg20745381
cg12765028	cg07694404
cg01583940	cg02478708
cg01879723	cg18275958
cg07014673	cg06981541
cg19851816	cg00069014
cg08979895	cg09928027
cg19570321	cg09002726
cg08260245	cg01372939
cg18912728	cg22911200
cg20847228	cg15836317
cg05324273	cg02073680
cg23893898	cg17370296
cg08776014	cg17325595
cg25994622	cg16151261
cg07621169	cg13475248
cg07225966	cg04354077
cg19414591	cg07806552
cg24935332	cg19126954
cg07977490	cg20437660
cg13504318	cg07260003
cg12283398	cg20682639
cg09926389	cg23822732
cg07173635	cg01623879
cg09795588	cg12954267
cg18149394	cg09309085
cg13891768	cg26587228
cg24468199	cg02150820
cg23039195	cg06097772
cg04339613	cg05767404
cg04484550	cg02861926
cg17303540	cg19652416
cg09105523	cg00731458
cg16914370	cg16327839
cg18992570	cg20714968
cg15847996	cg24724596
cg18869061	cg01557738
cg04549460	cg18117048
cg15067870	cg24455158
cg22658451	cg16697850
cg04768697	cg16347123
cg11147215	cg19090761
cg20156072	cg16426215
cg13442749	cg13312195
cg26006870	cg19498228
cg18698884	cg02868521
cg11663667	cg07134266
cg02913553	cg01514353
cg06632027	cg16181903
cg25290307	cg02245566
cg01912455	cg01311313
cg04730685	cg11256628
cg06880923	cg06856840
cg18516557	cg17670263
cg13023584	cg19673176
cg14559259	cg03884018
cg04456029	cg02592239
cg07812887	cg10575986
cg11563680	cg05788638
cg03751967	cg04483701
cg18648169	cg00035220
cg26718878	cg00632466
cg26132774	cg20917491
cg17199800	cg27065478
cg01664241	cg10384569
cg13389502	cg10583119
cg08638184	cg08188069
cg03724752	cg05348973
cg11276600	cg12445309
cg25759064	cg04540406
cg14690510	cg07183450
cg00044796	cg15065877
cg01739725	cg08214029
cg04223420	cg23975810
cg04937144	cg07014126
cg21355828	cg18122027
cg22821289	cg03573168
cg18867912	cg13562266
cg03671700	cg19086905
cg18698788	cg27258486
cg18925846	cg19723997
cg09422614	cg06912623
cg14573817	cg23656300
cg24555670	cg02716128
cg07068674	cg26682213
cg22863920	cg24903850
cg15708405	cg03599774
cg03345454	cg17680767
cg12166610	cg17405812
cg03733219	cg19977628
cg14192299	cg13324103
cg24874557	cg18330370
cg15530351	cg12093043
cg10043155	cg02064402
cg24092000	cg10177359
cg22132788	cg25331127
cg04527018	cg25573480
cg25628743	cg05979170
cg26821137	cg19662611
cg03048654	cg02601249
cg26039829	cg23321038
cg07149609	cg15142042
cg05749067	cg06903917
cg12861170	cg16578085
cg05694921	cg23336702
cg25950112	cg17969662
cg17719126	cg17064981
cg25967897	cg05138957
cg02147764	cg08007378
cg17529386	cg22213057
cg19542753	cg23452220
cg14995475	cg25985721
cg12757011	cg12412531
cg23268197	cg19402335
cg26332114	cg14220224
cg12626036	cg13892386
cg11206167	cg26402435
cg12160087	cg08231096
cg16184803	cg23302945
cg13047869	cg09105683
cg05477444	cg27625456
cg04097639	cg15593510
cg20372821	cg09676013
cg02662828	cg10845171
cg24908198	cg05828624
cg11015251	cg21291134
cg15014975	cg22827986
cg09780241	cg05939324
cg10389229	cg19666687
cg25757598	cg15508280
cg12961733	cg09533145
cg23480697	cg02735829
cg26181818	cg18081515
cg05113927	cg26894354
cg18446336	cg19440734
cg12659883	ch.2.71774667F
cg14943722	cg25284213
cg07479786	cg13077865
cg17953764	cg19364530
cg13948585	cg26270261
cg13377102	cg08858220
cg16409650	cg01513060
cg10381888	cg01106036
cg11806672	cg05376362
cg01819502	cg16404784
cg27505273	cg06174882
cg18054674	cg07811255
cg23371413	cg09689895
cg10509254	cg11503297
cg04630273	cg19014749
cg15475851	cg12671632
cg02165692	cg16885557
cg23155717	cg03963720
cg24759348	cg14143580
cg13023870	cg00067588
cg17429000	cg04561937
cg22159528	cg22434835
cg19492423	cg08741952
cg23758305	cg11669995
cg05809668	cg04999435
cg01978237	cg08644897
cg25351606	cg22568403
cg25802093	cg08707988
cg12646649	cg06257038
cg03738025	cg19636240
cg15630071	cg22871227
cg22598885	cg27137084
cg24847685	cg09931939
cg03760191	cg25714147
cg08679971	cg19459470
cg22694818	cg02485729
cg09778596	cg00071360
cg23200818	cg16908944
cg27021986	cg10500084
cg26517171	cg24067911
cg23883802	cg24105269
cg13175830	cg12090430
cg24961583	cg20783956
cg08401703	cg13649103
cg05638250	cg23132327
cg13011109	cg09742643
cg12329275	cg02161503
cg21166985	cg04352977
cg15309006	cg24303306
cg26292028	cg08037235
cg18939260	cg21915100
cg21243846	cg03821121
cg11789612	cg01973778
cg24628744	cg03609024
cg16509851	cg11168694
cg19440264	cg17108958
cg04804618	cg16602097
cg11256607	cg21223423
cg27320005	cg25806932
cg14131536	cg12300725
cg04036329	cg27183818
cg23210852	cg14794480
cg21893358	cg21242232
cg08258526	cg27129656
cg00962755	cg19643109
cg09786098	cg07784084
cg20785796	cg21591938
cg17526483	cg14961750
cg05500840	cg12197579
cg17231999	cg07537821
cg02033182	cg00782323
cg22282405	cg13608273
cg20672981	cg04912542
cg20481640	cg16456576
cg03181248	cg03537386
cg15617155	cg01630588
cg26365925	cg23598115
cg01295392	cg08482501
cg14364472	cg22836912
cg13455444	cg17157798
cg26667091	cg10991752
cg17101450	cg13952838
cg22680204	cg05331856
cg15410528	cg27038348
cg00298065	cg12993543
cg23244790	cg25615081
cg08073312	cg26353448
cg03107393	cg21607649
cg24912415	cg21049958
cg12211490	cg02133716
cg14789818	cg03072195
cg13197521	cg05513274
cg20959866	cg13576946
cg18530551	cg16933248
cg25693769	cg04804542
cg23448348	cg16247912
cg00484358	cg09169531
cg18032969	cg10753610
cg14220678	cg01184591
cg04359418	cg02297838
cg24766816	cg04960342
cg13346441	cg19345277
cg08182501	cg10488012
cg21969792	cg00465277
cg03870261	cg21526749
cg11239720	cg06778183
cg17347178	cg12797746
cg10269365	cg10103000
cg15701111	cg02502358
cg05825400	cg00163702
cg01079738	cg11408632
cg00178897	cg09637885
cg13740929	cg27087809
cg08971171	cg11975608
cg09366730	cg20817661
cg26844246	cg10378804
cg00714115	cg01142721
cg12528597	cg13074866
cg00983948	cg12192112
cg13829089	cg26271435
cg05165940	cg13199639
cg13466456	cg10534479
cg07868155	cg18889973
cg24393673	cg14615152
cg10172584	cg13563074
cg06955484	cg25546651
cg00260802	cg08806184
cg21165221	cg23207542
cg26654798	cg06087826
cg06913516	cg19571360
cg11398452	cg14866339
cg10265365	cg14002226
cg02063695	cg16958668
cg00955307	cg06996956
cg22682811	cg09675824
cg07017454	cg05775746
cg23588217	cg20067471
cg14459130	cg17566002
cg15463284	cg04527369
cg25740565	cg18462653
cg24540315	cg00214856
cg19967511	cg19003958
cg01881287	cg03561338
cg24369989	cg06404695
cg27445792	cg15759721
cg16404157	cg08755130
cg08873940	cg06436673
cg23695133	cg17875028
cg16686158	cg27635135
cg16529477	cg26122710
cg00503383	cg27226320
cg02925601	cg05749559
cg16081609	cg19505827
cg06953130	cg12129480
cg26074603	cg15309457
cg26746936	cg10469791
cg27317046	cg04314261
cg09269891	cg23151413
cg24945701	cg14037463
cg20529344	cg00852051
cg18471993	cg06626591
cg06215569	cg04063166
cg14752336	cg16375358
cg16476975	cg21449397
cg20591728	cg22534585
cg10542584	cg18557891
cg14913216	cg00084019
cg03729251	cg10502354
cg03731268	cg00501006
cg14079463	cg27258696
cg01641368	cg15402156
cg00034076	cg12127290
cg11324957	cg24033471
cg01843946	cg01152072
cg02057782	cg00045910
cg02736395	cg15381259
cg05756933	cg01887388
cg12616097	cg01399981
cg09515953	cg20705893
cg09797337	cg18071348
cg23417523	cg17946266
cg20095656	cg09319475
cg26677194	cg21196860
cg14663607	cg09103598
cg19433697	cg03749154
cg27391679	cg12820006
cg06551997	cg23929036
cg08917478	cg19238840
cg22614239	cg15023933
cg24319902	cg11154040
cg00791253	cg17679470
cg08314208	cg03476212
cg17138769	cg18588811
cg20943039	cg05243629
cg14189141	cg11518938
cg09709600	cg22363368
cg13210467	cg12986453
cg20888142	cg02397205
cg19800670	cg14399475
cg07053697	cg09538031
cg26883974	cg09539720
cg13169011	cg09812790
cg12694224	cg16248933
cg04221877	cg10835286
cg08888203	cg22681255
cg07501988	cg24717078
cg15544654	cg09857273
cg14442890	cg13521124
cg10475970	cg03315346
cg15092343	cg27172877
cg13283952	cg16158484
cg11133963	cg18790787
cg01973394	cg02815102
cg11608147	cg17599372
cg06849504	cg15304679
cg17800654	cg03424345
cg10897223	cg02109704
cg26504422	cg12981595
cg04470072	cg18053973
cg23288725	cg05805326
cg20347882	cg18030943
cg18950481	cg26121639
cg16379671	cg09833701
cg06829830	cg02666257
cg02241759	cg03797537
cg06008926	cg13676706
cg00792513	cg08177070
cg24872425	cg19836199
cg09099868	cg07011512
cg08935125	cg23052037
cg01431140	cg03666439
cg02316596	cg00128718
cg05426966	cg11791144
cg26612727	cg07981869
cg00779065	cg08701566
cg26444951	cg27086014
cg23697855	cg03973705
cg02189888	cg11111139
cg07028396	cg25147632
cg05992347	cg24058145
cg06330323	cg13473274
cg14642338	cg08765597
cg02392696	cg22971157
cg26916966	cg10836431
cg08962087	cg22401939
cg26986681	cg12636543
cg09287629	cg07511633
cg15814504	cg22337920
cg16208084	cg17494438
cg23214249	cg16658020
cg16077226	cg08115553
cg06680906	cg15242225
cg08379987	cg10338848
cg27466845	cg03240663
cg00478479	cg01229943
cg21800232	ch.9.2223115R
cg06854927	cg01495831
cg18786873	cg26958741
cg08873568	cg22468497
cg04798016	cg21964564
cg00716257	cg12081643
cg20072171	cg19181692
cg00808170	cg20312687
cg03131729	cg20456243
cg20666917	cg02306654
cg15058464	cg05067125
cg26845297	cg09732255
cg04231050	cg27573991
cg00316875	cg13928961
cg15355015	cg00094744
cg21151287	cg10643236
cg02800607	cg01326120
cg02167055	cg26866325
cg26276327	cg23887776
cg18749015	cg16548262
cg04401986	cg02621151
cg18143296	cg11838237
cg10266211	cg06932535
cg03365267	cg25285053
cg22655696	cg16453617
cg06544111	cg04921646
cg11481687	cg06846137
cg22817638	cg04308443
cg02987388	cg17922998
cg06616729	cg16792071
cg17471939	cg20224885
cg14938419	cg11324259
cg26708319	cg08029287
cg18016194	cg18638118
cg11566394	cg02311163
cg05973455	cg16640358
cg02002551	cg04809380
cg21885795	cg13897627
cg20699586	cg11901715
cg25500028	cg27205798
cg18164611	cg00016127
cg20649017	cg23594345
cg18057109	cg01441699
cg24662698	cg21246665
cg00718414	cg12442871
cg08790676	cg27135989
cg26263234	cg18078958
cg20445245	cg00535683
cg20003638	cg12931642
cg23746302	cg04206637
cg04295144	cg00334691
cg03843000	cg17025555
cg11875706	cg00972140
cg02390209	cg10825315
cg14736058	cg08324925
cg07788369	cg22129180
cg19688403	cg18425653
cg11021940	cg07491809
cg23244488	cg18375610
cg16112766	cg11810135
cg14909464	cg21207403
cg03107310	cg00054741
cg19112186	cg17467525
cg12208899	cg09537279
cg27657926	cg06579354
cg12503473	cg22888463
cg00238848	cg10193711
cg05371578	cg26118553
cg14188428	cg20110832
cg08388455	cg01190484
cg08592890	cg09978023
cg12192797	cg07826516
cg26186918	cg00111629
cg03840678	cg23976981
cg04832767	cg14352362
cg26827653	cg24838240
cg24902339	cg04107005
cg22920300	cg01055386
cg08019058	cg06711333
cg09025327	cg27445072
cg03177551	cg15000722
cg25189564	cg08089153
cg00495860	cg07534823
cg02591356	cg23236325
cg14493920	cg16760223
cg00674004	cg09289005
cg26876647	cg14848461
cg02053054	cg03257417
cg19721889	cg21666367
cg03301200	cg27028938
cg11152463	cg05191264
cg06371211	cg27269790
cg22850587	cg07144328
cg09987240	cg12461092
cg01370449	cg11763914
cg26898376	cg08372350
cg00432454	cg25626375
cg20017253	cg17824277
cg01630925	cg26129110
cg03714619	cg16620032
cg11831238	cg09837116
cg08282428	cg13557594
cg00875805	cg04242070
cg00105628	cg14440205
cg03907016	cg09756014
cg26055950	cg01925156
cg13851904	cg04914574
cg12111714	cg22167065
cg13985132	cg10300864
cg18366919	cg06425881
cg08338216	cg05785932
cg04622024	cg27099991
cg12298212	cg24670219
cg13870982	cg03663556
cg01196788	cg22742060
cg12597389	cg11028075
cg03099780	cg01279413
cg12927641	cg24861686
cg24809973	cg25996148
cg20026939	cg26581449
cg12622519	cg03539051
cg18409528	cg00792107
cg14317285	cg07582829
cg09819656	cg10689409
cg12017745	cg02255090
cg11267829	cg17828218
cg12177220	cg20665259
cg11960708	cg25264630
cg12994911	cg07413480
cg02032558	cg19975849
cg14962509	cg25219874
cg16412609	cg26785499
cg03260530	cg10961758
cg25527090	cg22192122
cg07731312	cg22866754
cg11668133	cg14671011
cg08308801	cg02869444
cg01959730	cg17311132
cg15690342	cg21036840
cg05719140	cg14428628
cg06946814	cg24000437
cg26698460	cg08261450
cg14780466	cg08452327
cg06881040	cg24788333
cg21106407	cg05538980
cg13246235	cg08824840
cg08391852	cg24513522
cg07691146	cg14492302
cg26398467	cg19235071
cg25649641	cg26159860
cg13992402	cg18062205
cg26422458	cg10534216
cg04513912	cg16678467
cg23173688	cg26969937
cg26824174	cg26976046
cg16733705	cg00079598
cg12018098	cg12928346
cg07976064	cg26372765
cg15409097	cg09516210
cg25937064	cg24082037
cg04014105	cg27578977
cg00249511	cg05649009
cg01236063	cg03128163
cg02245004	cg16006415
cg00035316	cg21168134
cg14369455	cg16228359
cg08555866	cg03148498
cg20387387	cg25814149
cg14566959	cg08337633
cg17787134	cg16602816
cg24332577	cg13644626
cg19103169	cg02350790
cg18594963	cg23808337
cg10703481	cg21227867
cg23388490	cg09638704
cg00743269	cg19453136
cg10770832	cg27207776
cg01533258	cg25110680
cg00303378	cg09558502
cg23602058	cg19438750
cg16126079	cg08954025
cg01972751	cg00833257
cg13407335	cg09649486
cg01805270	cg13301731
cg03889226	cg12624721
cg16617141	cg08246366
cg22359581	cg07474842
cg07922606	cg02737458
cg07996594	cg01686553
cg23617121	cg12280901
cg11612786	cg18861787
cg18501647	cg10146880
cg23696752	cg04050068
cg19811337	cg22963629
cg07454742	cg03460239
cg01688536	cg20673767
cg07515565	cg14547240
cg09093485	cg03290602
cg20980783	cg17335499
cg10513702	cg01270241
cg08515284	cg10561983
cg09502015	cg04837847
cg13170600	cg14691921
cg02936049	cg17772789
cg14515364	cg13672747
cg22876812	cg12433592
cg06999856	cg14788768
cg15078681	cg25541259
cg22900415	cg01143454
cg22052672	cg04890607
cg04539111	cg02849401
cg02875879	cg13396943
cg24539848	cg03312565
cg23566503	cg24519867
cg22178613	cg01262413
cg08286957	cg04721828
cg24136205	cg18131582
cg10488685	cg09450097
cg05168491	cg08886154
cg08461949	cg11435943
cg03032497	cg20926939
cg06189133	cg04041283
cg17165695	cg20547131
cg09178678	cg19598479
cg03593550	cg03738936
cg06239131	cg14826683
cg23130131	cg25641145
cg08412885	cg06043315
cg24031355	cg16146849
cg26724070	cg18480127
cg24202131	cg17732038
cg06758559	cg18269894
cg20014398	cg17908657
cg05514256	cg09478478
cg07411620	cg23554286
cg16614288	cg04364695
cg11174847	cg00688620
cg11949335	cg26909217
cg01561869	cg03602212
cg23688479	cg00989505
cg24884142	cg04336859
cg24061141	cg20799165
cg23666945	cg22601108
cg20941258	cg05977776
cg02456087	cg02576892
cg05156901	cg02052265
cg15055149	cg05291677
cg12353688	cg21599081
cg16432326	cg07184465
cg07104706	cg22405653
cg04707519	cg25805770
cg03490759	cg10198171
cg10357060	cg07178994
cg01635405	cg15006828
cg10997718	cg07524505
cg03900143	cg01378999
cg22879667	cg11579116
cg25775386	cg12240358
cg26877596	cg21312148
cg00001583	cg11439695
cg14546497	cg10261641
cg26946288	cg16109680
cg17985646	cg11743259
cg14242928	cg12167057
cg08981537	cg21148025
cg19760250	cg24632873
cg22158650	cg07787851
cg01072076	cg09837245
cg02644510	cg25761955
cg08717632	cg15252768
cg04649420	cg17863076
cg04817300	cg08184936
cg02311725	cg16072535
cg05647197	cg24154699
cg13896204	cg07010687
cg08513253	cg24428232
cg11418477	cg04438395
cg27361370	cg14575739
cg09232937	cg12543949
cg06532379	cg03167521
cg26906629	cg14924473
cg08326019	cg22717825
cg16081281	cg18384960
cg15541630	cg22519571
cg15089228	cg07834418
cg27055601	cg22373770
cg05780014	cg20143773
cg01027976	cg02853152
cg13833437	cg21516305
cg04139449	cg23356302
cg27340506	cg23044087
cg15778457	cg01004063
cg17295053	cg23369107
cg05934682	cg18778196
cg06842954	cg06083483
cg18848959	cg09170112
cg23536629	cg18220380
cg00057231	cg13928566
cg24375409	cg01879506
cg27271486	cg08311885
cg04203238	cg26102295
cg18867480	cg26904260
cg05937737	cg26188212
cg17598339	cg21501241
cg07125771	cg03386373
cg08499046	cg26353877
cg12971867	cg26733669
cg22560214	cg11159234
cg07302677	cg24381587
cg18652900	cg07147846
cg07936950	cg07648740
cg11842415	cg20159490
cg07546916	cg17341136
cg03043130	cg11353792
cg27539214	cg18845433
cg21471580	cg07696099
cg05309948	cg11251554
cg11089489	cg01853665
cg24176731	cg12659981
cg09891125	cg24740404
cg00930707	cg09782833
cg23920642	cg23178546
cg21836370	cg10660848
cg05711235	cg13030790
cg08376141	cg15914908
cg23217512	cg06090895
cg08076830	cg01890568
cg21813063	cg16508627
cg12231340	cg09032499
cg09243648	cg05218696
cg08495239	cg00202568
cg25987502	cg16237191
cg26627956	cg16372520
cg08472449	cg13416129
cg22284043	cg05591728
cg19848599	cg03626208
cg04556126	cg27526774
cg09065714	cg19388930
cg23196081	cg09319125
cg07904475	cg06829584
cg09179211	cg07561132
cg18448949	cg18140889
cg06307176	cg19561972
cg26333652	cg20054157
cg23089825	cg26700320
cg22167515	cg15642035
cg09643136	cg01349621
cg19098763	cg11069071
cg26517663	cg24528164
cg11498607	cg05252264
cg17941572	cg17518550
cg01331772	cg00637688
cg14410476	cg26810767
cg23052055	cg27191906
cg05231706	cg25076324
cg06875179	cg06848148
cg01850889	cg25320665
cg02479744	cg20686918
cg24275315	cg19442493
cg07271264	cg07377936
cg11231143	cg12423553
cg00959431	cg07037223
cg05527459	cg16968623
cg24838063	cg12506013
cg25138365	cg22494876
cg15618978	cg07959956
cg00062245	cg07164722
cg15270892	cg04771774
cg12385729	cg02975060
cg18956933	cg19637083
cg06683487	cg20668765
cg14776998	cg15651267
cg11317199	cg10480506
cg04274288	cg22747516
cg01779765	cg05207048
cg14227418	cg13935485
cg12247957	cg15741247
cg04141164	cg01965552
cg00664416	cg25028404
cg17994139	cg13186130
cg08946332	cg13795448
cg16246489	cg05477217
cg06786238	cg11035122
cg18330866	cg27475652
	cg01802121
	cg22592722
	cg08099626
	cg23903301
	cg14503200
	cg08426130
	cg27142020
	cg02301740
	cg12081389
	cg08015388
	cg02104138
	cg18052274
	cg02677035
	cg23697406
	cg02385153
	cg02902415
	cg07236958
	cg23319104
	cg04107251
	cg22574202
	cg03490766
	cg02748047
	cg24042923
	cg01515155
	cg08316699
	cg17197065
	cg06961429
	cg25766748
	cg01664151
	cg00055986
	cg12773197
	cg17128767
	cg00134787
	cg13414270
	cg13014558
	cg01967642
	cg23670794
[truncated: 709 more rows]
