# Supplementary material for: Distinct chromatin signatures of DNA hypomethylation in aging and cancer
Source: Aging Cell. 2018 Mar 5;17(3):e12744. doi: 10.1111/acel.12744 (PMC5946083; doi:10.1111/acel.12744)
Supplement: Supplementary file 8 [file ACEL-17-e12744-s008.xls]

## Sheet: Jaccard Indices
	BRST_cancer_hyper	KIDN_cancer_hyper	THYR_cancer_hyper	SKIN_cancer_hyper	GLIA_cancer_hyper
BRST_cancer_hyper	1	0.300623	0.095804	0.236736	0.214749
KIDN_cancer_hyper	0.300623	1	0.119838	0.254656	0.243598
THYR_cancer_hyper	0.095804	0.119838	1	0.0748061	0.0861538
SKIN_cancer_hyper	0.236736	0.254656	0.0748061	1	0.229221
GLIA_cancer_hyper	0.214749	0.243598	0.0861538	0.229221	1
	BRST_cancer_hypo	KIDN_cancer_hypo	THYR_cancer_hypo	SKIN_cancer_hypo	GLIA_cancer_hypo
BRST_cancer_hypo	1	0.270409	0.108857	0.219322	0.199033
KIDN_cancer_hypo	0.270409	1	0.156497	0.265377	0.288637
THYR_cancer_hypo	0.108857	0.156497	1	0.0790563	0.122458
SKIN_cancer_hypo	0.219322	0.265377	0.0790563	1	0.262317
GLIA_cancer_hypo	0.199033	0.288637	0.122458	0.262317	1
	BRST_aging_hyper	KIDN_aging_hyper	THYR_aging_hyper	SKIN_aging_hyper	GLIA_aging_hyper
BRST_aging_hyper	1	0.051229	0.111527	0.0127792	0.0374332
KIDN_aging_hyper	0.051229	1	0.0687139	0.139916	0.0673261
THYR_aging_hyper	0.111527	0.0687139	1	0.0195709	0.0490767
SKIN_aging_hyper	0.0127792	0.139916	0.0195709	1	0.0472536
GLIA_aging_hyper	0.0374332	0.0673261	0.0490767	0.0472536	1
	BRST_aging_hypo	KIDN_aging_hypo	THYR_aging_hypo	SKIN_aging_hypo	GLIA_aging_hypo
BRST_aging_hypo	1	0.039121	0.0160296	0.003551	0.00642249
KIDN_aging_hypo	0.039121	1	0.0154512	0.0271717	0.0251623
THYR_aging_hypo	0.0160296	0.0154512	1	0.00460728	0.0182572
SKIN_aging_hypo	0.003551	0.0271717	0.00460728	1	0.0432812
GLIA_aging_hypo	0.00642249	0.0251623	0.0182572	0.0432812	1

## Sheet: Odds ratios
	BRST_cancer_hyper	KIDN_cancer_hyper	THYR_cancer_hyper	SKIN_cancer_hyper	GLIA_cancer_hyper
BRST_cancer_hyper	Inf	5.8925	3.39396	2.91781	2.57799
KIDN_cancer_hyper	5.8925	Inf	5.2015	3.27263	3.18534
THYR_cancer_hyper	3.39396	5.2015	Inf	2.35379	2.96786
SKIN_cancer_hyper	2.91781	3.27263	2.35379	Inf	1.98203
GLIA_cancer_hyper	2.57799	3.18534	2.96786	1.98203	Inf
	BRST_cancer_hypo	KIDN_cancer_hypo	THYR_cancer_hypo	SKIN_cancer_hypo	GLIA_cancer_hypo
BRST_cancer_hypo	Inf	5.65148	2.97373	3.38849	2.83644
KIDN_cancer_hypo	5.65148	Inf	5.75517	3.17978	4.13121
THYR_cancer_hypo	2.97373	5.75517	Inf	1.66074	3.76186
SKIN_cancer_hypo	3.38849	3.17978	1.66074	Inf	2.26294
GLIA_cancer_hypo	2.83644	4.13121	3.76186	2.26294	Inf
	BRST_aging_hyper	KIDN_aging_hyper	THYR_aging_hyper	SKIN_aging_hyper	GLIA_aging_hyper
BRST_aging_hyper	Inf	15.5926	50.1369	2.56062	8.9908
KIDN_aging_hyper	15.5926	Inf	27.5738	6.39831	4.07039
THYR_aging_hyper	50.1369	27.5738	Inf	4.79686	12.8772
SKIN_aging_hyper	2.56062	6.39831	4.79686	Inf	2.09707
GLIA_aging_hyper	8.9908	4.07039	12.8772	2.09707	Inf
	BRST_aging_hypo	KIDN_aging_hypo	THYR_aging_hypo	SKIN_aging_hypo	GLIA_aging_hypo
BRST_aging_hypo	Inf	42.326	16.0935	2.68384	5.17227
KIDN_aging_hypo	42.326	Inf	6.27557	3.18655	3.0089
THYR_aging_hypo	16.0935	6.27557	Inf	1.4636	7.44096
SKIN_aging_hypo	2.68384	3.18655	1.4636	Inf	1.52568
GLIA_aging_hypo	5.17227	3.0089	7.44096	1.52568	Inf

## Sheet: pValues Fisher
	BRST_cancer_hyper	KIDN_cancer_hyper	THYR_cancer_hyper	SKIN_cancer_hyper	GLIA_cancer_hyper
BRST_cancer_hyper	0	0	0	0	0
KIDN_cancer_hyper	0	0	0	0	0
THYR_cancer_hyper	0	0	0	0	0
SKIN_cancer_hyper	0	0	0	0	0
GLIA_cancer_hyper	0	0	0	0	0
	BRST_cancer_hypo	KIDN_cancer_hypo	THYR_cancer_hypo	SKIN_cancer_hypo	GLIA_cancer_hypo
BRST_cancer_hypo	0	0	0	0	0
KIDN_cancer_hypo	0	0	0	0	0
THYR_cancer_hypo	0	0	0	2.2461e-274	0
SKIN_cancer_hypo	0	0	2.2461e-274	0	0
GLIA_cancer_hypo	0	0	0	0	0
	BRST_aging_hyper	KIDN_aging_hyper	THYR_aging_hyper	SKIN_aging_hyper	GLIA_aging_hyper
BRST_aging_hyper	0	0	0	1.97987e-66	1.22237e-237
KIDN_aging_hyper	0	0	0	0	0
THYR_aging_hyper	0	0	0	7.78892e-221	0
SKIN_aging_hyper	1.97987e-66	0	7.78892e-221	0	1.23067e-180
GLIA_aging_hyper	1.22237e-237	0	0	1.23067e-180	0
	BRST_aging_hypo	KIDN_aging_hypo	THYR_aging_hypo	SKIN_aging_hypo	GLIA_aging_hypo
BRST_aging_hypo	0	5.48316e-182	3.36995e-22	5.37707e-15	1.97252e-35
KIDN_aging_hypo	5.48316e-182	0	2.134e-33	1.03344e-144	2.40531e-83
THYR_aging_hypo	3.36995e-22	2.134e-33	0	0.000132215	7.32273e-133
SKIN_aging_hypo	5.37707e-15	1.03344e-144	0.000132215	0	1.50669e-52
GLIA_aging_hypo	1.97252e-35	2.40531e-83	7.32273e-133	1.50669e-52	0
