# Supplementary material for: Distinct chromatin signatures of DNA hypomethylation in aging and cancer
Source: Aging Cell. 2018 Mar 5;17(3):e12744. doi: 10.1111/acel.12744 (PMC5946083; doi:10.1111/acel.12744)
Supplement: Supplementary file 9 [file ACEL-17-e12744-s009.xls]

## Sheet: hypermethylated probes cancer
userSet	dbSet	collection	pValueLog	OddsRatio	support	rnkPV	rnkLO	rnkSup	maxRnk	meanRnk	b	c	d	description	cellType	tissue	antibody	treatment	dataSource	filename	qValue	size
hyper_cancer_BRST	1043	roadmap_epigenomics	Inf	4.81399	33173	1	37	25	37	21	50770	30023	221198	roadmap_epigenomics H3K27me3	NA	NA	H3K27me3	NA	NA	E124-H3K27me3.narrowPeak	0	160814
hyper_cancer_BRST	546	roadmap_epigenomics	Inf	5.13911	29787	1	22	61	61	28	40208	33409	231760	roadmap_epigenomics H3K27me3	NA	NA	H3K27me3	NA	NA	E062-H3K27me3.narrowPeak	0	117128
hyper_cancer_BRST	695	roadmap_epigenomics	Inf	5.15813	29275	1	21	66	66	29.3	38982	33921	232986	roadmap_epigenomics H3K27me3	NA	NA	H3K27me3	NA	NA	E084-H3K27me3.narrowPeak	0	193083
hyper_cancer_BRST	329	roadmap_epigenomics	Inf	5.06897	29080	1	24	69	69	31.3	39150	34116	232818	roadmap_epigenomics H3K27me3	NA	NA	H3K27me3	NA	NA	E029-H3K27me3.narrowPeak	0	103414
hyper_cancer_BRST	894	roadmap_epigenomics	Inf	5.51135	28194	1	9	84	84	31.3	34680	35002	237288	roadmap_epigenomics H3K27me3	NA	NA	H3K27me3	NA	NA	E110-H3K27me3.narrowPeak	0	119327
hyper_cancer_BRST	774	roadmap_epigenomics	Inf	4.89923	29686	1	35	63	63	33	41647	33510	230321	roadmap_epigenomics H3K27me3	NA	NA	H3K27me3	NA	NA	E093-H3K27me3.narrowPeak	0	90573
hyper_cancer_BRST	704	roadmap_epigenomics	Inf	5.05485	28663	1	27	76	76	34.7	38359	34533	233609	roadmap_epigenomics H3K27me3	NA	NA	H3K27me3	NA	NA	E085-H3K27me3.narrowPeak	0	218608
hyper_cancer_BRST	740	roadmap_epigenomics	Inf	3.78057	41227	1	102	1	102	34.7	90217	21969	181751	roadmap_epigenomics H3K4me1	NA	NA	H3K4me1	NA	NA	E089-H3K4me1.narrowPeak	0	234295
hyper_cancer_BRST	334	roadmap_epigenomics	Inf	4.43325	31328	1	67	41	67	36.3	49362	31868	222606	roadmap_epigenomics H3K27me3	NA	NA	H3K27me3	NA	NA	E030-H3K27me3.narrowPeak	0	255194
hyper_cancer_BRST	542	roadmap_epigenomics	Inf	3.81492	34392	1	101	19	101	40.3	64831	28804	207137	roadmap_epigenomics H3K4me1	NA	NA	H3K4me1	NA	NA	E061-H3K4me1.narrowPeak	0	294557
hyper_cancer_BRST	646	roadmap_epigenomics	Inf	5.23271	27375	1	19	106	106	42	34658	35821	237310	roadmap_epigenomics H3K27me3	NA	NA	H3K27me3	NA	NA	E078-H3K27me3.narrowPeak	0	107934
hyper_cancer_BRST	747	roadmap_epigenomics	Inf	4.14676	31282	1	83	42	83	42	51996	31914	219972	roadmap_epigenomics H3K27me3	NA	NA	H3K27me3	NA	NA	E090-H3K27me3.narrowPeak	0	283792
hyper_cancer_BRST	555	roadmap_epigenomics	Inf	3.34848	39372	1	128	2	128	43.7	89869	23824	182099	roadmap_epigenomics H3K4me1	NA	NA	H3K4me1	NA	NA	E063-H3K4me1.narrowPeak	0	260757
hyper_cancer_BRST	661	roadmap_epigenomics	Inf	3.49934	35719	1	121	10	121	44	73665	27477	198303	roadmap_epigenomics H3K27me3	NA	NA	H3K27me3	NA	NA	E080-H3K27me3.narrowPeak	0	290880
hyper_cancer_BRST	765	roadmap_epigenomics	Inf	3.50033	35310	1	120	11	120	44	72246	27886	199722	roadmap_epigenomics H3K27me3	NA	NA	H3K27me3	NA	NA	E092-H3K27me3.narrowPeak	0	274061
hyper_cancer_BRST	738	roadmap_epigenomics	Inf	3.82424	32120	1	100	33	100	44.7	57866	31076	214102	roadmap_epigenomics H3K27me3	NA	NA	H3K27me3	NA	NA	E089-H3K27me3.narrowPeak	0	221392
hyper_cancer_BRST	663	roadmap_epigenomics	Inf	3.53582	34565	1	118	18	118	45.7	69221	28631	202747	roadmap_epigenomics H3K4me1	NA	NA	H3K4me1	NA	NA	E080-H3K4me1.narrowPeak	0	279497
hyper_cancer_BRST	365	roadmap_epigenomics	Inf	3.59778	33028	1	116	27	116	48	63454	30168	208514	roadmap_epigenomics H3K27me3	NA	NA	H3K27me3	NA	NA	E034-H3K27me3.narrowPeak	0	387829
hyper_cancer_BRST	749	roadmap_epigenomics	Inf	3.3433	34791	1	129	15	129	48.3	72920	28405	199048	roadmap_epigenomics H3K4me1	NA	NA	H3K4me1	NA	NA	E090-H3K4me1.narrowPeak	0	268514
hyper_cancer_BRST	320	roadmap_epigenomics	Inf	4.13815	28634	1	84	77	84	54	45367	34562	226601	roadmap_epigenomics H3K27me3	NA	NA	H3K27me3	NA	NA	E028-H3K27me3.narrowPeak	0	124130
hyper_cancer_BRST	424	roadmap_epigenomics	Inf	4.73115	26891	1	43	119	119	54.3	36815	36305	235153	roadmap_epigenomics H3K27me3	NA	NA	H3K27me3	NA	NA	E044-H3K27me3.narrowPeak	0	189838
hyper_cancer_BRST	406	roadmap_epigenomics	Inf	4.94498	26116	1	30	135	135	55.3	33907	37080	238061	roadmap_epigenomics H3K27me3	NA	NA	H3K27me3	NA	NA	E041-H3K27me3.narrowPeak	0	184484
hyper_cancer_BRST	186	roadmap_epigenomics	Inf	4.20917	27886	1	78	88	88	55.7	42967	35310	229001	roadmap_epigenomics H3K27me3	NA	NA	H3K27me3	NA	NA	E012-H3K27me3.narrowPeak	0	75983
hyper_cancer_BRST	908	roadmap_epigenomics	Inf	5.3866	25085	1	14	152	152	55.7	29614	38111	242354	roadmap_epigenomics H3K27me3	NA	NA	H3K27me3	NA	NA	E112-H3K27me3.narrowPeak	0	44654
hyper_cancer_BRST	504	roadmap_epigenomics	Inf	2.97347	34595	1	151	17	151	56.3	78641	28601	193327	roadmap_epigenomics H3K4me1	NA	NA	H3K4me1	NA	NA	E055-H3K4me1.narrowPeak	0	338886
hyper_cancer_BRST	212	roadmap_epigenomics	Inf	4.56583	27227	1	58	111	111	56.7	38677	35969	233291	roadmap_epigenomics H3K27me3	NA	NA	H3K27me3	NA	NA	E016-H3K27me3.narrowPeak	0	84213
hyper_cancer_BRST	263	roadmap_epigenomics	Inf	4.28219	27685	1	76	94	94	57	41889	35511	230079	roadmap_epigenomics H3K27me3	NA	NA	H3K27me3	NA	NA	E020-H3K27me3.narrowPeak	0	96436
hyper_cancer_BRST	1079	roadmap_epigenomics	Inf	4.66862	26920	1	52	118	118	57	37301	36276	234667	roadmap_epigenomics H3K27me3	NA	NA	H3K27me3	NA	NA	E127-H3K27me3.narrowPeak	0	230268
hyper_cancer_BRST	767	roadmap_epigenomics	Inf	3.3602	30972	1	127	44	127	57.3	60494	32224	211474	roadmap_epigenomics H3K4me1	NA	NA	H3K4me1	NA	NA	E092-H3K4me1.narrowPeak	0	275982
hyper_cancer_BRST	1	roadmap_epigenomics	Inf	4.17325	27802	1	81	92	92	58	43082	35394	228886	roadmap_epigenomics H3K27me3	NA	NA	H3K27me3	NA	NA	E001-H3K27me3.narrowPeak	0	93404
hyper_cancer_BRST	476	roadmap_epigenomics	Inf	4.70694	26641	1	48	125	125	58	36464	36555	235504	roadmap_epigenomics H3K27me3	NA	NA	H3K27me3	NA	NA	E051-H3K27me3.narrowPeak	0	236134
hyper_cancer_BRST	527	roadmap_epigenomics	Inf	3.14867	31479	1	135	39	135	58.3	65180	31717	206788	roadmap_epigenomics H3K4me1	NA	NA	H3K4me1	NA	NA	E058-H3K4me1.narrowPeak	0	289489
hyper_cancer_BRST	490	roadmap_epigenomics	Inf	3.41944	30547	1	123	53	123	59	58428	32649	213540	roadmap_epigenomics H3K4me1	NA	NA	H3K4me1	NA	NA	E053-H3K4me1.narrowPeak	0	185047
hyper_cancer_BRST	468	roadmap_epigenomics	Inf	4.6811	26525	1	51	127	127	59.7	36400	36671	235568	roadmap_epigenomics H3K27me3	NA	NA	H3K27me3	NA	NA	E050-H3K27me3.narrowPeak	0	188890
hyper_cancer_BRST	470	roadmap_epigenomics	Inf	2.5558	38290	1	179	4	179	61.3	102150	24906	169818	roadmap_epigenomics H3K4me1	NA	NA	H3K4me1	NA	NA	E050-H3K4me1.narrowPeak	0	180442
hyper_cancer_BRST	205	roadmap_epigenomics	Inf	4.42013	26891	1	68	119	119	62.7	39034	36305	232934	roadmap_epigenomics H3K27me3	NA	NA	H3K27me3	NA	NA	E015-H3K27me3.narrowPeak	0	125828
hyper_cancer_BRST	256	roadmap_epigenomics	Inf	4.29776	27067	1	75	113	113	63	40372	36129	231596	roadmap_epigenomics H3K27me3	NA	NA	H3K27me3	NA	NA	E019-H3K27me3.narrowPeak	0	67369
hyper_cancer_BRST	28	roadmap_epigenomics	Inf	4.7161	25378	1	46	148	148	65	33878	37818	238090	roadmap_epigenomics H3K27me3	NA	NA	H3K27me3	NA	NA	E003-H3K27me3.narrowPeak	0	123497
hyper_cancer_BRST	478	roadmap_epigenomics	Inf	2.55709	34318	1	178	20	178	66.3	86291	28878	185677	roadmap_epigenomics H3K4me1	NA	NA	H3K4me1	NA	NA	E051-H3K4me1.narrowPeak	0	223023
hyper_cancer_BRST	198	roadmap_epigenomics	Inf	4.70937	25080	1	47	153	153	67	33341	38116	238627	roadmap_epigenomics H3K27me3	NA	NA	H3K27me3	NA	NA	E014-H3K27me3.narrowPeak	0	90358
hyper_cancer_BRST	513	roadmap_epigenomics	Inf	2.48143	35231	1	188	12	188	67	91582	27965	180386	roadmap_epigenomics H3K4me1	NA	NA	H3K4me1	NA	NA	E056-H3K4me1.narrowPeak	0	303670
hyper_cancer_BRST	599	roadmap_epigenomics	Inf	4.9746	23958	1	28	173	173	67.3	29732	39238	242236	roadmap_epigenomics H3K27me3	NA	NA	H3K27me3	NA	NA	E071-H3K27me3.narrowPeak	0	129482
hyper_cancer_BRST	525	roadmap_epigenomics	Inf	3.60105	27884	1	114	89	114	68	48912	35312	223056	roadmap_epigenomics H3K27me3	NA	NA	H3K27me3	NA	NA	E058-H3K27me3.narrowPeak	0	199877
hyper_cancer_BRST	601	roadmap_epigenomics	Inf	3.11147	29656	1	141	64	141	68.7	60181	33540	211787	roadmap_epigenomics H3K4me1	NA	NA	H3K4me1	NA	NA	E071-H3K4me1.narrowPeak	0	226091
hyper_cancer_BRST	313	roadmap_epigenomics	Inf	3.60042	27679	1	115	96	115	70.7	48393	35517	223575	roadmap_epigenomics H3K4me1	NA	NA	H3K4me1	NA	NA	E027-H3K4me1.narrowPeak	0	374698
hyper_cancer_BRST	671	roadmap_epigenomics	Inf	2.83493	30749	1	162	49	162	70.7	68139	32447	203829	roadmap_epigenomics H3K4me1	NA	NA	H3K4me1	NA	NA	E081-H3K4me1.narrowPeak	0	160613
hyper_cancer_BRST	32	roadmap_epigenomics	Inf	2.28095	39232	1	210	3	210	71.3	113639	23964	158329	roadmap_epigenomics H3K4me2	NA	NA	H3K4me2	NA	NA	E003-H3K4me2.narrowPeak	0	217186
hyper_cancer_BRST	626	roadmap_epigenomics	Inf	4.90717	23322	1	33	181	181	71.7	28964	39874	243004	roadmap_epigenomics H3K27me3	NA	NA	H3K27me3	NA	NA	E075-H3K27me3.narrowPeak	0	185470
hyper_cancer_BRST	502	roadmap_epigenomics	Inf	2.8649	29175	1	156	68	156	75	62654	34021	209314	roadmap_epigenomics H3K27me3	NA	NA	H3K27me3	NA	NA	E055-H3K27me3.narrowPeak	0	302405
hyper_cancer_BRST	916	roadmap_epigenomics	Inf	2.84558	29013	1	160	72	160	77.7	62483	34183	209485	roadmap_epigenomics H3K4me1	NA	NA	H3K4me1	NA	NA	E113-H3K4me1.narrowPeak	0	347264
hyper_cancer_BRST	104	roadmap_epigenomics	Inf	2.97873	28138	1	149	85	149	78.3	57725	35058	214243	roadmap_epigenomics H3K4me1	NA	NA	H3K4me1	NA	NA	E006-H3K4me1.narrowPeak	0	392176
hyper_cancer_BRST	633	roadmap_epigenomics	Inf	5.20957	21441	1	20	214	214	78.3	24402	41755	247566	roadmap_epigenomics H3K27me3	NA	NA	H3K27me3	NA	NA	E076-H3K27me3.narrowPeak	0	65520
hyper_cancer_BRST	179	roadmap_epigenomics	Inf	4.55827	23681	1	59	179	179	79.7	31602	39515	240366	roadmap_epigenomics H3K27me3	NA	NA	H3K27me3	NA	NA	E011-H3K27me3.narrowPeak	0	107338
hyper_cancer_BRST	1017	roadmap_epigenomics	Inf	5.43495	20871	1	12	229	229	80.7	22623	42325	249345	roadmap_epigenomics H3K27me3	NA	NA	H3K27me3	NA	NA	E122-H3K27me3.narrowPeak	0	176731
hyper_cancer_BRST	872	roadmap_epigenomics	Inf	3.94652	25388	1	96	147	147	81.3	39547	37808	232421	roadmap_epigenomics H3K27me3	NA	NA	H3K27me3	NA	NA	E107-H3K27me3.narrowPeak	0	192196
hyper_cancer_BRST	76	roadmap_epigenomics	Inf	6.29847	20278	1	4	242	242	82.3	18978	42918	252990	roadmap_epigenomics H3K27me3	NA	NA	H3K27me3	NA	NA	E005-H3K27me3.narrowPeak	0	76302
hyper_cancer_BRST	519	roadmap_epigenomics	Inf	4.04709	24512	1	89	162	162	84	36818	38684	235150	roadmap_epigenomics H3K27me3	NA	NA	H3K27me3	NA	NA	E057-H3K27me3.narrowPeak	0	98328
hyper_cancer_BRST	418	roadmap_epigenomics	Inf	4.72864	21444	1	44	213	213	86	26646	41752	245322	roadmap_epigenomics H3K27me3	NA	NA	H3K27me3	NA	NA	E043-H3K27me3.narrowPeak	0	166682
hyper_cancer_BRST	758	roadmap_epigenomics	Inf	2.39544	29313	1	192	65	192	86	72161	33883	199807	roadmap_epigenomics H3K4me1	NA	NA	H3K4me1	NA	NA	E091-H3K4me1.narrowPeak	0	214573
hyper_cancer_BRST	540	roadmap_epigenomics	Inf	3.59323	25722	1	117	143	143	87	43620	37474	228348	roadmap_epigenomics H3K27me3	NA	NA	H3K27me3	NA	NA	E061-H3K27me3.narrowPeak	0	303911
hyper_cancer_BRST	284	roadmap_epigenomics	Inf	2.55361	28393	1	181	80	181	87.3	65852	34803	206116	roadmap_epigenomics H3K4me1	NA	NA	H3K4me1	NA	NA	E022-H3K4me1.narrowPeak	0	324488
hyper_cancer_BRST	863	roadmap_epigenomics	Inf	3.17632	26452	1	133	129	133	87.7	50251	36744	221717	roadmap_epigenomics H3K4me1	NA	NA	H3K4me1	NA	NA	E105-H3K4me1.narrowPeak	0	309115
hyper_cancer_BRST	295	roadmap_epigenomics	Inf	2.80002	27349	1	165	108	165	91.3	58236	35847	213732	roadmap_epigenomics H3K4me1	NA	NA	H3K4me1	NA	NA	E024-H3K4me1.narrowPeak	0	357375
hyper_cancer_BRST	408	roadmap_epigenomics	Inf	2.30876	29020	1	202	71	202	91.3	73130	34176	198838	roadmap_epigenomics H3K4me1	NA	NA	H3K4me1	NA	NA	E041-H3K4me1.narrowPeak	0	159243
hyper_cancer_BRST	879	roadmap_epigenomics	Inf	4.17928	22653	1	80	194	194	91.7	32073	40543	239895	roadmap_epigenomics H3K27me3	NA	NA	H3K27me3	NA	NA	E108-H3K27me3.narrowPeak	0	189619
hyper_cancer_BRST	981	roadmap_epigenomics	Inf	6.47298	19318	1	3	271	271	91.7	17320	43878	254648	roadmap_epigenomics H3K27me3	NA	NA	H3K27me3	NA	NA	E119-H3K27me3.narrowPeak	0	181548
hyper_cancer_BRST	815	roadmap_epigenomics	Inf	3.12348	26101	1	139	137	139	92.3	50002	37095	221966	roadmap_epigenomics H3K4me1	NA	NA	H3K4me1	NA	NA	E098-H3K4me1.narrowPeak	0	293151
hyper_cancer_BRST	593	roadmap_epigenomics	Inf	3.09915	26104	1	142	136	142	93	50330	37092	221638	roadmap_epigenomics H3K27me3	NA	NA	H3K27me3	NA	NA	E070-H3K27me3.narrowPeak	0	133033
hyper_cancer_BRST	249	roadmap_epigenomics	Inf	4.03367	22955	1	90	190	190	93.7	33697	40241	238271	roadmap_epigenomics H3K27me3	NA	NA	H3K27me3	NA	NA	E018-H3K27me3.narrowPeak	0	130573
hyper_cancer_BRST	367	roadmap_epigenomics	Inf	2.02778	31546	1	242	38	242	93.7	89627	31650	182341	roadmap_epigenomics H3K4me1	NA	NA	H3K4me1	NA	NA	E034-H3K4me1.narrowPeak	0	198162
hyper_cancer_BRST	511	roadmap_epigenomics	Inf	2.9799	26276	1	148	133	148	94	52436	36920	219532	roadmap_epigenomics H3K27me3	NA	NA	H3K27me3	NA	NA	E056-H3K27me3.narrowPeak	0	290629
hyper_cancer_BRST	821	roadmap_epigenomics	Inf	2.95067	26425	1	153	130	153	94.7	53262	36771	218706	roadmap_epigenomics H3K4me1	NA	NA	H3K4me1	NA	NA	E099-H3K4me1.narrowPeak	0	176852
hyper_cancer_BRST	252	roadmap_epigenomics	Inf	1.8081	36623	1	277	9	277	95.7	117638	26573	154330	roadmap_epigenomics H3K4me3	NA	NA	H3K4me3	NA	NA	E018-H3K4me3.narrowPeak	0	77061
hyper_cancer_BRST	208	roadmap_epigenomics	Inf	1.77619	37261	1	280	7	280	96	121614	25935	150354	roadmap_epigenomics H3K4me3	NA	NA	H3K4me3	NA	NA	E015-H3K4me3.narrowPeak	0	70802
hyper_cancer_BRST	728	roadmap_epigenomics	Inf	4.31672	21347	1	72	216	216	96.3	28742	41849	243226	roadmap_epigenomics H3K27me3	NA	NA	H3K27me3	NA	NA	E088-H3K27me3.narrowPeak	0	203616
hyper_cancer_BRST	797	roadmap_epigenomics	Inf	3.36603	24492	1	126	163	163	96.7	43038	38704	228930	roadmap_epigenomics H3K4me1	NA	NA	H3K4me1	NA	NA	E096-H3K4me1.narrowPeak	0	317652
hyper_cancer_BRST	568	roadmap_epigenomics	Inf	2.3599	27654	1	196	97	196	98	67435	35542	204533	roadmap_epigenomics H3K4me1	NA	NA	H3K4me1	NA	NA	E066-H3K4me1.narrowPeak	0	233386
hyper_cancer_BRST	677	roadmap_epigenomics	Inf	4.04953	21685	1	88	208	208	99	31076	41511	240892	roadmap_epigenomics H3K27me3	NA	NA	H3K27me3	NA	NA	E082-H3K27me3.narrowPeak	0	118025
hyper_cancer_BRST	154	roadmap_epigenomics	Inf	1.85026	32475	1	269	31	269	100	98887	30721	173081	roadmap_epigenomics H3K4me2	NA	NA	H3K4me2	NA	NA	E008-H3K4me2.narrowPeak	0	111428
hyper_cancer_BRST	881	roadmap_epigenomics	Inf	1.96902	30568	1	249	51	249	100	87684	32628	184284	roadmap_epigenomics H3K4me1	NA	NA	H3K4me1	NA	NA	E108-H3K4me1.narrowPeak	0	272252
hyper_cancer_BRST	53	roadmap_epigenomics	Inf	5.23887	18974	1	18	285	285	101	20588	44222	251380	roadmap_epigenomics H3K27me3	NA	NA	H3K27me3	NA	NA	E004-H3K27me3.narrowPeak	0	77732
hyper_cancer_BRST	819	roadmap_epigenomics	Inf	6.99266	18557	1	2	300	300	101	15259	44639	256709	roadmap_epigenomics H3K27me3	NA	NA	H3K27me3	NA	NA	E099-H3K27me3.narrowPeak	0	40670
hyper_cancer_BRST	553	roadmap_epigenomics	Inf	4.17161	21208	1	82	222	222	102	29374	41988	242594	roadmap_epigenomics H3K27me3	NA	NA	H3K27me3	NA	NA	E063-H3K27me3.narrowPeak	0	207869
hyper_cancer_BRST	5	roadmap_epigenomics	Inf	1.65211	35149	1	296	13	296	103	117312	28047	154656	roadmap_epigenomics H3K9ac	NA	NA	H3K9ac	NA	NA	E001-H3K9ac.narrowPeak	0	67440
hyper_cancer_BRST	639	roadmap_epigenomics	Inf	4.76554	19426	1	41	268	268	103	23171	43770	248797	roadmap_epigenomics H3K27me3	NA	NA	H3K27me3	NA	NA	E077-H3K27me3.narrowPeak	0	152039
hyper_cancer_BRST	903	roadmap_epigenomics	Inf	2.59465	26343	1	177	131	177	103	58741	36853	213227	roadmap_epigenomics H3K4me1	NA	NA	H3K4me1	NA	NA	E111-H3K4me1.narrowPeak	0	225454
hyper_cancer_BRST	233	roadmap_epigenomics	Inf	3.75524	21507	1	105	211	211	106	32850	41689	239118	roadmap_epigenomics H3K27me3	NA	NA	H3K27me3	NA	NA	E017-H3K27me3.narrowPeak	0	299334
hyper_cancer_BRST	1058	roadmap_epigenomics	Inf	1.57777	37458	1	310	6	310	106	130495	25738	141473	roadmap_epigenomics H3K4me2	NA	NA	H3K4me2	NA	NA	E125-H3K4me2.narrowPeak	0	125898
hyper_cancer_BRST	192	roadmap_epigenomics	Inf	4.1079	20675	1	85	234	234	107	28785	42521	243183	roadmap_epigenomics H3K27me3	NA	NA	H3K27me3	NA	NA	E013-H3K27me3.narrowPeak	0	207302
hyper_cancer_BRST	669	roadmap_epigenomics	Inf	4.20666	20178	1	79	246	246	109	27284	43018	244684	roadmap_epigenomics H3K27me3	NA	NA	H3K27me3	NA	NA	E081-H3K27me3.narrowPeak	0	82346
hyper_cancer_BRST	505	roadmap_epigenomics	Inf	1.50611	36891	1	321	8	321	110	131136	26305	140832	roadmap_epigenomics H3K4me3	NA	NA	H3K4me3	NA	NA	E055-H3K4me3.narrowPeak	0	115243
hyper_cancer_BRST	215	roadmap_epigenomics	Inf	1.5624	34664	1	315	16	315	111	118969	28532	152999	roadmap_epigenomics H3K4me3	NA	NA	H3K4me3	NA	NA	E016-H3K4me3.narrowPeak	0	59526
hyper_cancer_BRST	756	roadmap_epigenomics	Inf	3.91425	20642	1	97	235	235	111	29988	42554	241980	roadmap_epigenomics H3K27me3	NA	NA	H3K27me3	NA	NA	E091-H3K27me3.narrowPeak	0	114459
hyper_cancer_BRST	889	roadmap_epigenomics	Inf	5.49551	17739	1	10	325	325	112	18032	45457	253936	roadmap_epigenomics H3K27me3	NA	NA	H3K27me3	NA	NA	E109-H3K27me3.narrowPeak	0	201299
hyper_cancer_BRST	201	roadmap_epigenomics	Inf	1.55063	33987	1	316	23	316	113	116591	29209	155377	roadmap_epigenomics H3K4me3	NA	NA	H3K4me3	NA	NA	E014-H3K4me3.narrowPeak	0	79383
hyper_cancer_BRST	259	roadmap_epigenomics	Inf	1.54891	34214	1	317	21	317	113	117629	28982	154339	roadmap_epigenomics H3K4me3	NA	NA	H3K4me3	NA	NA	E019-H3K4me3.narrowPeak	0	61750
hyper_cancer_BRST	350	roadmap_epigenomics	Inf	2.09162	27639	1	238	99	238	113	73688	35557	198280	roadmap_epigenomics H3K4me1	NA	NA	H3K4me1	NA	NA	E032-H3K4me1.narrowPeak	0	167667
hyper_cancer_BRST	514	roadmap_epigenomics	Inf	1.45491	37813	1	334	5	334	113	137590	25383	134378	roadmap_epigenomics H3K4me3	NA	NA	H3K4me3	NA	NA	E056-H3K4me3.narrowPeak	0	152645
hyper_cancer_BRST	602	roadmap_epigenomics	Inf	1.50231	34915	1	324	14	324	113	122680	28281	149288	roadmap_epigenomics H3K4me3	NA	NA	H3K4me3	NA	NA	E071-H3K4me3.narrowPeak	0	77143
hyper_cancer_BRST	1103	roadmap_epigenomics	Inf	4.02282	20174	1	93	248	248	114	28393	43022	243575	roadmap_epigenomics H3K27me3	NA	NA	H3K27me3	NA	NA	E129-H3K27me3.narrowPeak	0	309685
hyper_cancer_BRST	4	roadmap_epigenomics	Inf	1.60765	31993	1	307	36	307	115	105906	31203	166062	roadmap_epigenomics H3K4me3	NA	NA	H3K4me3	NA	NA	E001-H3K4me3.narrowPeak	0	92499
hyper_cancer_BRST	128	roadmap_epigenomics	Inf	1.70419	30475	1	290	55	290	115	96111	32721	175857	roadmap_epigenomics H3K4me2	NA	NA	H3K4me2	NA	NA	E007-H3K4me2.narrowPeak	0	143082
hyper_cancer_BRST	266	roadmap_epigenomics	Inf	1.5034	34192	1	323	22	323	115	119530	29004	152438	roadmap_epigenomics H3K4me3	NA	NA	H3K4me3	NA	NA	E020-H3K4me3.narrowPeak	0	88792
hyper_cancer_BRST	864	roadmap_epigenomics	Inf	1.52332	33063	1	319	26	319	115	113872	30133	158096	roadmap_epigenomics H3K4me3	NA	NA	H3K4me3	NA	NA	E105-H3K4me3.narrowPeak	0	41942
hyper_cancer_BRST	348	roadmap_epigenomics	Inf	4.31173	19241	1	74	274	274	116	25067	43955	246901	roadmap_epigenomics H3K27me3	NA	NA	H3K27me3	NA	NA	E032-H3K27me3.narrowPeak	0	179001
hyper_cancer_BRST	420	roadmap_epigenomics	Inf	1.82251	28990	1	274	73	274	116	86329	34206	185639	roadmap_epigenomics H3K4me1	NA	NA	H3K4me1	NA	NA	E043-H3K4me1.narrowPeak	0	154274
hyper_cancer_BRST	534	roadmap_epigenomics	Inf	5.06491	17805	1	25	322	322	116	19549	45391	252419	roadmap_epigenomics H3K27me3	NA	NA	H3K27me3	NA	NA	E059-H3K27me3.narrowPeak	0	100386
hyper_cancer_BRST	155	roadmap_epigenomics	Inf	1.5472	32159	1	318	32	318	117	109081	31037	162887	roadmap_epigenomics H3K4me3	NA	NA	H3K4me3	NA	NA	E008-H3K4me3.narrowPeak	0	59423
hyper_cancer_BRST	188	roadmap_epigenomics	Inf	2.54863	24222	1	182	169	182	117	53321	38974	218647	roadmap_epigenomics H3K4me1	NA	NA	H3K4me1	NA	NA	E012-H3K4me1.narrowPeak	0	258764
hyper_cancer_BRST	79	roadmap_epigenomics	Inf	2.73893	22979	1	167	187	187	118	46941	40217	225027	roadmap_epigenomics H3K4me1	NA	NA	H3K4me1	NA	NA	E005-H3K4me1.narrowPeak	0	297207
hyper_cancer_BRST	167	roadmap_epigenomics	Inf	3.45615	20795	1	122	232	232	118	33797	42401	238171	roadmap_epigenomics H3K27me3	NA	NA	H3K27me3	NA	NA	E009-H3K27me3.narrowPeak	0	215214
hyper_cancer_BRST	648	roadmap_epigenomics	Inf	3.08529	21555	1	143	210	210	118	39074	41641	232894	roadmap_epigenomics H3K4me1	NA	NA	H3K4me1	NA	NA	E078-H3K4me1.narrowPeak	0	192662
hyper_cancer_BRST	488	roadmap_epigenomics	Inf	4.46405	18787	1	65	295	295	120	23543	44409	248425	roadmap_epigenomics H3K27me3	NA	NA	H3K27me3	NA	NA	E053-H3K27me3.narrowPeak	0	116021
hyper_cancer_BRST	874	roadmap_epigenomics	Inf	2.35123	24448	1	198	164	198	121	57541	38748	214427	roadmap_epigenomics H3K4me1	NA	NA	H3K4me1	NA	NA	E107-H3K4me1.narrowPeak	0	238030
hyper_cancer_BRST	33	roadmap_epigenomics	Inf	1.46936	32041	1	331	35	331	122	111978	31155	159990	roadmap_epigenomics H3K4me3	NA	NA	H3K4me3	NA	NA	E003-H3K4me3.narrowPeak	0	42194
hyper_cancer_BRST	285	roadmap_epigenomics	Inf	1.49151	31400	1	326	40	326	122	108338	31796	163630	roadmap_epigenomics H3K4me3	NA	NA	H3K4me3	NA	NA	E022-H3K4me3.narrowPeak	0	75443
hyper_cancer_BRST	441	roadmap_epigenomics	Inf	1.84799	27685	1	271	94	271	122	80695	35511	191273	roadmap_epigenomics H3K4me1	NA	NA	H3K4me1	NA	NA	E046-H3K4me1.narrowPeak	0	167829
hyper_cancer_BRST	628	roadmap_epigenomics	Inf	2.30025	24539	1	205	159	205	122	58821	38657	213147	roadmap_epigenomics H3K4me1	NA	NA	H3K4me1	NA	NA	E075-H3K4me1.narrowPeak	0	196761
hyper_cancer_BRST	458	roadmap_epigenomics	Inf	3.76474	19479	1	103	265	265	123	28782	43717	243186	roadmap_epigenomics H3K27me3	NA	NA	H3K27me3	NA	NA	E049-H3K27me3.narrowPeak	0	322253
hyper_cancer_BRST	496	roadmap_epigenomics	Inf	1.42335	32728	1	340	29	340	123	116971	30468	154997	roadmap_epigenomics H3K4me3	NA	NA	H3K4me3	NA	NA	E054-H3K4me3.narrowPeak	0	59311
hyper_cancer_BRST	311	roadmap_epigenomics	Inf	4.33331	18498	1	70	303	303	125	23710	44698	248258	roadmap_epigenomics H3K27me3	NA	NA	H3K27me3	NA	NA	E027-H3K27me3.narrowPeak	0	319603
hyper_cancer_BRST	430	roadmap_epigenomics	Inf	4.9296	17319	1	32	345	345	126	19346	45877	252622	roadmap_epigenomics H3K27me3	NA	NA	H3K27me3	NA	NA	E045-H3K27me3.narrowPeak	0	113156
hyper_cancer_BRST	730	roadmap_epigenomics	Inf	2.53737	22660	1	184	193	193	126	49100	40536	222868	roadmap_epigenomics H3K4me1	NA	NA	H3K4me1	NA	NA	E088-H3K4me1.narrowPeak	0	291630
hyper_cancer_BRST	305	roadmap_epigenomics	Inf	3.98445	18983	1	95	284	284	127	26456	44213	245512	roadmap_epigenomics H3K27me3	NA	NA	H3K27me3	NA	NA	E026-H3K27me3.narrowPeak	0	281212
hyper_cancer_BRST	375	roadmap_epigenomics	Inf	3.90539	19056	1	99	281	281	127	27072	44140	244896	roadmap_epigenomics H3K27me3	NA	NA	H3K27me3	NA	NA	E036-H3K27me3.narrowPeak	0	292121
hyper_cancer_BRST	587	roadmap_epigenomics	Inf	5.12527	16759	1	23	357	357	127	17891	46437	254077	roadmap_epigenomics H3K27me3	NA	NA	H3K27me3	NA	NA	E069-H3K27me3.narrowPeak	0	78312
hyper_cancer_BRST	867	roadmap_epigenomics	Inf	5.60656	16239	1	8	372	372	127	15801	46957	256167	roadmap_epigenomics H3K27me3	NA	NA	H3K27me3	NA	NA	E106-H3K27me3.narrowPeak	0	171864
hyper_cancer_BRST	841	roadmap_epigenomics	Inf	4.92991	17057	1	31	351	351	128	18972	46139	252996	roadmap_epigenomics H3K27me3	NA	NA	H3K27me3	NA	NA	E102-H3K27me3.narrowPeak	0	129184
hyper_cancer_BRST	983	roadmap_epigenomics	Inf	2.39635	22643	1	191	195	195	129	51392	40553	220576	roadmap_epigenomics H3K4me1	NA	NA	H3K4me1	NA	NA	E119-H3K4me1.narrowPeak	0	182460
hyper_cancer_BRST	460	roadmap_epigenomics	Inf	2.1643	24430	1	225	165	225	130	61332	38766	210636	roadmap_epigenomics H3K4me1	NA	NA	H3K4me1	NA	NA	E049-H3K4me1.narrowPeak	0	260664
hyper_cancer_BRST	298	roadmap_epigenomics	Inf	3.24749	19507	1	131	264	264	132	32873	43689	239095	roadmap_epigenomics H3K27me3	NA	NA	H3K27me3	NA	NA	E025-H3K27me3.narrowPeak	0	300328
hyper_cancer_BRST	481	roadmap_epigenomics	Inf	3.7613	18863	1	104	292	292	132	27639	44333	244329	roadmap_epigenomics H3K27me3	NA	NA	H3K27me3	NA	NA	E052-H3K27me3.narrowPeak	0	291912
hyper_cancer_BRST	612	roadmap_epigenomics	Inf	4.55647	17495	1	60	335	335	132	21079	45701	250889	roadmap_epigenomics H3K27me3	NA	NA	H3K27me3	NA	NA	E073-H3K27me3.narrowPeak	0	123494
hyper_cancer_BRST	654	roadmap_epigenomics	Inf	2.84631	20463	1	159	237	237	132	39166	42733	232802	roadmap_epigenomics H3K4me1	NA	NA	H3K4me1	NA	NA	E079-H3K4me1.narrowPeak	0	257512
hyper_cancer_BRST	439	roadmap_epigenomics	Inf	4.62613	17320	1	54	344	344	133	20521	45876	251447	roadmap_epigenomics H3K27me3	NA	NA	H3K27me3	NA	NA	E046-H3K27me3.narrowPeak	0	116620
hyper_cancer_BRST	495	roadmap_epigenomics	Inf	2.94334	20264	1	154	245	245	133	37586	42932	234382	roadmap_epigenomics H3K4me1	NA	NA	H3K4me1	NA	NA	E054-H3K4me1.narrowPeak	0	191262
hyper_cancer_BRST	776	roadmap_epigenomics	Inf	1.85784	26241	1	267	134	267	134	75206	36955	196762	roadmap_epigenomics H3K4me1	NA	NA	H3K4me1	NA	NA	E093-H3K4me1.narrowPeak	0	250782
hyper_cancer_BRST	1057	roadmap_epigenomics	Inf	2.15303	23892	1	229	175	229	135	59880	39304	212088	roadmap_epigenomics H3K4me1	NA	NA	H3K4me1	NA	NA	E125-H3K4me1.narrowPeak	0	233574
hyper_cancer_BRST	605	roadmap_epigenomics	Inf	4.77405	16417	1	40	367	367	136	18624	46779	253344	roadmap_epigenomics H3K27me3	NA	NA	H3K27me3	NA	NA	E072-H3K27me3.narrowPeak	0	109795
hyper_cancer_BRST	1092	roadmap_epigenomics	Inf	4.65979	16908	1	53	353	353	136	19770	46288	252198	roadmap_epigenomics H3K27me3	NA	NA	H3K27me3	NA	NA	E128-H3K27me3.narrowPeak	0	130586
hyper_cancer_BRST	652	roadmap_epigenomics	Inf	7.07137	14958	1	1	410	410	137	11425	48238	260543	roadmap_epigenomics H3K27me3	NA	NA	H3K27me3	NA	NA	E079-H3K27me3.narrowPeak	0	85925
hyper_cancer_BRST	173	roadmap_epigenomics	Inf	3.3934	18878	1	124	290	290	138	30332	44318	241636	roadmap_epigenomics H3K27me3	NA	NA	H3K27me3	NA	NA	E010-H3K27me3.narrowPeak	0	251892
hyper_cancer_BRST	293	roadmap_epigenomics	Inf	4.72589	16331	1	45	371	371	139	18677	46865	253291	roadmap_epigenomics H3K27me3	NA	NA	H3K27me3	NA	NA	E024-H3K27me3.narrowPeak	0	222768
hyper_cancer_BRST	1045	roadmap_epigenomics	Inf	1.62632	27015	1	302	115	302	139	85577	36181	186391	roadmap_epigenomics H3K4me1	NA	NA	H3K4me1	NA	NA	E124-H3K4me1.narrowPeak	0	127459
hyper_cancer_BRST	1055	roadmap_epigenomics	Inf	4.23143	17402	1	77	340	340	139	22412	45794	249556	roadmap_epigenomics H3K27me3	NA	NA	H3K27me3	NA	NA	E125-H3K27me3.narrowPeak	0	199117
hyper_cancer_BRST	377	roadmap_epigenomics	Inf	1.85389	24830	1	268	154	268	141	70377	38366	201591	roadmap_epigenomics H3K4me1	NA	NA	H3K4me1	NA	NA	E036-H3K4me1.narrowPeak	0	232822
hyper_cancer_BRST	148	roadmap_epigenomics	Inf	2.16082	22411	1	226	200	226	142	55139	40785	216829	roadmap_epigenomics H3K23me2	NA	NA	H3K23me2	NA	NA	E008-H3K23me2.narrowPeak	0	123664
hyper_cancer_BRST	706	roadmap_epigenomics	Inf	2.31097	21024	1	200	225	225	142	48259	42172	223709	roadmap_epigenomics H3K4me1	NA	NA	H3K4me1	NA	NA	E085-H3K4me1.narrowPeak	0	285882
hyper_cancer_BRST	402	roadmap_epigenomics	Inf	1.87694	24187	1	262	170	262	144	67535	39009	204433	roadmap_epigenomics H3K4me1	NA	NA	H3K4me1	NA	NA	E040-H3K4me1.narrowPeak	0	147436
hyper_cancer_BRST	400	roadmap_epigenomics	Inf	4.80042	15340	1	39	395	395	145	17024	47856	254944	roadmap_epigenomics H3K27me3	NA	NA	H3K27me3	NA	NA	E040-H3K27me3.narrowPeak	0	76567
hyper_cancer_BRST	687	roadmap_epigenomics	Inf	2.37899	20407	1	194	239	239	145	45417	42789	226551	roadmap_epigenomics H3K4me1	NA	NA	H3K4me1	NA	NA	E083-H3K4me1.narrowPeak	0	190333
hyper_cancer_BRST	896	roadmap_epigenomics	Inf	2.13583	22090	1	231	203	231	145	54673	41106	217295	roadmap_epigenomics H3K4me1	NA	NA	H3K4me1	NA	NA	E110-H3K4me1.narrowPeak	0	214908
hyper_cancer_BRST	1070	roadmap_epigenomics	Inf	1.4929	27240	1	325	110	325	145	91556	35956	180412	roadmap_epigenomics H3K4me2	NA	NA	H3K4me2	NA	NA	E126-H3K4me2.narrowPeak	0	115074
hyper_cancer_BRST	789	roadmap_epigenomics	Inf	6.16557	14231	1	5	433	433	146	12243	48965	259725	roadmap_epigenomics H3K27me3	NA	NA	H3K27me3	NA	NA	E095-H3K27me3.narrowPeak	0	152269
hyper_cancer_BRST	236	roadmap_epigenomics	Inf	2.25598	20913	1	214	227	227	147	48904	42283	223064	roadmap_epigenomics H3K4me1	NA	NA	H3K4me1	NA	NA	E017-H3K4me1.narrowPeak	0	328186
hyper_cancer_BRST	396	roadmap_epigenomics	Inf	1.92293	23188	1	256	184	256	147	62989	40008	208979	roadmap_epigenomics H3K4me1	NA	NA	H3K4me1	NA	NA	E039-H3K4me1.narrowPeak	0	159113
hyper_cancer_BRST	483	roadmap_epigenomics	Inf	2.16564	21323	1	224	218	224	148	51776	41873	220192	roadmap_epigenomics H3K4me1	NA	NA	H3K4me1	NA	NA	E052-H3K4me1.narrowPeak	0	247597
hyper_cancer_BRST	1005	roadmap_epigenomics	Inf	3.61606	17543	1	111	334	334	149	26125	45653	245843	roadmap_epigenomics H3K27me3	NA	NA	H3K27me3	NA	NA	E121-H3K27me3.narrowPeak	0	349417
hyper_cancer_BRST	273	roadmap_epigenomics	Inf	5.30354	14110	1	17	438	438	152	13983	49086	257985	roadmap_epigenomics H3K27me3	NA	NA	H3K27me3	NA	NA	E021-H3K27me3.narrowPeak	0	95876
hyper_cancer_BRST	848	roadmap_epigenomics	Inf	4.4757	15468	1	63	391	391	152	18364	47728	253604	roadmap_epigenomics H3K27me3	NA	NA	H3K27me3	NA	NA	E103-H3K27me3.narrowPeak	0	164919
hyper_cancer_BRST	828	roadmap_epigenomics	Inf	5.36642	13529	1	15	448	448	155	13138	49667	258830	roadmap_epigenomics H3K27me3	NA	NA	H3K27me3	NA	NA	E100-H3K27me3.narrowPeak	0	119736
hyper_cancer_BRST	573	roadmap_epigenomics	Inf	4.68209	14679	1	50	421	421	157	16508	48517	255460	roadmap_epigenomics H3K27me3	NA	NA	H3K27me3	NA	NA	E067-H3K27me3.narrowPeak	0	102064
hyper_cancer_BRST	697	roadmap_epigenomics	Inf	2.30534	19435	1	204	267	267	157	43933	43761	228035	roadmap_epigenomics H3K4me1	NA	NA	H3K4me1	NA	NA	E084-H3K4me1.narrowPeak	0	247728
hyper_cancer_BRST	834	roadmap_epigenomics	Inf	4.46462	14886	1	64	413	413	159	17559	48310	254409	roadmap_epigenomics H3K27me3	NA	NA	H3K27me3	NA	NA	E101-H3K27me3.narrowPeak	0	178784
hyper_cancer_BRST	447	roadmap_epigenomics	Inf	1.7965	22149	1	278	202	278	160	62822	41047	209146	roadmap_epigenomics H3K4me1	NA	NA	H3K4me1	NA	NA	E047-H3K4me1.narrowPeak	0	124637
hyper_cancer_BRST	394	roadmap_epigenomics	Inf	4.09605	15288	1	86	396	396	161	19657	47908	252311	roadmap_epigenomics H3K27me3	NA	NA	H3K27me3	NA	NA	E039-H3K27me3.narrowPeak	0	115163
hyper_cancer_BRST	445	roadmap_epigenomics	Inf	4.5699	14557	1	57	426	426	161	16717	48639	255251	roadmap_epigenomics H3K27me3	NA	NA	H3K27me3	NA	NA	E047-H3K27me3.narrowPeak	0	175324
hyper_cancer_BRST	521	roadmap_epigenomics	Inf	2.62346	18169	1	172	315	315	163	36254	45027	235714	roadmap_epigenomics H3K4me1	NA	NA	H3K4me1	NA	NA	E057-H3K4me1.narrowPeak	0	213012
hyper_cancer_BRST	641	roadmap_epigenomics	Inf	1.84876	21220	1	270	221	270	164	58400	41976	213568	roadmap_epigenomics H3K4me1	NA	NA	H3K4me1	NA	NA	E077-H3K4me1.narrowPeak	0	231741
hyper_cancer_BRST	901	roadmap_epigenomics	Inf	4.03324	15211	1	91	401	401	164	19818	47985	252150	roadmap_epigenomics H3K27me3	NA	NA	H3K27me3	NA	NA	E111-H3K27me3.narrowPeak	0	155900
hyper_cancer_BRST	150	roadmap_epigenomics	Inf	5.35681	12503	1	16	479	479	165	11971	50693	259997	roadmap_epigenomics H3K27me3	NA	NA	H3K27me3	NA	NA	E008-H3K27me3.narrowPeak	0	38923
hyper_cancer_BRST	589	roadmap_epigenomics	Inf	2.26608	18889	1	211	289	289	167	43064	44307	228904	roadmap_epigenomics H3K4me1	NA	NA	H3K4me1	NA	NA	E069-H3K4me1.narrowPeak	0	263124
hyper_cancer_BRST	331	roadmap_epigenomics	Inf	1.75481	21271	1	283	220	283	168	60999	41925	210969	roadmap_epigenomics H3K4me1	NA	NA	H3K4me1	NA	NA	E029-H3K4me1.narrowPeak	0	142074
hyper_cancer_BRST	1050	roadmap_epigenomics	Inf	4.43734	13807	1	66	443	443	170	16119	49389	255849	roadmap_epigenomics H3K9me3	NA	NA	H3K9me3	NA	NA	E124-H3K9me3.narrowPeak	0	220660
hyper_cancer_BRST	175	roadmap_epigenomics	Inf	2.06239	19311	1	240	273	273	171	47824	43885	224144	roadmap_epigenomics H3K4me1	NA	NA	H3K4me1	NA	NA	E010-H3K4me1.narrowPeak	0	266595
hyper_cancer_BRST	282	roadmap_epigenomics	Inf	4.81165	12674	1	38	475	475	171	13477	50522	258491	roadmap_epigenomics H3K27me3	NA	NA	H3K27me3	NA	NA	E022-H3K27me3.narrowPeak	0	68240
hyper_cancer_BRST	289	roadmap_epigenomics	Inf	2.29546	18430	1	207	305	305	171	41360	44766	230608	roadmap_epigenomics H3K4me1	NA	NA	H3K4me1	NA	NA	E023-H3K4me1.narrowPeak	0	307388
hyper_cancer_BRST	785	roadmap_epigenomics	Inf	2.85633	16623	1	158	360	360	173	30210	46573	241758	roadmap_epigenomics H3K4me1	NA	NA	H3K4me1	NA	NA	E094-H3K4me1.narrowPeak	0	238308
hyper_cancer_BRST	426	roadmap_epigenomics	Inf	1.50531	22425	1	322	199	322	174	72781	40771	199187	roadmap_epigenomics H3K4me1	NA	NA	H3K4me1	NA	NA	E044-H3K4me1.narrowPeak	0	150265
hyper_cancer_BRST	414	roadmap_epigenomics	Inf	1.68328	20512	1	293	236	293	177	60398	42684	211570	roadmap_epigenomics H3K4me1	NA	NA	H3K4me1	NA	NA	E042-H3K4me1.narrowPeak	0	160803
hyper_cancer_BRST	1019	roadmap_epigenomics	Inf	2.10857	18714	1	234	298	298	178	45238	44482	226730	roadmap_epigenomics H3K4me1	NA	NA	H3K4me1	NA	NA	E122-H3K4me1.narrowPeak	0	142297
hyper_cancer_BRST	412	roadmap_epigenomics	Inf	3.7262	14310	1	106	431	431	179	19809	48886	252159	roadmap_epigenomics H3K27me3	NA	NA	H3K27me3	NA	NA	E042-H3K27me3.narrowPeak	0	132608
hyper_cancer_BRST	582	roadmap_epigenomics	Inf	2.17746	18177	1	222	313	313	179	42542	45019	229426	roadmap_epigenomics H3K4me1	NA	NA	H3K4me1	NA	NA	E068-H3K4me1.narrowPeak	0	279170
hyper_cancer_BRST	493	roadmap_epigenomics	Inf	5.05875	11279	1	26	518	518	182	11199	51917	260769	roadmap_epigenomics H3K27me3	NA	NA	H3K27me3	NA	NA	E054-H3K27me3.narrowPeak	0	89642
hyper_cancer_BRST	918	roadmap_epigenomics	Inf	3.67855	14180	1	108	436	436	182	19829	49016	252139	roadmap_epigenomics H3K9me3	NA	NA	H3K9me3	NA	NA	E113-H3K9me3.narrowPeak	0	275643
hyper_cancer_BRST	124	roadmap_epigenomics	Inf	5.45584	10674	1	11	541	541	184	9767	52522	262201	roadmap_epigenomics H3K27me3	NA	NA	H3K27me3	NA	NA	E007-H3K27me3.narrowPeak	0	54491
hyper_cancer_BRST	914	roadmap_epigenomics	Inf	5.65948	10646	1	7	543	543	184	9399	52550	262569	roadmap_epigenomics H3K27me3	NA	NA	H3K27me3	NA	NA	E113-H3K27me3.narrowPeak	0	57451
hyper_cancer_BRST	31	roadmap_epigenomics	Inf	2.38564	16598	1	193	361	361	185	35333	46598	236635	roadmap_epigenomics H3K4me1	NA	NA	H3K4me1	NA	NA	E003-H3K4me1.narrowPeak	0	223151
hyper_cancer_BRST	614	roadmap_epigenomics	Inf	2.19854	17487	1	219	337	337	186	40311	45709	231657	roadmap_epigenomics H3K4me1	NA	NA	H3K4me1	NA	NA	E073-H3K4me1.narrowPeak	0	233574
hyper_cancer_BRST	300	roadmap_epigenomics	Inf	2.14467	17651	1	230	330	330	187	41624	45545	230344	roadmap_epigenomics H3K4me1	NA	NA	H3K4me1	NA	NA	E025-H3K4me1.narrowPeak	0	312597
hyper_cancer_BRST	57	roadmap_epigenomics	Inf	1.69662	19412	1	292	270	292	188	56344	43784	215624	roadmap_epigenomics H3K4me2	NA	NA	H3K4me2	NA	NA	E004-H3K4me2.narrowPeak	0	59077
hyper_cancer_BRST	432	roadmap_epigenomics	Inf	1.84455	18866	1	272	291	291	188	50987	44330	220981	roadmap_epigenomics H3K4me1	NA	NA	H3K4me1	NA	NA	E045-H3K4me1.narrowPeak	0	132659
hyper_cancer_BRST	712	roadmap_epigenomics	Inf	4.96251	10787	1	29	533	533	188	10831	52409	261137	roadmap_epigenomics H3K27me3	NA	NA	H3K27me3	NA	NA	E086-H3K27me3.narrowPeak	0	61416
hyper_cancer_BRST	806	roadmap_epigenomics	Inf	3.14891	13844	1	134	442	442	192	22246	49352	249722	roadmap_epigenomics H3K4me1	NA	NA	H3K4me1	NA	NA	E097-H3K4me1.narrowPeak	0	316385
hyper_cancer_BRST	619	roadmap_epigenomics	Inf	4.55597	11211	1	61	521	521	194	12292	51985	259676	roadmap_epigenomics H3K27me3	NA	NA	H3K27me3	NA	NA	E074-H3K27me3.narrowPeak	0	137200
hyper_cancer_BRST	7	roadmap_epigenomics	Inf	3.90933	11900	1	98	498	498	199	15235	51296	256733	roadmap_epigenomics H3K27me3	NA	NA	H3K27me3	NA	NA	E002-H3K27me3.narrowPeak	0	95107
hyper_cancer_BRST	536	roadmap_epigenomics	Inf	3.07812	13407	1	144	456	456	200	21878	49789	250090	roadmap_epigenomics H3K4me1	NA	NA	H3K4me1	NA	NA	E059-H3K4me1.narrowPeak	0	104660
hyper_cancer_BRST	791	roadmap_epigenomics	Inf	2.6428	14114	1	169	437	437	202	26688	49082	245280	roadmap_epigenomics H3K4me1	NA	NA	H3K4me1	NA	NA	E095-H3K4me1.narrowPeak	0	268329
hyper_cancer_BRST	383	roadmap_epigenomics	Inf	1.72144	17967	1	287	320	320	203	50991	45229	220977	roadmap_epigenomics H3K4me1	NA	NA	H3K4me1	NA	NA	E037-H3K4me1.narrowPeak	0	143344
hyper_cancer_BRST	699	roadmap_epigenomics	Inf	2.51948	14621	1	185	424	424	203	29024	48575	242944	roadmap_epigenomics H3K9me3	NA	NA	H3K9me3	NA	NA	E084-H3K9me3.narrowPeak	0	237017
hyper_cancer_BRST	922	roadmap_epigenomics	Inf	3.33415	12284	1	130	486	486	206	18353	50912	253615	roadmap_epigenomics H3K27me3	NA	NA	H3K27me3	NA	NA	E114-H3K27me3.narrowPeak	0	215955
hyper_cancer_BRST	207	roadmap_epigenomics	Inf	1.90461	16578	1	258	363	363	207	42791	46618	229177	roadmap_epigenomics H3K4me1	NA	NA	H3K4me1	NA	NA	E015-H3K4me1.narrowPeak	0	327408
hyper_cancer_BRST	993	roadmap_epigenomics	Inf	4.68969	10112	1	49	572	572	207	10616	53084	261352	roadmap_epigenomics H3K27me3	NA	NA	H3K27me3	NA	NA	E120-H3K27me3.narrowPeak	0	126522
hyper_cancer_BRST	287	roadmap_epigenomics	Inf	2.84041	13183	1	161	463	463	208	23097	50013	248871	roadmap_epigenomics H3K27me3	NA	NA	H3K27me3	NA	NA	E023-H3K27me3.narrowPeak	0	307996
hyper_cancer_BRST	1081	roadmap_epigenomics	Inf	1.76459	17399	1	281	341	341	208	48183	45797	223785	roadmap_epigenomics H3K4me1	NA	NA	H3K4me1	NA	NA	E127-H3K4me1.narrowPeak	0	199913
hyper_cancer_BRST	372	roadmap_epigenomics	Inf	1.69783	17463	1	291	339	339	210	49934	45733	222034	roadmap_epigenomics H3K4me1	NA	NA	H3K4me1	NA	NA	E035-H3K4me1.narrowPeak	0	126241
hyper_cancer_BRST	580	roadmap_epigenomics	Inf	5.39944	8945	1	13	620	620	211	8059	54251	263909	roadmap_epigenomics H3K27me3	NA	NA	H3K27me3	NA	NA	E068-H3K27me3.narrowPeak	0	52316
hyper_cancer_BRST	795	roadmap_epigenomics	Inf	5.78444	8767	1	6	625	625	211	7368	54429	264600	roadmap_epigenomics H3K27me3	NA	NA	H3K27me3	NA	NA	E096-H3K27me3.narrowPeak	0	85680
hyper_cancer_BRST	1105	roadmap_epigenomics	Inf	1.68263	17480	1	294	338	338	211	50357	45716	221611	roadmap_epigenomics H3K4me1	NA	NA	H3K4me1	NA	NA	E129-H3K4me1.narrowPeak	0	237133
hyper_cancer_BRST	861	roadmap_epigenomics	Inf	3.62238	11015	1	110	524	524	212	14976	52181	256992	roadmap_epigenomics H3K27me3	NA	NA	H3K27me3	NA	NA	E105-H3K27me3.narrowPeak	0	139774
hyper_cancer_BRST	679	roadmap_epigenomics	Inf	2.17879	14796	1	221	416	416	213	33464	48400	238504	roadmap_epigenomics H3K4me1	NA	NA	H3K4me1	NA	NA	E082-H3K4me1.narrowPeak	0	167821
hyper_cancer_BRST	635	roadmap_epigenomics	Inf	2.12233	15035	1	233	407	407	214	34875	48161	237093	roadmap_epigenomics H3K4me1	NA	NA	H3K4me1	NA	NA	E076-H3K4me1.narrowPeak	0	179004
hyper_cancer_BRST	101	roadmap_epigenomics	Inf	4.31647	10226	1	73	570	570	215	11643	52970	260325	roadmap_epigenomics H3K27me3	NA	NA	H3K27me3	NA	NA	E006-H3K27me3.narrowPeak	0	117381
hyper_cancer_BRST	607	roadmap_epigenomics	Inf	2.10498	14804	1	235	415	415	217	34510	48392	237458	roadmap_epigenomics H3K4me1	NA	NA	H3K4me1	NA	NA	E072-H3K4me1.narrowPeak	0	211864
hyper_cancer_BRST	621	roadmap_epigenomics	Inf	1.99817	15006	1	247	409	409	219	36669	48190	235299	roadmap_epigenomics H3K4me1	NA	NA	H3K4me1	NA	NA	E074-H3K4me1.narrowPeak	0	266887
hyper_cancer_BRST	169	roadmap_epigenomics	Inf	1.8748	15270	1	263	399	399	221	39507	47926	232461	roadmap_epigenomics H3K4me1	NA	NA	H3K4me1	NA	NA	E009-H3K4me1.narrowPeak	0	280676
hyper_cancer_BRST	307	roadmap_epigenomics	Inf	1.8867	15110	1	259	404	404	221	38830	48086	233138	roadmap_epigenomics H3K4me1	NA	NA	H3K4me1	NA	NA	E026-H3K4me1.narrowPeak	0	233586
hyper_cancer_BRST	1067	roadmap_epigenomics	Inf	4.89477	8734	1	36	627	627	221	8628	54462	263340	roadmap_epigenomics H3K27me3	NA	NA	H3K27me3	NA	NA	E126-H3K27me3.narrowPeak	0	70219
hyper_cancer_BRST	194	roadmap_epigenomics	Inf	2.04049	14517	1	241	428	428	223	34680	48679	237288	roadmap_epigenomics H3K4me1	NA	NA	H3K4me1	NA	NA	E013-H3K4me1.narrowPeak	0	275073
hyper_cancer_BRST	181	roadmap_epigenomics	Inf	2.09256	14201	1	237	435	435	224	33088	48995	238880	roadmap_epigenomics H3K4me1	NA	NA	H3K4me1	NA	NA	E011-H3K4me1.narrowPeak	0	274859
hyper_cancer_BRST	389	roadmap_epigenomics	Inf	1.63975	15929	1	299	379	379	226	46365	47267	225603	roadmap_epigenomics H3K4me1	NA	NA	H3K4me1	NA	NA	E038-H3K4me1.narrowPeak	0	143643
hyper_cancer_BRST	575	roadmap_epigenomics	Inf	1.9586	14592	1	251	425	425	226	36148	48604	235820	roadmap_epigenomics H3K4me1	NA	NA	H3K4me1	NA	NA	E067-H3K4me1.narrowPeak	0	240448
hyper_cancer_BRST	804	roadmap_epigenomics	Inf	4.74498	8162	1	42	644	644	229	8243	55034	263725	roadmap_epigenomics H3K27me3	NA	NA	H3K27me3	NA	NA	E097-H3K27me3.narrowPeak	0	112296
hyper_cancer_BRST	836	roadmap_epigenomics	Inf	1.63729	15396	1	300	393	393	231	44707	47800	227261	roadmap_epigenomics H3K4me1	NA	NA	H3K4me1	NA	NA	E101-H3K4me1.narrowPeak	0	208761
hyper_cancer_BRST	595	roadmap_epigenomics	Inf	2.51571	11459	1	186	508	508	232	22008	51737	249960	roadmap_epigenomics H3K4me1	NA	NA	H3K4me1	NA	NA	E070-H3K4me1.narrowPeak	0	107076
hyper_cancer_BRST	387	roadmap_epigenomics	Inf	4.06281	8581	1	87	630	630	239	10126	54615	261842	roadmap_epigenomics H3K27me3	NA	NA	H3K27me3	NA	NA	E038-H3K27me3.narrowPeak	0	62844
hyper_cancer_BRST	356	roadmap_epigenomics	Inf	4.60432	7536	1	55	669	669	242	7769	55660	264199	roadmap_epigenomics H3K27me3	NA	NA	H3K27me3	NA	NA	E033-H3K27me3.narrowPeak	0	39607
hyper_cancer_BRST	200	roadmap_epigenomics	Inf	1.80913	13443	1	276	453	453	243	35342	49753	236626	roadmap_epigenomics H3K4me1	NA	NA	H3K4me1	NA	NA	E014-H3K4me1.narrowPeak	0	314804
hyper_cancer_BRST	322	roadmap_epigenomics	Inf	1.82366	13404	1	273	457	457	244	34984	49792	236984	roadmap_epigenomics H3K4me1	NA	NA	H3K4me1	NA	NA	E028-H3K4me1.narrowPeak	0	354117
hyper_cancer_BRST	566	roadmap_epigenomics	Inf	4.57557	7246	1	56	678	678	245	7486	55950	264482	roadmap_epigenomics H3K27me3	NA	NA	H3K27me3	NA	NA	E066-H3K27me3.narrowPeak	0	107979
hyper_cancer_BRST	26	roadmap_epigenomics	Inf	2.22775	10935	1	216	529	529	249	23351	52261	248617	roadmap_epigenomics H3K23me2	NA	NA	H3K23me2	NA	NA	E003-H3K23me2.narrowPeak	0	95679
hyper_cancer_BRST	665	roadmap_epigenomics	Inf	2.8057	9815	1	164	584	584	250	16726	53381	255242	roadmap_epigenomics H3K9me3	NA	NA	H3K9me3	NA	NA	E080-H3K9me3.narrowPeak	0	218574
hyper_cancer_BRST	258	roadmap_epigenomics	Inf	1.74956	12926	1	284	469	469	251	34848	50270	237120	roadmap_epigenomics H3K4me1	NA	NA	H3K4me1	NA	NA	E019-H3K4me1.narrowPeak	0	213385
hyper_cancer_BRST	799	roadmap_epigenomics	Inf	2.61209	9877	1	173	582	582	252	18010	53319	253958	roadmap_epigenomics H3K9me3	NA	NA	H3K9me3	NA	NA	E096-H3K9me3.narrowPeak	0	438576
hyper_cancer_BRST	381	roadmap_epigenomics	Inf	4.41641	6894	1	69	692	692	254	7337	56302	264631	roadmap_epigenomics H3K27me3	NA	NA	H3K27me3	NA	NA	E037-H3K27me3.narrowPeak	0	36146
hyper_cancer_BRST	685	roadmap_epigenomics	Inf	3.60154	7689	1	113	658	658	257	10073	55507	261895	roadmap_epigenomics H3K27me3	NA	NA	H3K27me3	NA	NA	E083-H3K27me3.narrowPeak	0	94627
hyper_cancer_BRST	719	roadmap_epigenomics	Inf	4.51749	6654	1	62	712	712	258	6905	56542	265063	roadmap_epigenomics H3K27me3	NA	NA	H3K27me3	NA	NA	E087-H3K27me3.narrowPeak	0	66525
hyper_cancer_BRST	452	roadmap_epigenomics	Inf	4.02546	6851	1	92	696	696	263	7974	56345	263994	roadmap_epigenomics H3K27me3	NA	NA	H3K27me3	NA	NA	E048-H3K27me3.narrowPeak	0	34774
hyper_cancer_BRST	1007	roadmap_epigenomics	Inf	1.62113	11948	1	304	497	497	267	34195	51248	237773	roadmap_epigenomics H3K4me1	NA	NA	H3K4me1	NA	NA	E121-H3K4me1.narrowPeak	0	248358
hyper_cancer_BRST	857	roadmap_epigenomics	Inf	2.30619	9523	1	203	601	601	268	19429	53673	252539	roadmap_epigenomics H3K4me1	NA	NA	H3K4me1	NA	NA	E104-H3K4me1.narrowPeak	0	271854
hyper_cancer_BRST	830	roadmap_epigenomics	Inf	2.53883	8451	1	183	632	632	272	15588	54745	256380	roadmap_epigenomics H3K4me1	NA	NA	H3K4me1	NA	NA	E100-H3K4me1.narrowPeak	0	196314
hyper_cancer_BRST	891	roadmap_epigenomics	Inf	2.28829	9256	1	209	613	613	274	18972	53940	252996	roadmap_epigenomics H3K4me1	NA	NA	H3K4me1	NA	NA	E109-H3K4me1.narrowPeak	0	214413
hyper_cancer_BRST	869	roadmap_epigenomics	Inf	2.33327	8525	1	199	631	631	277	17037	54671	254931	roadmap_epigenomics H3K4me1	NA	NA	H3K4me1	NA	NA	E106-H3K4me1.narrowPeak	0	133646
hyper_cancer_BRST	127	roadmap_epigenomics	Inf	1.93059	9680	1	255	595	595	284	23299	53516	248669	roadmap_epigenomics H3K4me1	NA	NA	H3K4me1	NA	NA	E007-H3K4me1.narrowPeak	0	262432
hyper_cancer_BRST	850	roadmap_epigenomics	Inf	1.86328	9544	1	264	600	600	288	23703	53652	248265	roadmap_epigenomics H3K4me1	NA	NA	H3K4me1	NA	NA	E103-H3K4me1.narrowPeak	0	172046
hyper_cancer_BRST	778	roadmap_epigenomics	Inf	1.66136	9799	1	295	585	585	294	27053	53397	244915	roadmap_epigenomics H3K9me3	NA	NA	H3K9me3	NA	NA	E093-H3K9me3.narrowPeak	0	234126
hyper_cancer_BRST	656	roadmap_epigenomics	Inf	2.5553	6633	1	180	714	714	298	11933	56563	260035	roadmap_epigenomics H3K9me3	NA	NA	H3K9me3	NA	NA	E079-H3K9me3.narrowPeak	0	258284
hyper_cancer_BRST	1094	roadmap_epigenomics	Inf	1.74463	8333	1	286	638	638	308	21781	54863	250187	roadmap_epigenomics H3K4me1	NA	NA	H3K4me1	NA	NA	E128-H3K4me1.narrowPeak	0	167418
hyper_cancer_BRST	370	roadmap_epigenomics	Inf	3.51034	4887	1	119	813	813	311	6342	58309	265626	roadmap_epigenomics H3K27me3	NA	NA	H3K27me3	NA	NA	E035-H3K27me3.narrowPeak	0	55516
hyper_cancer_BRST	85	roadmap_epigenomics	Inf	2.10213	6357	1	236	730	730	322	13739	56839	258229	roadmap_epigenomics H3K9me3	NA	NA	H3K9me3	NA	NA	E005-H3K9me3.narrowPeak	0	287170
hyper_cancer_BRST	945	roadmap_epigenomics	Inf	3.99738	3556	1	94	893	893	329	3997	59640	267971	roadmap_epigenomics H3K27me3	NA	NA	H3K27me3	NA	NA	E116-H3K27me3.narrowPeak	0	17347
hyper_cancer_BRST	769	roadmap_epigenomics	Inf	1.9741	6217	1	248	741	741	330	14245	56979	257723	roadmap_epigenomics H3K9me3	NA	NA	H3K9me3	NA	NA	E092-H3K9me3.narrowPeak	0	273834
hyper_cancer_BRST	379	roadmap_epigenomics	Inf	2.9779	4278	1	150	846	846	332	6473	58918	265495	roadmap_epigenomics H3K9me3	NA	NA	H3K9me3	NA	NA	E036-H3K9me3.narrowPeak	0	237844
hyper_cancer_BRST	631	roadmap_epigenomics	Inf	3.37706	3711	1	125	881	881	336	4933	59485	267035	roadmap_epigenomics H3K9me3	NA	NA	H3K9me3	NA	NA	E075-H3K9me3.narrowPeak	0	149879
hyper_cancer_BRST	783	roadmap_epigenomics	Inf	4.90113	1741	1	34	973	973	336	1563	61455	270405	roadmap_epigenomics H3K27me3	NA	NA	H3K27me3	NA	NA	E094-H3K27me3.narrowPeak	0	42805
hyper_cancer_BRST	760	roadmap_epigenomics	Inf	2.73371	4284	1	168	845	845	338	7047	58912	264921	roadmap_epigenomics H3K9me3	NA	NA	H3K9me3	NA	NA	E091-H3K9me3.narrowPeak	0	158275
hyper_cancer_BRST	443	roadmap_epigenomics	Inf	3.14776	3335	1	137	901	901	346	4730	59861	267238	roadmap_epigenomics H3K9me3	NA	NA	H3K9me3	NA	NA	E046-H3K9me3.narrowPeak	0	220175
hyper_cancer_BRST	352	roadmap_epigenomics	Inf	4.32638	1707	1	71	975	975	349	1734	61489	270234	roadmap_epigenomics H3K9me3	NA	NA	H3K9me3	NA	NA	E032-H3K9me3.narrowPeak	0	126909
hyper_cancer_BRST	338	roadmap_epigenomics	Inf	2.62689	3447	1	170	898	898	356	5845	59749	266123	roadmap_epigenomics H3K9me3	NA	NA	H3K9me3	NA	NA	E030-H3K9me3.narrowPeak	0	242999
hyper_cancer_BRST	265	roadmap_epigenomics	317.177	1.61532	10690	260	305	539	539	368	30442	52506	241526	roadmap_epigenomics H3K4me1	NA	NA	H3K4me1	NA	NA	E020-H3K4me1.narrowPeak	0	289315
hyper_cancer_BRST	995	roadmap_epigenomics	317.043	1.6501	9731	261	298	591	591	383	27018	53465	244950	roadmap_epigenomics H3K4me1	NA	NA	H3K4me1	NA	NA	E120-H3K4me1.narrowPeak	0	205523
hyper_cancer_BRST	275	roadmap_epigenomics	317.028	1.8183	6789	262	275	699	699	412	16884	56407	255084	roadmap_epigenomics H3K4me1	NA	NA	H3K4me1	NA	NA	E021-H3K4me1.narrowPeak	0	187305
hyper_cancer_BRST	904	roadmap_epigenomics	315.216	1.39925	33878	263	343	24	343	210	123011	29318	148957	roadmap_epigenomics H3K4me3	NA	NA	H3K4me3	NA	NA	E111-H3K4me3.narrowPeak	0	91024
hyper_cancer_BRST	969	roadmap_epigenomics	308.717	1.6119	10456	264	306	555	555	375	29787	52740	242181	roadmap_epigenomics H3K27me3	NA	NA	H3K27me3	NA	NA	E118-H3K27me3.narrowPeak	0	110883
hyper_cancer_BRST	924	roadmap_epigenomics	300.288	1.56405	11686	265	314	506	506	362	34452	51510	237516	roadmap_epigenomics H3K4me1	NA	NA	H3K4me1	NA	NA	E114-H3K4me1.narrowPeak	2.15929e-300	202055
hyper_cancer_BRST	214	roadmap_epigenomics	297.162	1.60077	10321	266	308	560	560	378	29559	52875	242409	roadmap_epigenomics H3K4me1	NA	NA	H3K4me1	NA	NA	E016-H3K4me1.narrowPeak	2.87612e-297	292509
hyper_cancer_BRST	649	roadmap_epigenomics	289.272	1.37956	32931	267	344	28	344	213	119921	30265	152047	roadmap_epigenomics H3K4me3	NA	NA	H3K4me3	NA	NA	E078-H3K4me3.narrowPeak	2.22423e-289	74583
hyper_cancer_BRST	843	roadmap_epigenomics	273.602	1.45401	15935	268	335	378	378	327	51195	47261	220773	roadmap_epigenomics H3K4me1	NA	NA	H3K4me1	NA	NA	E102-H3K4me1.narrowPeak	1.03536e-273	236106
hyper_cancer_BRST	787	roadmap_epigenomics	272.933	2.41615	2851	269	190	918	918	459	5216	60345	266752	roadmap_epigenomics H3K9me3	NA	NA	H3K9me3	NA	NA	E094-H3K9me3.narrowPeak	4.81923e-273	157662
hyper_cancer_BRST	244	roadmap_epigenomics	266.982	1.86128	5241	270	265	791	791	442	12601	57955	259367	roadmap_epigenomics H3K9me3	NA	NA	H3K9me3	NA	NA	E017-H3K9me3.narrowPeak	4.28692e-267	418822
hyper_cancer_BRST	817	roadmap_epigenomics	264.584	1.91448	4777	271	257	820	820	449	11141	58419	260827	roadmap_epigenomics H3K9me3	NA	NA	H3K9me3	NA	NA	E098-H3K9me3.narrowPeak	1.06692e-264	251500
hyper_cancer_BRST	551	roadmap_epigenomics	263.047	2.85999	2048	272	157	956	956	462	3148	61148	268820	roadmap_epigenomics H3K9me3	NA	NA	H3K9me3	NA	NA	E062-H3K9me3.narrowPeak	3.66599e-263	97830
hyper_cancer_BRST	237	roadmap_epigenomics	262.535	1.366	27553	273	347	102	347	241	98285	35643	173683	roadmap_epigenomics H3K4me2	NA	NA	H3K4me2	NA	NA	E017-H3K4me2.narrowPeak	1.18671e-262	177739
hyper_cancer_BRST	1069	roadmap_epigenomics	260.312	1.71186	6750	274	288	703	703	422	17758	56446	254210	roadmap_epigenomics H3K4me1	NA	NA	H3K4me1	NA	NA	E126-H3K4me1.narrowPeak	1.97561e-260	191399
hyper_cancer_BRST	296	roadmap_epigenomics	254.565	1.35765	28280	275	349	82	349	235	101622	34916	170346	roadmap_epigenomics H3K4me3	NA	NA	H3K4me3	NA	NA	E024-H3K4me3.narrowPeak	1.09839e-254	73659
hyper_cancer_BRST	583	roadmap_epigenomics	251.171	1.34947	32503	276	352	30	352	219	119581	30693	152387	roadmap_epigenomics H3K4me3	NA	NA	H3K4me3	NA	NA	E068-H3K4me3.narrowPeak	2.71578e-251	90012
hyper_cancer_BRST	808	roadmap_epigenomics	247.752	2.82688	1962	277	163	958	958	466	3048	61234	268920	roadmap_epigenomics H3K9me3	NA	NA	H3K9me3	NA	NA	E097-H3K9me3.narrowPeak	7.08698e-248	165956
hyper_cancer_BRST	333	roadmap_epigenomics	246.782	1.9334	4316	278	254	842	842	458	9935	58880	262033	roadmap_epigenomics H3K9me3	NA	NA	H3K9me3	NA	NA	E029-H3K9me3.narrowPeak	6.60054e-247	223546
hyper_cancer_BRST	560	roadmap_epigenomics	243.044	2.62562	2173	279	171	944	944	465	3639	61023	268329	roadmap_epigenomics H3K27me3	NA	NA	H3K27me3	NA	NA	E065-H3K27me3.narrowPeak	3.59159e-243	134925
hyper_cancer_BRST	137	roadmap_epigenomics	238.872	1.34059	30777	280	355	48	355	228	112750	32419	159218	roadmap_epigenomics	NA	NA	NA	NA	NA	E008-DNase.macs2.narrowPeak	5.32114e-239	244492
hyper_cancer_BRST	166	roadmap_epigenomics	238.095	1.34004	30678	281	356	50	356	229	112363	32518	159605	roadmap_epigenomics H2A.Z	NA	NA	H2A.Z	NA	NA	E009-H2A.Z.narrowPeak	3.17065e-238	158553
hyper_cancer_BRST	454	roadmap_epigenomics	237.382	1.4644	12637	282	333	476	476	364	39652	50559	232316	roadmap_epigenomics H3K4me1	NA	NA	H3K4me1	NA	NA	E048-H3K4me1.narrowPeak	1.632e-237	144732
hyper_cancer_BRST	680	roadmap_epigenomics	236.183	1.33744	31881	283	357	37	357	226	117546	31315	154422	roadmap_epigenomics H3K4me3	NA	NA	H3K4me3	NA	NA	E082-H3K4me3.narrowPeak	2.57361e-236	40859
hyper_cancer_BRST	484	roadmap_epigenomics	232.756	1.33447	32079	284	358	34	358	225	118532	31117	153436	roadmap_epigenomics H3K4me2	NA	NA	H3K4me2	NA	NA	E052-H3K4me2.narrowPeak	6.86132e-233	119882
hyper_cancer_BRST	952	roadmap_epigenomics	220.847	3.22719	1440	285	132	986	986	468	1951	61756	270017	roadmap_epigenomics H3K9me3	NA	NA	H3K9me3	NA	NA	E116-H3K9me3.narrowPeak	5.53949e-221	59513
hyper_cancer_BRST	1095	roadmap_epigenomics	207.354	1.32362	25573	286	362	144	362	264	92275	37623	179693	roadmap_epigenomics H3K4me2	NA	NA	H3K4me2	NA	NA	E128-H3K4me2.narrowPeak	1.71899e-207	118844
hyper_cancer_BRST	910	roadmap_epigenomics	203.078	1.47624	9977	287	329	579	579	398	30646	53219	241322	roadmap_epigenomics H3K4me1	NA	NA	H3K4me1	NA	NA	E112-H3K4me1.narrowPeak	3.22839e-203	124610
hyper_cancer_BRST	940	roadmap_epigenomics	199.788	2.42498	2055	288	189	954	954	477	3718	61141	268250	roadmap_epigenomics H3K9me3	NA	NA	H3K9me3	NA	NA	E115-H3K9me3.narrowPeak	6.28269e-200	191936
hyper_cancer_BRST	853	roadmap_epigenomics	199.416	2.99927	1438	289	147	987	987	474	2095	61758	269873	roadmap_epigenomics H3K9me3	NA	NA	H3K9me3	NA	NA	E103-H3K9me3.narrowPeak	1.47328e-199	101060
hyper_cancer_BRST	251	roadmap_epigenomics	199.318	1.47012	9993	290	330	577	577	399	30811	53203	241157	roadmap_epigenomics H3K4me1	NA	NA	H3K4me1	NA	NA	E018-H3K4me1.narrowPeak	1.84236e-199	335029
hyper_cancer_BRST	114	roadmap_epigenomics	198.627	1.30592	30819	291	365	46	365	234	114660	32377	157308	roadmap_epigenomics	NA	NA	NA	NA	NA	E007-DNase.macs2.narrowPeak	8.99619e-199	408655
hyper_cancer_BRST	15	roadmap_epigenomics	193.185	1.30342	28820	292	368	74	368	245	106457	34376	165511	roadmap_epigenomics	NA	NA	NA	NA	NA	E003-DNase.macs2.narrowPeak	2.48159e-193	339366
hyper_cancer_BRST	871	roadmap_epigenomics	190.034	3.04598	1339	293	146	993	993	477	1919	61857	270049	roadmap_epigenomics H3K9me3	NA	NA	H3K9me3	NA	NA	E106-H3K9me3.narrowPeak	3.50044e-190	167413
hyper_cancer_BRST	271	roadmap_epigenomics	189.525	1.301	28250	294	371	83	371	249	104226	34946	167742	roadmap_epigenomics	NA	NA	NA	NA	NA	E021-DNase.macs2.narrowPeak	1.12706e-189	691597
hyper_cancer_BRST	189	roadmap_epigenomics	186.437	1.29554	30169	295	372	58	372	242	112463	33027	159505	roadmap_epigenomics H3K4me3	NA	NA	H3K4me3	NA	NA	E012-H3K4me3.narrowPeak	1.37429e-186	42281
hyper_cancer_BRST	596	roadmap_epigenomics	185.649	1.29444	30567	296	373	52	373	240	114187	32629	157781	roadmap_epigenomics H3K4me3	NA	NA	H3K4me3	NA	NA	E070-H3K4me3.narrowPeak	8.41562e-186	41887
hyper_cancer_BRST	422	roadmap_epigenomics	185.009	3.12878	1255	297	138	997	997	477	1750	61941	270218	roadmap_epigenomics H3K9me3	NA	NA	H3K9me3	NA	NA	E043-H3K9me3.narrowPeak	3.65676e-185	129642
hyper_cancer_BRST	369	roadmap_epigenomics	182.464	3.11696	1244	298	140	999	999	479	1741	61952	270227	roadmap_epigenomics H3K9me3	NA	NA	H3K9me3	NA	NA	E034-H3K9me3.narrowPeak	1.27908e-182	176596
hyper_cancer_BRST	638	roadmap_epigenomics	178.806	3.70817	978	299	107	1014	1014	473	1148	62218	270820	roadmap_epigenomics H3K9me3	NA	NA	H3K9me3	NA	NA	E076-H3K9me3.narrowPeak	5.80717e-179	64039
hyper_cancer_BRST	556	roadmap_epigenomics	178.406	1.28735	31132	300	377	43	377	240	116930	32064	155038	roadmap_epigenomics H3K4me3	NA	NA	H3K4me3	NA	NA	E063-H3K4me3.narrowPeak	1.45173e-178	87717
hyper_cancer_BRST	428	roadmap_epigenomics	175.735	2.78087	1419	301	166	988	988	485	2228	61777	269740	roadmap_epigenomics H3K9me3	NA	NA	H3K9me3	NA	NA	E044-H3K9me3.narrowPeak	6.78794e-176	145163
hyper_cancer_BRST	10	roadmap_epigenomics	175.354	1.32803	18047	302	359	318	359	326	62921	45149	209047	roadmap_epigenomics H3K4me3	NA	NA	H3K4me3	NA	NA	E002-H3K4me3.narrowPeak	1.6264e-175	147595
hyper_cancer_BRST	708	roadmap_epigenomics	170.374	1.86123	3265	303	266	904	904	491	7734	59931	264234	roadmap_epigenomics H3K9me3	NA	NA	H3K9me3	NA	NA	E085-H3K9me3.narrowPeak	1.54935e-170	264214
hyper_cancer_BRST	105	roadmap_epigenomics	161.88	1.28808	22969	304	376	188	376	289	83529	40227	188439	roadmap_epigenomics H3K4me2	NA	NA	H3K4me2	NA	NA	E006-H3K4me2.narrowPeak	4.80871e-162	170599
hyper_cancer_BRST	109	roadmap_epigenomics	160.012	2.16583	2070	305	223	951	951	493	4187	61126	267781	roadmap_epigenomics H3K9me3	NA	NA	H3K9me3	NA	NA	E006-H3K9me3.narrowPeak	3.53808e-160	248640
hyper_cancer_BRST	615	roadmap_epigenomics	158.038	1.26834	30778	306	380	47	380	244	116428	32418	155540	roadmap_epigenomics H3K4me3	NA	NA	H3K4me3	NA	NA	E073-H3K4me3.narrowPeak	3.32227e-158	75912
hyper_cancer_BRST	608	roadmap_epigenomics	153.427	1.26379	30871	307	384	45	384	245	117060	32325	154908	roadmap_epigenomics H3K4me3	NA	NA	H3K4me3	NA	NA	E072-H3K4me3.narrowPeak	1.3537e-153	82184
hyper_cancer_BRST	80	roadmap_epigenomics	152.982	1.27491	24183	308	379	171	379	286	88972	39013	182996	roadmap_epigenomics H3K4me2	NA	NA	H3K4me2	NA	NA	E005-H3K4me2.narrowPeak	3.7568e-153	62088
hyper_cancer_BRST	590	roadmap_epigenomics	145.939	1.25661	30537	309	385	54	385	249	116030	32659	155938	roadmap_epigenomics H3K4me3	NA	NA	H3K4me3	NA	NA	E069-H3K4me3.narrowPeak	4.13e-146	79844
hyper_cancer_BRST	893	roadmap_epigenomics	145.057	3.14798	972	310	136	1015	1015	487	1343	62224	270625	roadmap_epigenomics H3K9me3	NA	NA	H3K9me3	NA	NA	E109-H3K9me3.narrowPeak	3.1415e-145	103109
hyper_cancer_BRST	1075	roadmap_epigenomics	140.456	1.56479	4959	311	313	807	807	477	14036	58237	257932	roadmap_epigenomics H4K20me1	NA	NA	H4K20me1	NA	NA	E126-H4K20me1.narrowPeak	1.24809e-140	91108
hyper_cancer_BRST	121	roadmap_epigenomics	138.403	1.27939	19088	312	378	280	378	323	68743	44108	203225	roadmap_epigenomics H3K18ac	NA	NA	H3K18ac	NA	NA	E007-H3K18ac.narrowPeak	1.40512e-138	252754
hyper_cancer_BRST	571	roadmap_epigenomics	137.367	2.15544	1789	313	228	970	970	504	3627	61407	268341	roadmap_epigenomics H3K9me3	NA	NA	H3K9me3	NA	NA	E066-H3K9me3.narrowPeak	1.52245e-137	281074
hyper_cancer_BRST	268	roadmap_epigenomics	135.283	2.02026	2056	314	245	953	953	504	4453	61140	267515	roadmap_epigenomics H3K9me3	NA	NA	H3K9me3	NA	NA	E020-H3K9me3.narrowPeak	1.84422e-135	202127
hyper_cancer_BRST	899	roadmap_epigenomics	133.395	3.6093	750	315	112	1035	1035	487	902	62446	271066	roadmap_epigenomics H3K9me3	NA	NA	H3K9me3	NA	NA	E110-H3K9me3.narrowPeak	1.41958e-133	32137
hyper_cancer_BRST	301	roadmap_epigenomics	129.644	1.24001	30463	316	390	56	390	254	116603	32733	155365	roadmap_epigenomics H3K4me3	NA	NA	H3K4me3	NA	NA	E025-H3K4me3.narrowPeak	7.98081e-130	104492
hyper_cancer_BRST	1062	roadmap_epigenomics	125.192	1.96026	2052	317	250	955	955	507	4578	61144	267390	roadmap_epigenomics H3K9me3	NA	NA	H3K9me3	NA	NA	E125-H3K9me3.narrowPeak	2.25133e-125	150038
hyper_cancer_BRST	99	roadmap_epigenomics	119.152	1.32798	10780	318	360	534	534	404	36471	52416	235497	roadmap_epigenomics H3K23ac	NA	NA	H3K23ac	NA	NA	E006-H3K23ac.narrowPeak	2.46007e-119	220425
hyper_cancer_BRST	339	roadmap_epigenomics	113.691	2.97217	823	319	152	1022	1022	498	1202	62373	270766	roadmap_epigenomics H3K27me3	NA	NA	H3K27me3	NA	NA	E031-H3K27me3.narrowPeak	7.08868e-114	10223
hyper_cancer_BRST	912	roadmap_epigenomics	113.602	2.59579	1020	320	176	1010	1010	502	1708	62176	270260	roadmap_epigenomics H3K9me3	NA	NA	H3K9me3	NA	NA	E112-H3K9me3.narrowPeak	8.67443e-114	29729
hyper_cancer_BRST	947	roadmap_epigenomics	112.131	1.37414	7798	321	345	656	656	441	25271	55398	246697	roadmap_epigenomics H3K4me1	NA	NA	H3K4me1	NA	NA	E116-H3K4me1.narrowPeak	2.55766e-112	129102
hyper_cancer_BRST	276	roadmap_epigenomics	111.447	1.22557	26013	322	394	138	394	285	98831	37183	173137	roadmap_epigenomics H3K4me3	NA	NA	H3K4me3	NA	NA	E021-H3K4me3.narrowPeak	1.23126e-111	38907
hyper_cancer_BRST	292	roadmap_epigenomics	107.327	2.48666	1039	323	187	1007	1007	506	1816	62157	270152	roadmap_epigenomics H3K9me3	NA	NA	H3K9me3	NA	NA	E023-H3K9me3.narrowPeak	1.61687e-107	224125
hyper_cancer_BRST	316	roadmap_epigenomics	101.171	1.70436	2514	324	289	929	929	514	6454	60682	265514	roadmap_epigenomics H3K9me3	NA	NA	H3K9me3	NA	NA	E027-H3K9me3.narrowPeak	2.31045e-101	366447
hyper_cancer_BRST	1012	roadmap_epigenomics	99.5704	2.18384	1249	325	220	998	998	514	2488	61947	269480	roadmap_epigenomics H3K9me3	NA	NA	H3K9me3	NA	NA	E121-H3K9me3.narrowPeak	9.18472e-100	138547
hyper_cancer_BRST	930	roadmap_epigenomics	98.5583	1.43702	5143	326	337	795	795	486	15793	58053	256175	roadmap_epigenomics H4K20me1	NA	NA	H4K20me1	NA	NA	E114-H4K20me1.narrowPeak	9.41445e-99	69106
hyper_cancer_BRST	793	roadmap_epigenomics	97.2992	2.26592	1127	327	212	1006	1006	515	2162	62069	269806	roadmap_epigenomics H3K9me3	NA	NA	H3K9me3	NA	NA	E095-H3K9me3.narrowPeak	1.70439e-97	192316
hyper_cancer_BRST	9	roadmap_epigenomics	95.4511	1.57302	3214	328	311	908	908	516	8959	59982	263009	roadmap_epigenomics H3K4me1	NA	NA	H3K4me1	NA	NA	E002-H3K4me1.narrowPeak	1.19757e-95	155106
hyper_cancer_BRST	280	roadmap_epigenomics	92.4163	1.20341	25742	329	398	141	398	289	98863	37454	173105	roadmap_epigenomics	NA	NA	NA	NA	NA	E022-DNase.macs2.narrowPeak	1.29372e-92	672127
hyper_cancer_BRST	398	roadmap_epigenomics	92.1714	2.29449	1039	330	208	1007	1007	515	1967	62157	270001	roadmap_epigenomics H3K9me3	NA	NA	H3K9me3	NA	NA	E039-H3K9me3.narrowPeak	2.26699e-92	85141
hyper_cancer_BRST	480	roadmap_epigenomics	87.2155	1.75793	1942	331	282	964	964	526	4818	61254	267150	roadmap_epigenomics H3K9me3	NA	NA	H3K9me3	NA	NA	E051-H3K9me3.narrowPeak	2.04156e-87	399748
hyper_cancer_BRST	138	roadmap_epigenomics	81.8673	1.26412	10612	332	382	546	546	420	37441	52584	234527	roadmap_epigenomics H2A.Z	NA	NA	H2A.Z	NA	NA	E008-H2A.Z.narrowPeak	4.53842e-82	122336
hyper_cancer_BRST	858	roadmap_epigenomics	81.4567	1.18783	27015	333	405	115	405	284	104972	36181	166996	roadmap_epigenomics H3K4me3	NA	NA	H3K4me3	NA	NA	E104-H3K4me3.narrowPeak	1.16454e-81	42291
hyper_cancer_BRST	855	roadmap_epigenomics	79.3767	3.64891	437	334	109	1068	1068	504	518	62759	271450	roadmap_epigenomics H3K27me3	NA	NA	H3K27me3	NA	NA	E104-H3K27me3.narrowPeak	1.39608e-79	18469
hyper_cancer_BRST	341	roadmap_epigenomics	78.918	1.19907	20031	335	401	254	401	330	75885	43165	196083	roadmap_epigenomics H3K4me1	NA	NA	H3K4me1	NA	NA	E031-H3K4me1.narrowPeak	4.00247e-79	93438
hyper_cancer_BRST	283	roadmap_epigenomics	77.427	1.21358	15994	336	396	374	396	369	59363	47202	212605	roadmap_epigenomics H3K36me3	NA	NA	H3K36me3	NA	NA	E022-H3K36me3.narrowPeak	1.23581e-77	407515
hyper_cancer_BRST	48	roadmap_epigenomics	76.4095	1.48349	3315	337	328	902	902	522	9784	59881	262184	roadmap_epigenomics H2BK15ac	NA	NA	H2BK15ac	NA	NA	E004-H2BK15ac.narrowPeak	1.28301e-76	83213
hyper_cancer_BRST	617	roadmap_epigenomics	76.0303	2.35169	812	338	197	1023	1023	519	1497	62384	270471	roadmap_epigenomics H3K9me3	NA	NA	H3K9me3	NA	NA	E073-H3K9me3.narrowPeak	3.06305e-76	139328
hyper_cancer_BRST	171	roadmap_epigenomics	76.014	1.65116	2091	339	297	950	950	529	5522	61105	266446	roadmap_epigenomics H3K9me3	NA	NA	H3K9me3	NA	NA	E009-H3K9me3.narrowPeak	3.17062e-76	190233
hyper_cancer_BRST	416	roadmap_epigenomics	75.6646	2.29701	847	340	206	1020	1020	522	1599	62349	270369	roadmap_epigenomics H3K9me3	NA	NA	H3K9me3	NA	NA	E042-H3K9me3.narrowPeak	7.06672e-76	78769
hyper_cancer_BRST	585	roadmap_epigenomics	75.1662	2.60057	667	341	175	1044	1044	520	1111	62529	270857	roadmap_epigenomics H3K9me3	NA	NA	H3K9me3	NA	NA	E068-H3K9me3.narrowPeak	2.22005e-75	193515
hyper_cancer_BRST	813	roadmap_epigenomics	74.909	2.92808	550	342	155	1057	1057	518	813	62646	271155	roadmap_epigenomics H3K27me3	NA	NA	H3K27me3	NA	NA	E098-H3K27me3.narrowPeak	4.00186e-75	34340
hyper_cancer_BRST	24	roadmap_epigenomics	74.5121	1.2328	12370	343	392	484	484	406	44840	50826	227128	roadmap_epigenomics H3K18ac	NA	NA	H3K18ac	NA	NA	E003-H3K18ac.narrowPeak	9.95269e-75	249794
hyper_cancer_BRST	984	roadmap_epigenomics	71.7816	1.17399	28118	344	411	86	411	280	110350	35078	161618	roadmap_epigenomics H3K4me2	NA	NA	H3K4me2	NA	NA	E119-H3K4me2.narrowPeak	5.33493e-72	119274
hyper_cancer_BRST	851	roadmap_epigenomics	71.1446	1.17244	29025	345	412	70	412	276	114257	34171	157711	roadmap_epigenomics H3K4me3	NA	NA	H3K4me3	NA	NA	E103-H3K4me3.narrowPeak	2.3064e-71	93797
hyper_cancer_BRST	1000	roadmap_epigenomics	70.8634	3.07164	485	346	145	1065	1065	519	683	62711	271285	roadmap_epigenomics H3K9me3	NA	NA	H3K9me3	NA	NA	E120-H3K9me3.narrowPeak	4.39411e-71	18065
hyper_cancer_BRST	113	roadmap_epigenomics	68.6563	1.22997	11445	347	393	509	509	416	41449	51751	230519	roadmap_epigenomics	NA	NA	NA	NA	NA	E007-DNase.hotspot.fdr0.01.peaks.bed	7.05783e-69	135130
hyper_cancer_BRST	3	roadmap_epigenomics	68.1701	1.26816	8266	348	381	640	640	456	28849	54930	243119	roadmap_epigenomics H3K4me1	NA	NA	H3K4me1	NA	NA	E001-H3K4me1.narrowPeak	2.15582e-68	308752
hyper_cancer_BRST	971	roadmap_epigenomics	66.6981	1.26389	8316	349	383	639	639	457	29116	54880	242852	roadmap_epigenomics H3K4me1	NA	NA	H3K4me1	NA	NA	E118-H3K4me1.narrowPeak	6.37439e-67	142360
hyper_cancer_BRST	434	roadmap_epigenomics	66.3795	2.60407	586	350	174	1054	1054	526	974	62610	270994	roadmap_epigenomics H3K9me3	NA	NA	H3K9me3	NA	NA	E045-H3K9me3.narrowPeak	1.32374e-66	83840
hyper_cancer_BRST	472	roadmap_epigenomics	64.7563	1.74791	1453	351	285	984	984	540	3613	61743	268355	roadmap_epigenomics H3K9me3	NA	NA	H3K9me3	NA	NA	E050-H3K9me3.narrowPeak	5.54211e-65	253642
hyper_cancer_BRST	629	roadmap_epigenomics	64.4981	1.16322	29210	352	418	67	418	279	115563	33986	156405	roadmap_epigenomics H3K4me3	NA	NA	H3K4me3	NA	NA	E075-H3K4me3.narrowPeak	1.0016e-64	84748
hyper_cancer_BRST	1030	roadmap_epigenomics	64.473	1.41307	3576	353	341	892	892	529	11074	59620	260894	roadmap_epigenomics H3K27me3	NA	NA	H3K27me3	NA	NA	E123-H3K27me3.narrowPeak	1.05804e-64	123400
hyper_cancer_BRST	610	roadmap_epigenomics	63.5554	2.21392	765	354	218	1030	1030	534	1497	62431	270471	roadmap_epigenomics H3K9me3	NA	NA	H3K9me3	NA	NA	E072-H3K9me3.narrowPeak	8.72741e-64	143889
hyper_cancer_BRST	1053	roadmap_epigenomics	62.202	1.16506	24332	355	417	166	417	313	95064	38864	176904	roadmap_epigenomics H2A.Z	NA	NA	H2A.Z	NA	NA	E125-H2A.Z.narrowPeak	1.96381e-62	96634
hyper_cancer_BRST	562	roadmap_epigenomics	62.1343	1.5706	2061	356	312	952	952	540	5715	61135	266253	roadmap_epigenomics H3K4me1	NA	NA	H3K4me1	NA	NA	E065-H3K4me1.narrowPeak	2.28838e-62	190853
hyper_cancer_BRST	314	roadmap_epigenomics	61.5264	1.15938	28634	357	422	77	422	285	113348	34562	158620	roadmap_epigenomics H3K4me3	NA	NA	H3K4me3	NA	NA	E027-H3K4me3.narrowPeak	9.25142e-62	61143
hyper_cancer_BRST	286	roadmap_epigenomics	61.0305	1.30429	5737	358	367	766	766	497	19339	57459	252629	roadmap_epigenomics H3K9me3	NA	NA	H3K9me3	NA	NA	E022-H3K9me3.narrowPeak	2.88998e-61	207595
hyper_cancer_BRST	1106	roadmap_epigenomics	57.0669	1.15213	30123	359	426	59	426	281	120076	33073	151892	roadmap_epigenomics H3K4me2	NA	NA	H3K4me2	NA	NA	E129-H3K4me2.narrowPeak	2.65072e-57	131887
hyper_cancer_BRST	1082	roadmap_epigenomics	57.0539	1.1529	28599	360	424	79	424	288	113571	34597	158397	roadmap_epigenomics H3K4me2	NA	NA	H3K4me2	NA	NA	E127-H3K4me2.narrowPeak	2.72327e-57	129617
hyper_cancer_BRST	650	roadmap_epigenomics	56.5795	2.12794	741	361	232	1036	1036	543	1508	62455	270460	roadmap_epigenomics H3K9me3	NA	NA	H3K9me3	NA	NA	E078-H3K9me3.narrowPeak	8.09711e-57	134854
hyper_cancer_BRST	270	roadmap_epigenomics	55.992	1.19924	12120	362	400	489	489	417	44926	51076	227042	roadmap_epigenomics	NA	NA	NA	NA	NA	E021-DNase.hotspot.fdr0.01.peaks.bed	3.12307e-56	182761
hyper_cancer_BRST	221	roadmap_epigenomics	53.2288	1.15652	21370	363	423	215	423	334	83334	41826	188634	roadmap_epigenomics H2A.Z	NA	NA	H2A.Z	NA	NA	E017-H2A.Z.narrowPeak	1.80572e-53	121687
hyper_cancer_BRST	564	roadmap_epigenomics	52.8358	2.06581	740	364	239	1037	1037	547	1551	62456	270417	roadmap_epigenomics H3K9me3	NA	NA	H3K9me3	NA	NA	E065-H3K9me3.narrowPeak	4.45086e-53	124528
hyper_cancer_BRST	491	roadmap_epigenomics	49.6602	1.14212	27844	365	427	90	427	294	111003	35352	160965	roadmap_epigenomics H3K4me3	NA	NA	H3K4me3	NA	NA	E053-H3K4me3.narrowPeak	6.65089e-50	36722
hyper_cancer_BRST	118	roadmap_epigenomics	49.0832	1.30128	4591	366	370	829	829	522	15443	58605	256525	roadmap_epigenomics H2BK15ac	NA	NA	H2BK15ac	NA	NA	E007-H2BK15ac.narrowPeak	2.50391e-49	91381
hyper_cancer_BRST	714	roadmap_epigenomics	48.1301	1.42887	2463	367	338	931	931	545	7506	60733	264462	roadmap_epigenomics H3K4me1	NA	NA	H3K4me1	NA	NA	E086-H3K4me1.narrowPeak	2.24184e-48	91728
hyper_cancer_BRST	279	roadmap_epigenomics	45.1045	1.17787	11843	368	408	500	500	425	44532	51353	227436	roadmap_epigenomics	NA	NA	NA	NA	NA	E022-DNase.hotspot.fdr0.01.peaks.bed	2.37098e-45	191503
hyper_cancer_BRST	450	roadmap_epigenomics	44.8232	2.25859	512	369	213	1060	1060	547	980	62684	270988	roadmap_epigenomics H3K9me3	NA	NA	H3K9me3	NA	NA	E047-H3K9me3.narrowPeak	4.5197e-45	66687
hyper_cancer_BRST	1003	roadmap_epigenomics	44.5531	1.13453	26946	370	430	117	430	306	107656	36250	164312	roadmap_epigenomics H2A.Z	NA	NA	H2A.Z	NA	NA	E121-H2A.Z.narrowPeak	8.39464e-45	153426
hyper_cancer_BRST	39	roadmap_epigenomics	44.3326	1.32542	3586	371	361	890	890	541	11808	59610	260160	roadmap_epigenomics H4K20me1	NA	NA	H4K20me1	NA	NA	E003-H4K20me1.narrowPeak	1.39117e-44	266573
hyper_cancer_BRST	603	roadmap_epigenomics	44.2863	2.02035	651	372	244	1045	1045	554	1394	62545	270574	roadmap_epigenomics H3K9me3	NA	NA	H3K9me3	NA	NA	E071-H3K9me3.narrowPeak	1.5434e-44	136401
hyper_cancer_BRST	410	roadmap_epigenomics	43.6728	2.23609	509	373	215	1061	1061	550	984	62687	270984	roadmap_epigenomics H3K9me3	NA	NA	H3K9me3	NA	NA	E041-H3K9me3.narrowPeak	6.32145e-44	98994
hyper_cancer_BRST	117	roadmap_epigenomics	42.8569	1.25647	5303	374	386	789	789	516	18480	57893	253488	roadmap_epigenomics H2BK12ac	NA	NA	H2BK12ac	NA	NA	E007-H2BK12ac.narrowPeak	4.1258e-43	126821
hyper_cancer_BRST	374	roadmap_epigenomics	42.8094	2.02368	626	375	243	1049	1049	556	1338	62570	270630	roadmap_epigenomics H3K9me3	NA	NA	H3K9me3	NA	NA	E035-H3K9me3.narrowPeak	4.5905e-43	112904
hyper_cancer_BRST	576	roadmap_epigenomics	42.2621	1.1301	27763	376	432	93	432	300	111357	35433	160611	roadmap_epigenomics H3K4me3	NA	NA	H3K4me3	NA	NA	E067-H3K4me3.narrowPeak	1.61449e-42	70981
hyper_cancer_BRST	136	roadmap_epigenomics	41.9287	1.16715	12407	377	415	483	483	425	47070	50789	224898	roadmap_epigenomics	NA	NA	NA	NA	NA	E008-DNase.hotspot.fdr0.01.peaks.bed	3.46927e-42	189972
hyper_cancer_BRST	1008	roadmap_epigenomics	41.5421	1.12919	27294	378	435	109	435	307	109430	35902	162538	roadmap_epigenomics H3K4me2	NA	NA	H3K4me2	NA	NA	E121-H3K4me2.narrowPeak	8.42829e-42	137536
hyper_cancer_BRST	358	roadmap_epigenomics	40.5742	1.25433	5067	379	388	802	802	523	17672	58129	254296	roadmap_epigenomics H3K4me1	NA	NA	H3K4me1	NA	NA	E033-H3K4me1.narrowPeak	7.80621e-41	131497
hyper_cancer_BRST	19	roadmap_epigenomics	40.5722	1.28906	4013	380	375	870	870	542	13591	59183	258377	roadmap_epigenomics H2BK12ac	NA	NA	H2BK12ac	NA	NA	E003-H2BK12ac.narrowPeak	7.82227e-41	175442
hyper_cancer_BRST	492	roadmap_epigenomics	40.1492	1.62582	1139	381	303	1004	1004	563	3036	62057	268932	roadmap_epigenomics H3K9me3	NA	NA	H3K9me3	NA	NA	E053-H3K9me3.narrowPeak	2.06642e-40	206849
hyper_cancer_BRST	67	roadmap_epigenomics	39.0546	1.12995	22510	382	434	197	434	338	89394	40686	182574	roadmap_epigenomics H2A.Z	NA	NA	H2A.Z	NA	NA	E005-H2A.Z.narrowPeak	2.56268e-39	202161
hyper_cancer_BRST	195	roadmap_epigenomics	38.5385	1.12391	27372	383	439	107	439	310	110066	35824	161902	roadmap_epigenomics H3K4me3	NA	NA	H3K4me3	NA	NA	E013-H3K4me3.narrowPeak	8.38697e-39	28039
hyper_cancer_BRST	14	roadmap_epigenomics	37.7516	1.16074	11830	384	420	501	501	435	45027	51366	226941	roadmap_epigenomics	NA	NA	NA	NA	NA	E003-DNase.hotspot.fdr0.01.peaks.bed	5.12118e-38	181862
hyper_cancer_BRST	592	roadmap_epigenomics	36.8367	2.15792	461	385	227	1066	1066	559	923	62735	271045	roadmap_epigenomics H3K9me3	NA	NA	H3K9me3	NA	NA	E069-H3K9me3.narrowPeak	4.19899e-37	114537
hyper_cancer_BRST	479	roadmap_epigenomics	36.7193	1.11946	29907	386	444	60	444	297	121087	33289	150881	roadmap_epigenomics H3K4me3	NA	NA	H3K4me3	NA	NA	E051-H3K4me3.narrowPeak	5.48857e-37	94110
hyper_cancer_BRST	182	roadmap_epigenomics	35.8252	1.11958	26572	387	443	126	443	319	106943	36624	165025	roadmap_epigenomics H3K4me3	NA	NA	H3K4me3	NA	NA	E011-H3K4me3.narrowPeak	4.28936e-36	131933
hyper_cancer_BRST	177	roadmap_epigenomics	35.644	1.40585	1959	388	342	960	960	563	6051	61237	265917	roadmap_epigenomics H3K9me3	NA	NA	H3K9me3	NA	NA	E010-H3K9me3.narrowPeak	6.49374e-36	226169
hyper_cancer_BRST	558	roadmap_epigenomics	33.9024	1.63055	944	389	301	1017	1017	569	2506	62252	269462	roadmap_epigenomics H3K9me3	NA	NA	H3K9me3	NA	NA	E063-H3K9me3.narrowPeak	3.57249e-34	232364
hyper_cancer_BRST	290	roadmap_epigenomics	33.7022	1.11484	27814	390	447	91	447	309	112468	35382	159500	roadmap_epigenomics H3K4me3	NA	NA	H3K4me3	NA	NA	E023-H3K4me3.narrowPeak	5.64952e-34	116758
hyper_cancer_BRST	112	roadmap_epigenomics	33.4144	1.1598	10251	391	421	566	566	459	38906	52945	233062	roadmap_epigenomics	NA	NA	NA	NA	NA	E007-DNase.hotspot.all.peaks.bed	1.09329e-33	89835
hyper_cancer_BRST	336	roadmap_epigenomics	32.5858	1.12451	18503	392	437	302	437	377	73184	44693	198784	roadmap_epigenomics H3K4me1	NA	NA	H3K4me1	NA	NA	E030-H3K4me1.narrowPeak	7.34863e-33	116781
hyper_cancer_BRST	768	roadmap_epigenomics	31.8716	1.11196	26817	393	451	121	451	322	108421	36379	163547	roadmap_epigenomics H3K4me3	NA	NA	H3K4me3	NA	NA	E092-H3K4me3.narrowPeak	3.79562e-32	39300
hyper_cancer_BRST	882	roadmap_epigenomics	31.4049	1.11003	28732	394	454	75	454	308	116650	34464	155318	roadmap_epigenomics H3K4me3	NA	NA	H3K4me3	NA	NA	E108-H3K4me3.narrowPeak	1.10901e-31	92267
hyper_cancer_BRST	636	roadmap_epigenomics	31.3681	1.11062	27394	395	453	105	453	318	110939	35802	161029	roadmap_epigenomics H3K4me3	NA	NA	H3K4me3	NA	NA	E076-H3K4me3.narrowPeak	1.20387e-31	72277
hyper_cancer_BRST	578	roadmap_epigenomics	30.4363	2.22442	354	396	217	1075	1075	563	687	62842	271281	roadmap_epigenomics H3K9me3	NA	NA	H3K9me3	NA	NA	E067-H3K9me3.narrowPeak	1.02641e-30	97798
hyper_cancer_BRST	839	roadmap_epigenomics	28.6332	1.87964	500	397	261	1062	1062	573	1149	62696	270819	roadmap_epigenomics H3K9me3	NA	NA	H3K9me3	NA	NA	E101-H3K9me3.narrowPeak	6.50657e-29	120761
hyper_cancer_BRST	528	roadmap_epigenomics	28.2387	1.10347	29702	398	462	62	462	307	121179	33494	150789	roadmap_epigenomics H3K4me3	NA	NA	H3K4me3	NA	NA	E058-H3K4me3.narrowPeak	1.60978e-28	45487
hyper_cancer_BRST	227	roadmap_epigenomics	27.8233	1.22096	4324	399	395	841	841	545	15432	58872	256536	roadmap_epigenomics H2BK20ac	NA	NA	H2BK20ac	NA	NA	E017-H2BK20ac.narrowPeak	4.17917e-28	200940
hyper_cancer_BRST	1088	roadmap_epigenomics	27.7649	1.34634	1950	400	354	961	961	572	6283	61246	265685	roadmap_epigenomics H4K20me1	NA	NA	H4K20me1	NA	NA	E127-H4K20me1.narrowPeak	4.76793e-28	66333
hyper_cancer_BRST	41	roadmap_epigenomics	27.3967	1.1099	20273	401	455	243	455	366	81186	42923	190782	roadmap_epigenomics H4K8ac	NA	NA	H4K8ac	NA	NA	E003-H4K8ac.narrowPeak	1.11037e-27	371568
hyper_cancer_BRST	1063	roadmap_epigenomics	27.0652	1.19181	5488	402	403	777	777	527	20098	57708	251870	roadmap_epigenomics H4K20me1	NA	NA	H4K20me1	NA	NA	E125-H4K20me1.narrowPeak	2.37605e-27	167656
hyper_cancer_BRST	807	roadmap_epigenomics	25.8787	1.10166	24297	403	463	167	463	344	98406	38899	173562	roadmap_epigenomics H3K4me3	NA	NA	H3K4me3	NA	NA	E097-H3K4me3.narrowPeak	3.64214e-26	41559
hyper_cancer_BRST	95	roadmap_epigenomics	24.9152	1.13002	11204	404	433	522	522	453	43557	51992	228411	roadmap_epigenomics H2BK12ac	NA	NA	H2BK12ac	NA	NA	E006-H2BK12ac.narrowPeak	3.3401e-25	286687
hyper_cancer_BRST	50	roadmap_epigenomics	24.7738	1.11398	15391	405	449	394	449	416	60978	47805	210990	roadmap_epigenomics H3K18ac	NA	NA	H3K18ac	NA	NA	E004-H3K18ac.narrowPeak	4.61391e-25	141228
hyper_cancer_BRST	404	roadmap_epigenomics	24.2951	2.01903	349	406	246	1078	1078	577	746	62847	271222	roadmap_epigenomics H3K9me3	NA	NA	H3K9me3	NA	NA	E040-H3K9me3.narrowPeak	1.38564e-24	108299
hyper_cancer_BRST	132	roadmap_epigenomics	24.1018	1.37256	1485	407	346	982	982	578	4686	61711	267282	roadmap_epigenomics H3K9me3	NA	NA	H3K9me3	NA	NA	E007-H3K9me3.narrowPeak	2.15362e-24	151873
hyper_cancer_BRST	225	roadmap_epigenomics	24.1015	1.16132	6768	408	419	701	701	509	25460	56428	246508	roadmap_epigenomics H2BK12ac	NA	NA	H2BK12ac	NA	NA	E017-H2BK12ac.narrowPeak	2.15362e-24	250276
hyper_cancer_BRST	544	roadmap_epigenomics	21.07	1.23724	2791	409	391	920	920	573	9791	60405	262177	roadmap_epigenomics H3K9me3	NA	NA	H3K9me3	NA	NA	E061-H3K9me3.narrowPeak	2.30987e-21	270036
hyper_cancer_BRST	989	roadmap_epigenomics	20.5524	1.58073	628	410	309	1048	1048	589	1716	62568	270252	roadmap_epigenomics H4K20me1	NA	NA	H4K20me1	NA	NA	E119-H4K20me1.narrowPeak	7.58752e-21	17542
hyper_cancer_BRST	497	roadmap_epigenomics	20.4399	1.51824	740	411	320	1037	1037	589	2106	62456	269862	roadmap_epigenomics H3K9me3	NA	NA	H3K9me3	NA	NA	E054-H3K9me3.narrowPeak	9.80769e-21	152322
hyper_cancer_BRST	116	roadmap_epigenomics	19.9554	1.19495	3770	412	402	877	877	564	13711	59426	258257	roadmap_epigenomics H2BK120ac	NA	NA	H2BK120ac	NA	NA	E007-H2BK120ac.narrowPeak	2.98536e-20	115014
hyper_cancer_BRST	624	roadmap_epigenomics	19.8803	1.79422	390	413	279	1072	1072	588	938	62806	271030	roadmap_epigenomics H3K9me3	NA	NA	H3K9me3	NA	NA	E074-H3K9me3.narrowPeak	3.54041e-20	150450
hyper_cancer_BRST	1020	roadmap_epigenomics	19.7501	1.08835	23277	414	467	182	467	354	94879	39919	177089	roadmap_epigenomics H3K4me2	NA	NA	H3K4me2	NA	NA	E122-H3K4me2.narrowPeak	4.76676e-20	99530
hyper_cancer_BRST	859	roadmap_epigenomics	19.5725	1.94637	305	415	253	1083	1083	584	676	62891	271292	roadmap_epigenomics H3K9me3	NA	NA	H3K9me3	NA	NA	E104-H3K9me3.narrowPeak	7.15726e-20	53846
hyper_cancer_BRST	102	roadmap_epigenomics	19.5662	1.1226	9378	416	441	610	610	489	36543	53818	235425	roadmap_epigenomics H3K36me3	NA	NA	H3K36me3	NA	NA	E006-H3K36me3.narrowPeak	7.2441e-20	368543
hyper_cancer_BRST	269	roadmap_epigenomics	19.141	1.1159	10344	417	445	559	559	474	40582	52852	231386	roadmap_epigenomics	NA	NA	NA	NA	NA	E021-DNase.hotspot.all.peaks.bed	1.92392e-19	111217
hyper_cancer_BRST	1032	roadmap_epigenomics	18.6965	1.13138	7634	418	431	662	662	504	29451	55562	242517	roadmap_epigenomics H3K4me1	NA	NA	H3K4me1	NA	NA	E123-H3K4me1.narrowPeak	5.34092e-19	169656
hyper_cancer_BRST	710	roadmap_epigenomics	18.3232	1.10866	11340	419	456	514	514	463	44807	51856	227161	roadmap_epigenomics	NA	NA	NA	NA	NA	E086-DNase.hotspot.fdr0.01.peaks.bed	1.25878e-18	178739
hyper_cancer_BRST	461	roadmap_epigenomics	18.1599	1.08147	28282	420	472	81	472	324	116471	34914	155497	roadmap_epigenomics H3K4me3	NA	NA	H3K4me3	NA	NA	E049-H3K4me3.narrowPeak	1.82901e-18	76610
hyper_cancer_BRST	724	roadmap_epigenomics	16.3039	2.36681	162	421	195	1096	1096	571	295	63034	271673	roadmap_epigenomics H3K9me3	NA	NA	H3K9me3	NA	NA	E087-H3K9me3.narrowPeak	1.30957e-16	39512
hyper_cancer_BRST	310	roadmap_epigenomics	16.2931	1.48658	639	422	327	1047	1047	599	1856	62557	270112	roadmap_epigenomics H3K9me3	NA	NA	H3K9me3	NA	NA	E026-H3K9me3.narrowPeak	1.3393e-16	170704
hyper_cancer_BRST	745	roadmap_epigenomics	15.691	1.07532	27604	423	474	101	474	333	113961	35592	158007	roadmap_epigenomics	NA	NA	NA	NA	NA	E090-DNase.macs2.narrowPeak	5.34548e-16	506254
hyper_cancer_BRST	736	roadmap_epigenomics	15.1532	1.07387	27609	424	475	100	475	333	114072	35587	157896	roadmap_epigenomics	NA	NA	NA	NA	NA	E089-DNase.macs2.narrowPeak	1.83962e-15	465889
hyper_cancer_BRST	56	roadmap_epigenomics	15.0736	1.25562	1692	425	387	976	976	596	5831	61504	266137	roadmap_epigenomics H3K4me1	NA	NA	H3K4me1	NA	NA	E004-H3K4me1.narrowPeak	2.20444e-15	126003
hyper_cancer_BRST	343	roadmap_epigenomics	15.0528	2.3103	156	426	201	1097	1097	575	291	63040	271677	roadmap_epigenomics H3K9me3	NA	NA	H3K9me3	NA	NA	E031-H3K9me3.narrowPeak	2.30728e-15	25310
hyper_cancer_BRST	865	roadmap_epigenomics	14.7347	1.8838	246	427	260	1089	1089	592	563	62950	271405	roadmap_epigenomics H3K9me3	NA	NA	H3K9me3	NA	NA	E105-H3K9me3.narrowPeak	4.78891e-15	72743
hyper_cancer_BRST	392	roadmap_epigenomics	13.7958	1.95344	208	428	252	1091	1091	590	459	62988	271509	roadmap_epigenomics H3K9me3	NA	NA	H3K9me3	NA	NA	E038-H3K9me3.narrowPeak	4.15023e-14	43438
hyper_cancer_BRST	831	roadmap_epigenomics	13.695	1.07101	24829	429	477	155	477	354	102437	38367	169531	roadmap_epigenomics H3K4me3	NA	NA	H3K4me3	NA	NA	E100-H3K4me3.narrowPeak	5.22279e-14	39277
hyper_cancer_BRST	1051	roadmap_epigenomics	12.6445	1.10531	7556	430	461	667	667	519	29759	55640	242209	roadmap_epigenomics H4K20me1	NA	NA	H4K20me1	NA	NA	E124-H4K20me1.narrowPeak	5.85233e-13	157675
hyper_cancer_BRST	463	roadmap_epigenomics	12.2571	1.30299	1006	431	369	1012	1012	604	3335	62190	268633	roadmap_epigenomics H3K9me3	NA	NA	H3K9me3	NA	NA	E049-H3K9me3.narrowPeak	1.42481e-12	233438
hyper_cancer_BRST	261	roadmap_epigenomics	12.043	1.35423	761	432	350	1032	1032	605	2426	62435	269542	roadmap_epigenomics H3K9me3	NA	NA	H3K9me3	NA	NA	E019-H3K9me3.narrowPeak	2.32718e-12	217990
hyper_cancer_BRST	135	roadmap_epigenomics	11.9808	1.08761	10629	433	469	544	544	482	42636	52567	229332	roadmap_epigenomics	NA	NA	NA	NA	NA	E008-DNase.hotspot.all.peaks.bed	2.67934e-12	106480
hyper_cancer_BRST	996	roadmap_epigenomics	10.9843	1.06568	20401	434	480	240	480	385	84058	42795	187910	roadmap_epigenomics H3K4me2	NA	NA	H3K4me2	NA	NA	E120-H3K4me2.narrowPeak	2.65202e-11	121957
hyper_cancer_BRST	988	roadmap_epigenomics	10.9435	1.16846	2514	435	414	929	929	593	9313	60682	262655	roadmap_epigenomics H3K9me3	NA	NA	H3K9me3	NA	NA	E119-H3K9me3.narrowPeak	2.90649e-11	271960
hyper_cancer_BRST	644	roadmap_epigenomics	10.1376	1.31812	751	436	364	1034	1034	611	2459	62445	269509	roadmap_epigenomics H3K9me3	NA	NA	H3K9me3	NA	NA	E077-H3K9me3.narrowPeak	1.85453e-10	223579
hyper_cancer_BRST	929	roadmap_epigenomics	10.0971	1.34919	641	437	353	1046	1046	612	2050	62555	269918	roadmap_epigenomics H3K9me3	NA	NA	H3K9me3	NA	NA	E114-H3K9me3.narrowPeak	2.03115e-10	103284
hyper_cancer_BRST	16	roadmap_epigenomics	9.57768	1.07292	12092	438	476	490	490	468	49141	51104	222827	roadmap_epigenomics H2A.Z	NA	NA	H2A.Z	NA	NA	E003-H2A.Z.narrowPeak	6.70145e-10	280680
hyper_cancer_BRST	224	roadmap_epigenomics	9.27287	1.08055	9148	439	473	615	615	509	36832	54048	235136	roadmap_epigenomics H2BK120ac	NA	NA	H2BK120ac	NA	NA	E017-H2BK120ac.narrowPeak	1.34893e-09	223586
hyper_cancer_BRST	877	roadmap_epigenomics	9.21248	1.2909	784	440	374	1028	1028	614	2621	62412	269347	roadmap_epigenomics H3K9me3	NA	NA	H3K9me3	NA	NA	E107-H3K9me3.narrowPeak	1.54666e-09	110664
hyper_cancer_BRST	1110	roadmap_epigenomics	8.6922	1.11464	4025	441	448	869	869	586	15643	59171	256325	roadmap_epigenomics H4K20me1	NA	NA	H4K20me1	NA	NA	E129-H4K20me1.narrowPeak	5.11306e-09	157684
hyper_cancer_BRST	751	roadmap_epigenomics	8.41783	1.32244	596	442	363	1051	1051	619	1944	62600	270024	roadmap_epigenomics H3K9me3	NA	NA	H3K9me3	NA	NA	E090-H3K9me3.narrowPeak	9.59567e-09	163903
hyper_cancer_BRST	38	roadmap_epigenomics	8.27676	1.20415	1286	443	397	996	996	612	4612	61910	267356	roadmap_epigenomics H3K9me3	NA	NA	H3K9me3	NA	NA	E003-H3K9me3.narrowPeak	1.32483e-08	307775
hyper_cancer_BRST	933	roadmap_epigenomics	8.06794	1.10738	4191	444	458	852	852	585	16393	59005	255575	roadmap_epigenomics H3K27me3	NA	NA	H3K27me3	NA	NA	E115-H3K27me3.narrowPeak	2.13797e-08	239992
hyper_cancer_BRST	735	roadmap_epigenomics	7.71682	1.06947	10016	445	478	574	574	499	40724	53180	231244	roadmap_epigenomics	NA	NA	NA	NA	NA	E089-DNase.hotspot.fdr0.01.peaks.bed	4.78788e-08	210728
hyper_cancer_BRST	1087	roadmap_epigenomics	7.42088	1.18716	1325	446	406	994	994	615	4819	61871	267149	roadmap_epigenomics H3K9me3	NA	NA	H3K9me3	NA	NA	E127-H3K9me3.narrowPeak	9.44305e-08	156059
hyper_cancer_BRST	846	roadmap_epigenomics	7.12578	1.42753	313	447	339	1082	1082	623	945	62883	271023	roadmap_epigenomics H3K9me3	NA	NA	H3K9me3	NA	NA	E102-H3K9me3.narrowPeak	1.85883e-07	148441
hyper_cancer_BRST	162	roadmap_epigenomics	7.11018	1.12391	2720	448	438	922	922	603	10465	60476	261503	roadmap_epigenomics H4K20me1	NA	NA	H4K20me1	NA	NA	E008-H4K20me1.narrowPeak	1.9225e-07	284618
hyper_cancer_BRST	315	roadmap_epigenomics	6.78532	1.0518	17687	449	487	329	487	422	73380	45509	198588	roadmap_epigenomics H3K9ac	NA	NA	H3K9ac	NA	NA	E027-H3K9ac.narrowPeak	4.05282e-07	217778
hyper_cancer_BRST	622	roadmap_epigenomics	6.63853	1.04658	25343	450	492	149	492	364	106103	37853	165865	roadmap_epigenomics H3K4me3	NA	NA	H3K4me3	NA	NA	E074-H3K4me3.narrowPeak	5.66996e-07	90313
hyper_cancer_BRST	598	roadmap_epigenomics	6.54042	1.04527	30203	451	495	57	495	334	126981	32993	144987	roadmap_epigenomics H3K27ac	NA	NA	H3K27ac	NA	NA	E071-H3K27ac.narrowPeak	7.09131e-07	152192
hyper_cancer_BRST	245	roadmap_epigenomics	6.42086	1.10562	3280	452	460	903	903	605	12831	59916	259137	roadmap_epigenomics H4K20me1	NA	NA	H4K20me1	NA	NA	E017-H4K20me1.narrowPeak	9.31811e-07	192747
hyper_cancer_BRST	13	roadmap_epigenomics	6.21266	1.06117	9950	453	481	580	580	505	40722	53246	231246	roadmap_epigenomics	NA	NA	NA	NA	NA	E003-DNase.hotspot.all.peaks.bed	1.50164e-06	111097
hyper_cancer_BRST	711	roadmap_epigenomics	6.18088	1.04432	26734	454	497	123	497	358	112185	36462	159783	roadmap_epigenomics	NA	NA	NA	NA	NA	E086-DNase.macs2.narrowPeak	1.61206e-06	655022
hyper_cancer_BRST	543	roadmap_epigenomics	6.1066	1.04405	26525	455	498	127	498	360	111309	36671	160659	roadmap_epigenomics H3K4me3	NA	NA	H3K4me3	NA	NA	E061-H3K4me3.narrowPeak	1.90857e-06	39412
hyper_cancer_BRST	143	roadmap_epigenomics	5.93329	1.10125	3235	456	464	906	906	609	12702	59961	259266	roadmap_epigenomics H2BK20ac	NA	NA	H2BK20ac	NA	NA	E008-H2BK20ac.narrowPeak	2.83836e-06	115418
hyper_cancer_BRST	278	roadmap_epigenomics	5.92299	1.05986	9779	457	482	587	587	509	40058	53417	231910	roadmap_epigenomics	NA	NA	NA	NA	NA	E022-DNase.hotspot.all.peaks.bed	2.90012e-06	119288
hyper_cancer_BRST	529	roadmap_epigenomics	5.79403	1.11276	2547	458	450	928	928	612	9891	60649	262077	roadmap_epigenomics H3K9me3	NA	NA	H3K9me3	NA	NA	E058-H3K9me3.narrowPeak	3.89427e-06	301218
hyper_cancer_BRST	506	roadmap_epigenomics	5.75001	1.08738	4174	459	470	854	854	594	16608	59022	255360	roadmap_epigenomics H3K9me3	NA	NA	H3K9me3	NA	NA	E055-H3K9me3.narrowPeak	4.30036e-06	439295
hyper_cancer_BRST	1013	roadmap_epigenomics	5.10052	1.14014	1444	460	428	985	985	624	5466	61752	266502	roadmap_epigenomics H4K20me1	NA	NA	H4K20me1	NA	NA	E121-H4K20me1.narrowPeak	1.91446e-05	116928
hyper_cancer_BRST	727	roadmap_epigenomics	5.04824	1.03914	27046	461	501	114	501	359	113847	36150	158121	roadmap_epigenomics	NA	NA	NA	NA	NA	E088-DNase.macs2.narrowPeak	2.15468e-05	530861
hyper_cancer_BRST	303	roadmap_epigenomics	4.94992	1.30536	352	462	366	1077	1077	635	1162	62844	270806	roadmap_epigenomics H3K9me3	NA	NA	H3K9me3	NA	NA	E025-H3K9me3.narrowPeak	2.69626e-05	216570
hyper_cancer_BRST	456	roadmap_epigenomics	4.85925	1.46651	175	463	332	1095	1095	630	514	63021	271454	roadmap_epigenomics H3K9me3	NA	NA	H3K9me3	NA	NA	E048-H3K9me3.narrowPeak	3.31508e-05	50842
hyper_cancer_BRST	803	roadmap_epigenomics	4.65503	1.04634	12706	464	494	474	494	477	52729	50490	219239	roadmap_epigenomics H3K27ac	NA	NA	H3K27ac	NA	NA	E097-H3K27ac.narrowPeak	5.29384e-05	194882
hyper_cancer_BRST	875	roadmap_epigenomics	4.59075	1.03705	26340	465	503	132	503	367	110960	36856	161008	roadmap_epigenomics H3K4me3	NA	NA	H3K4me3	NA	NA	E107-H3K4me3.narrowPeak	6.12526e-05	80566
hyper_cancer_BRST	153	roadmap_epigenomics	4.49086	1.10764	2031	466	457	957	957	627	7916	61165	264052	roadmap_epigenomics H3K4me1	NA	NA	H3K4me1	NA	NA	E008-H3K4me1.narrowPeak	7.69262e-05	135789
hyper_cancer_BRST	21	roadmap_epigenomics	4.46416	1.18848	714	467	404	1042	1042	638	2590	62482	269378	roadmap_epigenomics H2BK20ac	NA	NA	H2BK20ac	NA	NA	E003-H2BK20ac.narrowPeak	8.16295e-05	71242
hyper_cancer_BRST	958	roadmap_epigenomics	4.39763	1.08815	2917	468	468	915	915	617	11580	60279	260388	roadmap_epigenomics H3K36me3	NA	NA	H3K36me3	NA	NA	E117-H3K36me3.narrowPeak	9.49385e-05	316292
hyper_cancer_BRST	547	roadmap_epigenomics	4.37619	1.05538	7602	469	485	666	666	540	31196	55594	240772	roadmap_epigenomics H3K36me3	NA	NA	H3K36me3	NA	NA	E062-H3K36me3.narrowPeak	9.95314e-05	254027
hyper_cancer_BRST	515	roadmap_epigenomics	4.36536	1.08458	3136	470	471	911	911	617	12492	60060	259476	roadmap_epigenomics H3K9me3	NA	NA	H3K9me3	NA	NA	E056-H3K9me3.narrowPeak	0.000101828	314861
hyper_cancer_BRST	1086	roadmap_epigenomics	4.27427	1.18262	716	471	407	1041	1041	640	2610	62480	269358	roadmap_epigenomics H3K9me1	NA	NA	H3K9me1	NA	NA	E127-H3K9me1.narrowPeak	0.000125325	49796
hyper_cancer_BRST	1001	roadmap_epigenomics	4.19337	1.17422	761	472	410	1032	1032	638	2794	62435	269174	roadmap_epigenomics H4K20me1	NA	NA	H4K20me1	NA	NA	E120-H4K20me1.narrowPeak	0.000150665	47895
hyper_cancer_BRST	906	roadmap_epigenomics	4.19027	1.45131	154	473	336	1098	1098	636	457	63042	271511	roadmap_epigenomics H3K9me3	NA	NA	H3K9me3	NA	NA	E111-H3K9me3.narrowPeak	0.000151424	69945
hyper_cancer_BRST	335	roadmap_epigenomics	4.00063	1.05861	5928	474	483	757	757	571	24225	57268	247743	roadmap_epigenomics H3K36me3	NA	NA	H3K36me3	NA	NA	E030-H3K36me3.narrowPeak	0.000233838	180425
hyper_cancer_BRST	520	roadmap_epigenomics	3.9882	1.05584	6551	475	484	717	717	559	26849	56645	245119	roadmap_epigenomics H3K36me3	NA	NA	H3K36me3	NA	NA	E057-H3K36me3.narrowPeak	0.00024012	239856
hyper_cancer_BRST	1037	roadmap_epigenomics	3.84038	1.17006	712	476	413	1043	1043	644	2623	62484	269345	roadmap_epigenomics H3K9me1	NA	NA	H3K9me1	NA	NA	E123-H3K9me1.narrowPeak	0.000336774	22190
hyper_cancer_BRST	160	roadmap_epigenomics	3.78849	1.0986	1935	477	465	965	965	636	7601	61261	264367	roadmap_epigenomics H3K9me3	NA	NA	H3K9me3	NA	NA	E008-H3K9me3.narrowPeak	0.000378713	210482
hyper_cancer_BRST	77	roadmap_epigenomics	3.73624	1.05057	7418	478	490	674	674	547	30560	55778	241408	roadmap_epigenomics H3K36me3	NA	NA	H3K36me3	NA	NA	E005-H3K36me3.narrowPeak	0.000426245	277259
hyper_cancer_BRST	1015	roadmap_epigenomics	3.73272	1.03448	20009	479	504	256	504	413	84126	43187	187842	roadmap_epigenomics H2A.Z	NA	NA	H2A.Z	NA	NA	E122-H2A.Z.narrowPeak	0.00042881	124700
hyper_cancer_BRST	664	roadmap_epigenomics	3.69831	1.03248	25470	480	505	146	505	377	107528	37726	164440	roadmap_epigenomics H3K4me3	NA	NA	H3K4me3	NA	NA	E080-H3K4me3.narrowPeak	0.000463202	34360
hyper_cancer_BRST	1024	roadmap_epigenomics	3.69164	1.35068	196	481	351	1094	1094	642	625	63000	271343	roadmap_epigenomics H3K9me1	NA	NA	H3K9me1	NA	NA	E122-H3K9me1.narrowPeak	0.000469398	25444
hyper_cancer_BRST	18	roadmap_epigenomics	3.1947	1.1159	1139	482	446	1004	1004	644	4401	62057	267567	roadmap_epigenomics H2BK120ac	NA	NA	H2BK120ac	NA	NA	E003-H2BK120ac.narrowPeak	0.00147087	62852
hyper_cancer_BRST	597	roadmap_epigenomics	3.15924	1.12235	1014	483	442	1011	1011	645	3895	62182	268073	roadmap_epigenomics H3K9me3	NA	NA	H3K9me3	NA	NA	E070-H3K9me3.narrowPeak	0.00159269	240710
hyper_cancer_BRST	51	roadmap_epigenomics	3.12878	1.06749	3160	484	479	909	909	624	12780	60036	259188	roadmap_epigenomics H3K23ac	NA	NA	H3K23ac	NA	NA	E004-H3K23ac.narrowPeak	0.00170491	111614
hyper_cancer_BRST	720	roadmap_epigenomics	3.02925	1.093	1612	485	466	978	978	643	6361	61584	265607	roadmap_epigenomics H3K36me3	NA	NA	H3K36me3	NA	NA	E087-H3K36me3.narrowPeak	0.0021396	101692
hyper_cancer_BRST	526	roadmap_epigenomics	2.96001	1.04051	8616	486	500	628	628	538	35826	54580	236142	roadmap_epigenomics H3K36me3	NA	NA	H3K36me3	NA	NA	E058-H3K36me3.narrowPeak	0.00250426	288256
hyper_cancer_BRST	744	roadmap_epigenomics	2.91818	1.03818	9671	487	502	596	596	528	40316	53525	231652	roadmap_epigenomics	NA	NA	NA	NA	NA	E090-DNase.hotspot.fdr0.01.peaks.bed	0.0027518	219351
hyper_cancer_BRST	681	roadmap_epigenomics	2.8763	1.16535	515	488	416	1059	1059	654	1904	62681	270064	roadmap_epigenomics H3K9me3	NA	NA	H3K9me3	NA	NA	E082-H3K9me3.narrowPeak	0.00302415	165884
hyper_cancer_BRST	909	roadmap_epigenomics	2.78844	1.05398	4236	489	486	849	849	608	17356	58960	254612	roadmap_epigenomics H3K36me3	NA	NA	H3K36me3	NA	NA	E112-H3K36me3.narrowPeak	0.00369462	202958
hyper_cancer_BRST	1093	roadmap_epigenomics	2.41379	1.05128	3811	490	488	875	875	618	15647	59385	256321	roadmap_epigenomics H3K36me3	NA	NA	H3K36me3	NA	NA	E128-H3K36me3.narrowPeak	0.00873646	129088
hyper_cancer_BRST	20	roadmap_epigenomics	2.31174	1.11067	798	491	452	1025	1025	656	3096	62398	268872	roadmap_epigenomics H2BK15ac	NA	NA	H2BK15ac	NA	NA	E003-H2BK15ac.narrowPeak	0.011028	56913
hyper_cancer_BRST	131	roadmap_epigenomics	2.10652	1.02426	17492	492	513	336	513	447	73981	45704	197987	roadmap_epigenomics H3K9ac	NA	NA	H3K9ac	NA	NA	E007-H3K9ac.narrowPeak	0.0176537	313453
hyper_cancer_BRST	115	roadmap_epigenomics	2.06233	1.04639	3686	493	493	882	882	623	15199	59510	256769	roadmap_epigenomics H2AK5ac	NA	NA	H2AK5ac	NA	NA	E007-H2AK5ac.narrowPeak	0.0195052	115325
hyper_cancer_BRST	705	roadmap_epigenomics	2.0004	1.02733	11297	494	509	517	517	507	47550	51899	224418	roadmap_epigenomics H3K36me3	NA	NA	H3K36me3	NA	NA	E085-H3K36me3.narrowPeak	0.0224492	359551
hyper_cancer_BRST	884	roadmap_epigenomics	1.97804	1.15241	354	495	425	1075	1075	665	1323	62842	270645	roadmap_epigenomics H3K9me3	NA	NA	H3K9me3	NA	NA	E108-H3K9me3.narrowPeak	0.0235874	125554
hyper_cancer_BRST	979	roadmap_epigenomics	1.91485	1.02073	24258	496	517	168	517	394	103080	38938	168888	roadmap_epigenomics H2A.Z	NA	NA	H2A.Z	NA	NA	E119-H2A.Z.narrowPeak	0.0272268	137420
hyper_cancer_BRST	70	roadmap_epigenomics	1.90227	1.02704	10557	497	510	549	549	519	44432	52639	227536	roadmap_epigenomics H2BK12ac	NA	NA	H2BK12ac	NA	NA	E005-H2BK12ac.narrowPeak	0.0279703	257330
hyper_cancer_BRST	832	roadmap_epigenomics	1.88134	1.24939	139	498	389	1100	1100	662	479	63057	271489	roadmap_epigenomics H3K9me3	NA	NA	H3K9me3	NA	NA	E100-H3K9me3.narrowPeak	0.029292	148107
hyper_cancer_BRST	1074	roadmap_epigenomics	1.74758	1.36151	68	499	348	1106	1106	651	215	63128	271753	roadmap_epigenomics H3K9me3	NA	NA	H3K9me3	NA	NA	E126-H3K9me3.narrowPeak	0.0397778	12156
hyper_cancer_BRST	750	roadmap_epigenomics	1.71593	1.01895	24822	500	518	156	518	391	105608	38374	166360	roadmap_epigenomics H3K4me3	NA	NA	H3K4me3	NA	NA	E090-H3K4me3.narrowPeak	0.0426995	35082
hyper_cancer_BRST	120	roadmap_epigenomics	1.68308	1.0288	7287	501	508	677	677	562	30581	55909	241387	roadmap_epigenomics H3K14ac	NA	NA	H3K14ac	NA	NA	E007-H3K14ac.narrowPeak	0.045963	184265
hyper_cancer_BRST	726	roadmap_epigenomics	1.67945	1.02534	9753	502	511	590	590	534	41092	53443	230876	roadmap_epigenomics	NA	NA	NA	NA	NA	E088-DNase.hotspot.fdr0.01.peaks.bed	0.0462557	243070
hyper_cancer_BRST	522	roadmap_epigenomics	1.66787	1.01827	27154	503	519	112	519	378	115654	36042	156314	roadmap_epigenomics H3K4me3	NA	NA	H3K4me3	NA	NA	E057-H3K4me3.narrowPeak	0.0474112	48550
hyper_cancer_BRST	1026	roadmap_epigenomics	1.56087	1.12913	333	504	436	1080	1080	673	1270	62863	270698	roadmap_epigenomics H4K20me1	NA	NA	H4K20me1	NA	NA	E122-H4K20me1.narrowPeak	0.0605376	49463
hyper_cancer_BRST	1080	roadmap_epigenomics	1.50288	1.0303	5316	505	507	787	787	600	22260	57880	249708	roadmap_epigenomics H3K36me3	NA	NA	H3K36me3	NA	NA	E127-H3K36me3.narrowPeak	0.0690473	328746
hyper_cancer_BRST	742	roadmap_epigenomics	1.46968	1.13854	266	506	429	1087	1087	674	1006	62930	270962	roadmap_epigenomics H3K9me3	NA	NA	H3K9me3	NA	NA	E089-H3K9me3.narrowPeak	0.0743864	123498
hyper_cancer_BRST	523	roadmap_epigenomics	1.45486	1.0479	1961	507	491	959	959	652	8065	61235	263903	roadmap_epigenomics H3K9me3	NA	NA	H3K9me3	NA	NA	E057-H3K9me3.narrowPeak	0.0768158	247725
hyper_cancer_BRST	953	roadmap_epigenomics	1.4302	1.10576	417	508	459	1069	1069	679	1624	62779	270344	roadmap_epigenomics H4K20me1	NA	NA	H4K20me1	NA	NA	E116-H4K20me1.narrowPeak	0.0811452	13632
hyper_cancer_BRST	946	roadmap_epigenomics	1.38806	1.04166	2389	509	499	936	936	648	9885	60807	262083	roadmap_epigenomics H3K36me3	NA	NA	H3K36me3	NA	NA	E116-H3K36me3.narrowPeak	0.0892371	165408
hyper_cancer_BRST	538	roadmap_epigenomics	1.38027	1.0509	1588	510	489	979	979	659	6511	61608	265457	roadmap_epigenomics H3K9me3	NA	NA	H3K9me3	NA	NA	E059-H3K9me3.narrowPeak	0.090674	85245
hyper_cancer_BRST	1038	roadmap_epigenomics	1.36802	1.19955	124	511	399	1101	1101	670	445	63072	271523	roadmap_epigenomics H3K9me3	NA	NA	H3K9me3	NA	NA	E123-H3K9me3.narrowPeak	0.0930855	22134
hyper_cancer_BRST	1100	roadmap_epigenomics	1.32332	1.12306	277	512	440	1086	1086	679	1062	62919	270906	roadmap_epigenomics H4K20me1	NA	NA	H4K20me1	NA	NA	E128-H4K20me1.narrowPeak	0.102975	29814
hyper_cancer_BRST	385	roadmap_epigenomics	1.28211	1.17481	140	513	409	1099	1099	674	513	63056	271455	roadmap_epigenomics H3K9me3	NA	NA	H3K9me3	NA	NA	E037-H3K9me3.narrowPeak	0.113003	66279
hyper_cancer_BRST	535	roadmap_epigenomics	1.25783	1.03038	3807	514	506	876	876	632	15929	59389	256039	roadmap_epigenomics H3K36me3	NA	NA	H3K36me3	NA	NA	E059-H3K36me3.narrowPeak	0.119269	98759
hyper_cancer_BRST	366	roadmap_epigenomics	1.12941	1.02229	5939	515	514	756	756	595	25053	57257	246915	roadmap_epigenomics H3K36me3	NA	NA	H3K36me3	NA	NA	E034-H3K36me3.narrowPeak	0.159994	302281
hyper_cancer_BRST	775	roadmap_epigenomics	1.07762	1.02086	6215	516	516	744	744	592	26253	56981	245715	roadmap_epigenomics H3K36me3	NA	NA	H3K36me3	NA	NA	E093-H3K36me3.narrowPeak	0.179908	312139
hyper_cancer_BRST	923	roadmap_epigenomics	1.03252	1.02128	5419	517	515	779	779	604	22876	57777	249092	roadmap_epigenomics H3K36me3	NA	NA	H3K36me3	NA	NA	E114-H3K36me3.narrowPeak	0.199209	218156
hyper_cancer_BRST	970	roadmap_epigenomics	1.00715	1.02502	3644	518	512	884	884	638	15321	59552	256647	roadmap_epigenomics H3K36me3	NA	NA	H3K36me3	NA	NA	E118-H3K36me3.narrowPeak	0.210786	168899
hyper_cancer_BRST	503	roadmap_epigenomics	0.971981	1.01509	10282	519	521	563	563	534	43697	52914	228271	roadmap_epigenomics H3K36me3	NA	NA	H3K36me3	NA	NA	E055-H3K36me3.narrowPeak	0.228126	289275
hyper_cancer_BRST	763	roadmap_epigenomics	0.930396	1.01066	28111	520	525	87	525	377	120266	35085	151702	roadmap_epigenomics	NA	NA	NA	NA	NA	E092-DNase.macs2.narrowPeak	0.250567	354367
hyper_cancer_BRST	29	roadmap_epigenomics	0.845164	1.01797	4893	521	520	811	811	617	20714	58303	251254	roadmap_epigenomics H3K36me3	NA	NA	H3K36me3	NA	NA	E003-H3K36me3.narrowPeak	0.304313	323356
hyper_cancer_BRST	92	roadmap_epigenomics	0.759024	1.00975	15401	522	526	392	526	480	65794	47795	206174	roadmap_epigenomics H2A.Z	NA	NA	H2A.Z	NA	NA	E006-H2A.Z.narrowPeak	0.370364	201588
hyper_cancer_BRST	1059	roadmap_epigenomics	0.742146	1.00826	25791	523	527	140	527	397	110453	37405	161515	roadmap_epigenomics H3K4me3	NA	NA	H3K4me3	NA	NA	E125-H3K4me3.narrowPeak	0.384304	70953
hyper_cancer_BRST	133	roadmap_epigenomics	0.722531	1.01429	5272	524	522	790	790	612	22395	57924	249573	roadmap_epigenomics H4K8ac	NA	NA	H4K8ac	NA	NA	E007-H4K8ac.narrowPeak	0.401292	223591
hyper_cancer_BRST	388	roadmap_epigenomics	0.603462	1.01381	3259	525	523	905	905	651	13844	59937	258124	roadmap_epigenomics H3K36me3	NA	NA	H3K36me3	NA	NA	E038-H3K36me3.narrowPeak	0.526868	143886
hyper_cancer_BRST	1109	roadmap_epigenomics	0.598782	1.04441	321	526	496	1081	1081	701	1323	62875	270645	roadmap_epigenomics H3K9me3	NA	NA	H3K9me3	NA	NA	E129-H3K9me3.narrowPeak	0.531564	180296
hyper_cancer_BRST	941	roadmap_epigenomics	0.578117	1.01162	4031	527	524	868	868	640	17161	59165	254807	roadmap_epigenomics H4K20me1	NA	NA	H4K20me1	NA	NA	E115-H4K20me1.narrowPeak	0.556411	156913
hyper_cancer_BRST	762	roadmap_epigenomics	0.570191	1.00735	10673	528	528	542	542	533	45653	52523	226315	roadmap_epigenomics	NA	NA	NA	NA	NA	E092-DNase.hotspot.fdr0.01.peaks.bed	0.565586	194449
hyper_cancer_BRST	684	roadmap_epigenomics	0.468563	1.00372	27537	529	530	103	530	387	118259	35659	153709	roadmap_epigenomics	NA	NA	NA	NA	NA	E083-DNase.macs2.narrowPeak	0.713352	517962
hyper_cancer_BRST	47	roadmap_epigenomics	0.4097	1.0039	7613	530	529	664	664	574	32651	55583	239317	roadmap_epigenomics H2BK120ac	NA	NA	H2BK120ac	NA	NA	E004-H2BK120ac.narrowPeak	0.815356	149554
hyper_cancer_BRST	471	roadmap_epigenomics	0.408819	1.00254	26789	531	532	122	532	395	115120	36407	156848	roadmap_epigenomics H3K4me3	NA	NA	H3K4me3	NA	NA	E050-H3K4me3.narrowPeak	0.815473	62172
hyper_cancer_BRST	382	roadmap_epigenomics	0.338158	1.00304	1774	532	531	971	971	678	7612	61422	264356	roadmap_epigenomics H3K36me3	NA	NA	H3K36me3	NA	NA	E037-H3K36me3.narrowPeak	0.957754	97059
hyper_cancer_BRST	376	roadmap_epigenomics	0.321722	1.00095	6372	533	533	729	729	598	27399	56824	244569	roadmap_epigenomics H3K36me3	NA	NA	H3K36me3	NA	NA	E036-H3K36me3.narrowPeak	0.992828	328957
hyper_cancer_BRST	440	roadmap_epigenomics	0.285759	0.999353	4537	534	534	834	834	634	19537	58659	252431	roadmap_epigenomics H3K36me3	NA	NA	H3K36me3	NA	NA	E046-H3K36me3.narrowPeak	1	269270
hyper_cancer_BRST	895	roadmap_epigenomics	0.263709	0.997387	1946	535	535	963	963	678	8396	61250	263572	roadmap_epigenomics H3K36me3	NA	NA	H3K36me3	NA	NA	E110-H3K36me3.narrowPeak	1	86281
hyper_cancer_BRST	196	roadmap_epigenomics	0.242488	0.994927	1403	536	540	989	989	688	6068	61793	265900	roadmap_epigenomics H3K9me3	NA	NA	H3K9me3	NA	NA	E013-H3K9me3.narrowPeak	1	224026
hyper_cancer_BRST	487	roadmap_epigenomics	0.224663	0.988893	495	537	547	1064	1064	716	2154	62701	269814	roadmap_epigenomics H3K9me3	NA	NA	H3K9me3	NA	NA	E052-H3K9me3.narrowPeak	1	148368
hyper_cancer_BRST	823	roadmap_epigenomics	0.217195	0.983384	258	538	555	1088	1088	727	1129	62938	270839	roadmap_epigenomics H3K9me3	NA	NA	H3K9me3	NA	NA	E099-H3K9me3.narrowPeak	1	52546
hyper_cancer_BRST	349	roadmap_epigenomics	0.210552	0.995626	5862	539	538	760	760	612	25328	57334	246640	roadmap_epigenomics H3K36me3	NA	NA	H3K36me3	NA	NA	E032-H3K36me3.narrowPeak	1	342907
hyper_cancer_BRST	172	roadmap_epigenomics	0.198939	0.996833	19974	540	536	257	540	444	86146	43222	185822	roadmap_epigenomics H2A.Z	NA	NA	H2A.Z	NA	NA	E010-H2A.Z.narrowPeak	1	113391
hyper_cancer_BRST	431	roadmap_epigenomics	0.185768	0.993697	4916	541	543	810	810	631	21280	58280	250688	roadmap_epigenomics H3K36me3	NA	NA	H3K36me3	NA	NA	E045-H3K36me3.narrowPeak	1	196732
hyper_cancer_BRST	991	roadmap_epigenomics	0.182209	0.996223	20420	542	537	238	542	439	88104	42776	183864	roadmap_epigenomics H2A.Z	NA	NA	H2A.Z	NA	NA	E120-H2A.Z.narrowPeak	1	101669
hyper_cancer_BRST	190	roadmap_epigenomics	0.182179	0.978745	391	543	560	1071	1071	725	1719	62805	270249	roadmap_epigenomics H3K9me3	NA	NA	H3K9me3	NA	NA	E012-H3K9me3.narrowPeak	1	164596
hyper_cancer_BRST	226	roadmap_epigenomics	0.181196	0.992864	4148	544	544	857	857	648	17971	59048	253997	roadmap_epigenomics H2BK15ac	NA	NA	H2BK15ac	NA	NA	E017-H2BK15ac.narrowPeak	1	218422
hyper_cancer_BRST	419	roadmap_epigenomics	0.17914	0.993844	6046	545	542	751	751	613	26165	57150	245803	roadmap_epigenomics H3K36me3	NA	NA	H3K36me3	NA	NA	E043-H3K36me3.narrowPeak	1	194678
hyper_cancer_BRST	689	roadmap_epigenomics	0.150386	0.995194	27640	546	539	98	546	394	119273	35556	152695	roadmap_epigenomics H3K9ac	NA	NA	H3K9ac	NA	NA	E083-H3K9ac.narrowPeak	1	110532
hyper_cancer_BRST	93	roadmap_epigenomics	0.143988	0.987156	2457	547	550	932	932	676	10706	60739	261262	roadmap_epigenomics H2AK5ac	NA	NA	H2AK5ac	NA	NA	E006-H2AK5ac.narrowPeak	1	168841
hyper_cancer_BRST	965	roadmap_epigenomics	0.137716	0.983685	1654	548	554	977	977	693	7233	61542	264735	roadmap_epigenomics H4K20me1	NA	NA	H4K20me1	NA	NA	E117-H4K20me1.narrowPeak	1	125049
hyper_cancer_BRST	129	roadmap_epigenomics	0.133716	0.99409	19887	549	541	259	549	450	85933	43309	186035	roadmap_epigenomics H3K4me3	NA	NA	H3K4me3	NA	NA	E007-H3K4me3.narrowPeak	1	87860
hyper_cancer_BRST	453	roadmap_epigenomics	0.116813	0.983154	2218	550	556	943	943	683	9703	60978	262265	roadmap_epigenomics H3K36me3	NA	NA	H3K36me3	NA	NA	E048-H3K36me3.narrowPeak	1	130419
hyper_cancer_BRST	653	roadmap_epigenomics	0.11646	0.989539	6323	551	546	732	732	610	27470	56873	244498	roadmap_epigenomics H3K36me3	NA	NA	H3K36me3	NA	NA	E079-H3K36me3.narrowPeak	1	264270
hyper_cancer_BRST	976	roadmap_epigenomics	0.113125	0.946121	199	552	597	1093	1093	747	905	62997	271063	roadmap_epigenomics H3K9me3	NA	NA	H3K9me3	NA	NA	E118-H3K9me3.narrowPeak	1	97156
hyper_cancer_BRST	868	roadmap_epigenomics	0.111273	0.988581	5689	553	549	768	768	623	24740	57507	247228	roadmap_epigenomics H3K36me3	NA	NA	H3K36me3	NA	NA	E106-H3K36me3.narrowPeak	1	291207
hyper_cancer_BRST	469	roadmap_epigenomics	0.10733	0.988668	6210	554	548	746	746	616	27001	56986	244967	roadmap_epigenomics H3K36me3	NA	NA	H3K36me3	NA	NA	E050-H3K36me3.narrowPeak	1	262887
hyper_cancer_BRST	982	roadmap_epigenomics	0.10445	0.981068	2129	555	557	949	949	687	9333	61067	262635	roadmap_epigenomics H3K36me3	NA	NA	H3K36me3	NA	NA	E119-H3K36me3.narrowPeak	1	199451
hyper_cancer_BRST	6	roadmap_epigenomics	0.0969203	0.948919	294	556	595	1085	1085	745	1333	62902	270635	roadmap_epigenomics H3K9me3	NA	NA	H3K9me3	NA	NA	E001-H3K9me3.narrowPeak	1	176623
hyper_cancer_BRST	25	roadmap_epigenomics	0.0887055	0.957493	499	557	585	1063	1063	735	2242	62697	269726	roadmap_epigenomics H3K23ac	NA	NA	H3K23ac	NA	NA	E003-H3K23ac.narrowPeak	1	29397
hyper_cancer_BRST	1044	roadmap_epigenomics	0.0857526	0.987055	6742	558	551	704	704	604	29354	56454	242614	roadmap_epigenomics H3K36me3	NA	NA	H3K36me3	NA	NA	E124-H3K36me3.narrowPeak	1	195185
hyper_cancer_BRST	330	roadmap_epigenomics	0.0783048	0.985383	5841	559	552	762	762	624	25475	57355	246493	roadmap_epigenomics H3K36me3	NA	NA	H3K36me3	NA	NA	E029-H3K36me3.narrowPeak	1	235892
hyper_cancer_BRST	184	roadmap_epigenomics	0.0755915	0.963306	847	560	579	1020	1020	720	3782	62349	268186	roadmap_epigenomics H3K9me3	NA	NA	H3K9me3	NA	NA	E011-H3K9me3.narrowPeak	1	213408
hyper_cancer_BRST	642	roadmap_epigenomics	0.0717235	0.990931	27405	561	545	104	561	403	118548	35791	153420	roadmap_epigenomics H3K4me3	NA	NA	H3K4me3	NA	NA	E077-H3K4me3.narrowPeak	1	105921
hyper_cancer_BRST	477	roadmap_epigenomics	0.0638822	0.984717	6885	562	553	695	695	603	30039	56311	241929	roadmap_epigenomics H3K36me3	NA	NA	H3K36me3	NA	NA	E051-H3K36me3.narrowPeak	1	355966
hyper_cancer_BRST	74	roadmap_epigenomics	0.0570851	0.894823	120	563	655	1102	1102	773	577	63076	271391	roadmap_epigenomics H3K23ac	NA	NA	H3K23ac	NA	NA	E005-H3K23ac.narrowPeak	1	26232
hyper_cancer_BRST	1018	roadmap_epigenomics	0.0555338	0.972737	2249	564	567	940	940	690	9940	60947	262028	roadmap_epigenomics H3K36me3	NA	NA	H3K36me3	NA	NA	E122-H3K36me3.narrowPeak	1	156955
hyper_cancer_BRST	890	roadmap_epigenomics	0.05487	0.972685	2267	565	568	938	938	690	10020	60929	261948	roadmap_epigenomics H3K36me3	NA	NA	H3K36me3	NA	NA	E109-H3K36me3.narrowPeak	1	171700
hyper_cancer_BRST	126	roadmap_epigenomics	0.0489399	0.967572	1756	566	576	972	972	705	7803	61440	264165	roadmap_epigenomics H3K4ac	NA	NA	H3K4ac	NA	NA	E007-H3K4ac.narrowPeak	1	45606
hyper_cancer_BRST	977	roadmap_epigenomics	0.0475579	0.960467	1184	567	582	1000	1000	716	5301	62012	266667	roadmap_epigenomics H4K20me1	NA	NA	H4K20me1	NA	NA	E118-H4K20me1.narrowPeak	1	34451
hyper_cancer_BRST	54	roadmap_epigenomics	0.047063	0.834399	51	568	714	1108	1108	797	263	63145	271705	roadmap_epigenomics H3K36me3	NA	NA	H3K36me3	NA	NA	E004-H3K36me3.narrowPeak	1	16192
hyper_cancer_BRST	446	roadmap_epigenomics	0.0294386	0.96499	2236	569	577	942	942	696	9959	60960	262009	roadmap_epigenomics H3K36me3	NA	NA	H3K36me3	NA	NA	E047-H3K36me3.narrowPeak	1	150967
hyper_cancer_BRST	733	roadmap_epigenomics	0.0277846	0.892271	207	570	660	1092	1092	774	998	62989	270970	roadmap_epigenomics H3K9me3	NA	NA	H3K9me3	NA	NA	E088-H3K9me3.narrowPeak	1	161922
hyper_cancer_BRST	193	roadmap_epigenomics	0.0255151	0.979615	8237	571	559	642	642	591	36088	54959	235880	roadmap_epigenomics H3K36me3	NA	NA	H3K36me3	NA	NA	E013-H3K36me3.narrowPeak	1	304390
hyper_cancer_BRST	757	roadmap_epigenomics	0.0236025	0.974901	5367	572	565	782	782	640	23640	57829	248328	roadmap_epigenomics H3K36me3	NA	NA	H3K36me3	NA	NA	E091-H3K36me3.narrowPeak	1	240686
hyper_cancer_BRST	1039	roadmap_epigenomics	0.0221238	0.961025	2136	573	581	948	948	701	9552	61060	262416	roadmap_epigenomics H4K20me1	NA	NA	H4K20me1	NA	NA	E123-H4K20me1.narrowPeak	1	56092
hyper_cancer_BRST	187	roadmap_epigenomics	0.0144779	0.968025	4158	574	573	856	856	668	18445	59038	253523	roadmap_epigenomics H3K36me3	NA	NA	H3K36me3	NA	NA	E012-H3K36me3.narrowPeak	1	226355
hyper_cancer_BRST	683	roadmap_epigenomics	0.0131813	0.977378	9756	575	563	589	589	576	42804	53440	229164	roadmap_epigenomics	NA	NA	NA	NA	NA	E083-DNase.hotspot.fdr0.01.peaks.bed	1	218456
hyper_cancer_BRST	820	roadmap_epigenomics	0.0112731	0.969693	5312	576	571	788	788	645	23513	57884	248455	roadmap_epigenomics H3K36me3	NA	NA	H3K36me3	NA	NA	E099-H3K36me3.narrowPeak	1	192256
hyper_cancer_BRST	627	roadmap_epigenomics	0.0086306	0.969444	5902	577	572	758	758	636	26123	57294	245845	roadmap_epigenomics H3K36me3	NA	NA	H3K36me3	NA	NA	E075-H3K36me3.narrowPeak	1	274896
hyper_cancer_BRST	915	roadmap_epigenomics	0.00678192	0.972275	8240	578	569	641	641	596	36337	54956	235631	roadmap_epigenomics H3K36me3	NA	NA	H3K36me3	NA	NA	E113-H3K36me3.narrowPeak	1	279741
hyper_cancer_BRST	145	roadmap_epigenomics	0.00644003	0.977758	15016	579	562	408	579	516	65737	48180	206231	roadmap_epigenomics H3K14ac	NA	NA	H3K14ac	NA	NA	E008-H3K14ac.narrowPeak	1	181060
hyper_cancer_BRST	1099	roadmap_epigenomics	0.00625704	0.766708	72	580	769	1105	1105	818	404	63124	271564	roadmap_epigenomics H3K9me3	NA	NA	H3K9me3	NA	NA	E128-H3K9me3.narrowPeak	1	16141
hyper_cancer_BRST	925	roadmap_epigenomics	0.00576606	0.980137	24561	581	558	158	581	432	106999	38635	164969	roadmap_epigenomics H3K4me2	NA	NA	H3K4me2	NA	NA	E114-H3K4me2.narrowPeak	1	103517
hyper_cancer_BRST	360	roadmap_epigenomics	0.00570907	0.641394	24	582	893	1110	1110	862	161	63172	271807	roadmap_epigenomics H3K9me3	NA	NA	H3K9me3	NA	NA	E033-H3K9me3.narrowPeak	1	37488
hyper_cancer_BRST	142	roadmap_epigenomics	0.00541724	0.94852	2243	583	596	941	941	707	10157	60953	261811	roadmap_epigenomics H2BK15ac	NA	NA	H2BK15ac	NA	NA	E008-H2BK15ac.narrowPeak	1	52215
hyper_cancer_BRST	796	roadmap_epigenomics	0.00512095	0.96773	6455	584	574	720	720	626	28608	56741	243360	roadmap_epigenomics H3K36me3	NA	NA	H3K36me3	NA	NA	E096-H3K36me3.narrowPeak	1	338408
hyper_cancer_BRST	174	roadmap_epigenomics	0.00436765	0.967587	6782	585	575	700	700	620	30056	56414	241912	roadmap_epigenomics H3K36me3	NA	NA	H3K36me3	NA	NA	E010-H3K36me3.narrowPeak	1	378521
hyper_cancer_BRST	371	roadmap_epigenomics	0.00416094	0.93246	1363	586	616	992	992	731	6281	61833	265687	roadmap_epigenomics H3K36me3	NA	NA	H3K36me3	NA	NA	E035-H3K36me3.narrowPeak	1	184731
hyper_cancer_BRST	125	roadmap_epigenomics	0.00359401	0.949724	2714	587	594	923	923	701	12270	60482	259698	roadmap_epigenomics H3K36me3	NA	NA	H3K36me3	NA	NA	E007-H3K36me3.narrowPeak	1	177717
hyper_cancer_BRST	707	roadmap_epigenomics	0.00347186	0.978539	25137	588	561	151	588	433	109595	38059	162373	roadmap_epigenomics H3K4me3	NA	NA	H3K4me3	NA	NA	E085-H3K4me3.narrowPeak	1	43583
hyper_cancer_BRST	1068	roadmap_epigenomics	0.0031652	0.908739	774	589	636	1029	1029	751	3661	62422	268307	roadmap_epigenomics H3K36me3	NA	NA	H3K36me3	NA	NA	E126-H3K36me3.narrowPeak	1	102518
hyper_cancer_BRST	964	roadmap_epigenomics	0.00270322	0.870222	373	590	678	1073	1073	780	1843	62823	270125	roadmap_epigenomics H3K9me3	NA	NA	H3K9me3	NA	NA	E117-H3K9me3.narrowPeak	1	92941
hyper_cancer_BRST	61	roadmap_epigenomics	0.00180226	0.974594	18001	591	566	319	591	492	78902	45195	193066	roadmap_epigenomics H3K9ac	NA	NA	H3K9ac	NA	NA	E004-H3K9ac.narrowPeak	1	93628
hyper_cancer_BRST	717	roadmap_epigenomics	0.00174739	0.655413	39	592	875	1109	1109	859	256	63157	271712	roadmap_epigenomics H3K9me3	NA	NA	H3K9me3	NA	NA	E086-H3K9me3.narrowPeak	1	29188
hyper_cancer_BRST	537	roadmap_epigenomics	0.00174329	0.976482	25571	593	564	145	593	434	111609	37625	160359	roadmap_epigenomics H3K4me3	NA	NA	H3K4me3	NA	NA	E059-H3K4me3.narrowPeak	1	47608
hyper_cancer_BRST	1104	roadmap_epigenomics	0.00156896	0.9571	4926	594	587	808	808	663	22072	58270	249896	roadmap_epigenomics H3K36me3	NA	NA	H3K36me3	NA	NA	E129-H3K36me3.narrowPeak	1	239731
hyper_cancer_BRST	721	roadmap_epigenomics	0.00154033	0.925641	1475	595	621	983	983	733	6845	61721	265123	roadmap_epigenomics H3K4me1	NA	NA	H3K4me1	NA	NA	E087-H3K4me1.narrowPeak	1	167593
hyper_cancer_BRST	594	roadmap_epigenomics	0.00138533	0.953269	4202	596	592	851	851	680	18908	58994	253060	roadmap_epigenomics H3K36me3	NA	NA	H3K36me3	NA	NA	E070-H3K36me3.narrowPeak	1	132996
hyper_cancer_BRST	696	roadmap_epigenomics	0.00137028	0.962147	6819	597	580	697	697	625	30371	56377	241597	roadmap_epigenomics H3K36me3	NA	NA	H3K36me3	NA	NA	E084-H3K36me3.narrowPeak	1	327535
hyper_cancer_BRST	234	roadmap_epigenomics	0.00128358	0.964134	7893	598	578	653	653	610	35068	55303	236900	roadmap_epigenomics H3K36me3	NA	NA	H3K36me3	NA	NA	E017-H3K36me3.narrowPeak	1	352081
hyper_cancer_BRST	357	roadmap_epigenomics	0.00126066	0.936024	2151	599	608	947	947	718	9867	61045	262101	roadmap_epigenomics H3K36me3	NA	NA	H3K36me3	NA	NA	E033-H3K36me3.narrowPeak	1	134215
hyper_cancer_BRST	686	roadmap_epigenomics	0.00105952	0.893462	737	600	658	1039	1039	766	3545	62459	268423	roadmap_epigenomics H3K36me3	NA	NA	H3K36me3	NA	NA	E083-H3K36me3.narrowPeak	1	221184
hyper_cancer_BRST	814	roadmap_epigenomics	0.0010283	0.956619	5366	601	588	783	783	657	24047	57830	247921	roadmap_epigenomics H3K36me3	NA	NA	H3K36me3	NA	NA	E098-H3K36me3.narrowPeak	1	278420
hyper_cancer_BRST	340	roadmap_epigenomics	0.000990657	0.878734	562	602	669	1056	1056	776	2749	62634	269219	roadmap_epigenomics H3K36me3	NA	NA	H3K36me3	NA	NA	E031-H3K36me3.narrowPeak	1	119691
hyper_cancer_BRST	168	roadmap_epigenomics	0.000780076	0.959547	6756	603	584	702	702	630	30164	56440	241804	roadmap_epigenomics H3K36me3	NA	NA	H3K36me3	NA	NA	E009-H3K36me3.narrowPeak	1	389281
hyper_cancer_BRST	209	roadmap_epigenomics	0.000499152	0.972158	21799	604	570	206	604	460	95556	41397	176412	roadmap_epigenomics H3K9ac	NA	NA	H3K9ac	NA	NA	E015-H3K9ac.narrowPeak	1	116181
hyper_cancer_BRST	1031	roadmap_epigenomics	0.000451295	0.932567	2413	605	615	934	934	718	11105	60783	260863	roadmap_epigenomics H3K36me3	NA	NA	H3K36me3	NA	NA	E123-H3K36me3.narrowPeak	1	190885
hyper_cancer_BRST	784	roadmap_epigenomics	0.000357086	0.956017	6634	606	589	713	713	636	29719	56562	242249	roadmap_epigenomics H3K36me3	NA	NA	H3K36me3	NA	NA	E094-H3K36me3.narrowPeak	1	243089
hyper_cancer_BRST	243	roadmap_epigenomics	0.00018397	0.905883	1373	607	641	991	991	746	6508	61823	265460	roadmap_epigenomics H3K9me1	NA	NA	H3K9me1	NA	NA	E017-H3K9me1.narrowPeak	1	209164
hyper_cancer_BRST	274	roadmap_epigenomics	0.000180412	0.932599	2872	608	614	917	917	713	13210	60324	258758	roadmap_epigenomics H3K36me3	NA	NA	H3K36me3	NA	NA	E021-H3K36me3.narrowPeak	1	189961
hyper_cancer_BRST	541	roadmap_epigenomics	0.000158671	0.95448	7170	609	591	680	680	627	32155	56026	239813	roadmap_epigenomics H3K36me3	NA	NA	H3K36me3	NA	NA	E061-H3K36me3.narrowPeak	1	295338
hyper_cancer_BRST	134	roadmap_epigenomics	0.000105568	0.940122	4097	610	604	862	862	692	18678	59099	253290	roadmap_epigenomics H4K91ac	NA	NA	H4K91ac	NA	NA	E007-H4K91ac.narrowPeak	1	168054
hyper_cancer_BRST	842	roadmap_epigenomics	9.09053e-05	0.942166	4542	611	602	832	832	682	20656	58654	251312	roadmap_epigenomics H3K36me3	NA	NA	H3K36me3	NA	NA	E102-H3K36me3.narrowPeak	1	305376
hyper_cancer_BRST	482	roadmap_epigenomics	7.49365e-05	0.943653	4973	612	601	805	805	673	22574	58223	249394	roadmap_epigenomics H3K36me3	NA	NA	H3K36me3	NA	NA	E052-H3K36me3.narrowPeak	1	253329
hyper_cancer_BRST	494	roadmap_epigenomics	5.31695e-05	0.94001	4550	613	605	831	831	683	20736	58646	251232	roadmap_epigenomics H3K36me3	NA	NA	H3K36me3	NA	NA	E054-H3K36me3.narrowPeak	1	221927
hyper_cancer_BRST	489	roadmap_epigenomics	3.27703e-05	0.936713	4328	614	607	840	840	687	19793	58868	252175	roadmap_epigenomics H3K36me3	NA	NA	H3K36me3	NA	NA	E053-H3K36me3.narrowPeak	1	193851
hyper_cancer_BRST	401	roadmap_epigenomics	2.73131e-05	0.898372	1544	615	648	981	981	748	7376	61652	264592	roadmap_epigenomics H3K36me3	NA	NA	H3K36me3	NA	NA	E040-H3K36me3.narrowPeak	1	157474
hyper_cancer_BRST	139	roadmap_epigenomics	2.2308e-05	0.801783	347	616	737	1079	1079	811	1860	62849	270108	roadmap_epigenomics H2AK5ac	NA	NA	H2AK5ac	NA	NA	E008-H2AK5ac.narrowPeak	1	27219
hyper_cancer_BRST	254	roadmap_epigenomics	1.517e-05	0.784097	297	617	752	1084	1084	818	1628	62899	270340	roadmap_epigenomics H3K9me3	NA	NA	H3K9me3	NA	NA	E018-H3K9me3.narrowPeak	1	188629
hyper_cancer_BRST	2	roadmap_epigenomics	4.50006e-06	0.903586	2157	618	642	946	946	735	10236	61039	261732	roadmap_epigenomics H3K36me3	NA	NA	H3K36me3	NA	NA	E001-H3K36me3.narrowPeak	1	187276
hyper_cancer_BRST	675	roadmap_epigenomics	3.67313e-06	0.94516	8060	619	600	651	651	623	36430	55136	235538	roadmap_epigenomics	NA	NA	NA	NA	NA	E082-DNase.hotspot.fdr0.01.peaks.bed	1	195059
hyper_cancer_BRST	835	roadmap_epigenomics	2.35155e-06	0.932616	5204	620	613	793	793	675	23872	57992	248096	roadmap_epigenomics H3K36me3	NA	NA	H3K36me3	NA	NA	E101-H3K36me3.narrowPeak	1	322577
hyper_cancer_BRST	257	roadmap_epigenomics	2.11919e-06	0.919295	3485	621	625	895	895	714	16236	59711	255732	roadmap_epigenomics H3K36me3	NA	NA	H3K36me3	NA	NA	E019-H3K36me3.narrowPeak	1	162043
hyper_cancer_BRST	741	roadmap_epigenomics	2.08043e-06	0.960391	23256	622	583	183	622	463	102653	39940	169315	roadmap_epigenomics H3K4me3	NA	NA	H3K4me3	NA	NA	E089-H3K4me3.narrowPeak	1	32267
hyper_cancer_BRST	203	roadmap_epigenomics	1.78297e-06	0.823931	607	623	722	1050	1050	798	3164	62589	268804	roadmap_epigenomics H3K9me3	NA	NA	H3K9me3	NA	NA	E014-H3K9me3.narrowPeak	1	279590
hyper_cancer_BRST	294	roadmap_epigenomics	1.71753e-06	0.935661	5998	624	610	754	754	663	27409	57198	244559	roadmap_epigenomics H3K36me3	NA	NA	H3K36me3	NA	NA	E024-H3K36me3.narrowPeak	1	291642
hyper_cancer_BRST	180	roadmap_epigenomics	1.23128e-06	0.926882	4615	625	620	827	827	691	21305	58581	250663	roadmap_epigenomics H3K36me3	NA	NA	H3K36me3	NA	NA	E011-H3K36me3.narrowPeak	1	271199
hyper_cancer_BRST	640	roadmap_epigenomics	1.22182e-06	0.935028	6078	626	611	750	750	662	27789	57118	244179	roadmap_epigenomics H3K36me3	NA	NA	H3K36me3	NA	NA	E077-H3K36me3.narrowPeak	1	271512
hyper_cancer_BRST	634	roadmap_epigenomics	8.8032e-07	0.922765	4209	627	623	850	850	700	19521	58987	252447	roadmap_epigenomics H3K36me3	NA	NA	H3K36me3	NA	NA	E076-H3K36me3.narrowPeak	1	180221
hyper_cancer_BRST	42	roadmap_epigenomics	5.90836e-07	0.908688	2989	628	637	914	914	726	14089	60207	257879	roadmap_epigenomics H4K91ac	NA	NA	H4K91ac	NA	NA	E003-H4K91ac.narrowPeak	1	106841
hyper_cancer_BRST	512	roadmap_epigenomics	5.75435e-07	0.945516	10138	629	599	571	629	600	45721	53058	226247	roadmap_epigenomics H3K36me3	NA	NA	H3K36me3	NA	NA	E056-H3K36me3.narrowPeak	1	339234
hyper_cancer_BRST	670	roadmap_epigenomics	3.14034e-07	0.776305	403	630	758	1070	1070	819	2230	62793	269738	roadmap_epigenomics H3K36me3	NA	NA	H3K36me3	NA	NA	E081-H3K36me3.narrowPeak	1	55942
hyper_cancer_BRST	611	roadmap_epigenomics	2.97353e-07	0.957468	25161	631	586	150	631	456	111126	38035	160842	roadmap_epigenomics H3K27ac	NA	NA	H3K27ac	NA	NA	E073-H3K27ac.narrowPeak	1	206746
hyper_cancer_BRST	107	roadmap_epigenomics	1.6275e-07	0.912994	3738	632	632	879	879	714	17521	59458	254447	roadmap_epigenomics H3K79me1	NA	NA	H3K79me1	NA	NA	E006-H3K79me1.narrowPeak	1	327836
hyper_cancer_BRST	609	roadmap_epigenomics	1.4467e-07	0.955913	24047	633	590	172	633	465	106393	39149	165575	roadmap_epigenomics H3K9ac	NA	NA	H3K9ac	NA	NA	E072-H3K9ac.narrowPeak	1	165266
hyper_cancer_BRST	62	roadmap_epigenomics	8.44749e-08	0.512157	53	634	979	1107	1107	907	445	63143	271523	roadmap_epigenomics H3K9me3	NA	NA	H3K9me3	NA	NA	E004-H3K9me3.narrowPeak	1	65974
hyper_cancer_BRST	713	roadmap_epigenomics	4.71901e-08	0.797259	592	635	741	1052	1052	809	3188	62604	268780	roadmap_epigenomics H3K36me3	NA	NA	H3K36me3	NA	NA	E086-H3K36me3.narrowPeak	1	98071
hyper_cancer_BRST	829	roadmap_epigenomics	4.13871e-08	0.839917	1039	636	706	1007	1007	783	5307	62157	266661	roadmap_epigenomics H3K36me3	NA	NA	H3K36me3	NA	NA	E100-H3K36me3.narrowPeak	1	160236
hyper_cancer_BRST	23	roadmap_epigenomics	3.21784e-08	0.832891	958	637	716	1016	1016	790	4935	62238	267033	roadmap_epigenomics H3K14ac	NA	NA	H3K14ac	NA	NA	E003-H3K14ac.narrowPeak	1	30279
hyper_cancer_BRST	45	roadmap_epigenomics	2.65241e-08	0.952735	22960	638	593	189	638	473	101875	40236	170093	roadmap_epigenomics	NA	NA	NA	NA	NA	E004-DNase.macs2.narrowPeak	1	365531
hyper_cancer_BRST	12	roadmap_epigenomics	2.14626e-08	0.596263	105	639	931	1104	1104	891	757	63091	271211	roadmap_epigenomics H3K9me3	NA	NA	H3K9me3	NA	NA	E002-H3K9me3.narrowPeak	1	304999
hyper_cancer_BRST	141	roadmap_epigenomics	1.14547e-08	0.870535	1850	640	677	968	968	762	9106	61346	262862	roadmap_epigenomics H2BK12ac	NA	NA	H2BK12ac	NA	NA	E008-H2BK12ac.narrowPeak	1	46031
hyper_cancer_BRST	119	roadmap_epigenomics	3.52685e-09	0.935726	10473	641	609	554	641	601	47625	52723	224343	roadmap_epigenomics H2BK5ac	NA	NA	H2BK5ac	NA	NA	E007-H2BK5ac.narrowPeak	1	389307
hyper_cancer_BRST	678	roadmap_epigenomics	3.19498e-09	0.914456	5222	642	630	792	792	688	24387	57974	247581	roadmap_epigenomics H3K36me3	NA	NA	H3K36me3	NA	NA	E082-H3K36me3.narrowPeak	1	205436
hyper_cancer_BRST	407	roadmap_epigenomics	3.15598e-09	0.917236	5650	643	626	771	771	680	26297	57546	245671	roadmap_epigenomics H3K36me3	NA	NA	H3K36me3	NA	NA	E041-H3K36me3.narrowPeak	1	202883
hyper_cancer_BRST	766	roadmap_epigenomics	1.41807e-09	0.932143	9726	644	617	592	644	618	44406	53470	227562	roadmap_epigenomics H3K36me3	NA	NA	H3K36me3	NA	NA	E092-H3K36me3.narrowPeak	1	329729
hyper_cancer_BRST	709	roadmap_epigenomics	8.39901e-10	0.928554	8841	645	619	623	645	629	40539	54355	231429	roadmap_epigenomics	NA	NA	NA	NA	NA	E086-DNase.hotspot.all.peaks.bed	1	106576
hyper_cancer_BRST	567	roadmap_epigenomics	8.00788e-10	0.912223	5374	646	633	781	781	687	25147	57822	246821	roadmap_epigenomics H3K36me3	NA	NA	H3K36me3	NA	NA	E066-H3K36me3.narrowPeak	1	303391
hyper_cancer_BRST	994	roadmap_epigenomics	4.39273e-10	0.828313	1179	647	719	1002	1002	789	6102	62017	265866	roadmap_epigenomics H3K36me3	NA	NA	H3K36me3	NA	NA	E120-H3K36me3.narrowPeak	1	156861
hyper_cancer_BRST	1056	roadmap_epigenomics	2.82251e-10	0.869019	2260	648	679	939	939	755	11132	60936	260836	roadmap_epigenomics H3K36me3	NA	NA	H3K36me3	NA	NA	E125-H3K36me3.narrowPeak	1	248866
hyper_cancer_BRST	584	roadmap_epigenomics	2.72631e-10	0.945688	22430	649	598	198	649	482	100033	40766	171935	roadmap_epigenomics H3K9ac	NA	NA	H3K9ac	NA	NA	E068-H3K9ac.narrowPeak	1	183820
hyper_cancer_BRST	217	roadmap_epigenomics	1.90632e-10	0.794946	811	650	742	1024	1024	805	4376	62385	267592	roadmap_epigenomics H3K9me3	NA	NA	H3K9me3	NA	NA	E016-H3K9me3.narrowPeak	1	237078
hyper_cancer_BRST	151	roadmap_epigenomics	1.53712e-10	0.896849	4057	651	651	864	864	722	19325	59139	252643	roadmap_epigenomics H3K36me3	NA	NA	H3K36me3	NA	NA	E008-H3K36me3.narrowPeak	1	287355
hyper_cancer_BRST	17	roadmap_epigenomics	1.1878e-10	0.801468	898	652	738	1019	1019	803	4805	62298	267163	roadmap_epigenomics H2AK5ac	NA	NA	H2AK5ac	NA	NA	E003-H2AK5ac.narrowPeak	1	102315
hyper_cancer_BRST	561	roadmap_epigenomics	7.73626e-11	0.828804	1302	653	718	995	995	789	6732	61894	265236	roadmap_epigenomics H3K36me3	NA	NA	H3K36me3	NA	NA	E065-H3K36me3.narrowPeak	1	104034
hyper_cancer_BRST	157	roadmap_epigenomics	6.31382e-11	0.895572	4138	654	653	858	858	722	19734	59058	252234	roadmap_epigenomics H3K79me1	NA	NA	H3K79me1	NA	NA	E008-H3K79me1.narrowPeak	1	120368
hyper_cancer_BRST	297	roadmap_epigenomics	4.87085e-11	0.759041	588	655	774	1053	1053	827	3324	62608	268644	roadmap_epigenomics H3K9me3	NA	NA	H3K9me3	NA	NA	E024-H3K9me3.narrowPeak	1	260553
hyper_cancer_BRST	210	roadmap_epigenomics	3.10688e-11	0.784152	786	656	751	1027	1027	811	4299	62410	267669	roadmap_epigenomics H3K9me3	NA	NA	H3K9me3	NA	NA	E015-H3K9me3.narrowPeak	1	342468
hyper_cancer_BRST	499	roadmap_epigenomics	2.95246e-11	0.922745	8931	657	624	622	657	634	41166	54265	230802	roadmap_epigenomics	NA	NA	NA	NA	NA	E055-DNase.hotspot.fdr0.01.peaks.bed	1	232836
hyper_cancer_BRST	35	roadmap_epigenomics	1.70075e-11	0.836706	1567	658	710	980	980	783	8021	61629	263947	roadmap_epigenomics H3K79me1	NA	NA	H3K79me1	NA	NA	E003-H3K79me1.narrowPeak	1	133208
hyper_cancer_BRST	213	roadmap_epigenomics	1.48041e-11	0.89543	4446	659	654	837	837	717	21194	58750	250774	roadmap_epigenomics H3K36me3	NA	NA	H3K36me3	NA	NA	E016-H3K36me3.narrowPeak	1	237527
hyper_cancer_BRST	739	roadmap_epigenomics	1.29028e-11	0.902993	5346	660	643	784	784	696	25249	57850	246719	roadmap_epigenomics H3K36me3	NA	NA	H3K36me3	NA	NA	E089-H3K36me3.narrowPeak	1	233447
hyper_cancer_BRST	620	roadmap_epigenomics	1.11388e-11	0.866627	2559	661	682	927	927	757	12629	60637	259339	roadmap_epigenomics H3K36me3	NA	NA	H3K36me3	NA	NA	E074-H3K36me3.narrowPeak	1	154109
hyper_cancer_BRST	264	roadmap_epigenomics	2.8546e-12	0.890011	4275	662	662	847	847	724	20500	58921	251468	roadmap_epigenomics H3K36me3	NA	NA	H3K36me3	NA	NA	E020-H3K36me3.narrowPeak	1	225918
hyper_cancer_BRST	500	roadmap_epigenomics	2.80745e-12	0.940375	23833	663	603	176	663	481	106522	39363	165446	roadmap_epigenomics	NA	NA	NA	NA	NA	E055-DNase.macs2.narrowPeak	1	447893
hyper_cancer_BRST	591	roadmap_epigenomics	1.34408e-12	0.938811	22531	664	606	196	664	489	100937	40665	171031	roadmap_epigenomics H3K9ac	NA	NA	H3K9ac	NA	NA	E069-H3K9ac.narrowPeak	1	133030
hyper_cancer_BRST	199	roadmap_epigenomics	1.31067e-12	0.893442	4775	665	659	822	822	715	22795	58421	249173	roadmap_epigenomics H3K36me3	NA	NA	H3K36me3	NA	NA	E014-H3K36me3.narrowPeak	1	224180
hyper_cancer_BRST	30	roadmap_epigenomics	1.28632e-12	0.76829	764	666	767	1031	1031	821	4264	62432	267704	roadmap_epigenomics H3K4ac	NA	NA	H3K4ac	NA	NA	E003-H3K4ac.narrowPeak	1	34106
hyper_cancer_BRST	240	roadmap_epigenomics	7.36553e-13	0.885793	4160	667	665	855	855	729	20041	59036	251927	roadmap_epigenomics H3K79me1	NA	NA	H3K79me1	NA	NA	E017-H3K79me1.narrowPeak	1	390707
hyper_cancer_BRST	959	roadmap_epigenomics	6.15096e-13	0.913432	8196	668	631	643	668	647	38146	55000	233822	roadmap_epigenomics H3K4me1	NA	NA	H3K4me1	NA	NA	E117-H3K4me1.narrowPeak	1	156440
hyper_cancer_BRST	8	roadmap_epigenomics	4.63263e-13	0.711018	458	669	819	1067	1067	852	2764	62738	269204	roadmap_epigenomics H3K36me3	NA	NA	H3K36me3	NA	NA	E002-H3K36me3.narrowPeak	1	284665
hyper_cancer_BRST	934	roadmap_epigenomics	3.35586e-13	0.907399	7127	670	639	685	685	665	33417	56069	238551	roadmap_epigenomics H3K36me3	NA	NA	H3K36me3	NA	NA	E115-H3K36me3.narrowPeak	1	329649
hyper_cancer_BRST	44	roadmap_epigenomics	2.93252e-13	0.916047	9182	671	627	614	671	637	42570	54014	229398	roadmap_epigenomics	NA	NA	NA	NA	NA	E004-DNase.hotspot.fdr0.01.peaks.bed	1	239056
hyper_cancer_BRST	862	roadmap_epigenomics	2.05884e-13	0.900986	6183	672	646	747	747	688	29219	57013	242749	roadmap_epigenomics H3K36me3	NA	NA	H3K36me3	NA	NA	E105-H3K36me3.narrowPeak	1	267091
hyper_cancer_BRST	849	roadmap_epigenomics	1.49374e-13	0.875343	3623	673	672	887	887	744	17668	59573	254300	roadmap_epigenomics H3K36me3	NA	NA	H3K36me3	NA	NA	E103-H3K36me3.narrowPeak	1	225339
hyper_cancer_BRST	748	roadmap_epigenomics	1.35488e-13	0.90257	6549	674	644	718	718	679	30881	56647	241087	roadmap_epigenomics H3K36me3	NA	NA	H3K36me3	NA	NA	E090-H3K36me3.narrowPeak	1	278947
hyper_cancer_BRST	46	roadmap_epigenomics	5.06754e-14	0.675104	367	675	857	1074	1074	869	2333	62829	269635	roadmap_epigenomics H2AK5ac	NA	NA	H2AK5ac	NA	NA	E004-H2AK5ac.narrowPeak	1	52936
hyper_cancer_BRST	667	roadmap_epigenomics	2.45904e-15	0.901216	7456	676	645	671	676	664	35150	55740	236818	roadmap_epigenomics	NA	NA	NA	NA	NA	E081-DNase.hotspot.fdr0.01.peaks.bed	1	206969
hyper_cancer_BRST	1107	roadmap_epigenomics	2.26617e-15	0.933014	25729	677	612	142	677	477	115304	37467	156664	roadmap_epigenomics H3K4me3	NA	NA	H3K4me3	NA	NA	E129-H3K4me3.narrowPeak	1	73705
hyper_cancer_BRST	306	roadmap_epigenomics	1.54292e-15	0.883943	5111	678	666	799	799	714	24622	58085	247346	roadmap_epigenomics H3K36me3	NA	NA	H3K36me3	NA	NA	E026-H3K36me3.narrowPeak	1	262477
hyper_cancer_BRST	147	roadmap_epigenomics	9.64327e-16	0.74583	794	679	791	1026	1026	832	4562	62402	267406	roadmap_epigenomics H3K23ac	NA	NA	H3K23ac	NA	NA	E008-H3K23ac.narrowPeak	1	83800
hyper_cancer_BRST	59	roadmap_epigenomics	9.64327e-17	0.756	944	680	779	1017	1017	825	5348	62252	266620	roadmap_epigenomics H3K79me1	NA	NA	H3K79me1	NA	NA	E004-H3K79me1.narrowPeak	1	133661
hyper_cancer_BRST	876	roadmap_epigenomics	4.82164e-17	0.929262	25823	681	618	139	681	479	115981	37373	155987	roadmap_epigenomics H3K9ac	NA	NA	H3K9ac	NA	NA	E107-H3K9ac.narrowPeak	1	144282
hyper_cancer_BRST	662	roadmap_epigenomics	4.82164e-17	0.897096	7791	681	650	657	681	663	36854	55405	235114	roadmap_epigenomics H3K36me3	NA	NA	H3K36me3	NA	NA	E080-H3K36me3.narrowPeak	1	296851
hyper_cancer_BRST	1046	roadmap_epigenomics	0	0.89889	26700	683	647	124	683	485	122031	36496	149937	roadmap_epigenomics H3K4me2	NA	NA	H3K4me2	NA	NA	E124-H3K4me2.narrowPeak	1	77359
hyper_cancer_BRST	579	roadmap_epigenomics	0	0.907802	24519	683	638	161	683	494	111831	38677	160137	roadmap_epigenomics H3K27ac	NA	NA	H3K27ac	NA	NA	E068-H3K27ac.narrowPeak	1	214754
hyper_cancer_BRST	485	roadmap_epigenomics	0	0.911656	23829	683	634	177	683	498	108524	39367	163444	roadmap_epigenomics H3K4me3	NA	NA	H3K4me3	NA	NA	E052-H3K4me3.narrowPeak	1	77055
hyper_cancer_BRST	1083	roadmap_epigenomics	0	0.893714	24593	683	656	157	683	499	113187	38603	158781	roadmap_epigenomics H3K4me3	NA	NA	H3K4me3	NA	NA	E127-H3K4me3.narrowPeak	1	83206
hyper_cancer_BRST	698	roadmap_epigenomics	0	0.897109	23439	683	649	180	683	504	107854	39757	164114	roadmap_epigenomics H3K4me3	NA	NA	H3K4me3	NA	NA	E084-H3K4me3.narrowPeak	1	40172
hyper_cancer_BRST	308	roadmap_epigenomics	0	0.893496	23761	683	657	178	683	506	109538	39435	162430	roadmap_epigenomics H3K4me3	NA	NA	H3K4me3	NA	NA	E026-H3K4me3.narrowPeak	1	81497
hyper_cancer_BRST	764	roadmap_epigenomics	0	0.879986	23935	683	668	174	683	508	111305	39261	160663	roadmap_epigenomics H3K27ac	NA	NA	H3K27ac	NA	NA	E092-H3K27ac.narrowPeak	1	135084
hyper_cancer_BRST	302	roadmap_epigenomics	0	0.896401	22756	683	652	191	683	509	104887	40440	167081	roadmap_epigenomics H3K9ac	NA	NA	H3K9ac	NA	NA	E025-H3K9ac.narrowPeak	1	134764
hyper_cancer_BRST	837	roadmap_epigenomics	0	0.852551	24524	683	694	160	694	512	116008	38672	155960	roadmap_epigenomics H3K4me3	NA	NA	H3K4me3	NA	NA	E101-H3K4me3.narrowPeak	1	96777
hyper_cancer_BRST	997	roadmap_epigenomics	0	0.87834	23083	683	670	186	683	513	107653	40113	164315	roadmap_epigenomics H3K4me3	NA	NA	H3K4me3	NA	NA	E120-H3K4me3.narrowPeak	1	47139
hyper_cancer_BRST	668	roadmap_epigenomics	0	0.915686	20053	683	628	252	683	521	91569	43143	180399	roadmap_epigenomics	NA	NA	NA	NA	NA	E081-DNase.macs2.narrowPeak	1	402481
hyper_cancer_BRST	291	roadmap_epigenomics	0	0.853936	22193	683	691	201	691	525	105508	41003	166460	roadmap_epigenomics H3K9ac	NA	NA	H3K9ac	NA	NA	E023-H3K9ac.narrowPeak	1	124599
hyper_cancer_BRST	604	roadmap_epigenomics	0	0.864914	21767	683	685	207	685	525	102778	41429	169190	roadmap_epigenomics H3K27ac	NA	NA	H3K27ac	NA	NA	E072-H3K27ac.narrowPeak	1	177802
hyper_cancer_BRST	676	roadmap_epigenomics	0	0.923963	19422	683	622	269	683	525	88230	43774	183738	roadmap_epigenomics	NA	NA	NA	NA	NA	E082-DNase.macs2.narrowPeak	1	496694
hyper_cancer_BRST	238	roadmap_epigenomics	0	0.845053	22066	683	701	204	701	529	105613	41130	166355	roadmap_epigenomics H3K4me3	NA	NA	H3K4me3	NA	NA	E017-H3K4me3.narrowPeak	1	42458
hyper_cancer_BRST	1101	roadmap_epigenomics	0	0.915364	19227	683	629	275	683	529	87921	43969	184047	roadmap_epigenomics H2A.Z	NA	NA	H2A.Z	NA	NA	E129-H2A.Z.narrowPeak	1	144833
hyper_cancer_BRST	509	roadmap_epigenomics	0	0.858537	21055	683	690	224	690	532	100050	42141	171918	roadmap_epigenomics	NA	NA	NA	NA	NA	E056-DNase.macs2.narrowPeak	1	397256
hyper_cancer_BRST	844	roadmap_epigenomics	0	0.809347	23178	683	731	185	731	533	113444	40018	158524	roadmap_epigenomics H3K4me3	NA	NA	H3K4me3	NA	NA	E102-H3K4me3.narrowPeak	1	83849
hyper_cancer_BRST	577	roadmap_epigenomics	0	0.887969	19938	683	664	258	683	535	92929	43258	179039	roadmap_epigenomics H3K9ac	NA	NA	H3K9ac	NA	NA	E067-H3K9ac.narrowPeak	1	146291
hyper_cancer_BRST	746	roadmap_epigenomics	0	0.877246	19678	683	671	261	683	538	92507	43518	179461	roadmap_epigenomics H3K27ac	NA	NA	H3K27ac	NA	NA	E090-H3K27ac.narrowPeak	1	148436
hyper_cancer_BRST	1041	roadmap_epigenomics	0	0.81517	21454	683	726	212	726	540	105168	41742	166800	roadmap_epigenomics H2A.Z	NA	NA	H2A.Z	NA	NA	E124-H2A.Z.narrowPeak	1	136944
hyper_cancer_BRST	616	roadmap_epigenomics	0	0.865748	19437	683	684	266	684	544	92223	43759	179745	roadmap_epigenomics H3K9ac	NA	NA	H3K9ac	NA	NA	E073-H3K9ac.narrowPeak	1	108407
hyper_cancer_BRST	655	roadmap_epigenomics	0	0.815449	21152	683	725	223	725	544	103770	42044	168198	roadmap_epigenomics H3K4me3	NA	NA	H3K4me3	NA	NA	E079-H3K4me3.narrowPeak	1	56350
hyper_cancer_BRST	572	roadmap_epigenomics	0	0.844158	20074	683	702	251	702	545	96670	43122	175298	roadmap_epigenomics H3K27ac	NA	NA	H3K27ac	NA	NA	E067-H3K27ac.narrowPeak	1	171919
hyper_cancer_BRST	792	roadmap_epigenomics	0	0.838205	20178	683	709	246	709	546	97585	43018	174383	roadmap_epigenomics H3K4me3	NA	NA	H3K4me3	NA	NA	E095-H3K4me3.narrowPeak	1	41783
hyper_cancer_BRST	1009	roadmap_epigenomics	0	0.801837	21304	683	736	219	736	546	105548	41892	166420	roadmap_epigenomics H3K4me3	NA	NA	H3K4me3	NA	NA	E121-H3K4me3.narrowPeak	1	69266
hyper_cancer_BRST	176	roadmap_epigenomics	0	0.813107	20829	683	729	231	729	548	102479	42367	169489	roadmap_epigenomics H3K4me3	NA	NA	H3K4me3	NA	NA	E010-H3K4me3.narrowPeak	1	37783
hyper_cancer_BRST	586	roadmap_epigenomics	0	0.814208	20793	683	727	233	727	548	102228	42403	169740	roadmap_epigenomics H3K27ac	NA	NA	H3K27ac	NA	NA	E069-H3K27ac.narrowPeak	1	169807
hyper_cancer_BRST	106	roadmap_epigenomics	0	0.848005	19318	683	698	271	698	551	92946	43878	179022	roadmap_epigenomics H3K4me3	NA	NA	H3K4me3	NA	NA	E006-H3K4me3.narrowPeak	1	112065
hyper_cancer_BRST	267	roadmap_epigenomics	0	0.839066	19550	683	708	263	708	551	94656	43646	177312	roadmap_epigenomics H3K9ac	NA	NA	H3K9ac	NA	NA	E020-H3K9ac.narrowPeak	1	108585
hyper_cancer_BRST	1061	roadmap_epigenomics	0	0.782629	21327	683	755	217	755	552	107224	41869	164744	roadmap_epigenomics H3K9ac	NA	NA	H3K9ac	NA	NA	E125-H3K9ac.narrowPeak	1	92061
hyper_cancer_BRST	1047	roadmap_epigenomics	0	0.748392	22739	683	788	192	788	554	116648	40457	155320	roadmap_epigenomics H3K4me3	NA	NA	H3K4me3	NA	NA	E124-H3K4me3.narrowPeak	1	81750
hyper_cancer_BRST	501	roadmap_epigenomics	0	0.757425	22030	683	776	205	776	555	112600	41166	159368	roadmap_epigenomics H3K27ac	NA	NA	H3K27ac	NA	NA	E055-H3K27ac.narrowPeak	1	274055
hyper_cancer_BRST	816	roadmap_epigenomics	0	0.791727	20338	683	745	241	745	556	101922	42858	170046	roadmap_epigenomics H3K4me3	NA	NA	H3K4me3	NA	NA	E098-H3K4me3.narrowPeak	1	57341
hyper_cancer_BRST	883	roadmap_epigenomics	0	0.76998	20164	683	764	249	764	565	102893	43032	169075	roadmap_epigenomics H3K9ac	NA	NA	H3K9ac	NA	NA	E108-H3K9ac.narrowPeak	1	129653
hyper_cancer_BRST	242	roadmap_epigenomics	0	0.839253	18284	683	707	309	707	566	88836	44912	183132	roadmap_epigenomics H3K9ac	NA	NA	H3K9ac	NA	NA	E017-H3K9ac.narrowPeak	1	130489
hyper_cancer_BRST	618	roadmap_epigenomics	0	0.75007	20857	683	786	230	786	566	107812	42339	164156	roadmap_epigenomics H3K27ac	NA	NA	H3K27ac	NA	NA	E074-H3K27ac.narrowPeak	1	158727
hyper_cancer_BRST	373	roadmap_epigenomics	0	0.775278	19884	683	760	260	760	568	101151	43312	170817	roadmap_epigenomics H3K4me3	NA	NA	H3K4me3	NA	NA	E035-H3K4me3.narrowPeak	1	47642
hyper_cancer_BRST	1065	roadmap_epigenomics	0	0.909731	15633	683	635	387	683	568	72181	47563	199787	roadmap_epigenomics H2A.Z	NA	NA	H2A.Z	NA	NA	E126-H2A.Z.narrowPeak	1	69051
hyper_cancer_BRST	170	roadmap_epigenomics	0	0.761516	20029	683	773	255	773	570	102970	43167	168998	roadmap_epigenomics H3K4me3	NA	NA	H3K4me3	NA	NA	E009-H3K4me3.narrowPeak	1	38862
hyper_cancer_BRST	397	roadmap_epigenomics	0	0.724104	21019	683	810	226	810	573	110872	42177	161096	roadmap_epigenomics H3K4me3	NA	NA	H3K4me3	NA	NA	E039-H3K4me3.narrowPeak	1	51153
hyper_cancer_BRST	860	roadmap_epigenomics	0	0.758423	19677	683	775	262	775	573	101580	43519	170388	roadmap_epigenomics H3K27ac	NA	NA	H3K27ac	NA	NA	E105-H3K27ac.narrowPeak	1	294345
hyper_cancer_BRST	926	roadmap_epigenomics	0	0.708159	21582	683	826	209	826	573	114975	41614	156993	roadmap_epigenomics H3K4me3	NA	NA	H3K4me3	NA	NA	E114-H3K4me3.narrowPeak	1	76236
hyper_cancer_BRST	1002	roadmap_epigenomics	0	0.75114	20043	683	784	253	784	573	103915	43153	168053	roadmap_epigenomics	NA	NA	NA	NA	NA	E121-DNase.macs2.narrowPeak	1	476294
hyper_cancer_BRST	110	roadmap_epigenomics	0	0.888542	15275	683	663	398	683	581	71805	47921	200163	roadmap_epigenomics H4K8ac	NA	NA	H4K8ac	NA	NA	E006-H4K8ac.narrowPeak	1	209142
hyper_cancer_BRST	948	roadmap_epigenomics	0	0.755247	19093	683	780	279	780	581	99094	44103	172874	roadmap_epigenomics H3K4me2	NA	NA	H3K4me2	NA	NA	E116-H3K4me2.narrowPeak	1	124538
hyper_cancer_BRST	58	roadmap_epigenomics	0	0.890748	15103	683	661	405	683	583	70890	48093	201078	roadmap_epigenomics H3K4me3	NA	NA	H3K4me3	NA	NA	E004-H3K4me3.narrowPeak	1	41041
hyper_cancer_BRST	427	roadmap_epigenomics	0	0.695647	20875	683	838	228	838	583	112835	42321	159133	roadmap_epigenomics H3K4me3	NA	NA	H3K4me3	NA	NA	E044-H3K4me3.narrowPeak	1	48977
hyper_cancer_BRST	260	roadmap_epigenomics	0	0.797665	17689	683	740	328	740	584	89109	45507	182859	roadmap_epigenomics H3K9ac	NA	NA	H3K9ac	NA	NA	E019-H3K9ac.narrowPeak	1	72303
hyper_cancer_BRST	510	roadmap_epigenomics	0	0.699212	20268	683	836	244	836	588	109623	42928	162345	roadmap_epigenomics H3K27ac	NA	NA	H3K27ac	NA	NA	E056-H3K27ac.narrowPeak	1	271242
hyper_cancer_BRST	659	roadmap_epigenomics	0	0.740988	19023	683	798	282	798	588	99965	44173	172003	roadmap_epigenomics	NA	NA	NA	NA	NA	E080-DNase.macs2.narrowPeak	1	420695
hyper_cancer_BRST	802	roadmap_epigenomics	0	0.729177	19214	683	804	277	804	588	101894	43982	170074	roadmap_epigenomics	NA	NA	NA	NA	NA	E097-DNase.macs2.narrowPeak	1	492548
hyper_cancer_BRST	1021	roadmap_epigenomics	0	0.743101	18938	683	795	286	795	588	99381	44258	172587	roadmap_epigenomics H3K4me3	NA	NA	H3K4me3	NA	NA	E122-H3K4me3.narrowPeak	1	43758
hyper_cancer_BRST	1090	roadmap_epigenomics	0	0.906863	13708	683	640	445	683	589	63634	49488	208334	roadmap_epigenomics H2A.Z	NA	NA	H2A.Z	NA	NA	E128-H2A.Z.narrowPeak	1	88204
hyper_cancer_BRST	486	roadmap_epigenomics	0	0.722688	19224	683	812	276	812	590	102512	43972	169456	roadmap_epigenomics H3K9ac	NA	NA	H3K9ac	NA	NA	E052-H3K9ac.narrowPeak	1	98817
hyper_cancer_BRST	81	roadmap_epigenomics	0	0.769978	17740	683	765	324	765	591	91481	45456	180487	roadmap_epigenomics H3K4me3	NA	NA	H3K4me3	NA	NA	E005-H3K4me3.narrowPeak	1	88921
hyper_cancer_BRST	623	roadmap_epigenomics	0	0.794431	17215	683	743	349	743	592	87116	45981	184852	roadmap_epigenomics H3K9ac	NA	NA	H3K9ac	NA	NA	E074-H3K9ac.narrowPeak	1	124481
hyper_cancer_BRST	98	roadmap_epigenomics	0	0.853425	14937	683	692	411	692	595	72383	48259	199585	roadmap_epigenomics H3K18ac	NA	NA	H3K18ac	NA	NA	E006-H3K18ac.narrowPeak	1	207285
hyper_cancer_BRST	557	roadmap_epigenomics	0	0.750406	18062	683	785	317	785	595	94593	45134	177375	roadmap_epigenomics H3K9ac	NA	NA	H3K9ac	NA	NA	E063-H3K9ac.narrowPeak	1	112731
hyper_cancer_BRST	466	roadmap_epigenomics	0	0.707452	19151	683	827	278	827	596	103526	44045	168442	roadmap_epigenomics	NA	NA	NA	NA	NA	E050-DNase.macs2.narrowPeak	1	329814
hyper_cancer_BRST	539	roadmap_epigenomics	0	0.715841	18906	683	818	287	818	596	101596	44290	170372	roadmap_epigenomics H3K27ac	NA	NA	H3K27ac	NA	NA	E061-H3K27ac.narrowPeak	1	199389
hyper_cancer_BRST	1064	roadmap_epigenomics	0	0.775693	17246	683	759	347	759	596	88683	45950	183285	roadmap_epigenomics	NA	NA	NA	NA	NA	E126-DNase.macs2.narrowPeak	1	406331
hyper_cancer_BRST	216	roadmap_epigenomics	0	0.787372	16709	683	749	358	749	597	85241	46487	186727	roadmap_epigenomics H3K9ac	NA	NA	H3K9ac	NA	NA	E016-H3K9ac.narrowPeak	1	82734
hyper_cancer_BRST	421	roadmap_epigenomics	0	0.672828	20125	683	860	250	860	598	111464	43071	160504	roadmap_epigenomics H3K4me3	NA	NA	H3K4me3	NA	NA	E043-H3K4me3.narrowPeak	1	41757
hyper_cancer_BRST	878	roadmap_epigenomics	0	0.708252	18891	683	825	288	825	599	102203	44305	169765	roadmap_epigenomics H3K27ac	NA	NA	H3K27ac	NA	NA	E108-H3K27ac.narrowPeak	1	109130
hyper_cancer_BRST	87	roadmap_epigenomics	0	0.752254	17377	683	782	342	782	602	91157	45819	180811	roadmap_epigenomics H4K8ac	NA	NA	H4K8ac	NA	NA	E005-H4K8ac.narrowPeak	1	197795
hyper_cancer_BRST	253	roadmap_epigenomics	0	0.831586	15099	683	717	406	717	602	74531	48097	197437	roadmap_epigenomics H3K9ac	NA	NA	H3K9ac	NA	NA	E018-H3K9ac.narrowPeak	1	148109
hyper_cancer_BRST	732	roadmap_epigenomics	0	0.783133	16396	683	754	368	754	602	84062	46800	187906	roadmap_epigenomics H3K9ac	NA	NA	H3K9ac	NA	NA	E088-H3K9ac.narrowPeak	1	113790
hyper_cancer_BRST	1077	roadmap_epigenomics	0	0.800048	15758	683	739	383	739	602	79793	47438	192175	roadmap_epigenomics H2A.Z	NA	NA	H2A.Z	NA	NA	E127-H2A.Z.narrowPeak	1	137492
hyper_cancer_BRST	552	roadmap_epigenomics	0	0.70944	18278	683	822	310	822	605	99134	44918	172834	roadmap_epigenomics H3K27ac	NA	NA	H3K27ac	NA	NA	E063-H3K27ac.narrowPeak	1	123493
hyper_cancer_BRST	731	roadmap_epigenomics	0	0.756894	16865	683	777	355	777	605	88321	46331	183647	roadmap_epigenomics H3K4me3	NA	NA	H3K4me3	NA	NA	E088-H3K4me3.narrowPeak	1	96422
hyper_cancer_BRST	794	roadmap_epigenomics	0	0.699942	18721	683	835	297	835	605	102135	44475	169833	roadmap_epigenomics H3K27ac	NA	NA	H3K27ac	NA	NA	E096-H3K27ac.narrowPeak	1	220075
hyper_cancer_BRST	722	roadmap_epigenomics	0	0.730927	17623	683	802	332	802	606	94101	45573	177867	roadmap_epigenomics H3K4me3	NA	NA	H3K4me3	NA	NA	E087-H3K4me3.narrowPeak	1	35953
hyper_cancer_BRST	532	roadmap_epigenomics	0	0.686812	18376	683	846	307	846	612	101664	44820	170304	roadmap_epigenomics	NA	NA	NA	NA	NA	E059-DNase.macs2.narrowPeak	1	281464
hyper_cancer_BRST	462	roadmap_epigenomics	0	0.729309	17044	683	803	352	803	613	91423	46152	180545	roadmap_epigenomics H3K9ac	NA	NA	H3K9ac	NA	NA	E049-H3K9ac.narrowPeak	1	107476
hyper_cancer_BRST	788	roadmap_epigenomics	0	0.719001	17195	683	813	350	813	615	93028	46001	178940	roadmap_epigenomics H3K27ac	NA	NA	H3K27ac	NA	NA	E095-H3K27ac.narrowPeak	1	153488
hyper_cancer_BRST	1096	roadmap_epigenomics	0	0.717662	17314	683	815	346	815	615	93724	45882	178244	roadmap_epigenomics H3K4me3	NA	NA	H3K4me3	NA	NA	E128-H3K4me3.narrowPeak	1	38040
hyper_cancer_BRST	660	roadmap_epigenomics	0	0.729132	16635	683	805	359	805	616	89439	46561	182529	roadmap_epigenomics H3K27ac	NA	NA	H3K27ac	NA	NA	E080-H3K27ac.narrowPeak	1	158566
hyper_cancer_BRST	854	roadmap_epigenomics	0	0.773387	15121	683	761	403	761	616	78630	48075	193338	roadmap_epigenomics H3K27ac	NA	NA	H3K27ac	NA	NA	E104-H3K27ac.narrowPeak	1	154116
hyper_cancer_BRST	972	roadmap_epigenomics	0	0.660797	18753	683	870	296	870	616	105988	44443	165980	roadmap_epigenomics H3K4me2	NA	NA	H3K4me2	NA	NA	E118-H3K4me2.narrowPeak	1	96797
hyper_cancer_BRST	632	roadmap_epigenomics	0	0.694926	17705	683	841	327	841	617	97636	45491	174332	roadmap_epigenomics H3K27ac	NA	NA	H3K27ac	NA	NA	E076-H3K27ac.narrowPeak	1	142204
hyper_cancer_BRST	888	roadmap_epigenomics	0	0.665603	18495	683	865	304	865	617	104254	44701	167714	roadmap_epigenomics H3K27ac	NA	NA	H3K27ac	NA	NA	E109-H3K27ac.narrowPeak	1	194846
hyper_cancer_BRST	111	roadmap_epigenomics	0	0.875051	11980	683	674	496	683	618	57366	51216	214602	roadmap_epigenomics H4K91ac	NA	NA	H4K91ac	NA	NA	E006-H4K91ac.narrowPeak	1	234585
hyper_cancer_BRST	630	roadmap_epigenomics	0	0.717468	16886	683	816	354	816	618	91644	46310	180324	roadmap_epigenomics H3K9ac	NA	NA	H3K9ac	NA	NA	E075-H3K9ac.narrowPeak	1	109983
hyper_cancer_BRST	826	roadmap_epigenomics	0	0.645732	18986	683	887	283	887	618	108630	44210	163338	roadmap_epigenomics	NA	NA	NA	NA	NA	E100-DNase.macs2.narrowPeak	1	441797
hyper_cancer_BRST	73	roadmap_epigenomics	0	0.772697	14936	683	762	412	762	619	77780	48260	194188	roadmap_epigenomics H3K18ac	NA	NA	H3K18ac	NA	NA	E005-H3K18ac.narrowPeak	1	251422
hyper_cancer_BRST	246	roadmap_epigenomics	0	0.818782	13417	683	723	455	723	620	67354	49779	204614	roadmap_epigenomics H4K5ac	NA	NA	H4K5ac	NA	NA	E017-H4K5ac.narrowPeak	1	228094
hyper_cancer_BRST	737	roadmap_epigenomics	0	0.781867	14689	683	756	420	756	620	75929	48507	196039	roadmap_epigenomics H3K27ac	NA	NA	H3K27ac	NA	NA	E089-H3K27ac.narrowPeak	1	114770
hyper_cancer_BRST	822	roadmap_epigenomics	0	0.704877	17221	683	830	348	830	620	94374	45975	177594	roadmap_epigenomics H3K4me3	NA	NA	H3K4me3	NA	NA	E099-H3K4me3.narrowPeak	1	38267
hyper_cancer_BRST	985	roadmap_epigenomics	0	0.672589	18155	683	861	316	861	620	101913	45041	170055	roadmap_epigenomics H3K4me3	NA	NA	H3K4me3	NA	NA	E119-H3K4me3.narrowPeak	1	41337
hyper_cancer_BRST	549	roadmap_epigenomics	0	0.664542	18173	683	866	314	866	621	102770	45023	169198	roadmap_epigenomics H3K4me3	NA	NA	H3K4me3	NA	NA	E062-H3K4me3.narrowPeak	1	34385
hyper_cancer_BRST	146	roadmap_epigenomics	0	0.8752	11406	683	673	510	683	622	54679	51790	217289	roadmap_epigenomics H3K18ac	NA	NA	H3K18ac	NA	NA	E008-H3K18ac.narrowPeak	1	148928
hyper_cancer_BRST	900	roadmap_epigenomics	0	0.693092	17350	683	842	343	842	623	96053	45846	175915	roadmap_epigenomics H3K27ac	NA	NA	H3K27ac	NA	NA	E111-H3K27ac.narrowPeak	1	102071
hyper_cancer_BRST	911	roadmap_epigenomics	0	0.647527	18508	683	885	301	885	623	106094	44688	165874	roadmap_epigenomics H3K4me3	NA	NA	H3K4me3	NA	NA	E112-H3K4me3.narrowPeak	1	28788
hyper_cancer_BRST	378	roadmap_epigenomics	0	0.644118	18394	683	889	306	889	626	105871	44802	166097	roadmap_epigenomics H3K4me3	NA	NA	H3K4me3	NA	NA	E036-H3K4me3.narrowPeak	1	56289
hyper_cancer_BRST	91	roadmap_epigenomics	0	0.654008	17963	683	877	321	877	627	102751	45233	169217	roadmap_epigenomics	NA	NA	NA	NA	NA	E006-DNase.macs2.narrowPeak	1	343976
hyper_cancer_BRST	232	roadmap_epigenomics	0	0.717308	15779	683	817	382	817	627	86187	47417	185781	roadmap_epigenomics H3K27ac	NA	NA	H3K27ac	NA	NA	E017-H3K27ac.narrowPeak	1	179208
hyper_cancer_BRST	409	roadmap_epigenomics	0	0.622564	18823	683	905	294	905	627	110215	44373	161753	roadmap_epigenomics H3K4me3	NA	NA	H3K4me3	NA	NA	E041-H3K4me3.narrowPeak	1	57775
hyper_cancer_BRST	1052	roadmap_epigenomics	0	0.710938	15855	683	820	380	820	628	87092	47341	184876	roadmap_epigenomics	NA	NA	NA	NA	NA	E125-DNase.macs2.narrowPeak	1	363310
hyper_cancer_BRST	898	roadmap_epigenomics	0	0.636898	18308	683	897	308	897	629	106173	44888	165795	roadmap_epigenomics H3K9ac	NA	NA	H3K9ac	NA	NA	E110-H3K9ac.narrowPeak	1	89048
hyper_cancer_BRST	920	roadmap_epigenomics	0	0.709285	15664	683	823	384	823	630	86276	47532	185692	roadmap_epigenomics H2A.Z	NA	NA	H2A.Z	NA	NA	E114-H2A.Z.narrowPeak	1	88254
hyper_cancer_BRST	786	roadmap_epigenomics	0	0.702908	15990	683	833	376	833	631	88441	47206	183527	roadmap_epigenomics H3K4me3	NA	NA	H3K4me3	NA	NA	E094-H3K4me3.narrowPeak	1	88048
hyper_cancer_BRST	833	roadmap_epigenomics	0	0.617743	18621	683	911	299	911	631	109720	44575	162248	roadmap_epigenomics H3K27ac	NA	NA	H3K27ac	NA	NA	E101-H3K27ac.narrowPeak	1	137630
hyper_cancer_BRST	913	roadmap_epigenomics	0	0.632606	18225	683	900	311	900	631	106197	44971	165771	roadmap_epigenomics H3K27ac	NA	NA	H3K27ac	NA	NA	E113-H3K27ac.narrowPeak	1	130465
hyper_cancer_BRST	55	roadmap_epigenomics	0	0.874778	10682	683	675	540	683	633	51310	52514	220658	roadmap_epigenomics H3K4ac	NA	NA	H3K4ac	NA	NA	E004-H3K4ac.narrowPeak	1	176165
hyper_cancer_BRST	847	roadmap_epigenomics	0	0.684406	16558	683	850	365	850	633	92894	46638	179074	roadmap_epigenomics H3K27ac	NA	NA	H3K27ac	NA	NA	E103-H3K27ac.narrowPeak	1	119933
hyper_cancer_BRST	230	roadmap_epigenomics	0	0.841482	11270	683	705	519	705	636	55765	51926	216203	roadmap_epigenomics H3K18ac	NA	NA	H3K18ac	NA	NA	E017-H3K18ac.narrowPeak	1	267008
hyper_cancer_BRST	433	roadmap_epigenomics	0	0.622229	17729	683	906	326	906	638	104775	45467	167193	roadmap_epigenomics H3K4me3	NA	NA	H3K4me3	NA	NA	E045-H3K4me3.narrowPeak	1	50471
hyper_cancer_BRST	688	roadmap_epigenomics	0	0.771109	12867	683	763	472	763	639	67720	50329	204248	roadmap_epigenomics H3K4me3	NA	NA	H3K4me3	NA	NA	E083-H3K4me3.narrowPeak	1	112130
hyper_cancer_BRST	754	roadmap_epigenomics	0	0.58838	18842	683	941	293	941	639	114031	44354	157937	roadmap_epigenomics	NA	NA	NA	NA	NA	E091-DNase.macs2.narrowPeak	1	494226
hyper_cancer_BRST	86	roadmap_epigenomics	0	0.745165	13725	683	793	444	793	640	73787	49471	198181	roadmap_epigenomics H4K12ac	NA	NA	H4K12ac	NA	NA	E005-H4K12ac.narrowPeak	1	157094
hyper_cancer_BRST	715	roadmap_epigenomics	0	0.677133	15646	683	856	386	856	642	88940	47550	183028	roadmap_epigenomics H3K4me3	NA	NA	H3K4me3	NA	NA	E086-H3K4me3.narrowPeak	1	45295
hyper_cancer_BRST	1071	roadmap_epigenomics	0	0.710029	14653	683	821	422	821	642	81131	48543	190837	roadmap_epigenomics H3K4me3	NA	NA	H3K4me3	NA	NA	E126-H3K4me3.narrowPeak	1	53084
hyper_cancer_BRST	772	roadmap_epigenomics	0	0.59196	18182	683	934	312	934	643	110308	45014	161660	roadmap_epigenomics	NA	NA	NA	NA	NA	E093-DNase.macs2.narrowPeak	1	407674
hyper_cancer_BRST	72	roadmap_epigenomics	0	0.732167	13510	683	801	449	801	644	73651	49686	198317	roadmap_epigenomics H3K14ac	NA	NA	H3K14ac	NA	NA	E005-H3K14ac.narrowPeak	1	204575
hyper_cancer_BRST	703	roadmap_epigenomics	0	0.640205	16842	683	894	356	894	644	98467	46354	173501	roadmap_epigenomics H3K27ac	NA	NA	H3K27ac	NA	NA	E085-H3K27ac.narrowPeak	1	130213
hyper_cancer_BRST	103	roadmap_epigenomics	0	0.785752	11772	683	750	503	750	645	61357	51424	210611	roadmap_epigenomics H3K4ac	NA	NA	H3K4ac	NA	NA	E006-H3K4ac.narrowPeak	1	187915
hyper_cancer_BRST	247	roadmap_epigenomics	0	0.789361	11715	683	747	504	747	645	60861	51481	211107	roadmap_epigenomics H4K8ac	NA	NA	H4K8ac	NA	NA	E017-H4K8ac.narrowPeak	1	220348
hyper_cancer_BRST	651	roadmap_epigenomics	0	0.643127	16561	683	890	364	890	646	96751	46635	175217	roadmap_epigenomics H3K27ac	NA	NA	H3K27ac	NA	NA	E079-H3K27ac.narrowPeak	1	156961
hyper_cancer_BRST	845	roadmap_epigenomics	0	0.597929	17624	683	928	331	928	647	106817	45572	165151	roadmap_epigenomics H3K9ac	NA	NA	H3K9ac	NA	NA	E102-H3K9ac.narrowPeak	1	85190
hyper_cancer_BRST	94	roadmap_epigenomics	0	0.86258	9997	683	686	576	686	648	48651	53199	223317	roadmap_epigenomics H2BK120ac	NA	NA	H2BK120ac	NA	NA	E006-H2BK120ac.narrowPeak	1	168346
hyper_cancer_BRST	178	roadmap_epigenomics	0	0.763633	12051	683	771	493	771	649	64129	51145	207839	roadmap_epigenomics H3K27ac	NA	NA	H3K27ac	NA	NA	E011-H3K27ac.narrowPeak	1	157698
hyper_cancer_BRST	563	roadmap_epigenomics	0	0.723942	13472	683	811	452	811	649	74066	49724	197902	roadmap_epigenomics H3K4me3	NA	NA	H3K4me3	NA	NA	E065-H3K4me3.narrowPeak	1	39937
hyper_cancer_BRST	565	roadmap_epigenomics	0	0.592448	17565	683	933	333	933	650	107113	45631	164855	roadmap_epigenomics H3K27ac	NA	NA	H3K27ac	NA	NA	E066-H3K27ac.narrowPeak	1	117410
hyper_cancer_BRST	625	roadmap_epigenomics	0	0.650344	15654	683	881	385	881	650	91414	47542	180554	roadmap_epigenomics H3K27ac	NA	NA	H3K27ac	NA	NA	E075-H3K27ac.narrowPeak	1	146156
hyper_cancer_BRST	1089	roadmap_epigenomics	0	0.689169	14402	683	845	429	845	652	81552	48794	190416	roadmap_epigenomics	NA	NA	NA	NA	NA	E128-DNase.macs2.narrowPeak	1	363409
hyper_cancer_BRST	37	roadmap_epigenomics	0	0.708601	13505	683	824	451	824	653	75395	49691	196573	roadmap_epigenomics H3K9ac	NA	NA	H3K9ac	NA	NA	E003-H3K9ac.narrowPeak	1	90320
hyper_cancer_BRST	69	roadmap_epigenomics	0	0.724607	12905	683	809	470	809	654	71125	50291	200843	roadmap_epigenomics H2BK120ac	NA	NA	H2BK120ac	NA	NA	E005-H2BK120ac.narrowPeak	1	261077
hyper_cancer_BRST	973	roadmap_epigenomics	0	0.562843	17777	683	955	323	955	654	111553	45419	160415	roadmap_epigenomics H3K4me3	NA	NA	H3K4me3	NA	NA	E118-H3K4me3.narrowPeak	1	58469
hyper_cancer_BRST	235	roadmap_epigenomics	0	0.789218	10765	683	748	536	748	656	56148	52431	215820	roadmap_epigenomics H3K4ac	NA	NA	H3K4ac	NA	NA	E017-H3K4ac.narrowPeak	1	243226
hyper_cancer_BRST	798	roadmap_epigenomics	0	0.662315	14789	683	868	417	868	656	85852	48407	186116	roadmap_epigenomics H3K4me3	NA	NA	H3K4me3	NA	NA	E096-H3K4me3.narrowPeak	1	96339
hyper_cancer_BRST	475	roadmap_epigenomics	0	0.617308	15991	683	913	375	913	657	96365	47205	175603	roadmap_epigenomics	NA	NA	NA	NA	NA	E051-DNase.macs2.narrowPeak	1	314771
hyper_cancer_BRST	658	roadmap_epigenomics	0	0.88042	8837	683	667	624	683	658	42391	54359	229577	roadmap_epigenomics	NA	NA	NA	NA	NA	E080-DNase.hotspot.fdr0.01.peaks.bed	1	215754
hyper_cancer_BRST	88	roadmap_epigenomics	0	0.67837	14037	683	854	439	854	659	80566	49159	191402	roadmap_epigenomics H4K91ac	NA	NA	H4K91ac	NA	NA	E005-H4K91ac.narrowPeak	1	249700
hyper_cancer_BRST	777	roadmap_epigenomics	0	0.598562	16365	683	927	369	927	660	100251	46831	171717	roadmap_epigenomics H3K4me3	NA	NA	H3K4me3	NA	NA	E093-H3K4me3.narrowPeak	1	37430
hyper_cancer_BRST	866	roadmap_epigenomics	0	0.590679	16592	683	936	362	936	660	102278	46604	169690	roadmap_epigenomics H3K27ac	NA	NA	H3K27ac	NA	NA	E106-H3K27ac.narrowPeak	1	184663
hyper_cancer_BRST	191	roadmap_epigenomics	0	0.703289	13033	683	832	467	832	661	73368	50163	198600	roadmap_epigenomics H3K27ac	NA	NA	H3K27ac	NA	NA	E013-H3K27ac.narrowPeak	1	139247
hyper_cancer_BRST	569	roadmap_epigenomics	0	0.589269	16187	683	937	373	937	664	100309	47009	171659	roadmap_epigenomics H3K4me3	NA	NA	H3K4me3	NA	NA	E066-H3K4me3.narrowPeak	1	92123
hyper_cancer_BRST	82	roadmap_epigenomics	0	0.700464	12441	683	834	480	834	666	70501	50755	201467	roadmap_epigenomics H3K79me1	NA	NA	H3K79me1	NA	NA	E005-H3K79me1.narrowPeak	1	225905
hyper_cancer_BRST	759	roadmap_epigenomics	0	0.602027	15626	683	926	388	926	666	96009	47570	175959	roadmap_epigenomics H3K4me3	NA	NA	H3K4me3	NA	NA	E091-H3K4me3.narrowPeak	1	33506
hyper_cancer_BRST	248	roadmap_epigenomics	0	0.818026	9695	683	724	594	724	667	49322	53501	222646	roadmap_epigenomics H4K91ac	NA	NA	H4K91ac	NA	NA	E017-H4K91ac.narrowPeak	1	263824
hyper_cancer_BRST	935	roadmap_epigenomics	0	0.813742	9701	683	728	593	728	668	49564	53495	222404	roadmap_epigenomics H3K4me1	NA	NA	H3K4me1	NA	NA	E115-H3K4me1.narrowPeak	1	130974
hyper_cancer_BRST	905	roadmap_epigenomics	0	0.652674	13644	683	878	446	878	669	80694	49552	191274	roadmap_epigenomics H3K9ac	NA	NA	H3K9ac	NA	NA	E111-H3K9ac.narrowPeak	1	73605
hyper_cancer_BRST	415	roadmap_epigenomics	0	0.562425	16342	683	956	370	956	670	104102	46854	167866	roadmap_epigenomics H3K4me3	NA	NA	H3K4me3	NA	NA	E042-H3K4me3.narrowPeak	1	58330
hyper_cancer_BRST	518	roadmap_epigenomics	0	0.577812	15796	683	946	381	946	670	99481	47400	172487	roadmap_epigenomics	NA	NA	NA	NA	NA	E057-DNase.macs2.narrowPeak	1	290414
hyper_cancer_BRST	122	roadmap_epigenomics	0	0.733099	10850	683	800	531	800	671	59946	52346	212022	roadmap_epigenomics H3K23ac	NA	NA	H3K23ac	NA	NA	E007-H3K23ac.narrowPeak	1	240450
hyper_cancer_BRST	508	roadmap_epigenomics	0	0.867853	8065	683	681	650	683	671	39231	55131	232737	roadmap_epigenomics	NA	NA	NA	NA	NA	E056-DNase.hotspot.fdr0.01.peaks.bed	1	223756
hyper_cancer_BRST	694	roadmap_epigenomics	0	0.596836	15223	683	930	400	930	671	94406	47973	177562	roadmap_epigenomics H3K27ac	NA	NA	H3K27ac	NA	NA	E084-H3K27ac.narrowPeak	1	121599
hyper_cancer_BRST	457	roadmap_epigenomics	0	0.61787	14525	683	910	427	910	673	88578	48671	183390	roadmap_epigenomics H3K27ac	NA	NA	H3K27ac	NA	NA	E049-H3K27ac.narrowPeak	1	126928
hyper_cancer_BRST	359	roadmap_epigenomics	0	0.602473	14881	683	924	414	924	674	92003	48315	179965	roadmap_epigenomics H3K4me3	NA	NA	H3K4me3	NA	NA	E033-H3K4me3.narrowPeak	1	42900
hyper_cancer_BRST	840	roadmap_epigenomics	0	0.56811	15583	683	952	389	952	675	99410	47613	172558	roadmap_epigenomics H3K27ac	NA	NA	H3K27ac	NA	NA	E102-H3K27ac.narrowPeak	1	127540
hyper_cancer_BRST	801	roadmap_epigenomics	0	0.84911	8096	683	697	648	697	676	40120	55100	231848	roadmap_epigenomics	NA	NA	NA	NA	NA	E097-DNase.hotspot.fdr0.01.peaks.bed	1	154137
hyper_cancer_BRST	309	roadmap_epigenomics	0	0.611048	14253	683	917	432	917	677	87781	48943	184187	roadmap_epigenomics H3K9ac	NA	NA	H3K9ac	NA	NA	E026-H3K9ac.narrowPeak	1	80130
hyper_cancer_BRST	966	roadmap_epigenomics	0	0.506747	16446	683	983	366	983	677	111440	46750	160528	roadmap_epigenomics	NA	NA	NA	NA	NA	E118-DNase.macs2.narrowPeak	1	278135
hyper_cancer_BRST	1102	roadmap_epigenomics	0	0.602427	14637	683	925	423	925	677	90699	48559	181269	roadmap_epigenomics H3K27ac	NA	NA	H3K27ac	NA	NA	E129-H3K27ac.narrowPeak	1	145040
hyper_cancer_BRST	548	roadmap_epigenomics	0	0.697462	11374	683	837	513	837	678	65099	51822	206869	roadmap_epigenomics H3K4me1	NA	NA	H3K4me1	NA	NA	E062-H3K4me1.narrowPeak	1	122215
hyper_cancer_BRST	559	roadmap_epigenomics	0	0.707219	10953	683	828	527	828	679	62189	52243	209779	roadmap_epigenomics H3K27ac	NA	NA	H3K27ac	NA	NA	E065-H3K27ac.narrowPeak	1	141744
hyper_cancer_BRST	1091	roadmap_epigenomics	0	0.610376	14216	683	920	434	920	679	87647	48980	184321	roadmap_epigenomics H3K27ac	NA	NA	H3K27ac	NA	NA	E128-H3K27ac.narrowPeak	1	84034
hyper_cancer_BRST	304	roadmap_epigenomics	0	0.623093	13368	683	904	458	904	682	81856	49828	190112	roadmap_epigenomics H3K27ac	NA	NA	H3K27ac	NA	NA	E026-H3K27ac.narrowPeak	1	107738
hyper_cancer_BRST	928	roadmap_epigenomics	0	0.499755	15975	683	987	377	987	682	109787	47221	162181	roadmap_epigenomics H3K9ac	NA	NA	H3K9ac	NA	NA	E114-H3K9ac.narrowPeak	1	72035
hyper_cancer_BRST	346	roadmap_epigenomics	0	0.50212	15475	683	985	390	985	686	106721	47721	165247	roadmap_epigenomics	NA	NA	NA	NA	NA	E032-DNase.macs2.narrowPeak	1	359432
hyper_cancer_BRST	1023	roadmap_epigenomics	0	0.583119	14319	683	945	430	945	686	90946	48877	181022	roadmap_epigenomics H3K9ac	NA	NA	H3K9ac	NA	NA	E122-H3K9ac.narrowPeak	1	64268
hyper_cancer_BRST	827	roadmap_epigenomics	0	0.620252	12962	683	909	468	909	687	79902	50234	192066	roadmap_epigenomics H3K27ac	NA	NA	H3K27ac	NA	NA	E100-H3K27ac.narrowPeak	1	163059
hyper_cancer_BRST	1011	roadmap_epigenomics	0	0.589233	13873	683	938	441	938	687	87876	49323	184092	roadmap_epigenomics H3K9ac	NA	NA	H3K9ac	NA	NA	E121-H3K9ac.narrowPeak	1	104109
hyper_cancer_BRST	1085	roadmap_epigenomics	0	0.507968	15287	683	982	397	982	687	104928	47909	167040	roadmap_epigenomics H3K9ac	NA	NA	H3K9ac	NA	NA	E127-H3K9ac.narrowPeak	1	78344
hyper_cancer_BRST	337	roadmap_epigenomics	0	0.505729	15169	683	984	402	984	690	104555	48027	167413	roadmap_epigenomics H3K4me3	NA	NA	H3K4me3	NA	NA	E030-H3K4me3.narrowPeak	1	53825
hyper_cancer_BRST	637	roadmap_epigenomics	0	0.652514	11385	683	879	512	879	691	68515	51811	203453	roadmap_epigenomics H3K9ac	NA	NA	H3K9ac	NA	NA	E076-H3K9ac.narrowPeak	1	60933
hyper_cancer_BRST	917	roadmap_epigenomics	0	0.570192	13898	683	950	440	950	691	89980	49298	181988	roadmap_epigenomics H3K4me3	NA	NA	H3K4me3	NA	NA	E113-H3K4me3.narrowPeak	1	195051
hyper_cancer_BRST	220	roadmap_epigenomics	0	0.612497	12540	683	916	478	916	692	78282	50656	193686	roadmap_epigenomics	NA	NA	NA	NA	NA	E017-DNase.macs2.narrowPeak	1	398322
hyper_cancer_BRST	231	roadmap_epigenomics	0	0.872459	6587	683	676	716	716	692	32004	56609	239964	roadmap_epigenomics H3K23ac	NA	NA	H3K23ac	NA	NA	E017-H3K23ac.narrowPeak	1	154421
hyper_cancer_BRST	1049	roadmap_epigenomics	0	0.519445	14717	683	975	419	975	692	100317	48479	171651	roadmap_epigenomics H3K9ac	NA	NA	H3K9ac	NA	NA	E124-H3K9ac.narrowPeak	1	72712
hyper_cancer_BRST	368	roadmap_epigenomics	0	0.509581	14771	683	980	418	980	694	101838	48425	170130	roadmap_epigenomics H3K4me3	NA	NA	H3K4me3	NA	NA	E034-H3K4me3.narrowPeak	1	37099
hyper_cancer_BRST	68	roadmap_epigenomics	0	0.762791	8599	683	772	629	772	695	46546	54597	225422	roadmap_epigenomics H2AK5ac	NA	NA	H2AK5ac	NA	NA	E005-H2AK5ac.narrowPeak	1	229838
hyper_cancer_BRST	241	roadmap_epigenomics	0	0.866197	6382	683	683	726	726	697	31221	56814	240747	roadmap_epigenomics H3K79me2	NA	NA	H3K79me2	NA	NA	E017-H3K79me2.narrowPeak	1	283489
hyper_cancer_BRST	1054	roadmap_epigenomics	0	0.561175	13508	683	957	450	957	697	88756	49688	183212	roadmap_epigenomics H3K27ac	NA	NA	H3K27ac	NA	NA	E125-H3K27ac.narrowPeak	1	117667
hyper_cancer_BRST	1098	roadmap_epigenomics	0	0.576738	13113	683	947	465	947	698	84917	50083	187051	roadmap_epigenomics H3K9ac	NA	NA	H3K9ac	NA	NA	E128-H3K9ac.narrowPeak	1	50427
hyper_cancer_BRST	312	roadmap_epigenomics	0	0.824167	6891	683	721	693	721	699	35165	56305	236803	roadmap_epigenomics H3K36me3	NA	NA	H3K36me3	NA	NA	E027-H3K36me3.narrowPeak	1	455242
hyper_cancer_BRST	643	roadmap_epigenomics	0	0.532062	13639	683	966	447	966	699	92720	49557	179248	roadmap_epigenomics H3K9ac	NA	NA	H3K9ac	NA	NA	E077-H3K9ac.narrowPeak	1	96984
hyper_cancer_BRST	159	roadmap_epigenomics	0	0.665666	10493	683	864	552	864	700	62616	52703	209352	roadmap_epigenomics H3K9ac	NA	NA	H3K9ac	NA	NA	E008-H3K9ac.narrowPeak	1	146435
hyper_cancer_BRST	222	roadmap_epigenomics	0	0.859391	6380	683	689	727	727	700	31430	56816	240538	roadmap_epigenomics H2AK5ac	NA	NA	H2AK5ac	NA	NA	E017-H2AK5ac.narrowPeak	1	296191
hyper_cancer_BRST	465	roadmap_epigenomics	0	0.779336	7652	683	757	660	757	700	40855	55544	231113	roadmap_epigenomics	NA	NA	NA	NA	NA	E050-DNase.hotspot.fdr0.01.peaks.bed	1	156461
hyper_cancer_BRST	990	roadmap_epigenomics	0	0.603227	12021	683	922	494	922	700	76224	51175	195744	roadmap_epigenomics	NA	NA	NA	NA	NA	E120-DNase.macs2.narrowPeak	1	386802
hyper_cancer_BRST	97	roadmap_epigenomics	0	0.803625	6939	683	734	690	734	702	36189	56257	235779	roadmap_epigenomics H3K14ac	NA	NA	H3K14ac	NA	NA	E006-H3K14ac.narrowPeak	1	124602
hyper_cancer_BRST	897	roadmap_epigenomics	0	0.539254	13319	683	963	459	963	702	90074	49877	181894	roadmap_epigenomics H3K4me3	NA	NA	H3K4me3	NA	NA	E110-H3K4me3.narrowPeak	1	51780
hyper_cancer_BRST	1004	roadmap_epigenomics	0	0.587562	12433	683	942	481	942	702	80015	50763	191953	roadmap_epigenomics H3K27ac	NA	NA	H3K27ac	NA	NA	E121-H3K27ac.narrowPeak	1	118013
hyper_cancer_BRST	645	roadmap_epigenomics	0	0.588734	12267	683	940	487	940	703	78963	50929	193005	roadmap_epigenomics H3K27ac	NA	NA	H3K27ac	NA	NA	E078-H3K27ac.narrowPeak	1	97357
hyper_cancer_BRST	1073	roadmap_epigenomics	0	0.602766	11392	683	923	511	923	706	72699	51804	199269	roadmap_epigenomics H3K9ac	NA	NA	H3K9ac	NA	NA	E126-H3K9ac.narrowPeak	1	50774
hyper_cancer_BRST	716	roadmap_epigenomics	0	0.583426	11792	683	943	502	943	709	76756	51404	195212	roadmap_epigenomics H3K9ac	NA	NA	H3K9ac	NA	NA	E086-H3K9ac.narrowPeak	1	45056
hyper_cancer_BRST	197	roadmap_epigenomics	0	0.552101	12078	683	959	491	959	711	81509	51118	190459	roadmap_epigenomics H3K27ac	NA	NA	H3K27ac	NA	NA	E014-H3K27ac.narrowPeak	1	149305
hyper_cancer_BRST	228	roadmap_epigenomics	0	0.660124	9986	683	871	578	871	711	60204	53210	211764	roadmap_epigenomics H2BK5ac	NA	NA	H2BK5ac	NA	NA	E017-H2BK5ac.narrowPeak	1	166240
hyper_cancer_BRST	459	roadmap_epigenomics	0	0.860115	5838	683	688	763	763	711	28778	57358	243190	roadmap_epigenomics H3K36me3	NA	NA	H3K36me3	NA	NA	E049-H3K36me3.narrowPeak	1	236346
hyper_cancer_BRST	734	roadmap_epigenomics	0	0.792382	6695	683	744	706	744	711	35380	56501	236588	roadmap_epigenomics	NA	NA	NA	NA	NA	E089-DNase.hotspot.all.peaks.bed	1	103455
hyper_cancer_BRST	755	roadmap_epigenomics	0	0.540002	12171	683	962	488	962	711	83327	51025	188641	roadmap_epigenomics H3K27ac	NA	NA	H3K27ac	NA	NA	E091-H3K27ac.narrowPeak	1	113305
hyper_cancer_BRST	351	roadmap_epigenomics	0	0.477478	13308	683	1001	460	1001	715	97483	49888	174485	roadmap_epigenomics H3K4me3	NA	NA	H3K4me3	NA	NA	E032-H3K4me3.narrowPeak	1	31445
hyper_cancer_BRST	206	roadmap_epigenomics	0	0.86143	5413	683	687	780	780	717	26675	57783	245293	roadmap_epigenomics H3K36me3	NA	NA	H3K36me3	NA	NA	E015-H3K36me3.narrowPeak	1	252862
hyper_cancer_BRST	390	roadmap_epigenomics	0	0.473679	13246	683	1006	462	1006	717	97613	49950	174355	roadmap_epigenomics H3K4me3	NA	NA	H3K4me3	NA	NA	E038-H3K4me3.narrowPeak	1	51945
hyper_cancer_BRST	448	roadmap_epigenomics	0	0.46595	13252	683	1008	461	1008	717	98681	49944	173287	roadmap_epigenomics H3K4me3	NA	NA	H3K4me3	NA	NA	E047-H3K4me3.narrowPeak	1	39646
hyper_cancer_BRST	524	roadmap_epigenomics	0	0.483707	12871	683	998	471	998	717	94066	50325	177902	roadmap_epigenomics H3K27ac	NA	NA	H3K27ac	NA	NA	E058-H3K27ac.narrowPeak	1	155128
hyper_cancer_BRST	550	roadmap_epigenomics	0	0.476107	13036	683	1003	466	1003	717	96036	50160	175932	roadmap_epigenomics H3K9ac	NA	NA	H3K9ac	NA	NA	E062-H3K9ac.narrowPeak	1	142245
hyper_cancer_BRST	78	roadmap_epigenomics	0	0.62805	10238	683	902	569	902	718	64012	52958	207956	roadmap_epigenomics H3K4ac	NA	NA	H3K4ac	NA	NA	E005-H3K4ac.narrowPeak	1	228291
hyper_cancer_BRST	152	roadmap_epigenomics	0	0.747407	7155	683	789	682	789	718	39681	56041	232287	roadmap_epigenomics H3K4ac	NA	NA	H3K4ac	NA	NA	E008-H3K4ac.narrowPeak	1	70528
hyper_cancer_BRST	693	roadmap_epigenomics	0	0.48198	12759	683	999	473	999	718	93612	50437	178356	roadmap_epigenomics	NA	NA	NA	NA	NA	E084-DNase.macs2.narrowPeak	1	291514
hyper_cancer_BRST	761	roadmap_epigenomics	0	0.741876	7318	683	796	676	796	718	40808	55878	231160	roadmap_epigenomics	NA	NA	NA	NA	NA	E092-DNase.hotspot.all.peaks.bed	1	92923
hyper_cancer_BRST	1066	roadmap_epigenomics	0	0.662834	9467	683	867	605	867	718	57114	53729	214854	roadmap_epigenomics H3K27ac	NA	NA	H3K27ac	NA	NA	E126-H3K27ac.narrowPeak	1	91281
hyper_cancer_BRST	185	roadmap_epigenomics	0	0.646564	9771	683	886	588	886	719	59968	53425	212000	roadmap_epigenomics H3K27ac	NA	NA	H3K27ac	NA	NA	E012-H3K27ac.narrowPeak	1	157441
hyper_cancer_BRST	600	roadmap_epigenomics	0	0.852104	5475	683	695	778	778	719	27242	57721	244726	roadmap_epigenomics H3K36me3	NA	NA	H3K36me3	NA	NA	E071-H3K36me3.narrowPeak	1	193708
hyper_cancer_BRST	811	roadmap_epigenomics	0	0.489783	12409	683	994	482	994	720	90519	50787	181449	roadmap_epigenomics	NA	NA	NA	NA	NA	E098-DNase.macs2.narrowPeak	1	349611
hyper_cancer_BRST	825	roadmap_epigenomics	0	0.745307	7131	683	792	684	792	720	39648	56065	232320	roadmap_epigenomics	NA	NA	NA	NA	NA	E100-DNase.hotspot.fdr0.01.peaks.bed	1	170809
hyper_cancer_BRST	1072	roadmap_epigenomics	0	0.868217	5123	683	680	797	797	720	25085	58073	246883	roadmap_epigenomics H3K79me2	NA	NA	H3K79me2	NA	NA	E126-H3K79me2.narrowPeak	1	155868
hyper_cancer_BRST	71	roadmap_epigenomics	0	0.591089	10599	683	935	547	935	722	69146	52597	202822	roadmap_epigenomics H2BK5ac	NA	NA	H2BK5ac	NA	NA	E005-H2BK5ac.narrowPeak	1	229007
hyper_cancer_BRST	363	roadmap_epigenomics	0	0.428257	13433	683	1032	454	1032	723	105152	49763	166816	roadmap_epigenomics	NA	NA	NA	NA	NA	E034-DNase.macs2.narrowPeak	1	416773
hyper_cancer_BRST	474	roadmap_epigenomics	0	0.728639	7162	683	806	681	806	723	40589	56034	231379	roadmap_epigenomics	NA	NA	NA	NA	NA	E051-DNase.hotspot.fdr0.01.peaks.bed	1	133477
hyper_cancer_BRST	183	roadmap_epigenomics	0	0.526387	11230	683	968	520	968	724	79157	51966	192811	roadmap_epigenomics H3K9ac	NA	NA	H3K9ac	NA	NA	E011-H3K9ac.narrowPeak	1	58342
hyper_cancer_BRST	202	roadmap_epigenomics	0	0.595426	10349	683	932	558	932	724	67310	52847	204658	roadmap_epigenomics H3K9ac	NA	NA	H3K9ac	NA	NA	E014-H3K9ac.narrowPeak	1	74764
hyper_cancer_BRST	319	roadmap_epigenomics	0	0.457075	12623	683	1014	477	1014	725	96061	50573	175907	roadmap_epigenomics	NA	NA	NA	NA	NA	E028-DNase.macs2.narrowPeak	1	248088
hyper_cancer_BRST	1033	roadmap_epigenomics	0	0.434527	13182	683	1027	464	1027	725	102684	50014	169284	roadmap_epigenomics H3K4me2	NA	NA	H3K4me2	NA	NA	E123-H3K4me2.narrowPeak	1	93359
hyper_cancer_BRST	83	roadmap_epigenomics	0	0.649077	9301	683	884	612	884	726	57123	53895	214845	roadmap_epigenomics H3K79me2	NA	NA	H3K79me2	NA	NA	E005-H3K79me2.narrowPeak	1	154836
hyper_cancer_BRST	229	roadmap_epigenomics	0	0.746671	6661	683	790	710	790	728	37067	56535	234901	roadmap_epigenomics H3K14ac	NA	NA	H3K14ac	NA	NA	E017-H3K14ac.narrowPeak	1	195283
hyper_cancer_BRST	332	roadmap_epigenomics	0	0.460303	12077	683	1010	492	1010	728	92245	51119	179723	roadmap_epigenomics H3K4me3	NA	NA	H3K4me3	NA	NA	E029-H3K4me3.narrowPeak	1	29603
hyper_cancer_BRST	442	roadmap_epigenomics	0	0.453399	12309	683	1016	485	1016	728	94618	50887	177350	roadmap_epigenomics H3K4me3	NA	NA	H3K4me3	NA	NA	E046-H3K4me3.narrowPeak	1	33282
hyper_cancer_BRST	1016	roadmap_epigenomics	0	0.517217	11008	683	977	525	977	728	78784	52188	193184	roadmap_epigenomics H3K27ac	NA	NA	H3K27ac	NA	NA	E122-H3K27ac.narrowPeak	1	71513
hyper_cancer_BRST	1108	roadmap_epigenomics	0	0.703326	7514	683	831	670	831	728	43780	55682	228188	roadmap_epigenomics H3K79me2	NA	NA	H3K79me2	NA	NA	E129-H3K79me2.narrowPeak	1	217633
hyper_cancer_BRST	554	roadmap_epigenomics	0	0.807001	5626	683	733	773	773	730	29377	57570	242591	roadmap_epigenomics H3K36me3	NA	NA	H3K36me3	NA	NA	E063-H3K36me3.narrowPeak	1	257239
hyper_cancer_BRST	838	roadmap_epigenomics	0	0.478974	11532	683	1000	507	1000	730	86454	51664	185514	roadmap_epigenomics H3K9ac	NA	NA	H3K9ac	NA	NA	E101-H3K9ac.narrowPeak	1	104204
hyper_cancer_BRST	52	roadmap_epigenomics	0	0.617497	9500	683	912	603	912	733	60569	53696	211399	roadmap_epigenomics H3K27ac	NA	NA	H3K27ac	NA	NA	E004-H3K27ac.narrowPeak	1	144882
hyper_cancer_BRST	880	roadmap_epigenomics	0	0.847052	4821	683	699	816	816	733	24161	58375	247807	roadmap_epigenomics H3K36me3	NA	NA	H3K36me3	NA	NA	E108-H3K36me3.narrowPeak	1	243253
hyper_cancer_BRST	27	roadmap_epigenomics	0	0.610938	9502	683	918	602	918	734	61085	53694	210883	roadmap_epigenomics H3K27ac	NA	NA	H3K27ac	NA	NA	E003-H3K27ac.narrowPeak	1	166867
hyper_cancer_BRST	743	roadmap_epigenomics	0	0.75183	6241	683	783	737	783	734	34597	56955	237371	roadmap_epigenomics	NA	NA	NA	NA	NA	E090-DNase.hotspot.all.peaks.bed	1	99336
hyper_cancer_BRST	892	roadmap_epigenomics	0	0.494856	10910	683	989	530	989	734	80665	52286	191303	roadmap_epigenomics H3K4me3	NA	NA	H3K4me3	NA	NA	E109-H3K4me3.narrowPeak	1	65120
hyper_cancer_BRST	581	roadmap_epigenomics	0	0.84977	4620	683	696	826	826	735	23099	58576	248869	roadmap_epigenomics H3K36me3	NA	NA	H3K36me3	NA	NA	E068-H3K36me3.narrowPeak	1	230989
hyper_cancer_BRST	384	roadmap_epigenomics	0	0.432081	11997	683	1029	495	1029	736	95631	51199	176337	roadmap_epigenomics H3K4me3	NA	NA	H3K4me3	NA	NA	E037-H3K4me3.narrowPeak	1	49582
hyper_cancer_BRST	613	roadmap_epigenomics	0	0.853255	4540	683	693	833	833	736	22619	58656	249349	roadmap_epigenomics H3K36me3	NA	NA	H3K36me3	NA	NA	E073-H3K36me3.narrowPeak	1	202211
hyper_cancer_BRST	1014	roadmap_epigenomics	0	0.508307	10617	683	981	545	981	736	77323	52579	194645	roadmap_epigenomics	NA	NA	NA	NA	NA	E122-DNase.macs2.narrowPeak	1	241384
hyper_cancer_BRST	1060	roadmap_epigenomics	0	0.686789	7194	683	847	679	847	736	42853	56002	229115	roadmap_epigenomics H3K79me2	NA	NA	H3K79me2	NA	NA	E125-H3K79me2.narrowPeak	1	204539
hyper_cancer_BRST	100	roadmap_epigenomics	0	0.656061	7860	683	874	655	874	737	48403	55336	223565	roadmap_epigenomics H3K27ac	NA	NA	H3K27ac	NA	NA	E006-H3K27ac.narrowPeak	1	144175
hyper_cancer_BRST	606	roadmap_epigenomics	0	0.832999	4831	683	715	815	815	738	24582	58365	247386	roadmap_epigenomics H3K36me3	NA	NA	H3K36me3	NA	NA	E072-H3K36me3.narrowPeak	1	221931
hyper_cancer_BRST	723	roadmap_epigenomics	0	0.56868	9937	683	951	581	951	738	67187	53259	204781	roadmap_epigenomics H3K9ac	NA	NA	H3K9ac	NA	NA	E087-H3K9ac.narrowPeak	1	62373
hyper_cancer_BRST	870	roadmap_epigenomics	0	0.474686	10941	683	1004	528	1004	738	83244	52255	188724	roadmap_epigenomics H3K4me3	NA	NA	H3K4me3	NA	NA	E106-H3K4me3.narrowPeak	1	68911
hyper_cancer_BRST	943	roadmap_epigenomics	0	0.47416	10993	683	1005	526	1005	738	83640	52203	188328	roadmap_epigenomics H2A.Z	NA	NA	H2A.Z	NA	NA	E116-H2A.Z.narrowPeak	1	84293
hyper_cancer_BRST	1097	roadmap_epigenomics	0	0.749483	6216	683	787	743	787	738	34557	56980	237411	roadmap_epigenomics H3K79me2	NA	NA	H3K79me2	NA	NA	E128-H3K79me2.narrowPeak	1	160156
hyper_cancer_BRST	43	roadmap_epigenomics	0	0.724797	6403	683	808	725	808	739	36611	56793	235357	roadmap_epigenomics	NA	NA	NA	NA	NA	E004-DNase.hotspot.all.peaks.bed	1	114549
hyper_cancer_BRST	281	roadmap_epigenomics	0	0.597643	9476	683	929	604	929	739	61979	53720	209989	roadmap_epigenomics H3K27ac	NA	NA	H3K27ac	NA	NA	E022-H3K27ac.narrowPeak	1	140385
hyper_cancer_BRST	588	roadmap_epigenomics	0	0.843245	4504	683	703	835	835	740	22686	58692	249282	roadmap_epigenomics H3K36me3	NA	NA	H3K36me3	NA	NA	E069-H3K36me3.narrowPeak	1	210244
hyper_cancer_BRST	771	roadmap_epigenomics	0	0.690453	6888	683	843	694	843	740	40931	56308	231037	roadmap_epigenomics	NA	NA	NA	NA	NA	E093-DNase.hotspot.fdr0.01.peaks.bed	1	133694
hyper_cancer_BRST	978	roadmap_epigenomics	0	0.429332	11693	683	1031	505	1031	740	94074	51503	177894	roadmap_epigenomics	NA	NA	NA	NA	NA	E119-DNase.macs2.narrowPeak	1	292961
hyper_cancer_BRST	299	roadmap_epigenomics	0	0.803243	5003	683	735	804	804	741	26295	58193	245673	roadmap_epigenomics H3K36me3	NA	NA	H3K36me3	NA	NA	E025-H3K36me3.narrowPeak	1	257768
hyper_cancer_BRST	1022	roadmap_epigenomics	0	0.764023	5679	683	770	769	770	741	31125	57517	240843	roadmap_epigenomics H3K79me2	NA	NA	H3K79me2	NA	NA	E122-H3K79me2.narrowPeak	1	181710
hyper_cancer_BRST	1040	roadmap_epigenomics	0	0.436118	11335	683	1025	515	1025	741	90797	51861	181171	roadmap_epigenomics	NA	NA	NA	NA	NA	E124-DNase.macs2.narrowPeak	1	295756
hyper_cancer_BRST	63	roadmap_epigenomics	0	0.767024	5566	683	768	774	774	742	30416	57630	241552	roadmap_epigenomics H4K8ac	NA	NA	H4K8ac	NA	NA	E004-H4K8ac.narrowPeak	1	131599
hyper_cancer_BRST	455	roadmap_epigenomics	0	0.432187	11311	683	1028	516	1028	742	91189	51885	180779	roadmap_epigenomics H3K4me3	NA	NA	H3K4me3	NA	NA	E048-H3K4me3.narrowPeak	1	54033
hyper_cancer_BRST	753	roadmap_epigenomics	0	0.677547	6959	683	855	687	855	742	41999	56237	229969	roadmap_epigenomics	NA	NA	NA	NA	NA	E091-DNase.hotspot.fdr0.01.peaks.bed	1	214583
hyper_cancer_BRST	887	roadmap_epigenomics	0	0.397534	11857	683	1046	499	1046	743	99944	51339	172024	roadmap_epigenomics	NA	NA	NA	NA	NA	E109-DNase.macs2.narrowPeak	1	334408
hyper_cancer_BRST	647	roadmap_epigenomics	0	0.768957	5336	683	766	785	785	745	29125	57860	242843	roadmap_epigenomics H3K36me3	NA	NA	H3K36me3	NA	NA	E078-H3K36me3.narrowPeak	1	225977
hyper_cancer_BRST	773	roadmap_epigenomics	0	0.489641	10446	683	996	556	996	745	78319	52750	193649	roadmap_epigenomics H3K27ac	NA	NA	H3K27ac	NA	NA	E093-H3K27ac.narrowPeak	1	114849
hyper_cancer_BRST	873	roadmap_epigenomics	0	0.812012	4668	683	730	823	823	745	24324	58528	247644	roadmap_epigenomics H3K36me3	NA	NA	H3K36me3	NA	NA	E107-H3K36me3.narrowPeak	1	192972
hyper_cancer_BRST	949	roadmap_epigenomics	0	0.450374	10772	683	1019	535	1019	746	85208	52424	186760	roadmap_epigenomics H3K4me3	NA	NA	H3K4me3	NA	NA	E116-H3K4me3.narrowPeak	1	76188
hyper_cancer_BRST	140	roadmap_epigenomics	0	0.808492	4637	683	732	825	825	747	24261	58559	247707	roadmap_epigenomics H2BK120ac	NA	NA	H2BK120ac	NA	NA	E008-H2BK120ac.narrowPeak	1	97797
hyper_cancer_BRST	927	roadmap_epigenomics	0	0.684788	6667	683	849	708	849	747	39957	56529	232011	roadmap_epigenomics H3K79me2	NA	NA	H3K79me2	NA	NA	E114-H3K79me2.narrowPeak	1	178931
hyper_cancer_BRST	800	roadmap_epigenomics	0	0.706704	6283	683	829	734	829	749	36746	56913	235222	roadmap_epigenomics	NA	NA	NA	NA	NA	E097-DNase.hotspot.all.peaks.bed	1	99615
hyper_cancer_BRST	902	roadmap_epigenomics	0	0.845538	4084	683	700	863	863	749	20544	59112	251424	roadmap_epigenomics H3K36me3	NA	NA	H3K36me3	NA	NA	E111-H3K36me3.narrowPeak	1	219883
hyper_cancer_BRST	250	roadmap_epigenomics	0	0.834943	4178	683	713	853	853	750	21257	59018	250711	roadmap_epigenomics H3K36me3	NA	NA	H3K36me3	NA	NA	E018-H3K36me3.narrowPeak	1	167107
hyper_cancer_BRST	725	roadmap_epigenomics	0	0.718519	6037	683	814	752	814	750	34855	57159	237113	roadmap_epigenomics	NA	NA	NA	NA	NA	E088-DNase.hotspot.all.peaks.bed	1	112224
hyper_cancer_BRST	323	roadmap_epigenomics	0	0.425783	10716	683	1033	538	1033	751	88153	52480	183815	roadmap_epigenomics H3K4me3	NA	NA	H3K4me3	NA	NA	E028-H3K4me3.narrowPeak	1	55009
hyper_cancer_BRST	674	roadmap_epigenomics	0	0.733449	5630	683	799	772	799	751	31999	57566	239969	roadmap_epigenomics	NA	NA	NA	NA	NA	E082-DNase.hotspot.all.peaks.bed	1	115813
hyper_cancer_BRST	992	roadmap_epigenomics	0	0.522862	9647	683	971	598	971	751	69694	53549	202274	roadmap_epigenomics H3K27ac	NA	NA	H3K27ac	NA	NA	E120-H3K27ac.narrowPeak	1	89697
hyper_cancer_BRST	130	roadmap_epigenomics	0	0.836656	4057	683	711	864	864	753	20610	59139	251358	roadmap_epigenomics H3K79me1	NA	NA	H3K79me1	NA	NA	E007-H3K79me1.narrowPeak	1	189270
hyper_cancer_BRST	986	roadmap_epigenomics	0	0.64217	7078	683	891	686	891	753	44647	56118	227321	roadmap_epigenomics H3K79me2	NA	NA	H3K79me2	NA	NA	E119-H3K79me2.narrowPeak	1	189435
hyper_cancer_BRST	531	roadmap_epigenomics	0	0.695429	6230	683	839	740	839	754	36959	56966	235009	roadmap_epigenomics	NA	NA	NA	NA	NA	E059-DNase.hotspot.fdr0.01.peaks.bed	1	188468
hyper_cancer_BRST	1028	roadmap_epigenomics	0	0.449071	10297	683	1020	562	1020	755	82240	52899	189728	roadmap_epigenomics H2A.Z	NA	NA	H2A.Z	NA	NA	E123-H2A.Z.narrowPeak	1	128667
hyper_cancer_BRST	782	roadmap_epigenomics	0	0.452682	10239	683	1017	568	1017	756	81396	52957	190572	roadmap_epigenomics H3K27ac	NA	NA	H3K27ac	NA	NA	E094-H3K27ac.narrowPeak	1	98227
hyper_cancer_BRST	90	roadmap_epigenomics	0	0.669993	6380	683	862	727	862	757	39038	56816	232930	roadmap_epigenomics	NA	NA	NA	NA	NA	E006-DNase.hotspot.fdr0.01.peaks.bed	1	175028
hyper_cancer_BRST	288	roadmap_epigenomics	0	0.7912	4302	683	746	843	843	757	22987	58894	248981	roadmap_epigenomics H3K36me3	NA	NA	H3K36me3	NA	NA	E023-H3K36me3.narrowPeak	1	228763
hyper_cancer_BRST	425	roadmap_epigenomics	0	0.650661	6663	683	880	709	880	757	41708	56533	230260	roadmap_epigenomics H3K36me3	NA	NA	H3K36me3	NA	NA	E044-H3K36me3.narrowPeak	1	227748
hyper_cancer_BRST	682	roadmap_epigenomics	0	0.683894	6261	683	851	736	851	757	37675	56935	234293	roadmap_epigenomics	NA	NA	NA	NA	NA	E083-DNase.hotspot.all.peaks.bed	1	98469
hyper_cancer_BRST	223	roadmap_epigenomics	0	0.754648	4833	683	781	814	814	759	26893	58363	245075	roadmap_epigenomics H2AK9ac	NA	NA	H2AK9ac	NA	NA	E017-H2AK9ac.narrowPeak	1	85399
hyper_cancer_BRST	403	roadmap_epigenomics	0	0.399514	10513	683	1044	551	1044	759	90595	52683	181373	roadmap_epigenomics H3K4me3	NA	NA	H3K4me3	NA	NA	E040-H3K4me3.narrowPeak	1	63506
hyper_cancer_BRST	790	roadmap_epigenomics	0	0.828024	3821	683	720	874	874	759	19613	59375	252355	roadmap_epigenomics H3K36me3	NA	NA	H3K36me3	NA	NA	E095-H3K36me3.narrowPeak	1	283273
hyper_cancer_BRST	657	roadmap_epigenomics	0	0.67413	6241	683	859	737	859	760	38028	56955	233940	roadmap_epigenomics	NA	NA	NA	NA	NA	E080-DNase.hotspot.all.peaks.bed	1	118468
hyper_cancer_BRST	852	roadmap_epigenomics	0	0.5208	8738	683	972	626	972	760	64056	54458	207912	roadmap_epigenomics H3K9ac	NA	NA	H3K9ac	NA	NA	E103-H3K9ac.narrowPeak	1	111505
hyper_cancer_BRST	921	roadmap_epigenomics	0	0.360958	10792	683	1067	532	1067	761	98801	52404	173167	roadmap_epigenomics H3K27ac	NA	NA	H3K27ac	NA	NA	E114-H3K27ac.narrowPeak	1	69552
hyper_cancer_BRST	355	roadmap_epigenomics	0	0.382371	10581	683	1056	548	1056	762	93739	52615	178229	roadmap_epigenomics	NA	NA	NA	NA	NA	E033-DNase.macs2.narrowPeak	1	279513
hyper_cancer_BRST	1006	roadmap_epigenomics	0	0.841627	3374	683	704	900	900	762	17081	59822	254887	roadmap_epigenomics H3K36me3	NA	NA	H3K36me3	NA	NA	E121-H3K36me3.narrowPeak	1	200998
hyper_cancer_BRST	108	roadmap_epigenomics	0	0.551283	8113	683	960	645	960	763	57342	55083	214626	roadmap_epigenomics H3K9ac	NA	NA	H3K9ac	NA	NA	E006-H3K9ac.narrowPeak	1	193126
hyper_cancer_BRST	533	roadmap_epigenomics	0	0.550859	8111	683	961	646	961	763	57364	55085	214604	roadmap_epigenomics H3K27ac	NA	NA	H3K27ac	NA	NA	E059-H3K27ac.narrowPeak	1	103962
hyper_cancer_BRST	570	roadmap_epigenomics	0	0.448535	9782	683	1022	586	1022	764	78850	53414	193118	roadmap_epigenomics H3K9ac	NA	NA	H3K9ac	NA	NA	E066-H3K9ac.narrowPeak	1	109612
hyper_cancer_BRST	574	roadmap_epigenomics	0	0.836054	3457	683	712	896	896	764	17606	59739	254362	roadmap_epigenomics H3K36me3	NA	NA	H3K36me3	NA	NA	E067-H3K36me3.narrowPeak	1	195831
hyper_cancer_BRST	961	roadmap_epigenomics	0	0.326834	11028	683	1085	523	1085	764	106814	52168	165154	roadmap_epigenomics H3K4me3	NA	NA	H3K4me3	NA	NA	E117-H3K4me3.narrowPeak	1	60676
hyper_cancer_BRST	405	roadmap_epigenomics	0	0.352022	10727	683	1074	537	1074	765	99923	52469	172045	roadmap_epigenomics H3K27ac	NA	NA	H3K27ac	NA	NA	E041-H3K27ac.narrowPeak	1	106489
hyper_cancer_BRST	818	roadmap_epigenomics	0	0.650232	6356	683	882	731	882	765	39907	56840	232061	roadmap_epigenomics H3K27ac	NA	NA	H3K27ac	NA	NA	E099-H3K27ac.narrowPeak	1	75584
hyper_cancer_BRST	211	roadmap_epigenomics	0	0.513061	8357	683	978	636	978	766	62282	54839	209686	roadmap_epigenomics H3K27ac	NA	NA	H3K27ac	NA	NA	E016-H3K27ac.narrowPeak	1	111202
hyper_cancer_BRST	437	roadmap_epigenomics	0	0.365547	10522	683	1065	550	1065	766	96105	52674	175863	roadmap_epigenomics	NA	NA	NA	NA	NA	E046-DNase.macs2.narrowPeak	1	287415
hyper_cancer_BRST	960	roadmap_epigenomics	0	0.388026	10276	683	1050	564	1050	766	90709	52920	181259	roadmap_epigenomics H3K4me2	NA	NA	H3K4me2	NA	NA	E117-H3K4me2.narrowPeak	1	85230
hyper_cancer_BRST	1034	roadmap_epigenomics	0	0.371638	10481	683	1062	553	1062	766	94791	52715	177177	roadmap_epigenomics H3K4me3	NA	NA	H3K4me3	NA	NA	E123-H3K4me3.narrowPeak	1	62732
hyper_cancer_BRST	239	roadmap_epigenomics	0	0.638206	6449	683	896	721	896	767	41108	56747	230860	roadmap_epigenomics H3K56ac	NA	NA	H3K56ac	NA	NA	E017-H3K56ac.narrowPeak	1	109771
hyper_cancer_BRST	1042	roadmap_epigenomics	0	0.372555	10424	683	1061	557	1061	767	94236	52772	177732	roadmap_epigenomics H3K27ac	NA	NA	H3K27ac	NA	NA	E124-H3K27ac.narrowPeak	1	154661
hyper_cancer_BRST	66	roadmap_epigenomics	0	0.47611	9080	683	1002	618	1002	768	70870	54116	201098	roadmap_epigenomics	NA	NA	NA	NA	NA	E005-DNase.macs2.narrowPeak	1	272108
hyper_cancer_BRST	40	roadmap_epigenomics	0	0.644246	6263	683	888	735	888	769	39665	56933	232303	roadmap_epigenomics H4K5ac	NA	NA	H4K5ac	NA	NA	E003-H4K5ac.narrowPeak	1	130660
hyper_cancer_BRST	219	roadmap_epigenomics	0	0.668572	5853	683	863	761	863	769	36023	57343	235945	roadmap_epigenomics	NA	NA	NA	NA	NA	E017-DNase.hotspot.fdr0.01.peaks.bed	1	185201
hyper_cancer_BRST	702	roadmap_epigenomics	0	0.406616	9844	683	1040	583	1040	769	84891	53352	187077	roadmap_epigenomics	NA	NA	NA	NA	NA	E085-DNase.macs2.narrowPeak	1	231952
hyper_cancer_BRST	729	roadmap_epigenomics	0	0.78333	3965	683	753	871	871	769	21412	59231	250556	roadmap_epigenomics H3K36me3	NA	NA	H3K36me3	NA	NA	E088-H3K36me3.narrowPeak	1	301941
hyper_cancer_BRST	1078	roadmap_epigenomics	0	0.382271	10248	683	1057	567	1057	769	91417	52948	180551	roadmap_epigenomics H3K27ac	NA	NA	H3K27ac	NA	NA	E127-H3K27ac.narrowPeak	1	94932
hyper_cancer_BRST	1084	roadmap_epigenomics	0	0.628896	6420	683	901	723	901	769	41447	56776	230521	roadmap_epigenomics H3K79me2	NA	NA	H3K79me2	NA	NA	E127-H3K79me2.narrowPeak	1	203582
hyper_cancer_BRST	999	roadmap_epigenomics	0	0.465965	8941	683	1007	621	1007	770	71056	54255	200912	roadmap_epigenomics H3K9ac	NA	NA	H3K9ac	NA	NA	E120-H3K9ac.narrowPeak	1	64700
hyper_cancer_BRST	701	roadmap_epigenomics	0	0.62122	6417	683	907	724	907	771	41862	56779	230106	roadmap_epigenomics	NA	NA	NA	NA	NA	E085-DNase.hotspot.fdr0.01.peaks.bed	1	162023
hyper_cancer_BRST	342	roadmap_epigenomics	0	0.419864	9607	683	1035	599	1035	772	81378	53589	190590	roadmap_epigenomics H3K4me3	NA	NA	H3K4me3	NA	NA	E031-H3K4me3.narrowPeak	1	39911
hyper_cancer_BRST	692	roadmap_epigenomics	0	0.635077	6322	683	899	733	899	772	40511	56874	231457	roadmap_epigenomics	NA	NA	NA	NA	NA	E084-DNase.hotspot.fdr0.01.peaks.bed	1	168315
hyper_cancer_BRST	907	roadmap_epigenomics	0	0.434967	9413	683	1026	608	1026	772	78034	53783	193934	roadmap_epigenomics H3K27ac	NA	NA	H3K27ac	NA	NA	E112-H3K27ac.narrowPeak	1	123675
hyper_cancer_BRST	936	roadmap_epigenomics	0	0.354063	10320	683	1072	561	1072	772	96647	52876	175321	roadmap_epigenomics H3K4me2	NA	NA	H3K4me2	NA	NA	E115-H3K4me2.narrowPeak	1	70889
hyper_cancer_BRST	1027	roadmap_epigenomics	0	0.373148	10037	683	1059	573	1059	772	91379	53159	180589	roadmap_epigenomics	NA	NA	NA	NA	NA	E123-DNase.macs2.narrowPeak	1	341918
hyper_cancer_BRST	498	roadmap_epigenomics	0	0.654145	5826	683	876	764	876	774	36546	57370	235422	roadmap_epigenomics	NA	NA	NA	NA	NA	E055-DNase.hotspot.all.peaks.bed	1	120469
hyper_cancer_BRST	380	roadmap_epigenomics	0	0.348923	10261	683	1076	565	1076	775	97132	52935	174836	roadmap_epigenomics H3K27ac	NA	NA	H3K27ac	NA	NA	E037-H3K27ac.narrowPeak	1	75680
hyper_cancer_BRST	856	roadmap_epigenomics	0	0.685458	5082	683	848	801	848	777	30772	58114	241196	roadmap_epigenomics H3K36me3	NA	NA	H3K36me3	NA	NA	E104-H3K36me3.narrowPeak	1	300485
hyper_cancer_BRST	987	roadmap_epigenomics	0	0.402861	9446	683	1042	607	1042	777	82606	53750	189362	roadmap_epigenomics H3K9ac	NA	NA	H3K9ac	NA	NA	E119-H3K9ac.narrowPeak	1	82099
hyper_cancer_BRST	942	roadmap_epigenomics	0	0.332604	9998	683	1080	575	1080	779	98197	53198	173771	roadmap_epigenomics	NA	NA	NA	NA	NA	E116-DNase.macs2.narrowPeak	1	271214
hyper_cancer_BRST	805	roadmap_epigenomics	0	0.756607	3655	683	778	883	883	781	20410	59541	251558	roadmap_epigenomics H3K36me3	NA	NA	H3K36me3	NA	NA	E097-H3K36me3.narrowPeak	1	343169
hyper_cancer_BRST	919	roadmap_epigenomics	0	0.401272	9139	683	1043	616	1043	781	80619	54057	191349	roadmap_epigenomics	NA	NA	NA	NA	NA	E114-DNase.macs2.narrowPeak	1	371528
hyper_cancer_BRST	810	roadmap_epigenomics	0	0.620567	5942	683	908	755	908	782	38966	57254	233002	roadmap_epigenomics	NA	NA	NA	NA	NA	E098-DNase.hotspot.fdr0.01.peaks.bed	1	150559
hyper_cancer_BRST	75	roadmap_epigenomics	0	0.492991	7359	683	991	675	991	783	57370	55837	214598	roadmap_epigenomics H3K27ac	NA	NA	H3K27ac	NA	NA	E005-H3K27ac.narrowPeak	1	123632
hyper_cancer_BRST	980	roadmap_epigenomics	0	0.39081	9134	683	1049	617	1049	783	82089	54062	189879	roadmap_epigenomics H3K27ac	NA	NA	H3K27ac	NA	NA	E119-H3K27ac.narrowPeak	1	94618
hyper_cancer_BRST	262	roadmap_epigenomics	0	0.489725	7433	683	995	673	995	784	58188	55763	213780	roadmap_epigenomics H3K27ac	NA	NA	H3K27ac	NA	NA	E020-H3K27ac.narrowPeak	1	100863
hyper_cancer_BRST	60	roadmap_epigenomics	0	0.744997	3724	683	794	880	880	786	21087	59472	250881	roadmap_epigenomics H3K79me2	NA	NA	H3K79me2	NA	NA	E004-H3K79me2.narrowPeak	1	172090
hyper_cancer_BRST	413	roadmap_epigenomics	0	0.457146	7645	683	1013	661	1013	786	62930	55551	209038	roadmap_epigenomics H3K36me3	NA	NA	H3K36me3	NA	NA	E042-H3K36me3.narrowPeak	1	199475
hyper_cancer_BRST	467	roadmap_epigenomics	0	0.370816	9357	683	1063	611	1063	786	86791	53839	185177	roadmap_epigenomics H3K27ac	NA	NA	H3K27ac	NA	NA	E050-H3K27ac.narrowPeak	1	105584
hyper_cancer_BRST	975	roadmap_epigenomics	0	0.36057	9465	683	1068	606	1068	786	89262	53731	182706	roadmap_epigenomics H3K9ac	NA	NA	H3K9ac	NA	NA	E118-H3K9ac.narrowPeak	1	55312
hyper_cancer_BRST	395	roadmap_epigenomics	0	0.493247	6912	683	990	691	990	788	54215	56284	217753	roadmap_epigenomics H3K36me3	NA	NA	H3K36me3	NA	NA	E039-H3K36me3.narrowPeak	1	205714
hyper_cancer_BRST	123	roadmap_epigenomics	0	0.617279	5654	683	914	770	914	789	37346	57542	234622	roadmap_epigenomics H3K27ac	NA	NA	H3K27ac	NA	NA	E007-H3K27ac.narrowPeak	1	78152
hyper_cancer_BRST	473	roadmap_epigenomics	0	0.603579	5698	683	921	767	921	790	38355	57498	233613	roadmap_epigenomics	NA	NA	NA	NA	NA	E051-DNase.hotspot.all.peaks.bed	1	105279
hyper_cancer_BRST	998	roadmap_epigenomics	0	0.695092	4242	683	840	848	848	790	25513	58954	246455	roadmap_epigenomics H3K79me2	NA	NA	H3K79me2	NA	NA	E120-H3K79me2.narrowPeak	1	153919
hyper_cancer_BRST	393	roadmap_epigenomics	0	0.331826	9392	683	1081	609	1081	791	93755	53804	178213	roadmap_epigenomics H3K27ac	NA	NA	H3K27ac	NA	NA	E039-H3K27ac.narrowPeak	1	79886
hyper_cancer_BRST	666	roadmap_epigenomics	0	0.657475	4802	683	872	818	872	791	30236	58394	241732	roadmap_epigenomics	NA	NA	NA	NA	NA	E081-DNase.hotspot.all.peaks.bed	1	115452
hyper_cancer_BRST	963	roadmap_epigenomics	0	0.304563	9653	683	1092	597	1092	791	101133	53543	170835	roadmap_epigenomics H3K9ac	NA	NA	H3K9ac	NA	NA	E117-H3K9ac.narrowPeak	1	64459
hyper_cancer_BRST	951	roadmap_epigenomics	0	0.350953	8962	683	1075	619	1075	792	87065	54234	184903	roadmap_epigenomics H3K9ac	NA	NA	H3K9ac	NA	NA	E116-H3K9ac.narrowPeak	1	50587
hyper_cancer_BRST	517	roadmap_epigenomics	0	0.610389	5515	683	919	776	919	793	36831	57681	235137	roadmap_epigenomics	NA	NA	NA	NA	NA	E057-DNase.hotspot.fdr0.01.peaks.bed	1	209950
hyper_cancer_BRST	1010	roadmap_epigenomics	0	0.641623	5010	683	892	803	892	793	32180	58186	239788	roadmap_epigenomics H3K79me2	NA	NA	H3K79me2	NA	NA	E121-H3K79me2.narrowPeak	1	258627
hyper_cancer_BRST	1076	roadmap_epigenomics	0	0.387935	8097	683	1051	647	1051	794	74720	55099	197248	roadmap_epigenomics	NA	NA	NA	NA	NA	E127-DNase.macs2.narrowPeak	1	449425
hyper_cancer_BRST	204	roadmap_epigenomics	0	0.490586	6661	683	992	710	992	795	52668	56535	219300	roadmap_epigenomics H3K27ac	NA	NA	H3K27ac	NA	NA	E015-H3K27ac.narrowPeak	1	106171
hyper_cancer_BRST	507	roadmap_epigenomics	0	0.615092	5153	683	915	794	915	797	34302	58043	237666	roadmap_epigenomics	NA	NA	NA	NA	NA	E056-DNase.hotspot.all.peaks.bed	1	118022
hyper_cancer_BRST	327	roadmap_epigenomics	0	0.352169	7864	683	1073	654	1073	803	78200	55332	193768	roadmap_epigenomics	NA	NA	NA	NA	NA	E029-DNase.macs2.narrowPeak	1	209204
hyper_cancer_BRST	411	roadmap_epigenomics	0	0.302828	8414	683	1093	633	1093	803	91523	54782	180445	roadmap_epigenomics H3K27ac	NA	NA	H3K27ac	NA	NA	E042-H3K27ac.narrowPeak	1	68957
hyper_cancer_BRST	718	roadmap_epigenomics	0	0.40961	6952	683	1039	688	1039	803	63045	56244	208923	roadmap_epigenomics H3K27ac	NA	NA	H3K27ac	NA	NA	E087-H3K27ac.narrowPeak	1	71320
hyper_cancer_BRST	939	roadmap_epigenomics	0	0.298743	8362	683	1095	635	1095	804	91914	54834	180054	roadmap_epigenomics H3K9ac	NA	NA	H3K9ac	NA	NA	E115-H3K9ac.narrowPeak	1	45574
hyper_cancer_BRST	1048	roadmap_epigenomics	0	0.532022	5814	683	967	765	967	805	43509	57382	228459	roadmap_epigenomics H3K79me2	NA	NA	H3K79me2	NA	NA	E124-H3K79me2.narrowPeak	1	259679
hyper_cancer_BRST	22	roadmap_epigenomics	0	0.636402	4484	683	898	836	898	806	29142	58712	242826	roadmap_epigenomics H2BK5ac	NA	NA	H2BK5ac	NA	NA	E003-H2BK5ac.narrowPeak	1	151381
hyper_cancer_BRST	464	roadmap_epigenomics	0	0.576431	5328	683	948	786	948	806	37457	57868	234511	roadmap_epigenomics	NA	NA	NA	NA	NA	E050-DNase.hotspot.all.peaks.bed	1	104186
hyper_cancer_BRST	937	roadmap_epigenomics	0	0.293954	8341	683	1097	637	1097	806	92723	54855	179245	roadmap_epigenomics H3K4me3	NA	NA	H3K4me3	NA	NA	E115-H3K4me3.narrowPeak	1	45894
hyper_cancer_BRST	451	roadmap_epigenomics	0	0.314475	8081	683	1089	649	1089	807	86483	55115	185485	roadmap_epigenomics H3K27ac	NA	NA	H3K27ac	NA	NA	E048-H3K27ac.narrowPeak	1	60903
hyper_cancer_BRST	956	roadmap_epigenomics	0	0.279923	8406	683	1105	634	1105	807	96291	54790	175677	roadmap_epigenomics H3K27ac	NA	NA	H3K27ac	NA	NA	E117-H3K27ac.narrowPeak	1	69022
hyper_cancer_BRST	1036	roadmap_epigenomics	0	0.319198	7980	683	1086	652	1086	807	84763	55216	187205	roadmap_epigenomics H3K9ac	NA	NA	H3K9ac	NA	NA	E123-H3K9ac.narrowPeak	1	48162
hyper_cancer_BRST	812	roadmap_epigenomics	0	0.386442	6942	683	1052	689	1052	808	65828	56254	206140	roadmap_epigenomics H3K27ac	NA	NA	H3K27ac	NA	NA	E098-H3K27ac.narrowPeak	1	102307
hyper_cancer_BRST	438	roadmap_epigenomics	0	0.328551	7621	683	1084	663	1084	810	80088	55575	191880	roadmap_epigenomics H3K27ac	NA	NA	H3K27ac	NA	NA	E046-H3K27ac.narrowPeak	1	68418
hyper_cancer_BRST	65	roadmap_epigenomics	0	0.583416	4891	683	944	812	944	813	34188	58305	237780	roadmap_epigenomics	NA	NA	NA	NA	NA	E005-DNase.hotspot.fdr0.01.peaks.bed	1	152281
hyper_cancer_BRST	364	roadmap_epigenomics	0	0.329433	7450	683	1083	672	1083	813	78490	55746	193478	roadmap_epigenomics H3K27ac	NA	NA	H3K27ac	NA	NA	E034-H3K27ac.narrowPeak	1	78921
hyper_cancer_BRST	96	roadmap_epigenomics	0	0.656373	3635	683	873	886	886	814	23137	59561	248831	roadmap_epigenomics H2BK5ac	NA	NA	H2BK5ac	NA	NA	E006-H2BK5ac.narrowPeak	1	169034
hyper_cancer_BRST	429	roadmap_epigenomics	0	0.289815	7679	683	1099	659	1099	814	87867	55517	184101	roadmap_epigenomics H3K27ac	NA	NA	H3K27ac	NA	NA	E045-H3K27ac.narrowPeak	1	75483
hyper_cancer_BRST	672	roadmap_epigenomics	0	0.563254	4918	683	954	809	954	815	35437	58278	236531	roadmap_epigenomics H3K4me3	NA	NA	H3K4me3	NA	NA	E081-H3K4me3.narrowPeak	1	47536
hyper_cancer_BRST	399	roadmap_epigenomics	0	0.285974	7610	683	1101	665	1101	816	88050	55586	183918	roadmap_epigenomics H3K27ac	NA	NA	H3K27ac	NA	NA	E040-H3K27ac.narrowPeak	1	50723
hyper_cancer_BRST	161	roadmap_epigenomics	0	0.689882	2616	683	844	925	925	817	16021	60580	255947	roadmap_epigenomics H3T11ph	NA	NA	H3T11ph	NA	NA	E008-H3T11ph.narrowPeak	1	108659
hyper_cancer_BRST	165	roadmap_epigenomics	0	0.726012	1950	683	807	961	961	817	11426	61246	260542	roadmap_epigenomics H4K91ac	NA	NA	H4K91ac	NA	NA	E008-H4K91ac.narrowPeak	1	81378
hyper_cancer_BRST	423	roadmap_epigenomics	0	0.284409	7556	683	1102	667	1102	817	87895	55640	184073	roadmap_epigenomics H3K27ac	NA	NA	H3K27ac	NA	NA	E044-H3K27ac.narrowPeak	1	85228
hyper_cancer_BRST	321	roadmap_epigenomics	0	0.741615	1718	683	797	974	974	818	9876	61478	262092	roadmap_epigenomics H3K36me3	NA	NA	H3K36me3	NA	NA	E028-H3K36me3.narrowPeak	1	214706
hyper_cancer_BRST	962	roadmap_epigenomics	0	0.565309	4790	683	953	819	953	818	34456	58406	237512	roadmap_epigenomics H3K79me2	NA	NA	H3K79me2	NA	NA	E117-H3K79me2.narrowPeak	1	176925
hyper_cancer_BRST	345	roadmap_epigenomics	0	0.520114	5109	683	974	800	974	819	39339	58087	232629	roadmap_epigenomics	NA	NA	NA	NA	NA	E032-DNase.hotspot.fdr0.01.peaks.bed	1	114580
hyper_cancer_BRST	944	roadmap_epigenomics	0	0.313061	7138	683	1091	683	1091	819	78636	56058	193332	roadmap_epigenomics H3K27ac	NA	NA	H3K27ac	NA	NA	E116-H3K27ac.narrowPeak	1	78948
hyper_cancer_BRST	318	roadmap_epigenomics	0	0.538947	4810	683	964	817	964	821	36060	58386	235908	roadmap_epigenomics	NA	NA	NA	NA	NA	E028-DNase.hotspot.fdr0.01.peaks.bed	1	186647
hyper_cancer_BRST	824	roadmap_epigenomics	0	0.553586	4776	683	958	821	958	821	34995	58420	236973	roadmap_epigenomics	NA	NA	NA	NA	NA	E100-DNase.hotspot.all.peaks.bed	1	100231
hyper_cancer_BRST	886	roadmap_epigenomics	0	0.498441	5117	683	988	798	988	823	40852	58079	231116	roadmap_epigenomics	NA	NA	NA	NA	NA	E109-DNase.hotspot.fdr0.01.peaks.bed	1	173184
hyper_cancer_BRST	938	roadmap_epigenomics	0	0.459362	5556	683	1011	775	1011	823	47171	57640	224797	roadmap_epigenomics H3K79me2	NA	NA	H3K79me2	NA	NA	E115-H3K79me2.narrowPeak	1	200287
hyper_cancer_BRST	957	roadmap_epigenomics	0	0.682034	2171	683	853	945	945	827	13483	61025	258485	roadmap_epigenomics H3K27me3	NA	NA	H3K27me3	NA	NA	E117-H3K27me3.narrowPeak	1	219132
hyper_cancer_BRST	1029	roadmap_epigenomics	0	0.300114	6735	683	1094	705	1094	827	77354	56461	194614	roadmap_epigenomics H3K27ac	NA	NA	H3K27ac	NA	NA	E123-H3K27ac.narrowPeak	1	72795
hyper_cancer_BRST	386	roadmap_epigenomics	0	0.273658	6790	683	1107	698	1107	829	83087	56406	188881	roadmap_epigenomics H3K27ac	NA	NA	H3K27ac	NA	NA	E038-H3K27ac.narrowPeak	1	50360
hyper_cancer_BRST	328	roadmap_epigenomics	0	0.316696	6425	683	1088	722	1088	831	71603	56771	200365	roadmap_epigenomics H3K27ac	NA	NA	H3K27ac	NA	NA	E029-H3K27ac.narrowPeak	1	61058
hyper_cancer_BRST	391	roadmap_epigenomics	0	0.283552	6695	683	1103	706	1103	831	80157	56501	191811	roadmap_epigenomics H3K9ac	NA	NA	H3K9ac	NA	NA	E038-H3K9ac.narrowPeak	1	68734
hyper_cancer_BRST	968	roadmap_epigenomics	0	0.293674	6632	683	1098	715	1098	832	77601	56564	194367	roadmap_epigenomics H3K27ac	NA	NA	H3K27ac	NA	NA	E118-H3K27ac.narrowPeak	1	71774
hyper_cancer_BRST	770	roadmap_epigenomics	0	0.490184	4606	683	993	828	993	835	37589	58590	234379	roadmap_epigenomics	NA	NA	NA	NA	NA	E093-DNase.hotspot.all.peaks.bed	1	86265
hyper_cancer_BRST	780	roadmap_epigenomics	0	0.487621	4655	683	997	824	997	835	38132	58541	233836	roadmap_epigenomics	NA	NA	NA	NA	NA	E094-DNase.hotspot.fdr0.01.peaks.bed	1	165200
hyper_cancer_BRST	89	roadmap_epigenomics	0	0.50184	4359	683	986	839	986	836	34985	58837	236983	roadmap_epigenomics	NA	NA	NA	NA	NA	E006-DNase.hotspot.all.peaks.bed	1	102220
hyper_cancer_BRST	444	roadmap_epigenomics	0	0.273613	6531	683	1108	719	1108	837	80609	56665	191359	roadmap_epigenomics H3K27ac	NA	NA	H3K27ac	NA	NA	E047-H3K27ac.narrowPeak	1	44487
hyper_cancer_BRST	218	roadmap_epigenomics	0	0.523724	4110	683	970	860	970	838	31886	59086	240082	roadmap_epigenomics	NA	NA	NA	NA	NA	E017-DNase.hotspot.all.peaks.bed	1	116036
hyper_cancer_BRST	781	roadmap_epigenomics	0	0.331507	6099	683	1082	749	1082	838	66278	57097	205690	roadmap_epigenomics	NA	NA	NA	NA	NA	E094-DNase.macs2.narrowPeak	1	205156
hyper_cancer_BRST	49	roadmap_epigenomics	0	0.661605	1884	683	869	967	967	840	12071	61312	259897	roadmap_epigenomics H2BK5ac	NA	NA	H2BK5ac	NA	NA	E004-H2BK5ac.narrowPeak	1	64670
hyper_cancer_BRST	347	roadmap_epigenomics	0	0.2978	6217	683	1096	741	1096	840	72927	56979	199041	roadmap_epigenomics H3K27ac	NA	NA	H3K27ac	NA	NA	E032-H3K27ac.narrowPeak	1	65749
hyper_cancer_BRST	955	roadmap_epigenomics	0	0.3132	6108	683	1090	748	1090	840	69251	57088	202717	roadmap_epigenomics H2A.Z	NA	NA	H2A.Z	NA	NA	E117-H2A.Z.narrowPeak	1	87589
hyper_cancer_BRST	362	roadmap_epigenomics	0	0.463865	4574	683	1009	830	1009	841	39160	58622	232808	roadmap_epigenomics	NA	NA	NA	NA	NA	E034-DNase.hotspot.fdr0.01.peaks.bed	1	107094
hyper_cancer_BRST	931	roadmap_epigenomics	0	0.288803	6234	683	1100	739	1100	841	74740	56962	197228	roadmap_epigenomics H2A.Z	NA	NA	H2A.Z	NA	NA	E115-H2A.Z.narrowPeak	1	84955
hyper_cancer_BRST	932	roadmap_epigenomics	0	0.280231	6212	683	1104	745	1104	844	76169	56984	195799	roadmap_epigenomics H3K27ac	NA	NA	H3K27ac	NA	NA	E115-H3K27ac.narrowPeak	1	105349
hyper_cancer_BRST	36	roadmap_epigenomics	0	0.682288	1156	683	852	1003	1003	846	7230	62040	264738	roadmap_epigenomics H3K79me2	NA	NA	H3K79me2	NA	NA	E003-H3K79me2.narrowPeak	1	125058
hyper_cancer_BRST	354	roadmap_epigenomics	0	0.452097	4379	683	1018	838	1018	846	38455	58817	233513	roadmap_epigenomics	NA	NA	NA	NA	NA	E033-DNase.hotspot.fdr0.01.peaks.bed	1	108373
hyper_cancer_BRST	158	roadmap_epigenomics	0	0.674284	1180	683	858	1001	1001	847	7464	62016	264504	roadmap_epigenomics H3K79me2	NA	NA	H3K79me2	NA	NA	E008-H3K79me2.narrowPeak	1	81582
hyper_cancer_BRST	417	roadmap_epigenomics	0	0.278218	6009	683	1106	753	1106	847	74558	57187	197410	roadmap_epigenomics H3K27ac	NA	NA	H3K27ac	NA	NA	E043-H3K27ac.narrowPeak	1	65067
hyper_cancer_BRST	950	roadmap_epigenomics	0	0.385568	4967	683	1054	806	1054	848	49269	58229	222699	roadmap_epigenomics H3K79me2	NA	NA	H3K79me2	NA	NA	E116-H3K79me2.narrowPeak	1	158058
hyper_cancer_BRST	164	roadmap_epigenomics	0	0.627838	1897	683	903	966	966	851	12776	61299	259192	roadmap_epigenomics H4K8ac	NA	NA	H4K8ac	NA	NA	E008-H4K8ac.narrowPeak	1	139487
hyper_cancer_BRST	954	roadmap_epigenomics	0	0.243283	5894	683	1110	759	1110	851	80818	57302	191150	roadmap_epigenomics	NA	NA	NA	NA	NA	E117-DNase.macs2.narrowPeak	1	206915
hyper_cancer_BRST	545	roadmap_epigenomics	0	0.339519	5125	683	1078	796	1078	852	56110	58071	215858	roadmap_epigenomics H3K27ac	NA	NA	H3K27ac	NA	NA	E062-H3K27ac.narrowPeak	1	51877
hyper_cancer_BRST	163	roadmap_epigenomics	0	0.589074	2287	683	939	937	939	853	16297	60909	255671	roadmap_epigenomics H4K5ac	NA	NA	H4K5ac	NA	NA	E008-H4K5ac.narrowPeak	1	136759
hyper_cancer_BRST	809	roadmap_epigenomics	0	0.454984	4053	683	1015	866	1015	855	35601	59143	236367	roadmap_epigenomics	NA	NA	NA	NA	NA	E098-DNase.hotspot.all.peaks.bed	1	99648
hyper_cancer_BRST	272	roadmap_epigenomics	0	0.639278	1401	683	895	990	990	856	9315	61795	262653	roadmap_epigenomics H3K27ac	NA	NA	H3K27ac	NA	NA	E021-H3K27ac.narrowPeak	1	103600
hyper_cancer_BRST	149	roadmap_epigenomics	0	0.519365	3088	683	976	913	976	857	24482	60108	247486	roadmap_epigenomics H3K27ac	NA	NA	H3K27ac	NA	NA	E008-H3K27ac.narrowPeak	1	220722
hyper_cancer_BRST	436	roadmap_epigenomics	0	0.429783	4102	683	1030	861	1030	858	37818	59094	234150	roadmap_epigenomics	NA	NA	NA	NA	NA	E046-DNase.hotspot.fdr0.01.peaks.bed	1	109923
hyper_cancer_BRST	974	roadmap_epigenomics	0	0.520682	2802	683	973	919	973	858	22252	60394	249716	roadmap_epigenomics H3K79me2	NA	NA	H3K79me2	NA	NA	E118-H3K79me2.narrowPeak	1	97082
hyper_cancer_BRST	1035	roadmap_epigenomics	0	0.397332	4300	683	1047	844	1047	858	42217	58896	229751	roadmap_epigenomics H3K79me2	NA	NA	H3K79me2	NA	NA	E123-H3K79me2.narrowPeak	1	112225
hyper_cancer_BRST	326	roadmap_epigenomics	0	0.448954	3940	683	1021	872	1021	859	35083	59256	236885	roadmap_epigenomics	NA	NA	NA	NA	NA	E029-DNase.hotspot.fdr0.01.peaks.bed	1	127267
hyper_cancer_BRST	34	roadmap_epigenomics	0	0.53568	2422	683	965	933	965	860	18833	60774	253135	roadmap_epigenomics H3K56ac	NA	NA	H3K56ac	NA	NA	E003-H3K56ac.narrowPeak	1	86523
hyper_cancer_BRST	700	roadmap_epigenomics	0	0.418952	4046	683	1036	867	1036	862	38172	59150	233796	roadmap_epigenomics	NA	NA	NA	NA	NA	E085-DNase.hotspot.all.peaks.bed	1	101945
hyper_cancer_BRST	64	roadmap_epigenomics	0	0.45751	3452	683	1012	897	1012	864	30495	59744	241473	roadmap_epigenomics	NA	NA	NA	NA	NA	E005-DNase.hotspot.all.peaks.bed	1	103033
hyper_cancer_BRST	344	roadmap_epigenomics	0	0.410086	3822	683	1038	873	1038	865	36900	59374	235068	roadmap_epigenomics	NA	NA	NA	NA	NA	E032-DNase.hotspot.all.peaks.bed	1	81840
hyper_cancer_BRST	156	roadmap_epigenomics	0	0.573048	1844	683	949	969	969	867	13554	61352	258414	roadmap_epigenomics H3K56ac	NA	NA	H3K56ac	NA	NA	E008-H3K56ac.narrowPeak	1	164608
hyper_cancer_BRST	530	roadmap_epigenomics	0	0.442354	3545	683	1024	894	1024	867	32210	59651	239758	roadmap_epigenomics	NA	NA	NA	NA	NA	E059-DNase.hotspot.all.peaks.bed	1	97703
hyper_cancer_BRST	752	roadmap_epigenomics	0	0.405227	3743	683	1041	878	1041	867	36573	59453	235395	roadmap_epigenomics	NA	NA	NA	NA	NA	E091-DNase.hotspot.all.peaks.bed	1	111806
hyper_cancer_BRST	255	roadmap_epigenomics	0	0.39286	3618	683	1048	888	1048	873	36413	59578	235555	roadmap_epigenomics H3K27ac	NA	NA	H3K27ac	NA	NA	E019-H3K27ac.narrowPeak	1	53194
hyper_cancer_BRST	691	roadmap_epigenomics	0	0.398457	3585	683	1045	891	1045	873	35667	59611	236301	roadmap_epigenomics	NA	NA	NA	NA	NA	E084-DNase.hotspot.all.peaks.bed	1	97163
hyper_cancer_BRST	324	roadmap_epigenomics	0	0.649539	573	683	883	1055	1055	874	3778	62623	268190	roadmap_epigenomics H3K9me3	NA	NA	H3K9me3	NA	NA	E028-H3K9me3.narrowPeak	1	192967
hyper_cancer_BRST	361	roadmap_epigenomics	0	0.38635	3640	683	1053	885	1053	874	37149	59556	234819	roadmap_epigenomics	NA	NA	NA	NA	NA	E034-DNase.hotspot.all.peaks.bed	1	81176
hyper_cancer_BRST	353	roadmap_epigenomics	0	0.384156	3592	683	1055	889	1055	876	36881	59604	235087	roadmap_epigenomics	NA	NA	NA	NA	NA	E033-DNase.hotspot.all.peaks.bed	1	89133
hyper_cancer_BRST	435	roadmap_epigenomics	0	0.373133	3434	683	1060	899	1060	881	36295	59762	235673	roadmap_epigenomics	NA	NA	NA	NA	NA	E046-DNase.hotspot.all.peaks.bed	1	88310
hyper_cancer_BRST	325	roadmap_epigenomics	0	0.381613	3158	683	1058	910	1058	884	32948	60038	239020	roadmap_epigenomics	NA	NA	NA	NA	NA	E029-DNase.hotspot.all.peaks.bed	1	102996
hyper_cancer_BRST	449	roadmap_epigenomics	0	0.268002	4134	683	1109	859	1109	884	56321	59062	215647	roadmap_epigenomics H3K9ac	NA	NA	H3K9ac	NA	NA	E047-H3K9ac.narrowPeak	1	147952
hyper_cancer_BRST	317	roadmap_epigenomics	0	0.363903	2886	683	1066	916	1066	888	31605	60310	240363	roadmap_epigenomics	NA	NA	NA	NA	NA	E028-DNase.hotspot.all.peaks.bed	1	103292
hyper_cancer_BRST	779	roadmap_epigenomics	0	0.355054	3109	683	1071	912	1071	889	34595	60087	237373	roadmap_epigenomics	NA	NA	NA	NA	NA	E094-DNase.hotspot.all.peaks.bed	1	111721
hyper_cancer_BRST	885	roadmap_epigenomics	0	0.341588	3228	683	1077	907	1077	889	37026	59968	234942	roadmap_epigenomics	NA	NA	NA	NA	NA	E109-DNase.hotspot.all.peaks.bed	1	109023
hyper_cancer_BRST	967	roadmap_epigenomics	0	0.366909	2618	683	1064	924	1064	890	28657	60578	243311	roadmap_epigenomics H2A.Z	NA	NA	H2A.Z	NA	NA	E118-H2A.Z.narrowPeak	1	24228
hyper_cancer_BRST	516	roadmap_epigenomics	0	0.359493	2724	683	1069	921	1069	891	30282	60472	241686	roadmap_epigenomics	NA	NA	NA	NA	NA	E057-DNase.hotspot.all.peaks.bed	1	102198
hyper_cancer_BRST	84	roadmap_epigenomics	0	0.358107	2600	683	1070	926	1070	893	29098	60596	242870	roadmap_epigenomics H3K9ac	NA	NA	H3K9ac	NA	NA	E005-H3K9ac.narrowPeak	1	76255
hyper_cancer_BRST	11	roadmap_epigenomics	0	0.337088	2406	683	1079	935	1079	899	28576	60790	243392	roadmap_epigenomics H3K9ac	NA	NA	H3K9ac	NA	NA	E002-H3K9ac.narrowPeak	1	18736
hyper_cancer_BRST	690	roadmap_epigenomics	0	0.525762	534	683	969	1058	1058	903	4338	62662	267630	roadmap_epigenomics H3K9me3	NA	NA	H3K9me3	NA	NA	E083-H3K9me3.narrowPeak	1	80024
hyper_cancer_BRST	144	roadmap_epigenomics	0	0.421012	1005	683	1034	1013	1034	910	10053	62191	261915	roadmap_epigenomics H2BK5ac	NA	NA	H2BK5ac	NA	NA	E008-H2BK5ac.narrowPeak	1	66853
hyper_cancer_BRST	673	roadmap_epigenomics	0	0.417646	719	683	1037	1040	1040	920	7293	62477	264675	roadmap_epigenomics H3K9me3	NA	NA	H3K9me3	NA	NA	E081-H3K9me3.narrowPeak	1	24156
hyper_cancer_BRST	277	roadmap_epigenomics	0	0.447752	117	683	1023	1103	1103	936	1122	63079	270846	roadmap_epigenomics H3K9me3	NA	NA	H3K9me3	NA	NA	E021-H3K9me3.narrowPeak	1	61653
hyper_cancer_BRST	1025	roadmap_epigenomics	0	0.318631	209	683	1087	1090	1090	953	2803	62987	269165	roadmap_epigenomics H3K9me3	NA	NA	H3K9me3	NA	NA	E122-H3K9me3.narrowPeak	1	224854
hyper_cancer_KIDN	1043	roadmap_epigenomics	Inf	3.97562	31882	1	34	21	34	18.7	55600	33313	230967	roadmap_epigenomics H3K27me3	NA	NA	H3K27me3	NA	NA	E124-H3K27me3.narrowPeak	0	160814
hyper_cancer_KIDN	747	roadmap_epigenomics	Inf	3.87614	31201	1	44	28	44	24.3	54865	33994	231702	roadmap_epigenomics H3K27me3	NA	NA	H3K27me3	NA	NA	E090-H3K27me3.narrowPeak	0	283792
hyper_cancer_KIDN	695	roadmap_epigenomics	Inf	4.26737	27971	1	18	59	59	26	42906	37224	243661	roadmap_epigenomics H3K27me3	NA	NA	H3K27me3	NA	NA	E084-H3K27me3.narrowPeak	0	193083
hyper_cancer_KIDN	546	roadmap_epigenomics	Inf	4.16951	28191	1	23	56	56	26.7	44272	37004	242295	roadmap_epigenomics H3K27me3	NA	NA	H3K27me3	NA	NA	E062-H3K27me3.narrowPeak	0	117128
hyper_cancer_KIDN	738	roadmap_epigenomics	Inf	3.6136	32015	1	74	20	74	31.7	60392	33180	226175	roadmap_epigenomics H3K27me3	NA	NA	H3K27me3	NA	NA	E089-H3K27me3.narrowPeak	0	221392
hyper_cancer_KIDN	704	roadmap_epigenomics	Inf	4.12211	27184	1	24	76	76	33.7	42368	38011	244199	roadmap_epigenomics H3K27me3	NA	NA	H3K27me3	NA	NA	E085-H3K27me3.narrowPeak	0	218608
hyper_cancer_KIDN	765	roadmap_epigenomics	Inf	3.4698	35860	1	96	5	96	34	74655	29335	211912	roadmap_epigenomics H3K27me3	NA	NA	H3K27me3	NA	NA	E092-H3K27me3.narrowPeak	0	274061
hyper_cancer_KIDN	661	roadmap_epigenomics	Inf	3.44584	36179	1	100	4	100	35	76140	29016	210427	roadmap_epigenomics H3K27me3	NA	NA	H3K27me3	NA	NA	E080-H3K27me3.narrowPeak	0	290880
hyper_cancer_KIDN	329	roadmap_epigenomics	Inf	4.00631	27378	1	32	73	73	35.3	43859	37817	242708	roadmap_epigenomics H3K27me3	NA	NA	H3K27me3	NA	NA	E029-H3K27me3.narrowPeak	0	103414
hyper_cancer_KIDN	646	roadmap_epigenomics	Inf	4.37488	26169	1	12	99	99	37.3	38086	39026	248481	roadmap_epigenomics H3K27me3	NA	NA	H3K27me3	NA	NA	E078-H3K27me3.narrowPeak	0	107934
hyper_cancer_KIDN	334	roadmap_epigenomics	Inf	3.61981	29845	1	73	40	73	38	54197	35350	232370	roadmap_epigenomics H3K27me3	NA	NA	H3K27me3	NA	NA	E030-H3K27me3.narrowPeak	0	255194
hyper_cancer_KIDN	774	roadmap_epigenomics	Inf	3.79078	27643	1	51	65	65	39	46599	37552	239968	roadmap_epigenomics H3K27me3	NA	NA	H3K27me3	NA	NA	E093-H3K27me3.narrowPeak	0	90573
hyper_cancer_KIDN	894	roadmap_epigenomics	Inf	4.1823	25985	1	22	102	102	41.7	39198	39210	247369	roadmap_epigenomics H3K27me3	NA	NA	H3K27me3	NA	NA	E110-H3K27me3.narrowPeak	0	119327
hyper_cancer_KIDN	468	roadmap_epigenomics	Inf	4.07223	25819	1	28	104	104	44.3	39744	39376	246823	roadmap_epigenomics H3K27me3	NA	NA	H3K27me3	NA	NA	E050-H3K27me3.narrowPeak	0	188890
hyper_cancer_KIDN	476	roadmap_epigenomics	Inf	4.06664	25864	1	29	103	103	44.3	39890	39331	246677	roadmap_epigenomics H3K27me3	NA	NA	H3K27me3	NA	NA	E051-H3K27me3.narrowPeak	0	236134
hyper_cancer_KIDN	320	roadmap_epigenomics	Inf	3.64125	27630	1	68	66	68	45	48158	37565	238409	roadmap_epigenomics H3K27me3	NA	NA	H3K27me3	NA	NA	E028-H3K27me3.narrowPeak	0	124130
hyper_cancer_KIDN	1079	roadmap_epigenomics	Inf	3.96943	25813	1	36	105	105	47.3	40614	39382	245953	roadmap_epigenomics H3K27me3	NA	NA	H3K27me3	NA	NA	E127-H3K27me3.narrowPeak	0	230268
hyper_cancer_KIDN	365	roadmap_epigenomics	Inf	3.0974	31863	1	121	22	121	48	67582	33332	218985	roadmap_epigenomics H3K27me3	NA	NA	H3K27me3	NA	NA	E034-H3K27me3.narrowPeak	0	387829
hyper_cancer_KIDN	740	roadmap_epigenomics	Inf	2.8151	38378	1	142	2	142	48.3	96582	26817	189985	roadmap_epigenomics H3K4me1	NA	NA	H3K4me1	NA	NA	E089-H3K4me1.narrowPeak	0	234295
hyper_cancer_KIDN	1	roadmap_epigenomics	Inf	3.65612	26957	1	66	79	79	48.7	46324	38238	240243	roadmap_epigenomics H3K27me3	NA	NA	H3K27me3	NA	NA	E001-H3K27me3.narrowPeak	0	93404
hyper_cancer_KIDN	205	roadmap_epigenomics	Inf	3.72421	25744	1	55	107	107	54.3	42726	39451	243841	roadmap_epigenomics H3K27me3	NA	NA	H3K27me3	NA	NA	E015-H3K27me3.narrowPeak	0	125828
hyper_cancer_KIDN	212	roadmap_epigenomics	Inf	3.69623	25695	1	59	109	109	56.3	42886	39500	243681	roadmap_epigenomics H3K27me3	NA	NA	H3K27me3	NA	NA	E016-H3K27me3.narrowPeak	0	84213
hyper_cancer_KIDN	599	roadmap_epigenomics	Inf	4.32291	23116	1	15	155	155	57	32311	42079	254256	roadmap_epigenomics H3K27me3	NA	NA	H3K27me3	NA	NA	E071-H3K27me3.narrowPeak	0	129482
hyper_cancer_KIDN	663	roadmap_epigenomics	Inf	2.70063	32118	1	158	19	158	59.3	75784	33077	210783	roadmap_epigenomics H3K4me1	NA	NA	H3K4me1	NA	NA	E080-H3K4me1.narrowPeak	0	279497
hyper_cancer_KIDN	186	roadmap_epigenomics	Inf	3.50454	26546	1	89	89	89	59.7	46960	38649	239607	roadmap_epigenomics H3K27me3	NA	NA	H3K27me3	NA	NA	E012-H3K27me3.narrowPeak	0	75983
hyper_cancer_KIDN	406	roadmap_epigenomics	Inf	3.85157	24317	1	46	132	132	59.7	38339	40878	248228	roadmap_epigenomics H3K27me3	NA	NA	H3K27me3	NA	NA	E041-H3K27me3.narrowPeak	0	184484
hyper_cancer_KIDN	542	roadmap_epigenomics	Inf	2.75094	31346	1	154	25	154	60	72171	33849	214396	roadmap_epigenomics H3K4me1	NA	NA	H3K4me1	NA	NA	E061-H3K4me1.narrowPeak	0	294557
hyper_cancer_KIDN	263	roadmap_epigenomics	Inf	3.51032	26233	1	87	95	95	61	46119	38962	240448	roadmap_epigenomics H3K27me3	NA	NA	H3K27me3	NA	NA	E020-H3K27me3.narrowPeak	0	96436
hyper_cancer_KIDN	908	roadmap_epigenomics	Inf	4.1211	23045	1	26	158	158	61.7	33566	42150	253001	roadmap_epigenomics H3K27me3	NA	NA	H3K27me3	NA	NA	E112-H3K27me3.narrowPeak	0	44654
hyper_cancer_KIDN	749	roadmap_epigenomics	Inf	2.54705	32164	1	174	18	174	64.3	79256	33031	207311	roadmap_epigenomics H3K4me1	NA	NA	H3K4me1	NA	NA	E090-H3K4me1.narrowPeak	0	268514
hyper_cancer_KIDN	502	roadmap_epigenomics	Inf	2.78776	29267	1	145	48	145	64.7	64801	35928	221766	roadmap_epigenomics H3K27me3	NA	NA	H3K27me3	NA	NA	E055-H3K27me3.narrowPeak	0	302405
hyper_cancer_KIDN	256	roadmap_epigenomics	Inf	3.53188	25678	1	85	111	111	65.7	44530	39517	242037	roadmap_epigenomics H3K27me3	NA	NA	H3K27me3	NA	NA	E019-H3K27me3.narrowPeak	0	67369
hyper_cancer_KIDN	490	roadmap_epigenomics	Inf	2.76072	28924	1	148	54	148	67.7	64224	36271	222343	roadmap_epigenomics H3K4me1	NA	NA	H3K4me1	NA	NA	E053-H3K4me1.narrowPeak	0	185047
hyper_cancer_KIDN	767	roadmap_epigenomics	Inf	2.7254	29256	1	155	49	155	68.3	65910	35939	220657	roadmap_epigenomics H3K4me1	NA	NA	H3K4me1	NA	NA	E092-H3K4me1.narrowPeak	0	275982
hyper_cancer_KIDN	525	roadmap_epigenomics	Inf	3.07866	26650	1	123	86	123	70	52554	38545	234013	roadmap_epigenomics H3K27me3	NA	NA	H3K27me3	NA	NA	E058-H3K27me3.narrowPeak	0	199877
hyper_cancer_KIDN	28	roadmap_epigenomics	Inf	3.69536	23487	1	61	151	151	71	37895	41708	248672	roadmap_epigenomics H3K27me3	NA	NA	H3K27me3	NA	NA	E003-H3K27me3.narrowPeak	0	123497
hyper_cancer_KIDN	424	roadmap_epigenomics	Inf	3.5327	24540	1	84	129	129	71.3	41819	40655	244748	roadmap_epigenomics H3K27me3	NA	NA	H3K27me3	NA	NA	E044-H3K27me3.narrowPeak	0	189838
hyper_cancer_KIDN	198	roadmap_epigenomics	Inf	3.69558	23312	1	60	154	154	71.7	37511	41883	249056	roadmap_epigenomics H3K27me3	NA	NA	H3K27me3	NA	NA	E014-H3K27me3.narrowPeak	0	90358
hyper_cancer_KIDN	671	roadmap_epigenomics	Inf	2.54097	30185	1	177	38	177	72	72601	35010	213966	roadmap_epigenomics H3K4me1	NA	NA	H3K4me1	NA	NA	E081-H3K4me1.narrowPeak	0	160613
hyper_cancer_KIDN	872	roadmap_epigenomics	Inf	3.46706	24542	1	97	128	128	75.3	42498	40653	244069	roadmap_epigenomics H3K27me3	NA	NA	H3K27me3	NA	NA	E107-H3K27me3.narrowPeak	0	192196
hyper_cancer_KIDN	32	roadmap_epigenomics	Inf	2.06789	39036	1	227	1	227	76.3	120117	26159	166450	roadmap_epigenomics H3K4me2	NA	NA	H3K4me2	NA	NA	E003-H3K4me2.narrowPeak	0	217186
hyper_cancer_KIDN	527	roadmap_epigenomics	Inf	2.49274	29416	1	183	45	183	76.3	71074	35779	215493	roadmap_epigenomics H3K4me1	NA	NA	H3K4me1	NA	NA	E058-H3K4me1.narrowPeak	0	289489
hyper_cancer_KIDN	540	roadmap_epigenomics	Inf	3.26924	25217	1	112	117	117	76.7	46348	39978	240219	roadmap_epigenomics H3K27me3	NA	NA	H3K27me3	NA	NA	E061-H3K27me3.narrowPeak	0	303911
hyper_cancer_KIDN	295	roadmap_epigenomics	Inf	2.66388	27479	1	161	70	161	77.3	61544	37716	225023	roadmap_epigenomics H3K4me1	NA	NA	H3K4me1	NA	NA	E024-H3K4me1.narrowPeak	0	357375
hyper_cancer_KIDN	626	roadmap_epigenomics	Inf	3.88026	21487	1	42	190	190	77.7	32224	43708	254343	roadmap_epigenomics H3K27me3	NA	NA	H3K27me3	NA	NA	E075-H3K27me3.narrowPeak	0	185470
hyper_cancer_KIDN	633	roadmap_epigenomics	Inf	4.2047	20068	1	20	214	214	78.3	27410	45127	259157	roadmap_epigenomics H3K27me3	NA	NA	H3K27me3	NA	NA	E076-H3K27me3.narrowPeak	0	65520
hyper_cancer_KIDN	1017	roadmap_epigenomics	Inf	4.40376	19722	1	10	226	226	79	25693	45473	260874	roadmap_epigenomics H3K27me3	NA	NA	H3K27me3	NA	NA	E122-H3K27me3.narrowPeak	0	176731
hyper_cancer_KIDN	555	roadmap_epigenomics	Inf	2.05894	34348	1	228	9	228	79.3	100583	30847	185984	roadmap_epigenomics H3K4me1	NA	NA	H3K4me1	NA	NA	E063-H3K4me1.narrowPeak	0	260757
hyper_cancer_KIDN	511	roadmap_epigenomics	Inf	2.86474	26173	1	140	98	140	79.7	54363	39022	232204	roadmap_epigenomics H3K27me3	NA	NA	H3K27me3	NA	NA	E056-H3K27me3.narrowPeak	0	290629
hyper_cancer_KIDN	728	roadmap_epigenomics	Inf	3.8222	20890	1	48	199	199	82.7	31469	44305	255098	roadmap_epigenomics H3K27me3	NA	NA	H3K27me3	NA	NA	E088-H3K27me3.narrowPeak	0	203616
hyper_cancer_KIDN	601	roadmap_epigenomics	Inf	2.46078	27739	1	186	62	186	83	66292	37456	220275	roadmap_epigenomics H3K4me1	NA	NA	H3K4me1	NA	NA	E071-H3K4me1.narrowPeak	0	226091
hyper_cancer_KIDN	179	roadmap_epigenomics	Inf	3.58529	21983	1	75	178	178	84.7	35609	43212	250958	roadmap_epigenomics H3K27me3	NA	NA	H3K27me3	NA	NA	E011-H3K27me3.narrowPeak	0	107338
hyper_cancer_KIDN	815	roadmap_epigenomics	Inf	2.82191	25388	1	141	115	141	85.7	52825	39807	233742	roadmap_epigenomics H3K4me1	NA	NA	H3K4me1	NA	NA	E098-H3K4me1.narrowPeak	0	293151
hyper_cancer_KIDN	504	roadmap_epigenomics	Inf	2.07652	30831	1	223	34	223	86	86460	34364	200107	roadmap_epigenomics H3K4me1	NA	NA	H3K4me1	NA	NA	E055-H3K4me1.narrowPeak	0	338886
hyper_cancer_KIDN	104	roadmap_epigenomics	Inf	2.55238	26736	1	173	85	173	86.3	61343	38459	225224	roadmap_epigenomics H3K4me1	NA	NA	H3K4me1	NA	NA	E006-H3K4me1.narrowPeak	0	392176
hyper_cancer_KIDN	519	roadmap_epigenomics	Inf	3.33614	22972	1	106	160	160	89	40181	42223	246386	roadmap_epigenomics H3K27me3	NA	NA	H3K27me3	NA	NA	E057-H3K27me3.narrowPeak	0	98328
hyper_cancer_KIDN	879	roadmap_epigenomics	Inf	3.57223	21668	1	79	187	187	89	35050	43527	251517	roadmap_epigenomics H3K27me3	NA	NA	H3K27me3	NA	NA	E108-H3K27me3.narrowPeak	0	189619
hyper_cancer_KIDN	553	roadmap_epigenomics	Inf	3.68165	20496	1	62	206	206	89.7	31738	44699	254829	roadmap_epigenomics H3K27me3	NA	NA	H3K27me3	NA	NA	E063-H3K27me3.narrowPeak	0	207869
hyper_cancer_KIDN	284	roadmap_epigenomics	Inf	2.30574	27447	1	201	71	201	91	68703	37748	217864	roadmap_epigenomics H3K4me1	NA	NA	H3K4me1	NA	NA	E022-H3K4me1.narrowPeak	0	324488
hyper_cancer_KIDN	470	roadmap_epigenomics	Inf	1.77288	34686	1	265	7	265	91	111969	30509	174598	roadmap_epigenomics H3K4me1	NA	NA	H3K4me1	NA	NA	E050-H3K4me1.narrowPeak	0	180442
hyper_cancer_KIDN	478	roadmap_epigenomics	Inf	1.8463	31106	1	251	29	251	93.7	94786	34089	191781	roadmap_epigenomics H3K4me1	NA	NA	H3K4me1	NA	NA	E051-H3K4me1.narrowPeak	0	223023
hyper_cancer_KIDN	76	roadmap_epigenomics	Inf	4.48244	18016	1	8	275	275	94.7	22497	47179	264070	roadmap_epigenomics H3K27me3	NA	NA	H3K27me3	NA	NA	E005-H3K27me3.narrowPeak	0	76302
hyper_cancer_KIDN	192	roadmap_epigenomics	Inf	3.62061	20028	1	72	216	216	96.3	31267	45167	255300	roadmap_epigenomics H3K27me3	NA	NA	H3K27me3	NA	NA	E013-H3K27me3.narrowPeak	0	207302
hyper_cancer_KIDN	233	roadmap_epigenomics	Inf	3.49519	21250	1	92	196	196	96.3	34828	43945	251739	roadmap_epigenomics H3K27me3	NA	NA	H3K27me3	NA	NA	E017-H3K27me3.narrowPeak	0	299334
hyper_cancer_KIDN	418	roadmap_epigenomics	Inf	3.63998	19755	1	69	223	223	97.7	30575	45440	255992	roadmap_epigenomics H3K27me3	NA	NA	H3K27me3	NA	NA	E043-H3K27me3.narrowPeak	0	166682
hyper_cancer_KIDN	1103	roadmap_epigenomics	Inf	3.62867	19768	1	71	221	221	97.7	30686	45427	255881	roadmap_epigenomics H3K27me3	NA	NA	H3K27me3	NA	NA	E129-H3K27me3.narrowPeak	0	309685
hyper_cancer_KIDN	593	roadmap_epigenomics	Inf	2.6015	24634	1	167	127	167	98.3	54238	40561	232329	roadmap_epigenomics H3K27me3	NA	NA	H3K27me3	NA	NA	E070-H3K27me3.narrowPeak	0	133033
hyper_cancer_KIDN	758	roadmap_epigenomics	Inf	2.0286	27764	1	233	61	233	98.3	76727	37431	209840	roadmap_epigenomics H3K4me1	NA	NA	H3K4me1	NA	NA	E091-H3K4me1.narrowPeak	0	214573
hyper_cancer_KIDN	488	roadmap_epigenomics	Inf	4.05326	18435	1	30	265	265	98.7	25403	46760	261164	roadmap_epigenomics H3K27me3	NA	NA	H3K27me3	NA	NA	E053-H3K27me3.narrowPeak	0	116021
hyper_cancer_KIDN	821	roadmap_epigenomics	Inf	2.53644	25260	1	179	116	179	98.7	57197	39935	229370	roadmap_epigenomics H3K4me1	NA	NA	H3K4me1	NA	NA	E099-H3K4me1.narrowPeak	0	176852
hyper_cancer_KIDN	981	roadmap_epigenomics	Inf	4.80396	17564	1	5	291	291	99	20429	47631	266138	roadmap_epigenomics H3K27me3	NA	NA	H3K27me3	NA	NA	E119-H3K27me3.narrowPeak	0	181548
hyper_cancer_KIDN	188	roadmap_epigenomics	Inf	2.5395	24943	1	178	121	178	100	56207	40252	230360	roadmap_epigenomics H3K4me1	NA	NA	H3K4me1	NA	NA	E012-H3K4me1.narrowPeak	0	258764
hyper_cancer_KIDN	249	roadmap_epigenomics	Inf	3.28736	21619	1	111	188	188	100	37577	43576	248990	roadmap_epigenomics H3K27me3	NA	NA	H3K27me3	NA	NA	E018-H3K27me3.narrowPeak	0	130573
hyper_cancer_KIDN	252	roadmap_epigenomics	Inf	1.58893	35747	1	294	6	294	100	124110	29448	162457	roadmap_epigenomics H3K4me3	NA	NA	H3K4me3	NA	NA	E018-H3K4me3.narrowPeak	0	77061
hyper_cancer_KIDN	916	roadmap_epigenomics	Inf	2.19943	26324	1	208	92	208	100	67463	38871	219104	roadmap_epigenomics H3K4me1	NA	NA	H3K4me1	NA	NA	E113-H3K4me1.narrowPeak	0	347264
hyper_cancer_KIDN	154	roadmap_epigenomics	Inf	1.65016	31711	1	283	23	283	102	104491	33484	182076	roadmap_epigenomics H3K4me2	NA	NA	H3K4me2	NA	NA	E008-H3K4me2.narrowPeak	0	111428
hyper_cancer_KIDN	208	roadmap_epigenomics	Inf	1.5428	36244	1	301	3	301	102	128368	28951	158199	roadmap_epigenomics H3K4me3	NA	NA	H3K4me3	NA	NA	E015-H3K4me3.narrowPeak	0	70802
hyper_cancer_KIDN	305	roadmap_epigenomics	Inf	3.70153	18874	1	58	247	247	102	28417	46321	258150	roadmap_epigenomics H3K27me3	NA	NA	H3K27me3	NA	NA	E026-H3K27me3.narrowPeak	0	281212
hyper_cancer_KIDN	513	roadmap_epigenomics	Inf	1.70526	30970	1	273	32	273	102	99350	34225	187217	roadmap_epigenomics H3K4me1	NA	NA	H3K4me1	NA	NA	E056-H3K4me1.narrowPeak	0	303670
hyper_cancer_KIDN	458	roadmap_epigenomics	Inf	3.57686	19584	1	78	230	230	103	30713	45611	255854	roadmap_epigenomics H3K27me3	NA	NA	H3K27me3	NA	NA	E049-H3K27me3.narrowPeak	0	322253
hyper_cancer_KIDN	568	roadmap_epigenomics	Inf	2.068	26888	1	226	82	226	103	72618	38307	213949	roadmap_epigenomics H3K4me1	NA	NA	H3K4me1	NA	NA	E066-H3K4me1.narrowPeak	0	233386
hyper_cancer_KIDN	677	roadmap_epigenomics	Inf	3.39513	20492	1	102	207	207	103	34089	44703	252478	roadmap_epigenomics H3K27me3	NA	NA	H3K27me3	NA	NA	E082-H3K27me3.narrowPeak	0	118025
hyper_cancer_KIDN	534	roadmap_epigenomics	Inf	4.48593	17127	1	7	303	303	104	21087	48068	265480	roadmap_epigenomics H3K27me3	NA	NA	H3K27me3	NA	NA	E059-H3K27me3.narrowPeak	0	100386
hyper_cancer_KIDN	819	roadmap_epigenomics	Inf	5.1437	16818	1	1	310	310	104	18142	48377	268425	roadmap_epigenomics H3K27me3	NA	NA	H3K27me3	NA	NA	E099-H3K27me3.narrowPeak	0	40670
hyper_cancer_KIDN	53	roadmap_epigenomics	Inf	4.12171	17548	1	25	292	292	106	23506	47647	263061	roadmap_epigenomics H3K27me3	NA	NA	H3K27me3	NA	NA	E004-H3K27me3.narrowPeak	0	77732
hyper_cancer_KIDN	167	roadmap_epigenomics	Inf	3.21011	20560	1	114	204	204	106	35960	44635	250607	roadmap_epigenomics H3K27me3	NA	NA	H3K27me3	NA	NA	E009-H3K27me3.narrowPeak	0	215214
hyper_cancer_KIDN	313	roadmap_epigenomics	Inf	2.48124	24163	1	184	138	184	108	54966	41032	231601	roadmap_epigenomics H3K4me1	NA	NA	H3K4me1	NA	NA	E027-H3K4me1.narrowPeak	0	374698
hyper_cancer_KIDN	669	roadmap_epigenomics	Inf	3.54116	19147	1	83	240	240	108	30113	46048	256454	roadmap_epigenomics H3K27me3	NA	NA	H3K27me3	NA	NA	E081-H3K27me3.narrowPeak	0	82346
hyper_cancer_KIDN	311	roadmap_epigenomics	Inf	3.83555	17965	1	47	278	278	109	25855	47230	260712	roadmap_epigenomics H3K27me3	NA	NA	H3K27me3	NA	NA	E027-H3K27me3.narrowPeak	0	319603
hyper_cancer_KIDN	889	roadmap_epigenomics	Inf	4.47883	16674	1	9	317	317	109	20421	48521	266146	roadmap_epigenomics H3K27me3	NA	NA	H3K27me3	NA	NA	E109-H3K27me3.narrowPeak	0	201299
hyper_cancer_KIDN	797	roadmap_epigenomics	Inf	2.71179	22554	1	157	173	173	110	46769	42641	239798	roadmap_epigenomics H3K4me1	NA	NA	H3K4me1	NA	NA	E096-H3K4me1.narrowPeak	0	317652
hyper_cancer_KIDN	863	roadmap_epigenomics	Inf	2.45506	23903	1	187	144	187	111	54677	41292	231890	roadmap_epigenomics H3K4me1	NA	NA	H3K4me1	NA	NA	E105-H3K4me1.narrowPeak	0	309115
hyper_cancer_KIDN	1055	roadmap_epigenomics	Inf	3.96381	17370	1	38	296	296	112	24054	47825	262513	roadmap_epigenomics H3K27me3	NA	NA	H3K27me3	NA	NA	E125-H3K27me3.narrowPeak	0	199117
hyper_cancer_KIDN	639	roadmap_epigenomics	Inf	3.71313	17857	1	56	282	282	113	26428	47338	260139	roadmap_epigenomics H3K27me3	NA	NA	H3K27me3	NA	NA	E077-H3K27me3.narrowPeak	0	152039
hyper_cancer_KIDN	5	roadmap_epigenomics	Inf	1.40105	33728	1	331	11	331	114	124208	31467	162359	roadmap_epigenomics H3K9ac	NA	NA	H3K9ac	NA	NA	E001-H3K9ac.narrowPeak	0	67440
hyper_cancer_KIDN	79	roadmap_epigenomics	Inf	2.55541	22632	1	172	169	172	114	49358	42563	237209	roadmap_epigenomics H3K4me1	NA	NA	H3K4me1	NA	NA	E005-H3K4me1.narrowPeak	0	297207
hyper_cancer_KIDN	298	roadmap_epigenomics	Inf	3.1498	19681	1	117	228	228	115	34592	45514	251975	roadmap_epigenomics H3K27me3	NA	NA	H3K27me3	NA	NA	E025-H3K27me3.narrowPeak	0	300328
hyper_cancer_KIDN	756	roadmap_epigenomics	Inf	3.29908	19401	1	110	236	236	116	32612	45794	253955	roadmap_epigenomics H3K27me3	NA	NA	H3K27me3	NA	NA	E091-H3K27me3.narrowPeak	0	114459
hyper_cancer_KIDN	481	roadmap_epigenomics	Inf	3.48806	18665	1	94	257	257	117	29557	46530	257010	roadmap_epigenomics H3K27me3	NA	NA	H3K27me3	NA	NA	E052-H3K27me3.narrowPeak	0	291912
hyper_cancer_KIDN	612	roadmap_epigenomics	Inf	3.91572	16703	1	39	315	315	118	23170	48492	263397	roadmap_epigenomics H3K27me3	NA	NA	H3K27me3	NA	NA	E073-H3K27me3.narrowPeak	0	123494
hyper_cancer_KIDN	128	roadmap_epigenomics	Inf	1.49981	29415	1	310	46	310	119	101460	35780	185107	roadmap_epigenomics H3K4me2	NA	NA	H3K4me2	NA	NA	E007-H3K4me2.narrowPeak	0	143082
hyper_cancer_KIDN	4	roadmap_epigenomics	Inf	1.41167	31058	1	328	30	328	120	112306	34137	174261	roadmap_epigenomics H3K4me3	NA	NA	H3K4me3	NA	NA	E001-H3K4me3.narrowPeak	0	92499
hyper_cancer_KIDN	587	roadmap_epigenomics	Inf	4.3041	15921	1	16	343	343	120	20011	49274	266556	roadmap_epigenomics H3K27me3	NA	NA	H3K27me3	NA	NA	E069-H3K27me3.narrowPeak	0	78312
hyper_cancer_KIDN	730	roadmap_epigenomics	Inf	2.34155	22645	1	197	168	197	122	53070	42550	233497	roadmap_epigenomics H3K4me1	NA	NA	H3K4me1	NA	NA	E088-H3K4me1.narrowPeak	0	291630
hyper_cancer_KIDN	173	roadmap_epigenomics	Inf	3.17843	18717	1	115	254	254	123	32225	46478	254342	roadmap_epigenomics H3K27me3	NA	NA	H3K27me3	NA	NA	E010-H3K27me3.narrowPeak	0	251892
hyper_cancer_KIDN	1092	roadmap_epigenomics	Inf	4.0095	16147	1	31	336	336	123	21744	49048	264823	roadmap_epigenomics H3K27me3	NA	NA	H3K27me3	NA	NA	E128-H3K27me3.narrowPeak	0	130586
hyper_cancer_KIDN	367	roadmap_epigenomics	Inf	1.46824	28099	1	315	58	315	125	97529	37096	189038	roadmap_epigenomics H3K4me1	NA	NA	H3K4me1	NA	NA	E034-H3K4me1.narrowPeak	0	198162
hyper_cancer_KIDN	375	roadmap_epigenomics	Inf	3.39023	18336	1	103	270	270	125	29653	46859	256914	roadmap_epigenomics H3K27me3	NA	NA	H3K27me3	NA	NA	E036-H3K27me3.narrowPeak	0	292121
hyper_cancer_KIDN	408	roadmap_epigenomics	Inf	1.68983	26031	1	276	101	276	126	80894	39164	205673	roadmap_epigenomics H3K4me1	NA	NA	H3K4me1	NA	NA	E041-H3K4me1.narrowPeak	0	159243
hyper_cancer_KIDN	605	roadmap_epigenomics	Inf	4.08737	15715	1	27	351	351	126	20662	49480	265905	roadmap_epigenomics H3K27me3	NA	NA	H3K27me3	NA	NA	E072-H3K27me3.narrowPeak	0	109795
hyper_cancer_KIDN	881	roadmap_epigenomics	Inf	1.48522	27647	1	313	64	313	126	94983	37548	191584	roadmap_epigenomics H3K4me1	NA	NA	H3K4me1	NA	NA	E108-H3K4me1.narrowPeak	0	272252
hyper_cancer_KIDN	903	roadmap_epigenomics	Inf	2.00553	23916	1	235	143	235	126	64231	41279	222336	roadmap_epigenomics H3K4me1	NA	NA	H3K4me1	NA	NA	E111-H3K4me1.narrowPeak	0	225454
hyper_cancer_KIDN	1005	roadmap_epigenomics	Inf	3.49801	17758	1	91	285	285	126	27703	47437	258864	roadmap_epigenomics H3K27me3	NA	NA	H3K27me3	NA	NA	E121-H3K27me3.narrowPeak	0	349417
hyper_cancer_KIDN	867	roadmap_epigenomics	Inf	4.37938	14928	1	11	381	381	131	18199	50267	268368	roadmap_epigenomics H3K27me3	NA	NA	H3K27me3	NA	NA	E106-H3K27me3.narrowPeak	0	171864
hyper_cancer_KIDN	348	roadmap_epigenomics	Inf	3.31524	17565	1	109	290	290	133	28686	47630	257881	roadmap_epigenomics H3K27me3	NA	NA	H3K27me3	NA	NA	E032-H3K27me3.narrowPeak	0	179001
hyper_cancer_KIDN	350	roadmap_epigenomics	Inf	1.60319	25166	1	291	119	291	137	80723	40029	205844	roadmap_epigenomics H3K4me1	NA	NA	H3K4me1	NA	NA	E032-H3K4me1.narrowPeak	0	167667
hyper_cancer_KIDN	495	roadmap_epigenomics	Inf	2.53217	19430	1	180	234	234	138	41148	45765	245419	roadmap_epigenomics H3K4me1	NA	NA	H3K4me1	NA	NA	E054-H3K4me1.narrowPeak	0	191262
hyper_cancer_KIDN	648	roadmap_epigenomics	Inf	2.40509	19740	1	189	224	224	138	43827	45455	242740	roadmap_epigenomics H3K4me1	NA	NA	H3K4me1	NA	NA	E078-H3K4me1.narrowPeak	0	192662
hyper_cancer_KIDN	896	roadmap_epigenomics	Inf	1.99327	21954	1	237	179	237	139	58175	43241	228392	roadmap_epigenomics H3K4me1	NA	NA	H3K4me1	NA	NA	E110-H3K4me1.narrowPeak	0	214908
hyper_cancer_KIDN	706	roadmap_epigenomics	Inf	2.12507	20698	1	218	201	218	140	51462	44497	235105	roadmap_epigenomics H3K4me1	NA	NA	H3K4me1	NA	NA	E085-H3K4me1.narrowPeak	0	285882
hyper_cancer_KIDN	628	roadmap_epigenomics	Inf	1.8641	22473	1	248	174	248	141	63070	42722	223497	roadmap_epigenomics H3K4me1	NA	NA	H3K4me1	NA	NA	E075-H3K4me1.narrowPeak	0	196761
hyper_cancer_KIDN	687	roadmap_epigenomics	Inf	2.14742	20067	1	212	215	215	143	49160	45128	237407	roadmap_epigenomics H3K4me1	NA	NA	H3K4me1	NA	NA	E083-H3K4me1.narrowPeak	0	190333
hyper_cancer_KIDN	652	roadmap_epigenomics	Inf	5.06911	13361	1	2	429	429	144	13867	51834	272700	roadmap_epigenomics H3K27me3	NA	NA	H3K27me3	NA	NA	E079-H3K27me3.narrowPeak	0	85925
hyper_cancer_KIDN	841	roadmap_epigenomics	Inf	3.67425	15350	1	64	368	368	144	22161	49845	264406	roadmap_epigenomics H3K27me3	NA	NA	H3K27me3	NA	NA	E102-H3K27me3.narrowPeak	0	129184
hyper_cancer_KIDN	148	roadmap_epigenomics	Inf	1.9021	21474	1	246	191	246	146	58812	43721	227755	roadmap_epigenomics H3K23me2	NA	NA	H3K23me2	NA	NA	E008-H3K23me2.narrowPeak	0	123664
hyper_cancer_KIDN	789	roadmap_epigenomics	Inf	4.84302	13249	1	4	434	434	146	14337	51946	272230	roadmap_epigenomics H3K27me3	NA	NA	H3K27me3	NA	NA	E095-H3K27me3.narrowPeak	0	152269
hyper_cancer_KIDN	874	roadmap_epigenomics	Inf	1.79241	21926	1	261	180	261	147	63162	43269	223405	roadmap_epigenomics H3K4me1	NA	NA	H3K4me1	NA	NA	E107-H3K4me1.narrowPeak	0	238030
hyper_cancer_KIDN	293	roadmap_epigenomics	Inf	3.66843	14857	1	65	385	385	150	21339	50338	265228	roadmap_epigenomics H3K27me3	NA	NA	H3K27me3	NA	NA	E024-H3K27me3.narrowPeak	0	222768
hyper_cancer_KIDN	430	roadmap_epigenomics	Inf	3.56742	15340	1	80	369	369	150	22754	49855	263813	roadmap_epigenomics H3K27me3	NA	NA	H3K27me3	NA	NA	E045-H3K27me3.narrowPeak	0	113156
hyper_cancer_KIDN	175	roadmap_epigenomics	Inf	2.03797	19948	1	232	219	232	151	50967	45247	235600	roadmap_epigenomics H3K4me1	NA	NA	H3K4me1	NA	NA	E010-H3K4me1.narrowPeak	0	266595
hyper_cancer_KIDN	654	roadmap_epigenomics	Inf	2.33405	18766	1	199	253	253	151	42299	46429	244268	roadmap_epigenomics H3K4me1	NA	NA	H3K4me1	NA	NA	E079-H3K4me1.narrowPeak	0	257512
hyper_cancer_KIDN	573	roadmap_epigenomics	Inf	3.89074	13866	1	41	413	413	152	18605	51329	267962	roadmap_epigenomics H3K27me3	NA	NA	H3K27me3	NA	NA	E067-H3K27me3.narrowPeak	0	102064
hyper_cancer_KIDN	439	roadmap_epigenomics	Inf	3.42542	15568	1	101	358	358	153	24042	49627	262525	roadmap_epigenomics H3K27me3	NA	NA	H3K27me3	NA	NA	E046-H3K27me3.narrowPeak	0	116620
hyper_cancer_KIDN	460	roadmap_epigenomics	Inf	1.65708	22319	1	281	176	281	153	68500	42876	218067	roadmap_epigenomics H3K4me1	NA	NA	H3K4me1	NA	NA	E049-H3K4me1.narrowPeak	0	260664
hyper_cancer_KIDN	776	roadmap_epigenomics	Inf	1.4668	23956	1	316	142	316	153	81296	41239	205271	roadmap_epigenomics H3K4me1	NA	NA	H3K4me1	NA	NA	E093-H3K4me1.narrowPeak	0	250782
hyper_cancer_KIDN	1057	roadmap_epigenomics	Inf	1.67912	21828	1	278	182	278	154	66088	43367	220479	roadmap_epigenomics H3K4me1	NA	NA	H3K4me1	NA	NA	E125-H3K4me1.narrowPeak	0	233574
hyper_cancer_KIDN	828	roadmap_epigenomics	Inf	4.32527	12564	1	14	451	451	155	14989	52631	271578	roadmap_epigenomics H3K27me3	NA	NA	H3K27me3	NA	NA	E100-H3K27me3.narrowPeak	0	119736
hyper_cancer_KIDN	697	roadmap_epigenomics	Inf	2.07053	18841	1	225	248	248	158	47024	46354	239543	roadmap_epigenomics H3K4me1	NA	NA	H3K4me1	NA	NA	E084-H3K4me1.narrowPeak	0	247728
hyper_cancer_KIDN	983	roadmap_epigenomics	Inf	1.79985	20076	1	259	213	259	158	56804	45119	229763	roadmap_epigenomics H3K4me1	NA	NA	H3K4me1	NA	NA	E119-H3K4me1.narrowPeak	0	182460
hyper_cancer_KIDN	273	roadmap_epigenomics	Inf	3.97308	12754	1	35	444	444	160	16530	52441	270037	roadmap_epigenomics H3K27me3	NA	NA	H3K27me3	NA	NA	E021-H3K27me3.narrowPeak	0	95876
hyper_cancer_KIDN	848	roadmap_epigenomics	Inf	3.55444	14173	1	82	401	401	161	20772	51022	265795	roadmap_epigenomics H3K27me3	NA	NA	H3K27me3	NA	NA	E103-H3K27me3.narrowPeak	0	164919
hyper_cancer_KIDN	901	roadmap_epigenomics	Inf	3.49891	14588	1	90	393	393	161	21812	50607	264755	roadmap_epigenomics H3K27me3	NA	NA	H3K27me3	NA	NA	E111-H3K27me3.narrowPeak	0	155900
hyper_cancer_KIDN	1050	roadmap_epigenomics	Inf	3.79704	13268	1	50	433	433	161	18068	51927	268499	roadmap_epigenomics H3K9me3	NA	NA	H3K9me3	NA	NA	E124-H3K9me3.narrowPeak	0	220660
hyper_cancer_KIDN	31	roadmap_epigenomics	Inf	2.43758	17229	1	188	300	300	163	36806	47966	249761	roadmap_epigenomics H3K4me1	NA	NA	H3K4me1	NA	NA	E003-H3K4me1.narrowPeak	0	223151
hyper_cancer_KIDN	400	roadmap_epigenomics	Inf	3.55766	13794	1	81	417	417	166	20100	51401	266467	roadmap_epigenomics H3K27me3	NA	NA	H3K27me3	NA	NA	E040-H3K27me3.narrowPeak	0	76567
hyper_cancer_KIDN	641	roadmap_epigenomics	Inf	1.62428	20398	1	287	210	287	166	62744	44797	223823	roadmap_epigenomics H3K4me1	NA	NA	H3K4me1	NA	NA	E077-H3K4me1.narrowPeak	0	231741
hyper_cancer_KIDN	918	roadmap_epigenomics	Inf	3.48026	14041	1	95	406	406	167	20949	51154	265618	roadmap_epigenomics H3K9me3	NA	NA	H3K9me3	NA	NA	E113-H3K9me3.narrowPeak	0	275643
hyper_cancer_KIDN	236	roadmap_epigenomics	Inf	1.80843	19054	1	257	245	257	168	53274	46141	233293	roadmap_epigenomics H3K4me1	NA	NA	H3K4me1	NA	NA	E017-H3K4me1.narrowPeak	0	328186
hyper_cancer_KIDN	207	roadmap_epigenomics	Inf	2.05059	17967	1	230	277	277	169	44845	47228	241722	roadmap_epigenomics H3K4me1	NA	NA	H3K4me1	NA	NA	E015-H3K4me1.narrowPeak	0	327408
hyper_cancer_KIDN	396	roadmap_epigenomics	Inf	1.48681	20983	1	312	197	312	170	69340	44212	217227	roadmap_epigenomics H3K4me1	NA	NA	H3K4me1	NA	NA	E039-H3K4me1.narrowPeak	0	159113
hyper_cancer_KIDN	834	roadmap_epigenomics	Inf	3.45676	13586	1	99	420	420	173	20279	51609	266288	roadmap_epigenomics H3K27me3	NA	NA	H3K27me3	NA	NA	E101-H3K27me3.narrowPeak	0	178784
hyper_cancer_KIDN	589	roadmap_epigenomics	Inf	1.93785	17951	1	243	279	279	174	46978	47244	239589	roadmap_epigenomics H3K4me1	NA	NA	H3K4me1	NA	NA	E069-H3K4me1.narrowPeak	0	263124
hyper_cancer_KIDN	394	roadmap_epigenomics	Inf	3.15196	13949	1	116	409	409	175	22780	51246	263787	roadmap_epigenomics H3K27me3	NA	NA	H3K27me3	NA	NA	E039-H3K27me3.narrowPeak	0	115163
hyper_cancer_KIDN	445	roadmap_epigenomics	Inf	3.48994	13273	1	93	432	432	175	19558	51922	267009	roadmap_epigenomics H3K27me3	NA	NA	H3K27me3	NA	NA	E047-H3K27me3.narrowPeak	0	175324
hyper_cancer_KIDN	785	roadmap_epigenomics	Inf	2.52332	15798	1	181	347	347	176	32235	49397	254332	roadmap_epigenomics H3K4me1	NA	NA	H3K4me1	NA	NA	E094-H3K4me1.narrowPeak	0	238308
hyper_cancer_KIDN	150	roadmap_epigenomics	Inf	4.00581	11273	1	33	499	499	178	14214	53922	272353	roadmap_epigenomics H3K27me3	NA	NA	H3K27me3	NA	NA	E008-H3K27me3.narrowPeak	0	38923
hyper_cancer_KIDN	521	roadmap_epigenomics	Inf	2.13943	16684	1	216	316	316	178	39687	48511	246880	roadmap_epigenomics H3K4me1	NA	NA	H3K4me1	NA	NA	E057-H3K4me1.narrowPeak	0	213012
hyper_cancer_KIDN	493	roadmap_epigenomics	Inf	4.27148	10709	1	17	518	518	179	12606	54486	273961	roadmap_epigenomics H3K27me3	NA	NA	H3K27me3	NA	NA	E054-H3K27me3.narrowPeak	0	89642
hyper_cancer_KIDN	483	roadmap_epigenomics	Inf	1.60147	18886	1	292	246	292	180	58164	46309	228403	roadmap_epigenomics H3K4me1	NA	NA	H3K4me1	NA	NA	E052-H3K4me1.narrowPeak	0	247597
hyper_cancer_KIDN	582	roadmap_epigenomics	Inf	1.85742	17272	1	250	299	299	183	46570	47923	239997	roadmap_epigenomics H3K4me1	NA	NA	H3K4me1	NA	NA	E068-H3K4me1.narrowPeak	0	279170
hyper_cancer_KIDN	57	roadmap_epigenomics	Inf	1.52893	18810	1	302	250	302	184	60073	46385	226494	roadmap_epigenomics H3K4me2	NA	NA	H3K4me2	NA	NA	E004-H3K4me2.narrowPeak	0	59077
hyper_cancer_KIDN	914	roadmap_epigenomics	Inf	4.57891	9885	1	6	554	554	187	10765	55310	275802	roadmap_epigenomics H3K27me3	NA	NA	H3K27me3	NA	NA	E113-H3K27me3.narrowPeak	0	57451
hyper_cancer_KIDN	619	roadmap_epigenomics	Inf	3.87654	10683	1	43	520	520	188	13790	54512	272777	roadmap_epigenomics H3K27me3	NA	NA	H3K27me3	NA	NA	E074-H3K27me3.narrowPeak	0	137200
hyper_cancer_KIDN	679	roadmap_epigenomics	Inf	2.24105	15542	1	204	361	361	189	35120	49653	251447	roadmap_epigenomics H3K4me1	NA	NA	H3K4me1	NA	NA	E082-H3K4me1.narrowPeak	0	167821
hyper_cancer_KIDN	282	roadmap_epigenomics	Inf	3.57772	11280	1	77	498	498	192	15832	53915	270735	roadmap_epigenomics H3K27me3	NA	NA	H3K27me3	NA	NA	E022-H3K27me3.narrowPeak	0	68240
hyper_cancer_KIDN	412	roadmap_epigenomics	Inf	2.90332	13090	1	139	439	439	193	22822	52105	263745	roadmap_epigenomics H3K27me3	NA	NA	H3K27me3	NA	NA	E042-H3K27me3.narrowPeak	0	132608
hyper_cancer_KIDN	922	roadmap_epigenomics	Inf	3.09773	12274	1	120	459	459	193	19961	52921	266606	roadmap_epigenomics H3K27me3	NA	NA	H3K27me3	NA	NA	E114-H3K27me3.narrowPeak	0	215955
hyper_cancer_KIDN	181	roadmap_epigenomics	Inf	2.19712	15224	1	209	371	371	194	34897	49971	251670	roadmap_epigenomics H3K4me1	NA	NA	H3K4me1	NA	NA	E011-H3K4me1.narrowPeak	0	274859
hyper_cancer_KIDN	287	roadmap_epigenomics	Inf	2.7582	13318	1	151	430	430	194	24400	51877	262167	roadmap_epigenomics H3K27me3	NA	NA	H3K27me3	NA	NA	E023-H3K27me3.narrowPeak	0	307996
hyper_cancer_KIDN	806	roadmap_epigenomics	Inf	2.76125	13217	1	147	436	436	195	24163	51978	262404	roadmap_epigenomics H3K4me1	NA	NA	H3K4me1	NA	NA	E097-H3K4me1.narrowPeak	0	316385
hyper_cancer_KIDN	124	roadmap_epigenomics	Inf	4.19284	9660	1	21	567	567	196	11415	55535	275152	roadmap_epigenomics H3K27me3	NA	NA	H3K27me3	NA	NA	E007-H3K27me3.narrowPeak	0	54491
hyper_cancer_KIDN	712	roadmap_epigenomics	Inf	3.9083	10049	1	40	550	550	197	12766	55146	273801	roadmap_epigenomics H3K27me3	NA	NA	H3K27me3	NA	NA	E086-H3K27me3.narrowPeak	0	61416
hyper_cancer_KIDN	614	roadmap_epigenomics	Inf	1.8012	16069	1	258	338	338	199	44044	49126	242523	roadmap_epigenomics H3K4me1	NA	NA	H3K4me1	NA	NA	E073-H3K4me1.narrowPeak	0	233574
hyper_cancer_KIDN	861	roadmap_epigenomics	Inf	3.50703	11002	1	88	508	508	199	15681	54193	270886	roadmap_epigenomics H3K27me3	NA	NA	H3K27me3	NA	NA	E105-H3K27me3.narrowPeak	0	139774
hyper_cancer_KIDN	7	roadmap_epigenomics	Inf	3.35268	11381	1	104	494	494	200	17004	53814	269563	roadmap_epigenomics H3K27me3	NA	NA	H3K27me3	NA	NA	E002-H3K27me3.narrowPeak	0	95107
hyper_cancer_KIDN	993	roadmap_epigenomics	Inf	3.96661	9621	1	37	572	572	203	11984	55574	274583	roadmap_epigenomics H3K27me3	NA	NA	H3K27me3	NA	NA	E120-H3K27me3.narrowPeak	0	126522
hyper_cancer_KIDN	169	roadmap_epigenomics	Inf	1.83032	15567	1	253	359	359	204	41927	49628	244640	roadmap_epigenomics H3K4me1	NA	NA	H3K4me1	NA	NA	E009-H3K4me1.narrowPeak	0	280676
hyper_cancer_KIDN	699	roadmap_epigenomics	Inf	2.26181	13901	1	203	412	412	205	30662	51294	255905	roadmap_epigenomics H3K9me3	NA	NA	H3K9me3	NA	NA	E084-H3K9me3.narrowPeak	0	237017
hyper_cancer_KIDN	795	roadmap_epigenomics	Inf	4.9872	8381	1	3	612	612	205	8233	56814	278334	roadmap_epigenomics H3K27me3	NA	NA	H3K27me3	NA	NA	E096-H3K27me3.narrowPeak	0	85680
hyper_cancer_KIDN	258	roadmap_epigenomics	Inf	1.99428	14809	1	236	387	387	208	36809	50386	249758	roadmap_epigenomics H3K4me1	NA	NA	H3K4me1	NA	NA	E019-H3K4me1.narrowPeak	0	213385
hyper_cancer_KIDN	1081	roadmap_epigenomics	Inf	1.52476	16621	1	303	319	319	208	52523	48574	234044	roadmap_epigenomics H3K4me1	NA	NA	H3K4me1	NA	NA	E127-H3K4me1.narrowPeak	0	199913
hyper_cancer_KIDN	200	roadmap_epigenomics	Inf	1.94783	14869	1	241	384	384	209	37743	50326	248824	roadmap_epigenomics H3K4me1	NA	NA	H3K4me1	NA	NA	E014-H3K4me1.narrowPeak	0	314804
hyper_cancer_KIDN	101	roadmap_epigenomics	Inf	3.63624	9634	1	70	569	569	213	13043	55561	273524	roadmap_epigenomics H3K27me3	NA	NA	H3K27me3	NA	NA	E006-H3K27me3.narrowPeak	0	117381
hyper_cancer_KIDN	804	roadmap_epigenomics	Inf	4.36275	8056	1	13	626	626	213	8971	57139	277596	roadmap_epigenomics H3K27me3	NA	NA	H3K27me3	NA	NA	E097-H3K27me3.narrowPeak	0	112296
hyper_cancer_KIDN	580	roadmap_epigenomics	Inf	4.23812	8249	1	19	622	622	214	9471	56946	277096	roadmap_epigenomics H3K27me3	NA	NA	H3K27me3	NA	NA	E068-H3K27me3.narrowPeak	0	52316
hyper_cancer_KIDN	1019	roadmap_epigenomics	Inf	1.5147	16225	1	307	334	334	214	51433	48970	235134	roadmap_epigenomics H3K4me1	NA	NA	H3K4me1	NA	NA	E122-H3K4me1.narrowPeak	0	142297
hyper_cancer_KIDN	289	roadmap_epigenomics	Inf	1.57486	15661	1	295	355	355	217	47912	49534	238655	roadmap_epigenomics H3K4me1	NA	NA	H3K4me1	NA	NA	E023-H3K4me1.narrowPeak	0	307388
hyper_cancer_KIDN	621	roadmap_epigenomics	Inf	1.79425	14633	1	260	391	391	217	39804	50562	246763	roadmap_epigenomics H3K4me1	NA	NA	H3K4me1	NA	NA	E074-H3K4me1.narrowPeak	0	266887
hyper_cancer_KIDN	607	roadmap_epigenomics	Inf	1.84054	14081	1	252	404	404	219	37309	51114	249258	roadmap_epigenomics H3K4me1	NA	NA	H3K4me1	NA	NA	E072-H3K4me1.narrowPeak	0	211864
hyper_cancer_KIDN	665	roadmap_epigenomics	Inf	3.06109	10429	1	125	532	532	219	16783	54766	269784	roadmap_epigenomics H3K9me3	NA	NA	H3K9me3	NA	NA	E080-H3K9me3.narrowPeak	0	218574
hyper_cancer_KIDN	791	roadmap_epigenomics	Inf	2.10001	12656	1	219	447	447	222	29489	52539	257078	roadmap_epigenomics H3K4me1	NA	NA	H3K4me1	NA	NA	E095-H3K4me1.narrowPeak	0	268329
hyper_cancer_KIDN	536	roadmap_epigenomics	Inf	2.35863	11716	1	196	478	478	225	24355	53479	262212	roadmap_epigenomics H3K4me1	NA	NA	H3K4me1	NA	NA	E059-H3K4me1.narrowPeak	0	104660
hyper_cancer_KIDN	635	roadmap_epigenomics	Inf	1.74289	14005	1	270	408	408	226	38879	51190	247688	roadmap_epigenomics H3K4me1	NA	NA	H3K4me1	NA	NA	E076-H3K4me1.narrowPeak	0	179004
hyper_cancer_KIDN	194	roadmap_epigenomics	Inf	1.76114	13865	1	267	414	414	227	38106	51330	248461	roadmap_epigenomics H3K4me1	NA	NA	H3K4me1	NA	NA	E013-H3K4me1.narrowPeak	0	275073
hyper_cancer_KIDN	1067	roadmap_epigenomics	Inf	3.82182	7996	1	49	631	631	227	10112	57199	276455	roadmap_epigenomics H3K27me3	NA	NA	H3K27me3	NA	NA	E126-H3K27me3.narrowPeak	0	70219
hyper_cancer_KIDN	575	roadmap_epigenomics	Inf	1.70164	13917	1	274	410	410	228	39418	51278	247149	roadmap_epigenomics H3K4me1	NA	NA	H3K4me1	NA	NA	E067-H3K4me1.narrowPeak	0	240448
hyper_cancer_KIDN	595	roadmap_epigenomics	Inf	2.37916	11379	1	194	495	495	230	23390	53816	263177	roadmap_epigenomics H3K4me1	NA	NA	H3K4me1	NA	NA	E070-H3K4me1.narrowPeak	0	107076
hyper_cancer_KIDN	799	roadmap_epigenomics	Inf	2.69464	10234	1	159	543	543	234	18522	54961	268045	roadmap_epigenomics H3K9me3	NA	NA	H3K9me3	NA	NA	E096-H3K9me3.narrowPeak	0	438576
hyper_cancer_KIDN	356	roadmap_epigenomics	Inf	3.77348	7108	1	53	662	662	239	9001	58087	277566	roadmap_epigenomics H3K27me3	NA	NA	H3K27me3	NA	NA	E033-H3K27me3.narrowPeak	0	39607
hyper_cancer_KIDN	214	roadmap_epigenomics	Inf	1.8119	11920	1	256	471	471	243	31496	53275	255071	roadmap_epigenomics H3K4me1	NA	NA	H3K4me1	NA	NA	E016-H3K4me1.narrowPeak	0	292509
hyper_cancer_KIDN	566	roadmap_epigenomics	Inf	3.70947	6810	1	57	670	670	243	8736	58385	277831	roadmap_epigenomics H3K27me3	NA	NA	H3K27me3	NA	NA	E066-H3K27me3.narrowPeak	0	107979
hyper_cancer_KIDN	265	roadmap_epigenomics	Inf	1.75667	11940	1	268	469	469	246	32434	53255	254133	roadmap_epigenomics H3K4me1	NA	NA	H3K4me1	NA	NA	E020-H3K4me1.narrowPeak	0	289315
hyper_cancer_KIDN	719	roadmap_epigenomics	Inf	3.75559	6246	1	54	696	696	250	7863	58949	278704	roadmap_epigenomics H3K27me3	NA	NA	H3K27me3	NA	NA	E087-H3K27me3.narrowPeak	0	66525
hyper_cancer_KIDN	251	roadmap_epigenomics	Inf	1.70743	11659	1	272	484	484	252	32416	53536	254151	roadmap_epigenomics H3K4me1	NA	NA	H3K4me1	NA	NA	E018-H3K4me1.narrowPeak	0	335029
hyper_cancer_KIDN	127	roadmap_epigenomics	Inf	2.07412	10348	1	224	537	537	254	23894	54847	262673	roadmap_epigenomics H3K4me1	NA	NA	H3K4me1	NA	NA	E007-H3K4me1.narrowPeak	0	262432
hyper_cancer_KIDN	26	roadmap_epigenomics	Inf	1.98905	10459	1	238	531	531	257	25117	54736	261450	roadmap_epigenomics H3K23me2	NA	NA	H3K23me2	NA	NA	E003-H3K23me2.narrowPeak	0	95679
hyper_cancer_KIDN	387	roadmap_epigenomics	Inf	2.96121	7564	1	133	645	645	260	12163	57631	274404	roadmap_epigenomics H3K27me3	NA	NA	H3K27me3	NA	NA	E038-H3K27me3.narrowPeak	0	62844
hyper_cancer_KIDN	685	roadmap_epigenomics	Inf	2.98316	7324	1	130	654	654	262	11663	57871	274904	roadmap_epigenomics H3K27me3	NA	NA	H3K27me3	NA	NA	E083-H3K27me3.narrowPeak	0	94627
hyper_cancer_KIDN	381	roadmap_epigenomics	Inf	3.09226	5956	1	122	707	707	277	9024	59239	277543	roadmap_epigenomics H3K27me3	NA	NA	H3K27me3	NA	NA	E037-H3K27me3.narrowPeak	0	36146
hyper_cancer_KIDN	869	roadmap_epigenomics	Inf	2.14051	8252	1	215	621	621	279	18171	56943	268396	roadmap_epigenomics H3K4me1	NA	NA	H3K4me1	NA	NA	E106-H3K4me1.narrowPeak	0	133646
hyper_cancer_KIDN	656	roadmap_epigenomics	Inf	2.58091	6779	1	169	674	674	281	12331	58416	274236	roadmap_epigenomics H3K9me3	NA	NA	H3K9me3	NA	NA	E079-H3K9me3.narrowPeak	0	258284
hyper_cancer_KIDN	830	roadmap_epigenomics	Inf	2.18454	7934	1	210	633	633	281	17092	57261	269475	roadmap_epigenomics H3K4me1	NA	NA	H3K4me1	NA	NA	E100-H3K4me1.narrowPeak	0	196314
hyper_cancer_KIDN	891	roadmap_epigenomics	Inf	1.94631	8714	1	242	600	600	281	21048	56481	265519	roadmap_epigenomics H3K4me1	NA	NA	H3K4me1	NA	NA	E109-H3K4me1.narrowPeak	0	214413
hyper_cancer_KIDN	857	roadmap_epigenomics	Inf	1.85784	8540	1	249	606	606	285	21507	56655	265060	roadmap_epigenomics H3K4me1	NA	NA	H3K4me1	NA	NA	E104-H3K4me1.narrowPeak	0	271854
hyper_cancer_KIDN	452	roadmap_epigenomics	Inf	2.7589	5791	1	150	716	716	289	9780	59404	276787	roadmap_epigenomics H3K27me3	NA	NA	H3K27me3	NA	NA	E048-H3K27me3.narrowPeak	0	34774
hyper_cancer_KIDN	275	roadmap_epigenomics	Inf	1.9859	7331	1	240	651	651	297	17186	57864	269381	roadmap_epigenomics H3K4me1	NA	NA	H3K4me1	NA	NA	E021-H3K4me1.narrowPeak	0	187305
hyper_cancer_KIDN	244	roadmap_epigenomics	Inf	2.29568	6153	1	202	700	700	301	12444	59042	274123	roadmap_epigenomics H3K9me3	NA	NA	H3K9me3	NA	NA	E017-H3K9me3.narrowPeak	0	418822
hyper_cancer_KIDN	370	roadmap_epigenomics	Inf	3.00284	4757	1	129	780	780	303	7320	60438	279247	roadmap_epigenomics H3K27me3	NA	NA	H3K27me3	NA	NA	E035-H3K27me3.narrowPeak	0	55516
hyper_cancer_KIDN	85	roadmap_epigenomics	Inf	2.08616	6411	1	222	690	690	304	14237	58784	272330	roadmap_epigenomics H3K9me3	NA	NA	H3K9me3	NA	NA	E005-H3K9me3.narrowPeak	0	287170
hyper_cancer_KIDN	379	roadmap_epigenomics	Inf	3.03805	4459	1	126	796	796	308	6762	60736	279805	roadmap_epigenomics H3K9me3	NA	NA	H3K9me3	NA	NA	E036-H3K9me3.narrowPeak	0	237844
hyper_cancer_KIDN	760	roadmap_epigenomics	Inf	2.90714	4580	1	137	791	791	310	7259	60615	279308	roadmap_epigenomics H3K9me3	NA	NA	H3K9me3	NA	NA	E091-H3K9me3.narrowPeak	0	158275
hyper_cancer_KIDN	769	roadmap_epigenomics	Inf	1.92899	6223	1	244	697	697	314	14864	58972	271703	roadmap_epigenomics H3K9me3	NA	NA	H3K9me3	NA	NA	E092-H3K9me3.narrowPeak	0	273834
hyper_cancer_KIDN	631	roadmap_epigenomics	Inf	3.13789	3639	1	119	847	847	322	5299	61556	281268	roadmap_epigenomics H3K9me3	NA	NA	H3K9me3	NA	NA	E075-H3K9me3.narrowPeak	0	149879
hyper_cancer_KIDN	443	roadmap_epigenomics	Inf	3.21888	3540	1	113	858	858	324	5022	61655	281545	roadmap_epigenomics H3K9me3	NA	NA	H3K9me3	NA	NA	E046-H3K9me3.narrowPeak	0	220175
hyper_cancer_KIDN	338	roadmap_epigenomics	Inf	2.78616	3735	1	146	839	839	329	6117	61460	280450	roadmap_epigenomics H3K9me3	NA	NA	H3K9me3	NA	NA	E030-H3K9me3.narrowPeak	0	242999
hyper_cancer_KIDN	817	roadmap_epigenomics	Inf	2.05854	5086	1	229	761	761	330	11314	60109	275253	roadmap_epigenomics H3K9me3	NA	NA	H3K9me3	NA	NA	E098-H3K9me3.narrowPeak	0	251500
hyper_cancer_KIDN	333	roadmap_epigenomics	Inf	2.14583	4746	1	214	781	781	332	10115	60449	276452	roadmap_epigenomics H3K9me3	NA	NA	H3K9me3	NA	NA	E029-H3K9me3.narrowPeak	0	223546
hyper_cancer_KIDN	945	roadmap_epigenomics	Inf	2.97189	3119	1	132	886	886	340	4764	62076	281803	roadmap_epigenomics H3K27me3	NA	NA	H3K27me3	NA	NA	E116-H3K27me3.narrowPeak	0	17347
hyper_cancer_KIDN	551	roadmap_epigenomics	Inf	3.46074	2364	1	98	932	932	344	3082	62831	283485	roadmap_epigenomics H3K9me3	NA	NA	H3K9me3	NA	NA	E062-H3K9me3.narrowPeak	0	97830
hyper_cancer_KIDN	787	roadmap_epigenomics	Inf	2.61209	3053	1	166	892	892	353	5290	62142	281277	roadmap_epigenomics H3K9me3	NA	NA	H3K9me3	NA	NA	E094-H3K9me3.narrowPeak	0	157662
hyper_cancer_KIDN	836	roadmap_epigenomics	319.773	1.51108	15069	231	308	375	375	305	47551	50126	239016	roadmap_epigenomics H3K4me1	NA	NA	H3K4me1	NA	NA	E101-H3K4me1.narrowPeak	0	208761
hyper_cancer_KIDN	808	roadmap_epigenomics	318.916	3.13962	2160	232	118	942	942	431	3094	63035	283473	roadmap_epigenomics H3K9me3	NA	NA	H3K9me3	NA	NA	E097-H3K9me3.narrowPeak	0	165956
hyper_cancer_KIDN	352	roadmap_epigenomics	315.501	3.78717	1687	233	52	968	968	418	1996	63508	284571	roadmap_epigenomics H3K9me3	NA	NA	H3K9me3	NA	NA	E032-H3K9me3.narrowPeak	0	126909
hyper_cancer_KIDN	402	roadmap_epigenomics	311.927	1.42932	21751	234	326	186	326	249	74340	43444	212227	roadmap_epigenomics H3K4me1	NA	NA	H3K4me1	NA	NA	E040-H3K4me1.narrowPeak	0	147436
hyper_cancer_KIDN	259	roadmap_epigenomics	309.781	1.38736	33498	235	337	14	337	195	123905	31697	162662	roadmap_epigenomics H3K4me3	NA	NA	H3K4me3	NA	NA	E019-H3K4me3.narrowPeak	0	61750
hyper_cancer_KIDN	201	roadmap_epigenomics	301.579	1.38143	33200	236	339	15	339	197	122921	31995	163646	roadmap_epigenomics H3K4me3	NA	NA	H3K4me3	NA	NA	E014-H3K4me3.narrowPeak	1.23964e-301	79383
hyper_cancer_KIDN	300	roadmap_epigenomics	293.234	1.48485	14979	237	314	380	380	310	47938	50216	238629	roadmap_epigenomics H3K4me1	NA	NA	H3K4me1	NA	NA	E025-H3K4me1.narrowPeak	2.7351e-293	312597
hyper_cancer_KIDN	215	roadmap_epigenomics	290.434	1.37279	33701	238	341	12	341	197	125527	31494	161040	roadmap_epigenomics H3K4me3	NA	NA	H3K4me3	NA	NA	E016-H3K4me3.narrowPeak	1.71654e-290	59526
hyper_cancer_KIDN	843	roadmap_epigenomics	285.551	1.45637	16425	239	319	327	327	295	53822	48770	232745	roadmap_epigenomics H3K4me1	NA	NA	H3K4me1	NA	NA	E102-H3K4me1.narrowPeak	1.30452e-285	236106
hyper_cancer_KIDN	266	roadmap_epigenomics	283.764	1.36771	33741	240	343	10	343	198	125962	31454	160605	roadmap_epigenomics H3K4me3	NA	NA	H3K4me3	NA	NA	E020-H3K4me3.narrowPeak	7.9587e-284	88792
hyper_cancer_KIDN	783	roadmap_epigenomics	283.22	3.68014	1563	241	63	976	976	427	1900	63632	284667	roadmap_epigenomics H3K27me3	NA	NA	H3K27me3	NA	NA	E094-H3K27me3.narrowPeak	2.7782e-283	42805
hyper_cancer_KIDN	871	roadmap_epigenomics	279.489	3.6502	1557	242	67	977	977	429	1908	63638	284659	roadmap_epigenomics H3K9me3	NA	NA	H3K9me3	NA	NA	E106-H3K9me3.narrowPeak	1.48752e-279	167413
hyper_cancer_KIDN	969	roadmap_epigenomics	271.213	1.5584	10429	243	297	532	532	357	31204	54766	255363	roadmap_epigenomics H3K27me3	NA	NA	H3K27me3	NA	NA	E118-H3K27me3.narrowPeak	2.79894e-271	110883
hyper_cancer_KIDN	441	roadmap_epigenomics	269.915	1.37749	24646	244	340	126	340	237	87736	40549	198831	roadmap_epigenomics H3K4me1	NA	NA	H3K4me1	NA	NA	E046-H3K4me1.narrowPeak	5.53145e-270	167829
hyper_cancer_KIDN	322	roadmap_epigenomics	265.568	1.50107	12388	245	309	457	457	337	38732	52807	247835	roadmap_epigenomics H3K4me1	NA	NA	H3K4me1	NA	NA	E028-H3K4me1.narrowPeak	1.22595e-265	354117
hyper_cancer_KIDN	447	roadmap_epigenomics	262.969	1.39886	20006	246	333	217	333	265	68891	45189	217676	roadmap_epigenomics H3K4me1	NA	NA	H3K4me1	NA	NA	E047-H3K4me1.narrowPeak	4.84052e-263	124637
hyper_cancer_KIDN	714	roadmap_epigenomics	259.406	2.13848	3490	247	217	866	866	443	7384	61705	279183	roadmap_epigenomics H3K4me1	NA	NA	H3K4me1	NA	NA	E086-H3K4me1.narrowPeak	1.76469e-259	91728
hyper_cancer_KIDN	952	roadmap_epigenomics	242.838	3.33603	1509	248	107	984	984	446	2021	63686	284546	roadmap_epigenomics H3K9me3	NA	NA	H3K9me3	NA	NA	E116-H3K9me3.narrowPeak	6.49613e-243	59513
hyper_cancer_KIDN	377	roadmap_epigenomics	241.11	1.36631	21876	249	344	181	344	258	77335	43319	209232	roadmap_epigenomics H3K4me1	NA	NA	H3K4me1	NA	NA	E036-H3K4me1.narrowPeak	3.45961e-241	232822
hyper_cancer_KIDN	155	roadmap_epigenomics	240.853	1.33639	30829	250	351	35	351	212	115099	34366	171468	roadmap_epigenomics H3K4me3	NA	NA	H3K4me3	NA	NA	E008-H3K4me3.narrowPeak	6.23499e-241	59423
hyper_cancer_KIDN	307	roadmap_epigenomics	240.311	1.44909	13537	251	323	421	421	332	43886	51658	242681	roadmap_epigenomics H3K4me1	NA	NA	H3K4me1	NA	NA	E026-H3K4me1.narrowPeak	2.1588e-240	233586
hyper_cancer_KIDN	850	roadmap_epigenomics	235.078	1.55787	8858	252	298	596	596	382	26271	56337	260296	roadmap_epigenomics H3K4me1	NA	NA	H3K4me1	NA	NA	E103-H3K4me1.narrowPeak	3.68271e-235	172046
hyper_cancer_KIDN	316	roadmap_epigenomics	229.008	2.14601	3042	253	213	893	893	453	6390	62153	280177	roadmap_epigenomics H3K9me3	NA	NA	H3K9me3	NA	NA	E027-H3K9me3.narrowPeak	4.30936e-229	366447
hyper_cancer_KIDN	432	roadmap_epigenomics	228.197	1.39549	16557	254	334	320	334	303	56196	48638	230371	roadmap_epigenomics H3K4me1	NA	NA	H3K4me1	NA	NA	E045-H3K4me1.narrowPeak	2.77372e-228	132659
hyper_cancer_KIDN	422	roadmap_epigenomics	224.12	3.34353	1387	255	105	994	994	451	1851	63808	284716	roadmap_epigenomics H3K9me3	NA	NA	H3K9me3	NA	NA	E043-H3K9me3.narrowPeak	3.30459e-224	129642
hyper_cancer_KIDN	571	roadmap_epigenomics	221.202	2.54384	2075	256	175	950	950	460	3656	63120	282911	roadmap_epigenomics H3K9me3	NA	NA	H3K9me3	NA	NA	E066-H3K9me3.narrowPeak	2.72407e-221	281074
hyper_cancer_KIDN	778	roadmap_epigenomics	221.002	1.51879	9356	257	305	584	584	382	28473	55839	258094	roadmap_epigenomics H3K9me3	NA	NA	H3K9me3	NA	NA	E093-H3K9me3.narrowPeak	4.30028e-221	234126
hyper_cancer_KIDN	708	roadmap_epigenomics	217.815	1.98697	3494	258	239	865	865	454	7941	61701	278626	roadmap_epigenomics H3K9me3	NA	NA	H3K9me3	NA	NA	E085-H3K9me3.narrowPeak	6.58499e-218	264214
hyper_cancer_KIDN	560	roadmap_epigenomics	216.588	2.46667	2149	259	185	945	945	463	3906	63046	282661	roadmap_epigenomics H3K27me3	NA	NA	H3K27me3	NA	NA	E065-H3K27me3.narrowPeak	1.10551e-216	134925
hyper_cancer_KIDN	109	roadmap_epigenomics	209.805	2.36043	2265	260	195	936	936	464	4304	62930	282263	roadmap_epigenomics H3K9me3	NA	NA	H3K9me3	NA	NA	E006-H3K9me3.narrowPeak	6.683e-210	248640
hyper_cancer_KIDN	924	roadmap_epigenomics	209.718	1.44568	11607	261	324	488	488	358	37340	53588	249227	roadmap_epigenomics H3K4me1	NA	NA	H3K4me1	NA	NA	E114-H3K4me1.narrowPeak	8.13389e-210	202055
hyper_cancer_KIDN	853	roadmap_epigenomics	207.335	3.01119	1479	262	127	987	987	459	2192	63716	284375	roadmap_epigenomics H3K9me3	NA	NA	H3K9me3	NA	NA	E103-H3K9me3.narrowPeak	1.9573e-207	101060
hyper_cancer_KIDN	428	roadmap_epigenomics	206.705	2.91392	1548	263	136	980	980	460	2372	63647	284195	roadmap_epigenomics H3K9me3	NA	NA	H3K9me3	NA	NA	E044-H3K9me3.narrowPeak	8.3245e-207	145163
hyper_cancer_KIDN	638	roadmap_epigenomics	205.85	3.86192	1071	264	45	1014	1014	441	1234	64124	285333	roadmap_epigenomics H3K9me3	NA	NA	H3K9me3	NA	NA	E076-H3K9me3.narrowPeak	5.94505e-206	64039
hyper_cancer_KIDN	383	roadmap_epigenomics	203.459	1.37028	16394	265	342	330	342	312	56422	48801	230145	roadmap_epigenomics H3K4me1	NA	NA	H3K4me1	NA	NA	E037-H3K4me1.narrowPeak	1.45436e-203	143344
hyper_cancer_KIDN	420	roadmap_epigenomics	202.612	1.31481	25697	266	357	108	357	244	94858	39498	191709	roadmap_epigenomics H3K4me1	NA	NA	H3K4me1	NA	NA	E043-H3K4me1.narrowPeak	1.02055e-202	154274
hyper_cancer_KIDN	506	roadmap_epigenomics	187.687	1.62865	5690	267	286	722	722	425	15892	59505	270675	roadmap_epigenomics H3K9me3	NA	NA	H3K9me3	NA	NA	E055-H3K9me3.narrowPeak	8.53861e-188	439295
hyper_cancer_KIDN	369	roadmap_epigenomics	187.191	3.06482	1300	268	124	998	998	463	1890	63895	284677	roadmap_epigenomics H3K9me3	NA	NA	H3K9me3	NA	NA	E034-H3K9me3.narrowPeak	2.66915e-187	176596
hyper_cancer_KIDN	1062	roadmap_epigenomics	187.091	2.22198	2284	269	206	935	935	470	4607	62911	281960	roadmap_epigenomics H3K9me3	NA	NA	H3K9me3	NA	NA	E125-H3K9me3.narrowPeak	3.34721e-187	150038
hyper_cancer_KIDN	940	roadmap_epigenomics	187.049	2.3371	2054	270	198	951	951	473	3934	63141	282633	roadmap_epigenomics H3K9me3	NA	NA	H3K9me3	NA	NA	E115-H3K9me3.narrowPeak	3.67342e-187	191936
hyper_cancer_KIDN	33	roadmap_epigenomics	178.205	1.28251	30860	271	360	33	360	221	118077	34335	168490	roadmap_epigenomics H3K4me3	NA	NA	H3K4me3	NA	NA	E003-H3K4me3.narrowPeak	2.55282e-178	42194
hyper_cancer_KIDN	544	roadmap_epigenomics	172.311	1.78724	3722	272	262	842	842	459	9390	61473	277177	roadmap_epigenomics H3K9me3	NA	NA	H3K9me3	NA	NA	E061-H3K9me3.narrowPeak	1.99534e-172	270036
hyper_cancer_KIDN	893	roadmap_epigenomics	171.624	3.31699	1069	273	108	1015	1015	465	1433	64126	285134	roadmap_epigenomics H3K9me3	NA	NA	H3K9me3	NA	NA	E109-H3K9me3.narrowPeak	9.66473e-172	103109
hyper_cancer_KIDN	372	roadmap_epigenomics	170.952	1.34005	15653	274	349	356	356	326	54675	49542	231892	roadmap_epigenomics H3K4me1	NA	NA	H3K4me1	NA	NA	E035-H3K4me1.narrowPeak	4.52789e-171	126241
hyper_cancer_KIDN	793	roadmap_epigenomics	164.615	2.75142	1343	275	153	995	995	474	2174	63852	284393	roadmap_epigenomics H3K9me3	NA	NA	H3K9me3	NA	NA	E095-H3K9me3.narrowPeak	9.78853e-165	192316
hyper_cancer_KIDN	480	roadmap_epigenomics	161.56	2.08869	2262	276	220	937	937	478	4848	62933	281719	roadmap_epigenomics H3K9me3	NA	NA	H3K9me3	NA	NA	E051-H3K9me3.narrowPeak	1.10765e-161	399748
hyper_cancer_KIDN	285	roadmap_epigenomics	159.983	1.2669	29675	277	363	42	363	227	113877	35520	172690	roadmap_epigenomics H3K4me3	NA	NA	H3K4me3	NA	NA	E022-H3K4me3.narrowPeak	4.16568e-160	75443
hyper_cancer_KIDN	515	roadmap_epigenomics	156.401	1.65755	4370	278	280	802	802	453	11905	60825	274662	roadmap_epigenomics H3K9me3	NA	NA	H3K9me3	NA	NA	E056-H3K9me3.narrowPeak	1.58629e-156	314861
hyper_cancer_KIDN	389	roadmap_epigenomics	151.254	1.32633	14554	279	355	395	395	343	51036	50641	235531	roadmap_epigenomics H3K4me1	NA	NA	H3K4me1	NA	NA	E038-H3K4me1.narrowPeak	2.21657e-151	143643
hyper_cancer_KIDN	1012	roadmap_epigenomics	150.529	2.51839	1426	280	182	992	992	485	2522	63769	284045	roadmap_epigenomics H3K9me3	NA	NA	H3K9me3	NA	NA	E121-H3K9me3.narrowPeak	1.1718e-150	138547
hyper_cancer_KIDN	1030	roadmap_epigenomics	147.889	1.66177	4079	281	279	818	818	459	11065	61116	275502	roadmap_epigenomics H3K27me3	NA	NA	H3K27me3	NA	NA	E123-H3K27me3.narrowPeak	5.09907e-148	123400
hyper_cancer_KIDN	3	roadmap_epigenomics	147.275	1.40016	9345	282	332	585	585	400	30590	55850	255977	roadmap_epigenomics H3K4me1	NA	NA	H3K4me1	NA	NA	E001-H3K4me1.narrowPeak	2.08772e-147	308752
hyper_cancer_KIDN	292	roadmap_epigenomics	144.518	2.75472	1174	283	152	1006	1006	480	1895	64021	284672	roadmap_epigenomics H3K9me3	NA	NA	H3K9me3	NA	NA	E023-H3K9me3.narrowPeak	1.19068e-144	224125
hyper_cancer_KIDN	268	roadmap_epigenomics	143.64	2.02845	2153	284	234	944	944	487	4745	63042	281822	roadmap_epigenomics H3K9me3	NA	NA	H3K9me3	NA	NA	E020-H3K9me3.narrowPeak	8.96159e-144	202127
hyper_cancer_KIDN	398	roadmap_epigenomics	142.692	2.69243	1203	285	160	1002	1002	482	1987	63992	284580	roadmap_epigenomics H3K9me3	NA	NA	H3K9me3	NA	NA	E039-H3K9me3.narrowPeak	7.91697e-143	85141
hyper_cancer_KIDN	912	roadmap_epigenomics	137.985	2.80047	1091	286	143	1011	1011	480	1731	64104	284836	roadmap_epigenomics H3K9me3	NA	NA	H3K9me3	NA	NA	E112-H3K9me3.narrowPeak	4.01583e-138	29729
hyper_cancer_KIDN	331	roadmap_epigenomics	134.615	1.2759	18457	287	362	263	362	304	67733	46738	218834	roadmap_epigenomics H3K4me1	NA	NA	H3K4me1	NA	NA	E029-H3K4me1.narrowPeak	9.37527e-135	142074
hyper_cancer_KIDN	1007	roadmap_epigenomics	126.409	1.33482	10989	288	352	509	509	383	37784	54206	248783	roadmap_epigenomics H3K4me1	NA	NA	H3K4me1	NA	NA	E121-H3K4me1.narrowPeak	1.50386e-126	248358
hyper_cancer_KIDN	472	roadmap_epigenomics	122.802	2.08717	1709	289	221	966	966	492	3649	63486	282918	roadmap_epigenomics H3K9me3	NA	NA	H3K9me3	NA	NA	E050-H3K9me3.narrowPeak	6.06326e-123	253642
hyper_cancer_KIDN	414	roadmap_epigenomics	120.93	1.26149	18036	290	366	274	366	310	66669	47159	219898	roadmap_epigenomics H3K4me1	NA	NA	H3K4me1	NA	NA	E042-H3K4me1.narrowPeak	4.50129e-121	160803
hyper_cancer_KIDN	617	roadmap_epigenomics	120.316	2.79298	953	291	144	1022	1022	486	1514	64242	285053	roadmap_epigenomics H3K9me3	NA	NA	H3K9me3	NA	NA	E073-H3K9me3.narrowPeak	1.84217e-120	139328
hyper_cancer_KIDN	988	roadmap_epigenomics	119.764	1.65355	3327	292	282	874	874	483	9026	61868	277541	roadmap_epigenomics H3K9me3	NA	NA	H3K9me3	NA	NA	E119-H3K9me3.narrowPeak	6.54987e-120	271960
hyper_cancer_KIDN	910	roadmap_epigenomics	117.699	1.34343	9599	293	348	573	573	405	32635	55596	253932	roadmap_epigenomics H3K4me1	NA	NA	H3K4me1	NA	NA	E112-H3K4me1.narrowPeak	7.57484e-118	124610
hyper_cancer_KIDN	529	roadmap_epigenomics	113.877	1.61522	3454	294	289	871	871	485	9593	61741	276974	roadmap_epigenomics H3K9me3	NA	NA	H3K9me3	NA	NA	E058-H3K9me3.narrowPeak	5.00893e-114	301218
hyper_cancer_KIDN	137	roadmap_epigenomics	113.201	1.21905	30063	295	377	39	377	237	118191	35132	168376	roadmap_epigenomics	NA	NA	NA	NA	NA	E008-DNase.macs2.narrowPeak	2.37031e-113	244492
hyper_cancer_KIDN	1105	roadmap_epigenomics	110.545	1.26408	15453	296	364	363	364	341	56534	49742	230033	roadmap_epigenomics H3K4me1	NA	NA	H3K4me1	NA	NA	E129-H3K4me1.narrowPeak	1.06821e-110	237133
hyper_cancer_KIDN	585	roadmap_epigenomics	109.547	3.00662	775	297	128	1039	1039	488	1142	64420	285425	roadmap_epigenomics H3K9me3	NA	NA	H3K9me3	NA	NA	E068-H3K9me3.narrowPeak	1.06051e-109	193515
hyper_cancer_KIDN	9	roadmap_epigenomics	109.236	1.60924	3355	298	290	873	873	487	9346	61840	277221	roadmap_epigenomics H3K4me1	NA	NA	H3K4me1	NA	NA	E002-H3K4me1.narrowPeak	2.16468e-109	155106
hyper_cancer_KIDN	416	roadmap_epigenomics	108.997	2.625	954	299	165	1021	1021	495	1612	64241	284955	roadmap_epigenomics H3K9me3	NA	NA	H3K9me3	NA	NA	E042-H3K9me3.narrowPeak	3.74134e-109	78769
hyper_cancer_KIDN	971	roadmap_epigenomics	107.599	1.33809	8905	300	350	594	594	415	30298	56290	256269	roadmap_epigenomics H3K4me1	NA	NA	H3K4me1	NA	NA	E118-H3K4me1.narrowPeak	9.32206e-108	142360
hyper_cancer_KIDN	564	roadmap_epigenomics	105.702	2.65702	906	301	163	1028	1028	497	1512	64289	285055	roadmap_epigenomics H3K9me3	NA	NA	H3K9me3	NA	NA	E065-H3K9me3.narrowPeak	7.32386e-106	124528
hyper_cancer_KIDN	680	roadmap_epigenomics	104.537	1.2087	31206	302	380	27	380	236	123707	33989	162860	roadmap_epigenomics H3K4me3	NA	NA	H3K4me3	NA	NA	E082-H3K4me3.narrowPeak	1.0666e-104	40859
hyper_cancer_KIDN	610	roadmap_epigenomics	104.509	2.64195	904	303	164	1030	1030	499	1517	64291	285050	roadmap_epigenomics H3K9me3	NA	NA	H3K9me3	NA	NA	E072-H3K9me3.narrowPeak	1.13516e-104	143889
hyper_cancer_KIDN	496	roadmap_epigenomics	102.52	1.20641	31255	304	381	26	381	237	124052	33940	162515	roadmap_epigenomics H3K4me3	NA	NA	H3K4me3	NA	NA	E054-H3K4me3.narrowPeak	1.10206e-102	59311
hyper_cancer_KIDN	650	roadmap_epigenomics	102.179	2.59836	909	305	168	1026	1026	500	1551	64286	285016	roadmap_epigenomics H3K9me3	NA	NA	H3K9me3	NA	NA	E078-H3K9me3.narrowPeak	2.41183e-102	134854
hyper_cancer_KIDN	339	roadmap_epigenomics	101.699	2.7118	842	306	156	1034	1034	499	1376	64353	285191	roadmap_epigenomics H3K27me3	NA	NA	H3K27me3	NA	NA	E031-H3K27me3.narrowPeak	7.25027e-102	10223
hyper_cancer_KIDN	899	roadmap_epigenomics	99.2249	2.97387	712	307	131	1047	1047	495	1060	64483	285507	roadmap_epigenomics H3K9me3	NA	NA	H3K9me3	NA	NA	E110-H3K9me3.narrowPeak	2.1544e-99	32137
hyper_cancer_KIDN	602	roadmap_epigenomics	95.3836	1.19774	32710	308	388	17	388	238	130882	32485	155685	roadmap_epigenomics H3K4me3	NA	NA	H3K4me3	NA	NA	E071-H3K4me3.narrowPeak	1.49007e-95	77143
hyper_cancer_KIDN	15	roadmap_epigenomics	94.1446	1.19939	28178	309	387	57	387	251	111261	37017	175306	roadmap_epigenomics	NA	NA	NA	NA	NA	E003-DNase.macs2.narrowPeak	2.57465e-94	339366
hyper_cancer_KIDN	80	roadmap_epigenomics	94.0004	1.20633	23961	310	382	141	382	278	93163	41234	193404	roadmap_epigenomics H3K4me2	NA	NA	H3K4me2	NA	NA	E005-H3K4me2.narrowPeak	3.57722e-94	62088
hyper_cancer_KIDN	1000	roadmap_epigenomics	93.723	3.53062	535	311	86	1062	1062	486	670	64660	285897	roadmap_epigenomics H3K9me3	NA	NA	H3K9me3	NA	NA	E120-H3K9me3.narrowPeak	6.7534e-94	18065
hyper_cancer_KIDN	121	roadmap_epigenomics	92.7825	1.22151	18679	312	376	256	376	315	70897	46516	215670	roadmap_epigenomics H3K18ac	NA	NA	H3K18ac	NA	NA	E007-H3K18ac.narrowPeak	5.87013e-93	252754
hyper_cancer_KIDN	434	roadmap_epigenomics	91.2915	2.91704	673	313	135	1052	1052	500	1021	64522	285546	roadmap_epigenomics H3K9me3	NA	NA	H3K9me3	NA	NA	E045-H3K9me3.narrowPeak	1.8123e-91	83840
hyper_cancer_KIDN	538	roadmap_epigenomics	90.1845	1.68766	2296	314	277	934	934	508	6067	62899	280500	roadmap_epigenomics H3K9me3	NA	NA	H3K9me3	NA	NA	E059-H3K9me3.narrowPeak	2.31158e-90	85245
hyper_cancer_KIDN	171	roadmap_epigenomics	88.2738	1.69574	2208	315	275	941	941	510	5804	62987	280763	roadmap_epigenomics H3K9me3	NA	NA	H3K9me3	NA	NA	E009-H3K9me3.narrowPeak	1.87584e-88	190233
hyper_cancer_KIDN	450	roadmap_epigenomics	88.1632	2.90661	653	316	138	1054	1054	503	994	64542	285573	roadmap_epigenomics H3K9me3	NA	NA	H3K9me3	NA	NA	E047-H3K9me3.narrowPeak	2.4121e-88	66687
hyper_cancer_KIDN	864	roadmap_epigenomics	87.1673	1.18904	30417	317	390	37	390	248	121451	34778	165116	roadmap_epigenomics H3K4me3	NA	NA	H3K4me3	NA	NA	E105-H3K4me3.narrowPeak	2.38195e-87	41942
hyper_cancer_KIDN	603	roadmap_epigenomics	86.3702	2.54133	796	318	176	1037	1037	510	1387	64399	285180	roadmap_epigenomics H3K9me3	NA	NA	H3K9me3	NA	NA	E071-H3K9me3.narrowPeak	1.48828e-86	136401
hyper_cancer_KIDN	855	roadmap_epigenomics	85.064	3.57856	477	319	76	1067	1067	487	589	64718	285978	roadmap_epigenomics H3K27me3	NA	NA	H3K27me3	NA	NA	E104-H3K27me3.narrowPeak	3.00293e-85	18469
hyper_cancer_KIDN	286	roadmap_epigenomics	83.7397	1.36158	5929	320	346	708	708	458	19614	59266	266953	roadmap_epigenomics H3K9me3	NA	NA	H3K9me3	NA	NA	E022-H3K9me3.narrowPeak	6.31587e-84	207595
hyper_cancer_KIDN	558	roadmap_epigenomics	79.3732	2.04483	1147	321	231	1008	1008	520	2488	64048	284079	roadmap_epigenomics H3K9me3	NA	NA	H3K9me3	NA	NA	E063-H3K9me3.narrowPeak	1.46409e-79	232364
hyper_cancer_KIDN	296	roadmap_epigenomics	77.7917	1.18069	26937	322	392	80	392	265	107051	38258	179516	roadmap_epigenomics H3K4me3	NA	NA	H3K4me3	NA	NA	E024-H3K4me3.narrowPeak	5.56905e-78	73659
hyper_cancer_KIDN	1045	roadmap_epigenomics	77.2937	1.18513	23821	323	391	145	391	286	93697	41374	192870	roadmap_epigenomics H3K4me1	NA	NA	H3K4me1	NA	NA	E124-H3K4me1.narrowPeak	1.74762e-77	127459
hyper_cancer_KIDN	271	roadmap_epigenomics	77.0746	1.17918	27415	324	393	72	393	263	109168	37780	177399	roadmap_epigenomics	NA	NA	NA	NA	NA	E021-DNase.macs2.narrowPeak	2.88516e-77	691597
hyper_cancer_KIDN	1058	roadmap_epigenomics	76.3574	1.1748	34540	325	394	8	394	242	140291	30655	146276	roadmap_epigenomics H3K4me2	NA	NA	H3K4me2	NA	NA	E125-H3K4me2.narrowPeak	1.49992e-76	125898
hyper_cancer_KIDN	10	roadmap_epigenomics	74.5902	1.20097	17359	326	385	297	385	336	66495	47836	220072	roadmap_epigenomics H3K4me3	NA	NA	H3K4me3	NA	NA	E002-H3K4me3.narrowPeak	8.74823e-75	147595
hyper_cancer_KIDN	492	roadmap_epigenomics	72.6983	1.88018	1306	327	247	997	997	524	3082	63889	283485	roadmap_epigenomics H3K9me3	NA	NA	H3K9me3	NA	NA	E053-H3K9me3.narrowPeak	6.7998e-73	206849
hyper_cancer_KIDN	592	roadmap_epigenomics	71.5992	2.76023	572	328	149	1058	1058	512	916	64623	285651	roadmap_epigenomics H3K9me3	NA	NA	H3K9me3	NA	NA	E069-H3K9me3.narrowPeak	8.51567e-72	114537
hyper_cancer_KIDN	374	roadmap_epigenomics	71.4144	2.40215	727	329	190	1044	1044	521	1339	64468	285228	roadmap_epigenomics H3K9me3	NA	NA	H3K9me3	NA	NA	E035-H3K9me3.narrowPeak	1.29947e-71	112904
hyper_cancer_KIDN	166	roadmap_epigenomics	64.8651	1.16112	29379	330	398	47	398	258	118635	35816	167932	roadmap_epigenomics H2A.Z	NA	NA	H2A.Z	NA	NA	E009-H2A.Z.narrowPeak	4.58868e-65	158553
hyper_cancer_KIDN	56	roadmap_epigenomics	64.4292	1.56854	2141	331	296	947	947	525	6072	63054	280495	roadmap_epigenomics H3K4me1	NA	NA	H3K4me1	NA	NA	E004-H3K4me1.narrowPeak	1.24834e-64	126003
hyper_cancer_KIDN	813	roadmap_epigenomics	64.0307	2.65716	543	332	162	1060	1060	518	903	64652	285664	roadmap_epigenomics H3K27me3	NA	NA	H3K27me3	NA	NA	E098-H3K27me3.narrowPeak	3.11489e-64	34340
hyper_cancer_KIDN	463	roadmap_epigenomics	63.6838	1.7854	1328	333	263	996	996	531	3299	63867	283268	roadmap_epigenomics H3K9me3	NA	NA	H3K9me3	NA	NA	E049-H3K9me3.narrowPeak	6.90287e-64	233438
hyper_cancer_KIDN	454	roadmap_epigenomics	63.1601	1.21609	11652	334	378	485	485	399	43498	53543	243069	roadmap_epigenomics H3K4me1	NA	NA	H3K4me1	NA	NA	E048-H3K4me1.narrowPeak	2.29888e-63	144732
hyper_cancer_KIDN	19	roadmap_epigenomics	62.6593	1.3638	4273	335	345	806	806	495	14017	60922	272550	roadmap_epigenomics H2BK12ac	NA	NA	H2BK12ac	NA	NA	E003-H2BK12ac.narrowPeak	7.25996e-63	175442
hyper_cancer_KIDN	1087	roadmap_epigenomics	61.4719	1.63415	1733	336	285	964	964	528	4710	63462	281857	roadmap_epigenomics H3K9me3	NA	NA	H3K9me3	NA	NA	E127-H3K9me3.narrowPeak	1.11456e-61	156059
hyper_cancer_KIDN	1075	roadmap_epigenomics	60.8641	1.34492	4541	337	347	793	793	492	15111	60654	271456	roadmap_epigenomics H4K20me1	NA	NA	H4K20me1	NA	NA	E126-H4K20me1.narrowPeak	4.50418e-61	91108
hyper_cancer_KIDN	114	roadmap_epigenomics	60.3859	1.15467	29714	338	400	41	400	260	120468	35481	166099	roadmap_epigenomics	NA	NA	NA	NA	NA	E007-DNase.macs2.narrowPeak	1.3506e-60	408655
hyper_cancer_KIDN	995	roadmap_epigenomics	58.0216	1.24141	8348	339	371	615	615	442	30313	56847	256254	roadmap_epigenomics H3K4me1	NA	NA	H3K4me1	NA	NA	E120-H3K4me1.narrowPeak	3.11534e-58	205523
hyper_cancer_KIDN	24	roadmap_epigenomics	57.9334	1.20027	12353	340	386	458	458	395	46716	52842	239851	roadmap_epigenomics H3K18ac	NA	NA	H3K18ac	NA	NA	E003-H3K18ac.narrowPeak	3.80566e-58	249794
hyper_cancer_KIDN	1094	roadmap_epigenomics	56.428	1.26154	6916	341	365	666	666	457	24639	58279	261928	roadmap_epigenomics H3K4me1	NA	NA	H3K4me1	NA	NA	E128-H3K4me1.narrowPeak	1.21495e-56	167418
hyper_cancer_KIDN	410	roadmap_epigenomics	55.6842	2.38956	569	342	193	1059	1059	531	1052	64626	285515	roadmap_epigenomics H3K9me3	NA	NA	H3K9me3	NA	NA	E041-H3K9me3.narrowPeak	6.71533e-56	98994
hyper_cancer_KIDN	117	roadmap_epigenomics	54.3333	1.29148	5415	343	359	740	740	481	18782	59780	267785	roadmap_epigenomics H2BK12ac	NA	NA	H2BK12ac	NA	NA	E007-H2BK12ac.narrowPeak	1.5021e-54	126821
hyper_cancer_KIDN	523	roadmap_epigenomics	54.2529	1.45088	2565	344	321	921	921	529	7867	62630	278700	roadmap_epigenomics H3K9me3	NA	NA	H3K9me3	NA	NA	E057-H3K9me3.narrowPeak	1.80262e-54	247725
hyper_cancer_KIDN	497	roadmap_epigenomics	53.8116	1.91809	906	345	245	1028	1028	539	2090	64289	284477	roadmap_epigenomics H3K9me3	NA	NA	H3K9me3	NA	NA	E054-H3K9me3.narrowPeak	4.96487e-54	152322
hyper_cancer_KIDN	138	roadmap_epigenomics	53.6569	1.20583	10558	346	383	525	525	418	39581	54637	246986	roadmap_epigenomics H2A.Z	NA	NA	H2A.Z	NA	NA	E008-H2A.Z.narrowPeak	7.06948e-54	122336
hyper_cancer_KIDN	177	roadmap_epigenomics	51.5136	1.49545	2092	347	311	949	949	536	6215	63103	280352	roadmap_epigenomics H3K9me3	NA	NA	H3K9me3	NA	NA	E010-H3K9me3.narrowPeak	9.80456e-52	226169
hyper_cancer_KIDN	596	roadmap_epigenomics	51.5092	1.14182	29503	348	403	43	403	265	120338	35692	166229	roadmap_epigenomics H3K4me3	NA	NA	H3K4me3	NA	NA	E070-H3K4me3.narrowPeak	9.8762e-52	41887
hyper_cancer_KIDN	583	roadmap_epigenomics	51.3307	1.14086	31018	349	406	31	406	262	126965	34177	159602	roadmap_epigenomics H3K4me3	NA	NA	H3K4me3	NA	NA	E068-H3K4me3.narrowPeak	1.48533e-51	90012
hyper_cancer_KIDN	839	roadmap_epigenomics	51.2787	2.23706	597	350	205	1057	1057	537	1179	64598	285388	roadmap_epigenomics H3K9me3	NA	NA	H3K9me3	NA	NA	E101-H3K9me3.narrowPeak	1.66921e-51	120761
hyper_cancer_KIDN	189	roadmap_epigenomics	51.0742	1.14142	29065	351	405	52	405	269	118471	36130	168096	roadmap_epigenomics H3K4me3	NA	NA	H3K4me3	NA	NA	E012-H3K4me3.narrowPeak	2.6659e-51	42281
hyper_cancer_KIDN	877	roadmap_epigenomics	47.6187	1.76875	1012	352	266	1018	1018	545	2532	64183	284035	roadmap_epigenomics H3K9me3	NA	NA	H3K9me3	NA	NA	E107-H3K9me3.narrowPeak	7.58773e-48	110664
hyper_cancer_KIDN	578	roadmap_epigenomics	47.1103	2.5716	419	353	171	1074	1074	533	719	64776	285848	roadmap_epigenomics H3K9me3	NA	NA	H3K9me3	NA	NA	E067-H3K9me3.narrowPeak	2.43936e-47	97798
hyper_cancer_KIDN	105	roadmap_epigenomics	47.071	1.1434	22054	354	402	177	402	311	88537	43141	198030	roadmap_epigenomics H3K4me2	NA	NA	H3K4me2	NA	NA	E006-H3K4me2.narrowPeak	2.66286e-47	170599
hyper_cancer_KIDN	153	roadmap_epigenomics	45.8669	1.40601	2545	355	330	924	924	536	8047	62650	278520	roadmap_epigenomics H3K4me1	NA	NA	H3K4me1	NA	NA	E008-H3K4me1.narrowPeak	4.24797e-46	135789
hyper_cancer_KIDN	929	roadmap_epigenomics	42.8697	1.82397	826	356	254	1035	1035	548	2002	64369	284565	roadmap_epigenomics H3K9me3	NA	NA	H3K9me3	NA	NA	E114-H3K9me3.narrowPeak	4.20894e-43	103284
hyper_cancer_KIDN	404	roadmap_epigenomics	42.6003	2.39219	431	357	191	1072	1072	540	795	64764	285772	roadmap_epigenomics H3K9me3	NA	NA	H3K9me3	NA	NA	E040-H3K9me3.narrowPeak	7.8054e-43	108299
hyper_cancer_KIDN	710	roadmap_epigenomics	40.3641	1.16564	11892	358	396	472	472	409	46036	53303	240531	roadmap_epigenomics	NA	NA	NA	NA	NA	E086-DNase.hotspot.fdr0.01.peaks.bed	1.34059e-40	178739
hyper_cancer_KIDN	624	roadmap_epigenomics	37.7981	2.154	473	359	211	1068	1068	546	969	64722	285598	roadmap_epigenomics H3K9me3	NA	NA	H3K9me3	NA	NA	E074-H3K9me3.narrowPeak	4.9217e-38	150450
hyper_cancer_KIDN	859	roadmap_epigenomics	36.9238	2.39152	372	360	192	1082	1082	545	686	64823	285881	roadmap_epigenomics H3K9me3	NA	NA	H3K9me3	NA	NA	E104-H3K9me3.narrowPeak	3.67466e-37	53846
hyper_cancer_KIDN	562	roadmap_epigenomics	36.7203	1.40638	2007	361	329	955	955	548	6329	63188	280238	roadmap_epigenomics H3K4me1	NA	NA	H3K4me1	NA	NA	E065-H3K4me1.narrowPeak	5.85529e-37	190853
hyper_cancer_KIDN	280	roadmap_epigenomics	36.1061	1.1198	25179	362	412	118	412	297	103094	40016	183473	roadmap_epigenomics	NA	NA	NA	NA	NA	E022-DNase.macs2.narrowPeak	2.40183e-36	672127
hyper_cancer_KIDN	310	roadmap_epigenomics	35.7516	1.75577	769	363	269	1040	1040	557	1935	64426	284632	roadmap_epigenomics H3K9me3	NA	NA	H3K9me3	NA	NA	E026-H3K9me3.narrowPeak	5.41778e-36	170704
hyper_cancer_KIDN	132	roadmap_epigenomics	35.5775	1.46143	1584	364	317	973	973	551	4801	63611	281766	roadmap_epigenomics H3K9me3	NA	NA	H3K9me3	NA	NA	E007-H3K9me3.narrowPeak	8.06739e-36	151873
hyper_cancer_KIDN	118	roadmap_epigenomics	34.7171	1.24731	4458	365	369	797	797	510	15926	60737	270641	roadmap_epigenomics H2BK15ac	NA	NA	H2BK15ac	NA	NA	E007-H2BK15ac.narrowPeak	5.83286e-35	91381
hyper_cancer_KIDN	644	roadmap_epigenomics	34.3635	1.64312	926	366	284	1023	1023	558	2491	64269	284076	roadmap_epigenomics H3K9me3	NA	NA	H3K9me3	NA	NA	E077-H3K9me3.narrowPeak	1.31324e-34	223579
hyper_cancer_KIDN	426	roadmap_epigenomics	33.8251	1.12348	19705	367	411	227	411	335	79743	45490	206824	roadmap_epigenomics H3K4me1	NA	NA	H3K4me1	NA	NA	E044-H3K4me1.narrowPeak	4.52452e-34	150265
hyper_cancer_KIDN	38	roadmap_epigenomics	33.6431	1.45588	1522	368	320	982	982	557	4629	63673	281938	roadmap_epigenomics H3K9me3	NA	NA	H3K9me3	NA	NA	E003-H3K9me3.narrowPeak	6.86025e-34	307775
hyper_cancer_KIDN	196	roadmap_epigenomics	31.8624	1.38682	1871	369	338	959	959	555	5978	63324	280589	roadmap_epigenomics H3K9me3	NA	NA	H3K9me3	NA	NA	E013-H3K9me3.narrowPeak	4.12929e-32	224026
hyper_cancer_KIDN	99	roadmap_epigenomics	31.1583	1.1552	9902	370	399	553	553	441	38461	55293	248106	roadmap_epigenomics H3K23ac	NA	NA	H3K23ac	NA	NA	E006-H3K23ac.narrowPeak	2.08342e-31	220425
hyper_cancer_KIDN	724	roadmap_epigenomics	28.8878	2.95082	203	371	134	1096	1096	534	303	64992	286264	roadmap_epigenomics H3K9me3	NA	NA	H3K9me3	NA	NA	E087-H3K9me3.narrowPeak	3.87366e-29	39512
hyper_cancer_KIDN	649	roadmap_epigenomics	28.7895	1.10265	30693	372	417	36	417	275	127961	34502	158606	roadmap_epigenomics H3K4me3	NA	NA	H3K4me3	NA	NA	E078-H3K4me3.narrowPeak	4.84503e-29	74583
hyper_cancer_KIDN	1032	roadmap_epigenomics	28.6955	1.16361	8016	373	397	629	629	466	30814	57179	255753	roadmap_epigenomics H3K4me1	NA	NA	H3K4me1	NA	NA	E123-H3K4me1.narrowPeak	5.99993e-29	169656
hyper_cancer_KIDN	865	roadmap_epigenomics	28.4334	2.32359	300	374	200	1087	1087	554	569	64895	285998	roadmap_epigenomics H3K9me3	NA	NA	H3K9me3	NA	NA	E105-H3K9me3.narrowPeak	1.09404e-28	72743
hyper_cancer_KIDN	904	roadmap_epigenomics	27.668	1.10028	31411	375	421	24	421	273	131248	33784	155319	roadmap_epigenomics H3K4me3	NA	NA	H3K4me3	NA	NA	E111-H3K4me3.narrowPeak	6.35788e-28	91024
hyper_cancer_KIDN	1070	roadmap_epigenomics	26.7694	1.10246	24207	376	418	135	418	310	99963	40988	186604	roadmap_epigenomics H3K4me2	NA	NA	H3K4me2	NA	NA	E126-H3K4me2.narrowPeak	5.02062e-27	115074
hyper_cancer_KIDN	261	roadmap_epigenomics	26.3679	1.54633	891	377	300	1031	1031	569	2545	64304	284022	roadmap_epigenomics H3K9me3	NA	NA	H3K9me3	NA	NA	E019-H3K9me3.narrowPeak	1.26211e-26	217990
hyper_cancer_KIDN	113	roadmap_epigenomics	24.6958	1.12981	10980	378	410	510	510	433	43560	54215	243007	roadmap_epigenomics	NA	NA	NA	NA	NA	E007-DNase.hotspot.fdr0.01.peaks.bed	5.91577e-25	135130
hyper_cancer_KIDN	39	roadmap_epigenomics	23.7562	1.22547	3474	379	375	869	869	541	12584	61721	273983	roadmap_epigenomics H4K20me1	NA	NA	H4K20me1	NA	NA	E003-H4K20me1.narrowPeak	5.13444e-24	266573
hyper_cancer_KIDN	681	roadmap_epigenomics	23.1088	1.59205	688	380	293	1049	1049	574	1907	64507	284660	roadmap_epigenomics H3K9me3	NA	NA	H3K9me3	NA	NA	E082-H3K9me3.narrowPeak	2.27353e-23	165884
hyper_cancer_KIDN	14	roadmap_epigenomics	21.8469	1.11776	11713	381	413	479	479	424	46949	53482	239618	roadmap_epigenomics	NA	NA	NA	NA	NA	E003-DNase.hotspot.fdr0.01.peaks.bed	4.1449e-22	181862
hyper_cancer_KIDN	392	roadmap_epigenomics	21.1916	2.22062	242	382	207	1092	1092	560	480	64953	286087	roadmap_epigenomics H3K9me3	NA	NA	H3K9me3	NA	NA	E038-H3K9me3.narrowPeak	1.86911e-21	43438
hyper_cancer_KIDN	136	roadmap_epigenomics	21.0982	1.1134	12220	383	415	462	462	420	49181	52975	237386	roadmap_epigenomics	NA	NA	NA	NA	NA	E008-DNase.hotspot.fdr0.01.peaks.bed	2.31182e-21	189972
hyper_cancer_KIDN	270	roadmap_epigenomics	20.9893	1.11503	11734	384	414	477	477	425	47131	53461	239436	roadmap_epigenomics	NA	NA	NA	NA	NA	E021-DNase.hotspot.fdr0.01.peaks.bed	2.96265e-21	182761
hyper_cancer_KIDN	41	roadmap_epigenomics	20.9649	1.09388	20230	385	426	212	426	341	83514	44965	203053	roadmap_epigenomics H4K8ac	NA	NA	H4K8ac	NA	NA	E003-H4K8ac.narrowPeak	3.12583e-21	371568
hyper_cancer_KIDN	343	roadmap_epigenomics	20.6723	2.58047	177	386	170	1099	1099	552	302	65018	286265	roadmap_epigenomics H3K9me3	NA	NA	H3K9me3	NA	NA	E031-H3K9me3.narrowPeak	6.11587e-21	25310
hyper_cancer_KIDN	237	roadmap_epigenomics	20.2699	1.08692	25418	387	429	114	429	310	106099	39777	180468	roadmap_epigenomics H3K4me2	NA	NA	H3K4me2	NA	NA	E017-H3K4me2.narrowPeak	1.54062e-20	177739
hyper_cancer_KIDN	608	roadmap_epigenomics	19.328	1.08271	29495	388	431	44	431	288	124029	35700	162538	roadmap_epigenomics H3K4me3	NA	NA	H3K4me3	NA	NA	E072-H3K4me3.narrowPeak	1.34438e-19	82184
hyper_cancer_KIDN	751	roadmap_epigenomics	19.195	1.51912	687	389	304	1050	1050	581	1995	64508	284572	roadmap_epigenomics H3K9me3	NA	NA	H3K9me3	NA	NA	E090-H3K9me3.narrowPeak	1.82134e-19	163903
hyper_cancer_KIDN	846	roadmap_epigenomics	18.5951	1.74005	398	390	271	1076	1076	579	1008	64797	285559	roadmap_epigenomics H3K9me3	NA	NA	H3K9me3	NA	NA	E102-H3K9me3.narrowPeak	7.23091e-19	148441
hyper_cancer_KIDN	48	roadmap_epigenomics	18.4112	1.21291	2910	391	379	902	902	557	10629	62285	275938	roadmap_epigenomics H2BK15ac	NA	NA	H2BK15ac	NA	NA	E004-H2BK15ac.narrowPeak	1.10145e-18	83213
hyper_cancer_KIDN	721	roadmap_epigenomics	18.2404	1.25008	2157	392	368	943	943	568	7635	63038	278932	roadmap_epigenomics H3K4me1	NA	NA	H3K4me1	NA	NA	E087-H3K4me1.narrowPeak	1.62779e-18	167593
hyper_cancer_KIDN	590	roadmap_epigenomics	18.0899	1.07982	29183	393	432	50	432	292	122858	36012	163709	roadmap_epigenomics H3K4me3	NA	NA	H3K4me3	NA	NA	E069-H3K4me3.narrowPeak	2.29614e-18	79844
hyper_cancer_KIDN	279	roadmap_epigenomics	18.0103	1.10627	11526	394	416	489	489	433	46587	53669	239980	roadmap_epigenomics	NA	NA	NA	NA	NA	E022-DNase.hotspot.fdr0.01.peaks.bed	2.75112e-18	191503
hyper_cancer_KIDN	711	roadmap_epigenomics	17.7048	1.07947	27571	395	433	67	433	298	115875	37624	170692	roadmap_epigenomics	NA	NA	NA	NA	NA	E086-DNase.macs2.narrowPeak	5.54518e-18	655022
hyper_cancer_KIDN	276	roadmap_epigenomics	16.5868	1.07816	24774	396	434	125	434	318	103862	40421	182705	roadmap_epigenomics H3K4me3	NA	NA	H3K4me3	NA	NA	E021-H3K4me3.narrowPeak	7.2581e-17	38907
hyper_cancer_KIDN	303	roadmap_epigenomics	16.2142	1.61918	442	397	288	1071	1071	585	1203	64753	285364	roadmap_epigenomics H3K9me3	NA	NA	H3K9me3	NA	NA	E025-H3K9me3.narrowPeak	1.70719e-16	216570
hyper_cancer_KIDN	1069	roadmap_epigenomics	15.072	1.13796	5305	398	407	749	749	518	20696	59890	265871	roadmap_epigenomics H3K4me1	NA	NA	H3K4me1	NA	NA	E126-H3K4me1.narrowPeak	2.36281e-15	191399
hyper_cancer_KIDN	615	roadmap_epigenomics	14.5852	1.0708	29179	399	438	51	438	296	123430	36016	163137	roadmap_epigenomics H3K4me3	NA	NA	H3K4me3	NA	NA	E073-H3K4me3.narrowPeak	7.23059e-15	75912
hyper_cancer_KIDN	597	roadmap_epigenomics	14.3299	1.30493	1176	400	358	1005	1005	588	3978	64019	282589	roadmap_epigenomics H3K9me3	NA	NA	H3K9me3	NA	NA	E070-H3K9me3.narrowPeak	1.2982e-14	240710
hyper_cancer_KIDN	160	roadmap_epigenomics	13.0189	1.20559	2109	401	384	948	948	578	7732	63086	278835	roadmap_epigenomics H3K9me3	NA	NA	H3K9me3	NA	NA	E008-H3K9me3.narrowPeak	2.65041e-13	210482
hyper_cancer_KIDN	884	roadmap_epigenomics	12.8901	1.51558	452	402	306	1070	1070	593	1314	64743	285253	roadmap_epigenomics H3K9me3	NA	NA	H3K9me3	NA	NA	E108-H3K9me3.narrowPeak	3.55648e-13	125554
hyper_cancer_KIDN	487	roadmap_epigenomics	12.4222	1.38947	672	403	336	1053	1053	597	2132	64523	284435	roadmap_epigenomics H3K9me3	NA	NA	H3K9me3	NA	NA	E052-H3K9me3.narrowPeak	1.04194e-12	148368
hyper_cancer_KIDN	456	roadmap_epigenomics	11.5373	1.78179	221	404	264	1094	1094	587	546	64974	286021	roadmap_epigenomics H3K9me3	NA	NA	H3K9me3	NA	NA	E048-H3K9me3.narrowPeak	7.9734e-12	50842
hyper_cancer_KIDN	505	roadmap_epigenomics	11.2977	1.06085	33010	405	440	16	440	287	140863	32185	145704	roadmap_epigenomics H3K4me3	NA	NA	H3K4me3	NA	NA	E055-H3K4me3.narrowPeak	1.38089e-11	115243
hyper_cancer_KIDN	742	roadmap_epigenomics	11.2295	1.54996	353	406	299	1085	1085	597	1003	64842	285564	roadmap_epigenomics H3K9me3	NA	NA	H3K9me3	NA	NA	E089-H3K9me3.narrowPeak	1.61158e-11	123498
hyper_cancer_KIDN	906	roadmap_epigenomics	11.0963	1.81296	201	407	255	1097	1097	586	488	64994	286079	roadmap_epigenomics H3K9me3	NA	NA	H3K9me3	NA	NA	E111-H3K9me3.narrowPeak	2.18501e-11	69945
hyper_cancer_KIDN	283	roadmap_epigenomics	11.0846	1.07277	14856	408	437	386	437	410	61826	50339	224741	roadmap_epigenomics H3K36me3	NA	NA	H3K36me3	NA	NA	E022-H3K36me3.narrowPeak	2.2389e-11	407515
hyper_cancer_KIDN	947	roadmap_epigenomics	10.9363	1.10093	6845	409	420	668	668	499	27595	58350	258972	roadmap_epigenomics H3K4me1	NA	NA	H3K4me1	NA	NA	E116-H3K4me1.narrowPeak	3.14251e-11	129102
hyper_cancer_KIDN	20	roadmap_epigenomics	9.74495	1.27635	907	410	361	1027	1027	599	3133	64288	283434	roadmap_epigenomics H2BK15ac	NA	NA	H2BK15ac	NA	NA	E003-H2BK15ac.narrowPeak	4.87065e-10	56913
hyper_cancer_KIDN	184	roadmap_epigenomics	9.48113	1.24402	1090	411	370	1012	1012	598	3864	64105	282703	roadmap_epigenomics H3K9me3	NA	NA	H3K9me3	NA	NA	E011-H3K9me3.narrowPeak	8.91978e-10	213408
hyper_cancer_KIDN	823	roadmap_epigenomics	7.90978	1.42357	356	412	327	1084	1084	608	1101	64839	285466	roadmap_epigenomics H3K9me3	NA	NA	H3K9me3	NA	NA	E099-H3K9me3.narrowPeak	3.31627e-08	52546
hyper_cancer_KIDN	190	roadmap_epigenomics	7.85481	1.32883	531	413	353	1063	1063	610	1760	64664	284807	roadmap_epigenomics H3K9me3	NA	NA	H3K9me3	NA	NA	E012-H3K9me3.narrowPeak	3.75458e-08	164596
hyper_cancer_KIDN	976	roadmap_epigenomics	7.51553	1.4575	298	414	318	1088	1088	607	900	64897	285667	roadmap_epigenomics H3K9me3	NA	NA	H3K9me3	NA	NA	E118-H3K9me3.narrowPeak	8.18077e-08	97156
hyper_cancer_KIDN	217	roadmap_epigenomics	7.10717	1.19388	1177	415	389	1004	1004	603	4346	64018	282221	roadmap_epigenomics H3K9me3	NA	NA	H3K9me3	NA	NA	E016-H3K9me3.narrowPeak	2.08979e-07	237078
hyper_cancer_KIDN	21	roadmap_epigenomics	6.50202	1.23543	753	416	374	1042	1042	611	2685	64442	283882	roadmap_epigenomics H2BK20ac	NA	NA	H2BK20ac	NA	NA	E003-H2BK20ac.narrowPeak	8.3986e-07	71242
hyper_cancer_KIDN	115	roadmap_epigenomics	6.28772	1.0962	3823	417	425	832	832	558	15409	61372	271158	roadmap_epigenomics H2AK5ac	NA	NA	H2AK5ac	NA	NA	E007-H2AK5ac.narrowPeak	1.37236e-06	115325
hyper_cancer_KIDN	120	roadmap_epigenomics	5.84137	1.0666	7467	418	439	648	648	502	30994	57728	255573	roadmap_epigenomics H3K14ac	NA	NA	H3K14ac	NA	NA	E007-H3K14ac.narrowPeak	3.8263e-06	184265
hyper_cancer_KIDN	143	roadmap_epigenomics	5.74875	1.09834	3276	419	422	877	877	573	13170	61919	273397	roadmap_epigenomics H2BK20ac	NA	NA	H2BK20ac	NA	NA	E008-H2BK20ac.narrowPeak	4.72453e-06	115418
hyper_cancer_KIDN	67	roadmap_epigenomics	5.74714	1.04371	21788	420	443	185	443	349	93061	43407	193506	roadmap_epigenomics H2A.Z	NA	NA	H2A.Z	NA	NA	E005-H2A.Z.narrowPeak	4.73074e-06	202161
hyper_cancer_KIDN	162	roadmap_epigenomics	5.28069	1.10228	2730	421	419	913	913	584	10929	62465	275638	roadmap_epigenomics H4K20me1	NA	NA	H4K20me1	NA	NA	E008-H4K20me1.narrowPeak	1.38149e-05	284618
hyper_cancer_KIDN	957	roadmap_epigenomics	5.145	1.09203	3251	422	427	879	879	576	13141	61944	273426	roadmap_epigenomics H3K27me3	NA	NA	H3K27me3	NA	NA	E117-H3K27me3.narrowPeak	1.88371e-05	219132
hyper_cancer_KIDN	324	roadmap_epigenomics	5.02271	1.16974	991	423	395	1020	1020	613	3732	64204	282835	roadmap_epigenomics H3K9me3	NA	NA	H3K9me3	NA	NA	E028-H3K9me3.narrowPeak	2.49042e-05	192967
hyper_cancer_KIDN	358	roadmap_epigenomics	4.99762	1.07471	4769	424	435	776	776	545	19605	60426	266962	roadmap_epigenomics H3K4me1	NA	NA	H3K4me1	NA	NA	E033-H3K4me1.narrowPeak	2.63231e-05	131497
hyper_cancer_KIDN	989	roadmap_epigenomics	4.9589	1.23777	537	425	373	1061	1061	620	1910	64658	284657	roadmap_epigenomics H4K20me1	NA	NA	H4K20me1	NA	NA	E119-H4K20me1.narrowPeak	2.87102e-05	17542
hyper_cancer_KIDN	182	roadmap_epigenomics	4.87489	1.038	26198	426	444	96	444	322	112597	38997	173970	roadmap_epigenomics H3K4me3	NA	NA	H3K4me3	NA	NA	E011-H3K4me3.narrowPeak	3.47558e-05	131933
hyper_cancer_KIDN	116	roadmap_epigenomics	4.62886	1.08272	3514	427	430	862	862	573	14325	61681	272242	roadmap_epigenomics H2BK120ac	NA	NA	H2BK120ac	NA	NA	E007-H2BK120ac.narrowPeak	6.10988e-05	115014
hyper_cancer_KIDN	18	roadmap_epigenomics	4.61675	1.14414	1207	428	401	1001	1001	610	4648	63988	281919	roadmap_epigenomics H2BK120ac	NA	NA	H2BK120ac	NA	NA	E003-H2BK120ac.narrowPeak	6.26806e-05	62852
hyper_cancer_KIDN	933	roadmap_epigenomics	4.45189	1.07373	4214	429	436	808	808	558	17328	60981	269239	roadmap_epigenomics H3K27me3	NA	NA	H3K27me3	NA	NA	E115-H3K27me3.narrowPeak	9.14068e-05	239992
hyper_cancer_KIDN	1038	roadmap_epigenomics	4.0786	1.45	149	430	322	1103	1103	618	452	65046	286115	roadmap_epigenomics H3K9me3	NA	NA	H3K9me3	NA	NA	E123-H3K9me3.narrowPeak	0.000215405	22134
hyper_cancer_KIDN	832	roadmap_epigenomics	3.88882	1.39377	173	431	335	1100	1100	622	546	65022	286021	roadmap_epigenomics H3K9me3	NA	NA	H3K9me3	NA	NA	E100-H3K9me3.narrowPeak	0.000332677	148107
hyper_cancer_KIDN	1109	roadmap_epigenomics	3.85009	1.23837	392	432	372	1077	1077	627	1393	64803	285174	roadmap_epigenomics H3K9me3	NA	NA	H3K9me3	NA	NA	E129-H3K9me3.narrowPeak	0.000362865	180296
hyper_cancer_KIDN	1082	roadmap_epigenomics	3.1366	1.02839	27824	433	446	60	446	313	120344	37371	166223	roadmap_epigenomics H3K4me2	NA	NA	H3K4me2	NA	NA	E127-H3K4me2.narrowPeak	0.00187171	129617
hyper_cancer_KIDN	74	roadmap_epigenomics	3.03802	1.32649	171	434	354	1101	1101	630	567	65024	286000	roadmap_epigenomics H3K23ac	NA	NA	H3K23ac	NA	NA	E005-H3K23ac.narrowPeak	0.00234323	26232
hyper_cancer_KIDN	385	roadmap_epigenomics	2.9708	1.32422	168	435	356	1102	1102	631	558	65027	286009	roadmap_epigenomics H3K9me3	NA	NA	H3K9me3	NA	NA	E037-H3K9me3.narrowPeak	0.00272919	66279
hyper_cancer_KIDN	112	roadmap_epigenomics	2.87242	1.03767	9622	436	445	571	571	484	40978	55573	245589	roadmap_epigenomics	NA	NA	NA	NA	NA	E007-DNase.hotspot.all.peaks.bed	0.00341516	89835
hyper_cancer_KIDN	930	roadmap_epigenomics	2.64128	1.05222	4164	437	442	811	811	563	17450	61031	269117	roadmap_epigenomics H4K20me1	NA	NA	H4K20me1	NA	NA	E114-H4K20me1.narrowPeak	0.00580181	69106
hyper_cancer_KIDN	1037	roadmap_epigenomics	2.62825	1.13065	698	438	409	1048	1048	632	2717	64497	283850	roadmap_epigenomics H3K9me1	NA	NA	H3K9me1	NA	NA	E123-H3K9me1.narrowPeak	0.00596486	22190
hyper_cancer_KIDN	1024	roadmap_epigenomics	2.50651	1.25486	200	439	367	1098	1098	635	701	64995	285866	roadmap_epigenomics H3K9me1	NA	NA	H3K9me1	NA	NA	E122-H3K9me1.narrowPeak	0.00787685	25444
hyper_cancer_KIDN	1074	roadmap_epigenomics	2.28004	1.43939	73	440	325	1106	1106	624	223	65122	286344	roadmap_epigenomics H3K9me3	NA	NA	H3K9me3	NA	NA	E126-H3K9me3.narrowPeak	0.0132383	12156
hyper_cancer_KIDN	16	roadmap_epigenomics	2.15485	1.02811	11932	441	447	470	470	453	51270	53263	235297	roadmap_epigenomics H2A.Z	NA	NA	H2A.Z	NA	NA	E003-H2A.Z.narrowPeak	0.0176213	280680
hyper_cancer_KIDN	1026	roadmap_epigenomics	1.90797	1.14155	382	442	404	1079	1079	642	1472	64813	285095	roadmap_epigenomics H4K20me1	NA	NA	H4K20me1	NA	NA	E122-H4K20me1.narrowPeak	0.0310407	49463
hyper_cancer_KIDN	203	roadmap_epigenomics	1.75078	1.08901	793	443	428	1038	1038	636	3204	64402	283363	roadmap_epigenomics H3K9me3	NA	NA	H3K9me3	NA	NA	E014-H3K9me3.narrowPeak	0.0444775	279590
hyper_cancer_KIDN	1088	roadmap_epigenomics	1.62512	1.05677	1677	444	441	969	969	618	6985	63518	279582	roadmap_epigenomics H4K20me1	NA	NA	H4K20me1	NA	NA	E127-H4K20me1.narrowPeak	0.0592683	66333
hyper_cancer_KIDN	733	roadmap_epigenomics	1.44906	1.13506	271	445	408	1090	1090	648	1050	64924	285517	roadmap_epigenomics H3K9me3	NA	NA	H3K9me3	NA	NA	E088-H3K9me3.narrowPeak	0.0886949	161922
hyper_cancer_KIDN	964	roadmap_epigenomics	1.3788	1.09662	462	446	423	1069	1069	646	1853	64733	284714	roadmap_epigenomics H3K9me3	NA	NA	H3K9me3	NA	NA	E117-H3K9me3.narrowPeak	0.104037	92941
hyper_cancer_KIDN	1063	roadmap_epigenomics	1.16071	1.0245	5083	447	448	762	762	552	21849	60112	264718	roadmap_epigenomics H4K20me1	NA	NA	H4K20me1	NA	NA	E125-H4K20me1.narrowPeak	0.171517	167656
hyper_cancer_KIDN	133	roadmap_epigenomics	0.902163	1.01856	5307	448	451	747	747	549	22936	59888	263631	roadmap_epigenomics H4K8ac	NA	NA	H4K8ac	NA	NA	E007-H4K8ac.narrowPeak	0.310372	223591
hyper_cancer_KIDN	51	roadmap_epigenomics	0.823087	1.02153	3118	449	450	887	887	595	13430	62077	273137	roadmap_epigenomics H3K23ac	NA	NA	H3K23ac	NA	NA	E004-H3K23ac.narrowPeak	0.371527	111614
hyper_cancer_KIDN	145	roadmap_epigenomics	0.817964	1.01061	15426	450	454	364	454	423	67261	49769	219306	roadmap_epigenomics H3K14ac	NA	NA	H3K14ac	NA	NA	E008-H3K14ac.narrowPeak	0.375099	181060
hyper_cancer_KIDN	1099	roadmap_epigenomics	0.65608	1.09631	100	451	424	1105	1105	660	401	65095	286166	roadmap_epigenomics H3K9me3	NA	NA	H3K9me3	NA	NA	E128-H3K9me3.narrowPeak	0.543334	16141
hyper_cancer_KIDN	297	roadmap_epigenomics	0.53081	1.0227	769	452	449	1040	1040	647	3306	64426	283261	roadmap_epigenomics H3K9me3	NA	NA	H3K9me3	NA	NA	E024-H3K9me3.narrowPeak	0.723393	260553
hyper_cancer_KIDN	269	roadmap_epigenomics	0.509562	1.00614	9761	453	456	561	561	490	42682	55434	243885	roadmap_epigenomics	NA	NA	NA	NA	NA	E021-DNase.hotspot.all.peaks.bed	0.757989	111217
hyper_cancer_KIDN	210	roadmap_epigenomics	0.473037	1.01553	1005	454	452	1019	1019	642	4351	64190	282216	roadmap_epigenomics H3K9me3	NA	NA	H3K9me3	NA	NA	E015-H3K9me3.narrowPeak	0.822678	342468
hyper_cancer_KIDN	135	roadmap_epigenomics	0.468094	1.00499	10204	455	457	546	546	486	44664	54991	241903	roadmap_epigenomics	NA	NA	NA	NA	NA	E008-DNase.hotspot.all.peaks.bed	0.830267	106480
hyper_cancer_KIDN	514	roadmap_epigenomics	0.459609	1.00346	33575	456	459	13	459	309	147333	31620	139234	roadmap_epigenomics H3K4me3	NA	NA	H3K4me3	NA	NA	E056-H3K4me3.narrowPeak	0.844791	152645
hyper_cancer_KIDN	70	roadmap_epigenomics	0.446956	1.00439	10485	457	458	529	529	481	45918	54710	240649	roadmap_epigenomics H2BK12ac	NA	NA	H2BK12ac	NA	NA	E005-H2BK12ac.narrowPeak	0.867862	257330
hyper_cancer_KIDN	1086	roadmap_epigenomics	0.414115	1.01365	647	458	453	1055	1055	655	2806	64548	283761	roadmap_epigenomics H3K9me1	NA	NA	H3K9me1	NA	NA	E127-H3K9me1.narrowPeak	0.933872	49796
hyper_cancer_KIDN	528	roadmap_epigenomics	0.413223	1.00257	28992	459	460	53	460	324	127254	36203	159313	roadmap_epigenomics H3K4me3	NA	NA	H3K4me3	NA	NA	E058-H3K4me3.narrowPeak	0.933872	45487
hyper_cancer_KIDN	1013	roadmap_epigenomics	0.385367	1.00706	1404	460	455	993	993	636	6129	63791	280438	roadmap_epigenomics H4K20me1	NA	NA	H4K20me1	NA	NA	E121-H4K20me1.narrowPeak	0.993568	116928
hyper_cancer_KIDN	977	roadmap_epigenomics	0.32077	1.00215	1271	461	461	1000	1000	641	5575	63924	280992	roadmap_epigenomics H4K20me1	NA	NA	H4K20me1	NA	NA	E118-H4K20me1.narrowPeak	1	34451
hyper_cancer_KIDN	1095	roadmap_epigenomics	0.315861	1.00042	22831	462	462	163	462	362	100327	42364	186240	roadmap_epigenomics H3K4me2	NA	NA	H3K4me2	NA	NA	E128-H3K4me2.narrowPeak	1	118844
hyper_cancer_KIDN	254	roadmap_epigenomics	0.235007	0.989523	378	463	464	1080	1080	669	1679	64817	284888	roadmap_epigenomics H3K9me3	NA	NA	H3K9me3	NA	NA	E018-H3K9me3.narrowPeak	1	188629
hyper_cancer_KIDN	1100	roadmap_epigenomics	0.213867	0.982849	267	464	473	1091	1091	676	1194	64928	285373	roadmap_epigenomics H4K20me1	NA	NA	H4K20me1	NA	NA	E128-H4K20me1.narrowPeak	1	29814
hyper_cancer_KIDN	13	roadmap_epigenomics	0.208466	0.996378	9647	465	463	568	568	499	42535	55548	244032	roadmap_epigenomics	NA	NA	NA	NA	NA	E003-DNase.hotspot.all.peaks.bed	1	111097
hyper_cancer_KIDN	1039	roadmap_epigenomics	0.127375	0.984579	2223	466	472	940	940	626	9919	62972	276648	roadmap_epigenomics H4K20me1	NA	NA	H4K20me1	NA	NA	E123-H4K20me1.narrowPeak	1	56092
hyper_cancer_KIDN	243	roadmap_epigenomics	0.113839	0.979342	1506	467	476	985	985	643	6756	63689	279811	roadmap_epigenomics H3K9me1	NA	NA	H3K9me1	NA	NA	E017-H3K9me1.narrowPeak	1	209164
hyper_cancer_KIDN	1001	roadmap_epigenomics	0.0848677	0.962226	680	468	485	1051	1051	668	3105	64515	283462	roadmap_epigenomics H4K20me1	NA	NA	H4K20me1	NA	NA	E120-H4K20me1.narrowPeak	1	47895
hyper_cancer_KIDN	959	roadmap_epigenomics	0.0638419	0.986431	9039	469	469	590	590	509	40201	56156	246366	roadmap_epigenomics H3K4me1	NA	NA	H3K4me1	NA	NA	E117-H3K4me1.narrowPeak	1	156440
hyper_cancer_KIDN	25	roadmap_epigenomics	0.0619092	0.948213	513	470	489	1065	1065	675	2377	64682	284190	roadmap_epigenomics H3K23ac	NA	NA	H3K23ac	NA	NA	E003-H3K23ac.narrowPeak	1	29397
hyper_cancer_KIDN	953	roadmap_epigenomics	0.0617634	0.940107	377	471	495	1081	1081	682	1762	64818	284805	roadmap_epigenomics H4K20me1	NA	NA	H4K20me1	NA	NA	E116-H4K20me1.narrowPeak	1	13632
hyper_cancer_KIDN	491	roadmap_epigenomics	0.0430187	0.988495	26511	472	466	90	472	343	117331	38684	169236	roadmap_epigenomics H3K4me3	NA	NA	H3K4me3	NA	NA	E053-H3K4me3.narrowPeak	1	36722
hyper_cancer_KIDN	629	roadmap_epigenomics	0.0428589	0.98854	27536	473	465	68	473	335	121842	37659	164725	roadmap_epigenomics H3K4me3	NA	NA	H3K4me3	NA	NA	E075-H3K4me3.narrowPeak	1	84748
hyper_cancer_KIDN	1053	roadmap_epigenomics	0.041062	0.987925	22736	474	468	166	474	369	100729	42459	185838	roadmap_epigenomics H2A.Z	NA	NA	H2A.Z	NA	NA	E125-H2A.Z.narrowPeak	1	96634
hyper_cancer_KIDN	6	roadmap_epigenomics	0.0409935	0.920158	298	475	508	1088	1088	690	1423	64897	285144	roadmap_epigenomics H3K9me3	NA	NA	H3K9me3	NA	NA	E001-H3K9me3.narrowPeak	1	176623
hyper_cancer_KIDN	576	roadmap_epigenomics	0.0385804	0.988001	26623	476	467	87	476	343	117859	38572	168708	roadmap_epigenomics H3K4me3	NA	NA	H3K4me3	NA	NA	E067-H3K4me3.narrowPeak	1	70981
hyper_cancer_KIDN	126	roadmap_epigenomics	0.0269248	0.95971	1750	477	486	963	963	642	8006	63445	278561	roadmap_epigenomics H3K4ac	NA	NA	H3K4ac	NA	NA	E007-H3K4ac.narrowPeak	1	45606
hyper_cancer_KIDN	131	roadmap_epigenomics	0.0259635	0.984699	17159	478	471	301	478	417	76283	48036	210284	roadmap_epigenomics H3K9ac	NA	NA	H3K9ac	NA	NA	E007-H3K9ac.narrowPeak	1	313453
hyper_cancer_KIDN	484	roadmap_epigenomics	0.0215203	0.985634	28865	479	470	55	479	335	127901	36330	158666	roadmap_epigenomics H3K4me2	NA	NA	H3K4me2	NA	NA	E052-H3K4me2.narrowPeak	1	119882
hyper_cancer_KIDN	245	roadmap_epigenomics	0.0194759	0.96594	3061	480	483	890	890	618	13906	62134	272661	roadmap_epigenomics H4K20me1	NA	NA	H4K20me1	NA	NA	E017-H4K20me1.narrowPeak	1	192747
hyper_cancer_KIDN	50	roadmap_epigenomics	0.0194388	0.982353	14361	481	474	398	481	451	64005	50834	222562	roadmap_epigenomics H3K18ac	NA	NA	H3K18ac	NA	NA	E004-H3K18ac.narrowPeak	1	141228
hyper_cancer_KIDN	54	roadmap_epigenomics	0.0156683	0.770973	50	482	606	1108	1108	732	285	65145	286282	roadmap_epigenomics H3K36me3	NA	NA	H3K36me3	NA	NA	E004-H3K36me3.narrowPeak	1	16192
hyper_cancer_KIDN	278	roadmap_epigenomics	0.0149092	0.977752	9360	483	477	582	582	514	41941	55835	244626	roadmap_epigenomics	NA	NA	NA	NA	NA	E022-DNase.hotspot.all.peaks.bed	1	119288
hyper_cancer_KIDN	717	roadmap_epigenomics	0.0102908	0.743184	46	484	638	1109	1109	744	272	65149	286295	roadmap_epigenomics H3K9me3	NA	NA	H3K9me3	NA	NA	E086-H3K9me3.narrowPeak	1	29188
hyper_cancer_KIDN	17	roadmap_epigenomics	0.009673	0.93404	1045	485	498	1016	1016	666	4912	64150	281655	roadmap_epigenomics H2AK5ac	NA	NA	H2AK5ac	NA	NA	E003-H2AK5ac.narrowPeak	1	102315
hyper_cancer_KIDN	360	roadmap_epigenomics	0.0093767	0.688895	29	486	687	1110	1110	761	185	65166	286382	roadmap_epigenomics H3K9me3	NA	NA	H3K9me3	NA	NA	E033-H3K9me3.narrowPeak	1	37488
hyper_cancer_KIDN	851	roadmap_epigenomics	0.00550414	0.980547	27265	487	475	75	487	346	121216	37930	165351	roadmap_epigenomics H3K4me3	NA	NA	H3K4me3	NA	NA	E103-H3K4me3.narrowPeak	1	93797
hyper_cancer_KIDN	277	roadmap_epigenomics	0.00387696	0.840931	210	488	554	1095	1095	712	1097	64985	285470	roadmap_epigenomics H3K9me3	NA	NA	H3K9me3	NA	NA	E021-H3K9me3.narrowPeak	1	61653
hyper_cancer_KIDN	142	roadmap_epigenomics	0.00386661	0.945889	2247	489	491	938	938	639	10421	62948	276146	roadmap_epigenomics H2BK15ac	NA	NA	H2BK15ac	NA	NA	E008-H2BK15ac.narrowPeak	1	52215
hyper_cancer_KIDN	762	roadmap_epigenomics	0.00165002	0.969217	10570	490	482	524	524	499	47690	54625	238877	roadmap_epigenomics	NA	NA	NA	NA	NA	E092-DNase.hotspot.fdr0.01.peaks.bed	1	194449
hyper_cancer_KIDN	768	roadmap_epigenomics	0.0016473	0.976615	25651	491	478	112	491	360	114372	39544	172195	roadmap_epigenomics H3K4me3	NA	NA	H3K4me3	NA	NA	E092-H3K4me3.narrowPeak	1	39300
hyper_cancer_KIDN	59	roadmap_epigenomics	0.001262	0.914975	1153	492	512	1007	1007	670	5530	64042	281037	roadmap_epigenomics H3K79me1	NA	NA	H3K79me1	NA	NA	E004-H3K79me1.narrowPeak	1	133661
hyper_cancer_KIDN	1110	roadmap_epigenomics	0.00105079	0.948958	3679	493	488	843	843	608	16989	61516	269578	roadmap_epigenomics H4K20me1	NA	NA	H4K20me1	NA	NA	E129-H4K20me1.narrowPeak	1	157684
hyper_cancer_KIDN	314	roadmap_epigenomics	0.000417263	0.973083	26890	494	479	81	494	351	120095	38305	166472	roadmap_epigenomics H3K4me3	NA	NA	H3K4me3	NA	NA	E027-H3K4me3.narrowPeak	1	61143
hyper_cancer_KIDN	35	roadmap_epigenomics	0.000230684	0.916879	1725	495	511	965	965	657	8250	63470	278317	roadmap_epigenomics H3K79me1	NA	NA	H3K79me1	NA	NA	E003-H3K79me1.narrowPeak	1	133208
hyper_cancer_KIDN	221	roadmap_epigenomics	0.000229582	0.969587	19583	496	480	231	496	402	87949	45612	198618	roadmap_epigenomics H2A.Z	NA	NA	H2A.Z	NA	NA	E017-H2A.Z.narrowPeak	1	121687
hyper_cancer_KIDN	134	roadmap_epigenomics	0.000130763	0.941345	4112	497	493	816	816	602	19126	61083	267441	roadmap_epigenomics H4K91ac	NA	NA	H4K91ac	NA	NA	E007-H4K91ac.narrowPeak	1	168054
hyper_cancer_KIDN	984	roadmap_epigenomics	9.737e-05	0.969498	26293	498	481	94	498	358	117714	38902	168853	roadmap_epigenomics H3K4me2	NA	NA	H3K4me2	NA	NA	E119-H3K4me2.narrowPeak	1	119274
hyper_cancer_KIDN	139	roadmap_epigenomics	5.52834e-05	0.815067	360	499	571	1083	1083	718	1939	64835	284628	roadmap_epigenomics H2AK5ac	NA	NA	H2AK5ac	NA	NA	E008-H2AK5ac.narrowPeak	1	27219
hyper_cancer_KIDN	42	roadmap_epigenomics	2.46074e-05	0.925172	3072	500	503	889	889	631	14540	62123	272027	roadmap_epigenomics H4K91ac	NA	NA	H4K91ac	NA	NA	E003-H4K91ac.narrowPeak	1	106841
hyper_cancer_KIDN	858	roadmap_epigenomics	1.65345e-05	0.96538	24938	501	484	122	501	369	112010	40257	174557	roadmap_epigenomics H3K4me3	NA	NA	H3K4me3	NA	NA	E104-H3K4me3.narrowPeak	1	42291
hyper_cancer_KIDN	965	roadmap_epigenomics	1.61131e-05	0.89644	1577	502	528	974	974	668	7711	63618	278856	roadmap_epigenomics H4K20me1	NA	NA	H4K20me1	NA	NA	E117-H4K20me1.narrowPeak	1	125049
hyper_cancer_KIDN	12	roadmap_epigenomics	7.858e-06	0.688889	128	503	688	1104	1104	765	816	65067	285751	roadmap_epigenomics H3K9me3	NA	NA	H3K9me3	NA	NA	E002-H3K9me3.narrowPeak	1	304999
hyper_cancer_KIDN	93	roadmap_epigenomics	6.70402e-06	0.908994	2334	504	520	933	933	652	11246	62861	275321	roadmap_epigenomics H2AK5ac	NA	NA	H2AK5ac	NA	NA	E006-H2AK5ac.narrowPeak	1	168841
hyper_cancer_KIDN	227	roadmap_epigenomics	6.30431e-06	0.925247	3650	505	502	846	846	618	17262	61545	269305	roadmap_epigenomics H2BK20ac	NA	NA	H2BK20ac	NA	NA	E017-H2BK20ac.narrowPeak	1	200940
hyper_cancer_KIDN	95	roadmap_epigenomics	3.43988e-06	0.949856	10048	506	487	551	551	515	46123	55147	240444	roadmap_epigenomics H2BK12ac	NA	NA	H2BK12ac	NA	NA	E006-H2BK12ac.narrowPeak	1	286687
hyper_cancer_KIDN	62	roadmap_epigenomics	1.56875e-06	0.572127	62	507	845	1107	1107	820	476	65133	286091	roadmap_epigenomics H3K9me3	NA	NA	H3K9me3	NA	NA	E004-H3K9me3.narrowPeak	1	65974
hyper_cancer_KIDN	1025	roadmap_epigenomics	1.11026e-06	0.805325	500	508	579	1066	1066	718	2724	64695	283843	roadmap_epigenomics H3K9me3	NA	NA	H3K9me3	NA	NA	E122-H3K9me3.narrowPeak	1	224854
hyper_cancer_KIDN	141	roadmap_epigenomics	2.01958e-07	0.883618	1890	509	533	958	958	667	9366	63305	277201	roadmap_epigenomics H2BK12ac	NA	NA	H2BK12ac	NA	NA	E008-H2BK12ac.narrowPeak	1	46031
hyper_cancer_KIDN	686	roadmap_epigenomics	5.40164e-08	0.814382	719	510	572	1046	1046	709	3871	64476	282696	roadmap_epigenomics H3K36me3	NA	NA	H3K36me3	NA	NA	E083-H3K36me3.narrowPeak	1	221184
hyper_cancer_KIDN	709	roadmap_epigenomics	3.98438e-08	0.937137	9003	511	496	592	592	533	41840	56192	244727	roadmap_epigenomics	NA	NA	NA	NA	NA	E086-DNase.hotspot.all.peaks.bed	1	106576
hyper_cancer_KIDN	46	roadmap_epigenomics	6.62272e-09	0.752971	418	512	626	1075	1075	738	2435	64777	284132	roadmap_epigenomics H2AK5ac	NA	NA	H2AK5ac	NA	NA	E004-H2AK5ac.narrowPeak	1	52936
hyper_cancer_KIDN	30	roadmap_epigenomics	5.06232e-09	0.812135	822	513	574	1036	1036	708	4436	64373	282131	roadmap_epigenomics H3K4ac	NA	NA	H3K4ac	NA	NA	E003-H3K4ac.narrowPeak	1	34106
hyper_cancer_KIDN	240	roadmap_epigenomics	2.16738e-09	0.907243	4403	514	522	799	799	612	21186	60792	265381	roadmap_epigenomics H3K79me1	NA	NA	H3K79me1	NA	NA	E017-H3K79me1.narrowPeak	1	390707
hyper_cancer_KIDN	195	roadmap_epigenomics	1.72738e-10	0.947022	25684	515	490	110	515	372	116639	39511	169928	roadmap_epigenomics H3K4me3	NA	NA	H3K4me3	NA	NA	E013-H3K4me3.narrowPeak	1	28039
hyper_cancer_KIDN	36	roadmap_epigenomics	1.36842e-10	0.837847	1428	516	558	991	991	688	7460	63767	279107	roadmap_epigenomics H3K79me2	NA	NA	H3K79me2	NA	NA	E003-H3K79me2.narrowPeak	1	125058
hyper_cancer_KIDN	147	roadmap_epigenomics	7.24302e-11	0.796739	867	517	586	1033	1033	712	4767	64328	281800	roadmap_epigenomics H3K23ac	NA	NA	H3K23ac	NA	NA	E008-H3K23ac.narrowPeak	1	83800
hyper_cancer_KIDN	556	roadmap_epigenomics	3.22333e-11	0.945418	27721	518	492	63	518	358	125794	37474	160773	roadmap_epigenomics H3K4me3	NA	NA	H3K4me3	NA	NA	E063-H3K4me3.narrowPeak	1	87717
hyper_cancer_KIDN	1051	roadmap_epigenomics	4.58837e-12	0.910408	6761	519	517	676	676	571	32313	58434	254254	roadmap_epigenomics H4K20me1	NA	NA	H4K20me1	NA	NA	E124-H4K20me1.narrowPeak	1	157675
hyper_cancer_KIDN	807	roadmap_epigenomics	3.8063e-12	0.94087	22802	520	494	164	520	393	104234	42393	182333	roadmap_epigenomics H3K4me3	NA	NA	H3K4me3	NA	NA	E097-H3K4me3.narrowPeak	1	41559
hyper_cancer_KIDN	341	roadmap_epigenomics	3.17312e-12	0.93677	17825	521	497	283	521	434	82123	47370	204444	roadmap_epigenomics H3K4me1	NA	NA	H3K4me1	NA	NA	E031-H3K4me1.narrowPeak	1	93438
hyper_cancer_KIDN	47	roadmap_epigenomics	2.52553e-12	0.911469	7169	522	514	660	660	565	34207	58026	252360	roadmap_epigenomics H2BK120ac	NA	NA	H2BK120ac	NA	NA	E004-H2BK120ac.narrowPeak	1	149554
hyper_cancer_KIDN	315	roadmap_epigenomics	6.78887e-14	0.930633	16726	523	499	312	523	445	77517	48469	209050	roadmap_epigenomics H3K9ac	NA	NA	H3K9ac	NA	NA	E027-H3K9ac.narrowPeak	1	217778
hyper_cancer_KIDN	23	roadmap_epigenomics	6.24402e-14	0.774891	921	524	600	1024	1024	716	5203	64274	281364	roadmap_epigenomics H3K14ac	NA	NA	H3K14ac	NA	NA	E003-H3K14ac.narrowPeak	1	30279
hyper_cancer_KIDN	157	roadmap_epigenomics	6.16687e-14	0.880962	4158	525	535	813	813	624	20569	61037	265998	roadmap_epigenomics H3K79me1	NA	NA	H3K79me1	NA	NA	E008-H3K79me1.narrowPeak	1	120368
hyper_cancer_KIDN	726	roadmap_epigenomics	1.43685e-14	0.911878	9175	526	513	586	586	542	43633	56020	242934	roadmap_epigenomics	NA	NA	NA	NA	NA	E088-DNase.hotspot.fdr0.01.peaks.bed	1	243070
hyper_cancer_KIDN	941	roadmap_epigenomics	5.06272e-15	0.869362	3673	527	541	844	844	637	18415	61522	268152	roadmap_epigenomics H4K20me1	NA	NA	H4K20me1	NA	NA	E115-H4K20me1.narrowPeak	1	156913
hyper_cancer_KIDN	92	roadmap_epigenomics	1.49471e-15	0.922962	14676	528	505	390	528	474	68604	50519	217963	roadmap_epigenomics H2A.Z	NA	NA	H2A.Z	NA	NA	E006-H2A.Z.narrowPeak	1	201588
hyper_cancer_KIDN	225	roadmap_epigenomics	1.35006e-15	0.889618	5755	529	531	717	717	592	28127	59440	258440	roadmap_epigenomics H2BK12ac	NA	NA	H2BK12ac	NA	NA	E017-H2BK12ac.narrowPeak	1	250276
hyper_cancer_KIDN	158	roadmap_epigenomics	1.15719e-15	0.801359	1434	530	583	990	990	701	7823	63761	278744	roadmap_epigenomics H3K79me2	NA	NA	H3K79me2	NA	NA	E008-H3K79me2.narrowPeak	1	81582
hyper_cancer_KIDN	763	roadmap_epigenomics	0	0.928702	27531	531	500	69	531	367	126210	37664	160357	roadmap_epigenomics	NA	NA	NA	NA	NA	E092-DNase.macs2.narrowPeak	1	354367
hyper_cancer_KIDN	522	roadmap_epigenomics	0	0.925614	26379	531	501	91	531	374	121321	38816	165246	roadmap_epigenomics H3K4me3	NA	NA	H3K4me3	NA	NA	E057-H3K4me3.narrowPeak	1	48550
hyper_cancer_KIDN	301	roadmap_epigenomics	0	0.909625	27114	531	519	77	531	376	125824	38081	160743	roadmap_epigenomics H3K4me3	NA	NA	H3K4me3	NA	NA	E025-H3K4me3.narrowPeak	1	104492
hyper_cancer_KIDN	727	roadmap_epigenomics	0	0.920451	26100	531	507	100	531	379	120468	39095	166099	roadmap_epigenomics	NA	NA	NA	NA	NA	E088-DNase.macs2.narrowPeak	1	530861
hyper_cancer_KIDN	689	roadmap_epigenomics	0	0.898915	26826	531	525	84	531	380	125374	38369	161193	roadmap_epigenomics H3K9ac	NA	NA	H3K9ac	NA	NA	E083-H3K9ac.narrowPeak	1	110532
hyper_cancer_KIDN	882	roadmap_epigenomics	0	0.904732	26607	531	523	88	531	381	123942	38588	162625	roadmap_epigenomics H3K4me3	NA	NA	H3K4me3	NA	NA	E108-H3K4me3.narrowPeak	1	92267
hyper_cancer_KIDN	636	roadmap_epigenomics	0	0.917962	25485	531	509	113	531	384	117910	39710	168657	roadmap_epigenomics H3K4me3	NA	NA	H3K4me3	NA	NA	E076-H3K4me3.narrowPeak	1	72277
hyper_cancer_KIDN	479	roadmap_epigenomics	0	0.856083	26991	531	545	78	545	385	129567	38204	157000	roadmap_epigenomics H3K4me3	NA	NA	H3K4me3	NA	NA	E051-H3K4me3.narrowPeak	1	94110
hyper_cancer_KIDN	1003	roadmap_epigenomics	0	0.923017	24841	531	504	123	531	386	114651	40354	171916	roadmap_epigenomics H2A.Z	NA	NA	H2A.Z	NA	NA	E121-H2A.Z.narrowPeak	1	153426
hyper_cancer_KIDN	642	roadmap_epigenomics	0	0.875996	26320	531	537	93	537	387	124928	38875	161639	roadmap_epigenomics H3K4me3	NA	NA	H3K4me3	NA	NA	E077-H3K4me3.narrowPeak	1	105921
hyper_cancer_KIDN	1106	roadmap_epigenomics	0	0.844492	26841	531	551	83	551	388	129861	38354	156706	roadmap_epigenomics H3K4me2	NA	NA	H3K4me2	NA	NA	E129-H3K4me2.narrowPeak	1	131887
hyper_cancer_KIDN	461	roadmap_epigenomics	0	0.875887	26178	531	538	97	538	389	124299	39017	162268	roadmap_epigenomics H3K4me3	NA	NA	H3K4me3	NA	NA	E049-H3K4me3.narrowPeak	1	76610
hyper_cancer_KIDN	1008	roadmap_epigenomics	0	0.89942	25096	531	524	120	531	392	117586	40099	168981	roadmap_epigenomics H3K4me2	NA	NA	H3K4me2	NA	NA	E121-H3K4me2.narrowPeak	1	137536
hyper_cancer_KIDN	925	roadmap_epigenomics	0	0.910412	24310	531	516	133	531	393	113214	40885	173353	roadmap_epigenomics H3K4me2	NA	NA	H3K4me2	NA	NA	E114-H3K4me2.narrowPeak	1	103517
hyper_cancer_KIDN	598	roadmap_epigenomics	0	0.807978	27361	531	577	74	577	394	135349	37834	151218	roadmap_epigenomics H3K27ac	NA	NA	H3K27ac	NA	NA	E071-H3K27ac.narrowPeak	1	152192
hyper_cancer_KIDN	622	roadmap_epigenomics	0	0.91107	24112	531	515	139	531	395	112275	41083	174292	roadmap_epigenomics H3K4me3	NA	NA	H3K4me3	NA	NA	E074-H3K4me3.narrowPeak	1	90313
hyper_cancer_KIDN	707	roadmap_epigenomics	0	0.898575	24504	531	526	131	531	396	114989	40691	171578	roadmap_epigenomics H3K4me3	NA	NA	H3K4me3	NA	NA	E085-H3K4me3.narrowPeak	1	43583
hyper_cancer_KIDN	684	roadmap_epigenomics	0	0.839745	25775	531	556	106	556	398	125451	39420	161116	roadmap_epigenomics	NA	NA	NA	NA	NA	E083-DNase.macs2.narrowPeak	1	517962
hyper_cancer_KIDN	543	roadmap_epigenomics	0	0.860459	24519	531	543	130	543	401	118052	40676	168515	roadmap_epigenomics H3K4me3	NA	NA	H3K4me3	NA	NA	E061-H3K4me3.narrowPeak	1	39412
hyper_cancer_KIDN	1059	roadmap_epigenomics	0	0.85439	24227	531	546	134	546	404	117216	40968	169351	roadmap_epigenomics H3K4me3	NA	NA	H3K4me3	NA	NA	E125-H3K4me3.narrowPeak	1	70953
hyper_cancer_KIDN	290	roadmap_epigenomics	0	0.835862	24784	531	561	124	561	405	121278	40411	165289	roadmap_epigenomics H3K4me3	NA	NA	H3K4me3	NA	NA	E023-H3K4me3.narrowPeak	1	116758
hyper_cancer_KIDN	831	roadmap_epigenomics	0	0.895633	23078	531	529	156	531	405	108776	42117	177791	roadmap_epigenomics H3K4me3	NA	NA	H3K4me3	NA	NA	E100-H3K4me3.narrowPeak	1	39277
hyper_cancer_KIDN	875	roadmap_epigenomics	0	0.844676	24195	531	550	136	550	406	117863	41000	168704	roadmap_epigenomics H3K4me3	NA	NA	H3K4me3	NA	NA	E107-H3K4me3.narrowPeak	1	80566
hyper_cancer_KIDN	664	roadmap_epigenomics	0	0.866042	23707	531	542	148	542	407	113916	41488	172651	roadmap_epigenomics H3K4me3	NA	NA	H3K4me3	NA	NA	E080-H3K4me3.narrowPeak	1	34360
hyper_cancer_KIDN	1083	roadmap_epigenomics	0	0.827935	24092	531	566	140	566	412	118783	41103	167784	roadmap_epigenomics H3K4me3	NA	NA	H3K4me3	NA	NA	E127-H3K4me3.narrowPeak	1	83206
hyper_cancer_KIDN	45	roadmap_epigenomics	0	0.877518	22349	531	536	175	536	414	106837	42846	179730	roadmap_epigenomics	NA	NA	NA	NA	NA	E004-DNase.macs2.narrowPeak	1	365531
hyper_cancer_KIDN	209	roadmap_epigenomics	0	0.909963	21350	531	518	194	531	414	99892	43845	186675	roadmap_epigenomics H3K9ac	NA	NA	H3K9ac	NA	NA	E015-H3K9ac.narrowPeak	1	116181
hyper_cancer_KIDN	698	roadmap_epigenomics	0	0.840272	23041	531	555	159	555	415	112942	42154	173625	roadmap_epigenomics H3K4me3	NA	NA	H3K4me3	NA	NA	E084-H3K4me3.narrowPeak	1	40172
hyper_cancer_KIDN	979	roadmap_epigenomics	0	0.859884	22571	531	544	172	544	416	109217	42624	177350	roadmap_epigenomics H2A.Z	NA	NA	H2A.Z	NA	NA	E119-H2A.Z.narrowPeak	1	137420
hyper_cancer_KIDN	471	roadmap_epigenomics	0	0.787075	24184	531	591	137	591	420	122742	41011	163825	roadmap_epigenomics H3K4me3	NA	NA	H3K4me3	NA	NA	E050-H3K4me3.narrowPeak	1	62172
hyper_cancer_KIDN	609	roadmap_epigenomics	0	0.831447	22754	531	565	165	565	420	112343	42441	174224	roadmap_epigenomics H3K9ac	NA	NA	H3K9ac	NA	NA	E072-H3K9ac.narrowPeak	1	165266
hyper_cancer_KIDN	537	roadmap_epigenomics	0	0.803182	23478	531	582	152	582	422	118068	41717	168499	roadmap_epigenomics H3K4me3	NA	NA	H3K4me3	NA	NA	E059-H3K4me3.narrowPeak	1	47608
hyper_cancer_KIDN	584	roadmap_epigenomics	0	0.846691	21594	531	549	189	549	423	105761	43601	180806	roadmap_epigenomics H3K9ac	NA	NA	H3K9ac	NA	NA	E068-H3K9ac.narrowPeak	1	183820
hyper_cancer_KIDN	750	roadmap_epigenomics	0	0.82364	22619	531	569	170	569	423	112364	42576	174203	roadmap_epigenomics H3K4me3	NA	NA	H3K4me3	NA	NA	E090-H3K4me3.narrowPeak	1	35082
hyper_cancer_KIDN	172	roadmap_epigenomics	0	0.917354	19457	531	510	233	531	425	90787	45738	195780	roadmap_epigenomics H2A.Z	NA	NA	H2A.Z	NA	NA	E010-H2A.Z.narrowPeak	1	113391
hyper_cancer_KIDN	837	roadmap_epigenomics	0	0.772206	23765	531	603	147	603	427	122141	41430	164426	roadmap_epigenomics H3K4me3	NA	NA	H3K4me3	NA	NA	E101-H3K4me3.narrowPeak	1	96777
hyper_cancer_KIDN	764	roadmap_epigenomics	0	0.783193	22894	531	593	161	593	428	117105	42301	169462	roadmap_epigenomics H3K27ac	NA	NA	H3K27ac	NA	NA	E092-H3K27ac.narrowPeak	1	135084
hyper_cancer_KIDN	591	roadmap_epigenomics	0	0.824818	21366	531	567	193	567	430	106452	43829	180115	roadmap_epigenomics H3K9ac	NA	NA	H3K9ac	NA	NA	E069-H3K9ac.narrowPeak	1	133030
hyper_cancer_KIDN	1020	roadmap_epigenomics	0	0.836045	20767	531	560	200	560	430	102764	44428	183803	roadmap_epigenomics H3K4me2	NA	NA	H3K4me2	NA	NA	E122-H3K4me2.narrowPeak	1	99530
hyper_cancer_KIDN	129	roadmap_epigenomics	0	0.908393	19100	531	521	244	531	432	89768	46095	196799	roadmap_epigenomics H3K4me3	NA	NA	H3K4me3	NA	NA	E007-H3K4me3.narrowPeak	1	87860
hyper_cancer_KIDN	745	roadmap_epigenomics	0	0.761771	23809	531	618	146	618	432	123300	41386	163267	roadmap_epigenomics	NA	NA	NA	NA	NA	E090-DNase.macs2.narrowPeak	1	506254
hyper_cancer_KIDN	611	roadmap_epigenomics	0	0.76982	22871	531	608	162	608	434	118192	42324	168375	roadmap_epigenomics H3K27ac	NA	NA	H3K27ac	NA	NA	E073-H3K27ac.narrowPeak	1	206746
hyper_cancer_KIDN	736	roadmap_epigenomics	0	0.757022	23692	531	622	149	622	434	123195	41503	163372	roadmap_epigenomics	NA	NA	NA	NA	NA	E089-DNase.macs2.narrowPeak	1	465889
hyper_cancer_KIDN	267	roadmap_epigenomics	0	0.837858	19954	531	557	218	557	435	98829	45241	187738	roadmap_epigenomics H3K9ac	NA	NA	H3K9ac	NA	NA	E020-H3K9ac.narrowPeak	1	108585
hyper_cancer_KIDN	876	roadmap_epigenomics	0	0.755577	23622	531	624	150	624	435	123003	41573	163564	roadmap_epigenomics H3K9ac	NA	NA	H3K9ac	NA	NA	E107-H3K9ac.narrowPeak	1	144282
hyper_cancer_KIDN	676	roadmap_epigenomics	0	0.874473	19225	531	539	237	539	436	92708	45970	193859	roadmap_epigenomics	NA	NA	NA	NA	NA	E082-DNase.macs2.narrowPeak	1	496694
hyper_cancer_KIDN	741	roadmap_epigenomics	0	0.787697	21254	531	589	195	589	438	109023	43941	177544	roadmap_epigenomics H3K4me3	NA	NA	H3K4me3	NA	NA	E089-H3K4me3.narrowPeak	1	32267
hyper_cancer_KIDN	668	roadmap_epigenomics	0	0.84165	19471	531	553	232	553	439	96279	45724	190288	roadmap_epigenomics	NA	NA	NA	NA	NA	E081-DNase.macs2.narrowPeak	1	402481
hyper_cancer_KIDN	844	roadmap_epigenomics	0	0.755821	22712	531	623	167	623	440	118722	42483	167845	roadmap_epigenomics H3K4me3	NA	NA	H3K4me3	NA	NA	E102-H3K4me3.narrowPeak	1	83849
hyper_cancer_KIDN	61	roadmap_epigenomics	0	0.921424	17737	531	506	286	531	441	82693	47458	203874	roadmap_epigenomics H3K9ac	NA	NA	H3K9ac	NA	NA	E004-H3K9ac.narrowPeak	1	93628
hyper_cancer_KIDN	816	roadmap_epigenomics	0	0.787546	20474	531	590	208	590	443	105347	44721	181220	roadmap_epigenomics H3K4me3	NA	NA	H3K4me3	NA	NA	E098-H3K4me3.narrowPeak	1	57341
hyper_cancer_KIDN	579	roadmap_epigenomics	0	0.748198	22614	531	631	171	631	444	118966	42581	167601	roadmap_epigenomics H3K27ac	NA	NA	H3K27ac	NA	NA	E068-H3K27ac.narrowPeak	1	214754
hyper_cancer_KIDN	1107	roadmap_epigenomics	0	0.724494	23071	531	648	157	648	445	123371	42124	163196	roadmap_epigenomics H3K4me3	NA	NA	H3K4me3	NA	NA	E129-H3K4me3.narrowPeak	1	73705
hyper_cancer_KIDN	176	roadmap_epigenomics	0	0.765993	20547	531	610	205	610	449	107551	44648	179016	roadmap_epigenomics H3K4me3	NA	NA	H3K4me3	NA	NA	E010-H3K4me3.narrowPeak	1	37783
hyper_cancer_KIDN	655	roadmap_epigenomics	0	0.763804	20580	531	613	202	613	449	107901	44615	178666	roadmap_epigenomics H3K4me3	NA	NA	H3K4me3	NA	NA	E079-H3K4me3.narrowPeak	1	56350
hyper_cancer_KIDN	485	roadmap_epigenomics	0	0.743762	21807	531	635	184	635	450	115560	43388	171007	roadmap_epigenomics H3K4me3	NA	NA	H3K4me3	NA	NA	E052-H3K4me3.narrowPeak	1	77055
hyper_cancer_KIDN	577	roadmap_epigenomics	0	0.804479	19206	531	580	238	580	450	97927	45989	188640	roadmap_epigenomics H3K9ac	NA	NA	H3K9ac	NA	NA	E067-H3K9ac.narrowPeak	1	146291
hyper_cancer_KIDN	1015	roadmap_epigenomics	0	0.842065	18116	531	552	273	552	452	89882	47079	196685	roadmap_epigenomics H2A.Z	NA	NA	H2A.Z	NA	NA	E122-H2A.Z.narrowPeak	1	124700
hyper_cancer_KIDN	308	roadmap_epigenomics	0	0.731082	21823	531	645	183	645	453	116824	43372	169743	roadmap_epigenomics H3K4me3	NA	NA	H3K4me3	NA	NA	E026-H3K4me3.narrowPeak	1	81497
hyper_cancer_KIDN	991	roadmap_epigenomics	0	0.812457	18465	531	573	262	573	455	93769	46730	192798	roadmap_epigenomics H2A.Z	NA	NA	H2A.Z	NA	NA	E120-H2A.Z.narrowPeak	1	101669
hyper_cancer_KIDN	996	roadmap_epigenomics	0	0.83532	18287	531	562	271	562	455	91187	46908	195380	roadmap_epigenomics H3K4me2	NA	NA	H3K4me2	NA	NA	E120-H3K4me2.narrowPeak	1	121957
hyper_cancer_KIDN	604	roadmap_epigenomics	0	0.741003	20386	531	640	211	640	461	109013	44809	177554	roadmap_epigenomics H3K27ac	NA	NA	H3K27ac	NA	NA	E072-H3K27ac.narrowPeak	1	177802
hyper_cancer_KIDN	238	roadmap_epigenomics	0	0.721194	20569	531	652	203	652	462	111736	44626	174831	roadmap_epigenomics H3K4me3	NA	NA	H3K4me3	NA	NA	E017-H3K4me3.narrowPeak	1	42458
hyper_cancer_KIDN	616	roadmap_epigenomics	0	0.777182	18575	531	597	259	597	462	97122	46620	189445	roadmap_epigenomics H3K9ac	NA	NA	H3K9ac	NA	NA	E073-H3K9ac.narrowPeak	1	108407
hyper_cancer_KIDN	997	roadmap_epigenomics	0	0.71269	20921	531	662	198	662	464	114251	44274	172316	roadmap_epigenomics H3K4me3	NA	NA	H3K4me3	NA	NA	E120-H3K4me3.narrowPeak	1	47139
hyper_cancer_KIDN	1046	roadmap_epigenomics	0	0.670671	23472	531	711	153	711	465	130724	41723	155843	roadmap_epigenomics H3K4me2	NA	NA	H3K4me2	NA	NA	E124-H3K4me2.narrowPeak	1	77359
hyper_cancer_KIDN	106	roadmap_epigenomics	0	0.771763	18382	531	604	267	604	467	96636	46813	189931	roadmap_epigenomics H3K4me3	NA	NA	H3K4me3	NA	NA	E006-H3K4me3.narrowPeak	1	112065
hyper_cancer_KIDN	336	roadmap_epigenomics	0	0.870188	16338	531	540	331	540	467	79552	48857	207015	roadmap_epigenomics H3K4me1	NA	NA	H3K4me1	NA	NA	E030-H3K4me1.narrowPeak	1	116781
hyper_cancer_KIDN	260	roadmap_epigenomics	0	0.778514	17765	531	596	284	596	470	93086	47430	193481	roadmap_epigenomics H3K9ac	NA	NA	H3K9ac	NA	NA	E019-H3K9ac.narrowPeak	1	72303
hyper_cancer_KIDN	722	roadmap_epigenomics	0	0.762702	18412	531	616	266	616	471	97540	46783	189027	roadmap_epigenomics H3K4me3	NA	NA	H3K4me3	NA	NA	E087-H3K4me3.narrowPeak	1	35953
hyper_cancer_KIDN	170	roadmap_epigenomics	0	0.70009	19405	531	669	235	669	478	108057	45790	178510	roadmap_epigenomics H3K4me3	NA	NA	H3K4me3	NA	NA	E009-H3K4me3.narrowPeak	1	38862
hyper_cancer_KIDN	216	roadmap_epigenomics	0	0.783155	16920	531	594	308	594	478	88599	48275	197968	roadmap_epigenomics H3K9ac	NA	NA	H3K9ac	NA	NA	E016-H3K9ac.narrowPeak	1	82734
hyper_cancer_KIDN	792	roadmap_epigenomics	0	0.723018	18792	531	651	251	651	478	102884	46403	183683	roadmap_epigenomics H3K4me3	NA	NA	H3K4me3	NA	NA	E095-H3K4me3.narrowPeak	1	41783
hyper_cancer_KIDN	926	roadmap_epigenomics	0	0.67203	21383	531	710	192	710	478	120562	43812	166005	roadmap_epigenomics H3K4me3	NA	NA	H3K4me3	NA	NA	E114-H3K4me3.narrowPeak	1	76236
hyper_cancer_KIDN	500	roadmap_epigenomics	0	0.683966	20423	531	696	209	696	479	114654	44772	171913	roadmap_epigenomics	NA	NA	NA	NA	NA	E055-DNase.macs2.narrowPeak	1	447893
hyper_cancer_KIDN	972	roadmap_epigenomics	0	0.693763	19646	531	678	229	678	479	109860	45549	176707	roadmap_epigenomics H3K4me2	NA	NA	H3K4me2	NA	NA	E118-H3K4me2.narrowPeak	1	96797
hyper_cancer_KIDN	81	roadmap_epigenomics	0	0.752635	17625	531	627	288	627	482	94534	47570	192033	roadmap_epigenomics H3K4me3	NA	NA	H3K4me3	NA	NA	E005-H3K4me3.narrowPeak	1	88921
hyper_cancer_KIDN	572	roadmap_epigenomics	0	0.711972	18536	531	663	261	663	485	102632	46659	183935	roadmap_epigenomics H3K27ac	NA	NA	H3K27ac	NA	NA	E067-H3K27ac.narrowPeak	1	171919
hyper_cancer_KIDN	87	roadmap_epigenomics	0	0.743707	17388	531	636	294	636	487	94118	47807	192449	roadmap_epigenomics H4K8ac	NA	NA	H4K8ac	NA	NA	E005-H4K8ac.narrowPeak	1	197795
hyper_cancer_KIDN	1009	roadmap_epigenomics	0	0.677621	19724	531	705	225	705	487	111846	45471	174721	roadmap_epigenomics H3K4me3	NA	NA	H3K4me3	NA	NA	E121-H3K4me3.narrowPeak	1	69266
hyper_cancer_KIDN	1101	roadmap_epigenomics	0	0.745476	17385	531	634	295	634	487	93953	47810	192614	roadmap_epigenomics H2A.Z	NA	NA	H2A.Z	NA	NA	E129-H2A.Z.narrowPeak	1	144833
hyper_cancer_KIDN	586	roadmap_epigenomics	0	0.684049	19160	531	695	239	695	488	108403	46035	178164	roadmap_epigenomics H3K27ac	NA	NA	H3K27ac	NA	NA	E069-H3K27ac.narrowPeak	1	169807
hyper_cancer_KIDN	253	roadmap_epigenomics	0	0.823763	15211	531	568	372	568	490	77304	49984	209263	roadmap_epigenomics H3K9ac	NA	NA	H3K9ac	NA	NA	E018-H3K9ac.narrowPeak	1	148109
hyper_cancer_KIDN	659	roadmap_epigenomics	0	0.692865	18572	531	681	260	681	491	104611	46623	181956	roadmap_epigenomics	NA	NA	NA	NA	NA	E080-DNase.macs2.narrowPeak	1	420695
hyper_cancer_KIDN	1077	roadmap_epigenomics	0	0.771247	15706	531	605	352	605	496	83544	49489	203023	roadmap_epigenomics H2A.Z	NA	NA	H2A.Z	NA	NA	E127-H2A.Z.narrowPeak	1	137492
hyper_cancer_KIDN	732	roadmap_epigenomics	0	0.747252	16307	531	633	332	633	499	88440	48888	198127	roadmap_epigenomics H3K9ac	NA	NA	H3K9ac	NA	NA	E088-H3K9ac.narrowPeak	1	113790
hyper_cancer_KIDN	58	roadmap_epigenomics	0	0.810951	14443	531	575	397	575	501	74438	50752	212129	roadmap_epigenomics H3K4me3	NA	NA	H3K4me3	NA	NA	E004-H3K4me3.narrowPeak	1	41041
hyper_cancer_KIDN	1041	roadmap_epigenomics	0	0.647988	19130	531	734	241	734	502	111925	46065	174642	roadmap_epigenomics H2A.Z	NA	NA	H2A.Z	NA	NA	E124-H2A.Z.narrowPeak	1	136944
hyper_cancer_KIDN	623	roadmap_epigenomics	0	0.713339	16426	531	661	326	661	506	91910	48769	194657	roadmap_epigenomics H3K9ac	NA	NA	H3K9ac	NA	NA	E074-H3K9ac.narrowPeak	1	124481
hyper_cancer_KIDN	754	roadmap_epigenomics	0	0.624568	19758	531	770	222	770	508	117624	45437	168943	roadmap_epigenomics	NA	NA	NA	NA	NA	E091-DNase.macs2.narrowPeak	1	494226
hyper_cancer_KIDN	731	roadmap_epigenomics	0	0.697836	16400	531	672	329	672	511	93154	48795	193413	roadmap_epigenomics H3K4me3	NA	NA	H3K4me3	NA	NA	E088-H3K4me3.narrowPeak	1	96422
hyper_cancer_KIDN	302	roadmap_epigenomics	0	0.62739	19115	531	765	243	765	513	114060	46080	172507	roadmap_epigenomics H3K9ac	NA	NA	H3K9ac	NA	NA	E025-H3K9ac.narrowPeak	1	134764
hyper_cancer_KIDN	985	roadmap_epigenomics	0	0.647283	18002	531	736	276	736	514	106259	47193	180308	roadmap_epigenomics H3K4me3	NA	NA	H3K4me3	NA	NA	E119-H3K4me3.narrowPeak	1	41337
hyper_cancer_KIDN	786	roadmap_epigenomics	0	0.696671	15993	531	675	340	675	515	91168	49202	195399	roadmap_epigenomics H3K4me3	NA	NA	H3K4me3	NA	NA	E094-H3K4me3.narrowPeak	1	88048
hyper_cancer_KIDN	1061	roadmap_epigenomics	0	0.623973	19125	531	772	242	772	515	114486	46070	172081	roadmap_epigenomics H3K9ac	NA	NA	H3K9ac	NA	NA	E125-H3K9ac.narrowPeak	1	92061
hyper_cancer_KIDN	73	roadmap_epigenomics	0	0.748171	14687	531	632	389	632	517	80206	50508	206361	roadmap_epigenomics H3K18ac	NA	NA	H3K18ac	NA	NA	E005-H3K18ac.narrowPeak	1	251422
hyper_cancer_KIDN	146	roadmap_epigenomics	0	0.888676	11629	531	532	487	532	517	56262	53566	230305	roadmap_epigenomics H3K18ac	NA	NA	H3K18ac	NA	NA	E008-H3K18ac.narrowPeak	1	148928
hyper_cancer_KIDN	242	roadmap_epigenomics	0	0.682299	16455	531	698	323	698	517	94859	48740	191708	roadmap_epigenomics H3K9ac	NA	NA	H3K9ac	NA	NA	E017-H3K9ac.narrowPeak	1	130489
hyper_cancer_KIDN	883	roadmap_epigenomics	0	0.636018	18341	531	750	269	750	517	109178	46854	177389	roadmap_epigenomics H3K9ac	NA	NA	H3K9ac	NA	NA	E108-H3K9ac.narrowPeak	1	129653
hyper_cancer_KIDN	898	roadmap_epigenomics	0	0.628801	18441	531	762	264	762	519	110464	46754	176103	roadmap_epigenomics H3K9ac	NA	NA	H3K9ac	NA	NA	E110-H3K9ac.narrowPeak	1	89048
hyper_cancer_KIDN	110	roadmap_epigenomics	0	0.760434	13917	531	619	410	619	520	75377	51278	211190	roadmap_epigenomics H4K8ac	NA	NA	H4K8ac	NA	NA	E006-H4K8ac.narrowPeak	1	209142
hyper_cancer_KIDN	822	roadmap_epigenomics	0	0.663677	16772	531	718	311	718	520	98270	48423	188297	roadmap_epigenomics H3K4me3	NA	NA	H3K4me3	NA	NA	E099-H3K4me3.narrowPeak	1	38267
hyper_cancer_KIDN	291	roadmap_epigenomics	0	0.614159	18825	531	788	249	788	523	114043	46370	172524	roadmap_epigenomics H3K9ac	NA	NA	H3K9ac	NA	NA	E023-H3K9ac.narrowPeak	1	124599
hyper_cancer_KIDN	373	roadmap_epigenomics	0	0.629896	17892	531	761	281	761	524	107517	47303	179050	roadmap_epigenomics H3K4me3	NA	NA	H3K4me3	NA	NA	E035-H3K4me3.narrowPeak	1	47642
hyper_cancer_KIDN	688	roadmap_epigenomics	0	0.770769	13219	531	607	435	607	524	71097	51976	215470	roadmap_epigenomics H3K4me3	NA	NA	H3K4me3	NA	NA	E083-H3K4me3.narrowPeak	1	112130
hyper_cancer_KIDN	715	roadmap_epigenomics	0	0.679668	16009	531	702	339	702	524	92794	49186	193773	roadmap_epigenomics H3K4me3	NA	NA	H3K4me3	NA	NA	E086-H3K4me3.narrowPeak	1	45295
hyper_cancer_KIDN	37	roadmap_epigenomics	0	0.73589	14043	531	642	405	642	526	77862	51152	208705	roadmap_epigenomics H3K9ac	NA	NA	H3K9ac	NA	NA	E003-H3K9ac.narrowPeak	1	90320
hyper_cancer_KIDN	72	roadmap_epigenomics	0	0.749659	13798	531	630	416	630	526	75564	51397	211003	roadmap_epigenomics H3K14ac	NA	NA	H3K14ac	NA	NA	E005-H3K14ac.narrowPeak	1	204575
hyper_cancer_KIDN	618	roadmap_epigenomics	0	0.609491	18787	531	802	252	802	528	114372	46408	172195	roadmap_epigenomics H3K27ac	NA	NA	H3K27ac	NA	NA	E074-H3K27ac.narrowPeak	1	158727
hyper_cancer_KIDN	1065	roadmap_epigenomics	0	0.728942	13836	531	646	415	646	531	77330	51359	209237	roadmap_epigenomics H2A.Z	NA	NA	H2A.Z	NA	NA	E126-H2A.Z.narrowPeak	1	69051
hyper_cancer_KIDN	509	roadmap_epigenomics	0	0.617574	17684	531	782	287	782	533	107764	47511	178803	roadmap_epigenomics	NA	NA	NA	NA	NA	E056-DNase.macs2.narrowPeak	1	397256
hyper_cancer_KIDN	1090	roadmap_epigenomics	0	0.76376	12480	531	614	453	614	533	67808	52715	218759	roadmap_epigenomics H2A.Z	NA	NA	H2A.Z	NA	NA	E128-H2A.Z.narrowPeak	1	88204
hyper_cancer_KIDN	86	roadmap_epigenomics	0	0.724167	13525	531	650	422	650	534	76082	51670	210485	roadmap_epigenomics H4K12ac	NA	NA	H4K12ac	NA	NA	E005-H4K12ac.narrowPeak	1	157094
hyper_cancer_KIDN	119	roadmap_epigenomics	0	0.89684	10211	531	527	545	545	534	49160	54984	237407	roadmap_epigenomics H2BK5ac	NA	NA	H2BK5ac	NA	NA	E007-H2BK5ac.narrowPeak	1	389307
hyper_cancer_KIDN	803	roadmap_epigenomics	0	0.834555	11038	531	564	507	564	534	56249	54157	230318	roadmap_epigenomics H3K27ac	NA	NA	H3K27ac	NA	NA	E097-H3K27ac.narrowPeak	1	194882
hyper_cancer_KIDN	948	roadmap_epigenomics	0	0.620254	17331	531	777	298	777	535	105628	47864	180939	roadmap_epigenomics H3K4me2	NA	NA	H3K4me2	NA	NA	E116-H3K4me2.narrowPeak	1	124538
hyper_cancer_KIDN	178	roadmap_epigenomics	0	0.762264	12242	531	617	460	617	536	66686	52953	219881	roadmap_epigenomics H3K27ac	NA	NA	H3K27ac	NA	NA	E011-H3K27ac.narrowPeak	1	157698
hyper_cancer_KIDN	920	roadmap_epigenomics	0	0.668008	15382	531	713	365	713	536	90592	49813	195975	roadmap_epigenomics H2A.Z	NA	NA	H2A.Z	NA	NA	E114-H2A.Z.narrowPeak	1	88254
hyper_cancer_KIDN	1047	roadmap_epigenomics	0	0.566042	19792	531	856	220	856	536	124676	45403	161891	roadmap_epigenomics H3K4me3	NA	NA	H3K4me3	NA	NA	E124-H3K4me3.narrowPeak	1	81750
hyper_cancer_KIDN	69	roadmap_epigenomics	0	0.733698	13102	531	643	438	643	537	73157	52093	213410	roadmap_epigenomics H2BK120ac	NA	NA	H2BK120ac	NA	NA	E005-H2BK120ac.narrowPeak	1	261077
hyper_cancer_KIDN	98	roadmap_epigenomics	0	0.71616	13439	531	658	427	658	539	76254	51756	210313	roadmap_epigenomics H3K18ac	NA	NA	H3K18ac	NA	NA	E006-H3K18ac.narrowPeak	1	207285
hyper_cancer_KIDN	860	roadmap_epigenomics	0	0.613092	17435	531	792	293	792	539	106950	47760	179617	roadmap_epigenomics H3K27ac	NA	NA	H3K27ac	NA	NA	E105-H3K27ac.narrowPeak	1	294345
hyper_cancer_KIDN	88	roadmap_epigenomics	0	0.688334	14245	531	690	399	690	540	82776	50950	203791	roadmap_epigenomics H4K91ac	NA	NA	H4K91ac	NA	NA	E005-H4K91ac.narrowPeak	1	249700
hyper_cancer_KIDN	746	roadmap_epigenomics	0	0.627568	16451	531	764	324	764	540	100217	48744	186350	roadmap_epigenomics H3K27ac	NA	NA	H3K27ac	NA	NA	E090-H3K27ac.narrowPeak	1	148436
hyper_cancer_KIDN	397	roadmap_epigenomics	0	0.577295	18698	531	840	255	840	542	117659	46497	168908	roadmap_epigenomics H3K4me3	NA	NA	H3K4me3	NA	NA	E039-H3K4me3.narrowPeak	1	51153
hyper_cancer_KIDN	1021	roadmap_epigenomics	0	0.611581	17153	531	798	302	798	544	105631	48042	180936	roadmap_epigenomics H3K4me3	NA	NA	H3K4me3	NA	NA	E122-H3K4me3.narrowPeak	1	43758
hyper_cancer_KIDN	630	roadmap_epigenomics	0	0.632927	15754	531	756	348	756	545	95960	49441	190607	roadmap_epigenomics H3K9ac	NA	NA	H3K9ac	NA	NA	E075-H3K9ac.narrowPeak	1	109983
hyper_cancer_KIDN	973	roadmap_epigenomics	0	0.577897	18272	531	837	272	837	547	115363	46923	171204	roadmap_epigenomics H3K4me3	NA	NA	H3K4me3	NA	NA	E118-H3K4me3.narrowPeak	1	58469
hyper_cancer_KIDN	845	roadmap_epigenomics	0	0.584498	17612	531	825	289	825	548	111109	47583	175458	roadmap_epigenomics H3K9ac	NA	NA	H3K9ac	NA	NA	E102-H3K9ac.narrowPeak	1	85190
hyper_cancer_KIDN	703	roadmap_epigenomics	0	0.611745	16659	531	797	318	797	549	102996	48536	183571	roadmap_epigenomics H3K27ac	NA	NA	H3K27ac	NA	NA	E085-H3K27ac.narrowPeak	1	130213
hyper_cancer_KIDN	44	roadmap_epigenomics	0	0.891264	9156	531	530	588	588	550	44395	56039	242172	roadmap_epigenomics	NA	NA	NA	NA	NA	E004-DNase.hotspot.fdr0.01.peaks.bed	1	239056
hyper_cancer_KIDN	55	roadmap_epigenomics	0	0.798949	10094	531	584	548	584	554	53452	55101	233115	roadmap_epigenomics H3K4ac	NA	NA	H3K4ac	NA	NA	E004-H3K4ac.narrowPeak	1	176165
hyper_cancer_KIDN	794	roadmap_epigenomics	0	0.584914	16938	531	824	306	824	554	107472	48257	179095	roadmap_epigenomics H3K27ac	NA	NA	H3K27ac	NA	NA	E096-H3K27ac.narrowPeak	1	220075
hyper_cancer_KIDN	1096	roadmap_epigenomics	0	0.613212	15965	531	790	341	790	554	99127	49230	187440	roadmap_epigenomics H3K4me3	NA	NA	H3K4me3	NA	NA	E128-H3K4me3.narrowPeak	1	38040
hyper_cancer_KIDN	82	roadmap_epigenomics	0	0.693303	12421	531	680	455	680	555	72628	52774	213939	roadmap_epigenomics H3K79me1	NA	NA	H3K79me1	NA	NA	E005-H3K79me1.narrowPeak	1	225905
hyper_cancer_KIDN	501	roadmap_epigenomics	0	0.553369	18651	531	877	258	877	555	120359	46544	166208	roadmap_epigenomics H3K27ac	NA	NA	H3K27ac	NA	NA	E055-H3K27ac.narrowPeak	1	274055
hyper_cancer_KIDN	683	roadmap_epigenomics	0	0.853694	9021	531	547	591	591	556	45372	56174	241195	roadmap_epigenomics	NA	NA	NA	NA	NA	E083-DNase.hotspot.fdr0.01.peaks.bed	1	218456
hyper_cancer_KIDN	111	roadmap_epigenomics	0	0.753031	10828	531	625	515	625	557	59938	54367	226629	roadmap_epigenomics H4K91ac	NA	NA	H4K91ac	NA	NA	E006-H4K91ac.narrowPeak	1	234585
hyper_cancer_KIDN	539	roadmap_epigenomics	0	0.581367	16922	531	832	307	832	557	107795	48273	178772	roadmap_epigenomics H3K27ac	NA	NA	H3K27ac	NA	NA	E061-H3K27ac.narrowPeak	1	199389
hyper_cancer_KIDN	427	roadmap_epigenomics	0	0.544504	18354	531	888	268	888	562	119922	46841	166645	roadmap_epigenomics H3K4me3	NA	NA	H3K4me3	NA	NA	E044-H3K4me3.narrowPeak	1	48977
hyper_cancer_KIDN	421	roadmap_epigenomics	0	0.53914	17904	531	894	280	894	568	118218	47291	168349	roadmap_epigenomics H3K4me3	NA	NA	H3K4me3	NA	NA	E043-H3K4me3.narrowPeak	1	41757
hyper_cancer_KIDN	675	roadmap_epigenomics	0	0.881685	7827	531	534	638	638	568	38402	57368	248165	roadmap_epigenomics	NA	NA	NA	NA	NA	E082-DNase.hotspot.fdr0.01.peaks.bed	1	195059
hyper_cancer_KIDN	159	roadmap_epigenomics	0	0.69709	11042	531	674	506	674	570	64853	54153	221714	roadmap_epigenomics H3K9ac	NA	NA	H3K9ac	NA	NA	E008-H3K9ac.narrowPeak	1	146435
hyper_cancer_KIDN	1002	roadmap_epigenomics	0	0.553976	16992	531	875	305	875	570	111439	48203	175128	roadmap_epigenomics	NA	NA	NA	NA	NA	E121-DNase.macs2.narrowPeak	1	476294
hyper_cancer_KIDN	68	roadmap_epigenomics	0	0.792258	8874	531	588	595	595	571	47538	56321	239029	roadmap_epigenomics H2AK5ac	NA	NA	H2AK5ac	NA	NA	E005-H2AK5ac.narrowPeak	1	229838
hyper_cancer_KIDN	705	roadmap_epigenomics	0	0.776304	9359	531	598	583	598	571	50888	55836	235679	roadmap_epigenomics H3K36me3	NA	NA	H3K36me3	NA	NA	E085-H3K36me3.narrowPeak	1	359551
hyper_cancer_KIDN	486	roadmap_epigenomics	0	0.554385	16708	531	874	313	874	573	109845	48487	176722	roadmap_epigenomics H3K9ac	NA	NA	H3K9ac	NA	NA	E052-H3K9ac.narrowPeak	1	98817
hyper_cancer_KIDN	660	roadmap_epigenomics	0	0.60065	15026	531	811	377	811	573	95349	50169	191218	roadmap_epigenomics H3K27ac	NA	NA	H3K27ac	NA	NA	E080-H3K27ac.narrowPeak	1	158566
hyper_cancer_KIDN	798	roadmap_epigenomics	0	0.614905	14209	531	787	400	787	573	89372	50986	197195	roadmap_epigenomics H3K4me3	NA	NA	H3K4me3	NA	NA	E096-H3K4me3.narrowPeak	1	96339
hyper_cancer_KIDN	246	roadmap_epigenomics	0	0.663908	11887	531	717	473	717	574	72050	53308	214517	roadmap_epigenomics H4K5ac	NA	NA	H4K5ac	NA	NA	E017-H4K5ac.narrowPeak	1	228094
hyper_cancer_KIDN	735	roadmap_epigenomics	0	0.809558	8374	531	576	614	614	574	44134	56821	242433	roadmap_epigenomics	NA	NA	NA	NA	NA	E089-DNase.hotspot.fdr0.01.peaks.bed	1	210728
hyper_cancer_KIDN	802	roadmap_epigenomics	0	0.556589	16534	531	871	322	871	575	108627	48661	177940	roadmap_epigenomics	NA	NA	NA	NA	NA	E097-DNase.macs2.narrowPeak	1	492548
hyper_cancer_KIDN	935	roadmap_epigenomics	0	0.758364	9544	531	621	574	621	575	52854	55651	233713	roadmap_epigenomics H3K4me1	NA	NA	H3K4me1	NA	NA	E115-H3K4me1.narrowPeak	1	130974
hyper_cancer_KIDN	694	roadmap_epigenomics	0	0.583048	15273	531	828	370	828	576	98620	49922	187947	roadmap_epigenomics H3K27ac	NA	NA	H3K27ac	NA	NA	E084-H3K27ac.narrowPeak	1	121599
hyper_cancer_KIDN	102	roadmap_epigenomics	0	0.837735	7637	531	559	642	642	577	39182	57558	247385	roadmap_epigenomics H3K36me3	NA	NA	H3K36me3	NA	NA	E006-H3K36me3.narrowPeak	1	368543
hyper_cancer_KIDN	122	roadmap_epigenomics	0	0.699524	10478	531	670	530	670	577	61588	54717	224979	roadmap_epigenomics H3K23ac	NA	NA	H3K23ac	NA	NA	E007-H3K23ac.narrowPeak	1	240450
hyper_cancer_KIDN	462	roadmap_epigenomics	0	0.582055	15103	531	829	373	829	578	97788	50092	188779	roadmap_epigenomics H3K9ac	NA	NA	H3K9ac	NA	NA	E049-H3K9ac.narrowPeak	1	107476
hyper_cancer_KIDN	557	roadmap_epigenomics	0	0.572153	15553	531	844	360	844	578	101397	49642	185170	roadmap_epigenomics H3K9ac	NA	NA	H3K9ac	NA	NA	E063-H3K9ac.narrowPeak	1	112731
hyper_cancer_KIDN	569	roadmap_epigenomics	0	0.562269	15959	531	861	342	861	578	104790	49236	181777	roadmap_epigenomics H3K4me3	NA	NA	H3K4me3	NA	NA	E066-H3K4me3.narrowPeak	1	92123
hyper_cancer_KIDN	658	roadmap_epigenomics	0	0.79532	8348	531	587	615	615	578	44666	56847	241901	roadmap_epigenomics	NA	NA	NA	NA	NA	E080-DNase.hotspot.fdr0.01.peaks.bed	1	215754
hyper_cancer_KIDN	563	roadmap_epigenomics	0	0.633326	12550	531	755	452	755	579	78368	52645	208199	roadmap_epigenomics H3K4me3	NA	NA	H3K4me3	NA	NA	E065-H3K4me3.narrowPeak	1	39937
hyper_cancer_KIDN	911	roadmap_epigenomics	0	0.536769	16707	531	898	314	898	581	112035	48488	174532	roadmap_epigenomics H3K4me3	NA	NA	H3K4me3	NA	NA	E112-H3K4me3.narrowPeak	1	28788
hyper_cancer_KIDN	103	roadmap_epigenomics	0	0.678915	10716	531	703	516	703	583	64375	54479	222192	roadmap_epigenomics H3K4ac	NA	NA	H3K4ac	NA	NA	E006-H3K4ac.narrowPeak	1	187915
hyper_cancer_KIDN	224	roadmap_epigenomics	0	0.807554	7651	531	578	641	641	583	40512	57544	246055	roadmap_epigenomics H2BK120ac	NA	NA	H2BK120ac	NA	NA	E017-H2BK120ac.narrowPeak	1	223586
hyper_cancer_KIDN	503	roadmap_epigenomics	0	0.763829	8482	531	612	608	612	584	46924	56713	239643	roadmap_epigenomics H3K36me3	NA	NA	H3K36me3	NA	NA	E055-H3K36me3.narrowPeak	1	289275
hyper_cancer_KIDN	632	roadmap_epigenomics	0	0.55876	15695	531	867	353	867	584	103744	49500	182823	roadmap_epigenomics H3K27ac	NA	NA	H3K27ac	NA	NA	E076-H3K27ac.narrowPeak	1	142204
hyper_cancer_KIDN	667	roadmap_epigenomics	0	0.834617	7173	531	563	659	659	584	36971	58022	249596	roadmap_epigenomics	NA	NA	NA	NA	NA	E081-DNase.hotspot.fdr0.01.peaks.bed	1	206969
hyper_cancer_KIDN	510	roadmap_epigenomics	0	0.516442	17086	531	921	304	921	585	116769	48109	169798	roadmap_epigenomics H3K27ac	NA	NA	H3K27ac	NA	NA	E056-H3K27ac.narrowPeak	1	271242
hyper_cancer_KIDN	744	roadmap_epigenomics	0	0.772994	7985	531	602	632	632	588	43830	57210	242737	roadmap_epigenomics	NA	NA	NA	NA	NA	E090-DNase.hotspot.fdr0.01.peaks.bed	1	219351
hyper_cancer_KIDN	532	roadmap_epigenomics	0	0.536746	16108	531	899	337	899	589	108727	49087	177840	roadmap_epigenomics	NA	NA	NA	NA	NA	E059-DNase.macs2.narrowPeak	1	281464
hyper_cancer_KIDN	833	roadmap_epigenomics	0	0.512593	16830	531	927	309	927	589	115876	48365	170691	roadmap_epigenomics H3K27ac	NA	NA	H3K27ac	NA	NA	E101-H3K27ac.narrowPeak	1	137630
hyper_cancer_KIDN	378	roadmap_epigenomics	0	0.523972	16439	531	914	325	914	590	112202	48756	174365	roadmap_epigenomics H3K4me3	NA	NA	H3K4me3	NA	NA	E036-H3K4me3.narrowPeak	1	56289
hyper_cancer_KIDN	888	roadmap_epigenomics	0	0.528402	16275	531	907	333	907	590	110717	48920	175850	roadmap_epigenomics H3K27ac	NA	NA	H3K27ac	NA	NA	E109-H3K27ac.narrowPeak	1	194846
hyper_cancer_KIDN	788	roadmap_epigenomics	0	0.560064	14912	531	864	382	864	592	99209	50283	187358	roadmap_epigenomics H3K27ac	NA	NA	H3K27ac	NA	NA	E095-H3K27ac.narrowPeak	1	153488
hyper_cancer_KIDN	78	roadmap_epigenomics	0	0.653848	10642	531	727	521	727	593	65851	54553	220716	roadmap_epigenomics H3K4ac	NA	NA	H3K4ac	NA	NA	E005-H3K4ac.narrowPeak	1	228291
hyper_cancer_KIDN	1071	roadmap_epigenomics	0	0.592072	13294	531	817	431	817	593	86537	51901	200030	roadmap_epigenomics H3K4me3	NA	NA	H3K4me3	NA	NA	E126-H3K4me3.narrowPeak	1	53084
hyper_cancer_KIDN	716	roadmap_epigenomics	0	0.609875	12438	531	801	454	801	595	79894	52757	206673	roadmap_epigenomics H3K9ac	NA	NA	H3K9ac	NA	NA	E086-H3K9ac.narrowPeak	1	45056
hyper_cancer_KIDN	759	roadmap_epigenomics	0	0.553874	14993	531	876	379	876	595	100389	50202	186178	roadmap_epigenomics H3K4me3	NA	NA	H3K4me3	NA	NA	E091-H3K4me3.narrowPeak	1	33506
hyper_cancer_KIDN	897	roadmap_epigenomics	0	0.56978	14014	531	850	407	850	596	93014	51181	193553	roadmap_epigenomics H3K4me3	NA	NA	H3K4me3	NA	NA	E110-H3K4me3.narrowPeak	1	51780
hyper_cancer_KIDN	915	roadmap_epigenomics	0	0.78376	7056	531	592	664	664	596	38425	58139	248142	roadmap_epigenomics H3K36me3	NA	NA	H3K36me3	NA	NA	E113-H3K36me3.narrowPeak	1	279741
hyper_cancer_KIDN	27	roadmap_epigenomics	0	0.660671	10235	531	719	542	719	597	63014	54960	223553	roadmap_epigenomics H3K27ac	NA	NA	H3K27ac	NA	NA	E003-H3K27ac.narrowPeak	1	166867
hyper_cancer_KIDN	152	roadmap_epigenomics	0	0.767561	7328	531	609	652	652	597	40584	57867	245983	roadmap_epigenomics H3K4ac	NA	NA	H3K4ac	NA	NA	E008-H3K4ac.narrowPeak	1	70528
hyper_cancer_KIDN	723	roadmap_epigenomics	0	0.638187	10948	531	746	513	746	597	68850	54247	217717	roadmap_epigenomics H3K9ac	NA	NA	H3K9ac	NA	NA	E087-H3K9ac.narrowPeak	1	62373
hyper_cancer_KIDN	241	roadmap_epigenomics	0	0.819985	6294	531	570	694	694	598	33039	58901	253528	roadmap_epigenomics H3K79me2	NA	NA	H3K79me2	NA	NA	E017-H3K79me2.narrowPeak	1	283489
hyper_cancer_KIDN	518	roadmap_epigenomics	0	0.536973	15355	531	897	367	897	598	104475	49840	182092	roadmap_epigenomics	NA	NA	NA	NA	NA	E057-DNase.macs2.narrowPeak	1	290414
hyper_cancer_KIDN	549	roadmap_epigenomics	0	0.520991	15799	531	918	346	918	598	109007	49396	177560	roadmap_epigenomics H3K4me3	NA	NA	H3K4me3	NA	NA	E062-H3K4me3.narrowPeak	1	34385
hyper_cancer_KIDN	83	roadmap_epigenomics	0	0.680727	9676	531	699	566	699	599	58413	55519	228154	roadmap_epigenomics H3K79me2	NA	NA	H3K79me2	NA	NA	E005-H3K79me2.narrowPeak	1	154836
hyper_cancer_KIDN	512	roadmap_epigenomics	0	0.719916	8375	531	653	613	653	599	48699	56820	237868	roadmap_epigenomics H3K36me3	NA	NA	H3K36me3	NA	NA	E056-H3K36me3.narrowPeak	1	339234
hyper_cancer_KIDN	900	roadmap_epigenomics	0	0.54055	15047	531	891	376	891	599	102290	50148	184277	roadmap_epigenomics H3K27ac	NA	NA	H3K27ac	NA	NA	E111-H3K27ac.narrowPeak	1	102071
hyper_cancer_KIDN	966	roadmap_epigenomics	0	0.502028	16401	531	938	328	938	599	114923	48794	171644	roadmap_epigenomics	NA	NA	NA	NA	NA	E118-DNase.macs2.narrowPeak	1	278135
hyper_cancer_KIDN	409	roadmap_epigenomics	0	0.492078	16555	531	948	321	948	600	117169	48640	169398	roadmap_epigenomics H3K4me3	NA	NA	H3K4me3	NA	NA	E041-H3K4me3.narrowPeak	1	57775
hyper_cancer_KIDN	247	roadmap_epigenomics	0	0.644291	10416	531	739	534	739	601	65301	54779	221266	roadmap_epigenomics H4K8ac	NA	NA	H4K8ac	NA	NA	E017-H4K8ac.narrowPeak	1	220348
hyper_cancer_KIDN	91	roadmap_epigenomics	0	0.511717	15716	531	929	350	929	603	109752	49479	176815	roadmap_epigenomics	NA	NA	NA	NA	NA	E006-DNase.macs2.narrowPeak	1	343976
hyper_cancer_KIDN	466	roadmap_epigenomics	0	0.509528	15891	531	932	345	932	603	111035	49304	175532	roadmap_epigenomics	NA	NA	NA	NA	NA	E050-DNase.macs2.narrowPeak	1	329814
hyper_cancer_KIDN	878	roadmap_epigenomics	0	0.511857	15742	531	928	349	928	603	109881	49453	176686	roadmap_epigenomics H3K27ac	NA	NA	H3K27ac	NA	NA	E108-H3K27ac.narrowPeak	1	109130
hyper_cancer_KIDN	547	roadmap_epigenomics	0	0.798763	6252	531	585	695	695	604	33593	58943	252974	roadmap_epigenomics H3K36me3	NA	NA	H3K36me3	NA	NA	E062-H3K36me3.narrowPeak	1	254027
hyper_cancer_KIDN	651	roadmap_epigenomics	0	0.534252	14888	531	902	383	902	605	102154	50307	184413	roadmap_epigenomics H3K27ac	NA	NA	H3K27ac	NA	NA	E079-H3K27ac.narrowPeak	1	156961
hyper_cancer_KIDN	854	roadmap_epigenomics	0	0.579442	12649	531	836	449	836	605	84109	52546	202458	roadmap_epigenomics H3K27ac	NA	NA	H3K27ac	NA	NA	E104-H3K27ac.narrowPeak	1	154116
hyper_cancer_KIDN	847	roadmap_epigenomics	0	0.539395	14448	531	892	396	892	606	99002	50747	187565	roadmap_epigenomics H3K27ac	NA	NA	H3K27ac	NA	NA	E103-H3K27ac.narrowPeak	1	119933
hyper_cancer_KIDN	625	roadmap_epigenomics	0	0.544833	14122	531	887	403	887	607	96474	51073	190093	roadmap_epigenomics H3K27ac	NA	NA	H3K27ac	NA	NA	E075-H3K27ac.narrowPeak	1	146156
hyper_cancer_KIDN	772	roadmap_epigenomics	0	0.480335	16168	531	959	335	959	608	116655	49027	169912	roadmap_epigenomics	NA	NA	NA	NA	NA	E093-DNase.macs2.narrowPeak	1	407674
hyper_cancer_KIDN	905	roadmap_epigenomics	0	0.571366	12667	531	847	446	847	608	85051	52528	201516	roadmap_epigenomics H3K9ac	NA	NA	H3K9ac	NA	NA	E111-H3K9ac.narrowPeak	1	73605
hyper_cancer_KIDN	777	roadmap_epigenomics	0	0.516249	15096	531	922	374	922	609	105617	50099	180950	roadmap_epigenomics H3K4me3	NA	NA	H3K4me3	NA	NA	E093-H3K4me3.narrowPeak	1	37430
hyper_cancer_KIDN	94	roadmap_epigenomics	0	0.685687	8547	531	694	605	694	610	51683	56648	234884	roadmap_epigenomics H2BK120ac	NA	NA	H2BK120ac	NA	NA	E006-H2BK120ac.narrowPeak	1	168346
hyper_cancer_KIDN	928	roadmap_epigenomics	0	0.482371	15892	531	955	344	955	610	114788	49303	171779	roadmap_epigenomics H3K9ac	NA	NA	H3K9ac	NA	NA	E114-H3K9ac.narrowPeak	1	72035
hyper_cancer_KIDN	71	roadmap_epigenomics	0	0.613192	10952	531	791	512	791	611	70985	54243	215582	roadmap_epigenomics H2BK5ac	NA	NA	H2BK5ac	NA	NA	E005-H2BK5ac.narrowPeak	1	229007
hyper_cancer_KIDN	197	roadmap_epigenomics	0	0.56963	12590	531	851	450	851	611	84781	52605	201786	roadmap_epigenomics H3K27ac	NA	NA	H3K27ac	NA	NA	E014-H3K27ac.narrowPeak	1	149305
hyper_cancer_KIDN	230	roadmap_epigenomics	0	0.648647	9630	531	733	570	733	611	60423	55565	226144	roadmap_epigenomics H3K18ac	NA	NA	H3K18ac	NA	NA	E017-H3K18ac.narrowPeak	1	267008
hyper_cancer_KIDN	191	roadmap_epigenomics	0	0.584154	11712	531	826	480	826	612	78136	53483	208431	roadmap_epigenomics H3K27ac	NA	NA	H3K27ac	NA	NA	E013-H3K27ac.narrowPeak	1	139247
hyper_cancer_KIDN	185	roadmap_epigenomics	0	0.636099	9801	531	749	560	749	613	62363	55394	224204	roadmap_epigenomics H3K27ac	NA	NA	H3K27ac	NA	NA	E012-H3K27ac.narrowPeak	1	157441
hyper_cancer_KIDN	232	roadmap_epigenomics	0	0.547036	13453	531	882	425	882	613	92323	51742	194244	roadmap_epigenomics H3K27ac	NA	NA	H3K27ac	NA	NA	E017-H3K27ac.narrowPeak	1	179208
hyper_cancer_KIDN	565	roadmap_epigenomics	0	0.483256	15693	531	954	354	954	613	113520	49502	173047	roadmap_epigenomics H3K27ac	NA	NA	H3K27ac	NA	NA	E066-H3K27ac.narrowPeak	1	117410
hyper_cancer_KIDN	753	roadmap_epigenomics	0	0.714951	7346	531	659	650	659	613	43223	57849	243344	roadmap_epigenomics	NA	NA	NA	NA	NA	E091-DNase.hotspot.fdr0.01.peaks.bed	1	214583
hyper_cancer_KIDN	1085	roadmap_epigenomics	0	0.500203	15358	531	941	366	941	613	109245	49837	177322	roadmap_epigenomics H3K9ac	NA	NA	H3K9ac	NA	NA	E127-H3K9ac.narrowPeak	1	78344
hyper_cancer_KIDN	202	roadmap_epigenomics	0	0.612358	10714	531	795	517	795	614	69659	54481	216908	roadmap_epigenomics H3K9ac	NA	NA	H3K9ac	NA	NA	E014-H3K9ac.narrowPeak	1	74764
hyper_cancer_KIDN	231	roadmap_epigenomics	0	0.764374	6174	531	611	699	699	614	34497	59021	252070	roadmap_epigenomics H3K23ac	NA	NA	H3K23ac	NA	NA	E017-H3K23ac.narrowPeak	1	154421
hyper_cancer_KIDN	433	roadmap_epigenomics	0	0.490253	15463	531	949	362	949	614	111213	49732	175354	roadmap_epigenomics H3K4me3	NA	NA	H3K4me3	NA	NA	E045-H3K4me3.narrowPeak	1	50471
hyper_cancer_KIDN	761	roadmap_epigenomics	0	0.717542	7223	531	657	657	657	615	42399	57972	244168	roadmap_epigenomics	NA	NA	NA	NA	NA	E092-DNase.hotspot.all.peaks.bed	1	92923
hyper_cancer_KIDN	737	roadmap_epigenomics	0	0.567064	12089	531	855	465	855	617	82086	53106	204481	roadmap_epigenomics H3K27ac	NA	NA	H3K27ac	NA	NA	E089-H3K27ac.narrowPeak	1	114770
hyper_cancer_KIDN	235	roadmap_epigenomics	0	0.638699	9447	531	745	578	745	618	60089	55748	226478	roadmap_epigenomics H3K4ac	NA	NA	H3K4ac	NA	NA	E017-H3K4ac.narrowPeak	1	243226
hyper_cancer_KIDN	499	roadmap_epigenomics	0	0.697198	7417	531	673	649	673	618	44561	57778	242006	roadmap_epigenomics	NA	NA	NA	NA	NA	E055-DNase.hotspot.fdr0.01.peaks.bed	1	232836
hyper_cancer_KIDN	866	roadmap_epigenomics	0	0.497119	15020	531	945	378	945	618	107706	50175	178861	roadmap_epigenomics H3K27ac	NA	NA	H3K27ac	NA	NA	E106-H3K27ac.narrowPeak	1	184663
hyper_cancer_KIDN	234	roadmap_epigenomics	0	0.737415	6541	531	641	686	686	619	37645	58654	248922	roadmap_epigenomics H3K36me3	NA	NA	H3K36me3	NA	NA	E017-H3K36me3.narrowPeak	1	352081
hyper_cancer_KIDN	248	roadmap_epigenomics	0	0.660381	8482	531	720	608	720	620	52916	56713	233651	roadmap_epigenomics H4K91ac	NA	NA	H4K91ac	NA	NA	E017-H4K91ac.narrowPeak	1	263824
hyper_cancer_KIDN	766	roadmap_epigenomics	0	0.686641	7834	531	692	637	692	620	47541	57361	239026	roadmap_epigenomics H3K36me3	NA	NA	H3K36me3	NA	NA	E092-H3K36me3.narrowPeak	1	329729
hyper_cancer_KIDN	826	roadmap_epigenomics	0	0.464028	15646	531	972	357	972	620	116042	49549	170525	roadmap_epigenomics	NA	NA	NA	NA	NA	E100-DNase.macs2.narrowPeak	1	441797
hyper_cancer_KIDN	643	roadmap_epigenomics	0	0.522111	13651	531	917	418	917	622	96442	51544	190125	roadmap_epigenomics H3K9ac	NA	NA	H3K9ac	NA	NA	E077-H3K9ac.narrowPeak	1	96984
hyper_cancer_KIDN	840	roadmap_epigenomics	0	0.500713	14569	531	940	394	940	622	104590	50626	181977	roadmap_epigenomics H3K27ac	NA	NA	H3K27ac	NA	NA	E102-H3K27ac.narrowPeak	1	127540
hyper_cancer_KIDN	40	roadmap_epigenomics	0	0.702076	6804	531	667	672	672	623	40793	58391	245774	roadmap_epigenomics H4K5ac	NA	NA	H4K5ac	NA	NA	E003-H4K5ac.narrowPeak	1	130660
hyper_cancer_KIDN	477	roadmap_epigenomics	0	0.751818	5727	531	628	719	719	626	32540	59468	254027	roadmap_epigenomics H3K36me3	NA	NA	H3K36me3	NA	NA	E051-H3K36me3.narrowPeak	1	355966
hyper_cancer_KIDN	693	roadmap_epigenomics	0	0.514751	13523	531	924	423	924	626	96589	51672	189978	roadmap_epigenomics	NA	NA	NA	NA	NA	E084-DNase.macs2.narrowPeak	1	291514
hyper_cancer_KIDN	97	roadmap_epigenomics	0	0.71426	6367	531	660	691	691	627	37710	58828	248857	roadmap_epigenomics H3K14ac	NA	NA	H3K14ac	NA	NA	E006-H3K14ac.narrowPeak	1	124602
hyper_cancer_KIDN	222	roadmap_epigenomics	0	0.743365	5837	531	637	713	713	627	33480	59358	253087	roadmap_epigenomics H2AK5ac	NA	NA	H2AK5ac	NA	NA	E017-H2AK5ac.narrowPeak	1	296191
hyper_cancer_KIDN	552	roadmap_epigenomics	0	0.480339	14609	531	958	392	958	627	107602	50586	178965	roadmap_epigenomics H3K27ac	NA	NA	H3K27ac	NA	NA	E063-H3K27ac.narrowPeak	1	123493
hyper_cancer_KIDN	1052	roadmap_epigenomics	0	0.522128	13162	531	916	437	916	628	93524	52033	193043	roadmap_epigenomics	NA	NA	NA	NA	NA	E125-DNase.macs2.narrowPeak	1	363310
hyper_cancer_KIDN	1064	roadmap_epigenomics	0	0.511027	13440	531	930	426	930	629	96557	51755	190010	roadmap_epigenomics	NA	NA	NA	NA	NA	E126-DNase.macs2.narrowPeak	1	406331
hyper_cancer_KIDN	1044	roadmap_epigenomics	0	0.749928	5610	531	629	730	730	630	31965	59585	254602	roadmap_epigenomics H3K36me3	NA	NA	H3K36me3	NA	NA	E124-H3K36me3.narrowPeak	1	195185
hyper_cancer_KIDN	281	roadmap_epigenomics	0	0.611195	9719	531	799	562	799	631	63842	55476	222725	roadmap_epigenomics H3K27ac	NA	NA	H3K27ac	NA	NA	E022-H3K27ac.narrowPeak	1	140385
hyper_cancer_KIDN	140	roadmap_epigenomics	0	0.803781	4679	531	581	784	784	632	25147	60516	261420	roadmap_epigenomics H2BK120ac	NA	NA	H2BK120ac	NA	NA	E008-H2BK120ac.narrowPeak	1	97797
hyper_cancer_KIDN	183	roadmap_epigenomics	0	0.545532	11708	531	884	481	884	632	82059	53487	204508	roadmap_epigenomics H3K9ac	NA	NA	H3K9ac	NA	NA	E011-H3K9ac.narrowPeak	1	58342
hyper_cancer_KIDN	193	roadmap_epigenomics	0	0.694756	6537	531	677	687	687	632	39614	58658	246953	roadmap_epigenomics H3K36me3	NA	NA	H3K36me3	NA	NA	E013-H3K36me3.narrowPeak	1	304390
hyper_cancer_KIDN	526	roadmap_epigenomics	0	0.689653	6478	531	684	688	688	634	39522	58717	247045	roadmap_epigenomics H3K36me3	NA	NA	H3K36me3	NA	NA	E058-H3K36me3.narrowPeak	1	288256
hyper_cancer_KIDN	1072	roadmap_epigenomics	0	0.77382	4899	531	601	770	770	634	27230	60296	259337	roadmap_epigenomics H3K79me2	NA	NA	H3K79me2	NA	NA	E126-H3K79me2.narrowPeak	1	155868
hyper_cancer_KIDN	637	roadmap_epigenomics	0	0.565361	10514	531	857	526	857	638	72727	54681	213840	roadmap_epigenomics H3K9ac	NA	NA	H3K9ac	NA	NA	E076-H3K9ac.narrowPeak	1	60933
hyper_cancer_KIDN	913	roadmap_epigenomics	0	0.442929	14728	531	994	388	994	638	113822	50467	172745	roadmap_epigenomics H3K27ac	NA	NA	H3K27ac	NA	NA	E113-H3K27ac.narrowPeak	1	130465
hyper_cancer_KIDN	43	roadmap_epigenomics	0	0.688034	6222	531	691	698	698	640	38102	58973	248465	roadmap_epigenomics	NA	NA	NA	NA	NA	E004-DNase.hotspot.all.peaks.bed	1	114549
hyper_cancer_KIDN	63	roadmap_epigenomics	0	0.72418	5381	531	649	743	743	641	31666	59814	254901	roadmap_epigenomics H4K8ac	NA	NA	H4K8ac	NA	NA	E004-H4K8ac.narrowPeak	1	131599
hyper_cancer_KIDN	52	roadmap_epigenomics	0	0.596906	9412	531	815	581	815	642	63152	55783	223415	roadmap_epigenomics H3K27ac	NA	NA	H3K27ac	NA	NA	E004-H3K27ac.narrowPeak	1	144882
hyper_cancer_KIDN	376	roadmap_epigenomics	0	0.741045	5161	531	639	757	757	642	29789	60034	256778	roadmap_epigenomics H3K36me3	NA	NA	H3K36me3	NA	NA	E036-H3K36me3.narrowPeak	1	328957
hyper_cancer_KIDN	917	roadmap_epigenomics	0	0.49625	12655	531	946	448	946	642	93641	52540	192926	roadmap_epigenomics H3K4me3	NA	NA	H3K4me3	NA	NA	E113-H3K4me3.narrowPeak	1	195051
hyper_cancer_KIDN	335	roadmap_epigenomics	0	0.763518	4706	531	615	782	782	643	26500	60489	260067	roadmap_epigenomics H3K36me3	NA	NA	H3K36me3	NA	NA	E030-H3K36me3.narrowPeak	1	180425
hyper_cancer_KIDN	415	roadmap_epigenomics	0	0.441824	14127	531	995	402	995	643	110341	51068	176226	roadmap_epigenomics H3K4me3	NA	NA	H3K4me3	NA	NA	E042-H3K4me3.narrowPeak	1	58330
hyper_cancer_KIDN	107	roadmap_epigenomics	0	0.847067	3583	531	548	853	853	644	18410	61612	268157	roadmap_epigenomics H3K79me1	NA	NA	H3K79me1	NA	NA	E006-H3K79me1.narrowPeak	1	327836
hyper_cancer_KIDN	359	roadmap_epigenomics	0	0.478099	12948	531	960	442	960	644	97832	52247	188735	roadmap_epigenomics H3K4me3	NA	NA	H3K4me3	NA	NA	E033-H3K4me3.narrowPeak	1	42900
hyper_cancer_KIDN	1108	roadmap_epigenomics	0	0.638103	7202	531	747	658	747	645	46685	57993	239882	roadmap_epigenomics H3K79me2	NA	NA	H3K79me2	NA	NA	E129-H3K79me2.narrowPeak	1	217633
hyper_cancer_KIDN	508	roadmap_epigenomics	0	0.65418	6650	531	726	681	726	646	42395	58545	244172	roadmap_epigenomics	NA	NA	NA	NA	NA	E056-DNase.hotspot.fdr0.01.peaks.bed	1	223756
hyper_cancer_KIDN	524	roadmap_epigenomics	0	0.476498	12919	531	963	443	963	646	97868	52276	188699	roadmap_epigenomics H3K27ac	NA	NA	H3K27ac	NA	NA	E058-H3K27ac.narrowPeak	1	155128
hyper_cancer_KIDN	801	roadmap_epigenomics	0	0.650278	6740	531	729	677	729	646	43158	58455	243409	roadmap_epigenomics	NA	NA	NA	NA	NA	E097-DNase.hotspot.fdr0.01.peaks.bed	1	154137
hyper_cancer_KIDN	1033	roadmap_epigenomics	0	0.445242	13589	531	987	419	987	646	106498	51606	180069	roadmap_epigenomics H3K4me2	NA	NA	H3K4me2	NA	NA	E123-H3K4me2.narrowPeak	1	93359
hyper_cancer_KIDN	755	roadmap_epigenomics	0	0.507231	11812	531	933	476	933	647	87040	53383	199527	roadmap_epigenomics H3K27ac	NA	NA	H3K27ac	NA	NA	E091-H3K27ac.narrowPeak	1	113305
hyper_cancer_KIDN	1089	roadmap_epigenomics	0	0.50235	11843	531	937	474	937	647	87822	53352	198745	roadmap_epigenomics	NA	NA	NA	NA	NA	E128-DNase.macs2.narrowPeak	1	363409
hyper_cancer_KIDN	77	roadmap_epigenomics	0	0.693502	5451	531	679	735	735	648	33319	59744	253248	roadmap_epigenomics H3K36me3	NA	NA	H3K36me3	NA	NA	E005-H3K36me3.narrowPeak	1	277259
hyper_cancer_KIDN	541	roadmap_epigenomics	0	0.688607	5684	531	689	723	723	648	34907	59511	251660	roadmap_epigenomics H3K36me3	NA	NA	H3K36me3	NA	NA	E061-H3K36me3.narrowPeak	1	295338
hyper_cancer_KIDN	811	roadmap_epigenomics	0	0.481622	12407	531	956	456	956	648	93983	52788	192584	roadmap_epigenomics	NA	NA	NA	NA	NA	E098-DNase.macs2.narrowPeak	1	349611
hyper_cancer_KIDN	60	roadmap_epigenomics	0	0.775504	4014	531	599	823	823	651	22353	61181	264214	roadmap_epigenomics H3K79me2	NA	NA	H3K79me2	NA	NA	E004-H3K79me2.narrowPeak	1	172090
hyper_cancer_KIDN	469	roadmap_epigenomics	0	0.718141	4960	531	654	768	768	651	29479	60235	257088	roadmap_epigenomics H3K36me3	NA	NA	H3K36me3	NA	NA	E050-H3K36me3.narrowPeak	1	262887
hyper_cancer_KIDN	548	roadmap_epigenomics	0	0.559055	9861	531	866	556	866	651	69268	55334	217299	roadmap_epigenomics H3K4me1	NA	NA	H3K4me1	NA	NA	E062-H3K4me1.narrowPeak	1	122215
hyper_cancer_KIDN	309	roadmap_epigenomics	0	0.474572	12237	531	965	461	965	652	93840	52958	192727	roadmap_epigenomics H3K9ac	NA	NA	H3K9ac	NA	NA	E026-H3K9ac.narrowPeak	1	80130
hyper_cancer_KIDN	475	roadmap_epigenomics	0	0.445537	13056	531	986	440	986	652	103111	52139	183456	roadmap_epigenomics	NA	NA	NA	NA	NA	E051-DNase.macs2.narrowPeak	1	314771
hyper_cancer_KIDN	887	roadmap_epigenomics	0	0.446471	12995	531	984	441	984	652	102587	52200	183980	roadmap_epigenomics	NA	NA	NA	NA	NA	E109-DNase.macs2.narrowPeak	1	334408
hyper_cancer_KIDN	927	roadmap_epigenomics	0	0.640354	6583	531	742	683	742	652	42761	58612	243806	roadmap_epigenomics H3K79me2	NA	NA	H3K79me2	NA	NA	E114-H3K79me2.narrowPeak	1	178931
hyper_cancer_KIDN	1097	roadmap_epigenomics	0	0.66464	5850	531	716	710	716	652	37014	59345	249553	roadmap_epigenomics H3K79me2	NA	NA	H3K79me2	NA	NA	E128-H3K79me2.narrowPeak	1	160156
hyper_cancer_KIDN	674	roadmap_epigenomics	0	0.686171	5438	531	693	736	736	653	33556	59757	253011	roadmap_epigenomics	NA	NA	NA	NA	NA	E082-DNase.hotspot.all.peaks.bed	1	115813
hyper_cancer_KIDN	692	roadmap_epigenomics	0	0.639009	6445	531	744	689	744	655	41987	58750	244580	roadmap_epigenomics	NA	NA	NA	NA	NA	E084-DNase.hotspot.fdr0.01.peaks.bed	1	168315
hyper_cancer_KIDN	796	roadmap_epigenomics	0	0.698826	5054	531	671	763	763	655	30762	60141	255805	roadmap_epigenomics H3K36me3	NA	NA	H3K36me3	NA	NA	E096-H3K36me3.narrowPeak	1	338408
hyper_cancer_KIDN	827	roadmap_epigenomics	0	0.503112	11313	531	936	497	936	655	84378	53882	202189	roadmap_epigenomics H3K27ac	NA	NA	H3K27ac	NA	NA	E100-H3K27ac.narrowPeak	1	163059
hyper_cancer_KIDN	559	roadmap_epigenomics	0	0.564993	9426	531	858	579	858	656	65987	55769	220580	roadmap_epigenomics H3K27ac	NA	NA	H3K27ac	NA	NA	E065-H3K27ac.narrowPeak	1	141744
hyper_cancer_KIDN	1011	roadmap_epigenomics	0	0.464284	12011	531	971	466	971	656	93778	53184	192789	roadmap_epigenomics H3K9ac	NA	NA	H3K9ac	NA	NA	E121-H3K9ac.narrowPeak	1	104109
hyper_cancer_KIDN	1022	roadmap_epigenomics	0	0.683033	5410	531	697	741	741	656	33525	59785	253042	roadmap_epigenomics H3K79me2	NA	NA	H3K79me2	NA	NA	E122-H3K79me2.narrowPeak	1	181710
hyper_cancer_KIDN	337	roadmap_epigenomics	0	0.413413	13405	531	1011	428	1011	657	110339	51790	176228	roadmap_epigenomics H3K4me3	NA	NA	H3K4me3	NA	NA	E030-H3K4me3.narrowPeak	1	53825
hyper_cancer_KIDN	346	roadmap_epigenomics	0	0.400503	13480	531	1016	424	1016	657	112981	51715	173586	roadmap_epigenomics	NA	NA	NA	NA	NA	E032-DNase.macs2.narrowPeak	1	359432
hyper_cancer_KIDN	349	roadmap_epigenomics	0	0.718013	4670	531	656	785	785	657	27807	60525	258760	roadmap_epigenomics H3K36me3	NA	NA	H3K36me3	NA	NA	E032-H3K36me3.narrowPeak	1	342907
hyper_cancer_KIDN	701	roadmap_epigenomics	0	0.631553	6597	531	757	682	757	657	43354	58598	243213	roadmap_epigenomics	NA	NA	NA	NA	NA	E085-DNase.hotspot.fdr0.01.peaks.bed	1	162023
hyper_cancer_KIDN	775	roadmap_epigenomics	0	0.700293	4764	531	668	778	778	659	28996	60431	257571	roadmap_epigenomics H3K36me3	NA	NA	H3K36me3	NA	NA	E093-H3K36me3.narrowPeak	1	312139
hyper_cancer_KIDN	1060	roadmap_epigenomics	0	0.620186	6868	531	778	667	778	659	45726	58327	240841	roadmap_epigenomics H3K79me2	NA	NA	H3K79me2	NA	NA	E125-H3K79me2.narrowPeak	1	204539
hyper_cancer_KIDN	174	roadmap_epigenomics	0	0.67865	5309	531	704	745	745	660	33110	59886	253457	roadmap_epigenomics H3K36me3	NA	NA	H3K36me3	NA	NA	E010-H3K36me3.narrowPeak	1	378521
hyper_cancer_KIDN	226	roadmap_epigenomics	0	0.780934	3572	531	595	854	854	660	19801	61623	266766	roadmap_epigenomics H2BK15ac	NA	NA	H2BK15ac	NA	NA	E017-H2BK15ac.narrowPeak	1	218422
hyper_cancer_KIDN	662	roadmap_epigenomics	0	0.636669	6086	531	748	701	748	660	39891	59109	246676	roadmap_epigenomics H3K36me3	NA	NA	H3K36me3	NA	NA	E080-H3K36me3.narrowPeak	1	296851
hyper_cancer_KIDN	168	roadmap_epigenomics	0	0.673978	5313	531	708	744	744	661	33337	59882	253230	roadmap_epigenomics H3K36me3	NA	NA	H3K36me3	NA	NA	E009-H3K36me3.narrowPeak	1	389281
hyper_cancer_KIDN	330	roadmap_epigenomics	0	0.709113	4635	531	665	787	787	661	27917	60560	258650	roadmap_epigenomics H3K36me3	NA	NA	H3K36me3	NA	NA	E029-H3K36me3.narrowPeak	1	235892
hyper_cancer_KIDN	986	roadmap_epigenomics	0	0.61565	7049	531	786	665	786	661	47145	58146	239422	roadmap_epigenomics H3K79me2	NA	NA	H3K79me2	NA	NA	E119-H3K79me2.narrowPeak	1	189435
hyper_cancer_KIDN	130	roadmap_epigenomics	0	0.760255	3781	531	620	835	835	662	21468	61414	265099	roadmap_epigenomics H3K79me1	NA	NA	H3K79me1	NA	NA	E007-H3K79me1.narrowPeak	1	189270
hyper_cancer_KIDN	366	roadmap_epigenomics	0	0.709182	4584	531	664	790	790	662	27616	60611	258951	roadmap_epigenomics H3K36me3	NA	NA	H3K36me3	NA	NA	E034-H3K36me3.narrowPeak	1	302281
hyper_cancer_KIDN	645	roadmap_epigenomics	0	0.489374	11052	531	951	505	951	662	84349	54143	202218	roadmap_epigenomics H3K27ac	NA	NA	H3K27ac	NA	NA	E078-H3K27ac.narrowPeak	1	97357
hyper_cancer_KIDN	1023	roadmap_epigenomics	0	0.4441	12103	531	990	464	990	662	97204	53092	189363	roadmap_epigenomics H3K9ac	NA	NA	H3K9ac	NA	NA	E122-H3K9ac.narrowPeak	1	64268
hyper_cancer_KIDN	22	roadmap_epigenomics	0	0.689355	4837	531	686	772	772	663	29845	60358	256722	roadmap_epigenomics H2BK5ac	NA	NA	H2BK5ac	NA	NA	E003-H2BK5ac.narrowPeak	1	151381
hyper_cancer_KIDN	1084	roadmap_epigenomics	0	0.623852	6572	531	773	684	773	663	43651	58623	242916	roadmap_epigenomics H3K79me2	NA	NA	H3K79me2	NA	NA	E127-H3K79me2.narrowPeak	1	203582
hyper_cancer_KIDN	368	roadmap_epigenomics	0	0.400972	12704	531	1015	445	1015	664	107866	52491	178701	roadmap_epigenomics H3K4me3	NA	NA	H3K4me3	NA	NA	E034-H3K4me3.narrowPeak	1	37099
hyper_cancer_KIDN	838	roadmap_epigenomics	0	0.465195	11467	531	970	491	970	664	90126	53728	196441	roadmap_epigenomics H3K9ac	NA	NA	H3K9ac	NA	NA	E101-H3K9ac.narrowPeak	1	104204
hyper_cancer_KIDN	934	roadmap_epigenomics	0	0.649099	5636	531	732	729	732	664	36463	59559	250104	roadmap_epigenomics H3K36me3	NA	NA	H3K36me3	NA	NA	E115-H3K36me3.narrowPeak	1	329649
hyper_cancer_KIDN	419	roadmap_epigenomics	0	0.689429	4670	531	685	785	785	667	28844	60525	257723	roadmap_epigenomics H3K36me3	NA	NA	H3K36me3	NA	NA	E043-H3K36me3.narrowPeak	1	194678
hyper_cancer_KIDN	457	roadmap_epigenomics	0	0.440361	11828	531	996	475	996	667	95943	53367	190624	roadmap_epigenomics H3K27ac	NA	NA	H3K27ac	NA	NA	E049-H3K27ac.narrowPeak	1	126928
hyper_cancer_KIDN	856	roadmap_epigenomics	0	0.67674	5049	531	706	764	764	667	31625	60146	254942	roadmap_epigenomics H3K36me3	NA	NA	H3K36me3	NA	NA	E104-H3K36me3.narrowPeak	1	300485
hyper_cancer_KIDN	229	roadmap_epigenomics	0	0.627227	5995	531	766	706	766	668	39834	59200	246733	roadmap_epigenomics H3K14ac	NA	NA	H3K14ac	NA	NA	E017-H3K14ac.narrowPeak	1	195283
hyper_cancer_KIDN	319	roadmap_epigenomics	0	0.416427	11997	531	1009	467	1009	669	100673	53198	185894	roadmap_epigenomics	NA	NA	NA	NA	NA	E028-DNase.macs2.narrowPeak	1	248088
hyper_cancer_KIDN	653	roadmap_epigenomics	0	0.680213	4759	531	700	779	779	670	29733	60436	256834	roadmap_epigenomics H3K36me3	NA	NA	H3K36me3	NA	NA	E079-H3K36me3.narrowPeak	1	264270
hyper_cancer_KIDN	784	roadmap_epigenomics	0	0.665765	5040	531	714	765	765	670	32033	60155	254534	roadmap_epigenomics H3K36me3	NA	NA	H3K36me3	NA	NA	E094-H3K36me3.narrowPeak	1	243089
hyper_cancer_KIDN	782	roadmap_epigenomics	0	0.475788	10705	531	964	519	964	671	83747	54490	202820	roadmap_epigenomics H3K27ac	NA	NA	H3K27ac	NA	NA	E094-H3K27ac.narrowPeak	1	98227
hyper_cancer_KIDN	862	roadmap_epigenomics	0	0.670034	4937	531	712	769	769	671	31224	60258	255343	roadmap_epigenomics H3K36me3	NA	NA	H3K36me3	NA	NA	E105-H3K36me3.narrowPeak	1	267091
hyper_cancer_KIDN	1098	roadmap_epigenomics	0	0.451841	11157	531	980	504	980	672	89877	54038	196690	roadmap_epigenomics H3K9ac	NA	NA	H3K9ac	NA	NA	E128-H3K9ac.narrowPeak	1	50427
hyper_cancer_KIDN	66	roadmap_epigenomics	0	0.514098	9710	531	925	563	925	673	72776	55485	213791	roadmap_epigenomics	NA	NA	NA	NA	NA	E005-DNase.macs2.narrowPeak	1	272108
hyper_cancer_KIDN	312	roadmap_epigenomics	0	0.627734	5670	531	763	726	763	673	37754	59525	248813	roadmap_epigenomics H3K36me3	NA	NA	H3K36me3	NA	NA	E027-H3K36me3.narrowPeak	1	455242
hyper_cancer_KIDN	1049	roadmap_epigenomics	0	0.388892	12200	531	1025	463	1025	673	106561	52995	180006	roadmap_epigenomics H3K9ac	NA	NA	H3K9ac	NA	NA	E124-H3K9ac.narrowPeak	1	72712
hyper_cancer_KIDN	323	roadmap_epigenomics	0	0.445019	11218	531	988	502	988	674	91227	53977	195340	roadmap_epigenomics H3K4me3	NA	NA	H3K4me3	NA	NA	E028-H3K4me3.narrowPeak	1	55009
hyper_cancer_KIDN	1102	roadmap_epigenomics	0	0.417024	11664	531	1008	482	1008	674	98346	53531	188221	roadmap_epigenomics H3K27ac	NA	NA	H3K27ac	NA	NA	E129-H3K27ac.narrowPeak	1	145040
hyper_cancer_KIDN	682	roadmap_epigenomics	0	0.616958	5845	531	784	711	784	675	39446	59350	247121	roadmap_epigenomics	NA	NA	NA	NA	NA	E083-DNase.hotspot.all.peaks.bed	1	98469
hyper_cancer_KIDN	960	roadmap_epigenomics	0	0.433935	11420	531	1000	493	1000	675	94163	53775	192404	roadmap_epigenomics H3K4me2	NA	NA	H3K4me2	NA	NA	E117-H3K4me2.narrowPeak	1	85230
hyper_cancer_KIDN	1010	roadmap_epigenomics	0	0.643596	5192	531	741	755	755	676	33963	60003	252604	roadmap_epigenomics H3K79me2	NA	NA	H3K79me2	NA	NA	E121-H3K79me2.narrowPeak	1	258627
hyper_cancer_KIDN	1080	roadmap_epigenomics	0	0.695005	3998	531	676	824	824	677	24623	61197	261944	roadmap_epigenomics H3K36me3	NA	NA	H3K36me3	NA	NA	E127-H3K36me3.narrowPeak	1	328746
hyper_cancer_KIDN	1091	roadmap_epigenomics	0	0.42787	11327	531	1004	496	1004	677	94427	53868	192140	roadmap_epigenomics H3K27ac	NA	NA	H3K27ac	NA	NA	E128-H3K27ac.narrowPeak	1	84034
hyper_cancer_KIDN	211	roadmap_epigenomics	0	0.528848	8703	531	906	601	906	679	64647	56492	221920	roadmap_epigenomics H3K27ac	NA	NA	H3K27ac	NA	NA	E016-H3K27ac.narrowPeak	1	111202
hyper_cancer_KIDN	818	roadmap_epigenomics	0	0.609222	6077	531	803	702	803	679	41371	59118	245196	roadmap_epigenomics H3K27ac	NA	NA	H3K27ac	NA	NA	E099-H3K27ac.narrowPeak	1	75584
hyper_cancer_KIDN	1028	roadmap_epigenomics	0	0.451954	10492	531	979	528	979	679	85380	54703	201187	roadmap_epigenomics H2A.Z	NA	NA	H2A.Z	NA	NA	E123-H2A.Z.narrowPeak	1	128667
hyper_cancer_KIDN	448	roadmap_epigenomics	0	0.382363	11661	531	1030	483	1030	681	104005	53534	182562	roadmap_epigenomics H3K4me3	NA	NA	H3K4me3	NA	NA	E047-H3K4me3.narrowPeak	1	39646
hyper_cancer_KIDN	702	roadmap_epigenomics	0	0.444271	10626	531	989	522	989	681	87328	54569	199239	roadmap_epigenomics	NA	NA	NA	NA	NA	E085-DNase.macs2.narrowPeak	1	231952
hyper_cancer_KIDN	1054	roadmap_epigenomics	0	0.414399	11161	531	1010	503	1010	681	95325	54034	191242	roadmap_epigenomics H3K27ac	NA	NA	H3K27ac	NA	NA	E125-H3K27ac.narrowPeak	1	117667
hyper_cancer_KIDN	459	roadmap_epigenomics	0	0.645881	4766	531	738	777	777	682	31186	60429	255381	roadmap_epigenomics H3K36me3	NA	NA	H3K36me3	NA	NA	E049-H3K36me3.narrowPeak	1	236346
hyper_cancer_KIDN	725	roadmap_epigenomics	0	0.618784	5458	531	781	734	781	682	36868	59737	249699	roadmap_epigenomics	NA	NA	NA	NA	NA	E088-DNase.hotspot.all.peaks.bed	1	112224
hyper_cancer_KIDN	961	roadmap_epigenomics	0	0.359388	11954	531	1047	468	1047	682	110194	53241	176373	roadmap_epigenomics H3K4me3	NA	NA	H3K4me3	NA	NA	E117-H3K4me3.narrowPeak	1	60676
hyper_cancer_KIDN	978	roadmap_epigenomics	0	0.401292	11267	531	1014	500	1014	682	98116	53928	188451	roadmap_epigenomics	NA	NA	NA	NA	NA	E119-DNase.macs2.narrowPeak	1	292961
hyper_cancer_KIDN	657	roadmap_epigenomics	0	0.60626	5820	531	805	714	805	683	39883	59375	246684	roadmap_epigenomics	NA	NA	NA	NA	NA	E080-DNase.hotspot.all.peaks.bed	1	118468
hyper_cancer_KIDN	220	roadmap_epigenomics	0	0.451805	10275	531	981	541	981	684	83917	54920	202650	roadmap_epigenomics	NA	NA	NA	NA	NA	E017-DNase.macs2.narrowPeak	1	398322
hyper_cancer_KIDN	923	roadmap_epigenomics	0	0.679932	4045	531	701	820	820	684	25408	61150	261159	roadmap_epigenomics H3K36me3	NA	NA	H3K36me3	NA	NA	E114-H3K36me3.narrowPeak	1	218156
hyper_cancer_KIDN	304	roadmap_epigenomics	0	0.431501	10603	531	1002	523	1002	685	88950	54592	197617	roadmap_epigenomics H3K27ac	NA	NA	H3K27ac	NA	NA	E026-H3K27ac.narrowPeak	1	107738
hyper_cancer_KIDN	351	roadmap_epigenomics	0	0.380537	11466	531	1033	492	1033	685	102966	53729	183601	roadmap_epigenomics H3K4me3	NA	NA	H3K4me3	NA	NA	E032-H3K4me3.narrowPeak	1	31445
hyper_cancer_KIDN	390	roadmap_epigenomics	0	0.379912	11497	531	1034	490	1034	685	103291	53698	183276	roadmap_epigenomics H3K4me3	NA	NA	H3K4me3	NA	NA	E038-H3K4me3.narrowPeak	1	51945
hyper_cancer_KIDN	748	roadmap_epigenomics	0	0.629957	5013	531	760	766	766	686	33468	60182	253099	roadmap_epigenomics H3K36me3	NA	NA	H3K36me3	NA	NA	E090-H3K36me3.narrowPeak	1	278947
hyper_cancer_KIDN	892	roadmap_epigenomics	0	0.448123	10227	531	983	544	983	686	84073	54968	202494	roadmap_epigenomics H3K4me3	NA	NA	H3K4me3	NA	NA	E109-H3K4me3.narrowPeak	1	65120
hyper_cancer_KIDN	1004	roadmap_epigenomics	0	0.443941	10386	531	991	535	991	686	85728	54809	200839	roadmap_epigenomics H3K27ac	NA	NA	H3K27ac	NA	NA	E121-H3K27ac.narrowPeak	1	118013
hyper_cancer_KIDN	65	roadmap_epigenomics	0	0.621756	5214	531	776	753	776	687	35152	59981	251415	roadmap_epigenomics	NA	NA	NA	NA	NA	E005-DNase.hotspot.fdr0.01.peaks.bed	1	152281
hyper_cancer_KIDN	520	roadmap_epigenomics	0	0.644101	4515	531	740	794	794	688	29677	60680	256890	roadmap_epigenomics H3K36me3	NA	NA	H3K36me3	NA	NA	E057-H3K36me3.narrowPeak	1	239856
hyper_cancer_KIDN	550	roadmap_epigenomics	0	0.381013	11259	531	1032	501	1032	688	101433	53936	185134	roadmap_epigenomics H3K9ac	NA	NA	H3K9ac	NA	NA	E062-H3K9ac.narrowPeak	1	142245
hyper_cancer_KIDN	75	roadmap_epigenomics	0	0.53479	7918	531	901	634	901	689	58861	57277	227706	roadmap_epigenomics H3K27ac	NA	NA	H3K27ac	NA	NA	E005-H3K27ac.narrowPeak	1	123632
hyper_cancer_KIDN	672	roadmap_epigenomics	0	0.610999	5438	531	800	736	800	689	37147	59757	249420	roadmap_epigenomics H3K4me3	NA	NA	H3K4me3	NA	NA	E081-H3K4me3.narrowPeak	1	47536
hyper_cancer_KIDN	696	roadmap_epigenomics	0	0.62635	4972	531	769	767	769	689	33375	60223	253192	roadmap_epigenomics H3K36me3	NA	NA	H3K36me3	NA	NA	E084-H3K36me3.narrowPeak	1	327535
hyper_cancer_KIDN	810	roadmap_epigenomics	0	0.58944	5792	531	820	715	820	689	40674	59403	245893	roadmap_epigenomics	NA	NA	NA	NA	NA	E098-DNase.hotspot.fdr0.01.peaks.bed	1	150559
hyper_cancer_KIDN	262	roadmap_epigenomics	0	0.527312	8028	531	911	627	911	690	60267	57167	226300	roadmap_epigenomics H3K27ac	NA	NA	H3K27ac	NA	NA	E020-H3K27ac.narrowPeak	1	100863
hyper_cancer_KIDN	482	roadmap_epigenomics	0	0.673061	3883	531	709	829	829	690	24646	61312	261921	roadmap_epigenomics H3K36me3	NA	NA	H3K36me3	NA	NA	E052-H3K36me3.narrowPeak	1	253329
hyper_cancer_KIDN	868	roadmap_epigenomics	0	0.652638	4163	531	728	812	812	690	27117	61032	259450	roadmap_epigenomics H3K36me3	NA	NA	H3K36me3	NA	NA	E106-H3K36me3.narrowPeak	1	291207
hyper_cancer_KIDN	870	roadmap_epigenomics	0	0.433621	10341	531	1001	538	1001	690	86835	54854	199732	roadmap_epigenomics H3K4me3	NA	NA	H3K4me3	NA	NA	E106-H3K4me3.narrowPeak	1	68911
hyper_cancer_KIDN	1034	roadmap_epigenomics	0	0.388058	10971	531	1027	511	1027	690	98209	54224	188358	roadmap_epigenomics H3K4me3	NA	NA	H3K4me3	NA	NA	E123-H3K4me3.narrowPeak	1	62732
hyper_cancer_KIDN	363	roadmap_epigenomics	0	0.342768	11645	531	1057	486	1057	691	111239	53550	175328	roadmap_epigenomics	NA	NA	NA	NA	NA	E034-DNase.macs2.narrowPeak	1	416773
hyper_cancer_KIDN	627	roadmap_epigenomics	0	0.646054	4329	531	737	804	804	691	28420	60866	258147	roadmap_epigenomics H3K36me3	NA	NA	H3K36me3	NA	NA	E075-H3K36me3.narrowPeak	1	274896
hyper_cancer_KIDN	998	roadmap_epigenomics	0	0.649111	4171	531	731	810	810	691	27301	61024	259266	roadmap_epigenomics H3K79me2	NA	NA	H3K79me2	NA	NA	E120-H3K79me2.narrowPeak	1	153919
hyper_cancer_KIDN	962	roadmap_epigenomics	0	0.612617	5294	531	794	751	794	692	36128	59901	250439	roadmap_epigenomics H3K79me2	NA	NA	H3K79me2	NA	NA	E117-H3K79me2.narrowPeak	1	176925
hyper_cancer_KIDN	1073	roadmap_epigenomics	0	0.45598	9486	531	976	575	976	694	77917	55709	208650	roadmap_epigenomics H3K9ac	NA	NA	H3K9ac	NA	NA	E126-H3K9ac.narrowPeak	1	50774
hyper_cancer_KIDN	161	roadmap_epigenomics	0	0.732743	2803	531	644	909	909	695	16555	62392	270012	roadmap_epigenomics H3T11ph	NA	NA	H3T11ph	NA	NA	E008-H3T11ph.narrowPeak	1	108659
hyper_cancer_KIDN	570	roadmap_epigenomics	0	0.436227	9805	531	999	558	999	696	82720	55390	203847	roadmap_epigenomics H3K9ac	NA	NA	H3K9ac	NA	NA	E066-H3K9ac.narrowPeak	1	109612
hyper_cancer_KIDN	975	roadmap_epigenomics	0	0.397462	10291	531	1018	540	1018	696	91834	54904	194733	roadmap_epigenomics H3K9ac	NA	NA	H3K9ac	NA	NA	E118-H3K9ac.narrowPeak	1	55312
[truncated: 3,551 more rows]

## Sheet: hypomethylated probes cancer
userSet	dbSet	collection	pValueLog	OddsRatio	support	rnkPV	rnkLO	rnkSup	maxRnk	meanRnk	b	c	d	description	cellType	tissue	antibody	treatment	dataSource	filename	qValue	size
hypo_cancer_BRST	506	roadmap_epigenomics	Inf	3.96382	7911	1	15	61	61	25.7	12871	42207	272175	roadmap_epigenomics H3K9me3	NA	NA	H3K9me3	NA	NA	E055-H3K9me3.narrowPeak	0	439295
hypo_cancer_BRST	957	roadmap_epigenomics	Inf	4.66741	6633	1	6	113	113	40	9021	43485	276025	roadmap_epigenomics H3K27me3	NA	NA	H3K27me3	NA	NA	E117-H3K27me3.narrowPeak	0	219132
hypo_cancer_BRST	3	roadmap_epigenomics	Inf	1.75586	8272	1	86	39	86	42	28843	41846	256203	roadmap_epigenomics H3K4me1	NA	NA	H3K4me1	NA	NA	E001-H3K4me1.narrowPeak	0	308752
hypo_cancer_BRST	515	roadmap_epigenomics	Inf	4.30244	6342	1	8	136	136	48.3	9286	43776	275760	roadmap_epigenomics H3K9me3	NA	NA	H3K9me3	NA	NA	E056-H3K9me3.narrowPeak	0	314861
hypo_cancer_BRST	244	roadmap_epigenomics	Inf	3.13759	6000	1	26	154	154	60.3	11842	44118	273204	roadmap_epigenomics H3K9me3	NA	NA	H3K9me3	NA	NA	E017-H3K9me3.narrowPeak	0	418822
hypo_cancer_BRST	529	roadmap_epigenomics	Inf	4.07279	4957	1	12	266	266	93	7481	45161	277565	roadmap_epigenomics H3K9me3	NA	NA	H3K9me3	NA	NA	E058-H3K9me3.narrowPeak	0	301218
hypo_cancer_BRST	988	roadmap_epigenomics	Inf	4.0402	4703	1	13	312	312	109	7124	45415	277922	roadmap_epigenomics H3K9me3	NA	NA	H3K9me3	NA	NA	E119-H3K9me3.narrowPeak	0	271960
hypo_cancer_BRST	544	roadmap_epigenomics	Inf	2.80504	4010	1	36	419	419	152	8572	46108	276474	roadmap_epigenomics H3K9me3	NA	NA	H3K9me3	NA	NA	E061-H3K9me3.narrowPeak	0	270036
hypo_cancer_BRST	523	roadmap_epigenomics	Inf	3.39565	3626	1	23	491	491	172	6400	46492	278646	roadmap_epigenomics H3K9me3	NA	NA	H3K9me3	NA	NA	E057-H3K9me3.narrowPeak	0	247725
hypo_cancer_BRST	538	roadmap_epigenomics	Inf	3.79584	3150	1	19	573	573	198	4949	46968	280097	roadmap_epigenomics H3K9me3	NA	NA	H3K9me3	NA	NA	E059-H3K9me3.narrowPeak	0	85245
hypo_cancer_BRST	1087	roadmap_epigenomics	Inf	4.52989	2660	1	7	680	680	229	3484	47458	281562	roadmap_epigenomics H3K9me3	NA	NA	H3K9me3	NA	NA	E127-H3K9me3.narrowPeak	0	156059
hypo_cancer_BRST	196	roadmap_epigenomics	Inf	3.04778	2548	1	29	698	698	243	4923	47570	280123	roadmap_epigenomics H3K9me3	NA	NA	H3K9me3	NA	NA	E013-H3K9me3.narrowPeak	0	224026
hypo_cancer_BRST	324	roadmap_epigenomics	Inf	6.66179	2304	1	3	743	743	249	2047	47814	282999	roadmap_epigenomics H3K9me3	NA	NA	H3K9me3	NA	NA	E028-H3K9me3.narrowPeak	0	192967
hypo_cancer_BRST	217	roadmap_epigenomics	Inf	4.19306	2159	1	11	770	770	261	3028	47959	282018	roadmap_epigenomics H3K9me3	NA	NA	H3K9me3	NA	NA	E016-H3K9me3.narrowPeak	0	237078
hypo_cancer_BRST	463	roadmap_epigenomics	Inf	4.79508	1952	1	5	804	804	270	2389	48166	282657	roadmap_epigenomics H3K9me3	NA	NA	H3K9me3	NA	NA	E049-H3K9me3.narrowPeak	0	233438
hypo_cancer_BRST	1025	roadmap_epigenomics	Inf	8.35358	1769	1	1	840	840	281	1243	48349	283803	roadmap_epigenomics H3K9me3	NA	NA	H3K9me3	NA	NA	E122-H3K9me3.narrowPeak	0	224854
hypo_cancer_BRST	487	roadmap_epigenomics	Inf	5.0367	1231	1	4	942	942	316	1418	48887	283628	roadmap_epigenomics H3K9me3	NA	NA	H3K9me3	NA	NA	E052-H3K9me3.narrowPeak	0	148368
hypo_cancer_BRST	210	roadmap_epigenomics	313.422	3.333	1848	18	24	823	823	288	3237	48270	281809	roadmap_epigenomics H3K9me3	NA	NA	H3K9me3	NA	NA	E015-H3K9me3.narrowPeak	0	342468
hypo_cancer_BRST	203	roadmap_epigenomics	278.522	3.65841	1457	19	21	891	891	310	2314	48661	282732	roadmap_epigenomics H3K9me3	NA	NA	H3K9me3	NA	NA	E014-H3K9me3.narrowPeak	1.75513e-277	279590
hypo_cancer_BRST	760	roadmap_epigenomics	255.129	2.19661	3080	20	59	592	592	224	8251	47038	276795	roadmap_epigenomics H3K9me3	NA	NA	H3K9me3	NA	NA	E091-H3K9me3.narrowPeak	4.12636e-254	158275
hypo_cancer_BRST	184	roadmap_epigenomics	244.871	3.0794	1603	21	28	866	866	305	3026	48515	282020	roadmap_epigenomics H3K9me3	NA	NA	H3K9me3	NA	NA	E011-H3K9me3.narrowPeak	7.10713e-244	213408
hypo_cancer_BRST	277	roadmap_epigenomics	223.711	6.75205	669	22	2	1023	1023	349	570	49449	284476	roadmap_epigenomics H3K9me3	NA	NA	H3K9me3	NA	NA	E021-H3K9me3.narrowPeak	9.81671e-223	61653
hypo_cancer_BRST	310	roadmap_epigenomics	204.502	3.86151	1000	23	17	977	977	339	1495	49118	283551	roadmap_epigenomics H3K9me3	NA	NA	H3K9me3	NA	NA	E026-H3K9me3.narrowPeak	1.52083e-203	170704
hypo_cancer_BRST	297	roadmap_epigenomics	194.716	2.98225	1330	24	31	920	920	325	2582	48788	282464	roadmap_epigenomics H3K9me3	NA	NA	H3K9me3	NA	NA	E024-H3K9me3.narrowPeak	8.89999e-194	260553
hypo_cancer_BRST	109	roadmap_epigenomics	190.257	2.42717	1843	25	47	825	825	299	4414	48275	280632	roadmap_epigenomics H3K9me3	NA	NA	H3K9me3	NA	NA	E006-H3K9me3.narrowPeak	2.45767e-189	248640
hypo_cancer_BRST	1030	roadmap_epigenomics	187.667	1.85011	3508	26	80	514	514	207	11142	46610	273904	roadmap_epigenomics H3K27me3	NA	NA	H3K27me3	NA	NA	E123-H3K27me3.narrowPeak	9.1824e-187	123400
hypo_cancer_BRST	251	roadmap_epigenomics	186.45	1.49827	8140	27	102	45	102	58	32664	41978	252382	roadmap_epigenomics H3K4me1	NA	NA	H3K4me1	NA	NA	E018-H3K4me1.narrowPeak	1.45754e-185	335029
hypo_cancer_BRST	214	roadmap_epigenomics	178.213	1.49066	7936	28	103	58	103	63	31944	42182	253102	roadmap_epigenomics H3K4me1	NA	NA	H3K4me1	NA	NA	E016-H3K4me1.narrowPeak	2.43012e-177	292509
hypo_cancer_BRST	38	roadmap_epigenomics	176.406	2.40933	1730	29	48	850	850	309	4168	48388	280878	roadmap_epigenomics H3K9me3	NA	NA	H3K9me3	NA	NA	E003-H3K9me3.narrowPeak	1.50405e-175	307775
hypo_cancer_BRST	153	roadmap_epigenomics	163.577	1.97577	2517	30	72	704	704	269	7430	47601	277616	roadmap_epigenomics H3K4me1	NA	NA	H3K4me1	NA	NA	E008-H3K4me1.narrowPeak	9.78939e-163	135789
hypo_cancer_BRST	254	roadmap_epigenomics	161.545	3.90292	778	31	16	1003	1003	350	1147	49340	283899	roadmap_epigenomics H3K9me3	NA	NA	H3K9me3	NA	NA	E018-H3K9me3.narrowPeak	1.02004e-160	188629
hypo_cancer_BRST	333	roadmap_epigenomics	159.164	1.78126	3323	32	84	547	547	221	10928	46795	274118	roadmap_epigenomics H3K9me3	NA	NA	H3K9me3	NA	NA	E029-H3K9me3.narrowPeak	2.37673e-158	223546
hypo_cancer_BRST	877	roadmap_epigenomics	154.641	2.85165	1126	33	34	951	951	339	2279	48992	282767	roadmap_epigenomics H3K9me3	NA	NA	H3K9me3	NA	NA	E107-H3K9me3.narrowPeak	7.68575e-154	110664
hypo_cancer_BRST	817	roadmap_epigenomics	152.642	1.71673	3605	34	89	496	496	206	12313	46513	272733	roadmap_epigenomics H3K9me3	NA	NA	H3K9me3	NA	NA	E098-H3K9me3.narrowPeak	7.44365e-152	251500
hypo_cancer_BRST	265	roadmap_epigenomics	146.712	1.4326	7956	35	105	57	105	65.7	33176	42162	251870	roadmap_epigenomics H3K4me1	NA	NA	H3K4me1	NA	NA	E020-H3K4me1.narrowPeak	6.15027e-146	289315
hypo_cancer_BRST	1062	roadmap_epigenomics	144.973	2.15278	1795	36	63	836	836	312	4835	48323	280211	roadmap_epigenomics H3K9me3	NA	NA	H3K9me3	NA	NA	E125-H3K9me3.narrowPeak	3.28296e-144	150038
hypo_cancer_BRST	1109	roadmap_epigenomics	144.92	4.01259	676	37	14	1022	1022	358	968	49442	284078	roadmap_epigenomics H3K9me3	NA	NA	H3K9me3	NA	NA	E129-H3K9me3.narrowPeak	3.60378e-144	180296
hypo_cancer_BRST	261	roadmap_epigenomics	140.233	2.80842	1044	38	35	968	968	347	2143	49074	282903	roadmap_epigenomics H3K9me3	NA	NA	H3K9me3	NA	NA	E019-H3K9me3.narrowPeak	1.70822e-139	217990
hypo_cancer_BRST	823	roadmap_epigenomics	135.099	4.26144	591	39	9	1033	1033	360	796	49527	284250	roadmap_epigenomics H3K9me3	NA	NA	H3K9me3	NA	NA	E099-H3K9me3.narrowPeak	2.26616e-134	52546
hypo_cancer_BRST	268	roadmap_epigenomics	133.668	2.10697	1736	40	67	847	847	318	4773	48382	280273	roadmap_epigenomics H3K9me3	NA	NA	H3K9me3	NA	NA	E020-H3K9me3.narrowPeak	5.95958e-133	202127
hypo_cancer_BRST	558	roadmap_epigenomics	127.112	2.60162	1073	41	40	961	961	347	2377	49045	282669	roadmap_epigenomics H3K9me3	NA	NA	H3K9me3	NA	NA	E063-H3K9me3.narrowPeak	2.08967e-126	232364
hypo_cancer_BRST	571	roadmap_epigenomics	121.072	2.16289	1475	42	62	887	887	330	3941	48643	281105	roadmap_epigenomics H3K9me3	NA	NA	H3K9me3	NA	NA	E066-H3K9me3.narrowPeak	2.23991e-120	281074
hypo_cancer_BRST	721	roadmap_epigenomics	120.165	1.89483	2049	43	77	791	791	304	6271	48069	278775	roadmap_epigenomics H3K4me1	NA	NA	H3K4me1	NA	NA	E087-H3K4me1.narrowPeak	1.76669e-119	167593
hypo_cancer_BRST	316	roadmap_epigenomics	118.086	1.84769	2166	44	81	769	769	298	6802	47952	278244	roadmap_epigenomics H3K9me3	NA	NA	H3K9me3	NA	NA	E027-H3K9me3.narrowPeak	2.06886e-117	366447
hypo_cancer_BRST	681	roadmap_epigenomics	114.463	2.89378	810	45	32	995	995	357	1609	49308	283437	roadmap_epigenomics H3K9me3	NA	NA	H3K9me3	NA	NA	E082-H3K9me3.narrowPeak	8.50057e-114	165884
hypo_cancer_BRST	190	roadmap_epigenomics	109.058	3.01261	726	46	30	1015	1015	364	1384	49392	283662	roadmap_epigenomics H3K9me3	NA	NA	H3K9me3	NA	NA	E012-H3K9me3.narrowPeak	2.11135e-108	164596
hypo_cancer_BRST	480	roadmap_epigenomics	107.027	1.94131	1699	47	74	856	856	326	5061	48419	279985	roadmap_epigenomics H3K9me3	NA	NA	H3K9me3	NA	NA	E051-H3K9me3.narrowPeak	2.2177e-106	399748
hypo_cancer_BRST	976	roadmap_epigenomics	106.789	4.23113	469	48	10	1051	1051	370	635	49649	284411	roadmap_epigenomics H3K9me3	NA	NA	H3K9me3	NA	NA	E118-H3K9me3.narrowPeak	3.76167e-106	97156
hypo_cancer_BRST	884	roadmap_epigenomics	105.819	3.32209	615	49	25	1029	1029	368	1062	49503	283984	roadmap_epigenomics H3K9me3	NA	NA	H3K9me3	NA	NA	E108-H3K9me3.narrowPeak	3.43759e-105	125554
hypo_cancer_BRST	644	roadmap_epigenomics	103.979	2.46547	963	50	45	982	982	359	2247	49155	282799	roadmap_epigenomics H3K9me3	NA	NA	H3K9me3	NA	NA	E077-H3K9me3.narrowPeak	2.33041e-103	223579
hypo_cancer_BRST	922	roadmap_epigenomics	100.86	1.4021	5894	51	107	168	168	109	24743	44224	260303	roadmap_epigenomics H3K27me3	NA	NA	H3K27me3	NA	NA	E114-H3K27me3.narrowPeak	3.00431e-100	215955
hypo_cancer_BRST	258	roadmap_epigenomics	100.183	1.32609	8717	52	118	31	118	67	39057	41401	245989	roadmap_epigenomics H3K4me1	NA	NA	H3K4me1	NA	NA	E019-H3K4me1.narrowPeak	1.40163e-99	213385
hypo_cancer_BRST	793	roadmap_epigenomics	98.1659	2.38829	965	53	50	981	981	361	2324	49153	282722	roadmap_epigenomics H3K9me3	NA	NA	H3K9me3	NA	NA	E095-H3K9me3.narrowPeak	1.42932e-97	192316
hypo_cancer_BRST	597	roadmap_epigenomics	96.9851	2.0722	1298	54	70	928	928	351	3611	48820	281435	roadmap_epigenomics H3K9me3	NA	NA	H3K9me3	NA	NA	E070-H3K9me3.narrowPeak	2.12715e-96	240710
hypo_cancer_BRST	1012	roadmap_epigenomics	93.1292	2.23655	1046	55	55	967	967	359	2691	49072	282355	roadmap_epigenomics H3K9me3	NA	NA	H3K9me3	NA	NA	E121-H3K9me3.narrowPeak	1.49884e-92	138547
hypo_cancer_BRST	200	roadmap_epigenomics	92.6121	1.30925	8818	56	120	29	120	68.3	39967	41300	245079	roadmap_epigenomics H3K4me1	NA	NA	H3K4me1	NA	NA	E014-H3K4me1.narrowPeak	4.84162e-92	314804
hypo_cancer_BRST	742	roadmap_epigenomics	87.6345	3.47063	480	57	22	1048	1048	376	792	49638	284254	roadmap_epigenomics H3K9me3	NA	NA	H3K9me3	NA	NA	E089-H3K9me3.narrowPeak	4.51821e-87	123498
hypo_cancer_BRST	492	roadmap_epigenomics	84.0874	2.08116	1109	58	69	955	955	361	3066	49009	281980	roadmap_epigenomics H3K9me3	NA	NA	H3K9me3	NA	NA	E053-H3K9me3.narrowPeak	1.56483e-83	206849
hypo_cancer_BRST	243	roadmap_epigenomics	82.2064	1.73323	1819	59	87	833	833	326	6062	48299	278984	roadmap_epigenomics H3K9me1	NA	NA	H3K9me1	NA	NA	E017-H3K9me1.narrowPeak	1.16978e-81	209164
hypo_cancer_BRST	56	roadmap_epigenomics	77.6347	1.72747	1733	60	88	849	849	332	5790	48385	279256	roadmap_epigenomics H3K4me1	NA	NA	H3K4me1	NA	NA	E004-H3K4me1.narrowPeak	4.29033e-77	126003
hypo_cancer_BRST	708	roadmap_epigenomics	73.9601	1.57216	2350	61	97	734	734	297	8649	47768	276397	roadmap_epigenomics H3K9me3	NA	NA	H3K9me3	NA	NA	E085-H3K9me3.narrowPeak	1.99473e-73	264214
hypo_cancer_BRST	472	roadmap_epigenomics	71.8915	1.87279	1244	62	78	938	938	359	3822	48874	281224	roadmap_epigenomics H3K9me3	NA	NA	H3K9me3	NA	NA	E050-H3K9me3.narrowPeak	2.29819e-71	253642
hypo_cancer_BRST	751	roadmap_epigenomics	69.884	2.30847	729	63	51	1013	1013	376	1811	49389	283235	roadmap_epigenomics H3K9me3	NA	NA	H3K9me3	NA	NA	E090-H3K9me3.narrowPeak	2.30136e-69	163903
hypo_cancer_BRST	769	roadmap_epigenomics	69.7601	1.39897	3966	64	109	427	427	200	16496	46152	268550	roadmap_epigenomics H3K9me3	NA	NA	H3K9me3	NA	NA	E092-H3K9me3.narrowPeak	3.01318e-69	273834
hypo_cancer_BRST	964	roadmap_epigenomics	67.7623	2.39954	654	65	49	1025	1025	380	1562	49464	283484	roadmap_epigenomics H3K9me3	NA	NA	H3K9me3	NA	NA	E117-H3K9me3.narrowPeak	2.95195e-67	92941
hypo_cancer_BRST	733	roadmap_epigenomics	67.1768	3.10551	424	66	27	1060	1060	384	781	49694	284265	roadmap_epigenomics H3K9me3	NA	NA	H3K9me3	NA	NA	E088-H3K9me3.narrowPeak	1.11926e-66	161922
hypo_cancer_BRST	303	roadmap_epigenomics	66.4686	2.7805	495	67	37	1044	1044	383	1019	49623	284027	roadmap_epigenomics H3K9me3	NA	NA	H3K9me3	NA	NA	E025-H3K9me3.narrowPeak	5.63238e-66	216570
hypo_cancer_BRST	787	roadmap_epigenomics	62.2288	1.61332	1764	68	93	841	841	334	6303	48354	278743	roadmap_epigenomics H3K9me3	NA	NA	H3K9me3	NA	NA	E094-H3K9me3.narrowPeak	9.63848e-62	157662
hypo_cancer_BRST	497	roadmap_epigenomics	61.9999	2.12685	770	69	65	1005	1005	380	2076	49348	282970	roadmap_epigenomics H3K9me3	NA	NA	H3K9me3	NA	NA	E054-H3K9me3.narrowPeak	1.60905e-61	152322
hypo_cancer_BRST	132	roadmap_epigenomics	59.3069	1.69296	1403	70	90	906	906	355	4768	48715	280278	roadmap_epigenomics H3K9me3	NA	NA	H3K9me3	NA	NA	E007-H3K9me3.narrowPeak	7.82127e-59	151873
hypo_cancer_BRST	564	roadmap_epigenomics	55.8286	2.20573	637	71	58	1026	1026	385	1654	49481	283392	roadmap_epigenomics H3K9me3	NA	NA	H3K9me3	NA	NA	E065-H3K9me3.narrowPeak	2.32009e-55	124528
hypo_cancer_BRST	846	roadmap_epigenomics	54.8078	2.76442	410	72	39	1064	1064	392	848	49708	284198	roadmap_epigenomics H3K9me3	NA	NA	H3K9me3	NA	NA	E102-H3K9me3.narrowPeak	2.4001e-54	148441
hypo_cancer_BRST	839	roadmap_epigenomics	54.2477	2.46099	496	73	46	1043	1043	387	1153	49622	283893	roadmap_epigenomics H3K9me3	NA	NA	H3K9me3	NA	NA	E101-H3K9me3.narrowPeak	8.59557e-54	120761
hypo_cancer_BRST	650	roadmap_epigenomics	54.0225	2.194	623	74	60	1028	1028	387	1626	49495	283420	roadmap_epigenomics H3K9me3	NA	NA	H3K9me3	NA	NA	E078-H3K9me3.narrowPeak	1.4242e-53	134854
hypo_cancer_BRST	207	roadmap_epigenomics	53.0785	1.20943	10109	75	134	12	134	73.7	49260	40009	235786	roadmap_epigenomics H3K4me1	NA	NA	H3K4me1	NA	NA	E015-H3K4me1.narrowPeak	1.23534e-52	327408
hypo_cancer_BRST	617	roadmap_epigenomics	50.2109	2.12019	624	76	66	1027	1027	390	1685	49494	283361	roadmap_epigenomics H3K9me3	NA	NA	H3K9me3	NA	NA	E073-H3K9me3.narrowPeak	8.98676e-50	139328
hypo_cancer_BRST	287	roadmap_epigenomics	48.2613	1.24609	6385	77	127	130	130	111	29895	43733	255151	roadmap_epigenomics H3K27me3	NA	NA	H3K27me3	NA	NA	E023-H3K27me3.narrowPeak	7.89872e-48	307996
hypo_cancer_BRST	610	roadmap_epigenomics	48.1313	2.1041	608	78	68	1032	1032	393	1654	49510	283392	roadmap_epigenomics H3K9me3	NA	NA	H3K9me3	NA	NA	E072-H3K9me3.narrowPeak	1.05169e-47	143889
hypo_cancer_BRST	603	roadmap_epigenomics	47.6741	2.16845	562	79	61	1039	1039	393	1483	49556	283563	roadmap_epigenomics H3K9me3	NA	NA	H3K9me3	NA	NA	E071-H3K9me3.narrowPeak	2.9757e-47	136401
hypo_cancer_BRST	624	roadmap_epigenomics	46.4735	2.51674	406	80	43	1066	1066	396	922	49712	284124	roadmap_epigenomics H3K9me3	NA	NA	H3K9me3	NA	NA	E074-H3K9me3.narrowPeak	4.66338e-46	150450
hypo_cancer_BRST	6	roadmap_epigenomics	43.2787	2.26715	462	81	54	1052	1052	396	1165	49656	283881	roadmap_epigenomics H3K9me3	NA	NA	H3K9me3	NA	NA	E001-H3K9me3.narrowPeak	7.21418e-43	176623
hypo_cancer_BRST	1099	roadmap_epigenomics	39.8108	3.82242	191	82	18	1096	1096	399	285	49927	284761	roadmap_epigenomics H3K9me3	NA	NA	H3K9me3	NA	NA	E128-H3K9me3.narrowPeak	2.0929e-39	16141
hypo_cancer_BRST	62	roadmap_epigenomics	39.3952	3.70181	196	83	20	1095	1095	399	302	49922	284744	roadmap_epigenomics H3K9me3	NA	NA	H3K9me3	NA	NA	E004-H3K9me3.narrowPeak	5.38344e-39	65974
hypo_cancer_BRST	292	roadmap_epigenomics	37.5469	1.82045	689	84	83	1020	1020	396	2166	49429	282880	roadmap_epigenomics H3K9me3	NA	NA	H3K9me3	NA	NA	E023-H3K9me3.narrowPeak	3.75093e-37	224125
hypo_cancer_BRST	338	roadmap_epigenomics	37.4237	1.42272	1843	85	106	825	825	339	7449	48275	277597	roadmap_epigenomics H3K9me3	NA	NA	H3K9me3	NA	NA	E030-H3K9me3.narrowPeak	4.92308e-37	242999
hypo_cancer_BRST	661	roadmap_epigenomics	37.2932	1.14034	17606	86	142	1	142	76.3	91778	32512	193268	roadmap_epigenomics H3K27me3	NA	NA	H3K27me3	NA	NA	E080-H3K27me3.narrowPeak	6.5713e-37	290880
hypo_cancer_BRST	865	roadmap_epigenomics	36.1945	2.78008	265	87	38	1083	1083	403	544	49853	284502	roadmap_epigenomics H3K9me3	NA	NA	H3K9me3	NA	NA	E105-H3K9me3.narrowPeak	8.15361e-36	72743
hypo_cancer_BRST	592	roadmap_epigenomics	34.847	2.21708	387	88	57	1067	1067	404	997	49731	284049	roadmap_epigenomics H3K9me3	NA	NA	H3K9me3	NA	NA	E069-H3K9me3.narrowPeak	1.79388e-34	114537
hypo_cancer_BRST	9	roadmap_epigenomics	34.1671	1.3481	2310	89	116	742	742	316	9863	47808	275183	roadmap_epigenomics H3K4me1	NA	NA	H3K4me1	NA	NA	E002-H3K4me1.narrowPeak	8.48911e-34	155106
hypo_cancer_BRST	416	roadmap_epigenomics	32.4774	1.82171	591	90	82	1033	1033	402	1855	49527	283191	roadmap_epigenomics H3K9me3	NA	NA	H3K9me3	NA	NA	E042-H3K9me3.narrowPeak	4.10856e-32	78769
hypo_cancer_BRST	551	roadmap_epigenomics	31.8843	1.52838	1094	91	100	958	958	383	4102	49024	280944	roadmap_epigenomics H3K9me3	NA	NA	H3K9me3	NA	NA	E062-H3K9me3.narrowPeak	1.59217e-31	97830
hypo_cancer_BRST	971	roadmap_epigenomics	31.3793	1.19135	6373	92	135	131	135	119	31059	43745	253987	roadmap_epigenomics H3K4me1	NA	NA	H3K4me1	NA	NA	E118-H3K4me1.narrowPeak	5.03774e-31	142360
hypo_cancer_BRST	933	roadmap_epigenomics	30.6217	1.25078	3666	93	125	482	482	233	16918	46452	268128	roadmap_epigenomics H3K27me3	NA	NA	H3K27me3	NA	NA	E115-H3K27me3.narrowPeak	2.8518e-30	239992
hypo_cancer_BRST	21	roadmap_epigenomics	30.1887	1.65984	743	94	92	1011	1011	399	2561	49375	282485	roadmap_epigenomics H2BK20ac	NA	NA	H2BK20ac	NA	NA	E003-H2BK20ac.narrowPeak	7.6475e-30	71242
hypo_cancer_BRST	832	roadmap_epigenomics	29.9554	2.87223	207	95	33	1092	1092	407	411	49911	284635	roadmap_epigenomics H3K9me3	NA	NA	H3K9me3	NA	NA	E100-H3K9me3.narrowPeak	1.29493e-29	148107
hypo_cancer_BRST	799	roadmap_epigenomics	29.7883	1.21318	4834	96	133	287	287	172	23053	45284	261993	roadmap_epigenomics H3K9me3	NA	NA	H3K9me3	NA	NA	E096-H3K9me3.narrowPeak	1.88248e-29	438576
hypo_cancer_BRST	12	roadmap_epigenomics	29.5042	2.4778	261	97	44	1084	1084	408	601	49857	284445	roadmap_epigenomics H3K9me3	NA	NA	H3K9me3	NA	NA	E002-H3K9me3.narrowPeak	3.58393e-29	304999
hypo_cancer_BRST	160	roadmap_epigenomics	29.1021	1.36107	1827	98	114	831	831	348	7709	48291	277337	roadmap_epigenomics H3K9me3	NA	NA	H3K9me3	NA	NA	E008-H3K9me3.narrowPeak	8.95265e-29	210482
hypo_cancer_BRST	1069	roadmap_epigenomics	28.1468	1.21976	4273	99	131	386	386	205	20235	45845	264811	roadmap_epigenomics H3K4me1	NA	NA	H3K4me1	NA	NA	E126-H3K4me1.narrowPeak	7.99718e-28	191399
hypo_cancer_BRST	859	roadmap_epigenomics	27.7243	2.30185	282	100	53	1079	1079	411	699	49836	284347	roadmap_epigenomics H3K9me3	NA	NA	H3K9me3	NA	NA	E104-H3K9me3.narrowPeak	2.09402e-27	53846
hypo_cancer_BRST	585	roadmap_epigenomics	27.4908	1.89514	443	101	76	1056	1056	411	1335	49675	283711	roadmap_epigenomics H3K9me3	NA	NA	H3K9me3	NA	NA	E068-H3K9me3.narrowPeak	3.55015e-27	193515
hypo_cancer_BRST	656	roadmap_epigenomics	26.922	1.24562	3300	102	128	552	552	261	15266	46818	269780	roadmap_epigenomics H3K9me3	NA	NA	H3K9me3	NA	NA	E079-H3K9me3.narrowPeak	1.3022e-26	258284
hypo_cancer_BRST	194	roadmap_epigenomics	26.6739	1.15522	8154	103	138	44	138	95	41043	41964	244003	roadmap_epigenomics H3K4me1	NA	NA	H3K4me1	NA	NA	E013-H3K4me1.narrowPeak	2.28351e-26	275073
hypo_cancer_BRST	871	roadmap_epigenomics	25.9917	1.60778	715	104	94	1017	1017	405	2543	49403	282503	roadmap_epigenomics H3K9me3	NA	NA	H3K9me3	NA	NA	E106-H3K9me3.narrowPeak	1.08779e-25	167413
hypo_cancer_BRST	177	roadmap_epigenomics	25.926	1.37061	1545	105	112	876	876	364	6465	48573	278581	roadmap_epigenomics H3K9me3	NA	NA	H3K9me3	NA	NA	E010-H3K9me3.narrowPeak	1.25353e-25	226169
hypo_cancer_BRST	929	roadmap_epigenomics	25.8346	1.67538	610	106	91	1030	1030	409	2081	49508	282965	roadmap_epigenomics H3K9me3	NA	NA	H3K9me3	NA	NA	E114-H3K9me3.narrowPeak	1.5326e-25	103284
hypo_cancer_BRST	85	roadmap_epigenomics	25.7243	1.23025	3535	107	129	507	507	248	16561	46583	268485	roadmap_epigenomics H3K9me3	NA	NA	H3K9me3	NA	NA	E005-H3K9me3.narrowPeak	1.95729e-25	287170
hypo_cancer_BRST	578	roadmap_epigenomics	23.7134	2.12982	283	108	64	1078	1078	417	758	49835	284288	roadmap_epigenomics H3K9me3	NA	NA	H3K9me3	NA	NA	E067-H3K9me3.narrowPeak	1.98839e-23	97798
hypo_cancer_BRST	443	roadmap_epigenomics	23.0714	1.34536	1533	109	117	878	878	368	6532	48585	278514	roadmap_epigenomics H3K9me3	NA	NA	H3K9me3	NA	NA	E046-H3K9me3.narrowPeak	8.64034e-23	220175
hypo_cancer_BRST	227	roadmap_epigenomics	22.7908	1.21701	3447	110	132	527	527	256	16309	46671	268737	roadmap_epigenomics H2BK20ac	NA	NA	H2BK20ac	NA	NA	E017-H2BK20ac.narrowPeak	1.63362e-22	200940
hypo_cancer_BRST	924	roadmap_epigenomics	22.5112	1.14522	7609	111	140	67	140	106	38529	42509	246517	roadmap_epigenomics H3K4me1	NA	NA	H3K4me1	NA	NA	E114-H3K4me1.narrowPeak	3.08185e-22	202055
hypo_cancer_BRST	906	roadmap_epigenomics	22.4052	2.53351	188	112	42	1097	1097	417	423	49930	284623	roadmap_epigenomics H3K9me3	NA	NA	H3K9me3	NA	NA	E111-H3K9me3.narrowPeak	3.8988e-22	69945
hypo_cancer_BRST	428	roadmap_epigenomics	21.3597	1.50742	761	113	101	1007	1007	407	2886	49357	282160	roadmap_epigenomics H3K9me3	NA	NA	H3K9me3	NA	NA	E044-H3K9me3.narrowPeak	4.29085e-21	145163
hypo_cancer_BRST	311	roadmap_epigenomics	21.08	1.14565	6972	114	139	99	139	117	35236	43146	249810	roadmap_epigenomics H3K27me3	NA	NA	H3K27me3	NA	NA	E027-H3K27me3.narrowPeak	8.09924e-21	319603
hypo_cancer_BRST	808	roadmap_epigenomics	19.2835	1.4015	986	115	108	978	978	400	4024	49132	281022	roadmap_epigenomics H3K9me3	NA	NA	H3K9me3	NA	NA	E097-H3K9me3.narrowPeak	5.02498e-19	165956
hypo_cancer_BRST	385	roadmap_epigenomics	18.8878	2.30435	188	116	52	1097	1097	422	465	49930	284581	roadmap_epigenomics H3K9me3	NA	NA	H3K9me3	NA	NA	E037-H3K9me3.narrowPeak	1.23901e-18	66279
hypo_cancer_BRST	171	roadmap_epigenomics	18.4337	1.31296	1420	117	119	901	901	379	6193	48698	278853	roadmap_epigenomics H3K9me3	NA	NA	H3K9me3	NA	NA	E009-H3K9me3.narrowPeak	3.49482e-18	190233
hypo_cancer_BRST	714	roadmap_epigenomics	15.743	1.24849	1784	118	126	838	838	361	8185	48334	276861	roadmap_epigenomics H3K4me1	NA	NA	H3K4me1	NA	NA	E086-H3K4me1.narrowPeak	1.6998e-15	91728
hypo_cancer_BRST	562	roadmap_epigenomics	14.6035	1.27062	1413	119	123	903	903	382	6363	48705	278683	roadmap_epigenomics H3K4me1	NA	NA	H3K4me1	NA	NA	E065-H3K4me1.narrowPeak	2.32395e-14	190853
hypo_cancer_BRST	181	roadmap_epigenomics	14.3094	1.11177	7633	120	148	66	148	111	39656	42485	245390	roadmap_epigenomics H3K4me1	NA	NA	H3K4me1	NA	NA	E011-H3K4me1.narrowPeak	4.53711e-14	274859
hypo_cancer_BRST	404	roadmap_epigenomics	13.8871	1.77497	260	121	85	1085	1085	430	835	49858	284211	roadmap_epigenomics H3K9me3	NA	NA	H3K9me3	NA	NA	E040-H3K9me3.narrowPeak	1.18958e-13	108299
hypo_cancer_BRST	374	roadmap_epigenomics	13.2466	1.53755	417	122	99	1063	1063	428	1547	49701	283499	roadmap_epigenomics H3K9me3	NA	NA	H3K9me3	NA	NA	E035-H3K9me3.narrowPeak	5.15688e-13	112904
hypo_cancer_BRST	456	roadmap_epigenomics	12.7755	1.96969	177	123	73	1100	1100	432	512	49941	284534	roadmap_epigenomics H3K9me3	NA	NA	H3K9me3	NA	NA	E048-H3K9me3.narrowPeak	1.51337e-12	50842
hypo_cancer_BRST	665	roadmap_epigenomics	12.7151	1.13568	4379	124	143	367	367	211	22162	45739	262884	roadmap_epigenomics H3K9me3	NA	NA	H3K9me3	NA	NA	E080-H3K9me3.narrowPeak	1.72506e-12	218574
hypo_cancer_BRST	853	roadmap_epigenomics	12.6438	1.37809	687	125	110	1021	1021	419	2846	49431	282200	roadmap_epigenomics H3K9me3	NA	NA	H3K9me3	NA	NA	E103-H3K9me3.narrowPeak	2.01672e-12	101060
hypo_cancer_BRST	450	roadmap_epigenomics	12.3114	1.60031	327	126	95	1072	1072	431	1165	49791	283881	roadmap_epigenomics H3K9me3	NA	NA	H3K9me3	NA	NA	E047-H3K9me3.narrowPeak	4.30126e-12	66687
hypo_cancer_BRST	410	roadmap_epigenomics	11.8629	1.58636	325	127	96	1073	1073	432	1168	49793	283878	roadmap_epigenomics H3K9me3	NA	NA	H3K9me3	NA	NA	E041-H3K9me3.narrowPeak	1.19854e-11	98994
hypo_cancer_BRST	1074	roadmap_epigenomics	11.2485	2.56939	88	128	41	1105	1105	425	195	50030	284851	roadmap_epigenomics H3K9me3	NA	NA	H3K9me3	NA	NA	E126-H3K9me3.narrowPeak	4.89359e-11	12156
hypo_cancer_BRST	392	roadmap_epigenomics	10.5695	1.87222	165	129	79	1101	1101	436	502	49953	284544	roadmap_epigenomics H3K9me3	NA	NA	H3K9me3	NA	NA	E038-H3K9me3.narrowPeak	2.31861e-10	43438
hypo_cancer_BRST	422	roadmap_epigenomics	10.5571	1.37042	582	130	113	1036	1036	426	2423	49536	282623	roadmap_epigenomics H3K9me3	NA	NA	H3K9me3	NA	NA	E043-H3K9me3.narrowPeak	2.36731e-10	129642
hypo_cancer_BRST	286	roadmap_epigenomics	10.2789	1.12345	4105	131	146	406	406	228	20971	46013	264075	roadmap_epigenomics H3K9me3	NA	NA	H3K9me3	NA	NA	E022-H3K9me3.narrowPeak	4.45844e-10	207595
hypo_cancer_BRST	398	roadmap_epigenomics	10.1194	1.36101	579	132	115	1037	1037	428	2427	49539	282619	roadmap_epigenomics H3K9me3	NA	NA	H3K9me3	NA	NA	E039-H3K9me3.narrowPeak	6.38814e-10	85141
hypo_cancer_BRST	724	roadmap_epigenomics	8.95121	1.98211	118	133	71	1103	1103	436	339	50000	284707	roadmap_epigenomics H3K9me3	NA	NA	H3K9me3	NA	NA	E087-H3K9me3.narrowPeak	9.33816e-09	39512
hypo_cancer_BRST	434	roadmap_epigenomics	8.85208	1.47656	321	134	104	1074	1074	437	1239	49797	283807	roadmap_epigenomics H3K9me3	NA	NA	H3K9me3	NA	NA	E045-H3K9me3.narrowPeak	1.16451e-08	83840
hypo_cancer_BRST	940	roadmap_epigenomics	8.37758	1.22809	1022	135	130	974	974	413	4751	49096	280295	roadmap_epigenomics H3K9me3	NA	NA	H3K9me3	NA	NA	E115-H3K9me3.narrowPeak	3.44677e-08	191936
hypo_cancer_BRST	855	roadmap_epigenomics	7.12859	1.54716	204	136	98	1093	1093	442	751	49914	284295	roadmap_epigenomics H3K27me3	NA	NA	H3K27me3	NA	NA	E104-H3K27me3.narrowPeak	6.07014e-07	18469
hypo_cancer_BRST	861	roadmap_epigenomics	6.93234	1.09649	4175	137	151	397	397	228	21816	45943	263230	roadmap_epigenomics H3K27me3	NA	NA	H3K27me3	NA	NA	E105-H3K27me3.narrowPeak	9.46811e-07	139774
hypo_cancer_BRST	360	roadmap_epigenomics	5.48974	2.22495	52	138	56	1109	1109	434	133	50066	284913	roadmap_epigenomics H3K9me3	NA	NA	H3K9me3	NA	NA	E033-H3K9me3.narrowPeak	2.60439e-05	37488
hypo_cancer_BRST	717	roadmap_epigenomics	5.41857	1.90566	74	139	75	1107	1107	440	221	50044	284825	roadmap_epigenomics H3K9me3	NA	NA	H3K9me3	NA	NA	E086-H3K9me3.narrowPeak	3.04604e-05	29188
hypo_cancer_BRST	893	roadmap_epigenomics	5.05436	1.27017	422	140	124	1061	1061	442	1893	49696	283153	roadmap_epigenomics H3K9me3	NA	NA	H3K9me3	NA	NA	E109-H3K9me3.narrowPeak	6.99583e-05	103109
hypo_cancer_BRST	1000	roadmap_epigenomics	4.71713	1.3737	227	141	111	1088	1088	447	941	49891	284105	roadmap_epigenomics H3K9me3	NA	NA	H3K9me3	NA	NA	E120-H3K9me3.narrowPeak	0.000150999	18065
hypo_cancer_BRST	93	roadmap_epigenomics	4.33079	1.10046	2127	142	150	774	774	355	11036	47991	274010	roadmap_epigenomics H2AK5ac	NA	NA	H2AK5ac	NA	NA	E006-H2AK5ac.narrowPeak	0.000364958	168841
hypo_cancer_BRST	17	roadmap_epigenomics	3.87602	1.14232	952	143	141	983	983	422	4751	49166	280295	roadmap_epigenomics H2AK5ac	NA	NA	H2AK5ac	NA	NA	E003-H2AK5ac.narrowPeak	0.00103267	102315
hypo_cancer_BRST	1005	roadmap_epigenomics	3.66832	1.05161	6776	144	154	106	154	135	36892	43342	248154	roadmap_epigenomics H3K27me3	NA	NA	H3K27me3	NA	NA	E121-H3K27me3.narrowPeak	0.00165441	349417
hypo_cancer_BRST	1086	roadmap_epigenomics	3.50244	1.17578	569	145	136	1038	1038	440	2757	49549	282289	roadmap_epigenomics H3K9me1	NA	NA	H3K9me1	NA	NA	E127-H3K9me1.narrowPeak	0.00240721	49796
hypo_cancer_BRST	813	roadmap_epigenomics	3.34123	1.27262	249	146	122	1086	1086	451	1114	49869	283932	roadmap_epigenomics H3K27me3	NA	NA	H3K27me3	NA	NA	E098-H3K27me3.narrowPeak	0.00346529	34340
hypo_cancer_BRST	300	roadmap_epigenomics	2.62449	1.03637	9087	147	156	25	156	109	50188	41031	234858	roadmap_epigenomics H3K4me1	NA	NA	H3K4me1	NA	NA	E025-H3K4me1.narrowPeak	0.0179272	312597
hypo_cancer_BRST	275	roadmap_epigenomics	2.61338	1.05424	3690	148	153	476	476	259	19983	46428	265063	roadmap_epigenomics H3K4me1	NA	NA	H3K4me1	NA	NA	E021-H3K4me1.narrowPeak	0.0182676	187305
hypo_cancer_BRST	686	roadmap_epigenomics	2.45438	1.12079	704	149	147	1018	1018	438	3578	49414	281468	roadmap_epigenomics H3K36me3	NA	NA	H3K36me3	NA	NA	E083-H3K36me3.narrowPeak	0.0261671	221184
hypo_cancer_BRST	1024	roadmap_epigenomics	2.39763	1.28266	151	150	121	1102	1102	458	670	49967	284376	roadmap_epigenomics H3K9me1	NA	NA	H3K9me1	NA	NA	E122-H3K9me1.narrowPeak	0.0296209	25444
hypo_cancer_BRST	379	roadmap_epigenomics	2.25239	1.07144	1701	151	152	854	854	386	9050	48417	275996	roadmap_epigenomics H3K9me3	NA	NA	H3K9me3	NA	NA	E036-H3K9me3.narrowPeak	0.0411112	237844
hypo_cancer_BRST	46	roadmap_epigenomics	2.08223	1.13565	449	152	144	1055	1055	450	2251	49669	282795	roadmap_epigenomics H2AK5ac	NA	NA	H2AK5ac	NA	NA	E004-H2AK5ac.narrowPeak	0.0604299	52936
hypo_cancer_BRST	1026	roadmap_epigenomics	1.93536	1.16833	273	153	137	1081	1081	457	1330	49845	283716	roadmap_epigenomics H4K20me1	NA	NA	H4K20me1	NA	NA	E122-H4K20me1.narrowPeak	0.0841916	49463
hypo_cancer_BRST	298	roadmap_epigenomics	1.79478	1.02895	7994	154	158	54	158	122	44386	42124	240660	roadmap_epigenomics H3K27me3	NA	NA	H3K27me3	NA	NA	E025-H3K27me3.narrowPeak	0.115618	300328
hypo_cancer_BRST	959	roadmap_epigenomics	1.67301	1.02883	7075	155	159	93	159	136	39267	43043	245779	roadmap_epigenomics H3K4me1	NA	NA	H3K4me1	NA	NA	E117-H3K4me1.narrowPeak	0.152049	156440
hypo_cancer_BRST	631	roadmap_epigenomics	0.952896	1.03801	1333	156	155	919	919	410	7311	48785	277735	roadmap_epigenomics H3K9me3	NA	NA	H3K9me3	NA	NA	E075-H3K9me3.narrowPeak	0.793054	149879
hypo_cancer_BRST	74	roadmap_epigenomics	0.860934	1.12407	115	157	145	1104	1104	469	582	50003	284464	roadmap_epigenomics H3K23ac	NA	NA	H3K23ac	NA	NA	E005-H3K23ac.narrowPeak	0.973844	26232
hypo_cancer_BRST	8	roadmap_epigenomics	0.553876	1.03022	494	158	157	1045	1045	453	2728	49624	282318	roadmap_epigenomics H3K36me3	NA	NA	H3K36me3	NA	NA	E002-H3K36me3.narrowPeak	1	284665
hypo_cancer_BRST	54	roadmap_epigenomics	0.548275	1.10303	51	159	149	1110	1110	473	263	50067	284783	roadmap_epigenomics H3K36me3	NA	NA	H3K36me3	NA	NA	E004-H3K36me3.narrowPeak	1	16192
hypo_cancer_BRST	18	roadmap_epigenomics	0.439461	1.01387	838	160	161	991	991	437	4702	49280	280344	roadmap_epigenomics H2BK120ac	NA	NA	H2BK120ac	NA	NA	E003-H2BK120ac.narrowPeak	1	62852
hypo_cancer_BRST	1039	roadmap_epigenomics	0.400901	1.00716	1758	161	164	842	842	389	9930	48360	275116	roadmap_epigenomics H4K20me1	NA	NA	H4K20me1	NA	NA	E123-H4K20me1.narrowPeak	1	56092
hypo_cancer_BRST	321	roadmap_epigenomics	0.390883	1.00655	1743	162	165	846	846	391	9851	48375	275195	roadmap_epigenomics H3K36me3	NA	NA	H3K36me3	NA	NA	E028-H3K36me3.narrowPeak	1	214706
[truncated: 5,388 more rows]

## Sheet: hypermethylated probes aging
userSet	dbSet	collection	pValueLog	OddsRatio	support	rnkPV	rnkLO	rnkSup	maxRnk	meanRnk	b	c	d	description	cellType	tissue	antibody	treatment	dataSource	filename	qValue	size
[truncated: 5,550 more rows]

## Sheet: hypomethylated probes aging
userSet	dbSet	collection	pValueLog	OddsRatio	support	rnkPV	rnkLO	rnkSup	maxRnk	meanRnk	b	c	d	description	cellType	tissue	antibody	treatment	dataSource	filename	qValue	size
[truncated: 5,550 more rows]

[truncated: 4 more sheets: hypermethylated probes cancer LUNG, hypomethylated probes cancer LUNG, hypermethylated probes aging BLOOD, hypomethylated probes aging BLOOD]
