# Supplementary material for: Distinct chromatin signatures of DNA hypomethylation in aging and cancer
Source: Aging Cell. 2018 Mar 5;17(3):e12744. doi: 10.1111/acel.12744 (PMC5946083; doi:10.1111/acel.12744)
Supplement: Supplementary file 10 [file ACEL-17-e12744-s010.xls]

## Sheet: Additional analyses
		LUNG					BLOOD
	Total samples	490					656
		Normal		Tumor			Normal
	Group	32		458			656
	Source	TCGA		TCGA			GSE40279
Cancer	Total Samples	490					-
		Normal		Tumor			-		-
	Samples group	32		458			-		-
	Age mean	64.6		65.1			-		-
	Age range	42-86		33-88			-		-
	Gender (M,F)	17	15	214	244		-	-	-	-
	DMPs Total	70712					-
	DMPs hyper	35267					-
	DMPs hypo	35445					-
Aging	Total Samples	32					59
		Young		Old			Young		Old
	Samples group	16		16			30		29
	Age mean	55.4		73.8			30.3		90.4
	Age range	42-64		65-86			19-37		87-101
	Gender (M,F)	11	5	6	10		18	12	16	13
	DMPs Total	-					2200
	DMPs hyper	-					887
	DMPs hypo	-					1313

## Sheet: LUNG
num	sampleID	cohort	primary_disease	age_at_initial_pathologic_diagnosis	gender	pathologic_M	pathologic_N	pathologic_T	pathologic_stage	sample_type	GENOMIC_ID_TCGA_LUAD_hMethyl450	Used_for_normal_age_comparisons	normal_age_group	Used_for_cancer_vs_normal_comparisons	Cancer_vs_normal_group	Used_for_cancer_age_comparisons	cancer_age_group
1	TCGA-05-4384-01	TCGA Lung Adenocarcinoma (LUAD)	lung adenocarcinoma	66	MALE	M0	N2	T2	Stage IIIA	Primary Tumor	TCGA-05-4384-01A-01D-1756-05	FALSE	NA	TRUE	Primary Tumor	FALSE	NA
2	TCGA-05-4390-01	TCGA Lung Adenocarcinoma (LUAD)	lung adenocarcinoma	58	FEMALE	M0	N0	T2	Stage IB	Primary Tumor	TCGA-05-4390-01A-02D-1756-05	FALSE	NA	TRUE	Primary Tumor	FALSE	NA
3	TCGA-05-4396-01	TCGA Lung Adenocarcinoma (LUAD)	lung adenocarcinoma	76	MALE	M0	N1	T4	Stage IIIB	Primary Tumor	TCGA-05-4396-01A-21D-1856-05	FALSE	NA	TRUE	Primary Tumor	FALSE	NA
4	TCGA-05-4405-01	TCGA Lung Adenocarcinoma (LUAD)	lung adenocarcinoma	74	FEMALE	M0	N0	T2	Stage IB	Primary Tumor	TCGA-05-4405-01A-21D-1856-05	FALSE	NA	TRUE	Primary Tumor	FALSE	NA
5	TCGA-05-4410-01	TCGA Lung Adenocarcinoma (LUAD)	lung adenocarcinoma	62	MALE	M0	N0	T2	Stage IB	Primary Tumor	TCGA-05-4410-01A-21D-1856-05	FALSE	NA	TRUE	Primary Tumor	FALSE	NA
6	TCGA-05-4415-01	TCGA Lung Adenocarcinoma (LUAD)	lung adenocarcinoma	57	MALE	M0	N2	T4	Stage IIIB	Primary Tumor	TCGA-05-4415-01A-22D-1856-05	FALSE	NA	TRUE	Primary Tumor	FALSE	NA
7	TCGA-05-4417-01	TCGA Lung Adenocarcinoma (LUAD)	lung adenocarcinoma	51	FEMALE	M0	N0	T2	Stage IB	Primary Tumor	TCGA-05-4417-01A-22D-1856-05	FALSE	NA	TRUE	Primary Tumor	FALSE	NA
8	TCGA-05-4424-01	TCGA Lung Adenocarcinoma (LUAD)	lung adenocarcinoma	70	MALE	M0	N0	T3	Stage IIB	Primary Tumor	TCGA-05-4424-01A-22D-1856-05	FALSE	NA	TRUE	Primary Tumor	FALSE	NA
9	TCGA-05-4425-01	TCGA Lung Adenocarcinoma (LUAD)	lung adenocarcinoma	70	FEMALE	M1	N0	T2	Stage IV	Primary Tumor	TCGA-05-4425-01A-01D-1756-05	FALSE	NA	TRUE	Primary Tumor	FALSE	NA
10	TCGA-05-4427-01	TCGA Lung Adenocarcinoma (LUAD)	lung adenocarcinoma	65	FEMALE	M0	N1	T2	Stage IIB	Primary Tumor	TCGA-05-4427-01A-21D-1856-05	FALSE	NA	TRUE	Primary Tumor	FALSE	NA
11	TCGA-05-4433-01	TCGA Lung Adenocarcinoma (LUAD)	lung adenocarcinoma	82	MALE	M0	N0	T2	Stage IB	Primary Tumor	TCGA-05-4433-01A-22D-1856-05	FALSE	NA	TRUE	Primary Tumor	FALSE	NA
12	TCGA-05-5420-01	TCGA Lung Adenocarcinoma (LUAD)	lung adenocarcinoma	67	MALE	M0	N2	T2	Stage IIIA	Primary Tumor	TCGA-05-5420-01A-01D-1626-05	FALSE	NA	TRUE	Primary Tumor	FALSE	NA
13	TCGA-05-5420-11	TCGA Lung Adenocarcinoma (LUAD)	lung adenocarcinoma	67	MALE	M0	N2	T2	Stage IIIA	Solid Tissue Normal	TCGA-05-5420-11A-01D-1626-05	TRUE	OLD	TRUE	Solid Tissue Normal	FALSE	NA
14	TCGA-05-5423-01	TCGA Lung Adenocarcinoma (LUAD)	lung adenocarcinoma	65	MALE	M0	N1	T2	Stage IIB	Primary Tumor	TCGA-05-5423-01A-01D-1626-05	FALSE	NA	TRUE	Primary Tumor	FALSE	NA
15	TCGA-05-5425-01	TCGA Lung Adenocarcinoma (LUAD)	lung adenocarcinoma	68	MALE	M0	N1	T2b	Stage IIB	Primary Tumor	TCGA-05-5425-01A-02D-1626-05	FALSE	NA	TRUE	Primary Tumor	FALSE	NA
16	TCGA-05-5428-01	TCGA Lung Adenocarcinoma (LUAD)	lung adenocarcinoma	57	MALE	M0	N1	T1b	Stage IIA	Primary Tumor	TCGA-05-5428-01A-01D-1626-05	FALSE	NA	TRUE	Primary Tumor	FALSE	NA
17	TCGA-05-5429-01	TCGA Lung Adenocarcinoma (LUAD)	lung adenocarcinoma	60	MALE	M0	N2	T3	Stage IIIA	Primary Tumor	TCGA-05-5429-01A-01D-1626-05	FALSE	NA	TRUE	Primary Tumor	FALSE	NA
18	TCGA-05-5715-01	TCGA Lung Adenocarcinoma (LUAD)	lung adenocarcinoma	69	FEMALE	M0	N0	T2a	Stage IB	Primary Tumor	TCGA-05-5715-01A-01D-1626-05	FALSE	NA	TRUE	Primary Tumor	FALSE	NA
19	TCGA-35-5375-01	TCGA Lung Adenocarcinoma (LUAD)	lung adenocarcinoma	61	MALE	M0	N2	T2	Stage IIIA	Primary Tumor	TCGA-35-5375-01A-01D-1626-05	FALSE	NA	TRUE	Primary Tumor	FALSE	NA
20	TCGA-38-4631-01	TCGA Lung Adenocarcinoma (LUAD)	lung adenocarcinoma	72	FEMALE	M0	N0	T2	Stage IB	Primary Tumor	TCGA-38-4631-01A-01D-1756-05	FALSE	NA	TRUE	Primary Tumor	FALSE	NA
21	TCGA-38-4631-11	TCGA Lung Adenocarcinoma (LUAD)	lung adenocarcinoma	72	FEMALE	M0	N0	T2	Stage IB	Solid Tissue Normal	TCGA-38-4631-11A-01D-1756-05	TRUE	OLD	TRUE	Solid Tissue Normal	FALSE	NA
22	TCGA-38-4632-01	TCGA Lung Adenocarcinoma (LUAD)	lung adenocarcinoma	42	MALE	M1	N1	T2	Stage IV	Primary Tumor	TCGA-38-4632-01A-01D-1756-05	FALSE	NA	TRUE	Primary Tumor	FALSE	NA
23	TCGA-38-4632-11	TCGA Lung Adenocarcinoma (LUAD)	lung adenocarcinoma	42	MALE	M1	N1	T2	Stage IV	Solid Tissue Normal	TCGA-38-4632-11A-01D-1756-05	TRUE	YOUNG	TRUE	Solid Tissue Normal	FALSE	NA
24	TCGA-38-6178-01	TCGA Lung Adenocarcinoma (LUAD)	lung adenocarcinoma	70	FEMALE		N2	T2b	Stage IIIA	Primary Tumor	TCGA-38-6178-01A-11D-1756-05	FALSE	NA	TRUE	Primary Tumor	FALSE	NA
25	TCGA-38-7271-01	TCGA Lung Adenocarcinoma (LUAD)	lung adenocarcinoma	72	FEMALE	M0	N0	T1	Stage IA	Primary Tumor	TCGA-38-7271-01A-11D-2037-05	FALSE	NA	TRUE	Primary Tumor	FALSE	NA
26	TCGA-38-A44F-01	TCGA Lung Adenocarcinoma (LUAD)	lung adenocarcinoma	80	MALE	M0	N0	T2a	Stage IB	Primary Tumor	TCGA-38-A44F-01A-11D-A24I-05	FALSE	NA	TRUE	Primary Tumor	FALSE	NA
27	TCGA-44-2655-11	TCGA Lung Adenocarcinoma (LUAD)	lung adenocarcinoma	65	FEMALE	M0	N0	T1	Stage IA	Solid Tissue Normal	TCGA-44-2655-11A-01D-1551-05	TRUE	OLD	TRUE	Solid Tissue Normal	FALSE	NA
28	TCGA-44-2656-01	TCGA Lung Adenocarcinoma (LUAD)	lung adenocarcinoma	59	MALE	M0	N0	T2	Stage IB	Primary Tumor	TCGA-44-2656-01A-02D-A276-05,TCGA-44-2656-01B-06D-A276-05	FALSE	NA	TRUE	Primary Tumor	FALSE	NA
29	TCGA-44-2656-11	TCGA Lung Adenocarcinoma (LUAD)	lung adenocarcinoma	59	MALE	M0	N0	T2	Stage IB	Solid Tissue Normal	TCGA-44-2656-11A-01D-1551-05	TRUE	YOUNG	TRUE	Solid Tissue Normal	FALSE	NA
30	TCGA-44-2659-11	TCGA Lung Adenocarcinoma (LUAD)	lung adenocarcinoma	65	FEMALE	M0	N1	T1	Stage IIB	Solid Tissue Normal	TCGA-44-2659-11A-01D-1551-05	TRUE	OLD	TRUE	Solid Tissue Normal	FALSE	NA
31	TCGA-44-2662-11	TCGA Lung Adenocarcinoma (LUAD)	lung adenocarcinoma	65	MALE	M0	N0	T2	Stage IB	Solid Tissue Normal	TCGA-44-2662-11A-01D-1551-05	TRUE	OLD	TRUE	Solid Tissue Normal	FALSE	NA
32	TCGA-44-2665-01	TCGA Lung Adenocarcinoma (LUAD)	lung adenocarcinoma	55	FEMALE	M0	N1	T2	Stage IIB	Primary Tumor	TCGA-44-2665-01B-06D-A276-05,TCGA-44-2665-01A-01D-A276-05	FALSE	NA	TRUE	Primary Tumor	FALSE	NA
33	TCGA-44-2665-11	TCGA Lung Adenocarcinoma (LUAD)	lung adenocarcinoma	55	FEMALE	M0	N1	T2	Stage IIB	Solid Tissue Normal	TCGA-44-2665-11A-01D-1551-05	TRUE	YOUNG	TRUE	Solid Tissue Normal	FALSE	NA
34	TCGA-44-2666-01	TCGA Lung Adenocarcinoma (LUAD)	lung adenocarcinoma	43	MALE	M0	N0	T2	Stage IB	Primary Tumor	TCGA-44-2666-01B-02D-A276-05,TCGA-44-2666-01A-01D-A276-05	FALSE	NA	TRUE	Primary Tumor	FALSE	NA
35	TCGA-44-2668-01	TCGA Lung Adenocarcinoma (LUAD)	lung adenocarcinoma	51	MALE	M0	N0	T2	Stage IB	Primary Tumor	TCGA-44-2668-01B-02D-A276-05,TCGA-44-2668-01A-01D-A276-05	FALSE	NA	TRUE	Primary Tumor	FALSE	NA
36	TCGA-44-2668-11	TCGA Lung Adenocarcinoma (LUAD)	lung adenocarcinoma	51	MALE	M0	N0	T2	Stage IB	Solid Tissue Normal	TCGA-44-2668-11A-01D-1551-05	TRUE	YOUNG	TRUE	Solid Tissue Normal	FALSE	NA
37	TCGA-44-3917-01	TCGA Lung Adenocarcinoma (LUAD)	lung adenocarcinoma	33	FEMALE	M0	N0	T2	Stage IB	Primary Tumor	TCGA-44-3917-01B-02D-A276-05,TCGA-44-3917-01A-01D-A276-05	FALSE	NA	TRUE	Primary Tumor	FALSE	NA
38	TCGA-44-3918-01	TCGA Lung Adenocarcinoma (LUAD)	lung adenocarcinoma	60	FEMALE	M0	N0	T1	Stage IA	Primary Tumor	TCGA-44-3918-01B-02D-A276-05,TCGA-44-3918-01A-01D-A276-05	FALSE	NA	TRUE	Primary Tumor	FALSE	NA
39	TCGA-44-4112-01	TCGA Lung Adenocarcinoma (LUAD)	lung adenocarcinoma	60	FEMALE	M0	N0	T2a	Stage IB	Primary Tumor	TCGA-44-4112-01B-06D-A276-05,TCGA-44-4112-01A-01D-A276-05	FALSE	NA	TRUE	Primary Tumor	FALSE	NA
40	TCGA-44-5643-01	TCGA Lung Adenocarcinoma (LUAD)	lung adenocarcinoma	53	MALE	M0	N2	T2b	Stage IIIA	Primary Tumor	TCGA-44-5643-01A-01D-1626-05	FALSE	NA	TRUE	Primary Tumor	FALSE	NA
41	TCGA-44-5643-11	TCGA Lung Adenocarcinoma (LUAD)	lung adenocarcinoma	53	MALE	M0	N2	T2b	Stage IIIA	Solid Tissue Normal	TCGA-44-5643-11A-01D-1626-05	TRUE	YOUNG	TRUE	Solid Tissue Normal	FALSE	NA
42	TCGA-44-5644-01	TCGA Lung Adenocarcinoma (LUAD)	lung adenocarcinoma	51	FEMALE		N0	T2a	Stage IB	Primary Tumor	TCGA-44-5644-01A-21D-2037-05	FALSE	NA	TRUE	Primary Tumor	FALSE	NA
43	TCGA-44-5645-01	TCGA Lung Adenocarcinoma (LUAD)	lung adenocarcinoma	61	FEMALE		NX	T1	Stage IA	Primary Tumor	TCGA-44-5645-01B-04D-A276-05,TCGA-44-5645-01A-01D-A276-05,TCGA-44-5645-01A-01D-1626-05	FALSE	NA	TRUE	Primary Tumor	FALSE	NA
44	TCGA-44-5645-11	TCGA Lung Adenocarcinoma (LUAD)	lung adenocarcinoma	61	FEMALE		NX	T1	Stage IA	Solid Tissue Normal	TCGA-44-5645-11A-01D-1626-05	TRUE	YOUNG	TRUE	Solid Tissue Normal	FALSE	NA
45	TCGA-44-6144-01	TCGA Lung Adenocarcinoma (LUAD)	lung adenocarcinoma	58	MALE	M0	N0	T1a	Stage IA	Primary Tumor	TCGA-44-6144-01A-11D-1756-05	FALSE	NA	TRUE	Primary Tumor	FALSE	NA
46	TCGA-44-6144-11	TCGA Lung Adenocarcinoma (LUAD)	lung adenocarcinoma	58	MALE	M0	N0	T1a	Stage IA	Solid Tissue Normal	TCGA-44-6144-11A-01D-1756-05	TRUE	YOUNG	TRUE	Solid Tissue Normal	FALSE	NA
47	TCGA-44-6145-01	TCGA Lung Adenocarcinoma (LUAD)	lung adenocarcinoma	62	FEMALE	M0	N0	T1	Stage IA	Primary Tumor	TCGA-44-6145-01A-11D-1756-05	FALSE	NA	TRUE	Primary Tumor	FALSE	NA
48	TCGA-44-6145-11	TCGA Lung Adenocarcinoma (LUAD)	lung adenocarcinoma	62	FEMALE	M0	N0	T1	Stage IA	Solid Tissue Normal	TCGA-44-6145-11A-01D-1756-05	TRUE	YOUNG	TRUE	Solid Tissue Normal	FALSE	NA
49	TCGA-44-6146-01	TCGA Lung Adenocarcinoma (LUAD)	lung adenocarcinoma	64	MALE	M0	N0	T3	Stage IIB	Primary Tumor	TCGA-44-6146-01A-11D-1756-05,TCGA-44-6146-01A-11D-A276-05,TCGA-44-6146-01B-04D-A276-05	FALSE	NA	TRUE	Primary Tumor	FALSE	NA
50	TCGA-44-6146-11	TCGA Lung Adenocarcinoma (LUAD)	lung adenocarcinoma	64	MALE	M0	N0	T3	Stage IIB	Solid Tissue Normal	TCGA-44-6146-11A-01D-1756-05	TRUE	YOUNG	TRUE	Solid Tissue Normal	FALSE	NA
51	TCGA-44-6147-01	TCGA Lung Adenocarcinoma (LUAD)	lung adenocarcinoma	67	FEMALE	M0	NX	T1b	Stage IA	Primary Tumor	TCGA-44-6147-01A-11D-1756-05,TCGA-44-6147-01B-06D-A276-05,TCGA-44-6147-01A-11D-A276-05	FALSE	NA	TRUE	Primary Tumor	FALSE	NA
52	TCGA-44-6147-11	TCGA Lung Adenocarcinoma (LUAD)	lung adenocarcinoma	67	FEMALE	M0	NX	T1b	Stage IA	Solid Tissue Normal	TCGA-44-6147-11A-01D-1756-05	TRUE	OLD	TRUE	Solid Tissue Normal	FALSE	NA
53	TCGA-44-6148-01	TCGA Lung Adenocarcinoma (LUAD)	lung adenocarcinoma	60	MALE	M0	N0	T1b	Stage IA	Primary Tumor	TCGA-44-6148-01A-11D-1756-05	FALSE	NA	TRUE	Primary Tumor	FALSE	NA
54	TCGA-44-6148-11	TCGA Lung Adenocarcinoma (LUAD)	lung adenocarcinoma	60	MALE	M0	N0	T1b	Stage IA	Solid Tissue Normal	TCGA-44-6148-11A-01D-1756-05	TRUE	YOUNG	TRUE	Solid Tissue Normal	FALSE	NA
55	TCGA-44-6774-01	TCGA Lung Adenocarcinoma (LUAD)	lung adenocarcinoma	56	FEMALE	M0	N2	T1	Stage IIIA	Primary Tumor	TCGA-44-6774-01A-21D-1856-05	FALSE	NA	TRUE	Primary Tumor	FALSE	NA
56	TCGA-44-6775-01	TCGA Lung Adenocarcinoma (LUAD)	lung adenocarcinoma	72	FEMALE	MX	N0	T2a	Stage IB	Primary Tumor	TCGA-44-6775-01A-11D-1856-05,TCGA-44-6775-01A-11D-A276-05,TCGA-44-6775-01C-02D-A276-05	FALSE	NA	TRUE	Primary Tumor	FALSE	NA
57	TCGA-44-6776-01	TCGA Lung Adenocarcinoma (LUAD)	lung adenocarcinoma	60	FEMALE	MX	N0	T1	Stage IA	Primary Tumor	TCGA-44-6776-01A-11D-1856-05	FALSE	NA	TRUE	Primary Tumor	FALSE	NA
58	TCGA-44-6777-01	TCGA Lung Adenocarcinoma (LUAD)	lung adenocarcinoma	85	FEMALE	MX	NX	T2	Stage IB	Primary Tumor	TCGA-44-6777-01A-11D-1856-05	FALSE	NA	TRUE	Primary Tumor	FALSE	NA
59	TCGA-44-6778-01	TCGA Lung Adenocarcinoma (LUAD)	lung adenocarcinoma	59	MALE	MX	N0	T1	Stage IA	Primary Tumor	TCGA-44-6778-01A-11D-1856-05	FALSE	NA	TRUE	Primary Tumor	FALSE	NA
60	TCGA-44-6778-11	TCGA Lung Adenocarcinoma (LUAD)	lung adenocarcinoma	59	MALE	MX	N0	T1	Stage IA	Solid Tissue Normal	TCGA-44-6778-11A-01D-1856-05	TRUE	YOUNG	TRUE	Solid Tissue Normal	FALSE	NA
61	TCGA-44-6779-01	TCGA Lung Adenocarcinoma (LUAD)	lung adenocarcinoma	50	FEMALE	MX	N1	T2	Stage IIB	Primary Tumor	TCGA-44-6779-01A-11D-1856-05	FALSE	NA	TRUE	Primary Tumor	FALSE	NA
62	TCGA-44-7659-01	TCGA Lung Adenocarcinoma (LUAD)	lung adenocarcinoma	70	MALE	MX	N0	T1b	Stage IA	Primary Tumor	TCGA-44-7659-01A-11D-2064-05	FALSE	NA	TRUE	Primary Tumor	FALSE	NA
63	TCGA-44-7660-01	TCGA Lung Adenocarcinoma (LUAD)	lung adenocarcinoma	72	MALE	MX	N0	T2	Stage IB	Primary Tumor	TCGA-44-7660-01A-11D-2064-05	FALSE	NA	TRUE	Primary Tumor	FALSE	NA
64	TCGA-44-7661-01	TCGA Lung Adenocarcinoma (LUAD)	lung adenocarcinoma	69	FEMALE	M0	N0	T2a	Stage IB	Primary Tumor	TCGA-44-7661-01A-11D-2064-05	FALSE	NA	TRUE	Primary Tumor	FALSE	NA
65	TCGA-44-7662-01	TCGA Lung Adenocarcinoma (LUAD)	lung adenocarcinoma	61	MALE	MX	N0	T2a	Stage IB	Primary Tumor	TCGA-44-7662-01A-11D-2064-05	FALSE	NA	TRUE	Primary Tumor	FALSE	NA
66	TCGA-44-7667-01	TCGA Lung Adenocarcinoma (LUAD)	lung adenocarcinoma	49	FEMALE	MX	N0	T3	Stage IIB	Primary Tumor	TCGA-44-7667-01A-31D-2064-05	FALSE	NA	TRUE	Primary Tumor	FALSE	NA
67	TCGA-44-7669-01	TCGA Lung Adenocarcinoma (LUAD)	lung adenocarcinoma	59	MALE	MX	N1	T1b	Stage IIA	Primary Tumor	TCGA-44-7669-01A-21D-2064-05	FALSE	NA	TRUE	Primary Tumor	FALSE	NA
68	TCGA-44-7670-01	TCGA Lung Adenocarcinoma (LUAD)	lung adenocarcinoma	47	FEMALE	M0	N1	T1b	Stage IIA	Primary Tumor	TCGA-44-7670-01A-11D-2064-05	FALSE	NA	TRUE	Primary Tumor	FALSE	NA
69	TCGA-44-7671-01	TCGA Lung Adenocarcinoma (LUAD)	lung adenocarcinoma	64	MALE	M0	N0	T2a	Stage IB	Primary Tumor	TCGA-44-7671-01A-11D-2064-05	FALSE	NA	TRUE	Primary Tumor	FALSE	NA
70	TCGA-44-7672-01	TCGA Lung Adenocarcinoma (LUAD)	lung adenocarcinoma	52	FEMALE	M0	N0	T1b	Stage IA	Primary Tumor	TCGA-44-7672-01A-11D-2064-05	FALSE	NA	TRUE	Primary Tumor	FALSE	NA
71	TCGA-44-8117-01	TCGA Lung Adenocarcinoma (LUAD)	lung adenocarcinoma	54	FEMALE	M0	N0	T2a	Stage IB	Primary Tumor	TCGA-44-8117-01A-11D-2239-05	FALSE	NA	TRUE	Primary Tumor	FALSE	NA
72	TCGA-44-8119-01	TCGA Lung Adenocarcinoma (LUAD)	lung adenocarcinoma	73	MALE	M0	N0	T3	Stage IIB	Primary Tumor	TCGA-44-8119-01A-11D-2239-05	FALSE	NA	TRUE	Primary Tumor	FALSE	NA
73	TCGA-44-8120-01	TCGA Lung Adenocarcinoma (LUAD)	lung adenocarcinoma	58	MALE	M0	N0	T2a	Stage IB	Primary Tumor	TCGA-44-8120-01A-11D-2239-05	FALSE	NA	TRUE	Primary Tumor	FALSE	NA
74	TCGA-44-A479-01	TCGA Lung Adenocarcinoma (LUAD)	lung adenocarcinoma	73	FEMALE	MX	N0	T2	Stage IB	Primary Tumor	TCGA-44-A479-01A-31D-A24I-05	FALSE	NA	TRUE	Primary Tumor	FALSE	NA
75	TCGA-44-A47A-01	TCGA Lung Adenocarcinoma (LUAD)	lung adenocarcinoma	78	FEMALE	MX	N0	T2a	Stage IB	Primary Tumor	TCGA-44-A47A-01A-21D-A24I-05	FALSE	NA	TRUE	Primary Tumor	FALSE	NA
76	TCGA-44-A47B-01	TCGA Lung Adenocarcinoma (LUAD)	lung adenocarcinoma	79	MALE	M0	N0	T2a	Stage IB	Primary Tumor	TCGA-44-A47B-01A-11D-A24I-05	FALSE	NA	TRUE	Primary Tumor	FALSE	NA
77	TCGA-44-A47F-01	TCGA Lung Adenocarcinoma (LUAD)	lung adenocarcinoma	74	MALE	M0	N1	T2b	Stage IIB	Primary Tumor	TCGA-44-A47F-01A-11D-A24I-05	FALSE	NA	TRUE	Primary Tumor	FALSE	NA
78	TCGA-44-A47G-01	TCGA Lung Adenocarcinoma (LUAD)	lung adenocarcinoma	73	FEMALE	M0	N0	T1	Stage IA	Primary Tumor	TCGA-44-A47G-01A-21D-A24I-05	FALSE	NA	TRUE	Primary Tumor	FALSE	NA
79	TCGA-44-A4SS-01	TCGA Lung Adenocarcinoma (LUAD)	lung adenocarcinoma	73	MALE	M0	N0	T1b	Stage IA	Primary Tumor	TCGA-44-A4SS-01A-11D-A24U-05	FALSE	NA	TRUE	Primary Tumor	FALSE	NA
80	TCGA-44-A4SU-01	TCGA Lung Adenocarcinoma (LUAD)	lung adenocarcinoma	67	FEMALE	MX	N0	T1a	Stage IA	Primary Tumor	TCGA-44-A4SU-01A-11D-A24U-05	FALSE	NA	TRUE	Primary Tumor	FALSE	NA
81	TCGA-49-4487-01	TCGA Lung Adenocarcinoma (LUAD)	lung adenocarcinoma	72	FEMALE	M0	N0	T1	Stage IA	Primary Tumor	TCGA-49-4487-01A-21D-1856-05	FALSE	NA	TRUE	Primary Tumor	FALSE	NA
82	TCGA-49-4488-01	TCGA Lung Adenocarcinoma (LUAD)	lung adenocarcinoma	74	FEMALE	MX	N0	T1	Stage IA	Primary Tumor	TCGA-49-4488-01A-01D-1756-05	FALSE	NA	TRUE	Primary Tumor	FALSE	NA
83	TCGA-49-4488-11	TCGA Lung Adenocarcinoma (LUAD)	lung adenocarcinoma	74	FEMALE	MX	N0	T1	Stage IA	Solid Tissue Normal	TCGA-49-4488-11A-01D-1756-05	TRUE	OLD	TRUE	Solid Tissue Normal	FALSE	NA
84	TCGA-49-4490-01	TCGA Lung Adenocarcinoma (LUAD)	lung adenocarcinoma	45	FEMALE	M0	N2	T3	Stage IIIA	Primary Tumor	TCGA-49-4490-01A-21D-1856-05	FALSE	NA	TRUE	Primary Tumor	FALSE	NA
85	TCGA-49-4512-01	TCGA Lung Adenocarcinoma (LUAD)	lung adenocarcinoma	69	FEMALE	MX	N2	T2	Stage IIIA	Primary Tumor	TCGA-49-4512-01A-21D-1856-05	FALSE	NA	TRUE	Primary Tumor	FALSE	NA
86	TCGA-49-4514-01	TCGA Lung Adenocarcinoma (LUAD)	lung adenocarcinoma	79	FEMALE	M0	N0	T1	Stage IA	Primary Tumor	TCGA-49-4514-01A-21D-1856-05	FALSE	NA	TRUE	Primary Tumor	FALSE	NA
87	TCGA-49-6742-01	TCGA Lung Adenocarcinoma (LUAD)	lung adenocarcinoma	70	MALE	M0	N1	T2a	Stage IIA	Primary Tumor	TCGA-49-6742-01A-11D-1856-05	FALSE	NA	TRUE	Primary Tumor	FALSE	NA
88	TCGA-49-6743-01	TCGA Lung Adenocarcinoma (LUAD)	lung adenocarcinoma	81	FEMALE	MX	N2	T1	Stage IIIA	Primary Tumor	TCGA-49-6743-01A-11D-1856-05	FALSE	NA	TRUE	Primary Tumor	FALSE	NA
89	TCGA-49-6744-01	TCGA Lung Adenocarcinoma (LUAD)	lung adenocarcinoma	64	FEMALE	MX	N1	T2a	Stage IIA	Primary Tumor	TCGA-49-6744-01A-11D-1856-05	FALSE	NA	TRUE	Primary Tumor	FALSE	NA
90	TCGA-49-6745-01	TCGA Lung Adenocarcinoma (LUAD)	lung adenocarcinoma	82	MALE	M0	N2	T2a	Stage IIIA	Primary Tumor	TCGA-49-6745-01A-11D-1856-05	FALSE	NA	TRUE	Primary Tumor	FALSE	NA
91	TCGA-49-6745-11	TCGA Lung Adenocarcinoma (LUAD)	lung adenocarcinoma	82	MALE	M0	N2	T2a	Stage IIIA	Solid Tissue Normal	TCGA-49-6745-11A-01D-1856-05	TRUE	OLD	TRUE	Solid Tissue Normal	FALSE	NA
92	TCGA-49-6761-01	TCGA Lung Adenocarcinoma (LUAD)	lung adenocarcinoma	68	FEMALE	MX	N2	T1	Stage IIIA	Primary Tumor	TCGA-49-6761-01A-31D-1947-05	FALSE	NA	TRUE	Primary Tumor	FALSE	NA
93	TCGA-49-6767-01	TCGA Lung Adenocarcinoma (LUAD)	lung adenocarcinoma	46	FEMALE	MX	N0	T3	Stage IIB	Primary Tumor	TCGA-49-6767-01A-11D-1856-05	FALSE	NA	TRUE	Primary Tumor	FALSE	NA
94	TCGA-49-AAQV-01	TCGA Lung Adenocarcinoma (LUAD)	lung adenocarcinoma	63	FEMALE	MX	N1	T1	Stage II	Primary Tumor	TCGA-49-AAQV-01A-11D-A398-05	FALSE	NA	TRUE	Primary Tumor	FALSE	NA
95	TCGA-49-AAR0-01	TCGA Lung Adenocarcinoma (LUAD)	lung adenocarcinoma	57	MALE	MX	N0	T1	Stage IA	Primary Tumor	TCGA-49-AAR0-01A-21D-A398-05	FALSE	NA	TRUE	Primary Tumor	FALSE	NA
96	TCGA-49-AAR2-01	TCGA Lung Adenocarcinoma (LUAD)	lung adenocarcinoma	64	MALE	MX	N0	T2	Stage IB	Primary Tumor	TCGA-49-AAR2-01A-11D-A398-05	FALSE	NA	TRUE	Primary Tumor	FALSE	NA
97	TCGA-49-AAR3-01	TCGA Lung Adenocarcinoma (LUAD)	lung adenocarcinoma	69	MALE	MX	N1	T2	Stage IIB	Primary Tumor	TCGA-49-AAR3-01A-11D-A411-05	FALSE	NA	TRUE	Primary Tumor	FALSE	NA
98	TCGA-49-AAR4-01	TCGA Lung Adenocarcinoma (LUAD)	lung adenocarcinoma	51	MALE	MX	N2	T2	Stage IIIA	Primary Tumor	TCGA-49-AAR4-01A-12D-A411-05	FALSE	NA	TRUE	Primary Tumor	FALSE	NA
99	TCGA-49-AAR9-01	TCGA Lung Adenocarcinoma (LUAD)	lung adenocarcinoma	61	MALE	MX	N0	T3	Stage IIB	Primary Tumor	TCGA-49-AAR9-01A-21D-A411-05	FALSE	NA	TRUE	Primary Tumor	FALSE	NA
100	TCGA-49-AARE-01	TCGA Lung Adenocarcinoma (LUAD)	lung adenocarcinoma	51	FEMALE	MX	N0	T1	Stage IA	Primary Tumor	TCGA-49-AARE-01A-11D-A411-05	FALSE	NA	TRUE	Primary Tumor	FALSE	NA
101	TCGA-49-AARN-01	TCGA Lung Adenocarcinoma (LUAD)	lung adenocarcinoma	56	FEMALE	MX	N0	T1	Stage IA	Primary Tumor	TCGA-49-AARN-01A-21D-A411-05	FALSE	NA	TRUE	Primary Tumor	FALSE	NA
102	TCGA-49-AARO-01	TCGA Lung Adenocarcinoma (LUAD)	lung adenocarcinoma	39	FEMALE	MX	N0	T1a	Stage IA	Primary Tumor	TCGA-49-AARO-01A-12D-A411-05	FALSE	NA	TRUE	Primary Tumor	FALSE	NA
103	TCGA-49-AARQ-01	TCGA Lung Adenocarcinoma (LUAD)	lung adenocarcinoma	41	FEMALE	MX	N0	T2	Stage I	Primary Tumor	TCGA-49-AARQ-01A-11D-A411-05	FALSE	NA	TRUE	Primary Tumor	FALSE	NA
104	TCGA-49-AARR-01	TCGA Lung Adenocarcinoma (LUAD)	lung adenocarcinoma	68	MALE	MX	N0	T1	Stage IA	Primary Tumor	TCGA-49-AARR-01A-11D-A411-05	FALSE	NA	TRUE	Primary Tumor	FALSE	NA
105	TCGA-4B-A93V-01	TCGA Lung Adenocarcinoma (LUAD)	lung adenocarcinoma	52	FEMALE	M0	N0	T1b	Stage IA	Primary Tumor	TCGA-4B-A93V-01A-11D-A398-05	FALSE	NA	TRUE	Primary Tumor	FALSE	NA
106	TCGA-50-5044-01	TCGA Lung Adenocarcinoma (LUAD)	lung adenocarcinoma	72	FEMALE	M0	N1	T4	Stage IIIB	Primary Tumor	TCGA-50-5044-01A-21D-1856-05	FALSE	NA	TRUE	Primary Tumor	FALSE	NA
107	TCGA-50-5045-01	TCGA Lung Adenocarcinoma (LUAD)	lung adenocarcinoma	57	FEMALE	M0	N1	T2	[Discrepancy]	Primary Tumor	TCGA-50-5045-01A-01D-1626-05	FALSE	NA	TRUE	Primary Tumor	FALSE	NA
108	TCGA-50-5049-01	TCGA Lung Adenocarcinoma (LUAD)	lung adenocarcinoma	70	MALE	M0	N0	T2	Stage IA	Primary Tumor	TCGA-50-5049-01A-01D-1626-05	FALSE	NA	TRUE	Primary Tumor	FALSE	NA
109	TCGA-50-5051-01	TCGA Lung Adenocarcinoma (LUAD)	lung adenocarcinoma	42	FEMALE	M0	N2	T2	Stage IIIA	Primary Tumor	TCGA-50-5051-01A-21D-1856-05	FALSE	NA	TRUE	Primary Tumor	FALSE	NA
110	TCGA-50-5055-01	TCGA Lung Adenocarcinoma (LUAD)	lung adenocarcinoma	79	FEMALE	M0	N1	T1	Stage IIA	Primary Tumor	TCGA-50-5055-01A-01D-1626-05	FALSE	NA	TRUE	Primary Tumor	FALSE	NA
111	TCGA-50-5066-01	TCGA Lung Adenocarcinoma (LUAD)	lung adenocarcinoma	72	MALE	M0	N0	T2	Stage IB	Primary Tumor	TCGA-50-5066-01A-01D-1626-05	FALSE	NA	TRUE	Primary Tumor	FALSE	NA
112	TCGA-50-5068-01	TCGA Lung Adenocarcinoma (LUAD)	lung adenocarcinoma	59	FEMALE	MX	N1	T2	Stage IIB	Primary Tumor	TCGA-50-5068-01A-01D-1626-05	FALSE	NA	TRUE	Primary Tumor	FALSE	NA
113	TCGA-50-5072-01	TCGA Lung Adenocarcinoma (LUAD)	lung adenocarcinoma	74	MALE	M0	N2	T2	Stage IIIA	Primary Tumor	TCGA-50-5072-01A-21D-1856-05	FALSE	NA	TRUE	Primary Tumor	FALSE	NA
114	TCGA-50-5930-01	TCGA Lung Adenocarcinoma (LUAD)	lung adenocarcinoma	47	MALE	M0	N2	T2	Stage IIIA	Primary Tumor	TCGA-50-5930-01A-11D-1756-05	FALSE	NA	TRUE	Primary Tumor	FALSE	NA
115	TCGA-50-5930-11	TCGA Lung Adenocarcinoma (LUAD)	lung adenocarcinoma	47	MALE	M0	N2	T2	Stage IIIA	Solid Tissue Normal	TCGA-50-5930-11A-01D-1756-05	TRUE	YOUNG	TRUE	Solid Tissue Normal	FALSE	NA
116	TCGA-50-5931-01	TCGA Lung Adenocarcinoma (LUAD)	lung adenocarcinoma	75	FEMALE	M0	N0	T2	Stage IB	Primary Tumor	TCGA-50-5931-01A-11D-1756-05	FALSE	NA	TRUE	Primary Tumor	FALSE	NA
117	TCGA-50-5931-11	TCGA Lung Adenocarcinoma (LUAD)	lung adenocarcinoma	75	FEMALE	M0	N0	T2	Stage IB	Solid Tissue Normal	TCGA-50-5931-11A-01D-1756-05	TRUE	OLD	TRUE	Solid Tissue Normal	FALSE	NA
118	TCGA-50-5932-01	TCGA Lung Adenocarcinoma (LUAD)	lung adenocarcinoma	75	MALE	M0	N1	T2	Stage IIB	Primary Tumor	TCGA-50-5932-01A-11D-1756-05	FALSE	NA	TRUE	Primary Tumor	FALSE	NA
119	TCGA-50-5932-11	TCGA Lung Adenocarcinoma (LUAD)	lung adenocarcinoma	75	MALE	M0	N1	T2	Stage IIB	Solid Tissue Normal	TCGA-50-5932-11A-01D-1756-05	TRUE	OLD	TRUE	Solid Tissue Normal	FALSE	NA
120	TCGA-50-5933-01	TCGA Lung Adenocarcinoma (LUAD)	lung adenocarcinoma	72	MALE	M0	N2	T4	Stage IIIB	Primary Tumor	TCGA-50-5933-01A-11D-1756-05	FALSE	NA	TRUE	Primary Tumor	FALSE	NA
121	TCGA-50-5933-11	TCGA Lung Adenocarcinoma (LUAD)	lung adenocarcinoma	72	MALE	M0	N2	T4	Stage IIIB	Solid Tissue Normal	TCGA-50-5933-11A-01D-1756-05	TRUE	OLD	TRUE	Solid Tissue Normal	FALSE	NA
122	TCGA-50-5935-01	TCGA Lung Adenocarcinoma (LUAD)	lung adenocarcinoma	86	FEMALE	M0	N0	T1	Stage IA	Primary Tumor	TCGA-50-5935-01A-11D-1756-05	FALSE	NA	TRUE	Primary Tumor	FALSE	NA
123	TCGA-50-5935-11	TCGA Lung Adenocarcinoma (LUAD)	lung adenocarcinoma	86	FEMALE	M0	N0	T1	Stage IA	Solid Tissue Normal	TCGA-50-5935-11A-01D-1756-05	TRUE	OLD	TRUE	Solid Tissue Normal	FALSE	NA
124	TCGA-50-5936-01	TCGA Lung Adenocarcinoma (LUAD)	lung adenocarcinoma	58	MALE	M0	N2	T2	Stage IIIA	Primary Tumor	TCGA-50-5936-01A-11D-1626-05	FALSE	NA	TRUE	Primary Tumor	FALSE	NA
125	TCGA-50-5936-11	TCGA Lung Adenocarcinoma (LUAD)	lung adenocarcinoma	58	MALE	M0	N2	T2	Stage IIIA	Solid Tissue Normal	TCGA-50-5936-11A-01D-1626-05	TRUE	YOUNG	TRUE	Solid Tissue Normal	FALSE	NA
126	TCGA-50-5939-01	TCGA Lung Adenocarcinoma (LUAD)	lung adenocarcinoma	85	MALE	M0	N0	T2	Stage IB	Primary Tumor	TCGA-50-5939-01A-11D-1626-05	FALSE	NA	TRUE	Primary Tumor	FALSE	NA
127	TCGA-50-5939-11	TCGA Lung Adenocarcinoma (LUAD)	lung adenocarcinoma	85	MALE	M0	N0	T2	Stage IB	Solid Tissue Normal	TCGA-50-5939-11A-01D-1626-05	TRUE	OLD	TRUE	Solid Tissue Normal	FALSE	NA
128	TCGA-50-5941-01	TCGA Lung Adenocarcinoma (LUAD)	lung adenocarcinoma	55	FEMALE	M0	N2	T2a	Stage IIIA	Primary Tumor	TCGA-50-5941-01A-11D-1756-05	FALSE	NA	TRUE	Primary Tumor	FALSE	NA
129	TCGA-50-5942-01	TCGA Lung Adenocarcinoma (LUAD)	lung adenocarcinoma	67	FEMALE	M0	N0	T1	Stage IA	Primary Tumor	TCGA-50-5942-01A-21D-1756-05	FALSE	NA	TRUE	Primary Tumor	FALSE	NA
130	TCGA-50-5944-01	TCGA Lung Adenocarcinoma (LUAD)	lung adenocarcinoma	69	FEMALE	M0	N0	T1	Stage IA	Primary Tumor	TCGA-50-5944-01A-11D-1756-05	FALSE	NA	TRUE	Primary Tumor	FALSE	NA
131	TCGA-50-5946-01	TCGA Lung Adenocarcinoma (LUAD)	lung adenocarcinoma	62	MALE	MX	N0	T1	Stage IA	Primary Tumor	TCGA-50-5946-01A-11D-1756-05	FALSE	NA	TRUE	Primary Tumor	FALSE	NA
132	TCGA-50-6590-01	TCGA Lung Adenocarcinoma (LUAD)	lung adenocarcinoma	72	FEMALE	M0	N0	T2	Stage IB	Primary Tumor	TCGA-50-6590-01A-12D-1856-05	FALSE	NA	TRUE	Primary Tumor	FALSE	NA
133	TCGA-50-6591-01	TCGA Lung Adenocarcinoma (LUAD)	lung adenocarcinoma	63	FEMALE	M1	N0	T2	Stage IV	Primary Tumor	TCGA-50-6591-01A-11D-1756-05	FALSE	NA	TRUE	Primary Tumor	FALSE	NA
134	TCGA-50-6591-11	TCGA Lung Adenocarcinoma (LUAD)	lung adenocarcinoma	63	FEMALE	M1	N0	T2	Stage IV	Solid Tissue Normal	TCGA-50-6591-11A-01D-1756-05	TRUE	YOUNG	TRUE	Solid Tissue Normal	FALSE	NA
135	TCGA-50-6592-01	TCGA Lung Adenocarcinoma (LUAD)	lung adenocarcinoma	71	FEMALE	M0	N0	T2	Stage IB	Primary Tumor	TCGA-50-6592-01A-11D-1756-05	FALSE	NA	TRUE	Primary Tumor	FALSE	NA
136	TCGA-50-6592-11	TCGA Lung Adenocarcinoma (LUAD)	lung adenocarcinoma	71	FEMALE	M0	N0	T2	Stage IB	Solid Tissue Normal	TCGA-50-6592-11A-01D-1756-05	TRUE	OLD	TRUE	Solid Tissue Normal	FALSE	NA
137	TCGA-50-6593-01	TCGA Lung Adenocarcinoma (LUAD)	lung adenocarcinoma	49	FEMALE	M0	N2	T1	Stage IIIA	Primary Tumor	TCGA-50-6593-01A-11D-1756-05	FALSE	NA	TRUE	Primary Tumor	FALSE	NA
138	TCGA-50-6593-11	TCGA Lung Adenocarcinoma (LUAD)	lung adenocarcinoma	49	FEMALE	M0	N2	T1	Stage IIIA	Solid Tissue Normal	TCGA-50-6593-11A-01D-1756-05	TRUE	YOUNG	TRUE	Solid Tissue Normal	FALSE	NA
139	TCGA-50-6594-01	TCGA Lung Adenocarcinoma (LUAD)	lung adenocarcinoma	79	FEMALE	M0	N2	T3	Stage IIIA	Primary Tumor	TCGA-50-6594-01A-11D-1756-05	FALSE	NA	TRUE	Primary Tumor	FALSE	NA
140	TCGA-50-6594-11	TCGA Lung Adenocarcinoma (LUAD)	lung adenocarcinoma	79	FEMALE	M0	N2	T3	Stage IIIA	Solid Tissue Normal	TCGA-50-6594-11A-01D-1756-05	TRUE	OLD	TRUE	Solid Tissue Normal	FALSE	NA
141	TCGA-50-6595-01	TCGA Lung Adenocarcinoma (LUAD)	lung adenocarcinoma	74	FEMALE	M0	N2	T2	Stage IIIA	Primary Tumor	TCGA-50-6595-01A-12D-1856-05	FALSE	NA	TRUE	Primary Tumor	FALSE	NA
142	TCGA-50-6597-01	TCGA Lung Adenocarcinoma (LUAD)	lung adenocarcinoma	79	FEMALE	M0	N0	T2	Stage IB	Primary Tumor	TCGA-50-6597-01A-11D-1856-05	FALSE	NA	TRUE	Primary Tumor	FALSE	NA
143	TCGA-50-6673-01	TCGA Lung Adenocarcinoma (LUAD)	lung adenocarcinoma	84	FEMALE	M0	N0	T1	Stage I	Primary Tumor	TCGA-50-6673-01A-11D-1947-05	FALSE	NA	TRUE	Primary Tumor	FALSE	NA
144	TCGA-50-7109-01	TCGA Lung Adenocarcinoma (LUAD)	lung adenocarcinoma	60	MALE	M0	N0	T1	Stage IA	Primary Tumor	TCGA-50-7109-01A-11D-2037-05	FALSE	NA	TRUE	Primary Tumor	FALSE	NA
145	TCGA-50-8457-01	TCGA Lung Adenocarcinoma (LUAD)	lung adenocarcinoma	63	FEMALE	M0	N0	T1a	Stage IA	Primary Tumor	TCGA-50-8457-01A-11D-2324-05	FALSE	NA	TRUE	Primary Tumor	FALSE	NA
146	TCGA-50-8459-01	TCGA Lung Adenocarcinoma (LUAD)	lung adenocarcinoma	68	MALE	M0	N0	T3	Stage IIB	Primary Tumor	TCGA-50-8459-01A-11D-2324-05	FALSE	NA	TRUE	Primary Tumor	FALSE	NA
147	TCGA-50-8460-01	TCGA Lung Adenocarcinoma (LUAD)	lung adenocarcinoma	74	MALE	M0	N0	T1a	Stage IA	Primary Tumor	TCGA-50-8460-01A-11D-2324-05	FALSE	NA	TRUE	Primary Tumor	FALSE	NA
148	TCGA-53-7624-01	TCGA Lung Adenocarcinoma (LUAD)	lung adenocarcinoma	40	FEMALE	M1	N0	T2	Stage IV	Primary Tumor	TCGA-53-7624-01A-11D-2064-05	FALSE	NA	TRUE	Primary Tumor	FALSE	NA
149	TCGA-53-7626-01	TCGA Lung Adenocarcinoma (LUAD)	lung adenocarcinoma	76	FEMALE	M0	N1	T1	Stage IIA	Primary Tumor	TCGA-53-7626-01A-12D-2064-05	FALSE	NA	TRUE	Primary Tumor	FALSE	NA
150	TCGA-53-7813-01	TCGA Lung Adenocarcinoma (LUAD)	lung adenocarcinoma	51	FEMALE	M0	N0	T4	Stage IIIB	Primary Tumor	TCGA-53-7813-01A-11D-2168-05	FALSE	NA	TRUE	Primary Tumor	FALSE	NA
151	TCGA-53-A4EZ-01	TCGA Lung Adenocarcinoma (LUAD)	lung adenocarcinoma	63	MALE	MX	N1	T2a	Stage IIA	Primary Tumor	TCGA-53-A4EZ-01A-12D-A24U-05	FALSE	NA	TRUE	Primary Tumor	FALSE	NA
152	TCGA-55-5899-01	TCGA Lung Adenocarcinoma (LUAD)	lung adenocarcinoma	58	MALE	M0	N1	T1a	[Discrepancy]	Primary Tumor	TCGA-55-5899-01A-11D-1626-05	FALSE	NA	TRUE	Primary Tumor	FALSE	NA
153	TCGA-55-6543-01	TCGA Lung Adenocarcinoma (LUAD)	lung adenocarcinoma	60	FEMALE	MX	N0	T1b	Stage IA	Primary Tumor	TCGA-55-6543-01A-11D-1756-05	FALSE	NA	TRUE	Primary Tumor	FALSE	NA
154	TCGA-55-6642-01	TCGA Lung Adenocarcinoma (LUAD)	lung adenocarcinoma	63	MALE	MX	N0	T2	Stage IB	Primary Tumor	TCGA-55-6642-01A-11D-1856-05	FALSE	NA	TRUE	Primary Tumor	FALSE	NA
155	TCGA-55-6712-01	TCGA Lung Adenocarcinoma (LUAD)	lung adenocarcinoma	71	MALE	MX	N1	T2a	Stage IIA	Primary Tumor	TCGA-55-6712-01A-11D-1856-05	FALSE	NA	TRUE	Primary Tumor	FALSE	NA
156	TCGA-55-6968-01	TCGA Lung Adenocarcinoma (LUAD)	lung adenocarcinoma	61	MALE	M1	N0	T1	Stage IV	Primary Tumor	TCGA-55-6968-01A-11D-1947-05	FALSE	NA	TRUE	Primary Tumor	FALSE	NA
157	TCGA-55-6969-01	TCGA Lung Adenocarcinoma (LUAD)	lung adenocarcinoma	52	MALE	M0	N0	T2	Stage IB	Primary Tumor	TCGA-55-6969-01A-11D-1947-05	FALSE	NA	TRUE	Primary Tumor	FALSE	NA
158	TCGA-55-6970-01	TCGA Lung Adenocarcinoma (LUAD)	lung adenocarcinoma	67	FEMALE	MX	N2	T2	Stage IIIA	Primary Tumor	TCGA-55-6970-01A-11D-1947-05	FALSE	NA	TRUE	Primary Tumor	FALSE	NA
159	TCGA-55-6971-01	TCGA Lung Adenocarcinoma (LUAD)	lung adenocarcinoma	59	FEMALE	MX	N0	T2	Stage IB	Primary Tumor	TCGA-55-6971-01A-11D-1947-05	FALSE	NA	TRUE	Primary Tumor	FALSE	NA
160	TCGA-55-6972-01	TCGA Lung Adenocarcinoma (LUAD)	lung adenocarcinoma	72	MALE	M0	N0	T2	Stage IB	Primary Tumor	TCGA-55-6972-01A-11D-1947-05	FALSE	NA	TRUE	Primary Tumor	FALSE	NA
161	TCGA-55-6975-01	TCGA Lung Adenocarcinoma (LUAD)	lung adenocarcinoma	61	MALE	M0	N1	T2	Stage IIB	Primary Tumor	TCGA-55-6975-01A-11D-1947-05	FALSE	NA	TRUE	Primary Tumor	FALSE	NA
162	TCGA-55-6978-01	TCGA Lung Adenocarcinoma (LUAD)	lung adenocarcinoma	81	MALE	MX	N0	T2b	Stage IIA	Primary Tumor	TCGA-55-6978-01A-11D-1947-05	FALSE	NA	TRUE	Primary Tumor	FALSE	NA
163	TCGA-55-6979-01	TCGA Lung Adenocarcinoma (LUAD)	lung adenocarcinoma	59	FEMALE	M0	N1	T2	Stage IIB	Primary Tumor	TCGA-55-6979-01A-11D-1947-05	FALSE	NA	TRUE	Primary Tumor	FALSE	NA
164	TCGA-55-6980-01	TCGA Lung Adenocarcinoma (LUAD)	lung adenocarcinoma	56	MALE	M0	N0	T1	Stage IA	Primary Tumor	TCGA-55-6980-01A-11D-1947-05	FALSE	NA	TRUE	Primary Tumor	FALSE	NA
165	TCGA-55-6981-01	TCGA Lung Adenocarcinoma (LUAD)	lung adenocarcinoma	53	FEMALE	M0	N2	T1	Stage IIIA	Primary Tumor	TCGA-55-6981-01A-11D-1947-05	FALSE	NA	TRUE	Primary Tumor	FALSE	NA
166	TCGA-55-6982-01	TCGA Lung Adenocarcinoma (LUAD)	lung adenocarcinoma	79	FEMALE	M0	N1	T2	Stage IIB	Primary Tumor	TCGA-55-6982-01A-11D-1947-05	FALSE	NA	TRUE	Primary Tumor	FALSE	NA
167	TCGA-55-6983-01	TCGA Lung Adenocarcinoma (LUAD)	lung adenocarcinoma	81	MALE	M0	N1	T2	Stage IIB	Primary Tumor	TCGA-55-6983-01A-11D-1947-05	FALSE	NA	TRUE	Primary Tumor	FALSE	NA
168	TCGA-55-6984-01	TCGA Lung Adenocarcinoma (LUAD)	lung adenocarcinoma	71	FEMALE	M0	N1	T2	Stage IIB	Primary Tumor	TCGA-55-6984-01A-11D-1947-05	FALSE	NA	TRUE	Primary Tumor	FALSE	NA
169	TCGA-55-6985-01	TCGA Lung Adenocarcinoma (LUAD)	lung adenocarcinoma	58	FEMALE	MX	N0	T2	Stage IB	Primary Tumor	TCGA-55-6985-01A-11D-1947-05	FALSE	NA	TRUE	Primary Tumor	FALSE	NA
170	TCGA-55-6986-01	TCGA Lung Adenocarcinoma (LUAD)	lung adenocarcinoma	74	FEMALE	M0	N0	T2	Stage IB	Primary Tumor	TCGA-55-6986-01A-11D-1947-05	FALSE	NA	TRUE	Primary Tumor	FALSE	NA
171	TCGA-55-6987-01	TCGA Lung Adenocarcinoma (LUAD)	lung adenocarcinoma	77	MALE	M0	N0	T1	Stage IA	Primary Tumor	TCGA-55-6987-01A-11D-1947-05	FALSE	NA	TRUE	Primary Tumor	FALSE	NA
172	TCGA-55-7227-01	TCGA Lung Adenocarcinoma (LUAD)	lung adenocarcinoma	77	MALE	MX	N1	T3	Stage IIIA	Primary Tumor	TCGA-55-7227-01A-11D-2037-05	FALSE	NA	TRUE	Primary Tumor	FALSE	NA
173	TCGA-55-7281-01	TCGA Lung Adenocarcinoma (LUAD)	lung adenocarcinoma	70	FEMALE	M0	N0	T1b	Stage IA	Primary Tumor	TCGA-55-7281-01A-11D-2037-05	FALSE	NA	TRUE	Primary Tumor	FALSE	NA
174	TCGA-55-7283-01	TCGA Lung Adenocarcinoma (LUAD)	lung adenocarcinoma	76	FEMALE	MX	N2	T3	Stage IIIA	Primary Tumor	TCGA-55-7283-01A-11D-2037-05	FALSE	NA	TRUE	Primary Tumor	FALSE	NA
175	TCGA-55-7284-01	TCGA Lung Adenocarcinoma (LUAD)	lung adenocarcinoma	74	MALE	MX	N0	T3	Stage IIB	Primary Tumor	TCGA-55-7284-01B-11D-2239-05	FALSE	NA	TRUE	Primary Tumor	FALSE	NA
176	TCGA-55-7570-01	TCGA Lung Adenocarcinoma (LUAD)	lung adenocarcinoma	60	MALE	MX	N0	T1a	Stage IA	Primary Tumor	TCGA-55-7570-01A-11D-2037-05	FALSE	NA	TRUE	Primary Tumor	FALSE	NA
177	TCGA-55-7573-01	TCGA Lung Adenocarcinoma (LUAD)	lung adenocarcinoma	72	FEMALE	MX	N0	T1b	Stage IA	Primary Tumor	TCGA-55-7573-01A-11D-2037-05	FALSE	NA	TRUE	Primary Tumor	FALSE	NA
178	TCGA-55-7574-01	TCGA Lung Adenocarcinoma (LUAD)	lung adenocarcinoma	64	FEMALE	M0	N0	T2a	Stage IB	Primary Tumor	TCGA-55-7574-01A-11D-2037-05	FALSE	NA	TRUE	Primary Tumor	FALSE	NA
179	TCGA-55-7576-01	TCGA Lung Adenocarcinoma (LUAD)	lung adenocarcinoma	54	MALE	M0	N0	T2a	Stage IB	Primary Tumor	TCGA-55-7576-01A-11D-2064-05	FALSE	NA	TRUE	Primary Tumor	FALSE	NA
180	TCGA-55-7724-01	TCGA Lung Adenocarcinoma (LUAD)	lung adenocarcinoma	76	FEMALE	MX	N0	T2a	Stage IB	Primary Tumor	TCGA-55-7724-01A-11D-2168-05	FALSE	NA	TRUE	Primary Tumor	FALSE	NA
181	TCGA-55-7725-01	TCGA Lung Adenocarcinoma (LUAD)	lung adenocarcinoma	68	FEMALE	MX	N0	T1a	Stage IA	Primary Tumor	TCGA-55-7725-01A-11D-2168-05	FALSE	NA	TRUE	Primary Tumor	FALSE	NA
182	TCGA-55-7726-01	TCGA Lung Adenocarcinoma (LUAD)	lung adenocarcinoma	72	FEMALE	MX	N0	T1b	Stage IA	Primary Tumor	TCGA-55-7726-01A-11D-2168-05	FALSE	NA	TRUE	Primary Tumor	FALSE	NA
183	TCGA-55-7727-01	TCGA Lung Adenocarcinoma (LUAD)	lung adenocarcinoma	70	MALE	MX	N2	T1a	Stage IIIA	Primary Tumor	TCGA-55-7727-01A-11D-2168-05	FALSE	NA	TRUE	Primary Tumor	FALSE	NA
184	TCGA-55-7728-01	TCGA Lung Adenocarcinoma (LUAD)	lung adenocarcinoma	64	FEMALE	MX	N0	T2a	Stage IB	Primary Tumor	TCGA-55-7728-01A-11D-2185-05	FALSE	NA	TRUE	Primary Tumor	FALSE	NA
185	TCGA-55-7815-01	TCGA Lung Adenocarcinoma (LUAD)	lung adenocarcinoma	76	MALE	MX	N0	T2a	Stage IB	Primary Tumor	TCGA-55-7815-01A-11D-2168-05	FALSE	NA	TRUE	Primary Tumor	FALSE	NA
186	TCGA-55-7816-01	TCGA Lung Adenocarcinoma (LUAD)	lung adenocarcinoma	49	FEMALE	MX	NX	TX	Stage IV	Primary Tumor	TCGA-55-7816-01A-11D-2168-05	FALSE	NA	TRUE	Primary Tumor	FALSE	NA
187	TCGA-55-7903-01	TCGA Lung Adenocarcinoma (LUAD)	lung adenocarcinoma	64	MALE	MX	N0	T1b	Stage IA	Primary Tumor	TCGA-55-7903-01A-11D-2168-05	FALSE	NA	TRUE	Primary Tumor	FALSE	NA
188	TCGA-55-7907-01	TCGA Lung Adenocarcinoma (LUAD)	lung adenocarcinoma	77	MALE	MX	N1	T2a	Stage IIA	Primary Tumor	TCGA-55-7907-01A-11D-2168-05	FALSE	NA	TRUE	Primary Tumor	FALSE	NA
189	TCGA-55-7910-01	TCGA Lung Adenocarcinoma (LUAD)	lung adenocarcinoma	50	FEMALE	M0	N0	T2b	Stage IIA	Primary Tumor	TCGA-55-7910-01A-11D-2168-05	FALSE	NA	TRUE	Primary Tumor	FALSE	NA
190	TCGA-55-7911-01	TCGA Lung Adenocarcinoma (LUAD)	lung adenocarcinoma	70	FEMALE	MX	N0	T1a	Stage IA	Primary Tumor	TCGA-55-7911-01A-11D-2168-05	FALSE	NA	TRUE	Primary Tumor	FALSE	NA
191	TCGA-55-7913-01	TCGA Lung Adenocarcinoma (LUAD)	lung adenocarcinoma	61	FEMALE	MX	N0	T1b	Stage IA	Primary Tumor	TCGA-55-7913-01B-11D-2239-05	FALSE	NA	TRUE	Primary Tumor	FALSE	NA
192	TCGA-55-7914-01	TCGA Lung Adenocarcinoma (LUAD)	lung adenocarcinoma	71	FEMALE	MX	N1	T1b	Stage IIA	Primary Tumor	TCGA-55-7914-01A-11D-2168-05	FALSE	NA	TRUE	Primary Tumor	FALSE	NA
193	TCGA-55-7994-01	TCGA Lung Adenocarcinoma (LUAD)	lung adenocarcinoma	81	MALE	MX	N0	T3	Stage IIB	Primary Tumor	TCGA-55-7994-01A-11D-2185-05	FALSE	NA	TRUE	Primary Tumor	FALSE	NA
194	TCGA-55-7995-01	TCGA Lung Adenocarcinoma (LUAD)	lung adenocarcinoma	73	FEMALE	M0	N0	T1b	Stage IA	Primary Tumor	TCGA-55-7995-01A-11D-2185-05	FALSE	NA	TRUE	Primary Tumor	FALSE	NA
195	TCGA-55-8085-01	TCGA Lung Adenocarcinoma (LUAD)	lung adenocarcinoma	64	MALE	M0	N0	T1b	Stage IA	Primary Tumor	TCGA-55-8085-01A-11D-2239-05	FALSE	NA	TRUE	Primary Tumor	FALSE	NA
196	TCGA-55-8087-01	TCGA Lung Adenocarcinoma (LUAD)	lung adenocarcinoma	59	FEMALE	MX	N0	T2a	Stage IB	Primary Tumor	TCGA-55-8087-01A-11D-2239-05	FALSE	NA	TRUE	Primary Tumor	FALSE	NA
197	TCGA-55-8089-01	TCGA Lung Adenocarcinoma (LUAD)	lung adenocarcinoma	56	MALE	M0	N0	T1a	Stage IA	Primary Tumor	TCGA-55-8089-01A-11D-2239-05	FALSE	NA	TRUE	Primary Tumor	FALSE	NA
198	TCGA-55-8090-01	TCGA Lung Adenocarcinoma (LUAD)	lung adenocarcinoma	80	MALE	M0	N0	T1a	Stage IA	Primary Tumor	TCGA-55-8090-01A-11D-2239-05	FALSE	NA	TRUE	Primary Tumor	FALSE	NA
199	TCGA-55-8091-01	TCGA Lung Adenocarcinoma (LUAD)	lung adenocarcinoma	74	MALE	MX	N0	T2	Stage IB	Primary Tumor	TCGA-55-8091-01A-11D-2239-05	FALSE	NA	TRUE	Primary Tumor	FALSE	NA
200	TCGA-55-8092-01	TCGA Lung Adenocarcinoma (LUAD)	lung adenocarcinoma	75	MALE	MX	N0	T3	Stage IIB	Primary Tumor	TCGA-55-8092-01A-11D-2239-05	FALSE	NA	TRUE	Primary Tumor	FALSE	NA
201	TCGA-55-8094-01	TCGA Lung Adenocarcinoma (LUAD)	lung adenocarcinoma	51	MALE	M1b	N0	T2b	Stage IV	Primary Tumor	TCGA-55-8094-01A-11D-2239-05	FALSE	NA	TRUE	Primary Tumor	FALSE	NA
202	TCGA-55-8096-01	TCGA Lung Adenocarcinoma (LUAD)	lung adenocarcinoma	67	FEMALE	MX	N0	T2a	Stage IB	Primary Tumor	TCGA-55-8096-01A-11D-2239-05	FALSE	NA	TRUE	Primary Tumor	FALSE	NA
203	TCGA-55-8097-01	TCGA Lung Adenocarcinoma (LUAD)	lung adenocarcinoma	60	FEMALE	MX	N0	T1a	Stage IA	Primary Tumor	TCGA-55-8097-01A-11D-2239-05	FALSE	NA	TRUE	Primary Tumor	FALSE	NA
204	TCGA-55-8203-01	TCGA Lung Adenocarcinoma (LUAD)	lung adenocarcinoma	69	FEMALE	M0	N0	T1b	Stage IA	Primary Tumor	TCGA-55-8203-01A-11D-2239-05	FALSE	NA	TRUE	Primary Tumor	FALSE	NA
205	TCGA-55-8204-01	TCGA Lung Adenocarcinoma (LUAD)	lung adenocarcinoma	87	FEMALE	MX	N0	T2a	Stage IB	Primary Tumor	TCGA-55-8204-01A-11D-2239-05	FALSE	NA	TRUE	Primary Tumor	FALSE	NA
206	TCGA-55-8205-01	TCGA Lung Adenocarcinoma (LUAD)	lung adenocarcinoma	76	FEMALE	M0	N0	T2b	Stage IIA	Primary Tumor	TCGA-55-8205-01A-11D-2239-05	FALSE	NA	TRUE	Primary Tumor	FALSE	NA
207	TCGA-55-8206-01	TCGA Lung Adenocarcinoma (LUAD)	lung adenocarcinoma	56	MALE	M0	N0	T1b	Stage IA	Primary Tumor	TCGA-55-8206-01A-11D-2239-05	FALSE	NA	TRUE	Primary Tumor	FALSE	NA
208	TCGA-55-8207-01	TCGA Lung Adenocarcinoma (LUAD)	lung adenocarcinoma	73	MALE	MX	N0	T2a	Stage IB	Primary Tumor	TCGA-55-8207-01A-11D-2239-05	FALSE	NA	TRUE	Primary Tumor	FALSE	NA
209	TCGA-55-8208-01	TCGA Lung Adenocarcinoma (LUAD)	lung adenocarcinoma	73	FEMALE	M0	N0	T1b	Stage IA	Primary Tumor	TCGA-55-8208-01A-11D-2239-05	FALSE	NA	TRUE	Primary Tumor	FALSE	NA
210	TCGA-55-8299-01	TCGA Lung Adenocarcinoma (LUAD)	lung adenocarcinoma	61	FEMALE	MX	N0	T1b	Stage IA	Primary Tumor	TCGA-55-8299-01A-11D-2285-05	FALSE	NA	TRUE	Primary Tumor	FALSE	NA
211	TCGA-55-8301-01	TCGA Lung Adenocarcinoma (LUAD)	lung adenocarcinoma	58	MALE	MX	N0	T2a	Stage IB	Primary Tumor	TCGA-55-8301-01A-11D-2285-05	FALSE	NA	TRUE	Primary Tumor	FALSE	NA
212	TCGA-55-8302-01	TCGA Lung Adenocarcinoma (LUAD)	lung adenocarcinoma	54	MALE	MX	N0	T2	Stage IB	Primary Tumor	TCGA-55-8302-01A-11D-2324-05	FALSE	NA	TRUE	Primary Tumor	FALSE	NA
213	TCGA-55-8505-01	TCGA Lung Adenocarcinoma (LUAD)	lung adenocarcinoma	62	MALE	MX	N2	T1a	Stage IIIA	Primary Tumor	TCGA-55-8505-01A-11D-2398-05	FALSE	NA	TRUE	Primary Tumor	FALSE	NA
214	TCGA-55-8506-01	TCGA Lung Adenocarcinoma (LUAD)	lung adenocarcinoma	62	FEMALE	MX	N0	T3	Stage IIB	Primary Tumor	TCGA-55-8506-01A-11D-2398-05	FALSE	NA	TRUE	Primary Tumor	FALSE	NA
215	TCGA-55-8507-01	TCGA Lung Adenocarcinoma (LUAD)	lung adenocarcinoma	53	MALE	MX	N0	T1a	Stage IA	Primary Tumor	TCGA-55-8507-01A-11D-2398-05	FALSE	NA	TRUE	Primary Tumor	FALSE	NA
216	TCGA-55-8508-01	TCGA Lung Adenocarcinoma (LUAD)	lung adenocarcinoma	60	FEMALE	MX	N1	T2a	Stage IIA	Primary Tumor	TCGA-55-8508-01A-11D-2398-05	FALSE	NA	TRUE	Primary Tumor	FALSE	NA
217	TCGA-55-8510-01	TCGA Lung Adenocarcinoma (LUAD)	lung adenocarcinoma	55	FEMALE	MX	N0	T2a	Stage IB	Primary Tumor	TCGA-55-8510-01A-11D-2398-05	FALSE	NA	TRUE	Primary Tumor	FALSE	NA
218	TCGA-55-8511-01	TCGA Lung Adenocarcinoma (LUAD)	lung adenocarcinoma	73	FEMALE	MX	N0	T2a	Stage IB	Primary Tumor	TCGA-55-8511-01A-11D-2398-05	FALSE	NA	TRUE	Primary Tumor	FALSE	NA
219	TCGA-55-8512-01	TCGA Lung Adenocarcinoma (LUAD)	lung adenocarcinoma	41	MALE	M1b	N1	T1a	Stage IV	Primary Tumor	TCGA-55-8512-01A-11D-2398-05	FALSE	NA	TRUE	Primary Tumor	FALSE	NA
220	TCGA-55-8513-01	TCGA Lung Adenocarcinoma (LUAD)	lung adenocarcinoma	77	FEMALE	MX	N0	T3	Stage IIB	Primary Tumor	TCGA-55-8513-01A-11D-2398-05	FALSE	NA	TRUE	Primary Tumor	FALSE	NA
221	TCGA-55-8514-01	TCGA Lung Adenocarcinoma (LUAD)	lung adenocarcinoma	70	FEMALE	MX	N0	T2a	Stage IB	Primary Tumor	TCGA-55-8514-01A-11D-2398-05	FALSE	NA	TRUE	Primary Tumor	FALSE	NA
222	TCGA-55-8614-01	TCGA Lung Adenocarcinoma (LUAD)	lung adenocarcinoma	76	MALE	MX	N0	T2a	Stage IB	Primary Tumor	TCGA-55-8614-01A-11D-2398-05	FALSE	NA	TRUE	Primary Tumor	FALSE	NA
223	TCGA-55-8615-01	TCGA Lung Adenocarcinoma (LUAD)	lung adenocarcinoma	67	MALE	MX	N2	T3	Stage IIIA	Primary Tumor	TCGA-55-8615-01A-11D-2398-05	FALSE	NA	TRUE	Primary Tumor	FALSE	NA
224	TCGA-55-8616-01	TCGA Lung Adenocarcinoma (LUAD)	lung adenocarcinoma	58	FEMALE	M0	N0	T2a	Stage IB	Primary Tumor	TCGA-55-8616-01A-11D-2398-05	FALSE	NA	TRUE	Primary Tumor	FALSE	NA
225	TCGA-55-8619-01	TCGA Lung Adenocarcinoma (LUAD)	lung adenocarcinoma	72	FEMALE	MX	N0	T3	Stage IIB	Primary Tumor	TCGA-55-8619-01A-11D-2398-05	FALSE	NA	TRUE	Primary Tumor	FALSE	NA
226	TCGA-55-8620-01	TCGA Lung Adenocarcinoma (LUAD)	lung adenocarcinoma	60	MALE	M1b	N1	T1a	Stage IV	Primary Tumor	TCGA-55-8620-01A-11D-2398-05	FALSE	NA	TRUE	Primary Tumor	FALSE	NA
227	TCGA-55-8621-01	TCGA Lung Adenocarcinoma (LUAD)	lung adenocarcinoma	75	FEMALE	MX	N0	T1a	Stage IA	Primary Tumor	TCGA-55-8621-01A-11D-2398-05	FALSE	NA	TRUE	Primary Tumor	FALSE	NA
228	TCGA-55-A48X-01	TCGA Lung Adenocarcinoma (LUAD)	lung adenocarcinoma	63	FEMALE	M0	N1	T1b	Stage IIA	Primary Tumor	TCGA-55-A48X-01A-11D-A24I-05	FALSE	NA	TRUE	Primary Tumor	FALSE	NA
229	TCGA-55-A48Y-01	TCGA Lung Adenocarcinoma (LUAD)	lung adenocarcinoma	69	MALE	M0	N0	T2b	Stage IIA	Primary Tumor	TCGA-55-A48Y-01A-11D-A24I-05	FALSE	NA	TRUE	Primary Tumor	FALSE	NA
230	TCGA-55-A48Z-01	TCGA Lung Adenocarcinoma (LUAD)	lung adenocarcinoma	60	FEMALE	MX	N3	T1a	Stage IIIB	Primary Tumor	TCGA-55-A48Z-01A-12D-A24U-05	FALSE	NA	TRUE	Primary Tumor	FALSE	NA
231	TCGA-55-A490-01	TCGA Lung Adenocarcinoma (LUAD)	lung adenocarcinoma	78	MALE	MX	N0	T2b	Stage IIA	Primary Tumor	TCGA-55-A490-01A-11D-A24I-05	FALSE	NA	TRUE	Primary Tumor	FALSE	NA
232	TCGA-55-A491-01	TCGA Lung Adenocarcinoma (LUAD)	lung adenocarcinoma	81	FEMALE	MX	N0	T1b	Stage IA	Primary Tumor	TCGA-55-A491-01A-11D-A24I-05	FALSE	NA	TRUE	Primary Tumor	FALSE	NA
233	TCGA-55-A492-01	TCGA Lung Adenocarcinoma (LUAD)	lung adenocarcinoma	70	FEMALE	MX	N0	T1a	Stage IA	Primary Tumor	TCGA-55-A492-01A-11D-A24I-05	FALSE	NA	TRUE	Primary Tumor	FALSE	NA
234	TCGA-55-A493-01	TCGA Lung Adenocarcinoma (LUAD)	lung adenocarcinoma	54	FEMALE	M0	N0	T2a	Stage IB	Primary Tumor	TCGA-55-A493-01A-11D-A24I-05	FALSE	NA	TRUE	Primary Tumor	FALSE	NA
235	TCGA-55-A494-01	TCGA Lung Adenocarcinoma (LUAD)	lung adenocarcinoma	61	FEMALE	MX	N0	T2a	Stage IB	Primary Tumor	TCGA-55-A494-01A-11D-A24U-05	FALSE	NA	TRUE	Primary Tumor	FALSE	NA
236	TCGA-55-A4DF-01	TCGA Lung Adenocarcinoma (LUAD)	lung adenocarcinoma	88	MALE	MX	N0	T1b	Stage IA	Primary Tumor	TCGA-55-A4DF-01A-11D-A24I-05	FALSE	NA	TRUE	Primary Tumor	FALSE	NA
237	TCGA-55-A4DG-01	TCGA Lung Adenocarcinoma (LUAD)	lung adenocarcinoma	71	MALE	MX	N0	T1b	Stage IA	Primary Tumor	TCGA-55-A4DG-01A-11D-A24I-05	FALSE	NA	TRUE	Primary Tumor	FALSE	NA
238	TCGA-55-A57B-01	TCGA Lung Adenocarcinoma (LUAD)	lung adenocarcinoma	80	FEMALE	M0	N0	T1b	Stage IA	Primary Tumor	TCGA-55-A57B-01A-12D-A398-05	FALSE	NA	TRUE	Primary Tumor	FALSE	NA
239	TCGA-62-8394-01	TCGA Lung Adenocarcinoma (LUAD)	lung adenocarcinoma	65	FEMALE	M0	N2	T4	Stage IIIB	Primary Tumor	TCGA-62-8394-01A-11D-2324-05	FALSE	NA	TRUE	Primary Tumor	FALSE	NA
240	TCGA-62-8395-01	TCGA Lung Adenocarcinoma (LUAD)	lung adenocarcinoma	80	FEMALE	M0	N0	T3	Stage IIB	Primary Tumor	TCGA-62-8395-01A-11D-2324-05	FALSE	NA	TRUE	Primary Tumor	FALSE	NA
241	TCGA-62-8397-01	TCGA Lung Adenocarcinoma (LUAD)	lung adenocarcinoma	70	FEMALE	M0	N0	T3	Stage IIB	Primary Tumor	TCGA-62-8397-01A-11D-2324-05	FALSE	NA	TRUE	Primary Tumor	FALSE	NA
242	TCGA-62-8398-01	TCGA Lung Adenocarcinoma (LUAD)	lung adenocarcinoma	55	MALE	M0	N2	T2	Stage IIIA	Primary Tumor	TCGA-62-8398-01A-11D-2324-05	FALSE	NA	TRUE	Primary Tumor	FALSE	NA
243	TCGA-62-8399-01	TCGA Lung Adenocarcinoma (LUAD)	lung adenocarcinoma	62	MALE	M0	N2	T2	Stage IIIA	Primary Tumor	TCGA-62-8399-01A-21D-2324-05	FALSE	NA	TRUE	Primary Tumor	FALSE	NA
244	TCGA-62-8402-01	TCGA Lung Adenocarcinoma (LUAD)	lung adenocarcinoma	73	FEMALE	M0	N2	T2	Stage IIIA	Primary Tumor	TCGA-62-8402-01A-11D-2324-05	FALSE	NA	TRUE	Primary Tumor	FALSE	NA
245	TCGA-62-A46O-01	TCGA Lung Adenocarcinoma (LUAD)	lung adenocarcinoma	65	FEMALE	M0	N0	T2	Stage IB	Primary Tumor	TCGA-62-A46O-01A-11D-A24I-05	FALSE	NA	TRUE	Primary Tumor	FALSE	NA
246	TCGA-62-A46P-01	TCGA Lung Adenocarcinoma (LUAD)	lung adenocarcinoma	65	MALE	M0	N0	T2	Stage IB	Primary Tumor	TCGA-62-A46P-01A-11D-A24I-05	FALSE	NA	TRUE	Primary Tumor	FALSE	NA
247	TCGA-62-A46R-01	TCGA Lung Adenocarcinoma (LUAD)	lung adenocarcinoma	54	FEMALE	M0	N0	T2	Stage IB	Primary Tumor	TCGA-62-A46R-01A-11D-A24I-05	FALSE	NA	TRUE	Primary Tumor	FALSE	NA
248	TCGA-62-A46S-01	TCGA Lung Adenocarcinoma (LUAD)	lung adenocarcinoma	73	MALE	M0	N0	T2	Stage IB	Primary Tumor	TCGA-62-A46S-01A-11D-A24I-05	FALSE	NA	TRUE	Primary Tumor	FALSE	NA
249	TCGA-62-A46U-01	TCGA Lung Adenocarcinoma (LUAD)	lung adenocarcinoma	71	FEMALE	M0	N1	T2	Stage IIB	Primary Tumor	TCGA-62-A46U-01A-11D-A24I-05	FALSE	NA	TRUE	Primary Tumor	FALSE	NA
250	TCGA-62-A46V-01	TCGA Lung Adenocarcinoma (LUAD)	lung adenocarcinoma	78	FEMALE	M0	N0	T2	Stage IB	Primary Tumor	TCGA-62-A46V-01A-11D-A24I-05	FALSE	NA	TRUE	Primary Tumor	FALSE	NA
251	TCGA-62-A46Y-01	TCGA Lung Adenocarcinoma (LUAD)	lung adenocarcinoma	70	FEMALE	M0	N2	T2	Stage IIIA	Primary Tumor	TCGA-62-A46Y-01A-11D-A24I-05	FALSE	NA	TRUE	Primary Tumor	FALSE	NA
252	TCGA-62-A470-01	TCGA Lung Adenocarcinoma (LUAD)	lung adenocarcinoma	84	MALE	M0	N0	T2	Stage IB	Primary Tumor	TCGA-62-A470-01A-11D-A24I-05	FALSE	NA	TRUE	Primary Tumor	FALSE	NA
253	TCGA-62-A471-01	TCGA Lung Adenocarcinoma (LUAD)	lung adenocarcinoma	64	MALE	M0	N1	T2b	Stage IIB	Primary Tumor	TCGA-62-A471-01A-12D-A24I-05	FALSE	NA	TRUE	Primary Tumor	FALSE	NA
254	TCGA-62-A472-01	TCGA Lung Adenocarcinoma (LUAD)	lung adenocarcinoma	70	MALE	M0	N0	T3	Stage IIB	Primary Tumor	TCGA-62-A472-01A-11D-A24I-05	FALSE	NA	TRUE	Primary Tumor	FALSE	NA
255	TCGA-64-1679-01	TCGA Lung Adenocarcinoma (LUAD)	lung adenocarcinoma	58	FEMALE	M0	N2	T1	Stage IIIA	Primary Tumor	TCGA-64-1679-01A-21D-2064-05	FALSE	NA	TRUE	Primary Tumor	FALSE	NA
256	TCGA-64-1681-01	TCGA Lung Adenocarcinoma (LUAD)	lung adenocarcinoma	61	FEMALE	M0	N0	T1	Stage IA	Primary Tumor	TCGA-64-1681-01A-11D-2064-05	FALSE	NA	TRUE	Primary Tumor	FALSE	NA
257	TCGA-64-5774-01	TCGA Lung Adenocarcinoma (LUAD)	lung adenocarcinoma	60	MALE	M0	N0	T2	Stage IB	Primary Tumor	TCGA-64-5774-01A-01D-1626-05	FALSE	NA	TRUE	Primary Tumor	FALSE	NA
258	TCGA-64-5775-01	TCGA Lung Adenocarcinoma (LUAD)	lung adenocarcinoma	71	MALE	M0	N0	T4	Stage IIIA	Primary Tumor	TCGA-64-5775-01A-01D-1626-05	FALSE	NA	TRUE	Primary Tumor	FALSE	NA
259	TCGA-64-5778-01	TCGA Lung Adenocarcinoma (LUAD)	lung adenocarcinoma	60	MALE	M0	N0	T2	Stage IB	Primary Tumor	TCGA-64-5778-01A-01D-1626-05	FALSE	NA	TRUE	Primary Tumor	FALSE	NA
260	TCGA-64-5779-01	TCGA Lung Adenocarcinoma (LUAD)	lung adenocarcinoma	61	MALE	M0	N2	T2	Stage IIIA	Primary Tumor	TCGA-64-5779-01A-01D-1626-05	FALSE	NA	TRUE	Primary Tumor	FALSE	NA
261	TCGA-64-5781-01	TCGA Lung Adenocarcinoma (LUAD)	lung adenocarcinoma	55	FEMALE	M0	N0	T2	Stage IB	Primary Tumor	TCGA-64-5781-01A-01D-1626-05	FALSE	NA	TRUE	Primary Tumor	FALSE	NA
262	TCGA-64-5815-01	TCGA Lung Adenocarcinoma (LUAD)	lung adenocarcinoma	74	MALE	M0	N1	T2	Stage IIB	Primary Tumor	TCGA-64-5815-01A-01D-1626-05	FALSE	NA	TRUE	Primary Tumor	FALSE	NA
263	TCGA-67-4679-01	TCGA Lung Adenocarcinoma (LUAD)	lung adenocarcinoma	69	MALE	M0	N0	T3	[Discrepancy]	Primary Tumor	TCGA-67-4679-01B-01D-1756-05	FALSE	NA	TRUE	Primary Tumor	FALSE	NA
264	TCGA-67-6215-01	TCGA Lung Adenocarcinoma (LUAD)	lung adenocarcinoma	52	FEMALE	M0	N0	T2a	Stage IB	Primary Tumor	TCGA-67-6215-01A-11D-1756-05	FALSE	NA	TRUE	Primary Tumor	FALSE	NA
265	TCGA-67-6216-01	TCGA Lung Adenocarcinoma (LUAD)	lung adenocarcinoma	57	FEMALE	M0	N0	T1a	Stage IA	Primary Tumor	TCGA-67-6216-01A-11D-1756-05	FALSE	NA	TRUE	Primary Tumor	FALSE	NA
266	TCGA-67-6217-01	TCGA Lung Adenocarcinoma (LUAD)	lung adenocarcinoma	73	FEMALE	M0	N1	T2a	Stage IIA	Primary Tumor	TCGA-67-6217-01A-11D-1756-05	FALSE	NA	TRUE	Primary Tumor	FALSE	NA
267	TCGA-69-7760-01	TCGA Lung Adenocarcinoma (LUAD)	lung adenocarcinoma	73	MALE	M0	N0	T3	Stage IIB	Primary Tumor	TCGA-69-7760-01A-11D-2168-05	FALSE	NA	TRUE	Primary Tumor	FALSE	NA
268	TCGA-69-7761-01	TCGA Lung Adenocarcinoma (LUAD)	lung adenocarcinoma	84	MALE	MX	N0	T2a	Stage IB	Primary Tumor	TCGA-69-7761-01A-11D-2168-05	FALSE	NA	TRUE	Primary Tumor	FALSE	NA
269	TCGA-69-7763-01	TCGA Lung Adenocarcinoma (LUAD)	lung adenocarcinoma	69	MALE	M0	N0	T1b	Stage IA	Primary Tumor	TCGA-69-7763-01A-11D-2168-05	FALSE	NA	TRUE	Primary Tumor	FALSE	NA
270	TCGA-69-7764-01	TCGA Lung Adenocarcinoma (LUAD)	lung adenocarcinoma	75	MALE	M0	N0	T1b	Stage IA	Primary Tumor	TCGA-69-7764-01A-11D-2168-05	FALSE	NA	TRUE	Primary Tumor	FALSE	NA
271	TCGA-69-7765-01	TCGA Lung Adenocarcinoma (LUAD)	lung adenocarcinoma	56	MALE	MX	N0	T4	[Discrepancy]	Primary Tumor	TCGA-69-7765-01A-11D-2168-05	FALSE	NA	TRUE	Primary Tumor	FALSE	NA
272	TCGA-69-7973-01	TCGA Lung Adenocarcinoma (LUAD)	lung adenocarcinoma	42	FEMALE	M0	N0	T2a	Stage IB	Primary Tumor	TCGA-69-7973-01A-11D-2185-05	FALSE	NA	TRUE	Primary Tumor	FALSE	NA
273	TCGA-69-7974-01	TCGA Lung Adenocarcinoma (LUAD)	lung adenocarcinoma	54	FEMALE	MX	N2	T2a	Stage IIIA	Primary Tumor	TCGA-69-7974-01A-11D-2185-05	FALSE	NA	TRUE	Primary Tumor	FALSE	NA
274	TCGA-69-7978-01	TCGA Lung Adenocarcinoma (LUAD)	lung adenocarcinoma	59	MALE	MX	N1	T2b	Stage IIB	Primary Tumor	TCGA-69-7978-01A-11D-2185-05	FALSE	NA	TRUE	Primary Tumor	FALSE	NA
275	TCGA-69-7979-01	TCGA Lung Adenocarcinoma (LUAD)	lung adenocarcinoma	71	FEMALE	MX	N0	T2a	Stage IB	Primary Tumor	TCGA-69-7979-01A-11D-2185-05	FALSE	NA	TRUE	Primary Tumor	FALSE	NA
276	TCGA-69-7980-01	TCGA Lung Adenocarcinoma (LUAD)	lung adenocarcinoma	70	FEMALE	M0	N0	T1b	Stage I	Primary Tumor	TCGA-69-7980-01A-11D-2185-05	FALSE	NA	TRUE	Primary Tumor	FALSE	NA
277	TCGA-69-8253-01	TCGA Lung Adenocarcinoma (LUAD)	lung adenocarcinoma	59	FEMALE	MX	N1	T1a	Stage IIA	Primary Tumor	TCGA-69-8253-01A-11D-2285-05	FALSE	NA	TRUE	Primary Tumor	FALSE	NA
278	TCGA-69-8254-01	TCGA Lung Adenocarcinoma (LUAD)	lung adenocarcinoma	85	MALE			T2b		Primary Tumor	TCGA-69-8254-01A-11D-2285-05	FALSE	NA	TRUE	Primary Tumor	FALSE	NA
279	TCGA-69-8255-01	TCGA Lung Adenocarcinoma (LUAD)	lung adenocarcinoma	71	MALE	M0	N0	T1a	Stage IA	Primary Tumor	TCGA-69-8255-01A-11D-2285-05	FALSE	NA	TRUE	Primary Tumor	FALSE	NA
280	TCGA-69-8453-01	TCGA Lung Adenocarcinoma (LUAD)	lung adenocarcinoma	77	MALE	MX	N0	T3	Stage IIB	Primary Tumor	TCGA-69-8453-01A-12D-2324-05	FALSE	NA	TRUE	Primary Tumor	FALSE	NA
281	TCGA-69-A59K-01	TCGA Lung Adenocarcinoma (LUAD)	lung adenocarcinoma	60	FEMALE	M0	N0	T3	Stage IIB	Primary Tumor	TCGA-69-A59K-01A-11D-A25R-05	FALSE	NA	TRUE	Primary Tumor	FALSE	NA
282	TCGA-71-6725-01	TCGA Lung Adenocarcinoma (LUAD)	lung adenocarcinoma	48	FEMALE	M0	N0	T2	Stage IB	Primary Tumor	TCGA-71-6725-01A-11D-1856-05	FALSE	NA	TRUE	Primary Tumor	FALSE	NA
283	TCGA-71-8520-01	TCGA Lung Adenocarcinoma (LUAD)	lung adenocarcinoma	60	FEMALE	M0	N0	T2	Stage IB	Primary Tumor	TCGA-71-8520-01A-11D-2398-05	FALSE	NA	TRUE	Primary Tumor	FALSE	NA
284	TCGA-73-4658-01	TCGA Lung Adenocarcinoma (LUAD)	lung adenocarcinoma	80	FEMALE	M0	N0	T2	Stage IB	Primary Tumor	TCGA-73-4658-01A-01D-1756-05	FALSE	NA	TRUE	Primary Tumor	FALSE	NA
285	TCGA-73-4658-11	TCGA Lung Adenocarcinoma (LUAD)	lung adenocarcinoma	80	FEMALE	M0	N0	T2	Stage IB	Solid Tissue Normal	TCGA-73-4658-11A-01D-1756-05	TRUE	OLD	TRUE	Solid Tissue Normal	FALSE	NA
286	TCGA-73-4676-01	TCGA Lung Adenocarcinoma (LUAD)	lung adenocarcinoma	45	MALE	M0	N1	T2a	Stage IIA	Primary Tumor	TCGA-73-4676-01A-01D-1756-05	FALSE	NA	TRUE	Primary Tumor	FALSE	NA
287	TCGA-73-4676-11	TCGA Lung Adenocarcinoma (LUAD)	lung adenocarcinoma	45	MALE	M0	N1	T2a	Stage IIA	Solid Tissue Normal	TCGA-73-4676-11A-01D-1756-05	TRUE	YOUNG	TRUE	Solid Tissue Normal	FALSE	NA
288	TCGA-73-7498-01	TCGA Lung Adenocarcinoma (LUAD)	lung adenocarcinoma	58	FEMALE	M0	N0	T1b	Stage IA	Primary Tumor	TCGA-73-7498-01A-12D-2185-05	FALSE	NA	TRUE	Primary Tumor	FALSE	NA
289	TCGA-73-7499-01	TCGA Lung Adenocarcinoma (LUAD)	lung adenocarcinoma	81	FEMALE	M0	N0	T2a	Stage IB	Primary Tumor	TCGA-73-7499-01A-11D-2185-05	FALSE	NA	TRUE	Primary Tumor	FALSE	NA
290	TCGA-73-A9RS-01	TCGA Lung Adenocarcinoma (LUAD)	lung adenocarcinoma	41	MALE	M0	N0	T3	Stage IIB	Primary Tumor	TCGA-73-A9RS-01A-11D-A411-05	FALSE	NA	TRUE	Primary Tumor	FALSE	NA
291	TCGA-75-5122-01	TCGA Lung Adenocarcinoma (LUAD)	lung adenocarcinoma	NA	MALE	M0	N0	T2	Stage IB	Primary Tumor	TCGA-75-5122-01A-01D-1756-05	FALSE	NA	TRUE	Primary Tumor	FALSE	NA
292	TCGA-75-5125-01	TCGA Lung Adenocarcinoma (LUAD)	lung adenocarcinoma	NA	MALE	M0	N1	T2	Stage IIB	Primary Tumor	TCGA-75-5125-01A-01D-1756-05	FALSE	NA	TRUE	Primary Tumor	FALSE	NA
293	TCGA-75-5126-01	TCGA Lung Adenocarcinoma (LUAD)	lung adenocarcinoma	NA	FEMALE	M0	N2	T3	Stage IIIA	Primary Tumor	TCGA-75-5126-01A-01D-1756-05	FALSE	NA	TRUE	Primary Tumor	FALSE	NA
294	TCGA-75-5146-01	TCGA Lung Adenocarcinoma (LUAD)	lung adenocarcinoma	NA	MALE	M0	N0	T2	Stage IB	Primary Tumor	TCGA-75-5146-01A-01D-1626-05	FALSE	NA	TRUE	Primary Tumor	FALSE	NA
295	TCGA-75-5147-01	TCGA Lung Adenocarcinoma (LUAD)	lung adenocarcinoma	NA	FEMALE	M0	N0	T2	Stage IB	Primary Tumor	TCGA-75-5147-01A-01D-1626-05	FALSE	NA	TRUE	Primary Tumor	FALSE	NA
296	TCGA-75-6203-01	TCGA Lung Adenocarcinoma (LUAD)	lung adenocarcinoma	NA	FEMALE	M0	N2	T2	Stage IIIA	Primary Tumor	TCGA-75-6203-01A-11D-1756-05	FALSE	NA	TRUE	Primary Tumor	FALSE	NA
297	TCGA-75-6205-01	TCGA Lung Adenocarcinoma (LUAD)	lung adenocarcinoma	NA	FEMALE	M0	N0	T2a	Stage IB	Primary Tumor	TCGA-75-6205-01A-11D-1756-05	FALSE	NA	TRUE	Primary Tumor	FALSE	NA
298	TCGA-75-6206-01	TCGA Lung Adenocarcinoma (LUAD)	lung adenocarcinoma	NA	MALE	M0	N0	T2	Stage IB	Primary Tumor	TCGA-75-6206-01A-11D-1756-05	FALSE	NA	TRUE	Primary Tumor	FALSE	NA
299	TCGA-75-6207-01	TCGA Lung Adenocarcinoma (LUAD)	lung adenocarcinoma	NA	MALE	M0	N2	T2	Stage IIIA	Primary Tumor	TCGA-75-6207-01A-11D-1756-05	FALSE	NA	TRUE	Primary Tumor	FALSE	NA
300	TCGA-75-6211-01	TCGA Lung Adenocarcinoma (LUAD)	lung adenocarcinoma	NA	FEMALE	M0	N0	T2	Stage IB	Primary Tumor	TCGA-75-6211-01A-11D-1756-05	FALSE	NA	TRUE	Primary Tumor	FALSE	NA
301	TCGA-75-6212-01	TCGA Lung Adenocarcinoma (LUAD)	lung adenocarcinoma	NA	FEMALE	M0	N1	T2	Stage IIB	Primary Tumor	TCGA-75-6212-01A-11D-1756-05	FALSE	NA	TRUE	Primary Tumor	FALSE	NA
302	TCGA-75-6214-01	TCGA Lung Adenocarcinoma (LUAD)	lung adenocarcinoma	NA	FEMALE	M0	N2	T2	Stage IIIA	Primary Tumor	TCGA-75-6214-01A-41D-1947-05	FALSE	NA	TRUE	Primary Tumor	FALSE	NA
303	TCGA-75-7025-01	TCGA Lung Adenocarcinoma (LUAD)	lung adenocarcinoma	NA	MALE	M0	N0	T2	Stage IB	Primary Tumor	TCGA-75-7025-01A-12D-1947-05	FALSE	NA	TRUE	Primary Tumor	FALSE	NA
304	TCGA-75-7027-01	TCGA Lung Adenocarcinoma (LUAD)	lung adenocarcinoma	NA	MALE	M0	N0	T2	Stage IB	Primary Tumor	TCGA-75-7027-01A-11D-1947-05	FALSE	NA	TRUE	Primary Tumor	FALSE	NA
305	TCGA-75-7030-01	TCGA Lung Adenocarcinoma (LUAD)	lung adenocarcinoma	NA	MALE	M0	N0	T3	Stage IIB	Primary Tumor	TCGA-75-7030-01A-11D-1947-05	FALSE	NA	TRUE	Primary Tumor	FALSE	NA
306	TCGA-75-7031-01	TCGA Lung Adenocarcinoma (LUAD)	lung adenocarcinoma	NA	FEMALE	M0	N0	T2	Stage IB	Primary Tumor	TCGA-75-7031-01A-11D-1947-05	FALSE	NA	TRUE	Primary Tumor	FALSE	NA
307	TCGA-78-7143-01	TCGA Lung Adenocarcinoma (LUAD)	lung adenocarcinoma	62	FEMALE	M0	N0	T2	Stage IB	Primary Tumor	TCGA-78-7143-01A-11D-2037-05	FALSE	NA	TRUE	Primary Tumor	FALSE	NA
308	TCGA-78-7145-01	TCGA Lung Adenocarcinoma (LUAD)	lung adenocarcinoma	52	FEMALE	M1	N1	T4	Stage IV	Primary Tumor	TCGA-78-7145-01A-11D-2037-05	FALSE	NA	TRUE	Primary Tumor	FALSE	NA
309	TCGA-78-7146-01	TCGA Lung Adenocarcinoma (LUAD)	lung adenocarcinoma	71	FEMALE	M0	N2	T2	Stage IIIA	Primary Tumor	TCGA-78-7146-01A-11D-2037-05	FALSE	NA	TRUE	Primary Tumor	FALSE	NA
310	TCGA-78-7147-01	TCGA Lung Adenocarcinoma (LUAD)	lung adenocarcinoma	67	FEMALE	M0	N1	T2	Stage IIB	Primary Tumor	TCGA-78-7147-01A-11D-2037-05	FALSE	NA	TRUE	Primary Tumor	FALSE	NA
311	TCGA-78-7148-01	TCGA Lung Adenocarcinoma (LUAD)	lung adenocarcinoma	71	MALE	M0	N1	T2	Stage IIB	Primary Tumor	TCGA-78-7148-01A-11D-2037-05	FALSE	NA	TRUE	Primary Tumor	FALSE	NA
312	TCGA-78-7149-01	TCGA Lung Adenocarcinoma (LUAD)	lung adenocarcinoma	71	MALE	M0	N0	T4	Stage IIIB	Primary Tumor	TCGA-78-7149-01A-11D-2037-05	FALSE	NA	TRUE	Primary Tumor	FALSE	NA
313	TCGA-78-7150-01	TCGA Lung Adenocarcinoma (LUAD)	lung adenocarcinoma	59	MALE	M0	N1	T2	Stage IIB	Primary Tumor	TCGA-78-7150-01A-21D-2037-05	FALSE	NA	TRUE	Primary Tumor	FALSE	NA
314	TCGA-78-7152-01	TCGA Lung Adenocarcinoma (LUAD)	lung adenocarcinoma	65	MALE	M0	N0	T2	Stage IB	Primary Tumor	TCGA-78-7152-01A-11D-2037-05	FALSE	NA	TRUE	Primary Tumor	FALSE	NA
315	TCGA-78-7153-01	TCGA Lung Adenocarcinoma (LUAD)	lung adenocarcinoma	65	FEMALE	M0	N0	T2	Stage IB	Primary Tumor	TCGA-78-7153-01A-11D-2037-05	FALSE	NA	TRUE	Primary Tumor	FALSE	NA
316	TCGA-78-7154-01	TCGA Lung Adenocarcinoma (LUAD)	lung adenocarcinoma	72	MALE	M0	N2	T3	Stage IIIA	Primary Tumor	TCGA-78-7154-01A-11D-2037-05	FALSE	NA	TRUE	Primary Tumor	FALSE	NA
317	TCGA-78-7155-01	TCGA Lung Adenocarcinoma (LUAD)	lung adenocarcinoma	68	MALE	M0	N0	T2	Stage IB	Primary Tumor	TCGA-78-7155-01A-11D-2037-05	FALSE	NA	TRUE	Primary Tumor	FALSE	NA
318	TCGA-78-7156-01	TCGA Lung Adenocarcinoma (LUAD)	lung adenocarcinoma	62	MALE	M1	N1	T4	Stage IV	Primary Tumor	TCGA-78-7156-01A-11D-2037-05	FALSE	NA	TRUE	Primary Tumor	FALSE	NA
319	TCGA-78-7158-01	TCGA Lung Adenocarcinoma (LUAD)	lung adenocarcinoma	59	FEMALE	M0	N2	T4	Stage IIIB	Primary Tumor	TCGA-78-7158-01A-11D-2037-05	FALSE	NA	TRUE	Primary Tumor	FALSE	NA
320	TCGA-78-7159-01	TCGA Lung Adenocarcinoma (LUAD)	lung adenocarcinoma	60	FEMALE	M0	NX	T1	Stage IA	Primary Tumor	TCGA-78-7159-01A-11D-2037-05	FALSE	NA	TRUE	Primary Tumor	FALSE	NA
321	TCGA-78-7160-01	TCGA Lung Adenocarcinoma (LUAD)	lung adenocarcinoma	61	MALE	M1	N2	T4	Stage IV	Primary Tumor	TCGA-78-7160-01A-11D-2037-05	FALSE	NA	TRUE	Primary Tumor	FALSE	NA
322	TCGA-78-7161-01	TCGA Lung Adenocarcinoma (LUAD)	lung adenocarcinoma	69	FEMALE	M0	N0	T3	Stage IIB	Primary Tumor	TCGA-78-7161-01A-11D-2037-05	FALSE	NA	TRUE	Primary Tumor	FALSE	NA
323	TCGA-78-7162-01	TCGA Lung Adenocarcinoma (LUAD)	lung adenocarcinoma	75	MALE	M0	N0	T1	Stage IA	Primary Tumor	TCGA-78-7162-01A-21D-2064-05	FALSE	NA	TRUE	Primary Tumor	FALSE	NA
324	TCGA-78-7163-01	TCGA Lung Adenocarcinoma (LUAD)	lung adenocarcinoma	60	MALE	M0	N0	T2	Stage IB	Primary Tumor	TCGA-78-7163-01A-12D-2064-05	FALSE	NA	TRUE	Primary Tumor	FALSE	NA
325	TCGA-78-7166-01	TCGA Lung Adenocarcinoma (LUAD)	lung adenocarcinoma	84	MALE	M0	N1	T2	Stage IIB	Primary Tumor	TCGA-78-7166-01A-12D-2064-05	FALSE	NA	TRUE	Primary Tumor	FALSE	NA
326	TCGA-78-7167-01	TCGA Lung Adenocarcinoma (LUAD)	lung adenocarcinoma	77	MALE	M1	N0	T2	Stage IV	Primary Tumor	TCGA-78-7167-01A-11D-2064-05	FALSE	NA	TRUE	Primary Tumor	FALSE	NA
327	TCGA-78-7220-01	TCGA Lung Adenocarcinoma (LUAD)	lung adenocarcinoma	53	FEMALE	M0	N2	T2	Stage IIIA	Primary Tumor	TCGA-78-7220-01A-11D-2037-05	FALSE	NA	TRUE	Primary Tumor	FALSE	NA
328	TCGA-78-7535-01	TCGA Lung Adenocarcinoma (LUAD)	lung adenocarcinoma	45	MALE	M0	N0	T2	Stage IB	Primary Tumor	TCGA-78-7535-01A-11D-2064-05	FALSE	NA	TRUE	Primary Tumor	FALSE	NA
329	TCGA-78-7536-01	TCGA Lung Adenocarcinoma (LUAD)	lung adenocarcinoma	69	MALE	M0	N2	T2	Stage IIIA	Primary Tumor	TCGA-78-7536-01A-11D-2064-05	FALSE	NA	TRUE	Primary Tumor	FALSE	NA
330	TCGA-78-7537-01	TCGA Lung Adenocarcinoma (LUAD)	lung adenocarcinoma	72	MALE	M0	N0	T2	Stage IB	Primary Tumor	TCGA-78-7537-01A-11D-2064-05	FALSE	NA	TRUE	Primary Tumor	FALSE	NA
331	TCGA-78-7539-01	TCGA Lung Adenocarcinoma (LUAD)	lung adenocarcinoma	75	FEMALE	M0	N0	T2b	Stage IIA	Primary Tumor	TCGA-78-7539-01A-11D-2064-05	FALSE	NA	TRUE	Primary Tumor	FALSE	NA
332	TCGA-78-7540-01	TCGA Lung Adenocarcinoma (LUAD)	lung adenocarcinoma	66	FEMALE	M0	N0	T2	Stage IB	Primary Tumor	TCGA-78-7540-01A-11D-2064-05	FALSE	NA	TRUE	Primary Tumor	FALSE	NA
333	TCGA-78-7542-01	TCGA Lung Adenocarcinoma (LUAD)	lung adenocarcinoma	56	MALE	M0	N0	T2	Stage IB	Primary Tumor	TCGA-78-7542-01A-21D-2064-05	FALSE	NA	TRUE	Primary Tumor	FALSE	NA
334	TCGA-78-7633-01	TCGA Lung Adenocarcinoma (LUAD)	lung adenocarcinoma	67	MALE	M0	N0	T2	Stage IB	Primary Tumor	TCGA-78-7633-01A-11D-2064-05	FALSE	NA	TRUE	Primary Tumor	FALSE	NA
335	TCGA-78-8640-01	TCGA Lung Adenocarcinoma (LUAD)	lung adenocarcinoma	59	MALE	M0	N1	T1	Stage IIA	Primary Tumor	TCGA-78-8640-01A-11D-2398-05	FALSE	NA	TRUE	Primary Tumor	FALSE	NA
336	TCGA-78-8648-01	TCGA Lung Adenocarcinoma (LUAD)	lung adenocarcinoma	58	FEMALE	M0	N0	T3	Stage IIB	Primary Tumor	TCGA-78-8648-01A-11D-2398-05	FALSE	NA	TRUE	Primary Tumor	FALSE	NA
337	TCGA-78-8655-01	TCGA Lung Adenocarcinoma (LUAD)	lung adenocarcinoma	77	FEMALE	M0	N0	T1	Stage IA	Primary Tumor	TCGA-78-8655-01A-11D-2398-05	FALSE	NA	TRUE	Primary Tumor	FALSE	NA
338	TCGA-78-8660-01	TCGA Lung Adenocarcinoma (LUAD)	lung adenocarcinoma	69	MALE	M0	N1	T2	Stage IIB	Primary Tumor	TCGA-78-8660-01A-11D-2398-05	FALSE	NA	TRUE	Primary Tumor	FALSE	NA
339	TCGA-78-8662-01	TCGA Lung Adenocarcinoma (LUAD)	lung adenocarcinoma	53	FEMALE	M0	N0	T2	Stage IB	Primary Tumor	TCGA-78-8662-01A-11D-2398-05	FALSE	NA	TRUE	Primary Tumor	FALSE	NA
340	TCGA-80-5607-01	TCGA Lung Adenocarcinoma (LUAD)	lung adenocarcinoma	NA	FEMALE	M0	N1	T2	Stage IIB	Primary Tumor	TCGA-80-5607-01A-31D-1947-05	FALSE	NA	TRUE	Primary Tumor	FALSE	NA
341	TCGA-80-5608-01	TCGA Lung Adenocarcinoma (LUAD)	lung adenocarcinoma	NA	FEMALE	M0	N0	T1	Stage IA	Primary Tumor	TCGA-80-5608-01A-31D-1947-05	FALSE	NA	TRUE	Primary Tumor	FALSE	NA
342	TCGA-80-5611-01	TCGA Lung Adenocarcinoma (LUAD)	lung adenocarcinoma	NA	MALE	M0	N0	T2	Stage IB	Primary Tumor	TCGA-80-5611-01A-01D-1626-05	FALSE	NA	TRUE	Primary Tumor	FALSE	NA
343	TCGA-83-5908-01	TCGA Lung Adenocarcinoma (LUAD)	lung adenocarcinoma	59	FEMALE	M0	N0	T1	Stage IA	Primary Tumor	TCGA-83-5908-01A-21D-2285-05	FALSE	NA	TRUE	Primary Tumor	FALSE	NA
344	TCGA-86-6562-01	TCGA Lung Adenocarcinoma (LUAD)	lung adenocarcinoma	52	MALE	M0	N1	T2a	Stage IIA	Primary Tumor	TCGA-86-6562-01A-11D-1756-05	FALSE	NA	TRUE	Primary Tumor	FALSE	NA
345	TCGA-86-6851-01	TCGA Lung Adenocarcinoma (LUAD)	lung adenocarcinoma	73	FEMALE	M0	N1	T1b	Stage IIA	Primary Tumor	TCGA-86-6851-01A-11D-1947-05	FALSE	NA	TRUE	Primary Tumor	FALSE	NA
346	TCGA-86-7701-01	TCGA Lung Adenocarcinoma (LUAD)	lung adenocarcinoma	66	MALE	M1	N0	T2	Stage IV	Primary Tumor	TCGA-86-7701-01A-11D-2168-05	FALSE	NA	TRUE	Primary Tumor	FALSE	NA
347	TCGA-86-7711-01	TCGA Lung Adenocarcinoma (LUAD)	lung adenocarcinoma	70	MALE	M0	N1	T2a	Stage IIA	Primary Tumor	TCGA-86-7711-01A-11D-2064-05	FALSE	NA	TRUE	Primary Tumor	FALSE	NA
348	TCGA-86-7713-01	TCGA Lung Adenocarcinoma (LUAD)	lung adenocarcinoma	70	MALE	M0	N0	T2b	Stage IIA	Primary Tumor	TCGA-86-7713-01A-11D-2064-05	FALSE	NA	TRUE	Primary Tumor	FALSE	NA
349	TCGA-86-7714-01	TCGA Lung Adenocarcinoma (LUAD)	lung adenocarcinoma	61	FEMALE	M0	N2	T1b	Stage IIIA	Primary Tumor	TCGA-86-7714-01A-12D-2168-05	FALSE	NA	TRUE	Primary Tumor	FALSE	NA
350	TCGA-86-7953-01	TCGA Lung Adenocarcinoma (LUAD)	lung adenocarcinoma	69	FEMALE	M0	N0	T1b	Stage IA	Primary Tumor	TCGA-86-7953-01A-11D-2185-05	FALSE	NA	TRUE	Primary Tumor	FALSE	NA
351	TCGA-86-7954-01	TCGA Lung Adenocarcinoma (LUAD)	lung adenocarcinoma	68	FEMALE	M0	N0	T2	Stage IB	Primary Tumor	TCGA-86-7954-01A-11D-2185-05	FALSE	NA	TRUE	Primary Tumor	FALSE	NA
352	TCGA-86-7955-01	TCGA Lung Adenocarcinoma (LUAD)	lung adenocarcinoma	62	MALE	M0	N0	T2a	Stage IB	Primary Tumor	TCGA-86-7955-01A-11D-2185-05	FALSE	NA	TRUE	Primary Tumor	FALSE	NA
353	TCGA-86-8054-01	TCGA Lung Adenocarcinoma (LUAD)	lung adenocarcinoma	61	MALE	M0	N1	T2b	Stage IIB	Primary Tumor	TCGA-86-8054-01A-11D-2239-05	FALSE	NA	TRUE	Primary Tumor	FALSE	NA
354	TCGA-86-8055-01	TCGA Lung Adenocarcinoma (LUAD)	lung adenocarcinoma	79	MALE	M0	N1	T2a	Stage IIA	Primary Tumor	TCGA-86-8055-01A-11D-2239-05	FALSE	NA	TRUE	Primary Tumor	FALSE	NA
355	TCGA-86-8056-01	TCGA Lung Adenocarcinoma (LUAD)	lung adenocarcinoma	63	FEMALE	M0	N0	T4	Stage IIIA	Primary Tumor	TCGA-86-8056-01A-11D-2239-05	FALSE	NA	TRUE	Primary Tumor	FALSE	NA
356	TCGA-86-8073-01	TCGA Lung Adenocarcinoma (LUAD)	lung adenocarcinoma	58	MALE	M0	N0	T2a	Stage IB	Primary Tumor	TCGA-86-8073-01A-11D-2239-05	FALSE	NA	TRUE	Primary Tumor	FALSE	NA
357	TCGA-86-8074-01	TCGA Lung Adenocarcinoma (LUAD)	lung adenocarcinoma	62	FEMALE	M0	N1	T1b	Stage IIA	Primary Tumor	TCGA-86-8074-01A-11D-2239-05	FALSE	NA	TRUE	Primary Tumor	FALSE	NA
358	TCGA-86-8075-01	TCGA Lung Adenocarcinoma (LUAD)	lung adenocarcinoma	66	FEMALE	M0	N0	T2	Stage IB	Primary Tumor	TCGA-86-8075-01A-11D-2239-05	FALSE	NA	TRUE	Primary Tumor	FALSE	NA
359	TCGA-86-8076-01	TCGA Lung Adenocarcinoma (LUAD)	lung adenocarcinoma	42	MALE	M0	N0	T1	Stage IA	Primary Tumor	TCGA-86-8076-01A-31D-2239-05	FALSE	NA	TRUE	Primary Tumor	FALSE	NA
360	TCGA-86-8278-01	TCGA Lung Adenocarcinoma (LUAD)	lung adenocarcinoma	63	FEMALE	M0	N1	T2	Stage IIB	Primary Tumor	TCGA-86-8278-01A-11D-2285-05	FALSE	NA	TRUE	Primary Tumor	FALSE	NA
361	TCGA-86-8279-01	TCGA Lung Adenocarcinoma (LUAD)	lung adenocarcinoma	46	MALE	M0	N1	T2a	Stage IIA	Primary Tumor	TCGA-86-8279-01A-11D-2285-05	FALSE	NA	TRUE	Primary Tumor	FALSE	NA
362	TCGA-86-8280-01	TCGA Lung Adenocarcinoma (LUAD)	lung adenocarcinoma	54	FEMALE	M0	N0	T2b	Stage IIA	Primary Tumor	TCGA-86-8280-01A-11D-2285-05	FALSE	NA	TRUE	Primary Tumor	FALSE	NA
363	TCGA-86-8281-01	TCGA Lung Adenocarcinoma (LUAD)	lung adenocarcinoma	75	MALE	M0	NX	T1	Stage IA	Primary Tumor	TCGA-86-8281-01A-11D-2285-05	FALSE	NA	TRUE	Primary Tumor	FALSE	NA
364	TCGA-86-8358-01	TCGA Lung Adenocarcinoma (LUAD)	lung adenocarcinoma	44	MALE	M0	N0	T2a	Stage IB	Primary Tumor	TCGA-86-8358-01A-11D-2324-05	FALSE	NA	TRUE	Primary Tumor	FALSE	NA
365	TCGA-86-8359-01	TCGA Lung Adenocarcinoma (LUAD)	lung adenocarcinoma	52	MALE	M0	N2	T3	Stage IIIA	Primary Tumor	TCGA-86-8359-01A-11D-2324-05	FALSE	NA	TRUE	Primary Tumor	FALSE	NA
366	TCGA-86-8585-01	TCGA Lung Adenocarcinoma (LUAD)	lung adenocarcinoma	57	MALE	M0	N0	T2a	Stage IB	Primary Tumor	TCGA-86-8585-01A-11D-2398-05	FALSE	NA	TRUE	Primary Tumor	FALSE	NA
367	TCGA-86-8668-01	TCGA Lung Adenocarcinoma (LUAD)	lung adenocarcinoma	61	FEMALE	M0	N0	T1b	Stage IA	Primary Tumor	TCGA-86-8668-01A-11D-2398-05	FALSE	NA	TRUE	Primary Tumor	FALSE	NA
368	TCGA-86-8669-01	TCGA Lung Adenocarcinoma (LUAD)	lung adenocarcinoma	64	MALE	M0	N0	T1b	Stage IA	Primary Tumor	TCGA-86-8669-01A-11D-2398-05	FALSE	NA	TRUE	Primary Tumor	FALSE	NA
369	TCGA-86-8671-01	TCGA Lung Adenocarcinoma (LUAD)	lung adenocarcinoma	72	FEMALE	M0	N1	T2b	Stage IIB	Primary Tumor	TCGA-86-8671-01A-11D-2398-05	FALSE	NA	TRUE	Primary Tumor	FALSE	NA
370	TCGA-86-8672-01	TCGA Lung Adenocarcinoma (LUAD)	lung adenocarcinoma	59	MALE	M0	N0	T3	Stage IIB	Primary Tumor	TCGA-86-8672-01A-21D-2398-05	FALSE	NA	TRUE	Primary Tumor	FALSE	NA
371	TCGA-86-8673-01	TCGA Lung Adenocarcinoma (LUAD)	lung adenocarcinoma	61	MALE	M0	N0	T2	Stage IB	Primary Tumor	TCGA-86-8673-01A-11D-2398-05	FALSE	NA	TRUE	Primary Tumor	FALSE	NA
372	TCGA-86-8674-01	TCGA Lung Adenocarcinoma (LUAD)	lung adenocarcinoma	50	MALE	M0	N1	T2a	Stage IIA	Primary Tumor	TCGA-86-8674-01A-21D-2398-05	FALSE	NA	TRUE	Primary Tumor	FALSE	NA
373	TCGA-86-A456-01	TCGA Lung Adenocarcinoma (LUAD)	lung adenocarcinoma	78	FEMALE	M0	N0	T1a	Stage IA	Primary Tumor	TCGA-86-A456-01A-11D-A24I-05	FALSE	NA	TRUE	Primary Tumor	FALSE	NA
374	TCGA-86-A4D0-01	TCGA Lung Adenocarcinoma (LUAD)	lung adenocarcinoma	48	MALE	M0	N0	T2b	Stage IIA	Primary Tumor	TCGA-86-A4D0-01A-11D-A24I-05	FALSE	NA	TRUE	Primary Tumor	FALSE	NA
375	TCGA-86-A4JF-01	TCGA Lung Adenocarcinoma (LUAD)	lung adenocarcinoma	56	MALE	M0	N0	T3	Stage IIB	Primary Tumor	TCGA-86-A4JF-01A-11D-A24U-05	FALSE	NA	TRUE	Primary Tumor	FALSE	NA
376	TCGA-86-A4P7-01	TCGA Lung Adenocarcinoma (LUAD)	lung adenocarcinoma	63	FEMALE	M0	N0	T2a	Stage IB	Primary Tumor	TCGA-86-A4P7-01A-11D-A24U-05	FALSE	NA	TRUE	Primary Tumor	FALSE	NA
377	TCGA-86-A4P8-01	TCGA Lung Adenocarcinoma (LUAD)	lung adenocarcinoma	59	FEMALE	MX	N2	T1b	Stage IIIA	Primary Tumor	TCGA-86-A4P8-01A-11D-A24U-05	FALSE	NA	TRUE	Primary Tumor	FALSE	NA
378	TCGA-91-6828-01	TCGA Lung Adenocarcinoma (LUAD)	lung adenocarcinoma	70	MALE	M0	N0	T1a	Stage IA	Primary Tumor	TCGA-91-6828-01A-11D-1856-05	FALSE	NA	TRUE	Primary Tumor	FALSE	NA
379	TCGA-91-6829-01	TCGA Lung Adenocarcinoma (LUAD)	lung adenocarcinoma	78	MALE	MX	N0	T2	Stage IB	Primary Tumor	TCGA-91-6829-01A-21D-1856-05	FALSE	NA	TRUE	Primary Tumor	FALSE	NA
380	TCGA-91-6830-01	TCGA Lung Adenocarcinoma (LUAD)	lung adenocarcinoma	65	FEMALE	MX	N1	T1	Stage IIA	Primary Tumor	TCGA-91-6830-01A-11D-1947-05	FALSE	NA	TRUE	Primary Tumor	FALSE	NA
381	TCGA-91-6831-01	TCGA Lung Adenocarcinoma (LUAD)	lung adenocarcinoma	66	MALE	MX	N0	T2	Stage IB	Primary Tumor	TCGA-91-6831-01A-11D-1856-05	FALSE	NA	TRUE	Primary Tumor	FALSE	NA
382	TCGA-91-6835-01	TCGA Lung Adenocarcinoma (LUAD)	lung adenocarcinoma	81	FEMALE	M0	N0	T1	Stage IA	Primary Tumor	TCGA-91-6835-01A-11D-1856-05	FALSE	NA	TRUE	Primary Tumor	FALSE	NA
383	TCGA-91-6836-01	TCGA Lung Adenocarcinoma (LUAD)	lung adenocarcinoma	52	FEMALE	MX	N0	T2	Stage IB	Primary Tumor	TCGA-91-6836-01A-21D-1856-05	FALSE	NA	TRUE	Primary Tumor	FALSE	NA
384	TCGA-91-6840-01	TCGA Lung Adenocarcinoma (LUAD)	lung adenocarcinoma	59	FEMALE	M0	N0	T1b	Stage IA	Primary Tumor	TCGA-91-6840-01A-11D-1947-05	FALSE	NA	TRUE	Primary Tumor	FALSE	NA
385	TCGA-91-6847-01	TCGA Lung Adenocarcinoma (LUAD)	lung adenocarcinoma	62	FEMALE	MX	N0	T2	Stage IB	Primary Tumor	TCGA-91-6847-01A-11D-1947-05	FALSE	NA	TRUE	Primary Tumor	FALSE	NA
386	TCGA-91-6848-01	TCGA Lung Adenocarcinoma (LUAD)	lung adenocarcinoma	59	MALE	MX	N2	T2	Stage IIIA	Primary Tumor	TCGA-91-6848-01A-11D-1947-05	FALSE	NA	TRUE	Primary Tumor	FALSE	NA
387	TCGA-91-6849-01	TCGA Lung Adenocarcinoma (LUAD)	lung adenocarcinoma	75	FEMALE	MX	N2	T2	Stage IIIA	Primary Tumor	TCGA-91-6849-01A-11D-1947-05	FALSE	NA	TRUE	Primary Tumor	FALSE	NA
388	TCGA-91-7771-01	TCGA Lung Adenocarcinoma (LUAD)	lung adenocarcinoma	62	MALE	MX	N0	T3	Stage IIB	Primary Tumor	TCGA-91-7771-01A-11D-2168-05	FALSE	NA	TRUE	Primary Tumor	FALSE	NA
389	TCGA-91-8496-01	TCGA Lung Adenocarcinoma (LUAD)	lung adenocarcinoma	63	FEMALE	MX	NX	T2a	Stage IB	Primary Tumor	TCGA-91-8496-01A-11D-2398-05	FALSE	NA	TRUE	Primary Tumor	FALSE	NA
390	TCGA-91-8497-01	TCGA Lung Adenocarcinoma (LUAD)	lung adenocarcinoma	75	FEMALE	MX	N0	T1a	Stage IA	Primary Tumor	TCGA-91-8497-01A-11D-2398-05	FALSE	NA	TRUE	Primary Tumor	FALSE	NA
391	TCGA-91-8499-01	TCGA Lung Adenocarcinoma (LUAD)	lung adenocarcinoma	76	FEMALE	MX	N0	T1b	Stage IA	Primary Tumor	TCGA-91-8499-01A-11D-2398-05	FALSE	NA	TRUE	Primary Tumor	FALSE	NA
392	TCGA-91-A4BC-01	TCGA Lung Adenocarcinoma (LUAD)	lung adenocarcinoma	59	MALE	MX	N0	T2b	Stage IIA	Primary Tumor	TCGA-91-A4BC-01A-11D-A24I-05	FALSE	NA	TRUE	Primary Tumor	FALSE	NA
393	TCGA-91-A4BD-01	TCGA Lung Adenocarcinoma (LUAD)	lung adenocarcinoma	78	MALE	MX	N1	T1b	Stage IIA	Primary Tumor	TCGA-91-A4BD-01A-11D-A24I-05	FALSE	NA	TRUE	Primary Tumor	FALSE	NA
394	TCGA-93-7347-01	TCGA Lung Adenocarcinoma (LUAD)	lung adenocarcinoma	76	FEMALE	MX	N0	T1a	Stage IA	Primary Tumor	TCGA-93-7347-01A-11D-2185-05	FALSE	NA	TRUE	Primary Tumor	FALSE	NA
395	TCGA-93-7348-01	TCGA Lung Adenocarcinoma (LUAD)	lung adenocarcinoma	75	FEMALE	MX	N0	T1a	Stage IA	Primary Tumor	TCGA-93-7348-01A-21D-2037-05	FALSE	NA	TRUE	Primary Tumor	FALSE	NA
396	TCGA-93-8067-01	TCGA Lung Adenocarcinoma (LUAD)	lung adenocarcinoma	77	MALE	MX	N0	T2a	Stage IB	Primary Tumor	TCGA-93-8067-01A-11D-2285-05	FALSE	NA	TRUE	Primary Tumor	FALSE	NA
397	TCGA-93-A4JN-01	TCGA Lung Adenocarcinoma (LUAD)	lung adenocarcinoma	71	MALE	M1a	N0	T2a	Stage IV	Primary Tumor	TCGA-93-A4JN-01A-11D-A24U-05	FALSE	NA	TRUE	Primary Tumor	FALSE	NA
398	TCGA-93-A4JO-01	TCGA Lung Adenocarcinoma (LUAD)	lung adenocarcinoma	70	MALE	MX	N0	T1a	Stage IA	Primary Tumor	TCGA-93-A4JO-01A-21D-A24U-05	FALSE	NA	TRUE	Primary Tumor	FALSE	NA
399	TCGA-93-A4JP-01	TCGA Lung Adenocarcinoma (LUAD)	lung adenocarcinoma	64	MALE	M1b	NX	TX	Stage IV	Primary Tumor	TCGA-93-A4JP-01A-11D-A24U-05	FALSE	NA	TRUE	Primary Tumor	FALSE	NA
400	TCGA-93-A4JQ-01	TCGA Lung Adenocarcinoma (LUAD)	lung adenocarcinoma	49	MALE	MX	N0	T1b	Stage IA	Primary Tumor	TCGA-93-A4JQ-01A-11D-A24U-05	FALSE	NA	TRUE	Primary Tumor	FALSE	NA
401	TCGA-95-7039-01	TCGA Lung Adenocarcinoma (LUAD)	lung adenocarcinoma	54	FEMALE	MX	N0	T3	Stage IIB	Primary Tumor	TCGA-95-7039-01A-11D-1947-05	FALSE	NA	TRUE	Primary Tumor	FALSE	NA
402	TCGA-95-7043-01	TCGA Lung Adenocarcinoma (LUAD)	lung adenocarcinoma	63	FEMALE	MX	N0	T1a	Stage IA	Primary Tumor	TCGA-95-7043-01A-11D-1947-05	FALSE	NA	TRUE	Primary Tumor	FALSE	NA
403	TCGA-95-7562-01	TCGA Lung Adenocarcinoma (LUAD)	lung adenocarcinoma	71	MALE	M0	N1	T2a	Stage IIA	Primary Tumor	TCGA-95-7562-01A-11D-2239-05	FALSE	NA	TRUE	Primary Tumor	FALSE	NA
404	TCGA-95-7567-01	TCGA Lung Adenocarcinoma (LUAD)	lung adenocarcinoma	61	MALE	M0	N1	T2b	Stage IIB	Primary Tumor	TCGA-95-7567-01A-11D-2064-05	FALSE	NA	TRUE	Primary Tumor	FALSE	NA
405	TCGA-95-7944-01	TCGA Lung Adenocarcinoma (LUAD)	lung adenocarcinoma	71	MALE	M0	N0	T1a	Stage IA	Primary Tumor	TCGA-95-7944-01A-11D-2185-05	FALSE	NA	TRUE	Primary Tumor	FALSE	NA
406	TCGA-95-7947-01	TCGA Lung Adenocarcinoma (LUAD)	lung adenocarcinoma	67	MALE	M0	N0	T1a	Stage IA	Primary Tumor	TCGA-95-7947-01A-11D-2185-05	FALSE	NA	TRUE	Primary Tumor	FALSE	NA
407	TCGA-95-7948-01	TCGA Lung Adenocarcinoma (LUAD)	lung adenocarcinoma	42	FEMALE	M0	N0	T2a	Stage IB	Primary Tumor	TCGA-95-7948-01A-11D-2185-05	FALSE	NA	TRUE	Primary Tumor	FALSE	NA
408	TCGA-95-8039-01	TCGA Lung Adenocarcinoma (LUAD)	lung adenocarcinoma	72	MALE	MX	N0	T1	Stage IA	Primary Tumor	TCGA-95-8039-01A-11D-2239-05	FALSE	NA	TRUE	Primary Tumor	FALSE	NA
409	TCGA-95-8494-01	TCGA Lung Adenocarcinoma (LUAD)	lung adenocarcinoma	67	MALE	M0	N1	T2a	Stage IIA	Primary Tumor	TCGA-95-8494-01A-11D-2324-05	FALSE	NA	TRUE	Primary Tumor	FALSE	NA
410	TCGA-95-A4VK-01	TCGA Lung Adenocarcinoma (LUAD)	lung adenocarcinoma	74	FEMALE	M0	N2	T2b	Stage IIIA	Primary Tumor	TCGA-95-A4VK-01A-11D-A25R-05	FALSE	NA	TRUE	Primary Tumor	FALSE	NA
411	TCGA-95-A4VN-01	TCGA Lung Adenocarcinoma (LUAD)	lung adenocarcinoma	62	FEMALE	M0	N1	T2a	Stage IIA	Primary Tumor	TCGA-95-A4VN-01A-11D-A25R-05	FALSE	NA	TRUE	Primary Tumor	FALSE	NA
412	TCGA-95-A4VP-01	TCGA Lung Adenocarcinoma (LUAD)	lung adenocarcinoma	66	FEMALE	M0	N2	T2b	Stage IIIA	Primary Tumor	TCGA-95-A4VP-01A-21D-A25R-05	FALSE	NA	TRUE	Primary Tumor	FALSE	NA
413	TCGA-97-7546-01	TCGA Lung Adenocarcinoma (LUAD)	lung adenocarcinoma	76	FEMALE	MX	N0	T1	Stage IA	Primary Tumor	TCGA-97-7546-01A-11D-2037-05	FALSE	NA	TRUE	Primary Tumor	FALSE	NA
414	TCGA-97-7547-01	TCGA Lung Adenocarcinoma (LUAD)	lung adenocarcinoma	67	FEMALE	MX	N0	T2	Stage IB	Primary Tumor	TCGA-97-7547-01A-11D-2037-05	FALSE	NA	TRUE	Primary Tumor	FALSE	NA
415	TCGA-97-7552-01	TCGA Lung Adenocarcinoma (LUAD)	lung adenocarcinoma	70	MALE	MX	N0	T2	Stage IB	Primary Tumor	TCGA-97-7552-01A-11D-2037-05	FALSE	NA	TRUE	Primary Tumor	FALSE	NA
416	TCGA-97-7553-01	TCGA Lung Adenocarcinoma (LUAD)	lung adenocarcinoma	58	FEMALE	MX	N0	T1	Stage IA	Primary Tumor	TCGA-97-7553-01A-21D-2037-05	FALSE	NA	TRUE	Primary Tumor	FALSE	NA
417	TCGA-97-7554-01	TCGA Lung Adenocarcinoma (LUAD)	lung adenocarcinoma	83	FEMALE	M0	N2	T2a	Stage IIIA	Primary Tumor	TCGA-97-7554-01A-11D-2037-05	FALSE	NA	TRUE	Primary Tumor	FALSE	NA
418	TCGA-97-7937-01	TCGA Lung Adenocarcinoma (LUAD)	lung adenocarcinoma	65	MALE	MX	N0	T2a	Stage IB	Primary Tumor	TCGA-97-7937-01A-11D-2168-05	FALSE	NA	TRUE	Primary Tumor	FALSE	NA
419	TCGA-97-7938-01	TCGA Lung Adenocarcinoma (LUAD)	lung adenocarcinoma	76	FEMALE	MX	N0	T1a	Stage IA	Primary Tumor	TCGA-97-7938-01A-11D-2168-05	FALSE	NA	TRUE	Primary Tumor	FALSE	NA
420	TCGA-97-7941-01	TCGA Lung Adenocarcinoma (LUAD)	lung adenocarcinoma	72	FEMALE	MX	N0	T1b	Stage IA	Primary Tumor	TCGA-97-7941-01A-11D-2185-05	FALSE	NA	TRUE	Primary Tumor	FALSE	NA
421	TCGA-97-8171-01	TCGA Lung Adenocarcinoma (LUAD)	lung adenocarcinoma	81	MALE	M1a	N2	T2a	Stage IV	Primary Tumor	TCGA-97-8171-01A-11D-2285-05	FALSE	NA	TRUE	Primary Tumor	FALSE	NA
422	TCGA-97-8172-01	TCGA Lung Adenocarcinoma (LUAD)	lung adenocarcinoma	75	FEMALE	M0	N0	T2a	Stage IB	Primary Tumor	TCGA-97-8172-01A-11D-2285-05	FALSE	NA	TRUE	Primary Tumor	FALSE	NA
423	TCGA-97-8174-01	TCGA Lung Adenocarcinoma (LUAD)	lung adenocarcinoma	67	MALE	M0	N0	T2b	Stage IIA	Primary Tumor	TCGA-97-8174-01A-11D-2285-05	FALSE	NA	TRUE	Primary Tumor	FALSE	NA
424	TCGA-97-8175-01	TCGA Lung Adenocarcinoma (LUAD)	lung adenocarcinoma	55	FEMALE	M0	N0	T2a	Stage IB	Primary Tumor	TCGA-97-8175-01A-11D-2285-05	FALSE	NA	TRUE	Primary Tumor	FALSE	NA
425	TCGA-97-8176-01	TCGA Lung Adenocarcinoma (LUAD)	lung adenocarcinoma	63	MALE	M0	N1	T3	Stage IIIA	Primary Tumor	TCGA-97-8176-01A-11D-2398-05	FALSE	NA	TRUE	Primary Tumor	FALSE	NA
426	TCGA-97-8177-01	TCGA Lung Adenocarcinoma (LUAD)	lung adenocarcinoma	59	FEMALE	M0	N0	T2a	Stage IB	Primary Tumor	TCGA-97-8177-01A-11D-2285-05	FALSE	NA	TRUE	Primary Tumor	FALSE	NA
427	TCGA-97-8179-01	TCGA Lung Adenocarcinoma (LUAD)	lung adenocarcinoma	72	MALE	M0	N0	T1a	Stage IA	Primary Tumor	TCGA-97-8179-01A-11D-2285-05	FALSE	NA	TRUE	Primary Tumor	FALSE	NA
428	TCGA-97-8547-01	TCGA Lung Adenocarcinoma (LUAD)	lung adenocarcinoma	78	FEMALE	MX	N2	T2a	Stage IIIA	Primary Tumor	TCGA-97-8547-01A-11D-2398-05	FALSE	NA	TRUE	Primary Tumor	FALSE	NA
429	TCGA-97-8552-01	TCGA Lung Adenocarcinoma (LUAD)	lung adenocarcinoma	55	FEMALE	MX	N0	T1a	Stage I	Primary Tumor	TCGA-97-8552-01A-11D-2398-05	FALSE	NA	TRUE	Primary Tumor	FALSE	NA
430	TCGA-97-A4LX-01	TCGA Lung Adenocarcinoma (LUAD)	lung adenocarcinoma	81	MALE	M0	N0	T2a	Stage IB	Primary Tumor	TCGA-97-A4LX-01A-11D-A24U-05	FALSE	NA	TRUE	Primary Tumor	FALSE	NA
431	TCGA-97-A4M0-01	TCGA Lung Adenocarcinoma (LUAD)	lung adenocarcinoma	60	FEMALE	M0	N0	T2a	Stage IB	Primary Tumor	TCGA-97-A4M0-01A-11D-A24U-05	FALSE	NA	TRUE	Primary Tumor	FALSE	NA
432	TCGA-97-A4M1-01	TCGA Lung Adenocarcinoma (LUAD)	lung adenocarcinoma	52	FEMALE	M0	N0	T1a	Stage IA	Primary Tumor	TCGA-97-A4M1-01A-11D-A24U-05	FALSE	NA	TRUE	Primary Tumor	FALSE	NA
433	TCGA-97-A4M2-01	TCGA Lung Adenocarcinoma (LUAD)	lung adenocarcinoma	66	MALE	M0	N0	T1a	Stage IA	Primary Tumor	TCGA-97-A4M2-01A-12D-A24U-05	FALSE	NA	TRUE	Primary Tumor	FALSE	NA
434	TCGA-97-A4M3-01	TCGA Lung Adenocarcinoma (LUAD)	lung adenocarcinoma	69	FEMALE	M0	N0	T1b	Stage IA	Primary Tumor	TCGA-97-A4M3-01A-11D-A24U-05	FALSE	NA	TRUE	Primary Tumor	FALSE	NA
435	TCGA-97-A4M5-01	TCGA Lung Adenocarcinoma (LUAD)	lung adenocarcinoma	83	MALE	M0	N0	T1b	Stage IA	Primary Tumor	TCGA-97-A4M5-01A-11D-A24U-05	FALSE	NA	TRUE	Primary Tumor	FALSE	NA
436	TCGA-97-A4M6-01	TCGA Lung Adenocarcinoma (LUAD)	lung adenocarcinoma	45	FEMALE	M0	N0	T1a	Stage IA	Primary Tumor	TCGA-97-A4M6-01A-11D-A24U-05	FALSE	NA	TRUE	Primary Tumor	FALSE	NA
437	TCGA-97-A4M7-01	TCGA Lung Adenocarcinoma (LUAD)	lung adenocarcinoma	74	MALE	M0	N0	T1b	Stage IA	Primary Tumor	TCGA-97-A4M7-01A-11D-A24U-05	FALSE	NA	TRUE	Primary Tumor	FALSE	NA
438	TCGA-99-7458-01	TCGA Lung Adenocarcinoma (LUAD)	lung adenocarcinoma	74	FEMALE	M0	N0	T4	Stage IIIA	Primary Tumor	TCGA-99-7458-01A-11D-2037-05	FALSE	NA	TRUE	Primary Tumor	FALSE	NA
439	TCGA-99-8025-01	TCGA Lung Adenocarcinoma (LUAD)	lung adenocarcinoma	72	FEMALE	M0	N2	T3	Stage IIIA	Primary Tumor	TCGA-99-8025-01A-11D-2239-05	FALSE	NA	TRUE	Primary Tumor	FALSE	NA
440	TCGA-99-8028-01	TCGA Lung Adenocarcinoma (LUAD)	lung adenocarcinoma	50	FEMALE	M0	N0	T1a	Stage IA	Primary Tumor	TCGA-99-8028-01A-11D-2239-05	FALSE	NA	TRUE	Primary Tumor	FALSE	NA
441	TCGA-99-8032-01	TCGA Lung Adenocarcinoma (LUAD)	lung adenocarcinoma	61	MALE	M0	N0	T1a	Stage IA	Primary Tumor	TCGA-99-8032-01A-11D-2239-05	FALSE	NA	TRUE	Primary Tumor	FALSE	NA
442	TCGA-99-8033-01	TCGA Lung Adenocarcinoma (LUAD)	lung adenocarcinoma	74	FEMALE	M1	NX	TX	Stage IV	Primary Tumor	TCGA-99-8033-01A-11D-2239-05	FALSE	NA	TRUE	Primary Tumor	FALSE	NA
443	TCGA-99-AA5R-01	TCGA Lung Adenocarcinoma (LUAD)	lung adenocarcinoma	70	FEMALE	M0	N0	T1a	Stage IA	Primary Tumor	TCGA-99-AA5R-01A-11D-A398-05	FALSE	NA	TRUE	Primary Tumor	FALSE	NA
444	TCGA-J2-8192-01	TCGA Lung Adenocarcinoma (LUAD)	lung adenocarcinoma	65	FEMALE	MX	N1	T2a	Stage IIA	Primary Tumor	TCGA-J2-8192-01A-11D-2239-05	FALSE	NA	TRUE	Primary Tumor	FALSE	NA
445	TCGA-J2-8194-01	TCGA Lung Adenocarcinoma (LUAD)	lung adenocarcinoma	69	FEMALE	MX	N0	T3	Stage IIB	Primary Tumor	TCGA-J2-8194-01A-11D-2239-05	FALSE	NA	TRUE	Primary Tumor	FALSE	NA
446	TCGA-J2-A4AD-01	TCGA Lung Adenocarcinoma (LUAD)	lung adenocarcinoma	61	FEMALE	MX	N0	T1a	Stage IA	Primary Tumor	TCGA-J2-A4AD-01A-11D-A24I-05	FALSE	NA	TRUE	Primary Tumor	FALSE	NA
447	TCGA-J2-A4AE-01	TCGA Lung Adenocarcinoma (LUAD)	lung adenocarcinoma	77	FEMALE	MX	N0	T1a	Stage IA	Primary Tumor	TCGA-J2-A4AE-01A-21D-A24I-05	FALSE	NA	TRUE	Primary Tumor	FALSE	NA
448	TCGA-J2-A4AG-01	TCGA Lung Adenocarcinoma (LUAD)	lung adenocarcinoma	66	FEMALE	MX	N0	T1b	Stage IA	Primary Tumor	TCGA-J2-A4AG-01A-11D-A24I-05	FALSE	NA	TRUE	Primary Tumor	FALSE	NA
449	TCGA-L4-A4E5-01	TCGA Lung Adenocarcinoma (LUAD)	lung adenocarcinoma	48	FEMALE	M0	N0	T1	Stage I	Primary Tumor	TCGA-L4-A4E5-01A-11D-A24U-05	FALSE	NA	TRUE	Primary Tumor	FALSE	NA
450	TCGA-L4-A4E6-01	TCGA Lung Adenocarcinoma (LUAD)	lung adenocarcinoma	67	MALE	M0	N0	T1	Stage IA	Primary Tumor	TCGA-L4-A4E6-01A-11D-A24I-05	FALSE	NA	TRUE	Primary Tumor	FALSE	NA
451	TCGA-L9-A443-01	TCGA Lung Adenocarcinoma (LUAD)	lung adenocarcinoma	63	FEMALE	MX	N0	T1a	Stage IA	Primary Tumor	TCGA-L9-A443-01A-12D-A24I-05	FALSE	NA	TRUE	Primary Tumor	FALSE	NA
452	TCGA-L9-A444-01	TCGA Lung Adenocarcinoma (LUAD)	lung adenocarcinoma	60	FEMALE	MX	N0	T1a	Stage IA	Primary Tumor	TCGA-L9-A444-01A-21D-A24I-05	FALSE	NA	TRUE	Primary Tumor	FALSE	NA
453	TCGA-L9-A50W-01	TCGA Lung Adenocarcinoma (LUAD)	lung adenocarcinoma	75	MALE	MX	N1	T1b	Stage IIA	Primary Tumor	TCGA-L9-A50W-01A-12D-A398-05	FALSE	NA	TRUE	Primary Tumor	FALSE	NA
454	TCGA-L9-A5IP-01	TCGA Lung Adenocarcinoma (LUAD)	lung adenocarcinoma	40	FEMALE	M1b	N2	T3	Stage IV	Primary Tumor	TCGA-L9-A5IP-01A-21D-A398-05	FALSE	NA	TRUE	Primary Tumor	FALSE	NA
455	TCGA-L9-A743-01	TCGA Lung Adenocarcinoma (LUAD)	lung adenocarcinoma	56	MALE	M0	N1	T2a	Stage IIA	Primary Tumor	TCGA-L9-A743-01A-43D-A398-05	FALSE	NA	TRUE	Primary Tumor	FALSE	NA
456	TCGA-L9-A7SV-01	TCGA Lung Adenocarcinoma (LUAD)	lung adenocarcinoma	69	MALE	M0	N1	T2a	Stage IIA	Primary Tumor	TCGA-L9-A7SV-01A-11D-A398-05	FALSE	NA	TRUE	Primary Tumor	FALSE	NA
457	TCGA-L9-A8F4-01	TCGA Lung Adenocarcinoma (LUAD)	lung adenocarcinoma	64	FEMALE	MX	N0	T2a	Stage IB	Primary Tumor	TCGA-L9-A8F4-01A-11D-A398-05	FALSE	NA	TRUE	Primary Tumor	FALSE	NA
458	TCGA-MN-A4N1-01	TCGA Lung Adenocarcinoma (LUAD)	lung adenocarcinoma	60	MALE	M0	N1	T2a	Stage IIA	Primary Tumor	TCGA-MN-A4N1-01A-11D-A24U-05	FALSE	NA	TRUE	Primary Tumor	FALSE	NA
459	TCGA-MN-A4N4-01	TCGA Lung Adenocarcinoma (LUAD)	lung adenocarcinoma	57	MALE	M0	N0	T1b	Stage IA	Primary Tumor	TCGA-MN-A4N4-01A-12D-A24U-05	FALSE	NA	TRUE	Primary Tumor	FALSE	NA
460	TCGA-MN-A4N5-01	TCGA Lung Adenocarcinoma (LUAD)	lung adenocarcinoma	63	MALE	M0	N0	T1a	Stage IA	Primary Tumor	TCGA-MN-A4N5-01A-11D-A24U-05	FALSE	NA	TRUE	Primary Tumor	FALSE	NA
461	TCGA-MP-A4SV-01	TCGA Lung Adenocarcinoma (LUAD)	lung adenocarcinoma	67	MALE	M0	N0	T2	Stage IB	Primary Tumor	TCGA-MP-A4SV-01A-11D-A24U-05	FALSE	NA	TRUE	Primary Tumor	FALSE	NA
462	TCGA-MP-A4SW-01	TCGA Lung Adenocarcinoma (LUAD)	lung adenocarcinoma	53	MALE	M0	N1	T2	Stage IIB	Primary Tumor	TCGA-MP-A4SW-01A-21D-A24U-05	FALSE	NA	TRUE	Primary Tumor	FALSE	NA
463	TCGA-MP-A4SY-01	TCGA Lung Adenocarcinoma (LUAD)	lung adenocarcinoma	61	MALE	M0	N1	T2	Stage IIB	Primary Tumor	TCGA-MP-A4SY-01A-21D-A24U-05	FALSE	NA	TRUE	Primary Tumor	FALSE	NA
464	TCGA-MP-A4T2-01	TCGA Lung Adenocarcinoma (LUAD)	lung adenocarcinoma	71	MALE	M0	N0	T1	Stage IA	Primary Tumor	TCGA-MP-A4T2-01A-11D-A24U-05	FALSE	NA	TRUE	Primary Tumor	FALSE	NA
465	TCGA-MP-A4T4-01	TCGA Lung Adenocarcinoma (LUAD)	lung adenocarcinoma	68	FEMALE	M0	N1	T2	Stage IIB	Primary Tumor	TCGA-MP-A4T4-01A-11D-A25R-05	FALSE	NA	TRUE	Primary Tumor	FALSE	NA
466	TCGA-MP-A4T6-01	TCGA Lung Adenocarcinoma (LUAD)	lung adenocarcinoma	76	FEMALE	MX	N2	T1	Stage IIIA	Primary Tumor	TCGA-MP-A4T6-01A-32D-A25R-05	FALSE	NA	TRUE	Primary Tumor	FALSE	NA
467	TCGA-MP-A4T7-01	TCGA Lung Adenocarcinoma (LUAD)	lung adenocarcinoma	75	FEMALE	M1	N0	T2	Stage IV	Primary Tumor	TCGA-MP-A4T7-01A-11D-A24U-05	FALSE	NA	TRUE	Primary Tumor	FALSE	NA
468	TCGA-MP-A4T8-01	TCGA Lung Adenocarcinoma (LUAD)	lung adenocarcinoma	68	MALE	M0	N2	T2	Stage IIIA	Primary Tumor	TCGA-MP-A4T8-01A-11D-A24U-05	FALSE	NA	TRUE	Primary Tumor	FALSE	NA
469	TCGA-MP-A4T9-01	TCGA Lung Adenocarcinoma (LUAD)	lung adenocarcinoma	54	FEMALE	MX	N2	T2	Stage IIIA	Primary Tumor	TCGA-MP-A4T9-01A-11D-A24U-05	FALSE	NA	TRUE	Primary Tumor	FALSE	NA
470	TCGA-MP-A4TA-01	TCGA Lung Adenocarcinoma (LUAD)	lung adenocarcinoma	75	FEMALE	M0	N0	T1	Stage IA	Primary Tumor	TCGA-MP-A4TA-01A-21D-A24U-05	FALSE	NA	TRUE	Primary Tumor	FALSE	NA
471	TCGA-MP-A4TC-01	TCGA Lung Adenocarcinoma (LUAD)	lung adenocarcinoma	77	MALE	M0	N2	T1	Stage IIIA	Primary Tumor	TCGA-MP-A4TC-01A-11D-A24U-05	FALSE	NA	TRUE	Primary Tumor	FALSE	NA
472	TCGA-MP-A4TD-01	TCGA Lung Adenocarcinoma (LUAD)	lung adenocarcinoma	71	MALE	M0	N2	T2	Stage IIIA	Primary Tumor	TCGA-MP-A4TD-01A-32D-A25R-05	FALSE	NA	TRUE	Primary Tumor	FALSE	NA
473	TCGA-MP-A4TE-01	TCGA Lung Adenocarcinoma (LUAD)	lung adenocarcinoma	56	MALE	MX	N0	T2b	Stage IIA	Primary Tumor	TCGA-MP-A4TE-01A-22D-A25R-05	FALSE	NA	TRUE	Primary Tumor	FALSE	NA
474	TCGA-MP-A4TF-01	TCGA Lung Adenocarcinoma (LUAD)	lung adenocarcinoma	58	FEMALE	M0	N0	T2b	Stage IIA	Primary Tumor	TCGA-MP-A4TF-01A-11D-A25R-05	FALSE	NA	TRUE	Primary Tumor	FALSE	NA
475	TCGA-MP-A4TH-01	TCGA Lung Adenocarcinoma (LUAD)	lung adenocarcinoma	70	FEMALE	M0	N0	T1a	Stage IA	Primary Tumor	TCGA-MP-A4TH-01A-31D-A25R-05	FALSE	NA	TRUE	Primary Tumor	FALSE	NA
476	TCGA-MP-A4TI-01	TCGA Lung Adenocarcinoma (LUAD)	lung adenocarcinoma	72	MALE	M0	N1	T2a	Stage IIA	Primary Tumor	TCGA-MP-A4TI-01A-21D-A24U-05	FALSE	NA	TRUE	Primary Tumor	FALSE	NA
477	TCGA-MP-A4TJ-01	TCGA Lung Adenocarcinoma (LUAD)	lung adenocarcinoma	62	FEMALE	M0	N0	T1	Stage IA	Primary Tumor	TCGA-MP-A4TJ-01A-51D-A25R-05	FALSE	NA	TRUE	Primary Tumor	FALSE	NA
478	TCGA-MP-A4TK-01	TCGA Lung Adenocarcinoma (LUAD)	lung adenocarcinoma	56	FEMALE	MX	N1	T2	Stage IIB	Primary Tumor	TCGA-MP-A4TK-01A-11D-A24U-05	FALSE	NA	TRUE	Primary Tumor	FALSE	NA
479	TCGA-MP-A5C7-01	TCGA Lung Adenocarcinoma (LUAD)	lung adenocarcinoma	76	FEMALE	M0	N0	T2	Stage IB	Primary Tumor	TCGA-MP-A5C7-01A-11D-A25R-05	FALSE	NA	TRUE	Primary Tumor	FALSE	NA
480	TCGA-NJ-A4YF-01	TCGA Lung Adenocarcinoma (LUAD)	lung adenocarcinoma	50	FEMALE	M0	N0	T1	Stage IA	Primary Tumor	TCGA-NJ-A4YF-01A-12D-A25R-05	FALSE	NA	TRUE	Primary Tumor	FALSE	NA
481	TCGA-NJ-A4YG-01	TCGA Lung Adenocarcinoma (LUAD)	lung adenocarcinoma	65	MALE	M0	N0	T2	Stage IB	Primary Tumor	TCGA-NJ-A4YG-01A-22D-A25R-05	FALSE	NA	TRUE	Primary Tumor	FALSE	NA
482	TCGA-NJ-A4YI-01	TCGA Lung Adenocarcinoma (LUAD)	lung adenocarcinoma	87	FEMALE	M0	N2	T2	Stage IIIA	Primary Tumor	TCGA-NJ-A4YI-01A-11D-A25R-05	FALSE	NA	TRUE	Primary Tumor	FALSE	NA
483	TCGA-NJ-A4YP-01	TCGA Lung Adenocarcinoma (LUAD)	lung adenocarcinoma	52	MALE	M0	N0	T2a	Stage IB	Primary Tumor	TCGA-NJ-A4YP-01A-11D-A25R-05	FALSE	NA	TRUE	Primary Tumor	FALSE	NA
484	TCGA-NJ-A4YQ-01	TCGA Lung Adenocarcinoma (LUAD)	lung adenocarcinoma	69	FEMALE	M0	N0	T1b	Stage IA	Primary Tumor	TCGA-NJ-A4YQ-01A-11D-A25R-05	FALSE	NA	TRUE	Primary Tumor	FALSE	NA
485	TCGA-NJ-A55A-01	TCGA Lung Adenocarcinoma (LUAD)	lung adenocarcinoma	76	FEMALE	M0	N0	T2	Stage IB	Primary Tumor	TCGA-NJ-A55A-01A-11D-A25R-05	FALSE	NA	TRUE	Primary Tumor	FALSE	NA
486	TCGA-NJ-A55O-01	TCGA Lung Adenocarcinoma (LUAD)	lung adenocarcinoma	56	FEMALE	M0	N1	T1b	Stage IIA	Primary Tumor	TCGA-NJ-A55O-01A-11D-A25R-05	FALSE	NA	TRUE	Primary Tumor	FALSE	NA
487	TCGA-NJ-A55R-01	TCGA Lung Adenocarcinoma (LUAD)	lung adenocarcinoma	67	MALE	MX	N0	T1b	Stage IA	Primary Tumor	TCGA-NJ-A55R-01A-11D-A25R-05	FALSE	NA	TRUE	Primary Tumor	FALSE	NA
488	TCGA-NJ-A7XG-01	TCGA Lung Adenocarcinoma (LUAD)	lung adenocarcinoma	49	MALE	M0	N1	T4	Stage IIIA	Primary Tumor	TCGA-NJ-A7XG-01A-12D-A398-05	FALSE	NA	TRUE	Primary Tumor	FALSE	NA
489	TCGA-O1-A52J-01	TCGA Lung Adenocarcinoma (LUAD)	lung adenocarcinoma	74	FEMALE	MX	N0	T1	Stage IA	Primary Tumor	TCGA-O1-A52J-01A-11D-A25R-05	FALSE	NA	TRUE	Primary Tumor	FALSE	NA
490	TCGA-S2-AA1A-01	TCGA Lung Adenocarcinoma (LUAD)	lung adenocarcinoma	68	FEMALE	M0	N0	T1b	Stage IA	Primary Tumor	TCGA-S2-AA1A-01A-12D-A398-05	FALSE	NA	TRUE	Primary Tumor	FALSE	NA

## Sheet: BLOOD
num	sampleID	cohort	primary_disease	age_at_initial_pathologic_diagnosis	pathologic_M	pathologic_N	pathologic_T	pathologic_stage	sample_type	GENOMIC_ID_TCGA_ID_TCGA_LAML_hMethyl450	Used_for_normal_age_comparisons	normal_age_group	Used_for_cancer_vs_normal_comparisons	Cancer_vs_normal_group	Used_for_cancer_age_comparisons	cancer_age_group
1	X1002	Hannum et al., 2013 (GSE40279)	whole blood	89	NA	NA	NA	NA	Tissue Normal	GSM989828	TRUE	OLD	FALSE	NA	FALSE	NA
2	X1019	Hannum et al., 2013 (GSE40279)	whole blood	92	NA	NA	NA	NA	Tissue Normal	GSM989845	2	OLD	FALSE	NA	FALSE	NA
3	X1023	Hannum et al., 2013 (GSE40279)	whole blood	93	NA	NA	NA	NA	Tissue Normal	GSM989849	3	OLD	FALSE	NA	FALSE	NA
4	X1039	Hannum et al., 2013 (GSE40279)	whole blood	101	NA	NA	NA	NA	Tissue Normal	GSM989863	4	OLD	FALSE	NA	FALSE	NA
5	X1049	Hannum et al., 2013 (GSE40279)	whole blood	88	NA	NA	NA	NA	Tissue Normal	GSM989873	5	OLD	FALSE	NA	FALSE	NA
6	X1058	Hannum et al., 2013 (GSE40279)	whole blood	96	NA	NA	NA	NA	Tissue Normal	GSM989882	6	OLD	FALSE	NA	FALSE	NA
7	X1066	Hannum et al., 2013 (GSE40279)	whole blood	89	NA	NA	NA	NA	Tissue Normal	GSM989890	7	OLD	FALSE	NA	FALSE	NA
8	X1077	Hannum et al., 2013 (GSE40279)	whole blood	89	NA	NA	NA	NA	Tissue Normal	GSM989900	8	OLD	FALSE	NA	FALSE	NA
9	X1081	Hannum et al., 2013 (GSE40279)	whole blood	89	NA	NA	NA	NA	Tissue Normal	GSM989904	9	OLD	FALSE	NA	FALSE	NA
10	X1088	Hannum et al., 2013 (GSE40279)	whole blood	89	NA	NA	NA	NA	Tissue Normal	GSM989910	10	OLD	FALSE	NA	FALSE	NA
11	X2072	Hannum et al., 2013 (GSE40279)	whole blood	34	NA	NA	NA	NA	Tissue Normal	GSM989980	11	YOUNG	FALSE	NA	FALSE	NA
12	X2076	Hannum et al., 2013 (GSE40279)	whole blood	32	NA	NA	NA	NA	Tissue Normal	GSM989983	12	YOUNG	FALSE	NA	FALSE	NA
13	X2080	Hannum et al., 2013 (GSE40279)	whole blood	28	NA	NA	NA	NA	Tissue Normal	GSM989987	13	YOUNG	FALSE	NA	FALSE	NA
14	X2086	Hannum et al., 2013 (GSE40279)	whole blood	30	NA	NA	NA	NA	Tissue Normal	GSM989992	14	YOUNG	FALSE	NA	FALSE	NA
15	X2092	Hannum et al., 2013 (GSE40279)	whole blood	33	NA	NA	NA	NA	Tissue Normal	GSM989996	15	YOUNG	FALSE	NA	FALSE	NA
16	X2094	Hannum et al., 2013 (GSE40279)	whole blood	35	NA	NA	NA	NA	Tissue Normal	GSM989998	16	YOUNG	FALSE	NA	FALSE	NA
17	X3056	Hannum et al., 2013 (GSE40279)	whole blood	92	NA	NA	NA	NA	Tissue Normal	GSM990033	17	OLD	FALSE	NA	FALSE	NA
18	X3096	Hannum et al., 2013 (GSE40279)	whole blood	88	NA	NA	NA	NA	Tissue Normal	GSM990069	18	OLD	FALSE	NA	FALSE	NA
19	X5066	Hannum et al., 2013 (GSE40279)	whole blood	33	NA	NA	NA	NA	Tissue Normal	GSM990277	19	YOUNG	FALSE	NA	FALSE	NA
20	X5084	Hannum et al., 2013 (GSE40279)	whole blood	34	NA	NA	NA	NA	Tissue Normal	GSM990292	20	YOUNG	FALSE	NA	FALSE	NA
21	X5091	Hannum et al., 2013 (GSE40279)	whole blood	37	NA	NA	NA	NA	Tissue Normal	GSM990299	21	YOUNG	FALSE	NA	FALSE	NA
22	X6024	Hannum et al., 2013 (GSE40279)	whole blood	31	NA	NA	NA	NA	Tissue Normal	GSM990324	22	YOUNG	FALSE	NA	FALSE	NA
23	X6075	Hannum et al., 2013 (GSE40279)	whole blood	26	NA	NA	NA	NA	Tissue Normal	GSM990375	23	YOUNG	FALSE	NA	FALSE	NA
24	X8028	Hannum et al., 2013 (GSE40279)	whole blood	89	NA	NA	NA	NA	Tissue Normal	GSM990421	24	OLD	FALSE	NA	FALSE	NA
25	X8035	Hannum et al., 2013 (GSE40279)	whole blood	90	NA	NA	NA	NA	Tissue Normal	GSM990427	25	OLD	FALSE	NA	FALSE	NA
26	X8043	Hannum et al., 2013 (GSE40279)	whole blood	92	NA	NA	NA	NA	Tissue Normal	GSM990434	26	OLD	FALSE	NA	FALSE	NA
27	X8083	Hannum et al., 2013 (GSE40279)	whole blood	89	NA	NA	NA	NA	Tissue Normal	GSM990467	27	OLD	FALSE	NA	FALSE	NA
28	X9015	Hannum et al., 2013 (GSE40279)	whole blood	33	NA	NA	NA	NA	Tissue Normal	GSM990490	28	YOUNG	FALSE	NA	FALSE	NA
29	X9026	Hannum et al., 2013 (GSE40279)	whole blood	27	NA	NA	NA	NA	Tissue Normal	GSM990499	29	YOUNG	FALSE	NA	FALSE	NA
30	X9027	Hannum et al., 2013 (GSE40279)	whole blood	29	NA	NA	NA	NA	Tissue Normal	GSM990500	30	YOUNG	FALSE	NA	FALSE	NA
31	X9032	Hannum et al., 2013 (GSE40279)	whole blood	27	NA	NA	NA	NA	Tissue Normal	GSM990504	31	YOUNG	FALSE	NA	FALSE	NA
32	X9035	Hannum et al., 2013 (GSE40279)	whole blood	34	NA	NA	NA	NA	Tissue Normal	GSM990507	32	YOUNG	FALSE	NA	FALSE	NA
33	X9048	Hannum et al., 2013 (GSE40279)	whole blood	32	NA	NA	NA	NA	Tissue Normal	GSM990517	33	YOUNG	FALSE	NA	FALSE	NA
34	X9058	Hannum et al., 2013 (GSE40279)	whole blood	23	NA	NA	NA	NA	Tissue Normal	GSM990518	34	YOUNG	FALSE	NA	FALSE	NA
35	X9087	Hannum et al., 2013 (GSE40279)	whole blood	37	NA	NA	NA	NA	Tissue Normal	GSM990522	35	YOUNG	FALSE	NA	FALSE	NA
36	X9089	Hannum et al., 2013 (GSE40279)	whole blood	27	NA	NA	NA	NA	Tissue Normal	GSM990523	36	YOUNG	FALSE	NA	FALSE	NA
37	X9091	Hannum et al., 2013 (GSE40279)	whole blood	28	NA	NA	NA	NA	Tissue Normal	GSM990525	37	YOUNG	FALSE	NA	FALSE	NA
38	X10008	Hannum et al., 2013 (GSE40279)	whole blood	19	NA	NA	NA	NA	Tissue Normal	GSM990528	38	YOUNG	FALSE	NA	FALSE	NA
39	X10019	Hannum et al., 2013 (GSE40279)	whole blood	34	NA	NA	NA	NA	Tissue Normal	GSM990531	39	YOUNG	FALSE	NA	FALSE	NA
40	X10033	Hannum et al., 2013 (GSE40279)	whole blood	30	NA	NA	NA	NA	Tissue Normal	GSM990534	40	YOUNG	FALSE	NA	FALSE	NA
41	X10036	Hannum et al., 2013 (GSE40279)	whole blood	36	NA	NA	NA	NA	Tissue Normal	GSM990536	41	YOUNG	FALSE	NA	FALSE	NA
42	X10038	Hannum et al., 2013 (GSE40279)	whole blood	25	NA	NA	NA	NA	Tissue Normal	GSM990537	42	YOUNG	FALSE	NA	FALSE	NA
43	X10040	Hannum et al., 2013 (GSE40279)	whole blood	36	NA	NA	NA	NA	Tissue Normal	GSM990538	43	YOUNG	FALSE	NA	FALSE	NA
44	X10041	Hannum et al., 2013 (GSE40279)	whole blood	21	NA	NA	NA	NA	Tissue Normal	GSM990539	44	YOUNG	FALSE	NA	FALSE	NA
45	X10046	Hannum et al., 2013 (GSE40279)	whole blood	22	NA	NA	NA	NA	Tissue Normal	GSM990541	45	YOUNG	FALSE	NA	FALSE	NA
46	X10047	Hannum et al., 2013 (GSE40279)	whole blood	36	NA	NA	NA	NA	Tissue Normal	GSM990542	46	YOUNG	FALSE	NA	FALSE	NA
47	X11007	Hannum et al., 2013 (GSE40279)	whole blood	89	NA	NA	NA	NA	Tissue Normal	GSM990546	47	OLD	FALSE	NA	FALSE	NA
48	X11008	Hannum et al., 2013 (GSE40279)	whole blood	89	NA	NA	NA	NA	Tissue Normal	GSM990547	48	OLD	FALSE	NA	FALSE	NA
49	X11019	Hannum et al., 2013 (GSE40279)	whole blood	91	NA	NA	NA	NA	Tissue Normal	GSM990558	49	OLD	FALSE	NA	FALSE	NA
50	X11024	Hannum et al., 2013 (GSE40279)	whole blood	90	NA	NA	NA	NA	Tissue Normal	GSM990562	50	OLD	FALSE	NA	FALSE	NA
51	X11040	Hannum et al., 2013 (GSE40279)	whole blood	87	NA	NA	NA	NA	Tissue Normal	GSM990578	51	OLD	FALSE	NA	FALSE	NA
52	X11044	Hannum et al., 2013 (GSE40279)	whole blood	93	NA	NA	NA	NA	Tissue Normal	GSM990581	52	OLD	FALSE	NA	FALSE	NA
53	X11047	Hannum et al., 2013 (GSE40279)	whole blood	88	NA	NA	NA	NA	Tissue Normal	GSM990584	53	OLD	FALSE	NA	FALSE	NA
54	X11051	Hannum et al., 2013 (GSE40279)	whole blood	92	NA	NA	NA	NA	Tissue Normal	GSM990588	54	OLD	FALSE	NA	FALSE	NA
55	X11054	Hannum et al., 2013 (GSE40279)	whole blood	89	NA	NA	NA	NA	Tissue Normal	GSM990591	55	OLD	FALSE	NA	FALSE	NA
56	X11058	Hannum et al., 2013 (GSE40279)	whole blood	90	NA	NA	NA	NA	Tissue Normal	GSM990595	56	OLD	FALSE	NA	FALSE	NA
57	X11067	Hannum et al., 2013 (GSE40279)	whole blood	88	NA	NA	NA	NA	Tissue Normal	GSM990602	57	OLD	FALSE	NA	FALSE	NA
58	X11082	Hannum et al., 2013 (GSE40279)	whole blood	89	NA	NA	NA	NA	Tissue Normal	GSM990615	58	OLD	FALSE	NA	FALSE	NA
59	X11087	Hannum et al., 2013 (GSE40279)	whole blood	92	NA	NA	NA	NA	Tissue Normal	GSM990620	59	OLD	FALSE	NA	FALSE	NA
