# Supplementary material for: Distinct chromatin signatures of DNA hypomethylation in aging and cancer
Source: Aging Cell. 2018 Mar 5;17(3):e12744. doi: 10.1111/acel.12744 (PMC5946083; doi:10.1111/acel.12744)
Supplement: Supplementary file 11 [file ACEL-17-e12744-s011.xls]

## Sheet: hypermethylated probes cancer
userSet	dbSet	collection	pValueLog	logOddsRatio	support	rnkPV	rnkLO	rnkSup	maxRnk	meanRnk	b	c	d	description	cellType	tissue	antibody	treatment	dataSource	filename	qValue	size
hyper_cancer_BRST	46	chromHMM_state1_TssA	0	0.535298	11336	1	2	1	2	1.33	78857	51860	193111	chromHMM_state1_TssA Brain_Anterior_Caudate human	Brain_Anterior_Caudate	NA	human	BRAIN	PrimaryTissue	1_TssA_E068.bed	1	30112
hyper_cancer_BRST	50	chromHMM_state1_TssA	0	0.538013	10729	1	1	2	2	1.33	74902	52467	197066	chromHMM_state1_TssA Brain_Mid_Frontal_Lobe human	Brain_Mid_Frontal_Lobe	NA	human	BRAIN	PrimaryTissue	1_TssA_E073.bed	1	26727
hyper_cancer_BRST	45	chromHMM_state1_TssA	0	0.502133	9031	1	3	5	5	3	67795	54165	204173	chromHMM_state1_TssA Brain_Angular_Gyrus human	Brain_Angular_Gyrus	NA	human	BRAIN	PrimaryTissue	1_TssA_E067.bed	1	25657
hyper_cancer_BRST	48	chromHMM_state1_TssA	0	0.466471	10595	1	5	3	5	3	82020	52601	189948	chromHMM_state1_TssA Brain_Hippocampus_Middle human	Brain_Hippocampus_Middle	NA	human	BRAIN	PrimaryTissue	1_TssA_E071.bed	1	27783
hyper_cancer_BRST	75	chromHMM_state1_TssA	0	0.45407	9856	1	7	4	7	4	78663	53340	193305	chromHMM_state1_TssA Right_Atrium human	Right_Atrium	NA	human	HEART	PrimaryTissue	1_TssA_E104.bed	1	22684
hyper_cancer_BRST	51	chromHMM_state1_TssA	0	0.432692	8840	1	9	6	9	5.33	74297	54356	197671	chromHMM_state1_TssA Brain_Substantia_Nigra human	Brain_Substantia_Nigra	NA	human	BRAIN	PrimaryTissue	1_TssA_E074.bed	1	23032
hyper_cancer_BRST	43	chromHMM_state1_TssA	0	0.44946	7973	1	8	9	9	6	66123	55223	205845	chromHMM_state1_TssA Aorta human	Aorta	NA	human	VASCULAR	PrimaryTissue	1_TssA_E065.bed	1	19485
hyper_cancer_BRST	68	chromHMM_state1_TssA	0	0.471169	7628	1	4	13	13	6	61360	55568	210608	chromHMM_state1_TssA Ovary human	Ovary	NA	human	OVARY	PrimaryTissue	1_TssA_E097.bed	1	17658
hyper_cancer_BRST	49	chromHMM_state1_TssA	0	0.459015	7721	1	6	12	12	6.33	63278	55475	208690	chromHMM_state1_TssA Brain_Inferior_Temporal_Lobe human	Brain_Inferior_Temporal_Lobe	NA	human	BRAIN	PrimaryTissue	1_TssA_E072.bed	1	26576
hyper_cancer_BRST	53	chromHMM_state1_TssA	0	0.413452	8430	1	11	7	11	6.33	73784	54766	198184	chromHMM_state1_TssA Colon_Smooth_Muscle human	Colon_Smooth_Muscle	NA	human	GI_COLON	PrimaryTissue	1_TssA_E076.bed	1	21265
hyper_cancer_BRST	47	chromHMM_state1_TssA	0	0.414737	7841	1	10	11	11	7.33	69240	55355	202728	chromHMM_state1_TssA Brain_Cingulate_Gyrus human	Brain_Cingulate_Gyrus	NA	human	BRAIN	PrimaryTissue	1_TssA_E069.bed	1	24328
hyper_cancer_BRST	74	chromHMM_state1_TssA	0	0.40377	7847	1	12	10	12	7.67	70678	55349	201290	chromHMM_state1_TssA Rectal_Smooth_Muscle human	Rectal_Smooth_Muscle	NA	human	GI_RECTUM	PrimaryTissue	1_TssA_E103.bed	1	21830
hyper_cancer_BRST	66	chromHMM_state1_TssA	0	0.381808	8404	1	15	8	15	8	77944	54792	194024	chromHMM_state1_TssA Left_Ventricle human	Left_Ventricle	NA	human	HEART	PrimaryTissue	1_TssA_E095.bed	1	20172
hyper_cancer_BRST	76	chromHMM_state1_TssA	0	0.346989	7373	1	19	14	19	11.3	74982	55823	196986	chromHMM_state1_TssA Right_Ventricle human	Right_Ventricle	NA	human	HEART	PrimaryTissue	1_TssA_E105.bed	1	20738
hyper_cancer_BRST	95	chromHMM_state1_TssA	0	0.382525	6271	1	14	19	19	11.3	60811	56925	211157	chromHMM_state1_TssA NHDF-Ad_Adult_Dermal_Fibroblasts human	NHDF-Ad_Adult_Dermal_Fibroblasts	NA	human	SKIN	PrimaryCulture	1_TssA_E126.bed	1	20033
hyper_cancer_BRST	59	chromHMM_state1_TssA	0	0.341882	7307	1	20	16	20	12.3	75235	55889	196733	chromHMM_state1_TssA Pancreatic_Islets human	Pancreatic_Islets	NA	human	PANCREAS	PrimaryTissue	1_TssA_E087.bed	1	21200
hyper_cancer_BRST	71	chromHMM_state1_TssA	0	0.341416	7364	1	21	15	21	12.3	75789	55832	196179	chromHMM_state1_TssA Psoas_Muscle human	Psoas_Muscle	NA	human	MUSCLE	PrimaryTissue	1_TssA_E100.bed	1	18548
hyper_cancer_BRST	97	chromHMM_state1_TssA	0	0.331593	6507	1	23	17	23	13.7	69936	56689	202032	chromHMM_state1_TssA NHLF_Lung_Fibroblasts human	NHLF_Lung_Fibroblasts	NA	human	LUNG	PrimaryCulture	1_TssA_E128.bed	1	20741
hyper_cancer_BRST	2	chromHMM_state1_TssA	0	0.383183	5296	1	13	28	28	14	52410	57900	219558	chromHMM_state1_TssA H1_BMP4_Derived_Mesendoderm_Cultured_Cells human	H1_BMP4_Derived_Mesendoderm_Cultured_Cells	NA	human	ESC_DERIVED	ESCDerived	1_TssA_E004.bed	1	14343
hyper_cancer_BRST	9	chromHMM_state1_TssA	0	0.368664	5416	1	17	26	26	14.7	55132	57780	216836	chromHMM_state1_TssA hESC_Derived_CD56+_Mesoderm_Cultured_Cells human	hESC_Derived_CD56+_Mesoderm_Cultured_Cells	NA	human	ESC_DERIVED	ESCDerived	1_TssA_E013.bed	1	13466
hyper_cancer_BRST	72	chromHMM_state1_TssA	0	0.315768	6468	1	25	18	25	14.7	72151	56728	199817	chromHMM_state1_TssA Rectal_Mucosa.Donor_29 human	Rectal_Mucosa.Donor_29	NA	human	GI_RECTUM	PrimaryTissue	1_TssA_E101.bed	1	31869
hyper_cancer_BRST	54	chromHMM_state1_TssA	0	0.336604	5644	1	22	22	22	15	61360	57552	210608	chromHMM_state1_TssA Duodenum_Smooth_Muscle human	Duodenum_Smooth_Muscle	NA	human	GI_DUODENUM	PrimaryTissue	1_TssA_E078.bed	1	24279
hyper_cancer_BRST	18	chromHMM_state1_TssA	0	0.329822	5240	1	24	29	29	18	58514	57956	213454	chromHMM_state1_TssA Bone_Marrow_Derived_Mesenchymal_Stem_Cell_Cultured_Cells hu	Bone_Marrow_Derived_Mesenchymal_Stem_Cell_Cultured_Cells	NA	human	STROMAL_CONNECTIVE	PrimaryCulture	1_TssA_E026.bed	1	18963
hyper_cancer_BRST	63	chromHMM_state1_TssA	0	0.284651	5461	1	35	23	35	19.7	67833	57735	204135	chromHMM_state1_TssA Fetal_Stomach human	Fetal_Stomach	NA	human	GI_STOMACH	PrimaryTissue	1_TssA_E092.bed	1	17157
hyper_cancer_BRST	37	chromHMM_state1_TssA	0	0.30929	5021	1	26	33	33	20	59336	58175	212632	chromHMM_state1_TssA Penis_Foreskin_Fibroblast_Primary_Cells_skin02 human	Penis_Foreskin_Fibroblast_Primary_Cells_skin02	NA	human	SKIN	PrimaryCulture	1_TssA_E056.bed	1	25560
hyper_cancer_BRST	98	chromHMM_state1_TssA	0	0.295937	5039	1	28	31	31	20	61594	58157	210374	chromHMM_state1_TssA Osteoblasts human	Osteoblasts	NA	human	BONE	PrimaryCulture	1_TssA_E129.bed	1	18558
hyper_cancer_BRST	55	chromHMM_state1_TssA	0	0.273558	6027	1	41	20	41	20.7	75656	57169	196312	chromHMM_state1_TssA Esophagus human	Esophagus	NA	human	GI_ESOPHAGUS	PrimaryTissue	1_TssA_E079.bed	1	19382
hyper_cancer_BRST	13	chromHMM_state1_TssA	0	0.278158	5456	1	38	24	38	21	68963	57740	203005	chromHMM_state1_TssA IMR90_Cell_Line human	IMR90_Cell_Line	NA	human	LUNG	CellLine	1_TssA_E017.bed	1	17812
hyper_cancer_BRST	80	chromHMM_state1_TssA	0	0.303143	4770	1	27	39	39	22.3	57705	58426	214263	chromHMM_state1_TssA Stomach_Smooth_Muscle human	Stomach_Smooth_Muscle	NA	human	GI_STOMACH	PrimaryTissue	1_TssA_E111.bed	1	25154
hyper_cancer_BRST	36	chromHMM_state1_TssA	0	0.276058	5185	1	39	30	39	23.3	66519	58011	205449	chromHMM_state1_TssA Penis_Foreskin_Fibroblast_Primary_Cells_skin01 human	Penis_Foreskin_Fibroblast_Primary_Cells_skin01	NA	human	SKIN	PrimaryCulture	1_TssA_E055.bed	1	22941
hyper_cancer_BRST	1	chromHMM_state1_TssA	0	0.293309	4674	1	30	40	40	23.7	58207	58522	213761	chromHMM_state1_TssA H1_Cell_Line human	H1_Cell_Line	NA	human	ESC	PrimaryCulture	1_TssA_E003.bed	1	15647
hyper_cancer_BRST	67	chromHMM_state1_TssA	0	0.266197	5431	1	46	25	46	24	70986	57765	200982	chromHMM_state1_TssA Lung human	Lung	NA	human	LUNG	PrimaryTissue	1_TssA_E096.bed	1	18565
hyper_cancer_BRST	10	chromHMM_state1_TssA	0	0.27934	4926	1	37	35	37	24.3	63185	58270	208783	chromHMM_state1_TssA HUES48_Cell_Line human	HUES48_Cell_Line	NA	human	ESC	PrimaryCulture	1_TssA_E014.bed	1	16795
hyper_cancer_BRST	90	chromHMM_state1_TssA	0	0.292617	4551	1	31	42	42	24.7	57008	58645	214960	chromHMM_state1_TssA HSMMtube_Skeletal_Muscle_Myotubes_Derived_from_HSMM human	HSMMtube_Skeletal_Muscle_Myotubes_Derived_from_HSMM	NA	human	MUSCLE	PrimaryCulture	1_TssA_E121.bed	1	17754
hyper_cancer_BRST	83	chromHMM_state1_TssA	0	0.240465	5724	1	54	21	54	25.3	79654	57472	192314	chromHMM_state1_TssA A549_EtOH_0.02pct_Lung_Carcinoma human	A549_EtOH_0.02pct_Lung_Carcinoma	NA	human	LUNG	CellLine	1_TssA_E114.bed	1	23969
hyper_cancer_BRST	79	chromHMM_state1_TssA	0	0.256617	5333	1	50	27	50	26	71868	57863	200100	chromHMM_state1_TssA Small_Intestine human	Small_Intestine	NA	human	GI_INTESTINE	PrimaryTissue	1_TssA_E109.bed	1	14866
hyper_cancer_BRST	73	chromHMM_state1_TssA	0	0.272451	4891	1	43	36	43	26.7	64025	58305	207943	chromHMM_state1_TssA Rectal_Mucosa.Donor_31 human	Rectal_Mucosa.Donor_31	NA	human	GI_RECTUM	PrimaryTissue	1_TssA_E102.bed	1	21892
hyper_cancer_BRST	89	chromHMM_state1_TssA	0	0.273388	4806	1	42	37	42	26.7	62934	58390	209034	chromHMM_state1_TssA HSMM_Skeletal_Muscle_Myoblasts human	HSMM_Skeletal_Muscle_Myoblasts	NA	human	MUSCLE	PrimaryCulture	1_TssA_E120.bed	1	16414
hyper_cancer_BRST	52	chromHMM_state1_TssA	0	0.274239	4657	1	40	41	41	27.3	61155	58539	210813	chromHMM_state1_TssA Colonic_Mucosa human	Colonic_Mucosa	NA	human	GI_COLON	PrimaryTissue	1_TssA_E075.bed	1	24067
hyper_cancer_BRST	17	chromHMM_state1_TssA	0	0.282981	3916	1	36	47	47	28	51474	59280	220494	chromHMM_state1_TssA iPS_DF_19.11_Cell_Line human	iPS_DF_19.11_Cell_Line	NA	human	IPSC	PrimaryCulture	1_TssA_E022.bed	1	15794
hyper_cancer_BRST	78	chromHMM_state1_TssA	0	0.288781	3811	1	33	50	50	28	49451	59385	222517	chromHMM_state1_TssA Skeletal_Muscle_Female human	Skeletal_Muscle_Female	NA	human	MUSCLE	PrimaryTissue	1_TssA_E108.bed	1	24169
hyper_cancer_BRST	5	chromHMM_state1_TssA	0	0.354075	2851	1	18	67	67	28.7	32015	60345	239953	chromHMM_state1_TssA H1_Derived_Neuronal_Progenitor_Cultured_Cells human	H1_Derived_Neuronal_Progenitor_Cultured_Cells	NA	human	ESC_DERIVED	ESCDerived	1_TssA_E007.bed	1	9212
hyper_cancer_BRST	58	chromHMM_state1_TssA	0	0.2443	4993	1	53	34	53	29.3	70682	58203	201286	chromHMM_state1_TssA Fetal_Intestine_Small human	Fetal_Intestine_Small	NA	human	GI_INTESTINE	PrimaryTissue	1_TssA_E085.bed	1	18614
hyper_cancer_BRST	77	chromHMM_state1_TssA	0	0.236762	5029	1	57	32	57	30	72749	58167	199219	chromHMM_state1_TssA Sigmoid_Colon human	Sigmoid_Colon	NA	human	GI_COLON	PrimaryTissue	1_TssA_E106.bed	1	16015
hyper_cancer_BRST	7	chromHMM_state1_TssA	0	0.289104	3119	1	32	60	60	31	41408	60077	230560	chromHMM_state1_TssA hESC_Derived_CD184+_Endoderm_Cultured_Cells human	hESC_Derived_CD184+_Endoderm_Cultured_Cells	NA	human	ESC_DERIVED	ESCDerived	1_TssA_E011.bed	1	12788
hyper_cancer_BRST	57	chromHMM_state1_TssA	0	0.238959	4795	1	55	38	55	31.3	69550	58401	202418	chromHMM_state1_TssA Fetal_Intestine_Large human	Fetal_Intestine_Large	NA	human	GI_INTESTINE	PrimaryTissue	1_TssA_E084.bed	1	18796
hyper_cancer_BRST	8	chromHMM_state1_TssA	0	0.285835	3059	1	34	61	61	32	41084	60137	230884	chromHMM_state1_TssA hESC_Derived_CD56+_Ectoderm_Cultured_Cells human	hESC_Derived_CD56+_Ectoderm_Cultured_Cells	NA	human	ESC_DERIVED	ESCDerived	1_TssA_E012.bed	1	10124
hyper_cancer_BRST	34	chromHMM_state1_TssA	0	0.257611	3935	1	49	46	49	32	55737	59261	216231	chromHMM_state1_TssA Chondrocytes_from_Bone_Marrow_Derived_Mesenchymal_Stem_Cell	Chondrocytes_from_Bone_Marrow_Derived_Mesenchymal_Stem_Cell_Cultured_Cells	NA	human	STROMAL_CONNECTIVE	PrimaryCulture	1_TssA_E049.bed	1	17167
hyper_cancer_BRST	94	chromHMM_state1_TssA	0	0.255058	4286	1	51	44	51	32	60361	58910	211607	chromHMM_state1_TssA NH-A_Astrocytes human	NH-A_Astrocytes	NA	human	BRAIN	PrimaryCulture	1_TssA_E125.bed	1	17229
hyper_cancer_BRST	12	chromHMM_state1_TssA	0	0.261654	3846	1	47	49	49	32.3	53988	59350	217980	chromHMM_state1_TssA HUES64_Cell_Line human	HUES64_Cell_Line	NA	human	ESC	PrimaryCulture	1_TssA_E016.bed	1	14701
hyper_cancer_BRST	39	chromHMM_state1_TssA	0	0.252587	4055	1	52	45	52	32.7	58065	59141	213903	chromHMM_state1_TssA Penis_Foreskin_Melanocyte_Primary_Cells_skin01 human	Penis_Foreskin_Melanocyte_Primary_Cells_skin01	NA	human	SKIN	PrimaryCulture	1_TssA_E059.bed	1	18922
hyper_cancer_BRST	40	chromHMM_state1_TssA	0	0.218025	4292	1	60	43	60	34.7	68125	58904	203843	chromHMM_state1_TssA Penis_Foreskin_Melanocyte_Primary_Cells_skin03 human	Penis_Foreskin_Melanocyte_Primary_Cells_skin03	NA	human	SKIN	PrimaryCulture	1_TssA_E061.bed	1	18664
hyper_cancer_BRST	65	chromHMM_state1_TssA	0	0.212396	3657	1	61	51	61	37.7	61011	59539	210957	chromHMM_state1_TssA Gastric human	Gastric	NA	human	GI_STOMACH	PrimaryTissue	1_TssA_E094.bed	1	14737
hyper_cancer_BRST	16	chromHMM_state1_TssA	0	0.368693	796	1	16	97	97	38	9095	62400	262873	chromHMM_state1_TssA iPS_DF_6.9_Cell_Line human	iPS_DF_6.9_Cell_Line	NA	human	IPSC	PrimaryCulture	1_TssA_E021.bed	1	4580
hyper_cancer_BRST	38	chromHMM_state1_TssA	0	0.197514	3866	1	66	48	66	38.3	67469	59330	204499	chromHMM_state1_TssA Penis_Foreskin_Keratinocyte_Primary_Cells_skin03 human	Penis_Foreskin_Keratinocyte_Primary_Cells_skin03	NA	human	SKIN	PrimaryCulture	1_TssA_E058.bed	1	19334
hyper_cancer_BRST	6	chromHMM_state1_TssA	0	0.294968	1781	1	29	86	86	38.7	24344	61415	247624	chromHMM_state1_TssA H9_Cell_Line human	H9_Cell_Line	NA	human	ESC	PrimaryCulture	1_TssA_E008.bed	1	9546
hyper_cancer_BRST	61	chromHMM_state1_TssA	0	0.20488	3293	1	62	55	62	39.3	57542	59903	214426	chromHMM_state1_TssA Fetal_Muscle_Leg human	Fetal_Muscle_Leg	NA	human	MUSCLE_LEG	PrimaryTissue	1_TssA_E090.bed	1	16862
hyper_cancer_BRST	15	chromHMM_state1_TssA	0	0.259013	2726	1	48	72	72	40.3	40315	60470	231653	chromHMM_state1_TssA iPS-20b_Cell_Line human	iPS-20b_Cell_Line	NA	human	IPSC	PrimaryCulture	1_TssA_E020.bed	1	15284
hyper_cancer_BRST	96	chromHMM_state1_TssA	0	0.182317	3513	1	69	52	69	40.7	66382	59683	205586	chromHMM_state1_TssA NHEK-Epidermal_Keratinocytes human	NHEK-Epidermal_Keratinocytes	NA	human	SKIN	PrimaryCulture	1_TssA_E127.bed	1	17387
hyper_cancer_BRST	44	chromHMM_state1_TssA	0	0.19409	3254	1	67	56	67	41.3	59435	59942	212533	chromHMM_state1_TssA Adult_Liver human	Adult_Liver	NA	human	LIVER	PrimaryTissue	1_TssA_E066.bed	1	20263
hyper_cancer_BRST	4	chromHMM_state1_TssA	0	0.268083	2505	1	44	80	80	41.7	36284	60691	235684	chromHMM_state1_TssA H1_Derived_Mesenchymal_Stem_Cells human	H1_Derived_Mesenchymal_Stem_Cells	NA	human	ESC_DERIVED	ESCDerived	1_TssA_E006.bed	1	11063
hyper_cancer_BRST	91	chromHMM_state1_TssA	0	0.203676	3058	1	63	62	63	42	54329	60138	217639	chromHMM_state1_TssA HUVEC_Umbilical_Vein_Endothelial_Cells human	HUVEC_Umbilical_Vein_Endothelial_Cells	NA	human	VASCULAR	PrimaryCulture	1_TssA_E122.bed	1	14970
hyper_cancer_BRST	11	chromHMM_state1_TssA	0	0.238079	2790	1	56	70	70	42.3	44186	60406	227782	chromHMM_state1_TssA HUES6_Cell_Line human	HUES6_Cell_Line	NA	human	ESC	PrimaryCulture	1_TssA_E015.bed	1	14676
hyper_cancer_BRST	22	chromHMM_state1_TssA	0	0.17113	3335	1	74	54	74	43	66804	59861	205164	chromHMM_state1_TssA CD4_Memory_Primary_Cells human	CD4_Memory_Primary_Cells	NA	human	BLOOD	PrimaryCell	1_TssA_E037.bed	1	16435
hyper_cancer_BRST	81	chromHMM_state1_TssA	0	0.173626	3253	1	72	57	72	43.3	64755	59943	207213	chromHMM_state1_TssA Thymus human	Thymus	NA	human	THYMUS	PrimaryTissue	1_TssA_E112.bed	1	17435
hyper_cancer_BRST	82	chromHMM_state1_TssA	0	0.180737	3141	1	71	58	71	43.3	61032	60055	210936	chromHMM_state1_TssA Spleen human	Spleen	NA	human	SPLEEN	PrimaryTissue	1_TssA_E113.bed	1	13499
hyper_cancer_BRST	70	chromHMM_state1_TssA	0	0.266801	1612	1	45	88	88	44.7	24298	61584	247670	chromHMM_state1_TssA Placenta_Amnion human	Placenta_Amnion	NA	human	PLACENTA	PrimaryTissue	1_TssA_E099.bed	1	9983
hyper_cancer_BRST	87	chromHMM_state1_TssA	0	0.167074	3125	1	76	59	76	45.3	64568	60071	207400	chromHMM_state1_TssA HepG2_Hepatocellular_Carcinoma human	HepG2_Hepatocellular_Carcinoma	NA	human	LIVER	CellLine	1_TssA_E118.bed	1	15527
hyper_cancer_BRST	85	chromHMM_state1_TssA	0	0.167171	3058	1	75	62	75	46	63425	60138	208543	chromHMM_state1_TssA GM12878_Lymphoblastoid human	GM12878_Lymphoblastoid	NA	human	BLOOD	PrimaryCulture	1_TssA_E116.bed	1	24088
hyper_cancer_BRST	86	chromHMM_state1_TssA	0	0.156742	3396	1	84	53	84	46	72340	59800	199628	chromHMM_state1_TssA HeLa-S3_Cervical_Carcinoma human	HeLa-S3_Cervical_Carcinoma	NA	human	CERVIX	CellLine	1_TssA_E117.bed	1	17873
hyper_cancer_BRST	23	chromHMM_state1_TssA	0	0.166563	2972	1	77	65	77	47.7	62155	60224	209813	chromHMM_state1_TssA CD4_Naive_Primary_Cells human	CD4_Naive_Primary_Cells	NA	human	BLOOD	PrimaryCell	1_TssA_E038.bed	1	15825
hyper_cancer_BRST	42	chromHMM_state1_TssA	0	0.203307	2564	1	64	78	78	47.7	46826	60632	225142	chromHMM_state1_TssA Adipose_Nuclei human	Adipose_Nuclei	NA	human	FAT	PrimaryTissue	1_TssA_E063.bed	1	17876
hyper_cancer_BRST	56	chromHMM_state1_TssA	0	0.181857	2711	1	70	73	73	48	53772	60485	218196	chromHMM_state1_TssA Fetal_Adrenal_Gland human	Fetal_Adrenal_Gland	NA	human	ADRENAL	PrimaryTissue	1_TssA_E080.bed	1	14676
hyper_cancer_BRST	92	chromHMM_state1_TssA	0	0.164913	3026	1	79	64	79	48	63549	60170	208419	chromHMM_state1_TssA K562_Leukemia human	K562_Leukemia	NA	human	BLOOD	PrimaryCulture	1_TssA_E123.bed	1	19854
hyper_cancer_BRST	14	chromHMM_state1_TssA	0	0.22349	1834	1	59	85	85	48.3	32080	61362	239888	chromHMM_state1_TssA iPS-18_Cell_Line human	iPS-18_Cell_Line	NA	human	IPSC	PrimaryCulture	1_TssA_E019.bed	1	10965
hyper_cancer_BRST	60	chromHMM_state1_TssA	0	0.200211	2517	1	65	79	79	48.3	46674	60679	225294	chromHMM_state1_TssA Fetal_Muscle_Trunk human	Fetal_Muscle_Trunk	NA	human	MUSCLE	PrimaryTissue	1_TssA_E089.bed	1	15218
hyper_cancer_BRST	30	chromHMM_state1_TssA	0	0.162448	2865	1	80	66	80	49	61514	60331	210454	chromHMM_state1_TssA CD4+_CD25int_CD127+_Tmem_Primary_Cells human	CD4+_CD25int_CD127+_Tmem_Primary_Cells	NA	human	BLOOD	PrimaryCell	1_TssA_E045.bed	1	20283
hyper_cancer_BRST	3	chromHMM_state1_TssA	0	0.182514	2238	1	68	81	81	50	45544	60958	226424	chromHMM_state1_TssA H1_BMP4_Derived_Trophoblast_Cultured_Cells human	H1_BMP4_Derived_Trophoblast_Cultured_Cells	NA	human	ESC_DERIVED	ESCDerived	1_TssA_E005.bed	1	11804
hyper_cancer_BRST	69	chromHMM_state1_TssA	0	0.171907	2619	1	73	76	76	50	54650	60577	217318	chromHMM_state1_TssA Pancreas human	Pancreas	NA	human	PANCREAS	PrimaryTissue	1_TssA_E098.bed	1	14516
hyper_cancer_BRST	88	chromHMM_state1_TssA	0	0.166442	2735	1	78	71	78	50	58115	60461	213853	chromHMM_state1_TssA HMEC_Mammary_Epithelial human	HMEC_Mammary_Epithelial	NA	human	BREAST	PrimaryCulture	1_TssA_E119.bed	1	17396
hyper_cancer_BRST	24	chromHMM_state1_TssA	0	0.162241	2798	1	81	69	81	50.3	60403	60398	211565	chromHMM_state1_TssA CD4+_CD25-_CD45RA+_Naive_Primary_Cells human	CD4+_CD25-_CD45RA+_Naive_Primary_Cells	NA	human	BLOOD	PrimaryCell	1_TssA_E039.bed	1	17512
hyper_cancer_BRST	26	chromHMM_state1_TssA	0	0.155519	2810	1	85	68	85	51.3	62630	60386	209338	chromHMM_state1_TssA CD4+_CD25-_IL17-_PMA-Ionomycin_stimulated_MACS_purified_Th_	CD4+_CD25-_IL17-_PMA-Ionomycin_stimulated_MACS_purified_Th_Primary_Cells	NA	human	BLOOD	PrimaryCell	1_TssA_E041.bed	1	17912
hyper_cancer_BRST	41	chromHMM_state1_TssA	0	0.231174	652	1	58	98	98	52.3	11735	62544	260233	chromHMM_state1_TssA Peripheral_Blood_Mononuclear_Primary_Cells human	Peripheral_Blood_Mononuclear_Primary_Cells	NA	human	BLOOD	PrimaryCell	1_TssA_E062.bed	1	9598
hyper_cancer_BRST	33	chromHMM_state1_TssA	0	0.157627	2665	1	83	74	83	52.7	59374	60531	212594	chromHMM_state1_TssA CD8_Memory_Primary_Cells human	CD8_Memory_Primary_Cells	NA	human	BLOOD	PrimaryCell	1_TssA_E048.bed	1	16505
hyper_cancer_BRST	27	chromHMM_state1_TssA	0	0.161354	2579	1	82	77	82	53.3	56745	60617	215223	chromHMM_state1_TssA CD4+_CD25-_IL17+_PMA-Ionomcyin_stimulated_Th17_Primary_Cell	CD4+_CD25-_IL17+_PMA-Ionomcyin_stimulated_Th17_Primary_Cells	NA	human	BLOOD	PrimaryCell	1_TssA_E042.bed	1	16541
hyper_cancer_BRST	32	chromHMM_state1_TssA	0	0.154995	2634	1	86	75	86	54	59589	60562	212379	chromHMM_state1_TssA CD8_Naive_Primary_Cells human	CD8_Naive_Primary_Cells	NA	human	BLOOD	PrimaryCell	1_TssA_E047.bed	1	15293
hyper_cancer_BRST	25	chromHMM_state1_TssA	0	0.138676	2059	1	88	82	88	57	53141	61137	218827	chromHMM_state1_TssA CD4+_CD25-_CD45RO+_Memory_Primary_Cells human	CD4+_CD25-_CD45RO+_Memory_Primary_Cells	NA	human	BLOOD	PrimaryCell	1_TssA_E040.bed	1	15137
hyper_cancer_BRST	62	chromHMM_state1_TssA	0	0.14928	1928	1	87	84	87	57.3	47348	61268	224620	chromHMM_state1_TssA Fetal_Placenta human	Fetal_Placenta	NA	human	PLACENTA	PrimaryTissue	1_TssA_E091.bed	1	15976
hyper_cancer_BRST	93	chromHMM_state1_TssA	0	0.137681	1941	1	89	83	89	57.7	50881	61255	221087	chromHMM_state1_TssA Monocytes-CD14+_RO01746 human	Monocytes-CD14+_RO01746	NA	human	BLOOD	PrimaryCell	1_TssA_E124.bed	1	16138
hyper_cancer_BRST	19	chromHMM_state1_TssA	0	0.127785	1558	1	90	90	90	60.3	44912	61638	227056	chromHMM_state1_TssA CD14_Primary_Cells human	CD14_Primary_Cells	NA	human	BLOOD	PrimaryCell	1_TssA_E029.bed	1	11794
hyper_cancer_BRST	20	chromHMM_state1_TssA	0	0.122745	1570	1	91	89	91	60.3	46745	61626	225223	chromHMM_state1_TssA CD19_Primary_Cells_Peripheral_UW human	CD19_Primary_Cells_Peripheral_UW	NA	human	BLOOD	PrimaryCell	1_TssA_E032.bed	1	12180
hyper_cancer_BRST	29	chromHMM_state1_TssA	0	0.121071	1740	1	93	87	93	60.3	51545	61456	220423	chromHMM_state1_TssA CD4+_CD25+_CD127-_Treg_Primary_Cells human	CD4+_CD25+_CD127-_Treg_Primary_Cells	NA	human	BLOOD	PrimaryCell	1_TssA_E044.bed	1	17470
hyper_cancer_BRST	64	chromHMM_state1_TssA	0	0.1218	1520	1	92	91	92	61.3	45768	61676	226200	chromHMM_state1_TssA Fetal_Thymus human	Fetal_Thymus	NA	human	THYMUS	PrimaryTissue	1_TssA_E093.bed	1	13654
hyper_cancer_BRST	31	chromHMM_state1_TssA	0	0.119565	1451	1	94	93	94	62.7	44673	61745	227295	chromHMM_state1_TssA CD56_Primary_Cells human	CD56_Primary_Cells	NA	human	BLOOD	PrimaryCell	1_TssA_E046.bed	1	15373
hyper_cancer_BRST	35	chromHMM_state1_TssA	0	0.108866	1186	1	95	94	95	63.3	40640	62010	231328	chromHMM_state1_TssA Mobilized_CD34_Primary_Cells_Female human	Mobilized_CD34_Primary_Cells_Female	NA	human	BLOOD	PrimaryCell	1_TssA_E050.bed	1	12034
hyper_cancer_BRST	84	chromHMM_state1_TssA	0	0.103749	1460	1	97	92	97	63.3	50485	61736	221483	chromHMM_state1_TssA Dnd41_TCell_Leukemia human	Dnd41_TCell_Leukemia	NA	human	BLOOD	CellLine	1_TssA_E115.bed	1	11161
hyper_cancer_BRST	21	chromHMM_state1_TssA	0	0.106363	1145	1	96	95	96	64	40207	62051	231761	chromHMM_state1_TssA CD3_Primary_Cells_Peripheral_UW human	CD3_Primary_Cells_Peripheral_UW	NA	human	BLOOD	PrimaryCell	1_TssA_E034.bed	1	15534
hyper_cancer_BRST	28	chromHMM_state1_TssA	0	0.103081	1099	1	98	96	98	65	39852	62097	232116	chromHMM_state1_TssA CD4+_CD25-_Th_Primary_Cells human	CD4+_CD25-_Th_Primary_Cells	NA	human	BLOOD	PrimaryCell	1_TssA_E043.bed	1	11613
hyper_cancer_BRST	75	chromHMM_state2_TssFlnk	Inf	2.61903	12582	1	1	4	4	2	23576	50614	248392	chromHMM_state2_TssFlnk Right_Atrium human	Right_Atrium	NA	human	HEART	PrimaryTissue	2_TssFlnk_E104.bed	0	30607
hyper_cancer_BRST	59	chromHMM_state2_TssFlnk	Inf	1.87279	12843	1	4	3	4	2.67	32601	50353	239367	chromHMM_state2_TssFlnk Pancreatic_Islets human	Pancreatic_Islets	NA	human	PANCREAS	PrimaryTissue	2_TssFlnk_E087.bed	0	33813
hyper_cancer_BRST	46	chromHMM_state2_TssFlnk	Inf	2.0034	8681	1	3	10	10	4.67	20026	54515	251942	chromHMM_state2_TssFlnk Brain_Anterior_Caudate human	Brain_Anterior_Caudate	NA	human	BRAIN	PrimaryTissue	2_TssFlnk_E068.bed	0	27634
hyper_cancer_BRST	51	chromHMM_state2_TssFlnk	Inf	1.81577	7467	1	5	16	16	7.33	18689	55729	253279	chromHMM_state2_TssFlnk Brain_Substantia_Nigra human	Brain_Substantia_Nigra	NA	human	BRAIN	PrimaryTissue	2_TssFlnk_E074.bed	0	21332
hyper_cancer_BRST	76	chromHMM_state2_TssFlnk	Inf	2.00759	6812	1	2	22	22	8.33	15438	56384	256530	chromHMM_state2_TssFlnk Right_Ventricle human	Right_Ventricle	NA	human	HEART	PrimaryTissue	2_TssFlnk_E105.bed	0	23397
hyper_cancer_BRST	45	chromHMM_state2_TssFlnk	223.369	1.51456	9703	6	8	6	8	6.67	29088	53493	242880	chromHMM_state2_TssFlnk Brain_Angular_Gyrus human	Brain_Angular_Gyrus	NA	human	BRAIN	PrimaryTissue	2_TssFlnk_E067.bed	6.97784e-223	26844
hyper_cancer_BRST	71	chromHMM_state2_TssFlnk	202.19	1.58736	6926	7	6	21	21	11.3	19571	56270	252397	chromHMM_state2_TssFlnk Psoas_Muscle human	Psoas_Muscle	NA	human	MUSCLE	PrimaryTissue	2_TssFlnk_E100.bed	9.04639e-202	24401
hyper_cancer_BRST	74	chromHMM_state2_TssFlnk	176.125	1.45279	9259	8	10	8	10	8.67	28740	53937	243228	chromHMM_state2_TssFlnk Rectal_Smooth_Muscle human	Rectal_Smooth_Muscle	NA	human	GI_RECTUM	PrimaryTissue	2_TssFlnk_E103.bed	9.17816e-176	28530
hyper_cancer_BRST	72	chromHMM_state2_TssFlnk	150.049	1.55649	5453	9	7	34	34	16.7	15557	57743	256411	chromHMM_state2_TssFlnk Rectal_Mucosa.Donor_29 human	Rectal_Mucosa.Donor_29	NA	human	GI_RECTUM	PrimaryTissue	2_TssFlnk_E101.bed	9.72002e-150	28388
hyper_cancer_BRST	50	chromHMM_state2_TssFlnk	148.657	1.46827	7192	10	9	17	17	12	21874	56004	250094	chromHMM_state2_TssFlnk Brain_Mid_Frontal_Lobe human	Brain_Mid_Frontal_Lobe	NA	human	BRAIN	PrimaryTissue	2_TssFlnk_E073.bed	2.15862e-148	26919
hyper_cancer_BRST	43	chromHMM_state2_TssFlnk	109.781	1.34469	8870	11	15	9	15	11.7	29447	54326	242521	chromHMM_state2_TssFlnk Aorta human	Aorta	NA	human	VASCULAR	PrimaryTissue	2_TssFlnk_E065.bed	1.47573e-109	24933
hyper_cancer_BRST	47	chromHMM_state2_TssFlnk	100.875	1.36682	7169	12	12	18	18	14	23281	56027	248687	chromHMM_state2_TssFlnk Brain_Cingulate_Gyrus human	Brain_Cingulate_Gyrus	NA	human	BRAIN	PrimaryTissue	2_TssFlnk_E069.bed	1.08916e-100	24282
hyper_cancer_BRST	89	chromHMM_state2_TssFlnk	90.8015	1.31394	8501	13	17	12	17	14	28768	54695	243200	chromHMM_state2_TssFlnk HSMM_Skeletal_Muscle_Myoblasts human	HSMM_Skeletal_Muscle_Myoblasts	NA	human	MUSCLE	PrimaryCulture	2_TssFlnk_E120.bed	1.19054e-90	22708
hyper_cancer_BRST	53	chromHMM_state2_TssFlnk	81.6063	1.3509	6124	14	13	29	29	18.7	20013	57072	251955	chromHMM_state2_TssFlnk Colon_Smooth_Muscle human	Colon_Smooth_Muscle	NA	human	GI_COLON	PrimaryTissue	2_TssFlnk_E076.bed	1.73305e-81	20266
hyper_cancer_BRST	49	chromHMM_state2_TssFlnk	73.9881	1.2762	8585	15	18	11	18	14.7	29827	54611	242141	chromHMM_state2_TssFlnk Brain_Inferior_Temporal_Lobe human	Brain_Inferior_Temporal_Lobe	NA	human	BRAIN	PrimaryTissue	2_TssFlnk_E072.bed	6.71444e-74	28387
hyper_cancer_BRST	83	chromHMM_state2_TssFlnk	56.3127	1.31625	4895	16	16	41	41	24.3	16308	58301	255660	chromHMM_state2_TssFlnk A549_EtOH_0.02pct_Lung_Carcinoma human	A549_EtOH_0.02pct_Lung_Carcinoma	NA	human	LUNG	CellLine	2_TssFlnk_E114.bed	2.9812e-56	21456
hyper_cancer_BRST	48	chromHMM_state2_TssFlnk	54.8352	1.42607	2859	17	11	58	58	28.7	8746	60337	263222	chromHMM_state2_TssFlnk Brain_Hippocampus_Middle human	Brain_Hippocampus_Middle	NA	human	BRAIN	PrimaryTissue	2_TssFlnk_E071.bed	8.42462e-55	20016
hyper_cancer_BRST	24	chromHMM_state2_TssFlnk	50.0157	1.34916	3617	18	14	49	49	27	11711	59579	260257	chromHMM_state2_TssFlnk CD4+_CD25-_CD45RA+_Naive_Primary_Cells human	CD4+_CD25-_CD45RA+_Naive_Primary_Cells	NA	human	BLOOD	PrimaryCell	2_TssFlnk_E039.bed	5.25129e-50	9520
hyper_cancer_BRST	94	chromHMM_state2_TssFlnk	42.7547	1.26686	4914	19	19	40	40	26	16971	58282	254997	chromHMM_state2_TssFlnk NH-A_Astrocytes human	NH-A_Astrocytes	NA	human	BRAIN	PrimaryCulture	2_TssFlnk_E125.bed	9.07439e-43	17454
hyper_cancer_BRST	73	chromHMM_state2_TssFlnk	32.0289	1.23125	4647	20	20	42	42	27.3	16470	58549	255498	chromHMM_state2_TssFlnk Rectal_Mucosa.Donor_31 human	Rectal_Mucosa.Donor_31	NA	human	GI_RECTUM	PrimaryTissue	2_TssFlnk_E102.bed	4.58446e-32	17375
hyper_cancer_BRST	97	chromHMM_state2_TssFlnk	28.8962	1.20891	5015	21	21	37	37	26.3	18101	58181	253867	chromHMM_state2_TssFlnk NHLF_Lung_Fibroblasts human	NHLF_Lung_Fibroblasts	NA	human	LUNG	PrimaryCulture	2_TssFlnk_E128.bed	5.92641e-29	21111
hyper_cancer_BRST	66	chromHMM_state2_TssFlnk	16.7232	1.17583	3755	22	23	47	47	30.7	13867	59441	258101	chromHMM_state2_TssFlnk Left_Ventricle human	Left_Ventricle	NA	human	HEART	PrimaryTissue	2_TssFlnk_E095.bed	8.42585e-17	15710
hyper_cancer_BRST	37	chromHMM_state2_TssFlnk	15.8595	1.18469	3223	23	22	51	51	32	11802	59973	260166	chromHMM_state2_TssFlnk Penis_Foreskin_Fibroblast_Primary_Cells_skin02 human	Penis_Foreskin_Fibroblast_Primary_Cells_skin02	NA	human	SKIN	PrimaryCulture	2_TssFlnk_E056.bed	5.88841e-16	27714
hyper_cancer_BRST	80	chromHMM_state2_TssFlnk	14.4625	1.14599	4552	24	25	44	44	31	17253	58644	254715	chromHMM_state2_TssFlnk Stomach_Smooth_Muscle human	Stomach_Smooth_Muscle	NA	human	GI_STOMACH	PrimaryTissue	2_TssFlnk_E111.bed	1.40758e-14	27946
hyper_cancer_BRST	55	chromHMM_state2_TssFlnk	13.5536	1.16267	3428	25	24	50	50	33	12786	59768	259182	chromHMM_state2_TssFlnk Esophagus human	Esophagus	NA	human	GI_ESOPHAGUS	PrimaryTissue	2_TssFlnk_E079.bed	1.09562e-13	13541
hyper_cancer_BRST	98	chromHMM_state2_TssFlnk	8.25022	1.09673	5321	26	27	35	35	29.3	21036	57875	250932	chromHMM_state2_TssFlnk Osteoblasts human	Osteoblasts	NA	human	BONE	PrimaryCulture	2_TssFlnk_E129.bed	2.11852e-08	18433
hyper_cancer_BRST	36	chromHMM_state2_TssFlnk	5.43739	1.12732	1869	27	26	71	71	41.3	7159	61327	264809	chromHMM_state2_TssFlnk Penis_Foreskin_Fibroblast_Primary_Cells_skin01 human	Penis_Foreskin_Fibroblast_Primary_Cells_skin01	NA	human	SKIN	PrimaryCulture	2_TssFlnk_E055.bed	1.32579e-05	20991
hyper_cancer_BRST	65	chromHMM_state2_TssFlnk	5.35796	1.07007	6017	28	29	30	30	29	24351	57179	247617	chromHMM_state2_TssFlnk Gastric human	Gastric	NA	human	GI_STOMACH	PrimaryTissue	2_TssFlnk_E094.bed	1.53499e-05	19989
hyper_cancer_BRST	27	chromHMM_state2_TssFlnk	3.75681	1.09013	2278	29	28	65	65	40.7	9020	60918	262948	chromHMM_state2_TssFlnk CD4+_CD25-_IL17+_PMA-Ionomcyin_stimulated_Th17_Primary_C	CD4+_CD25-_IL17+_PMA-Ionomcyin_stimulated_Th17_Primary_Cells	NA	human	BLOOD	PrimaryCell	2_TssFlnk_E042.bed	0.000591585	8938
hyper_cancer_BRST	17	chromHMM_state2_TssFlnk	2.15891	1.03741	6243	30	30	28	30	29.3	25991	56953	245977	chromHMM_state2_TssFlnk iPS_DF_19.11_Cell_Line human	iPS_DF_19.11_Cell_Line	NA	human	IPSC	PrimaryCulture	2_TssFlnk_E022.bed	0.0226567	24147
hyper_cancer_BRST	52	chromHMM_state2_TssFlnk	0.184717	0.99312	4149	31	31	45	45	35.7	17971	59047	253997	chromHMM_state2_TssFlnk Colonic_Mucosa human	Colonic_Mucosa	NA	human	GI_COLON	PrimaryTissue	2_TssFlnk_E075.bed	1	21102
hyper_cancer_BRST	6	chromHMM_state2_TssFlnk	0.072995	0.990244	18562	32	32	1	32	21.7	80437	44634	191531	chromHMM_state2_TssFlnk H9_Cell_Line human	H9_Cell_Line	NA	human	ESC	PrimaryCulture	2_TssFlnk_E008.bed	1	28420
hyper_cancer_BRST	30	chromHMM_state2_TssFlnk	0.0141243	0.963694	3187	33	35	53	53	40.3	14205	60009	257763	chromHMM_state2_TssFlnk CD4+_CD25int_CD127+_Tmem_Primary_Cells human	CD4+_CD25int_CD127+_Tmem_Primary_Cells	NA	human	BLOOD	PrimaryCell	2_TssFlnk_E045.bed	1	14440
hyper_cancer_BRST	34	chromHMM_state2_TssFlnk	0.00909634	0.967666	5071	34	34	36	36	34.7	22492	58125	249476	chromHMM_state2_TssFlnk Chondrocytes_from_Bone_Marrow_Derived_Mesenchymal_Stem_C	Chondrocytes_from_Bone_Marrow_Derived_Mesenchymal_Stem_Cell_Cultured_Cells	NA	human	STROMAL_CONNECTIVE	PrimaryCulture	2_TssFlnk_E049.bed	1	18186
hyper_cancer_BRST	9	chromHMM_state2_TssFlnk	0.0082008	0.974541	9308	35	33	7	35	25	40946	53888	231022	chromHMM_state2_TssFlnk hESC_Derived_CD56+_Mesoderm_Cultured_Cells human	hESC_Derived_CD56+_Mesoderm_Cultured_Cells	NA	human	ESC_DERIVED	ESCDerived	2_TssFlnk_E013.bed	1	21985
hyper_cancer_BRST	22	chromHMM_state2_TssFlnk	0.00797922	0.947207	1834	36	36	74	74	48.7	8319	61362	263649	chromHMM_state2_TssFlnk CD4_Memory_Primary_Cells human	CD4_Memory_Primary_Cells	NA	human	BLOOD	PrimaryCell	2_TssFlnk_E037.bed	1	6792
hyper_cancer_BRST	78	chromHMM_state2_TssFlnk	0.000874298	0.943427	3081	37	38	54	54	43	14013	60115	257955	chromHMM_state2_TssFlnk Skeletal_Muscle_Female human	Skeletal_Muscle_Female	NA	human	MUSCLE	PrimaryTissue	2_TssFlnk_E108.bed	1	15535
hyper_cancer_BRST	86	chromHMM_state2_TssFlnk	0.000410852	0.93078	2322	38	39	64	64	47	10707	60874	261261	chromHMM_state2_TssFlnk HeLa-S3_Cervical_Carcinoma human	HeLa-S3_Cervical_Carcinoma	NA	human	CERVIX	CellLine	2_TssFlnk_E117.bed	1	14611
hyper_cancer_BRST	68	chromHMM_state2_TssFlnk	9.37633e-06	0.947096	7807	39	37	13	39	29.7	35232	55389	236736	chromHMM_state2_TssFlnk Ovary human	Ovary	NA	human	OVARY	PrimaryTissue	2_TssFlnk_E097.bed	1	28452
hyper_cancer_BRST	10	chromHMM_state2_TssFlnk	2.1964e-07	0.929009	5830	40	40	31	40	37	26818	57366	245150	chromHMM_state2_TssFlnk HUES48_Cell_Line human	HUES48_Cell_Line	NA	human	ESC	PrimaryCulture	2_TssFlnk_E014.bed	1	24065
hyper_cancer_BRST	95	chromHMM_state2_TssFlnk	4.68324e-08	0.928498	6547	41	41	24	41	35.3	30105	56649	241863	chromHMM_state2_TssFlnk NHDF-Ad_Adult_Dermal_Fibroblasts human	NHDF-Ad_Adult_Dermal_Fibroblasts	NA	human	SKIN	PrimaryCulture	2_TssFlnk_E126.bed	1	24058
hyper_cancer_BRST	82	chromHMM_state2_TssFlnk	8.16773e-09	0.826927	970	42	48	92	92	60.7	5032	62226	266936	chromHMM_state2_TssFlnk Spleen human	Spleen	NA	human	SPLEEN	PrimaryTissue	2_TssFlnk_E113.bed	1	10508
hyper_cancer_BRST	23	chromHMM_state2_TssFlnk	7.59335e-09	0.897222	3221	43	44	52	52	46.3	15360	59975	256608	chromHMM_state2_TssFlnk CD4_Naive_Primary_Cells human	CD4_Naive_Primary_Cells	NA	human	BLOOD	PrimaryCell	2_TssFlnk_E038.bed	1	13008
hyper_cancer_BRST	18	chromHMM_state2_TssFlnk	4.7252e-14	0.900838	6560	44	43	23	44	36.7	30985	56636	240983	chromHMM_state2_TssFlnk Bone_Marrow_Derived_Mesenchymal_Stem_Cell_Cultured_Cells	Bone_Marrow_Derived_Mesenchymal_Stem_Cell_Cultured_Cells	NA	human	STROMAL_CONNECTIVE	PrimaryCulture	2_TssFlnk_E026.bed	1	22412
hyper_cancer_BRST	67	chromHMM_state2_TssFlnk	2.70012e-15	0.820759	1790	45	49	75	75	56.3	9328	61406	262640	chromHMM_state2_TssFlnk Lung human	Lung	NA	human	LUNG	PrimaryTissue	2_TssFlnk_E096.bed	1	12103
hyper_cancer_BRST	5	chromHMM_state2_TssFlnk	2.02509e-15	0.917971	12266	46	42	5	46	31	56524	50930	215444	chromHMM_state2_TssFlnk H1_Derived_Neuronal_Progenitor_Cultured_Cells human	H1_Derived_Neuronal_Progenitor_Cultured_Cells	NA	human	ESC_DERIVED	ESCDerived	2_TssFlnk_E007.bed	1	25978
hyper_cancer_BRST	96	chromHMM_state2_TssFlnk	2.89298e-16	0.838361	2462	47	47	60	60	51.3	12544	60734	259424	chromHMM_state2_TssFlnk NHEK-Epidermal_Keratinocytes human	NHEK-Epidermal_Keratinocytes	NA	human	SKIN	PrimaryCulture	2_TssFlnk_E127.bed	1	11786
hyper_cancer_BRST	90	chromHMM_state2_TssFlnk	1.92865e-16	0.894677	6939	48	45	20	48	37.7	32952	56257	239016	chromHMM_state2_TssFlnk HSMMtube_Skeletal_Muscle_Myotubes_Derived_from_HSMM huma	HSMMtube_Skeletal_Muscle_Myotubes_Derived_from_HSMM	NA	human	MUSCLE	PrimaryCulture	2_TssFlnk_E121.bed	1	22642
hyper_cancer_BRST	16	chromHMM_state2_TssFlnk	0	0.672816	15008	49	68	2	68	39.7	86058	48188	185910	chromHMM_state2_TssFlnk iPS_DF_6.9_Cell_Line human	iPS_DF_6.9_Cell_Line	NA	human	IPSC	PrimaryCulture	2_TssFlnk_E021.bed	1	22700
hyper_cancer_BRST	54	chromHMM_state2_TssFlnk	0	0.841451	6423	49	46	26	49	40.3	32233	56773	239735	chromHMM_state2_TssFlnk Duodenum_Smooth_Muscle human	Duodenum_Smooth_Muscle	NA	human	GI_DUODENUM	PrimaryTissue	2_TssFlnk_E078.bed	1	24894
hyper_cancer_BRST	2	chromHMM_state2_TssFlnk	0	0.799311	6450	49	51	25	51	41.7	33860	56746	238108	chromHMM_state2_TssFlnk H1_BMP4_Derived_Mesendoderm_Cultured_Cells human	H1_BMP4_Derived_Mesendoderm_Cultured_Cells	NA	human	ESC_DERIVED	ESCDerived	2_TssFlnk_E004.bed	1	22604
hyper_cancer_BRST	7	chromHMM_state2_TssFlnk	0	0.615337	7608	49	71	14	71	44.7	49485	55588	222483	chromHMM_state2_TssFlnk hESC_Derived_CD184+_Endoderm_Cultured_Cells human	hESC_Derived_CD184+_Endoderm_Cultured_Cells	NA	human	ESC_DERIVED	ESCDerived	2_TssFlnk_E011.bed	1	34820
hyper_cancer_BRST	14	chromHMM_state2_TssFlnk	0	0.557814	7558	49	77	15	77	47	53261	55638	218707	chromHMM_state2_TssFlnk iPS-18_Cell_Line human	iPS-18_Cell_Line	NA	human	IPSC	PrimaryCulture	2_TssFlnk_E019.bed	1	25307
hyper_cancer_BRST	15	chromHMM_state2_TssFlnk	0	0.576785	6955	49	76	19	76	48	48016	56241	223952	chromHMM_state2_TssFlnk iPS-20b_Cell_Line human	iPS-20b_Cell_Line	NA	human	IPSC	PrimaryCulture	2_TssFlnk_E020.bed	1	32210
hyper_cancer_BRST	12	chromHMM_state2_TssFlnk	0	0.679622	5551	49	65	33	65	49	33754	57645	238214	chromHMM_state2_TssFlnk HUES64_Cell_Line human	HUES64_Cell_Line	NA	human	ESC	PrimaryCulture	2_TssFlnk_E016.bed	1	25782
hyper_cancer_BRST	69	chromHMM_state2_TssFlnk	0	0.725951	4992	49	62	38	62	49.7	28737	58204	243231	chromHMM_state2_TssFlnk Pancreas human	Pancreas	NA	human	PANCREAS	PrimaryTissue	2_TssFlnk_E098.bed	1	21112
hyper_cancer_BRST	11	chromHMM_state2_TssFlnk	0	0.588902	6278	49	74	27	74	50	42903	56918	229065	chromHMM_state2_TssFlnk HUES6_Cell_Line human	HUES6_Cell_Line	NA	human	ESC	PrimaryCulture	2_TssFlnk_E015.bed	1	29279
hyper_cancer_BRST	39	chromHMM_state2_TssFlnk	0	0.7478	4559	49	58	43	58	50	25614	58637	246354	chromHMM_state2_TssFlnk Penis_Foreskin_Melanocyte_Primary_Cells_skin01 human	Penis_Foreskin_Melanocyte_Primary_Cells_skin01	NA	human	SKIN	PrimaryCulture	2_TssFlnk_E059.bed	1	27271
hyper_cancer_BRST	33	chromHMM_state2_TssFlnk	0	0.771882	2960	49	54	57	57	53.3	16278	60236	255690	chromHMM_state2_TssFlnk CD8_Memory_Primary_Cells human	CD8_Memory_Primary_Cells	NA	human	BLOOD	PrimaryCell	2_TssFlnk_E048.bed	1	12294
hyper_cancer_BRST	87	chromHMM_state2_TssFlnk	0	0.766681	2989	49	55	56	56	53.3	16540	60207	255428	chromHMM_state2_TssFlnk HepG2_Hepatocellular_Carcinoma human	HepG2_Hepatocellular_Carcinoma	NA	human	LIVER	CellLine	2_TssFlnk_E118.bed	1	16330
hyper_cancer_BRST	1	chromHMM_state2_TssFlnk	0	0.679085	4115	49	66	46	66	53.7	25300	59081	246668	chromHMM_state2_TssFlnk H1_Cell_Line human	H1_Cell_Line	NA	human	ESC	PrimaryCulture	2_TssFlnk_E003.bed	1	22600
hyper_cancer_BRST	32	chromHMM_state2_TssFlnk	0	0.780351	2328	49	52	63	63	54.7	12707	60868	259261	chromHMM_state2_TssFlnk CD8_Naive_Primary_Cells human	CD8_Naive_Primary_Cells	NA	human	BLOOD	PrimaryCell	2_TssFlnk_E047.bed	1	9603
hyper_cancer_BRST	70	chromHMM_state2_TssFlnk	0	0.399764	5824	49	87	32	87	56	55076	57372	216892	chromHMM_state2_TssFlnk Placenta_Amnion human	Placenta_Amnion	NA	human	PLACENTA	PrimaryTissue	2_TssFlnk_E099.bed	1	20478
hyper_cancer_BRST	8	chromHMM_state2_TssFlnk	0	0.484282	4972	49	81	39	81	56.3	40768	58224	231200	chromHMM_state2_TssFlnk hESC_Derived_CD56+_Ectoderm_Cultured_Cells human	hESC_Derived_CD56+_Ectoderm_Cultured_Cells	NA	human	ESC_DERIVED	ESCDerived	2_TssFlnk_E012.bed	1	20155
hyper_cancer_BRST	58	chromHMM_state2_TssFlnk	0	0.74071	2336	49	59	62	62	56.7	13399	60860	258569	chromHMM_state2_TssFlnk Fetal_Intestine_Small human	Fetal_Intestine_Small	NA	human	GI_INTESTINE	PrimaryTissue	2_TssFlnk_E085.bed	1	13197
hyper_cancer_BRST	92	chromHMM_state2_TssFlnk	0	0.709085	2616	49	64	59	64	57.3	15612	60580	256356	chromHMM_state2_TssFlnk K562_Leukemia human	K562_Leukemia	NA	human	BLOOD	PrimaryCulture	2_TssFlnk_E123.bed	1	17898
hyper_cancer_BRST	81	chromHMM_state2_TssFlnk	0	0.799658	1675	49	50	77	77	58.7	8955	61521	263013	chromHMM_state2_TssFlnk Thymus human	Thymus	NA	human	THYMUS	PrimaryTissue	2_TssFlnk_E112.bed	1	14252
hyper_cancer_BRST	38	chromHMM_state2_TssFlnk	0	0.727994	2022	49	61	69	69	59.7	11812	61174	260156	chromHMM_state2_TssFlnk Penis_Foreskin_Keratinocyte_Primary_Cells_skin03 human	Penis_Foreskin_Keratinocyte_Primary_Cells_skin03	NA	human	SKIN	PrimaryCulture	2_TssFlnk_E058.bed	1	18911
hyper_cancer_BRST	85	chromHMM_state2_TssFlnk	0	0.663174	2462	49	70	60	70	59.7	15667	60734	256301	chromHMM_state2_TssFlnk GM12878_Lymphoblastoid human	GM12878_Lymphoblastoid	NA	human	BLOOD	PrimaryCulture	2_TssFlnk_E116.bed	1	23834
hyper_cancer_BRST	13	chromHMM_state2_TssFlnk	0	0.774817	1518	49	53	79	79	60.3	8373	61678	263595	chromHMM_state2_TssFlnk IMR90_Cell_Line human	IMR90_Cell_Line	NA	human	LUNG	CellLine	2_TssFlnk_E017.bed	1	14933
hyper_cancer_BRST	42	chromHMM_state2_TssFlnk	0	0.673039	2219	49	67	67	67	61	13951	60977	258017	chromHMM_state2_TssFlnk Adipose_Nuclei human	Adipose_Nuclei	NA	human	FAT	PrimaryTissue	2_TssFlnk_E063.bed	1	14220
hyper_cancer_BRST	4	chromHMM_state2_TssFlnk	0	0.392211	3739	49	88	48	88	61.7	37582	59457	234386	chromHMM_state2_TssFlnk H1_Derived_Mesenchymal_Stem_Cells human	H1_Derived_Mesenchymal_Stem_Cells	NA	human	ESC_DERIVED	ESCDerived	2_TssFlnk_E006.bed	1	19451
hyper_cancer_BRST	77	chromHMM_state2_TssFlnk	0	0.749123	1428	49	57	81	81	62.3	8142	61768	263826	chromHMM_state2_TssFlnk Sigmoid_Colon human	Sigmoid_Colon	NA	human	GI_COLON	PrimaryTissue	2_TssFlnk_E106.bed	1	10618
hyper_cancer_BRST	79	chromHMM_state2_TssFlnk	0	0.75295	1414	49	56	82	82	62.3	8023	61782	263945	chromHMM_state2_TssFlnk Small_Intestine human	Small_Intestine	NA	human	GI_INTESTINE	PrimaryTissue	2_TssFlnk_E109.bed	1	7911
hyper_cancer_BRST	57	chromHMM_state2_TssFlnk	0	0.607978	2235	49	73	66	73	62.7	15468	60961	256500	chromHMM_state2_TssFlnk Fetal_Intestine_Large human	Fetal_Intestine_Large	NA	human	GI_INTESTINE	PrimaryTissue	2_TssFlnk_E084.bed	1	14238
hyper_cancer_BRST	3	chromHMM_state2_TssFlnk	0	0.43488	3051	49	85	55	85	63	28409	60145	243559	chromHMM_state2_TssFlnk H1_BMP4_Derived_Trophoblast_Cultured_Cells human	H1_BMP4_Derived_Trophoblast_Cultured_Cells	NA	human	ESC_DERIVED	ESCDerived	2_TssFlnk_E005.bed	1	19406
hyper_cancer_BRST	29	chromHMM_state2_TssFlnk	0	0.72887	1506	49	60	80	80	63	8814	61690	263154	chromHMM_state2_TssFlnk CD4+_CD25+_CD127-_Treg_Primary_Cells human	CD4+_CD25+_CD127-_Treg_Primary_Cells	NA	human	BLOOD	PrimaryCell	2_TssFlnk_E044.bed	1	9473
hyper_cancer_BRST	91	chromHMM_state2_TssFlnk	0	0.583922	1888	49	75	70	75	64.7	13625	61308	258343	chromHMM_state2_TssFlnk HUVEC_Umbilical_Vein_Endothelial_Cells human	HUVEC_Umbilical_Vein_Endothelial_Cells	NA	human	VASCULAR	PrimaryCulture	2_TssFlnk_E122.bed	1	10567
hyper_cancer_BRST	40	chromHMM_state2_TssFlnk	0	0.710641	1153	49	63	85	85	65.7	6931	62043	265037	chromHMM_state2_TssFlnk Penis_Foreskin_Melanocyte_Primary_Cells_skin03 human	Penis_Foreskin_Melanocyte_Primary_Cells_skin03	NA	human	SKIN	PrimaryCulture	2_TssFlnk_E061.bed	1	12273
hyper_cancer_BRST	41	chromHMM_state2_TssFlnk	0	0.49007	2078	49	80	68	80	65.7	17645	61118	254323	chromHMM_state2_TssFlnk Peripheral_Blood_Mononuclear_Primary_Cells human	Peripheral_Blood_Mononuclear_Primary_Cells	NA	human	BLOOD	PrimaryCell	2_TssFlnk_E062.bed	1	14104
hyper_cancer_BRST	88	chromHMM_state2_TssFlnk	0	0.557679	1738	49	78	76	78	67.7	13126	61458	258842	chromHMM_state2_TssFlnk HMEC_Mammary_Epithelial human	HMEC_Mammary_Epithelial	NA	human	BREAST	PrimaryCulture	2_TssFlnk_E119.bed	1	13061
hyper_cancer_BRST	26	chromHMM_state2_TssFlnk	0	0.672066	1132	49	69	86	86	68	7186	62064	264782	chromHMM_state2_TssFlnk CD4+_CD25-_IL17-_PMA-Ionomycin_stimulated_MACS_purified_	CD4+_CD25-_IL17-_PMA-Ionomycin_stimulated_MACS_purified_Th_Primary_Cells	NA	human	BLOOD	PrimaryCell	2_TssFlnk_E041.bed	1	7627
hyper_cancer_BRST	28	chromHMM_state2_TssFlnk	0	0.470126	1835	49	82	73	82	68	16266	61361	255702	chromHMM_state2_TssFlnk CD4+_CD25-_Th_Primary_Cells human	CD4+_CD25-_Th_Primary_Cells	NA	human	BLOOD	PrimaryCell	2_TssFlnk_E043.bed	1	10459
hyper_cancer_BRST	25	chromHMM_state2_TssFlnk	0	0.501385	1288	49	79	83	83	70.3	10836	61908	261132	chromHMM_state2_TssFlnk CD4+_CD25-_CD45RO+_Memory_Primary_Cells human	CD4+_CD25-_CD45RO+_Memory_Primary_Cells	NA	human	BLOOD	PrimaryCell	2_TssFlnk_E040.bed	1	8318
hyper_cancer_BRST	44	chromHMM_state2_TssFlnk	0	0.609815	982	49	72	90	90	70.3	6862	62214	265106	chromHMM_state2_TssFlnk Adult_Liver human	Adult_Liver	NA	human	LIVER	PrimaryTissue	2_TssFlnk_E066.bed	1	9125
hyper_cancer_BRST	60	chromHMM_state2_TssFlnk	0	0.377663	1849	49	90	72	90	70.3	20100	61347	251868	chromHMM_state2_TssFlnk Fetal_Muscle_Trunk human	Fetal_Muscle_Trunk	NA	human	MUSCLE	PrimaryTissue	2_TssFlnk_E089.bed	1	17191
hyper_cancer_BRST	62	chromHMM_state2_TssFlnk	0	0.404628	1653	49	86	78	86	71	16929	61543	255039	chromHMM_state2_TssFlnk Fetal_Placenta human	Fetal_Placenta	NA	human	PLACENTA	PrimaryTissue	2_TssFlnk_E091.bed	1	13637
hyper_cancer_BRST	61	chromHMM_state2_TssFlnk	0	0.436188	1121	49	84	87	87	73.3	10812	62075	261156	chromHMM_state2_TssFlnk Fetal_Muscle_Leg human	Fetal_Muscle_Leg	NA	human	MUSCLE_LEG	PrimaryTissue	2_TssFlnk_E090.bed	1	10127
hyper_cancer_BRST	63	chromHMM_state2_TssFlnk	0	0.46464	1008	49	83	89	89	73.7	9168	62188	262800	chromHMM_state2_TssFlnk Fetal_Stomach human	Fetal_Stomach	NA	human	GI_STOMACH	PrimaryTissue	2_TssFlnk_E092.bed	1	11601
hyper_cancer_BRST	56	chromHMM_state2_TssFlnk	0	0.31402	1190	49	93	84	93	75.3	15664	62006	256304	chromHMM_state2_TssFlnk Fetal_Adrenal_Gland human	Fetal_Adrenal_Gland	NA	human	ADRENAL	PrimaryTissue	2_TssFlnk_E080.bed	1	10665
hyper_cancer_BRST	20	chromHMM_state2_TssFlnk	0	0.302023	1036	49	94	88	94	77	14223	62160	257745	chromHMM_state2_TssFlnk CD19_Primary_Cells_Peripheral_UW human	CD19_Primary_Cells_Peripheral_UW	NA	human	BLOOD	PrimaryCell	2_TssFlnk_E032.bed	1	7910
hyper_cancer_BRST	93	chromHMM_state2_TssFlnk	0	0.384719	595	49	89	96	96	78	6557	62601	265411	chromHMM_state2_TssFlnk Monocytes-CD14+_RO01746 human	Monocytes-CD14+_RO01746	NA	human	BLOOD	PrimaryCell	2_TssFlnk_E124.bed	1	8053
hyper_cancer_BRST	31	chromHMM_state2_TssFlnk	0	0.368064	811	49	92	94	94	78.3	9278	62385	262690	chromHMM_state2_TssFlnk CD56_Primary_Cells human	CD56_Primary_Cells	NA	human	BLOOD	PrimaryCell	2_TssFlnk_E046.bed	1	7254
hyper_cancer_BRST	35	chromHMM_state2_TssFlnk	0	0.374088	641	49	91	95	95	78.3	7251	62555	264717	chromHMM_state2_TssFlnk Mobilized_CD34_Primary_Cells_Female human	Mobilized_CD34_Primary_Cells_Female	NA	human	BLOOD	PrimaryCell	2_TssFlnk_E050.bed	1	5980
hyper_cancer_BRST	64	chromHMM_state2_TssFlnk	0	0.285251	979	49	95	91	95	78.3	14218	62217	257750	chromHMM_state2_TssFlnk Fetal_Thymus human	Fetal_Thymus	NA	human	THYMUS	PrimaryTissue	2_TssFlnk_E093.bed	1	10136
hyper_cancer_BRST	19	chromHMM_state2_TssFlnk	0	0.26565	930	49	96	93	96	79.3	14477	62266	257491	chromHMM_state2_TssFlnk CD14_Primary_Cells human	CD14_Primary_Cells	NA	human	BLOOD	PrimaryCell	2_TssFlnk_E029.bed	1	8374
hyper_cancer_BRST	21	chromHMM_state2_TssFlnk	0	0.20715	589	49	97	97	97	81	11815	62607	260153	chromHMM_state2_TssFlnk CD3_Primary_Cells_Peripheral_UW human	CD3_Primary_Cells_Peripheral_UW	NA	human	BLOOD	PrimaryCell	2_TssFlnk_E034.bed	1	8117
hyper_cancer_BRST	84	chromHMM_state2_TssFlnk	0	0.1824	239	49	98	98	98	81.7	5545	62957	266423	chromHMM_state2_TssFlnk Dnd41_TCell_Leukemia human	Dnd41_TCell_Leukemia	NA	human	BLOOD	CellLine	2_TssFlnk_E115.bed	1	4344
hyper_cancer_BRST	68	chromHMM_state3_TssFlnkU	215.769	2.83658	1695	1	1	73	73	25	2617	61501	269351	chromHMM_state3_TssFlnkU Ovary human	Ovary	NA	human	OVARY	PrimaryTissue	3_TssFlnkU_E097.bed	1.67001e-214	6585
hyper_cancer_BRST	48	chromHMM_state3_TssFlnkU	185.254	1.60252	6040	2	8	5	8	5	16825	57156	255143	chromHMM_state3_TssFlnkU Brain_Hippocampus_Middle human	Brain_Hippocampus_Middle	NA	human	BRAIN	PrimaryTissue	3_TssFlnkU_E071.bed	2.73261e-184	33439
hyper_cancer_BRST	75	chromHMM_state3_TssFlnkU	177.435	2.08336	2521	3	2	60	60	21.7	5318	60675	266650	chromHMM_state3_TssFlnkU Right_Atrium human	Right_Atrium	NA	human	HEART	PrimaryTissue	3_TssFlnkU_E104.bed	1.20079e-176	12341
hyper_cancer_BRST	18	chromHMM_state3_TssFlnkU	121.225	1.61807	3686	4	7	32	32	14.3	10027	59510	261941	chromHMM_state3_TssFlnkU Bone_Marrow_Derived_Mesenchymal_Stem_Cell_Cultured_Cell	Bone_Marrow_Derived_Mesenchymal_Stem_Cell_Cultured_Cells	NA	human	STROMAL_CONNECTIVE	PrimaryCulture	3_TssFlnkU_E026.bed	1.45773e-120	31874
hyper_cancer_BRST	46	chromHMM_state3_TssFlnkU	120.396	1.54218	4484	5	12	16	16	11	12833	58712	259135	chromHMM_state3_TssFlnkU Brain_Anterior_Caudate human	Brain_Anterior_Caudate	NA	human	BRAIN	PrimaryTissue	3_TssFlnkU_E068.bed	7.87931e-120	30531
hyper_cancer_BRST	95	chromHMM_state3_TssFlnkU	118.529	1.75379	2692	6	4	54	54	21.3	6729	60504	265239	chromHMM_state3_TssFlnkU NHDF-Ad_Adult_Dermal_Fibroblasts human	NHDF-Ad_Adult_Dermal_Fibroblasts	NA	human	SKIN	PrimaryCulture	3_TssFlnkU_E126.bed	4.82622e-118	21830
hyper_cancer_BRST	76	chromHMM_state3_TssFlnkU	117.506	1.55422	4220	7	11	19	19	12.3	11970	58976	259998	chromHMM_state3_TssFlnkU Right_Ventricle human	Right_Ventricle	NA	human	HEART	PrimaryTissue	3_TssFlnkU_E105.bed	4.36535e-117	15911
hyper_cancer_BRST	66	chromHMM_state3_TssFlnkU	97.9845	1.66293	2655	8	5	55	55	22.7	6988	60541	264980	chromHMM_state3_TssFlnkU Left_Ventricle human	Left_Ventricle	NA	human	HEART	PrimaryTissue	3_TssFlnkU_E095.bed	1.26955e-97	12840
hyper_cancer_BRST	67	chromHMM_state3_TssFlnkU	96.5379	1.56946	3284	9	10	39	39	19.3	9178	59912	262790	chromHMM_state3_TssFlnkU Lung human	Lung	NA	human	LUNG	PrimaryTissue	3_TssFlnkU_E096.bed	3.15567e-96	11622
hyper_cancer_BRST	36	chromHMM_state3_TssFlnkU	92.2508	1.34363	7302	10	29	1	29	13.3	24100	55894	247868	chromHMM_state3_TssFlnkU Penis_Foreskin_Fibroblast_Primary_Cells_skin01 human	Penis_Foreskin_Fibroblast_Primary_Cells_skin01	NA	human	SKIN	PrimaryCulture	3_TssFlnkU_E055.bed	5.50047e-92	33163
hyper_cancer_BRST	50	chromHMM_state3_TssFlnkU	79.1857	1.45856	3751	11	17	31	31	19.7	11278	59445	260690	chromHMM_state3_TssFlnkU Brain_Mid_Frontal_Lobe human	Brain_Mid_Frontal_Lobe	NA	human	BRAIN	PrimaryTissue	3_TssFlnkU_E073.bed	5.80944e-79	22037
hyper_cancer_BRST	97	chromHMM_state3_TssFlnkU	71.3268	1.45969	3342	12	16	38	38	22	10020	59854	261948	chromHMM_state3_TssFlnkU NHLF_Lung_Fibroblasts human	NHLF_Lung_Fibroblasts	NA	human	LUNG	PrimaryCulture	3_TssFlnkU_E128.bed	3.84839e-71	20654
hyper_cancer_BRST	80	chromHMM_state3_TssFlnkU	63.238	1.27392	7271	13	36	2	36	17	25186	55925	246782	chromHMM_state3_TssFlnkU Stomach_Smooth_Muscle human	Stomach_Smooth_Muscle	NA	human	GI_STOMACH	PrimaryTissue	3_TssFlnkU_E111.bed	4.35746e-63	35349
hyper_cancer_BRST	13	chromHMM_state3_TssFlnkU	62.3119	1.32895	5100	14	30	11	30	18.3	16852	58096	255116	chromHMM_state3_TssFlnkU IMR90_Cell_Line human	IMR90_Cell_Line	NA	human	LUNG	CellLine	3_TssFlnkU_E017.bed	3.41327e-62	20695
hyper_cancer_BRST	47	chromHMM_state3_TssFlnkU	62.1643	1.38594	3854	15	23	28	28	22	12174	59342	259794	chromHMM_state3_TssFlnkU Brain_Cingulate_Gyrus human	Brain_Cingulate_Gyrus	NA	human	BRAIN	PrimaryTissue	3_TssFlnkU_E069.bed	4.47512e-62	25382
hyper_cancer_BRST	40	chromHMM_state3_TssFlnkU	61.115	1.30834	5609	16	32	7	32	18.3	18844	57587	253124	chromHMM_state3_TssFlnkU Penis_Foreskin_Melanocyte_Primary_Cells_skin03 human	Penis_Foreskin_Melanocyte_Primary_Cells_skin03	NA	human	SKIN	PrimaryCulture	3_TssFlnkU_E061.bed	4.70032e-61	22827
hyper_cancer_BRST	89	chromHMM_state3_TssFlnkU	58.5684	1.44148	2894	17	18	46	46	27	8763	60302	263205	chromHMM_state3_TssFlnkU HSMM_Skeletal_Muscle_Myoblasts human	HSMM_Skeletal_Muscle_Myoblasts	NA	human	MUSCLE	PrimaryCulture	3_TssFlnkU_E120.bed	1.55733e-58	18226
hyper_cancer_BRST	53	chromHMM_state3_TssFlnkU	58.2825	1.47004	2603	18	15	58	58	30.3	7722	60593	264246	chromHMM_state3_TssFlnkU Colon_Smooth_Muscle human	Colon_Smooth_Muscle	NA	human	GI_COLON	PrimaryTissue	3_TssFlnkU_E076.bed	2.84071e-58	20561
hyper_cancer_BRST	49	chromHMM_state3_TssFlnkU	56.5879	1.35927	3935	19	27	24	27	23.3	12667	59261	259301	chromHMM_state3_TssFlnkU Brain_Inferior_Temporal_Lobe human	Brain_Inferior_Temporal_Lobe	NA	human	BRAIN	PrimaryTissue	3_TssFlnkU_E072.bed	1.33212e-56	26370
hyper_cancer_BRST	74	chromHMM_state3_TssFlnkU	54.7671	1.3968	3211	20	21	41	41	27.3	10038	59985	261930	chromHMM_state3_TssFlnkU Rectal_Smooth_Muscle human	Rectal_Smooth_Muscle	NA	human	GI_RECTUM	PrimaryTissue	3_TssFlnkU_E103.bed	8.37786e-55	21805
hyper_cancer_BRST	71	chromHMM_state3_TssFlnkU	54.646	1.59679	1685	21	9	74	74	34.7	4587	61511	267381	chromHMM_state3_TssFlnkU Psoas_Muscle human	Psoas_Muscle	NA	human	MUSCLE	PrimaryTissue	3_TssFlnkU_E100.bed	1.05449e-54	9866
hyper_cancer_BRST	34	chromHMM_state3_TssFlnkU	53.8535	1.28759	5535	22	34	9	34	21.7	18869	57661	253099	chromHMM_state3_TssFlnkU Chondrocytes_from_Bone_Marrow_Derived_Mesenchymal_Stem_	Chondrocytes_from_Bone_Marrow_Derived_Mesenchymal_Stem_Cell_Cultured_Cells	NA	human	STROMAL_CONNECTIVE	PrimaryCulture	3_TssFlnkU_E049.bed	6.2416e-54	34151
hyper_cancer_BRST	90	chromHMM_state3_TssFlnkU	50.5046	1.44108	2477	23	19	62	62	34.7	7487	60719	264481	chromHMM_state3_TssFlnkU HSMMtube_Skeletal_Muscle_Myotubes_Derived_from_HSMM hum	HSMMtube_Skeletal_Muscle_Myotubes_Derived_from_HSMM	NA	human	MUSCLE	PrimaryCulture	3_TssFlnkU_E121.bed	1.33328e-50	19244
hyper_cancer_BRST	9	chromHMM_state3_TssFlnkU	49.6091	1.89377	867	24	3	85	85	37.3	1983	62329	269985	chromHMM_state3_TssFlnkU hESC_Derived_CD56+_Mesoderm_Cultured_Cells human	hESC_Derived_CD56+_Mesoderm_Cultured_Cells	NA	human	ESC_DERIVED	ESCDerived	3_TssFlnkU_E013.bed	1.00432e-49	5163
hyper_cancer_BRST	55	chromHMM_state3_TssFlnkU	46.7857	1.38818	2815	25	22	48	48	31.7	8837	60381	263131	chromHMM_state3_TssFlnkU Esophagus human	Esophagus	NA	human	GI_ESOPHAGUS	PrimaryTissue	3_TssFlnkU_E079.bed	6.42077e-47	12249
hyper_cancer_BRST	98	chromHMM_state3_TssFlnkU	42.4905	1.2742	4644	26	35	14	35	25	15937	58552	256031	chromHMM_state3_TssFlnkU Osteoblasts human	Osteoblasts	NA	human	BONE	PrimaryCulture	3_TssFlnkU_E129.bed	1.21828e-42	33911
hyper_cancer_BRST	61	chromHMM_state3_TssFlnkU	38.7615	1.23493	5587	27	40	8	40	25	19803	57609	252165	chromHMM_state3_TssFlnkU Fetal_Muscle_Leg human	Fetal_Muscle_Leg	NA	human	MUSCLE_LEG	PrimaryTissue	3_TssFlnkU_E090.bed	6.28562e-39	20935
hyper_cancer_BRST	63	chromHMM_state3_TssFlnkU	38.4646	1.30014	3542	28	33	35	35	32	11878	59654	260090	chromHMM_state3_TssFlnkU Fetal_Stomach human	Fetal_Stomach	NA	human	GI_STOMACH	PrimaryTissue	3_TssFlnkU_E092.bed	1.20074e-38	17317
hyper_cancer_BRST	45	chromHMM_state3_TssFlnkU	22.9422	1.25806	2636	29	38	56	56	41	9095	60560	262873	chromHMM_state3_TssFlnkU Brain_Angular_Gyrus human	Brain_Angular_Gyrus	NA	human	BRAIN	PrimaryTissue	3_TssFlnkU_E067.bed	3.85999e-23	20884
hyper_cancer_BRST	10	chromHMM_state3_TssFlnkU	22.1302	1.34823	1515	30	28	77	77	45	4866	61681	267102	chromHMM_state3_TssFlnkU HUES48_Cell_Line human	HUES48_Cell_Line	NA	human	ESC	PrimaryCulture	3_TssFlnkU_E014.bed	2.42065e-22	15994
hyper_cancer_BRST	8	chromHMM_state3_TssFlnkU	20.9877	1.62198	581	31	6	91	91	42.7	1547	62615	270421	chromHMM_state3_TssFlnkU hESC_Derived_CD56+_Ectoderm_Cultured_Cells human	hESC_Derived_CD56+_Ectoderm_Cultured_Cells	NA	human	ESC_DERIVED	ESCDerived	3_TssFlnkU_E012.bed	3.25232e-21	3564
hyper_cancer_BRST	51	chromHMM_state3_TssFlnkU	19.4858	1.22879	2734	32	41	52	52	41.7	9653	60462	262315	chromHMM_state3_TssFlnkU Brain_Substantia_Nigra human	Brain_Substantia_Nigra	NA	human	BRAIN	PrimaryTissue	3_TssFlnkU_E074.bed	1.00062e-19	22161
hyper_cancer_BRST	12	chromHMM_state3_TssFlnkU	18.3507	1.40508	968	33	20	84	84	45.7	2978	62228	268990	chromHMM_state3_TssFlnkU HUES64_Cell_Line human	HUES64_Cell_Line	NA	human	ESC	PrimaryCulture	3_TssFlnkU_E016.bed	1.32452e-18	10258
hyper_cancer_BRST	7	chromHMM_state3_TssFlnkU	18.0771	1.49311	700	34	14	88	88	45.3	2025	62496	269943	chromHMM_state3_TssFlnkU hESC_Derived_CD184+_Endoderm_Cultured_Cells human	hESC_Derived_CD184+_Endoderm_Cultured_Cells	NA	human	ESC_DERIVED	ESCDerived	3_TssFlnkU_E011.bed	2.41331e-18	6097
hyper_cancer_BRST	38	chromHMM_state3_TssFlnkU	15.8395	1.15942	4259	35	47	18	47	33.3	15957	58937	256011	chromHMM_state3_TssFlnkU Penis_Foreskin_Keratinocyte_Primary_Cells_skin03 human	Penis_Foreskin_Keratinocyte_Primary_Cells_skin03	NA	human	SKIN	PrimaryCulture	3_TssFlnkU_E058.bed	4.05164e-16	24032
hyper_cancer_BRST	43	chromHMM_state3_TssFlnkU	13.9664	1.53398	470	36	13	92	92	47	1322	62726	270646	chromHMM_state3_TssFlnkU Aorta human	Aorta	NA	human	VASCULAR	PrimaryTissue	3_TssFlnkU_E065.bed	2.94098e-14	4211
hyper_cancer_BRST	11	chromHMM_state3_TssFlnkU	13.9457	1.30861	1124	37	31	83	83	50.3	3712	62072	268256	chromHMM_state3_TssFlnkU HUES6_Cell_Line human	HUES6_Cell_Line	NA	human	ESC	PrimaryCulture	3_TssFlnkU_E015.bed	3.00146e-14	11065
hyper_cancer_BRST	1	chromHMM_state3_TssFlnkU	12.5337	1.24475	1489	38	39	78	78	51.7	5172	61707	266796	chromHMM_state3_TssFlnkU H1_Cell_Line human	H1_Cell_Line	NA	human	ESC	PrimaryCulture	3_TssFlnkU_E003.bed	7.54621e-13	8794
hyper_cancer_BRST	15	chromHMM_state3_TssFlnkU	8.9625	1.27108	857	39	37	86	86	54	2910	62339	269058	chromHMM_state3_TssFlnkU iPS-20b_Cell_Line human	iPS-20b_Cell_Line	NA	human	IPSC	PrimaryCulture	3_TssFlnkU_E020.bed	2.73947e-09	12850
hyper_cancer_BRST	39	chromHMM_state3_TssFlnkU	8.85149	1.13599	2949	40	49	45	49	44.7	11235	60247	260733	chromHMM_state3_TssFlnkU Penis_Foreskin_Melanocyte_Primary_Cells_skin01 human	Penis_Foreskin_Melanocyte_Primary_Cells_skin01	NA	human	SKIN	PrimaryCulture	3_TssFlnkU_E059.bed	3.44887e-09	13964
hyper_cancer_BRST	56	chromHMM_state3_TssFlnkU	7.27313	1.10584	3803	41	53	30	53	41.3	14886	59393	257082	chromHMM_state3_TssFlnkU Fetal_Adrenal_Gland human	Fetal_Adrenal_Gland	NA	human	ADRENAL	PrimaryTissue	3_TssFlnkU_E080.bed	1.27442e-07	18561
hyper_cancer_BRST	83	chromHMM_state3_TssFlnkU	6.50417	1.12481	2411	42	50	64	64	52	9264	60785	262704	chromHMM_state3_TssFlnkU A549_EtOH_0.02pct_Lung_Carcinoma human	A549_EtOH_0.02pct_Lung_Carcinoma	NA	human	LUNG	CellLine	3_TssFlnkU_E114.bed	7.30818e-07	35595
hyper_cancer_BRST	94	chromHMM_state3_TssFlnkU	6.43454	1.09169	4360	43	54	17	54	38	17288	58836	254680	chromHMM_state3_TssFlnkU NH-A_Astrocytes human	NH-A_Astrocytes	NA	human	BRAIN	PrimaryCulture	3_TssFlnkU_E125.bed	8.37955e-07	27322
hyper_cancer_BRST	54	chromHMM_state3_TssFlnkU	6.41274	1.14803	1718	44	48	72	72	54.7	6463	61478	265505	chromHMM_state3_TssFlnkU Duodenum_Smooth_Muscle human	Duodenum_Smooth_Muscle	NA	human	GI_DUODENUM	PrimaryTissue	3_TssFlnkU_E078.bed	8.61069e-07	20014
hyper_cancer_BRST	57	chromHMM_state3_TssFlnkU	6.40193	1.12121	2502	45	51	61	61	52.3	9645	60694	262323	chromHMM_state3_TssFlnkU Fetal_Intestine_Large human	Fetal_Intestine_Large	NA	human	GI_INTESTINE	PrimaryTissue	3_TssFlnkU_E084.bed	8.63138e-07	17336
hyper_cancer_BRST	5	chromHMM_state3_TssFlnkU	5.95324	1.3843	301	46	24	94	94	54.7	937	62895	271031	chromHMM_state3_TssFlnkU H1_Derived_Neuronal_Progenitor_Cultured_Cells human	H1_Derived_Neuronal_Progenitor_Cultured_Cells	NA	human	ESC_DERIVED	ESCDerived	3_TssFlnkU_E007.bed	2.37262e-06	1624
hyper_cancer_BRST	4	chromHMM_state3_TssFlnkU	5.55851	1.16259	1218	47	45	81	81	57.7	4521	61978	267447	chromHMM_state3_TssFlnkU H1_Derived_Mesenchymal_Stem_Cells human	H1_Derived_Mesenchymal_Stem_Cells	NA	human	ESC_DERIVED	ESCDerived	3_TssFlnkU_E006.bed	5.64251e-06	5102
hyper_cancer_BRST	77	chromHMM_state3_TssFlnkU	5.55851	1.16259	1218	47	45	81	81	57.7	4521	61978	267447	chromHMM_state3_TssFlnkU Sigmoid_Colon human	Sigmoid_Colon	NA	human	GI_COLON	PrimaryTissue	3_TssFlnkU_E106.bed	5.64251e-06	7527
hyper_cancer_BRST	58	chromHMM_state3_TssFlnkU	4.20073	1.08732	2802	49	55	49	55	51	11130	60394	260838	chromHMM_state3_TssFlnkU Fetal_Intestine_Small human	Fetal_Intestine_Small	NA	human	GI_INTESTINE	PrimaryTissue	3_TssFlnkU_E085.bed	0.000125979	18272
hyper_cancer_BRST	65	chromHMM_state3_TssFlnkU	3.73151	1.17097	680	50	44	89	89	61	2503	62516	269465	chromHMM_state3_TssFlnkU Gastric human	Gastric	NA	human	GI_STOMACH	PrimaryTissue	3_TssFlnkU_E094.bed	0.000363706	3664
hyper_cancer_BRST	6	chromHMM_state3_TssFlnkU	3.21485	1.36695	153	51	26	97	97	58	482	63043	271486	chromHMM_state3_TssFlnkU H9_Cell_Line human	H9_Cell_Line	NA	human	ESC	PrimaryCulture	3_TssFlnkU_E008.bed	0.00117167	2019
hyper_cancer_BRST	79	chromHMM_state3_TssFlnkU	2.99784	1.18028	466	52	43	93	93	62.7	1701	62730	270267	chromHMM_state3_TssFlnkU Small_Intestine human	Small_Intestine	NA	human	GI_INTESTINE	PrimaryTissue	3_TssFlnkU_E109.bed	0.00189403	3824
hyper_cancer_BRST	91	chromHMM_state3_TssFlnkU	2.63922	1.04769	5061	53	57	12	57	40.7	20865	58135	251103	chromHMM_state3_TssFlnkU HUVEC_Umbilical_Vein_Endothelial_Cells human	HUVEC_Umbilical_Vein_Endothelial_Cells	NA	human	VASCULAR	PrimaryCulture	3_TssFlnkU_E122.bed	0.00424352	28267
hyper_cancer_BRST	16	chromHMM_state3_TssFlnkU	2.5685	1.37983	108	54	25	98	98	59	337	63088	271631	chromHMM_state3_TssFlnkU iPS_DF_6.9_Cell_Line human	iPS_DF_6.9_Cell_Line	NA	human	IPSC	PrimaryCulture	3_TssFlnkU_E021.bed	0.00490152	665
hyper_cancer_BRST	14	chromHMM_state3_TssFlnkU	2.34565	1.11635	742	55	52	87	87	64.7	2864	62454	269104	chromHMM_state3_TssFlnkU iPS-18_Cell_Line human	iPS-18_Cell_Line	NA	human	IPSC	PrimaryCulture	3_TssFlnkU_E019.bed	0.00803927	8822
hyper_cancer_BRST	2	chromHMM_state3_TssFlnkU	2.12058	1.21558	212	56	42	95	95	64.3	751	62984	271217	chromHMM_state3_TssFlnkU H1_BMP4_Derived_Mesendoderm_Cultured_Cells human	H1_BMP4_Derived_Mesendoderm_Cultured_Cells	NA	human	ESC_DERIVED	ESCDerived	3_TssFlnkU_E004.bed	0.0132573	2419
hyper_cancer_BRST	60	chromHMM_state3_TssFlnkU	1.40917	1.03455	3594	57	58	33	58	49.3	14979	59602	256989	chromHMM_state3_TssFlnkU Fetal_Muscle_Trunk human	Fetal_Muscle_Trunk	NA	human	MUSCLE	PrimaryTissue	3_TssFlnkU_E089.bed	0.0659282	12927
hyper_cancer_BRST	42	chromHMM_state3_TssFlnkU	1.40873	1.02553	6857	58	59	3	59	40	28853	56339	243115	chromHMM_state3_TssFlnkU Adipose_Nuclei human	Adipose_Nuclei	NA	human	FAT	PrimaryTissue	3_TssFlnkU_E063.bed	0.0659282	30610
hyper_cancer_BRST	70	chromHMM_state3_TssFlnkU	0.910741	1.05238	677	59	56	90	90	68.3	2770	62519	269198	chromHMM_state3_TssFlnkU Placenta_Amnion human	Placenta_Amnion	NA	human	PLACENTA	PrimaryTissue	3_TssFlnkU_E099.bed	0.204001	3257
hyper_cancer_BRST	82	chromHMM_state3_TssFlnkU	0.303233	1.00038	2044	60	60	71	71	63.7	8793	61152	263175	chromHMM_state3_TssFlnkU Spleen human	Spleen	NA	human	SPLEEN	PrimaryTissue	3_TssFlnkU_E113.bed	0.812535	9125
hyper_cancer_BRST	17	chromHMM_state3_TssFlnkU	0.294059	0.99974	2252	61	61	65	65	62.3	9694	60944	262274	chromHMM_state3_TssFlnkU iPS_DF_19.11_Cell_Line human	iPS_DF_19.11_Cell_Line	NA	human	IPSC	PrimaryCulture	3_TssFlnkU_E022.bed	0.816276	9999
hyper_cancer_BRST	3	chromHMM_state3_TssFlnkU	0.124458	0.980365	1408	62	62	80	80	68	6178	61788	265790	chromHMM_state3_TssFlnkU H1_BMP4_Derived_Trophoblast_Cultured_Cells human	H1_BMP4_Derived_Trophoblast_Cultured_Cells	NA	human	ESC_DERIVED	ESCDerived	3_TssFlnkU_E005.bed	1	6440
hyper_cancer_BRST	85	chromHMM_state3_TssFlnkU	0.0297494	0.970354	3176	63	63	42	63	56	14064	60020	257904	chromHMM_state3_TssFlnkU GM12878_Lymphoblastoid human	GM12878_Lymphoblastoid	NA	human	BLOOD	PrimaryCulture	3_TssFlnkU_E116.bed	1	41644
hyper_cancer_BRST	96	chromHMM_state3_TssFlnkU	0.0190984	0.969925	4088	64	64	20	64	49.3	18102	59108	253866	chromHMM_state3_TssFlnkU NHEK-Epidermal_Keratinocytes human	NHEK-Epidermal_Keratinocytes	NA	human	SKIN	PrimaryCulture	3_TssFlnkU_E127.bed	1	32969
hyper_cancer_BRST	59	chromHMM_state3_TssFlnkU	0.00218102	0.808301	162	65	74	96	96	78.3	862	63034	271106	chromHMM_state3_TssFlnkU Pancreatic_Islets human	Pancreatic_Islets	NA	human	PANCREAS	PrimaryTissue	3_TssFlnkU_E087.bed	1	6797
hyper_cancer_BRST	87	chromHMM_state3_TssFlnkU	3.00008e-05	0.913033	2154	66	66	68	68	66.7	10120	61042	261848	chromHMM_state3_TssFlnkU HepG2_Hepatocellular_Carcinoma human	HepG2_Hepatocellular_Carcinoma	NA	human	LIVER	CellLine	3_TssFlnkU_E118.bed	1	25640
hyper_cancer_BRST	69	chromHMM_state3_TssFlnkU	2.68946e-07	0.869368	1428	67	69	79	79	71.7	7045	61768	264923	chromHMM_state3_TssFlnkU Pancreas human	Pancreas	NA	human	PANCREAS	PrimaryTissue	3_TssFlnkU_E098.bed	1	8232
hyper_cancer_BRST	37	chromHMM_state3_TssFlnkU	3.0089e-08	0.92343	5764	68	65	6	68	46.3	26661	57432	245307	chromHMM_state3_TssFlnkU Penis_Foreskin_Fibroblast_Primary_Cells_skin02 human	Penis_Foreskin_Fibroblast_Primary_Cells_skin02	NA	human	SKIN	PrimaryCulture	3_TssFlnkU_E056.bed	1	27039
hyper_cancer_BRST	72	chromHMM_state3_TssFlnkU	7.38008e-11	0.894759	4030	69	67	22	69	52.7	19239	59166	252729	chromHMM_state3_TssFlnkU Rectal_Mucosa.Donor_29 human	Rectal_Mucosa.Donor_29	NA	human	GI_RECTUM	PrimaryTissue	3_TssFlnkU_E101.bed	1	33022
hyper_cancer_BRST	92	chromHMM_state3_TssFlnkU	5.64132e-15	0.853873	2827	70	71	47	71	62.7	14140	60369	257828	chromHMM_state3_TssFlnkU K562_Leukemia human	K562_Leukemia	NA	human	BLOOD	PrimaryCulture	3_TssFlnkU_E123.bed	1	29792
hyper_cancer_BRST	88	chromHMM_state3_TssFlnkU	2.79655e-15	0.870894	3882	71	68	27	71	55.3	19010	59314	252958	chromHMM_state3_TssFlnkU HMEC_Mammary_Epithelial human	HMEC_Mammary_Epithelial	NA	human	BREAST	PrimaryCulture	3_TssFlnkU_E119.bed	1	24584
hyper_cancer_BRST	78	chromHMM_state3_TssFlnkU	0	0.801538	6096	72	75	4	75	50.3	31967	57100	240001	chromHMM_state3_TssFlnkU Skeletal_Muscle_Female human	Skeletal_Muscle_Female	NA	human	MUSCLE	PrimaryTissue	3_TssFlnkU_E108.bed	1	36292
hyper_cancer_BRST	44	chromHMM_state3_TssFlnkU	0	0.85853	5237	72	70	10	72	50.7	25898	57959	246070	chromHMM_state3_TssFlnkU Adult_Liver human	Adult_Liver	NA	human	LIVER	PrimaryTissue	3_TssFlnkU_E066.bed	1	32778
hyper_cancer_BRST	52	chromHMM_state3_TssFlnkU	0	0.845853	4012	72	72	23	72	55.7	20179	59184	251789	chromHMM_state3_TssFlnkU Colonic_Mucosa human	Colonic_Mucosa	NA	human	GI_COLON	PrimaryTissue	3_TssFlnkU_E075.bed	1	22169
hyper_cancer_BRST	62	chromHMM_state3_TssFlnkU	0	0.811259	3926	72	73	25	73	56.7	20530	59270	251438	chromHMM_state3_TssFlnkU Fetal_Placenta human	Fetal_Placenta	NA	human	PLACENTA	PrimaryTissue	3_TssFlnkU_E091.bed	1	17476
hyper_cancer_BRST	93	chromHMM_state3_TssFlnkU	0	0.648404	4589	72	84	15	84	57	29305	58607	242663	chromHMM_state3_TssFlnkU Monocytes-CD14+_RO01746 human	Monocytes-CD14+_RO01746	NA	human	BLOOD	PrimaryCell	3_TssFlnkU_E124.bed	1	47263
hyper_cancer_BRST	26	chromHMM_state3_TssFlnkU	0	0.743415	4063	72	79	21	79	57.3	23010	59133	248958	chromHMM_state3_TssFlnkU CD4+_CD25-_IL17-_PMA-Ionomycin_stimulated_MACS_purified	CD4+_CD25-_IL17-_PMA-Ionomycin_stimulated_MACS_purified_Th_Primary_Cells	NA	human	BLOOD	PrimaryCell	3_TssFlnkU_E041.bed	1	34041
hyper_cancer_BRST	73	chromHMM_state3_TssFlnkU	0	0.800587	3899	72	76	26	76	58	20642	59297	251326	chromHMM_state3_TssFlnkU Rectal_Mucosa.Donor_31 human	Rectal_Mucosa.Donor_31	NA	human	GI_RECTUM	PrimaryTissue	3_TssFlnkU_E102.bed	1	28107
hyper_cancer_BRST	35	chromHMM_state3_TssFlnkU	0	0.547346	4660	72	92	13	92	59	34533	58536	237435	chromHMM_state3_TssFlnkU Mobilized_CD34_Primary_Cells_Female human	Mobilized_CD34_Primary_Cells_Female	NA	human	BLOOD	PrimaryCell	3_TssFlnkU_E050.bed	1	28437
hyper_cancer_BRST	24	chromHMM_state3_TssFlnkU	0	0.6555	3581	72	81	34	81	62.3	22831	59615	249137	chromHMM_state3_TssFlnkU CD4+_CD25-_CD45RA+_Naive_Primary_Cells human	CD4+_CD25-_CD45RA+_Naive_Primary_Cells	NA	human	BLOOD	PrimaryCell	3_TssFlnkU_E039.bed	1	30181
hyper_cancer_BRST	86	chromHMM_state3_TssFlnkU	0	0.782756	3247	72	77	40	77	63	17601	59949	254367	chromHMM_state3_TssFlnkU HeLa-S3_Cervical_Carcinoma human	HeLa-S3_Cervical_Carcinoma	NA	human	CERVIX	CellLine	3_TssFlnkU_E117.bed	1	32346
hyper_cancer_BRST	31	chromHMM_state3_TssFlnkU	0	0.542274	3814	72	93	29	93	64.7	28800	59382	243168	chromHMM_state3_TssFlnkU CD56_Primary_Cells human	CD56_Primary_Cells	NA	human	BLOOD	PrimaryCell	3_TssFlnkU_E046.bed	1	22766
hyper_cancer_BRST	27	chromHMM_state3_TssFlnkU	0	0.592906	3377	72	89	37	89	66	23645	59819	248323	chromHMM_state3_TssFlnkU CD4+_CD25-_IL17+_PMA-Ionomcyin_stimulated_Th17_Primary_	CD4+_CD25-_IL17+_PMA-Ionomcyin_stimulated_Th17_Primary_Cells	NA	human	BLOOD	PrimaryCell	3_TssFlnkU_E042.bed	1	28510
hyper_cancer_BRST	21	chromHMM_state3_TssFlnkU	0	0.474432	3394	72	96	36	96	68	29057	59802	242911	chromHMM_state3_TssFlnkU CD3_Primary_Cells_Peripheral_UW human	CD3_Primary_Cells_Peripheral_UW	NA	human	BLOOD	PrimaryCell	3_TssFlnkU_E034.bed	1	24633
hyper_cancer_BRST	64	chromHMM_state3_TssFlnkU	0	0.649385	2739	72	83	51	83	68.7	17737	60457	254231	chromHMM_state3_TssFlnkU Fetal_Thymus human	Fetal_Thymus	NA	human	THYMUS	PrimaryTissue	3_TssFlnkU_E093.bed	1	17552
hyper_cancer_BRST	84	chromHMM_state3_TssFlnkU	0	0.557912	3069	72	91	43	91	68.7	22797	60127	249171	chromHMM_state3_TssFlnkU Dnd41_TCell_Leukemia human	Dnd41_TCell_Leukemia	NA	human	BLOOD	CellLine	3_TssFlnkU_E115.bed	1	25612
hyper_cancer_BRST	22	chromHMM_state3_TssFlnkU	0	0.723536	2636	72	80	56	80	69.3	15433	60560	256535	chromHMM_state3_TssFlnkU CD4_Memory_Primary_Cells human	CD4_Memory_Primary_Cells	NA	human	BLOOD	PrimaryCell	3_TssFlnkU_E037.bed	1	26444
hyper_cancer_BRST	29	chromHMM_state3_TssFlnkU	0	0.498803	2995	72	95	44	95	70.3	24667	60201	247301	chromHMM_state3_TssFlnkU CD4+_CD25+_CD127-_Treg_Primary_Cells human	CD4+_CD25+_CD127-_Treg_Primary_Cells	NA	human	BLOOD	PrimaryCell	3_TssFlnkU_E044.bed	1	28231
hyper_cancer_BRST	20	chromHMM_state3_TssFlnkU	0	0.60578	2703	72	88	53	88	71	18683	60493	253285	chromHMM_state3_TssFlnkU CD19_Primary_Cells_Peripheral_UW human	CD19_Primary_Cells_Peripheral_UW	NA	human	BLOOD	PrimaryCell	3_TssFlnkU_E032.bed	1	19148
hyper_cancer_BRST	19	chromHMM_state3_TssFlnkU	0	0.61534	2581	72	85	59	85	72	17602	60615	254366	chromHMM_state3_TssFlnkU CD14_Primary_Cells human	CD14_Primary_Cells	NA	human	BLOOD	PrimaryCell	3_TssFlnkU_E029.bed	1	18259
hyper_cancer_BRST	81	chromHMM_state3_TssFlnkU	0	0.746546	2135	72	78	69	78	73	12168	61061	259800	chromHMM_state3_TssFlnkU Thymus human	Thymus	NA	human	THYMUS	PrimaryTissue	3_TssFlnkU_E112.bed	1	18593
hyper_cancer_BRST	41	chromHMM_state3_TssFlnkU	0	0.254465	2783	72	98	50	98	73.3	41685	60413	230283	chromHMM_state3_TssFlnkU Peripheral_Blood_Mononuclear_Primary_Cells human	Peripheral_Blood_Mononuclear_Primary_Cells	NA	human	BLOOD	PrimaryCell	3_TssFlnkU_E062.bed	1	18835
hyper_cancer_BRST	32	chromHMM_state3_TssFlnkU	0	0.610111	2231	72	86	66	86	74.7	15390	60965	256578	chromHMM_state3_TssFlnkU CD8_Naive_Primary_Cells human	CD8_Naive_Primary_Cells	NA	human	BLOOD	PrimaryCell	3_TssFlnkU_E047.bed	1	21470
hyper_cancer_BRST	23	chromHMM_state3_TssFlnkU	0	0.650321	1673	72	82	75	82	76.3	10916	61523	261052	chromHMM_state3_TssFlnkU CD4_Naive_Primary_Cells human	CD4_Naive_Primary_Cells	NA	human	BLOOD	PrimaryCell	3_TssFlnkU_E038.bed	1	19752
hyper_cancer_BRST	30	chromHMM_state3_TssFlnkU	0	0.590364	2208	72	90	67	90	76.3	15715	60988	256253	chromHMM_state3_TssFlnkU CD4+_CD25int_CD127+_Tmem_Primary_Cells human	CD4+_CD25int_CD127+_Tmem_Primary_Cells	NA	human	BLOOD	PrimaryCell	3_TssFlnkU_E045.bed	1	23332
hyper_cancer_BRST	28	chromHMM_state3_TssFlnkU	0	0.447971	2461	72	97	63	97	77.3	22561	60735	249407	chromHMM_state3_TssFlnkU CD4+_CD25-_Th_Primary_Cells human	CD4+_CD25-_Th_Primary_Cells	NA	human	BLOOD	PrimaryCell	3_TssFlnkU_E043.bed	1	20623
hyper_cancer_BRST	33	chromHMM_state3_TssFlnkU	0	0.607248	1612	72	87	76	87	78.3	11239	61584	260729	chromHMM_state3_TssFlnkU CD8_Memory_Primary_Cells human	CD8_Memory_Primary_Cells	NA	human	BLOOD	PrimaryCell	3_TssFlnkU_E048.bed	1	20280
hyper_cancer_BRST	25	chromHMM_state3_TssFlnkU	0	0.508976	2070	72	94	70	94	78.7	16967	61126	255001	chromHMM_state3_TssFlnkU CD4+_CD25-_CD45RO+_Memory_Primary_Cells human	CD4+_CD25-_CD45RO+_Memory_Primary_Cells	NA	human	BLOOD	PrimaryCell	3_TssFlnkU_E040.bed	1	23139
hyper_cancer_BRST	69	chromHMM_state4_TssFlnkD	Inf	3.1738	10738	1	5	1	5	2.33	16478	52458	255490	chromHMM_state4_TssFlnkD Pancreas human	Pancreas	NA	human	PANCREAS	PrimaryTissue	4_TssFlnkD_E098.bed	0	22806
hyper_cancer_BRST	76	chromHMM_state4_TssFlnkD	Inf	3.48817	6690	1	3	4	4	2.67	8928	56506	263040	chromHMM_state4_TssFlnkD Right_Ventricle human	Right_Ventricle	NA	human	HEART	PrimaryTissue	4_TssFlnkD_E105.bed	0	13697
hyper_cancer_BRST	65	chromHMM_state4_TssFlnkD	Inf	3.50625	4841	1	2	9	9	4	6286	58355	265682	chromHMM_state4_TssFlnkD Gastric human	Gastric	NA	human	GI_STOMACH	PrimaryTissue	4_TssFlnkD_E094.bed	0	14165
hyper_cancer_BRST	75	chromHMM_state4_TssFlnkD	Inf	3.86221	4138	1	1	13	13	5	4846	59058	267122	chromHMM_state4_TssFlnkD Right_Atrium human	Right_Atrium	NA	human	HEART	PrimaryTissue	4_TssFlnkD_E104.bed	0	10236
hyper_cancer_BRST	68	chromHMM_state4_TssFlnkD	Inf	3.33334	4752	1	4	11	11	5.33	6476	58444	265492	chromHMM_state4_TssFlnkD Ovary human	Ovary	NA	human	OVARY	PrimaryTissue	4_TssFlnkD_E097.bed	0	12472
hyper_cancer_BRST	4	chromHMM_state4_TssFlnkD	Inf	1.8516	6723	1	15	3	15	6.33	16429	56473	255539	chromHMM_state4_TssFlnkD H1_Derived_Mesenchymal_Stem_Cells human	H1_Derived_Mesenchymal_Stem_Cells	NA	human	ESC_DERIVED	ESCDerived	4_TssFlnkD_E006.bed	0	22096
hyper_cancer_BRST	17	chromHMM_state4_TssFlnkD	Inf	1.89933	6230	1	12	6	12	6.33	14808	56966	257160	chromHMM_state4_TssFlnkD iPS_DF_19.11_Cell_Line human	iPS_DF_19.11_Cell_Line	NA	human	IPSC	PrimaryCulture	4_TssFlnkD_E022.bed	0	23786
hyper_cancer_BRST	67	chromHMM_state4_TssFlnkD	292.203	2.7558	2419	8	6	38	38	17.3	3872	60777	268096	chromHMM_state4_TssFlnkD Lung human	Lung	NA	human	LUNG	PrimaryTissue	4_TssFlnkD_E096.bed	4.21913e-292	7370
hyper_cancer_BRST	42	chromHMM_state4_TssFlnkD	260.277	1.67743	7289	9	21	2	21	10.7	19614	55907	252354	chromHMM_state4_TssFlnkD Adipose_Nuclei human	Adipose_Nuclei	NA	human	FAT	PrimaryTissue	4_TssFlnkD_E063.bed	3.16733e-260	31102
hyper_cancer_BRST	88	chromHMM_state4_TssFlnkD	233.031	1.73881	5659	10	18	8	18	12	14560	57537	257408	chromHMM_state4_TssFlnkD HMEC_Mammary_Epithelial human	HMEC_Mammary_Epithelial	NA	human	BREAST	PrimaryCulture	4_TssFlnkD_E119.bed	5.01549e-233	20708
hyper_cancer_BRST	24	chromHMM_state4_TssFlnkD	214.916	1.94034	3696	11	10	19	19	13.3	8437	59500	263531	chromHMM_state4_TssFlnkD CD4+_CD25-_CD45RA+_Naive_Primary_Cells human	CD4+_CD25-_CD45RA+_Naive_Primary_Cells	NA	human	BLOOD	PrimaryCell	4_TssFlnkD_E039.bed	5.95177e-215	20671
hyper_cancer_BRST	37	chromHMM_state4_TssFlnkD	198.642	1.85802	3854	12	14	17	17	14.3	9185	59342	262783	chromHMM_state4_TssFlnkD Penis_Foreskin_Fibroblast_Primary_Cells_skin02 human	Penis_Foreskin_Fibroblast_Primary_Cells_skin02	NA	human	SKIN	PrimaryCulture	4_TssFlnkD_E056.bed	1.02519e-198	27343
hyper_cancer_BRST	55	chromHMM_state4_TssFlnkD	198.481	2.13492	2671	13	8	32	32	17.7	5508	60525	266460	chromHMM_state4_TssFlnkD Esophagus human	Esophagus	NA	human	GI_ESOPHAGUS	PrimaryTissue	4_TssFlnkD_E079.bed	1.3715e-198	8908
hyper_cancer_BRST	94	chromHMM_state4_TssFlnkD	153.197	1.69694	3945	14	20	14	20	16	10268	59251	261700	chromHMM_state4_TssFlnkD NH-A_Astrocytes human	NH-A_Astrocytes	NA	human	BRAIN	PrimaryCulture	4_TssFlnkD_E125.bed	2.44925e-153	23368
hyper_cancer_BRST	34	chromHMM_state4_TssFlnkD	140.766	1.57591	4820	15	33	10	33	19.3	13540	58376	258428	chromHMM_state4_TssFlnkD Chondrocytes_from_Bone_Marrow_Derived_Mesenchymal_Stem_	Chondrocytes_from_Bone_Marrow_Derived_Mesenchymal_Stem_Cell_Cultured_Cells	NA	human	STROMAL_CONNECTIVE	PrimaryCulture	4_TssFlnkD_E049.bed	6.16494e-141	30688
hyper_cancer_BRST	40	chromHMM_state4_TssFlnkD	138.329	1.88098	2549	16	13	36	36	21.7	5944	60647	266024	chromHMM_state4_TssFlnkD Penis_Foreskin_Melanocyte_Primary_Cells_skin03 human	Penis_Foreskin_Melanocyte_Primary_Cells_skin03	NA	human	SKIN	PrimaryCulture	4_TssFlnkD_E061.bed	1.58044e-138	16770
hyper_cancer_BRST	35	chromHMM_state4_TssFlnkD	130.795	1.45982	6435	17	45	5	45	22.3	19599	56761	252369	chromHMM_state4_TssFlnkD Mobilized_CD34_Primary_Cells_Female human	Mobilized_CD34_Primary_Cells_Female	NA	human	BLOOD	PrimaryCell	4_TssFlnkD_E050.bed	5.09046e-131	31990
hyper_cancer_BRST	71	chromHMM_state4_TssFlnkD	129.69	2.10961	1772	18	9	58	58	28.3	3669	61424	268299	chromHMM_state4_TssFlnkD Psoas_Muscle human	Psoas_Muscle	NA	human	MUSCLE	PrimaryTissue	4_TssFlnkD_E100.bed	6.11628e-130	9677
hyper_cancer_BRST	38	chromHMM_state4_TssFlnkD	124.178	1.60241	3932	19	31	15	31	21.7	10813	59264	261155	chromHMM_state4_TssFlnkD Penis_Foreskin_Keratinocyte_Primary_Cells_skin03 human	Penis_Foreskin_Keratinocyte_Primary_Cells_skin03	NA	human	SKIN	PrimaryCulture	4_TssFlnkD_E058.bed	1.88517e-124	27080
hyper_cancer_BRST	27	chromHMM_state4_TssFlnkD	117.955	1.66456	3213	20	23	20	23	21	8479	59983	263489	chromHMM_state4_TssFlnkD CD4+_CD25-_IL17+_PMA-Ionomcyin_stimulated_Th17_Primary_	CD4+_CD25-_IL17+_PMA-Ionomcyin_stimulated_Th17_Primary_Cells	NA	human	BLOOD	PrimaryCell	4_TssFlnkD_E042.bed	2.99312e-118	22335
hyper_cancer_BRST	39	chromHMM_state4_TssFlnkD	109.211	1.63814	3147	21	25	21	25	22.3	8431	60049	263537	chromHMM_state4_TssFlnkD Penis_Foreskin_Melanocyte_Primary_Cells_skin01 human	Penis_Foreskin_Melanocyte_Primary_Cells_skin01	NA	human	SKIN	PrimaryCulture	4_TssFlnkD_E059.bed	1.58077e-109	18887
hyper_cancer_BRST	36	chromHMM_state4_TssFlnkD	106.238	1.64527	3007	22	24	25	25	23.7	8015	60189	263953	chromHMM_state4_TssFlnkD Penis_Foreskin_Fibroblast_Primary_Cells_skin01 human	Penis_Foreskin_Fibroblast_Primary_Cells_skin01	NA	human	SKIN	PrimaryCulture	4_TssFlnkD_E055.bed	1.4173e-106	32589
hyper_cancer_BRST	44	chromHMM_state4_TssFlnkD	103.1	1.54932	3723	23	35	18	35	25.3	10562	59473	261406	chromHMM_state4_TssFlnkD Adult_Liver human	Adult_Liver	NA	human	LIVER	PrimaryTissue	4_TssFlnkD_E066.bed	1.86086e-103	21233
hyper_cancer_BRST	66	chromHMM_state4_TssFlnkD	97.7067	1.92756	1662	24	11	66	66	33.7	3758	61534	268210	chromHMM_state4_TssFlnkD Left_Ventricle human	Left_Ventricle	NA	human	HEART	PrimaryTissue	4_TssFlnkD_E095.bed	4.41378e-98	7628
hyper_cancer_BRST	91	chromHMM_state4_TssFlnkD	94.5545	1.5049	3880	25	40	16	40	27	11329	59316	260639	chromHMM_state4_TssFlnkD HUVEC_Umbilical_Vein_Endothelial_Cells human	HUVEC_Umbilical_Vein_Endothelial_Cells	NA	human	VASCULAR	PrimaryCulture	4_TssFlnkD_E122.bed	6.01601e-95	22197
hyper_cancer_BRST	82	chromHMM_state4_TssFlnkD	87.7649	1.76091	1944	26	17	54	54	32.3	4815	61252	267153	chromHMM_state4_TssFlnkD Spleen human	Spleen	NA	human	SPLEEN	PrimaryTissue	4_TssFlnkD_E113.bed	3.5634e-88	12694
hyper_cancer_BRST	22	chromHMM_state4_TssFlnkD	87.4273	1.82198	1741	27	16	60	60	34.3	4164	61455	267804	chromHMM_state4_TssFlnkD CD4_Memory_Primary_Cells human	CD4_Memory_Primary_Cells	NA	human	BLOOD	PrimaryCell	4_TssFlnkD_E037.bed	7.46606e-88	14889
hyper_cancer_BRST	80	chromHMM_state4_TssFlnkD	76.5638	1.4161	4249	28	48	12	48	29.3	13173	58947	258795	chromHMM_state4_TssFlnkD Stomach_Smooth_Muscle human	Stomach_Smooth_Muscle	NA	human	GI_STOMACH	PrimaryTissue	4_TssFlnkD_E111.bed	5.25749e-77	31472
hyper_cancer_BRST	46	chromHMM_state4_TssFlnkD	75.2782	1.66627	2002	29	22	52	52	34.3	5237	61194	266731	chromHMM_state4_TssFlnkD Brain_Anterior_Caudate human	Brain_Anterior_Caudate	NA	human	BRAIN	PrimaryTissue	4_TssFlnkD_E068.bed	9.79683e-76	21867
hyper_cancer_BRST	49	chromHMM_state4_TssFlnkD	73.9648	1.58133	2405	30	32	39	39	33.7	6638	60791	265330	chromHMM_state4_TssFlnkD Brain_Inferior_Temporal_Lobe human	Brain_Inferior_Temporal_Lobe	NA	human	BRAIN	PrimaryTissue	4_TssFlnkD_E072.bed	1.94881e-74	21555
hyper_cancer_BRST	96	chromHMM_state4_TssFlnkD	66.3157	1.51069	2617	31	38	35	38	34.7	7561	60579	264407	chromHMM_state4_TssFlnkD NHEK-Epidermal_Keratinocytes human	NHEK-Epidermal_Keratinocytes	NA	human	SKIN	PrimaryCulture	4_TssFlnkD_E127.bed	8.40784e-67	22766
hyper_cancer_BRST	98	chromHMM_state4_TssFlnkD	64.4883	1.47552	2844	32	43	28	43	34.3	8417	60352	263551	chromHMM_state4_TssFlnkD Osteoblasts human	Osteoblasts	NA	human	BONE	PrimaryCulture	4_TssFlnkD_E129.bed	5.47376e-65	26018
hyper_cancer_BRST	30	chromHMM_state4_TssFlnkD	63.3889	1.50558	2535	33	39	37	39	36.3	7345	60661	264623	chromHMM_state4_TssFlnkD CD4+_CD25int_CD127+_Tmem_Primary_Cells human	CD4+_CD25int_CD127+_Tmem_Primary_Cells	NA	human	BLOOD	PrimaryCell	4_TssFlnkD_E045.bed	6.67346e-64	15931
hyper_cancer_BRST	97	chromHMM_state4_TssFlnkD	57.9643	1.61992	1694	34	27	62	62	41	4547	61502	267421	chromHMM_state4_TssFlnkD NHLF_Lung_Fibroblasts human	NHLF_Lung_Fibroblasts	NA	human	LUNG	PrimaryCulture	4_TssFlnkD_E128.bed	1.72169e-58	16006
hyper_cancer_BRST	26	chromHMM_state4_TssFlnkD	55.0058	1.49094	2286	35	41	46	46	40.7	6678	60910	265290	chromHMM_state4_TssFlnkD CD4+_CD25-_IL17-_PMA-Ionomycin_stimulated_MACS_purified	CD4+_CD25-_IL17-_PMA-Ionomycin_stimulated_MACS_purified_Th_Primary_Cells	NA	human	BLOOD	PrimaryCell	4_TssFlnkD_E041.bed	1.52009e-55	18228
hyper_cancer_BRST	95	chromHMM_state4_TssFlnkD	53.4754	1.60789	1603	36	30	69	69	45	4332	61593	267636	chromHMM_state4_TssFlnkD NHDF-Ad_Adult_Dermal_Fibroblasts human	NHDF-Ad_Adult_Dermal_Fibroblasts	NA	human	SKIN	PrimaryCulture	4_TssFlnkD_E126.bed	5.01228e-54	22983
hyper_cancer_BRST	89	chromHMM_state4_TssFlnkD	53.3866	1.47975	2297	37	42	45	45	41.3	6760	60899	265208	chromHMM_state4_TssFlnkD HSMM_Skeletal_Muscle_Myoblasts human	HSMM_Skeletal_Muscle_Myoblasts	NA	human	MUSCLE	PrimaryCulture	4_TssFlnkD_E120.bed	5.98295e-54	16835
hyper_cancer_BRST	70	chromHMM_state4_TssFlnkD	52.7156	1.39716	3078	38	54	24	54	38.7	9614	60118	262354	chromHMM_state4_TssFlnkD Placenta_Amnion human	Placenta_Amnion	NA	human	PLACENTA	PrimaryTissue	4_TssFlnkD_E099.bed	2.73132e-53	12372
hyper_cancer_BRST	48	chromHMM_state4_TssFlnkD	51.7304	1.61042	1539	39	28	72	72	46.3	4151	61657	267817	chromHMM_state4_TssFlnkD Brain_Hippocampus_Middle human	Brain_Hippocampus_Middle	NA	human	BRAIN	PrimaryTissue	4_TssFlnkD_E071.bed	2.57187e-52	21256
hyper_cancer_BRST	16	chromHMM_state4_TssFlnkD	51.2854	1.62741	1465	40	26	77	77	47.7	3909	61731	268059	chromHMM_state4_TssFlnkD iPS_DF_6.9_Cell_Line human	iPS_DF_6.9_Cell_Line	NA	human	IPSC	PrimaryCulture	4_TssFlnkD_E021.bed	6.98581e-52	8107
hyper_cancer_BRST	5	chromHMM_state4_TssFlnkD	48.0252	1.54802	1673	41	36	64	64	47	4695	61523	267273	chromHMM_state4_TssFlnkD H1_Derived_Neuronal_Progenitor_Cultured_Cells human	H1_Derived_Neuronal_Progenitor_Cultured_Cells	NA	human	ESC_DERIVED	ESCDerived	4_TssFlnkD_E007.bed	1.24102e-48	13171
hyper_cancer_BRST	87	chromHMM_state4_TssFlnkD	47.1985	1.3897	2823	42	55	29	55	42	8853	60373	263115	chromHMM_state4_TssFlnkD HepG2_Hepatocellular_Carcinoma human	HepG2_Hepatocellular_Carcinoma	NA	human	LIVER	CellLine	4_TssFlnkD_E118.bed	8.12779e-48	35819
hyper_cancer_BRST	13	chromHMM_state4_TssFlnkD	46.3342	1.56109	1555	43	34	71	71	49.3	4325	61641	267643	chromHMM_state4_TssFlnkD IMR90_Cell_Line human	IMR90_Cell_Line	NA	human	LUNG	CellLine	4_TssFlnkD_E017.bed	5.80852e-47	10586
hyper_cancer_BRST	51	chromHMM_state4_TssFlnkD	45.849	1.53415	1657	44	37	67	67	49.3	4691	61539	267277	chromHMM_state4_TssFlnkD Brain_Substantia_Nigra human	Brain_Substantia_Nigra	NA	human	BRAIN	PrimaryTissue	4_TssFlnkD_E074.bed	1.73479e-46	18979
hyper_cancer_BRST	47	chromHMM_state4_TssFlnkD	45.6687	1.47443	1983	45	44	53	53	47.3	5847	61213	266121	chromHMM_state4_TssFlnkD Brain_Cingulate_Gyrus human	Brain_Cingulate_Gyrus	NA	human	BRAIN	PrimaryTissue	4_TssFlnkD_E069.bed	2.56945e-46	20528
hyper_cancer_BRST	85	chromHMM_state4_TssFlnkD	45.4666	1.35927	3109	46	57	22	57	41.7	9973	60087	261995	chromHMM_state4_TssFlnkD GM12878_Lymphoblastoid human	GM12878_Lymphoblastoid	NA	human	BLOOD	PrimaryCulture	4_TssFlnkD_E116.bed	4.00291e-46	43149
hyper_cancer_BRST	11	chromHMM_state4_TssFlnkD	42.7725	1.40496	2386	47	51	40	51	46	7389	60810	264579	chromHMM_state4_TssFlnkD HUES6_Cell_Line human	HUES6_Cell_Line	NA	human	ESC	PrimaryCulture	4_TssFlnkD_E015.bed	1.93683e-43	27133
hyper_cancer_BRST	3	chromHMM_state4_TssFlnkD	42.4379	1.34496	3094	48	62	23	62	44.3	10026	60102	261942	chromHMM_state4_TssFlnkD H1_BMP4_Derived_Trophoblast_Cultured_Cells human	H1_BMP4_Derived_Trophoblast_Cultured_Cells	NA	human	ESC_DERIVED	ESCDerived	4_TssFlnkD_E005.bed	4.09773e-43	19785
hyper_cancer_BRST	18	chromHMM_state4_TssFlnkD	41.887	1.40012	2380	49	52	41	52	47.3	7395	60816	264573	chromHMM_state4_TssFlnkD Bone_Marrow_Derived_Mesenchymal_Stem_Cell_Cultured_Cell	Bone_Marrow_Derived_Mesenchymal_Stem_Cell_Cultured_Cells	NA	human	STROMAL_CONNECTIVE	PrimaryCulture	4_TssFlnkD_E026.bed	1.42732e-42	24413
hyper_cancer_BRST	32	chromHMM_state4_TssFlnkD	35.6121	1.33669	2671	50	63	32	63	48.3	8692	60525	263276	chromHMM_state4_TssFlnkD CD8_Naive_Primary_Cells human	CD8_Naive_Primary_Cells	NA	human	BLOOD	PrimaryCell	4_TssFlnkD_E047.bed	2.63447e-36	19563
hyper_cancer_BRST	43	chromHMM_state4_TssFlnkD	33.6777	2.26695	378	51	7	95	95	51	720	62818	271248	chromHMM_state4_TssFlnkD Aorta human	Aorta	NA	human	VASCULAR	PrimaryTissue	4_TssFlnkD_E065.bed	2.22035e-34	3324
hyper_cancer_BRST	50	chromHMM_state4_TssFlnkD	32.7538	1.4507	1514	52	46	75	75	57.7	4525	61682	267443	chromHMM_state4_TssFlnkD Brain_Mid_Frontal_Lobe human	Brain_Mid_Frontal_Lobe	NA	human	BRAIN	PrimaryTissue	4_TssFlnkD_E073.bed	1.82792e-33	16394
hyper_cancer_BRST	53	chromHMM_state4_TssFlnkD	31.2238	1.42843	1560	53	47	70	70	56.7	4735	61636	267233	chromHMM_state4_TssFlnkD Colon_Smooth_Muscle human	Colon_Smooth_Muscle	NA	human	GI_COLON	PrimaryTissue	4_TssFlnkD_E076.bed	6.07595e-32	22607
hyper_cancer_BRST	9	chromHMM_state4_TssFlnkD	30.4016	1.60839	887	54	29	91	91	58	2386	62309	269582	chromHMM_state4_TssFlnkD hESC_Derived_CD56+_Mesoderm_Cultured_Cells human	hESC_Derived_CD56+_Mesoderm_Cultured_Cells	NA	human	ESC_DERIVED	ESCDerived	4_TssFlnkD_E013.bed	3.96015e-31	8380
hyper_cancer_BRST	54	chromHMM_state4_TssFlnkD	29.0271	1.38948	1684	55	56	63	63	58	5255	61512	266713	chromHMM_state4_TssFlnkD Duodenum_Smooth_Muscle human	Duodenum_Smooth_Muscle	NA	human	GI_DUODENUM	PrimaryTissue	4_TssFlnkD_E078.bed	9.20978e-30	17897
hyper_cancer_BRST	45	chromHMM_state4_TssFlnkD	28.6826	1.40998	1530	56	49	73	73	59.3	4703	61666	267265	chromHMM_state4_TssFlnkD Brain_Angular_Gyrus human	Brain_Angular_Gyrus	NA	human	BRAIN	PrimaryTissue	4_TssFlnkD_E067.bed	1.99955e-29	17991
hyper_cancer_BRST	14	chromHMM_state4_TssFlnkD	26.0007	1.35405	1752	57	59	59	59	58.3	5609	61444	266359	chromHMM_state4_TssFlnkD iPS-18_Cell_Line human	iPS-18_Cell_Line	NA	human	IPSC	PrimaryCulture	4_TssFlnkD_E019.bed	9.44413e-27	27919
hyper_cancer_BRST	23	chromHMM_state4_TssFlnkD	25.0497	1.26462	2775	58	68	31	68	52.3	9531	60421	262437	chromHMM_state4_TssFlnkD CD4_Naive_Primary_Cells human	CD4_Naive_Primary_Cells	NA	human	BLOOD	PrimaryCell	4_TssFlnkD_E038.bed	8.29067e-26	32050
hyper_cancer_BRST	33	chromHMM_state4_TssFlnkD	24.0932	1.33432	1777	59	64	57	64	60	5772	61419	266196	chromHMM_state4_TssFlnkD CD8_Memory_Primary_Cells human	CD8_Memory_Primary_Cells	NA	human	BLOOD	PrimaryCell	4_TssFlnkD_E048.bed	7.37276e-25	26000
hyper_cancer_BRST	92	chromHMM_state4_TssFlnkD	22.6157	1.29162	2095	60	67	50	67	59	7033	61101	264935	chromHMM_state4_TssFlnkD K562_Leukemia human	K562_Leukemia	NA	human	BLOOD	PrimaryCulture	4_TssFlnkD_E123.bed	2.17729e-23	28881
hyper_cancer_BRST	77	chromHMM_state4_TssFlnkD	21.7184	1.70931	500	61	19	93	93	57.7	1263	62696	270705	chromHMM_state4_TssFlnkD Sigmoid_Colon human	Sigmoid_Colon	NA	human	GI_COLON	PrimaryTissue	4_TssFlnkD_E106.bed	1.69041e-22	4721
hyper_cancer_BRST	28	chromHMM_state4_TssFlnkD	20.7873	1.15767	5959	62	77	7	77	48.7	22441	57237	249527	chromHMM_state4_TssFlnkD CD4+_CD25-_Th_Primary_Cells human	CD4+_CD25-_Th_Primary_Cells	NA	human	BLOOD	PrimaryCell	4_TssFlnkD_E043.bed	1.41905e-21	29181
hyper_cancer_BRST	83	chromHMM_state4_TssFlnkD	20.5158	1.35243	1369	63	60	82	82	68.3	4381	61827	267587	chromHMM_state4_TssFlnkD A549_EtOH_0.02pct_Lung_Carcinoma human	A549_EtOH_0.02pct_Lung_Carcinoma	NA	human	LUNG	CellLine	4_TssFlnkD_E114.bed	2.60984e-21	26207
hyper_cancer_BRST	12	chromHMM_state4_TssFlnkD	18.2508	1.40569	960	64	50	89	89	67.7	2952	62236	269016	chromHMM_state4_TssFlnkD HUES64_Cell_Line human	HUES64_Cell_Line	NA	human	ESC	PrimaryCulture	4_TssFlnkD_E016.bed	4.72826e-19	14703
hyper_cancer_BRST	1	chromHMM_state4_TssFlnkD	17.3223	1.33096	1266	65	65	84	84	71.3	4114	61930	267854	chromHMM_state4_TssFlnkD H1_Cell_Line human	H1_Cell_Line	NA	human	ESC	PrimaryCulture	4_TssFlnkD_E003.bed	3.94939e-18	10873
hyper_cancer_BRST	8	chromHMM_state4_TssFlnkD	16.4408	1.35748	1053	66	58	87	87	70.3	3353	62143	268615	chromHMM_state4_TssFlnkD hESC_Derived_CD56+_Ectoderm_Cultured_Cells human	hESC_Derived_CD56+_Ectoderm_Cultured_Cells	NA	human	ESC_DERIVED	ESCDerived	4_TssFlnkD_E012.bed	2.96041e-17	11312
hyper_cancer_BRST	58	chromHMM_state4_TssFlnkD	16.2752	1.34696	1094	67	61	86	86	71.3	3511	62102	268457	chromHMM_state4_TssFlnkD Fetal_Intestine_Small human	Fetal_Intestine_Small	NA	human	GI_INTESTINE	PrimaryTissue	4_TssFlnkD_E085.bed	4.27012e-17	9612
hyper_cancer_BRST	52	chromHMM_state4_TssFlnkD	14.8532	1.21141	2335	68	74	43	74	61.7	8349	60861	263619	chromHMM_state4_TssFlnkD Colonic_Mucosa human	Colonic_Mucosa	NA	human	GI_COLON	PrimaryTissue	4_TssFlnkD_E075.bed	1.11167e-15	13602
hyper_cancer_BRST	62	chromHMM_state4_TssFlnkD	12.3501	1.1712	2800	69	76	30	76	58.3	10356	60396	261612	chromHMM_state4_TssFlnkD Fetal_Placenta human	Fetal_Placenta	NA	human	PLACENTA	PrimaryTissue	4_TssFlnkD_E091.bed	3.48964e-13	12151
hyper_cancer_BRST	90	chromHMM_state4_TssFlnkD	11.5501	1.24217	1385	70	71	80	80	73.7	4819	61811	267149	chromHMM_state4_TssFlnkD HSMMtube_Skeletal_Muscle_Myotubes_Derived_from_HSMM hum	HSMMtube_Skeletal_Muscle_Myotubes_Derived_from_HSMM	NA	human	MUSCLE	PrimaryCulture	4_TssFlnkD_E121.bed	2.17028e-12	15718
hyper_cancer_BRST	15	chromHMM_state4_TssFlnkD	10.967	1.24346	1295	71	70	83	83	74.7	4500	61901	267468	chromHMM_state4_TssFlnkD iPS-20b_Cell_Line human	iPS-20b_Cell_Line	NA	human	IPSC	PrimaryCulture	4_TssFlnkD_E020.bed	8.19392e-12	32733
hyper_cancer_BRST	7	chromHMM_state4_TssFlnkD	9.13943	1.22685	1194	72	73	85	85	76.7	4203	62002	267765	chromHMM_state4_TssFlnkD hESC_Derived_CD184+_Endoderm_Cultured_Cells human	hESC_Derived_CD184+_Endoderm_Cultured_Cells	NA	human	ESC_DERIVED	ESCDerived	4_TssFlnkD_E011.bed	5.43207e-10	31035
hyper_cancer_BRST	10	chromHMM_state4_TssFlnkD	9.06518	1.2563	956	73	69	90	90	77.3	3285	62240	268683	chromHMM_state4_TssFlnkD HUES48_Cell_Line human	HUES48_Cell_Line	NA	human	ESC	PrimaryCulture	4_TssFlnkD_E014.bed	6.35657e-10	17839
hyper_cancer_BRST	57	chromHMM_state4_TssFlnkD	8.04748	1.2308	1002	74	72	88	88	78	3514	62194	268454	chromHMM_state4_TssFlnkD Fetal_Intestine_Large human	Fetal_Intestine_Large	NA	human	GI_INTESTINE	PrimaryTissue	4_TssFlnkD_E084.bed	6.53151e-09	9286
hyper_cancer_BRST	6	chromHMM_state4_TssFlnkD	7.72165	1.33003	520	75	66	92	92	77.7	1686	62676	270282	chromHMM_state4_TssFlnkD H9_Cell_Line human	H9_Cell_Line	NA	human	ESC	PrimaryCulture	4_TssFlnkD_E008.bed	1.36461e-08	7507
hyper_cancer_BRST	74	chromHMM_state4_TssFlnkD	7.38619	1.18166	1391	76	75	79	79	76.7	5083	61805	266885	chromHMM_state4_TssFlnkD Rectal_Smooth_Muscle human	Rectal_Smooth_Muscle	NA	human	GI_RECTUM	PrimaryTissue	4_TssFlnkD_E103.bed	2.91557e-08	18610
hyper_cancer_BRST	29	chromHMM_state4_TssFlnkD	6.49355	1.11848	2659	77	80	34	80	63.7	10277	60537	261691	chromHMM_state4_TssFlnkD CD4+_CD25+_CD127-_Treg_Primary_Cells human	CD4+_CD25+_CD127-_Treg_Primary_Cells	NA	human	BLOOD	PrimaryCell	4_TssFlnkD_E044.bed	2.23512e-07	19164
hyper_cancer_BRST	25	chromHMM_state4_TssFlnkD	6.49033	1.14584	1792	78	78	56	78	70.7	6755	61404	265213	chromHMM_state4_TssFlnkD CD4+_CD25-_CD45RO+_Memory_Primary_Cells human	CD4+_CD25-_CD45RO+_Memory_Primary_Cells	NA	human	BLOOD	PrimaryCell	4_TssFlnkD_E040.bed	2.23512e-07	19936
hyper_cancer_BRST	78	chromHMM_state4_TssFlnkD	6.29285	1.10968	2973	79	81	26	81	62	11584	60223	260384	chromHMM_state4_TssFlnkD Skeletal_Muscle_Female human	Skeletal_Muscle_Female	NA	human	MUSCLE	PrimaryTissue	4_TssFlnkD_E108.bed	3.47733e-07	27097
hyper_cancer_BRST	72	chromHMM_state4_TssFlnkD	5.61737	1.13593	1719	80	79	61	80	73.3	6534	61477	265434	chromHMM_state4_TssFlnkD Rectal_Mucosa.Donor_29 human	Rectal_Mucosa.Donor_29	NA	human	GI_RECTUM	PrimaryTissue	4_TssFlnkD_E101.bed	1.62652e-06	20350
hyper_cancer_BRST	79	chromHMM_state4_TssFlnkD	3.23934	1.39771	136	81	53	98	98	77.3	419	63060	271549	chromHMM_state4_TssFlnkD Small_Intestine human	Small_Intestine	NA	human	GI_INTESTINE	PrimaryTissue	4_TssFlnkD_E109.bed	0.000383616	2016
hyper_cancer_BRST	81	chromHMM_state4_TssFlnkD	3.13674	1.09982	1475	82	82	76	82	80	5784	61721	266184	chromHMM_state4_TssFlnkD Thymus human	Thymus	NA	human	THYMUS	PrimaryTissue	4_TssFlnkD_E112.bed	0.000479919	14584
hyper_cancer_BRST	61	chromHMM_state4_TssFlnkD	2.98535	1.09972	1383	83	83	81	83	82.3	5423	61813	266545	chromHMM_state4_TssFlnkD Fetal_Muscle_Leg human	Fetal_Muscle_Leg	NA	human	MUSCLE_LEG	PrimaryTissue	4_TssFlnkD_E090.bed	0.00067189	10031
hyper_cancer_BRST	73	chromHMM_state4_TssFlnkD	2.4872	1.07	2131	84	84	49	84	72.3	8590	61065	263378	chromHMM_state4_TssFlnkD Rectal_Mucosa.Donor_31 human	Rectal_Mucosa.Donor_31	NA	human	GI_RECTUM	PrimaryTissue	4_TssFlnkD_E102.bed	0.00209048	20825
hyper_cancer_BRST	93	chromHMM_state4_TssFlnkD	2.29877	1.06326	2322	85	86	44	86	71.7	9419	60874	262549	chromHMM_state4_TssFlnkD Monocytes-CD14+_RO01746 human	Monocytes-CD14+_RO01746	NA	human	BLOOD	PrimaryCell	4_TssFlnkD_E124.bed	0.0031881	31284
hyper_cancer_BRST	86	chromHMM_state4_TssFlnkD	1.80837	1.06536	1516	86	85	74	86	81.7	6133	61680	265835	chromHMM_state4_TssFlnkD HeLa-S3_Cervical_Carcinoma human	HeLa-S3_Cervical_Carcinoma	NA	human	CERVIX	CellLine	4_TssFlnkD_E117.bed	0.00974657	25698
hyper_cancer_BRST	31	chromHMM_state4_TssFlnkD	1.31898	1.04294	2054	87	88	51	88	75.3	8487	61142	263481	chromHMM_state4_TssFlnkD CD56_Primary_Cells human	CD56_Primary_Cells	NA	human	BLOOD	PrimaryCell	4_TssFlnkD_E046.bed	0.0297321	9742
hyper_cancer_BRST	20	chromHMM_state4_TssFlnkD	0.821663	1.02228	2911	88	89	27	89	68	12267	60285	259701	chromHMM_state4_TssFlnkD CD19_Primary_Cells_Peripheral_UW human	CD19_Primary_Cells_Peripheral_UW	NA	human	BLOOD	PrimaryCell	4_TssFlnkD_E032.bed	0.0923801	15419
hyper_cancer_BRST	63	chromHMM_state4_TssFlnkD	0.766023	1.05382	434	89	87	94	94	90	1773	62762	270195	chromHMM_state4_TssFlnkD Fetal_Stomach human	Fetal_Stomach	NA	human	GI_STOMACH	PrimaryTissue	4_TssFlnkD_E092.bed	0.103827	7139
hyper_cancer_BRST	60	chromHMM_state4_TssFlnkD	0.590741	1.01636	2147	90	90	48	90	76	9096	61049	262872	chromHMM_state4_TssFlnkD Fetal_Muscle_Trunk human	Fetal_Muscle_Trunk	NA	human	MUSCLE	PrimaryTissue	4_TssFlnkD_E089.bed	0.153724	11322
hyper_cancer_BRST	2	chromHMM_state4_TssFlnkD	0.218989	0.981547	190	91	91	97	97	93	833	63006	271135	chromHMM_state4_TssFlnkD H1_BMP4_Derived_Mesendoderm_Cultured_Cells human	H1_BMP4_Derived_Mesendoderm_Cultured_Cells	NA	human	ESC_DERIVED	ESCDerived	4_TssFlnkD_E004.bed	0.357844	4961
hyper_cancer_BRST	59	chromHMM_state4_TssFlnkD	0.167407	0.968182	225	92	93	96	96	93.7	1000	62971	270968	chromHMM_state4_TssFlnkD Pancreatic_Islets human	Pancreatic_Islets	NA	human	PANCREAS	PrimaryTissue	4_TssFlnkD_E087.bed	0.398593	13539
hyper_cancer_BRST	56	chromHMM_state4_TssFlnkD	0.116687	0.980359	1605	93	92	68	93	84.3	7042	61591	264926	chromHMM_state4_TssFlnkD Fetal_Adrenal_Gland human	Fetal_Adrenal_Gland	NA	human	ADRENAL	PrimaryTissue	4_TssFlnkD_E080.bed	0.443154	12611
hyper_cancer_BRST	84	chromHMM_state4_TssFlnkD	0.0276196	0.96114	1868	94	94	55	94	81	8354	61328	263614	chromHMM_state4_TssFlnkD Dnd41_TCell_Leukemia human	Dnd41_TCell_Leukemia	NA	human	BLOOD	CellLine	4_TssFlnkD_E115.bed	0.538241	20217
hyper_cancer_BRST	64	chromHMM_state4_TssFlnkD	1.37746e-07	0.875086	1670	95	95	65	95	85	8182	61526	263786	chromHMM_state4_TssFlnkD Fetal_Thymus human	Fetal_Thymus	NA	human	THYMUS	PrimaryTissue	4_TssFlnkD_E093.bed	0.550172	12009
hyper_cancer_BRST	19	chromHMM_state4_TssFlnkD	2.62828e-09	0.874944	2204	96	96	47	96	79.7	10787	60992	261181	chromHMM_state4_TssFlnkD CD14_Primary_Cells human	CD14_Primary_Cells	NA	human	BLOOD	PrimaryCell	4_TssFlnkD_E029.bed	0.550172	17619
hyper_cancer_BRST	41	chromHMM_state4_TssFlnkD	0	0.492003	2365	97	98	42	98	79	19918	60831	252050	chromHMM_state4_TssFlnkD Peripheral_Blood_Mononuclear_Primary_Cells human	Peripheral_Blood_Mononuclear_Primary_Cells	NA	human	BLOOD	PrimaryCell	4_TssFlnkD_E062.bed	0.550172	19765
hyper_cancer_BRST	21	chromHMM_state4_TssFlnkD	0	0.748752	1410	97	97	78	97	90.7	8044	61786	263924	chromHMM_state4_TssFlnkD CD3_Primary_Cells_Peripheral_UW human	CD3_Primary_Cells_Peripheral_UW	NA	human	BLOOD	PrimaryCell	4_TssFlnkD_E034.bed	0.550172	11163
hyper_cancer_BRST	75	chromHMM_state5_Tx	5.24382	1.44778	204	1	1	97	97	33	607	62992	271361	chromHMM_state5_Tx Right_Atrium human	Right_Atrium	NA	human	HEART	PrimaryTissue	5_Tx_E104.bed	0.000558992	1143
hyper_cancer_BRST	84	chromHMM_state5_Tx	4.3301	1.06323	5623	2	3	3	3	2.67	22881	57573	249087	chromHMM_state5_Tx Dnd41_TCell_Leukemia human	Dnd41_TCell_Leukemia	NA	human	BLOOD	CellLine	5_Tx_E115.bed	0.00229135	33386
hyper_cancer_BRST	85	chromHMM_state5_Tx	3.8402	1.07666	3227	3	2	62	62	22.3	12946	59969	259022	chromHMM_state5_Tx GM12878_Lymphoblastoid human	GM12878_Lymphoblastoid	NA	human	BLOOD	PrimaryCulture	5_Tx_E116.bed	0.00471959	32272
hyper_cancer_BRST	86	chromHMM_state5_Tx	1.84718	1.05442	2248	4	4	80	80	29.3	9192	60948	262776	chromHMM_state5_Tx HeLa-S3_Cervical_Carcinoma human	HeLa-S3_Cervical_Carcinoma	NA	human	CERVIX	CellLine	5_Tx_E117.bed	0.298237	26244
hyper_cancer_BRST	30	chromHMM_state5_Tx	1.77225	1.03974	3984	5	5	41	41	17	16530	59212	255438	chromHMM_state5_Tx CD4+_CD25int_CD127+_Tmem_Primary_Cells human	CD4+_CD25int_CD127+_Tmem_Primary_Cells	NA	human	BLOOD	PrimaryCell	5_Tx_E045.bed	0.298237	27202
hyper_cancer_BRST	41	chromHMM_state5_Tx	1.73851	1.03147	6338	6	9	2	9	5.67	26525	56858	245443	chromHMM_state5_Tx Peripheral_Blood_Mononuclear_Primary_Cells human	Peripheral_Blood_Mononuclear_Primary_Cells	NA	human	BLOOD	PrimaryCell	5_Tx_E062.bed	0.298237	38590
hyper_cancer_BRST	83	chromHMM_state5_Tx	1.54711	1.038	3478	7	6	59	59	24	14449	59718	257519	chromHMM_state5_Tx A549_EtOH_0.02pct_Lung_Carcinoma human	A549_EtOH_0.02pct_Lung_Carcinoma	NA	human	LUNG	CellLine	5_Tx_E114.bed	0.397209	32364
hyper_cancer_BRST	29	chromHMM_state5_Tx	1.41986	1.03008	4869	8	10	15	15	11	20388	58327	251580	chromHMM_state5_Tx CD4+_CD25+_CD127-_Treg_Primary_Cells human	CD4+_CD25+_CD127-_Treg_Primary_Cells	NA	human	BLOOD	PrimaryCell	5_Tx_E044.bed	0.465881	29171
hyper_cancer_BRST	27	chromHMM_state5_Tx	1.29038	1.02941	4276	9	12	28	28	16.3	17911	58920	254057	chromHMM_state5_Tx CD4+_CD25-_IL17+_PMA-Ionomcyin_stimulated_Th17_Primary_Cells	CD4+_CD25-_IL17+_PMA-Ionomcyin_stimulated_Th17_Primary_Cells	NA	human	BLOOD	PrimaryCell	5_Tx_E042.bed	0.517082	27015
hyper_cancer_BRST	96	chromHMM_state5_Tx	1.27767	1.02953	4159	10	11	32	32	17.7	17418	59037	254550	chromHMM_state5_Tx NHEK-Epidermal_Keratinocytes human	NHEK-Epidermal_Keratinocytes	NA	human	SKIN	PrimaryCulture	5_Tx_E127.bed	0.517082	33126
hyper_cancer_BRST	92	chromHMM_state5_Tx	1.18484	1.03742	2220	11	7	83	83	33.7	9221	60976	262747	chromHMM_state5_Tx K562_Leukemia human	K562_Leukemia	NA	human	BLOOD	PrimaryCulture	5_Tx_E123.bed	0.582097	28036
hyper_cancer_BRST	22	chromHMM_state5_Tx	0.867753	1.03352	1454	12	8	89	89	36.3	6059	61742	265909	chromHMM_state5_Tx CD4_Memory_Primary_Cells human	CD4_Memory_Primary_Cells	NA	human	BLOOD	PrimaryCell	5_Tx_E037.bed	1	17500
hyper_cancer_BRST	81	chromHMM_state5_Tx	0.856885	1.01719	5574	13	14	4	14	10.3	23618	57622	248350	chromHMM_state5_Tx Thymus human	Thymus	NA	human	THYMUS	PrimaryTissue	5_Tx_E112.bed	1	34867
hyper_cancer_BRST	33	chromHMM_state5_Tx	0.67725	1.02568	1323	14	13	91	91	39.3	5554	61873	266414	chromHMM_state5_Tx CD8_Memory_Primary_Cells human	CD8_Memory_Primary_Cells	NA	human	BLOOD	PrimaryCell	5_Tx_E048.bed	1	18115
hyper_cancer_BRST	87	chromHMM_state5_Tx	0.490223	1.00848	4009	15	16	40	40	23.7	17117	59187	254851	chromHMM_state5_Tx HepG2_Hepatocellular_Carcinoma human	HepG2_Hepatocellular_Carcinoma	NA	human	LIVER	CellLine	5_Tx_E118.bed	1	32225
hyper_cancer_BRST	20	chromHMM_state5_Tx	0.485275	1.00775	4625	16	17	17	17	16.7	19762	58571	252206	chromHMM_state5_Tx CD19_Primary_Cells_Peripheral_UW human	CD19_Primary_Cells_Peripheral_UW	NA	human	BLOOD	PrimaryCell	5_Tx_E032.bed	1	33252
hyper_cancer_BRST	23	chromHMM_state5_Tx	0.48094	1.01165	1918	17	15	85	85	39	8162	61278	263806	chromHMM_state5_Tx CD4_Naive_Primary_Cells human	CD4_Naive_Primary_Cells	NA	human	BLOOD	PrimaryCell	5_Tx_E038.bed	1	21744
hyper_cancer_BRST	5	chromHMM_state5_Tx	0.298817	1.00006	2588	18	18	76	76	37.3	11137	60608	260831	chromHMM_state5_Tx H1_Derived_Neuronal_Progenitor_Cultured_Cells human	H1_Derived_Neuronal_Progenitor_Cultured_Cells	NA	human	ESC_DERIVED	ESCDerived	5_Tx_E007.bed	1	17536
hyper_cancer_BRST	59	chromHMM_state5_Tx	0.234764	0.992859	907	19	19	94	94	44	3931	62289	268037	chromHMM_state5_Tx Pancreatic_Islets human	Pancreatic_Islets	NA	human	PANCREAS	PrimaryTissue	5_Tx_E087.bed	1	9261
hyper_cancer_BRST	2	chromHMM_state5_Tx	0.209041	0.950757	19	20	36	98	98	51.3	86	63177	271882	chromHMM_state5_Tx H1_BMP4_Derived_Mesendoderm_Cultured_Cells human	H1_BMP4_Derived_Mesendoderm_Cultured_Cells	NA	human	ESC_DERIVED	ESCDerived	5_Tx_E004.bed	1	811
hyper_cancer_BRST	24	chromHMM_state5_Tx	0.162582	0.991663	4383	21	20	24	24	21.7	19010	58813	252958	chromHMM_state5_Tx CD4+_CD25-_CD45RA+_Naive_Primary_Cells human	CD4+_CD25-_CD45RA+_Naive_Primary_Cells	NA	human	BLOOD	PrimaryCell	5_Tx_E039.bed	1	28469
hyper_cancer_BRST	32	chromHMM_state5_Tx	0.12274	0.979901	1380	22	24	90	90	45.3	6058	61816	265910	chromHMM_state5_Tx CD8_Naive_Primary_Cells human	CD8_Naive_Primary_Cells	NA	human	BLOOD	PrimaryCell	5_Tx_E047.bed	1	19308
hyper_cancer_BRST	19	chromHMM_state5_Tx	0.12173	0.989036	5171	23	21	10	23	18	22480	58025	249488	chromHMM_state5_Tx CD14_Primary_Cells human	CD14_Primary_Cells	NA	human	BLOOD	PrimaryCell	5_Tx_E029.bed	1	29597
hyper_cancer_BRST	79	chromHMM_state5_Tx	0.113632	0.977692	1291	24	26	93	93	47.7	5680	61905	266288	chromHMM_state5_Tx Small_Intestine human	Small_Intestine	NA	human	GI_INTESTINE	PrimaryTissue	5_Tx_E109.bed	1	13229
hyper_cancer_BRST	28	chromHMM_state5_Tx	0.111685	0.987383	4521	25	22	18	25	21.7	19687	58675	252281	chromHMM_state5_Tx CD4+_CD25-_Th_Primary_Cells human	CD4+_CD25-_Th_Primary_Cells	NA	human	BLOOD	PrimaryCell	5_Tx_E043.bed	1	29476
hyper_cancer_BRST	31	chromHMM_state5_Tx	0.0939981	0.985348	4413	26	23	23	26	24	19254	58783	252714	chromHMM_state5_Tx CD56_Primary_Cells human	CD56_Primary_Cells	NA	human	BLOOD	PrimaryCell	5_Tx_E046.bed	1	32093
hyper_cancer_BRST	16	chromHMM_state5_Tx	0.0712396	0.979061	2999	27	25	70	70	40.7	13169	60197	258799	chromHMM_state5_Tx iPS_DF_6.9_Cell_Line human	iPS_DF_6.9_Cell_Line	NA	human	IPSC	PrimaryCulture	5_Tx_E021.bed	1	16977
hyper_cancer_BRST	26	chromHMM_state5_Tx	0.051979	0.977397	3597	28	27	56	56	37	15817	59599	256151	chromHMM_state5_Tx CD4+_CD25-_IL17-_PMA-Ionomycin_stimulated_MACS_purified_Th_Pr	CD4+_CD25-_IL17-_PMA-Ionomycin_stimulated_MACS_purified_Th_Primary_Cells	NA	human	BLOOD	PrimaryCell	5_Tx_E041.bed	1	29851
hyper_cancer_BRST	25	chromHMM_state5_Tx	0.0369466	0.947499	800	29	38	96	96	54.3	3631	62396	268337	chromHMM_state5_Tx CD4+_CD25-_CD45RO+_Memory_Primary_Cells human	CD4+_CD25-_CD45RO+_Memory_Primary_Cells	NA	human	BLOOD	PrimaryCell	5_Tx_E040.bed	1	17948
hyper_cancer_BRST	88	chromHMM_state5_Tx	0.0258247	0.966222	2637	30	28	74	74	44	11728	60559	260240	chromHMM_state5_Tx HMEC_Mammary_Epithelial human	HMEC_Mammary_Epithelial	NA	human	BREAST	PrimaryCulture	5_Tx_E119.bed	1	27647
hyper_cancer_BRST	91	chromHMM_state5_Tx	0.00768768	0.951589	2244	31	35	81	81	49	10130	60952	261838	chromHMM_state5_Tx HUVEC_Umbilical_Vein_Endothelial_Cells human	HUVEC_Umbilical_Vein_Endothelial_Cells	NA	human	VASCULAR	PrimaryCulture	5_Tx_E122.bed	1	25862
hyper_cancer_BRST	6	chromHMM_state5_Tx	0.00389318	0.957994	3923	32	29	44	44	35	17575	59273	254393	chromHMM_state5_Tx H9_Cell_Line human	H9_Cell_Line	NA	human	ESC	PrimaryCulture	5_Tx_E008.bed	1	24368
hyper_cancer_BRST	14	chromHMM_state5_Tx	0.00239386	0.953524	3654	33	32	53	53	39.3	16445	59542	255523	chromHMM_state5_Tx iPS-18_Cell_Line human	iPS-18_Cell_Line	NA	human	IPSC	PrimaryCulture	5_Tx_E019.bed	1	26835
hyper_cancer_BRST	70	chromHMM_state5_Tx	0.00209235	0.953966	3881	34	31	46	46	37	17456	59315	254512	chromHMM_state5_Tx Placenta_Amnion human	Placenta_Amnion	NA	human	PLACENTA	PrimaryTissue	5_Tx_E099.bed	1	22889
hyper_cancer_BRST	21	chromHMM_state5_Tx	0.0016099	0.953504	4083	35	33	36	36	34.7	18370	59113	253598	chromHMM_state5_Tx CD3_Primary_Cells_Peripheral_UW human	CD3_Primary_Cells_Peripheral_UW	NA	human	BLOOD	PrimaryCell	5_Tx_E034.bed	1	32107
hyper_cancer_BRST	3	chromHMM_state5_Tx	0.00114666	0.956735	5251	36	30	9	36	25	23531	57945	248437	chromHMM_state5_Tx H1_BMP4_Derived_Trophoblast_Cultured_Cells human	H1_BMP4_Derived_Trophoblast_Cultured_Cells	NA	human	ESC_DERIVED	ESCDerived	5_Tx_E005.bed	1	34550
hyper_cancer_BRST	35	chromHMM_state5_Tx	0.000524044	0.952272	5057	37	34	11	37	27.3	22762	58139	249206	chromHMM_state5_Tx Mobilized_CD34_Primary_Cells_Female human	Mobilized_CD34_Primary_Cells_Female	NA	human	BLOOD	PrimaryCell	5_Tx_E050.bed	1	33734
hyper_cancer_BRST	64	chromHMM_state5_Tx	0.00036801	0.947823	4453	38	37	20	38	31.7	20140	58743	251828	chromHMM_state5_Tx Fetal_Thymus human	Fetal_Thymus	NA	human	THYMUS	PrimaryTissue	5_Tx_E093.bed	1	32039
hyper_cancer_BRST	71	chromHMM_state5_Tx	0.000190241	0.880305	802	39	56	95	95	63.3	3914	62394	268054	chromHMM_state5_Tx Psoas_Muscle human	Psoas_Muscle	NA	human	MUSCLE	PrimaryTissue	5_Tx_E100.bed	1	14040
hyper_cancer_BRST	77	chromHMM_state5_Tx	0.000118053	0.944985	4870	40	40	14	40	31.3	22080	58326	249888	chromHMM_state5_Tx Sigmoid_Colon human	Sigmoid_Colon	NA	human	GI_COLON	PrimaryTissue	5_Tx_E106.bed	1	36545
hyper_cancer_BRST	93	chromHMM_state5_Tx	0.000116851	0.94515	4912	41	39	13	41	31	22266	58284	249702	chromHMM_state5_Tx Monocytes-CD14+_RO01746 human	Monocytes-CD14+_RO01746	NA	human	BLOOD	PrimaryCell	5_Tx_E124.bed	1	35881
hyper_cancer_BRST	8	chromHMM_state5_Tx	9.48902e-05	0.927936	2758	42	43	72	72	52.3	12748	60438	259220	chromHMM_state5_Tx hESC_Derived_CD56+_Ectoderm_Cultured_Cells human	hESC_Derived_CD56+_Ectoderm_Cultured_Cells	NA	human	ESC_DERIVED	ESCDerived	5_Tx_E012.bed	1	24546
hyper_cancer_BRST	73	chromHMM_state5_Tx	6.79329e-05	0.937847	4044	43	41	38	43	40.7	18479	59152	253489	chromHMM_state5_Tx Rectal_Mucosa.Donor_31 human	Rectal_Mucosa.Donor_31	NA	human	GI_RECTUM	PrimaryTissue	5_Tx_E102.bed	1	33476
hyper_cancer_BRST	15	chromHMM_state5_Tx	6.53867e-05	0.936778	3915	44	42	45	45	43.7	17911	59281	254057	chromHMM_state5_Tx iPS-20b_Cell_Line human	iPS-20b_Cell_Line	NA	human	IPSC	PrimaryCulture	5_Tx_E020.bed	1	28645
hyper_cancer_BRST	52	chromHMM_state5_Tx	6.32526e-06	0.926365	3799	45	44	48	48	45.7	17565	59397	254403	chromHMM_state5_Tx Colonic_Mucosa human	Colonic_Mucosa	NA	human	GI_COLON	PrimaryTissue	5_Tx_E075.bed	1	23159
hyper_cancer_BRST	17	chromHMM_state5_Tx	9.63423e-07	0.870749	1306	46	58	92	92	65.3	6435	61890	265533	chromHMM_state5_Tx iPS_DF_19.11_Cell_Line human	iPS_DF_19.11_Cell_Line	NA	human	IPSC	PrimaryCulture	5_Tx_E022.bed	1	12142
hyper_cancer_BRST	12	chromHMM_state5_Tx	5.81991e-07	0.920948	4153	47	45	33	47	41.7	19298	59043	252670	chromHMM_state5_Tx HUES64_Cell_Line human	HUES64_Cell_Line	NA	human	ESC	PrimaryCulture	5_Tx_E016.bed	1	29806
hyper_cancer_BRST	95	chromHMM_state5_Tx	1.842e-07	0.881852	1850	48	55	87	87	63.3	8993	61346	262975	chromHMM_state5_Tx NHDF-Ad_Adult_Dermal_Fibroblasts human	NHDF-Ad_Adult_Dermal_Fibroblasts	NA	human	SKIN	PrimaryCulture	5_Tx_E126.bed	1	29254
hyper_cancer_BRST	1	chromHMM_state5_Tx	4.3571e-08	0.913184	4180	49	46	30	49	41.7	19576	59016	252392	chromHMM_state5_Tx H1_Cell_Line human	H1_Cell_Line	NA	human	ESC	PrimaryCulture	5_Tx_E003.bed	1	26496
hyper_cancer_BRST	10	chromHMM_state5_Tx	9.14894e-10	0.902489	4167	50	47	31	50	42.7	19730	59029	252238	chromHMM_state5_Tx HUES48_Cell_Line human	HUES48_Cell_Line	NA	human	ESC	PrimaryCulture	5_Tx_E014.bed	1	29077
hyper_cancer_BRST	74	chromHMM_state5_Tx	7.88396e-10	0.887379	3015	51	54	69	69	58	14534	60181	257434	chromHMM_state5_Tx Rectal_Smooth_Muscle human	Rectal_Smooth_Muscle	NA	human	GI_RECTUM	PrimaryTissue	5_Tx_E103.bed	1	25781
hyper_cancer_BRST	11	chromHMM_state5_Tx	3.2809e-11	0.899326	4667	52	49	16	52	39	22150	58529	249818	chromHMM_state5_Tx HUES6_Cell_Line human	HUES6_Cell_Line	NA	human	ESC	PrimaryCulture	5_Tx_E015.bed	1	31604
hyper_cancer_BRST	69	chromHMM_state5_Tx	2.31666e-11	0.891278	3968	53	52	42	53	49	19014	59228	252954	chromHMM_state5_Tx Pancreas human	Pancreas	NA	human	PANCREAS	PrimaryTissue	5_Tx_E098.bed	1	28389
hyper_cancer_BRST	65	chromHMM_state5_Tx	4.36966e-12	0.89293	4464	54	51	19	54	41.3	21334	58732	250634	chromHMM_state5_Tx Gastric human	Gastric	NA	human	GI_STOMACH	PrimaryTissue	5_Tx_E094.bed	1	28842
hyper_cancer_BRST	38	chromHMM_state5_Tx	3.36382e-12	0.900433	5369	55	48	6	55	36.3	25422	57827	246546	chromHMM_state5_Tx Penis_Foreskin_Keratinocyte_Primary_Cells_skin03 human	Penis_Foreskin_Keratinocyte_Primary_Cells_skin03	NA	human	SKIN	PrimaryCulture	5_Tx_E058.bed	1	42513
hyper_cancer_BRST	94	chromHMM_state5_Tx	1.54562e-12	0.84273	1908	56	67	86	86	69.7	9689	61288	262279	chromHMM_state5_Tx NH-A_Astrocytes human	NH-A_Astrocytes	NA	human	BRAIN	PrimaryCulture	5_Tx_E125.bed	1	27533
hyper_cancer_BRST	72	chromHMM_state5_Tx	6.60564e-13	0.888764	4448	57	53	21	57	43.7	21350	58748	250618	chromHMM_state5_Tx Rectal_Mucosa.Donor_29 human	Rectal_Mucosa.Donor_29	NA	human	GI_RECTUM	PrimaryTissue	5_Tx_E101.bed	1	35850
hyper_cancer_BRST	57	chromHMM_state5_Tx	1.76954e-13	0.895949	5521	58	50	5	58	37.7	26253	57675	245715	chromHMM_state5_Tx Fetal_Intestine_Large human	Fetal_Intestine_Large	NA	human	GI_INTESTINE	PrimaryTissue	5_Tx_E084.bed	1	40903
hyper_cancer_BRST	7	chromHMM_state5_Tx	8.34625e-14	0.871645	3463	59	57	60	60	58.7	16961	59733	255007	chromHMM_state5_Tx hESC_Derived_CD184+_Endoderm_Cultured_Cells human	hESC_Derived_CD184+_Endoderm_Cultured_Cells	NA	human	ESC_DERIVED	ESCDerived	5_Tx_E011.bed	1	39384
hyper_cancer_BRST	53	chromHMM_state5_Tx	5.11094e-15	0.853449	2817	60	62	71	71	64.3	14097	60379	257871	chromHMM_state5_Tx Colon_Smooth_Muscle human	Colon_Smooth_Muscle	NA	human	GI_COLON	PrimaryTissue	5_Tx_E076.bed	1	25773
hyper_cancer_BRST	98	chromHMM_state5_Tx	8.67895e-16	0.863255	3527	61	61	58	61	60	17429	59669	254539	chromHMM_state5_Tx Osteoblasts human	Osteoblasts	NA	human	BONE	PrimaryCulture	5_Tx_E129.bed	1	33419
hyper_cancer_BRST	58	chromHMM_state5_Tx	0	0.852548	6585	62	63	1	63	42	32652	56611	239316	chromHMM_state5_Tx Fetal_Intestine_Small human	Fetal_Intestine_Small	NA	human	GI_INTESTINE	PrimaryTissue	5_Tx_E085.bed	1	51251
hyper_cancer_BRST	9	chromHMM_state5_Tx	0	0.869752	5325	62	59	8	62	43	26020	57871	245948	chromHMM_state5_Tx hESC_Derived_CD56+_Mesoderm_Cultured_Cells human	hESC_Derived_CD56+_Mesoderm_Cultured_Cells	NA	human	ESC_DERIVED	ESCDerived	5_Tx_E013.bed	1	42561
hyper_cancer_BRST	97	chromHMM_state5_Tx	0	0.864221	4334	62	60	26	62	49.3	21352	58862	250616	chromHMM_state5_Tx NHLF_Lung_Fibroblasts human	NHLF_Lung_Fibroblasts	NA	human	LUNG	PrimaryCulture	5_Tx_E128.bed	1	29189
hyper_cancer_BRST	13	chromHMM_state5_Tx	0	0.783094	5008	62	76	12	76	50	26931	58188	245037	chromHMM_state5_Tx IMR90_Cell_Line human	IMR90_Cell_Line	NA	human	LUNG	CellLine	5_Tx_E017.bed	1	43061
hyper_cancer_BRST	44	chromHMM_state5_Tx	0	0.845883	4330	62	65	27	65	51.3	21758	58866	250210	chromHMM_state5_Tx Adult_Liver human	Adult_Liver	NA	human	LIVER	PrimaryTissue	5_Tx_E066.bed	1	35978
hyper_cancer_BRST	40	chromHMM_state5_Tx	0	0.803312	4361	62	74	25	74	53.7	22975	58835	248993	chromHMM_state5_Tx Penis_Foreskin_Melanocyte_Primary_Cells_skin03 human	Penis_Foreskin_Melanocyte_Primary_Cells_skin03	NA	human	SKIN	PrimaryCulture	5_Tx_E061.bed	1	42992
hyper_cancer_BRST	63	chromHMM_state5_Tx	0	0.682503	5359	62	92	7	92	53.7	32510	57837	239458	chromHMM_state5_Tx Fetal_Stomach human	Fetal_Stomach	NA	human	GI_STOMACH	PrimaryTissue	5_Tx_E092.bed	1	51571
hyper_cancer_BRST	62	chromHMM_state5_Tx	0	0.845018	4147	62	66	34	66	54	20869	59049	251099	chromHMM_state5_Tx Fetal_Placenta human	Fetal_Placenta	NA	human	PLACENTA	PrimaryTissue	5_Tx_E091.bed	1	32423
hyper_cancer_BRST	4	chromHMM_state5_Tx	0	0.846154	4024	62	64	39	64	55	20232	59172	251736	chromHMM_state5_Tx H1_Derived_Mesenchymal_Stem_Cells human	H1_Derived_Mesenchymal_Stem_Cells	NA	human	ESC_DERIVED	ESCDerived	5_Tx_E006.bed	1	39345
hyper_cancer_BRST	18	chromHMM_state5_Tx	0	0.837395	4121	62	68	35	68	55	20914	59075	251054	chromHMM_state5_Tx Bone_Marrow_Derived_Mesenchymal_Stem_Cell_Cultured_Cells huma	Bone_Marrow_Derived_Mesenchymal_Stem_Cell_Cultured_Cells	NA	human	STROMAL_CONNECTIVE	PrimaryCulture	5_Tx_E026.bed	1	35591
hyper_cancer_BRST	34	chromHMM_state5_Tx	0	0.787382	4243	62	75	29	75	55.3	22778	58953	249190	chromHMM_state5_Tx Chondrocytes_from_Bone_Marrow_Derived_Mesenchymal_Stem_Cell_C	Chondrocytes_from_Bone_Marrow_Derived_Mesenchymal_Stem_Cell_Cultured_Cells	NA	human	STROMAL_CONNECTIVE	PrimaryCulture	5_Tx_E049.bed	1	36793
hyper_cancer_BRST	56	chromHMM_state5_Tx	0	0.754511	4431	62	83	22	83	55.7	24710	58765	247258	chromHMM_state5_Tx Fetal_Adrenal_Gland human	Fetal_Adrenal_Gland	NA	human	ADRENAL	PrimaryTissue	5_Tx_E080.bed	1	42232
hyper_cancer_BRST	67	chromHMM_state5_Tx	0	0.757158	4076	62	82	37	82	60.3	22698	59120	249270	chromHMM_state5_Tx Lung human	Lung	NA	human	LUNG	PrimaryTissue	5_Tx_E096.bed	1	35989
hyper_cancer_BRST	55	chromHMM_state5_Tx	0	0.834695	3673	62	69	52	69	61	18722	59523	253246	chromHMM_state5_Tx Esophagus human	Esophagus	NA	human	GI_ESOPHAGUS	PrimaryTissue	5_Tx_E079.bed	1	27264
hyper_cancer_BRST	54	chromHMM_state5_Tx	0	0.763994	3802	62	80	47	80	63	21026	59394	250942	chromHMM_state5_Tx Duodenum_Smooth_Muscle human	Duodenum_Smooth_Muscle	NA	human	GI_DUODENUM	PrimaryTissue	5_Tx_E078.bed	1	36178
hyper_cancer_BRST	43	chromHMM_state5_Tx	0	0.809266	3579	62	73	57	73	64	18782	59617	253186	chromHMM_state5_Tx Aorta human	Aorta	NA	human	VASCULAR	PrimaryTissue	5_Tx_E065.bed	1	32309
hyper_cancer_BRST	82	chromHMM_state5_Tx	0	0.765725	3641	62	79	54	79	65	20109	59555	251859	chromHMM_state5_Tx Spleen human	Spleen	NA	human	SPLEEN	PrimaryTissue	5_Tx_E113.bed	1	30984
hyper_cancer_BRST	68	chromHMM_state5_Tx	0	0.738397	3765	62	85	49	85	65.3	21490	59431	250478	chromHMM_state5_Tx Ovary human	Ovary	NA	human	OVARY	PrimaryTissue	5_Tx_E097.bed	1	37030
hyper_cancer_BRST	61	chromHMM_state5_Tx	0	0.645287	3954	62	96	43	96	67	25494	59242	246474	chromHMM_state5_Tx Fetal_Muscle_Leg human	Fetal_Muscle_Leg	NA	human	MUSCLE_LEG	PrimaryTissue	5_Tx_E090.bed	1	43979
hyper_cancer_BRST	47	chromHMM_state5_Tx	0	0.778011	3092	62	77	64	77	67.7	16868	60104	255100	chromHMM_state5_Tx Brain_Cingulate_Gyrus human	Brain_Cingulate_Gyrus	NA	human	BRAIN	PrimaryTissue	5_Tx_E069.bed	1	27977
hyper_cancer_BRST	66	chromHMM_state5_Tx	0	0.758736	3306	62	81	61	81	68	18445	59890	253523	chromHMM_state5_Tx Left_Ventricle human	Left_Ventricle	NA	human	HEART	PrimaryTissue	5_Tx_E095.bed	1	39018
hyper_cancer_BRST	42	chromHMM_state5_Tx	0	0.649585	3745	62	94	50	94	68.7	24043	59451	247925	chromHMM_state5_Tx Adipose_Nuclei human	Adipose_Nuclei	NA	human	FAT	PrimaryTissue	5_Tx_E063.bed	1	38954
hyper_cancer_BRST	60	chromHMM_state5_Tx	0	0.648803	3674	62	95	51	95	69.3	23627	59522	248341	chromHMM_state5_Tx Fetal_Muscle_Trunk human	Fetal_Muscle_Trunk	NA	human	MUSCLE	PrimaryTissue	5_Tx_E089.bed	1	42385
hyper_cancer_BRST	46	chromHMM_state5_Tx	0	0.750666	3110	62	84	63	84	69.7	17543	60086	254425	chromHMM_state5_Tx Brain_Anterior_Caudate human	Brain_Anterior_Caudate	NA	human	BRAIN	PrimaryTissue	5_Tx_E068.bed	1	31475
hyper_cancer_BRST	51	chromHMM_state5_Tx	0	0.824648	2632	62	72	75	75	69.7	13615	60564	258353	chromHMM_state5_Tx Brain_Substantia_Nigra human	Brain_Substantia_Nigra	NA	human	BRAIN	PrimaryTissue	5_Tx_E074.bed	1	24868
hyper_cancer_BRST	80	chromHMM_state5_Tx	0	0.653692	3636	62	93	55	93	70	23230	59560	248738	chromHMM_state5_Tx Stomach_Smooth_Muscle human	Stomach_Smooth_Muscle	NA	human	GI_STOMACH	PrimaryTissue	5_Tx_E111.bed	1	38505
hyper_cancer_BRST	90	chromHMM_state5_Tx	0	0.8313	2435	62	70	78	78	70	12508	60761	259460	chromHMM_state5_Tx HSMMtube_Skeletal_Muscle_Myotubes_Derived_from_HSMM human	HSMMtube_Skeletal_Muscle_Myotubes_Derived_from_HSMM	NA	human	MUSCLE	PrimaryCulture	5_Tx_E121.bed	1	30900
hyper_cancer_BRST	48	chromHMM_state5_Tx	0	0.737376	3067	62	87	66	87	71.7	17596	60129	254372	chromHMM_state5_Tx Brain_Hippocampus_Middle human	Brain_Hippocampus_Middle	NA	human	BRAIN	PrimaryTissue	5_Tx_E071.bed	1	31021
hyper_cancer_BRST	49	chromHMM_state5_Tx	0	0.737097	3076	62	88	65	88	71.7	17653	60120	254315	chromHMM_state5_Tx Brain_Inferior_Temporal_Lobe human	Brain_Inferior_Temporal_Lobe	NA	human	BRAIN	PrimaryTissue	5_Tx_E072.bed	1	31049
hyper_cancer_BRST	89	chromHMM_state5_Tx	0	0.825546	2223	62	71	82	82	71.7	11503	60973	260465	chromHMM_state5_Tx HSMM_Skeletal_Muscle_Myoblasts human	HSMM_Skeletal_Muscle_Myoblasts	NA	human	MUSCLE	PrimaryCulture	5_Tx_E120.bed	1	39892
hyper_cancer_BRST	45	chromHMM_state5_Tx	0	0.776986	2441	62	78	77	78	72.3	13372	60755	258596	chromHMM_state5_Tx Brain_Angular_Gyrus human	Brain_Angular_Gyrus	NA	human	BRAIN	PrimaryTissue	5_Tx_E067.bed	1	26115
hyper_cancer_BRST	78	chromHMM_state5_Tx	0	0.729529	3057	62	90	67	90	73	17716	60139	254252	chromHMM_state5_Tx Skeletal_Muscle_Female human	Skeletal_Muscle_Female	NA	human	MUSCLE	PrimaryTissue	5_Tx_E108.bed	1	32358
hyper_cancer_BRST	50	chromHMM_state5_Tx	0	0.737426	2703	62	86	73	86	73.7	15538	60493	256430	chromHMM_state5_Tx Brain_Mid_Frontal_Lobe human	Brain_Mid_Frontal_Lobe	NA	human	BRAIN	PrimaryTissue	5_Tx_E073.bed	1	26711
hyper_cancer_BRST	76	chromHMM_state5_Tx	0	0.725553	3056	62	91	68	91	73.7	17801	60140	254167	chromHMM_state5_Tx Right_Ventricle human	Right_Ventricle	NA	human	HEART	PrimaryTissue	5_Tx_E105.bed	1	25575
hyper_cancer_BRST	39	chromHMM_state5_Tx	0	0.729763	2037	62	89	84	89	78.3	11871	61159	260097	chromHMM_state5_Tx Penis_Foreskin_Melanocyte_Primary_Cells_skin01 human	Penis_Foreskin_Melanocyte_Primary_Cells_skin01	NA	human	SKIN	PrimaryCulture	5_Tx_E059.bed	1	27635
hyper_cancer_BRST	36	chromHMM_state5_Tx	0	0.599178	2407	62	97	79	97	79.3	16859	60789	255109	chromHMM_state5_Tx Penis_Foreskin_Fibroblast_Primary_Cells_skin01 human	Penis_Foreskin_Fibroblast_Primary_Cells_skin01	NA	human	SKIN	PrimaryCulture	5_Tx_E055.bed	1	42491
hyper_cancer_BRST	37	chromHMM_state5_Tx	0	0.577357	1818	62	98	88	98	82.7	13272	61378	258696	chromHMM_state5_Tx Penis_Foreskin_Fibroblast_Primary_Cells_skin02 human	Penis_Foreskin_Fibroblast_Primary_Cells_skin02	NA	human	SKIN	PrimaryCulture	5_Tx_E056.bed	1	35971
hyper_cancer_BRST	86	chromHMM_state6_TxWk	95.8701	1.30395	9655	1	1	6	6	2.67	33042	53541	238926	chromHMM_state6_TxWk HeLa-S3_Cervical_Carcinoma human	HeLa-S3_Cervical_Carcinoma	NA	human	CERVIX	CellLine	6_TxWk_E117.bed	1.32158e-94	68623
hyper_cancer_BRST	92	chromHMM_state6_TxWk	47.1476	1.21193	8579	2	3	9	9	4.67	31205	54617	240763	chromHMM_state6_TxWk K562_Leukemia human	K562_Leukemia	NA	human	BLOOD	PrimaryCulture	6_TxWk_E123.bed	3.4883e-46	83376
hyper_cancer_BRST	83	chromHMM_state6_TxWk	44.8103	1.20502	8643	3	4	7	7	4.67	31603	54553	240365	chromHMM_state6_TxWk A549_EtOH_0.02pct_Lung_Carcinoma human	A549_EtOH_0.02pct_Lung_Carcinoma	NA	human	LUNG	CellLine	6_TxWk_E114.bed	5.05541e-44	86518
hyper_cancer_BRST	84	chromHMM_state6_TxWk	40.2938	1.24707	5307	4	2	41	41	15.7	18624	57889	253344	chromHMM_state6_TxWk Dnd41_TCell_Leukemia human	Dnd41_TCell_Leukemia	NA	human	BLOOD	CellLine	6_TxWk_E115.bed	1.24551e-39	58522
hyper_cancer_BRST	87	chromHMM_state6_TxWk	24.3734	1.16041	6938	5	5	17	17	9	26128	56258	245840	chromHMM_state6_TxWk HepG2_Hepatocellular_Carcinoma human	HepG2_Hepatocellular_Carcinoma	NA	human	LIVER	CellLine	6_TxWk_E118.bed	8.29571e-24	87168
hyper_cancer_BRST	22	chromHMM_state6_TxWk	9.57374	1.09621	6473	6	6	22	22	11.3	25643	56723	246325	chromHMM_state6_TxWk CD4_Memory_Primary_Cells human	CD4_Memory_Primary_Cells	NA	human	BLOOD	PrimaryCell	6_TxWk_E037.bed	4.35852e-09	58271
hyper_cancer_BRST	33	chromHMM_state6_TxWk	6.24618	1.07105	7154	7	8	14	14	9.67	28963	56042	243005	chromHMM_state6_TxWk CD8_Memory_Primary_Cells human	CD8_Memory_Primary_Cells	NA	human	BLOOD	PrimaryCell	6_TxWk_E048.bed	7.9423e-06	58391
hyper_cancer_BRST	85	chromHMM_state6_TxWk	5.53722	1.07329	5714	8	7	33	33	16	23054	57482	248914	chromHMM_state6_TxWk GM12878_Lymphoblastoid human	GM12878_Lymphoblastoid	NA	human	BLOOD	PrimaryCulture	6_TxWk_E116.bed	3.55565e-05	78707
hyper_cancer_BRST	23	chromHMM_state6_TxWk	5.2045	1.06618	6539	9	10	21	21	13.3	26565	56657	245403	chromHMM_state6_TxWk CD4_Naive_Primary_Cells human	CD4_Naive_Primary_Cells	NA	human	BLOOD	PrimaryCell	6_TxWk_E038.bed	6.79957e-05	58613
hyper_cancer_BRST	25	chromHMM_state6_TxWk	5.15149	1.06796	6095	10	9	25	25	14.7	24713	57101	247255	chromHMM_state6_TxWk CD4+_CD25-_CD45RO+_Memory_Primary_Cells human	CD4+_CD25-_CD45RO+_Memory_Primary_Cells	NA	human	BLOOD	PrimaryCell	6_TxWk_E040.bed	6.91411e-05	53849
hyper_cancer_BRST	32	chromHMM_state6_TxWk	2.12888	1.03686	6302	11	11	24	24	15.3	26250	56894	245718	chromHMM_state6_TxWk CD8_Naive_Primary_Cells human	CD8_Naive_Primary_Cells	NA	human	BLOOD	PrimaryCell	6_TxWk_E047.bed	0.0662139	58972
hyper_cancer_BRST	69	chromHMM_state6_TxWk	0.946061	1.01454	10500	12	12	3	12	9	44646	52696	227322	chromHMM_state6_TxWk Pancreas human	Pancreas	NA	human	PANCREAS	PrimaryTissue	6_TxWk_E098.bed	0.924663	115589
hyper_cancer_BRST	29	chromHMM_state6_TxWk	0.523134	1.00953	4168	13	13	73	73	33	17779	59028	254189	chromHMM_state6_TxWk CD4+_CD25+_CD127-_Treg_Primary_Cells human	CD4+_CD25+_CD127-_Treg_Primary_Cells	NA	human	BLOOD	PrimaryCell	6_TxWk_E044.bed	1	54778
hyper_cancer_BRST	65	chromHMM_state6_TxWk	0.475019	1.00509	10710	14	14	2	14	10	45897	52486	226071	chromHMM_state6_TxWk Gastric human	Gastric	NA	human	GI_STOMACH	PrimaryTissue	6_TxWk_E094.bed	1	99809
hyper_cancer_BRST	30	chromHMM_state6_TxWk	0.255662	0.997929	5460	15	15	40	40	23.3	23542	57736	248426	chromHMM_state6_TxWk CD4+_CD25int_CD127+_Tmem_Primary_Cells human	CD4+_CD25int_CD127+_Tmem_Primary_Cells	NA	human	BLOOD	PrimaryCell	6_TxWk_E045.bed	1	55124
hyper_cancer_BRST	24	chromHMM_state6_TxWk	0.00821273	0.965076	4461	16	16	69	69	33.7	19842	58735	252126	chromHMM_state6_TxWk CD4+_CD25-_CD45RA+_Naive_Primary_Cells human	CD4+_CD25-_CD45RA+_Naive_Primary_Cells	NA	human	BLOOD	PrimaryCell	6_TxWk_E039.bed	1	63437
hyper_cancer_BRST	27	chromHMM_state6_TxWk	0.00651407	0.963838	4539	17	17	66	66	33.3	20212	58657	251756	chromHMM_state6_TxWk CD4+_CD25-_IL17+_PMA-Ionomcyin_stimulated_Th17_Primary_Cell	CD4+_CD25-_IL17+_PMA-Ionomcyin_stimulated_Th17_Primary_Cells	NA	human	BLOOD	PrimaryCell	6_TxWk_E042.bed	1	59595
hyper_cancer_BRST	26	chromHMM_state6_TxWk	0.00295289	0.958299	4362	18	18	70	70	35.3	19530	58834	252438	chromHMM_state6_TxWk CD4+_CD25-_IL17-_PMA-Ionomycin_stimulated_MACS_purified_Th_	CD4+_CD25-_IL17-_PMA-Ionomycin_stimulated_MACS_purified_Th_Primary_Cells	NA	human	BLOOD	PrimaryCell	6_TxWk_E041.bed	1	63904
hyper_cancer_BRST	28	chromHMM_state6_TxWk	0.00033925	0.945406	4078	19	19	77	77	38.3	18495	59118	253473	chromHMM_state6_TxWk CD4+_CD25-_Th_Primary_Cells human	CD4+_CD25-_Th_Primary_Cells	NA	human	BLOOD	PrimaryCell	6_TxWk_E043.bed	1	60258
hyper_cancer_BRST	20	chromHMM_state6_TxWk	3.81348e-07	0.920347	4245	20	20	72	72	37.3	19735	58951	252233	chromHMM_state6_TxWk CD19_Primary_Cells_Peripheral_UW human	CD19_Primary_Cells_Peripheral_UW	NA	human	BLOOD	PrimaryCell	6_TxWk_E032.bed	1	68188
hyper_cancer_BRST	21	chromHMM_state6_TxWk	1.44329e-07	0.908182	3340	21	22	88	88	43.7	15743	59856	256225	chromHMM_state6_TxWk CD3_Primary_Cells_Peripheral_UW human	CD3_Primary_Cells_Peripheral_UW	NA	human	BLOOD	PrimaryCell	6_TxWk_E034.bed	1	61054
hyper_cancer_BRST	31	chromHMM_state6_TxWk	1.05158e-10	0.896269	4089	22	23	75	75	40	19488	59107	252480	chromHMM_state6_TxWk CD56_Primary_Cells human	CD56_Primary_Cells	NA	human	BLOOD	PrimaryCell	6_TxWk_E046.bed	1	66156
hyper_cancer_BRST	59	chromHMM_state6_TxWk	2.42991e-12	0.911195	7195	23	21	13	23	19	33609	56001	238359	chromHMM_state6_TxWk Pancreatic_Islets human	Pancreatic_Islets	NA	human	PANCREAS	PrimaryTissue	6_TxWk_E087.bed	1	68683
hyper_cancer_BRST	96	chromHMM_state6_TxWk	1.84187e-13	0.896243	5549	24	24	37	37	28.3	26377	57647	245591	chromHMM_state6_TxWk NHEK-Epidermal_Keratinocytes human	NHEK-Epidermal_Keratinocytes	NA	human	SKIN	PrimaryCulture	6_TxWk_E127.bed	1	87457
hyper_cancer_BRST	19	chromHMM_state6_TxWk	7.49282e-14	0.871124	3445	25	28	84	84	45.7	16883	59751	255085	chromHMM_state6_TxWk CD14_Primary_Cells human	CD14_Primary_Cells	NA	human	BLOOD	PrimaryCell	6_TxWk_E029.bed	1	72129
hyper_cancer_BRST	41	chromHMM_state6_TxWk	4.82164e-16	0.877274	4664	26	27	62	62	38.3	22646	58532	249322	chromHMM_state6_TxWk Peripheral_Blood_Mononuclear_Primary_Cells human	Peripheral_Blood_Mononuclear_Primary_Cells	NA	human	BLOOD	PrimaryCell	6_TxWk_E062.bed	1	69865
hyper_cancer_BRST	6	chromHMM_state6_TxWk	0	0.89094	8617	27	25	8	27	20	40940	54579	231028	chromHMM_state6_TxWk H9_Cell_Line human	H9_Cell_Line	NA	human	ESC	PrimaryCulture	6_TxWk_E008.bed	1	96954
hyper_cancer_BRST	90	chromHMM_state6_TxWk	0	0.860133	8080	27	32	10	32	23	39604	55116	232364	chromHMM_state6_TxWk HSMMtube_Skeletal_Muscle_Myotubes_Derived_from_HSMM human	HSMMtube_Skeletal_Muscle_Myotubes_Derived_from_HSMM	NA	human	MUSCLE	PrimaryCulture	6_TxWk_E121.bed	1	96806
hyper_cancer_BRST	16	chromHMM_state6_TxWk	0	0.816455	10005	27	39	4	39	23.3	50925	53191	221043	chromHMM_state6_TxWk iPS_DF_6.9_Cell_Line human	iPS_DF_6.9_Cell_Line	NA	human	IPSC	PrimaryCulture	6_TxWk_E021.bed	1	86412
hyper_cancer_BRST	5	chromHMM_state6_TxWk	0	0.813435	9722	27	40	5	40	24	49683	53474	222285	chromHMM_state6_TxWk H1_Derived_Neuronal_Progenitor_Cultured_Cells human	H1_Derived_Neuronal_Progenitor_Cultured_Cells	NA	human	ESC_DERIVED	ESCDerived	6_TxWk_E007.bed	1	90628
hyper_cancer_BRST	70	chromHMM_state6_TxWk	0	0.833538	7260	27	36	12	36	25	36643	55936	235325	chromHMM_state6_TxWk Placenta_Amnion human	Placenta_Amnion	NA	human	PLACENTA	PrimaryTissue	6_TxWk_E099.bed	1	76617
hyper_cancer_BRST	88	chromHMM_state6_TxWk	0	0.882513	6457	27	26	23	27	25.3	31065	56739	240903	chromHMM_state6_TxWk HMEC_Mammary_Epithelial human	HMEC_Mammary_Epithelial	NA	human	BREAST	PrimaryCulture	6_TxWk_E119.bed	1	86032
hyper_cancer_BRST	89	chromHMM_state6_TxWk	0	0.842217	7048	27	34	15	34	25.3	35277	56148	236691	chromHMM_state6_TxWk HSMM_Skeletal_Muscle_Myoblasts human	HSMM_Skeletal_Muscle_Myoblasts	NA	human	MUSCLE	PrimaryCulture	6_TxWk_E120.bed	1	94370
hyper_cancer_BRST	75	chromHMM_state6_TxWk	0	0.746346	11242	27	56	1	56	28	61127	51954	210841	chromHMM_state6_TxWk Right_Atrium human	Right_Atrium	NA	human	HEART	PrimaryTissue	6_TxWk_E104.bed	1	93950
hyper_cancer_BRST	43	chromHMM_state6_TxWk	0	0.783222	7369	27	48	11	48	28.7	39225	55827	232743	chromHMM_state6_TxWk Aorta human	Aorta	NA	human	VASCULAR	PrimaryTissue	6_TxWk_E065.bed	1	98422
hyper_cancer_BRST	79	chromHMM_state6_TxWk	0	0.802646	6912	27	44	18	44	29.7	36090	56284	235878	chromHMM_state6_TxWk Small_Intestine human	Small_Intestine	NA	human	GI_INTESTINE	PrimaryTissue	6_TxWk_E109.bed	1	78329
hyper_cancer_BRST	73	chromHMM_state6_TxWk	0	0.855636	5778	27	33	30	33	30	28620	57418	243348	chromHMM_state6_TxWk Rectal_Mucosa.Donor_31 human	Rectal_Mucosa.Donor_31	NA	human	GI_RECTUM	PrimaryTissue	6_TxWk_E102.bed	1	83135
hyper_cancer_BRST	71	chromHMM_state6_TxWk	0	0.77345	7021	27	50	16	50	31	37835	56175	234133	chromHMM_state6_TxWk Psoas_Muscle human	Psoas_Muscle	NA	human	MUSCLE	PrimaryTissue	6_TxWk_E100.bed	1	94673
hyper_cancer_BRST	14	chromHMM_state6_TxWk	0	0.840314	5701	27	35	34	35	32	28705	57495	243263	chromHMM_state6_TxWk iPS-18_Cell_Line human	iPS-18_Cell_Line	NA	human	IPSC	PrimaryCulture	6_TxWk_E019.bed	1	91367
hyper_cancer_BRST	15	chromHMM_state6_TxWk	0	0.866218	5493	27	31	39	39	32.3	26929	57703	245039	chromHMM_state6_TxWk iPS-20b_Cell_Line human	iPS-20b_Cell_Line	NA	human	IPSC	PrimaryCulture	6_TxWk_E020.bed	1	90374
hyper_cancer_BRST	7	chromHMM_state6_TxWk	0	0.766676	6626	27	52	19	52	32.7	36044	56570	235924	chromHMM_state6_TxWk hESC_Derived_CD184+_Endoderm_Cultured_Cells human	hESC_Derived_CD184+_Endoderm_Cultured_Cells	NA	human	ESC_DERIVED	ESCDerived	6_TxWk_E011.bed	1	126386
hyper_cancer_BRST	8	chromHMM_state6_TxWk	0	0.76077	6611	27	53	20	53	33.3	36207	56585	235761	chromHMM_state6_TxWk hESC_Derived_CD56+_Ectoderm_Cultured_Cells human	hESC_Derived_CD56+_Ectoderm_Cultured_Cells	NA	human	ESC_DERIVED	ESCDerived	6_TxWk_E012.bed	1	85648
hyper_cancer_BRST	94	chromHMM_state6_TxWk	0	0.790292	5740	27	46	31	46	34.7	30522	57456	241446	chromHMM_state6_TxWk NH-A_Astrocytes human	NH-A_Astrocytes	NA	human	BRAIN	PrimaryCulture	6_TxWk_E125.bed	1	80373
hyper_cancer_BRST	44	chromHMM_state6_TxWk	0	0.868747	5020	27	30	52	52	36.3	24573	58176	247395	chromHMM_state6_TxWk Adult_Liver human	Adult_Liver	NA	human	LIVER	PrimaryTissue	6_TxWk_E066.bed	1	88004
hyper_cancer_BRST	12	chromHMM_state6_TxWk	0	0.808865	5267	27	41	43	43	37	27482	57929	244486	chromHMM_state6_TxWk HUES64_Cell_Line human	HUES64_Cell_Line	NA	human	ESC	PrimaryCulture	6_TxWk_E016.bed	1	97074
hyper_cancer_BRST	91	chromHMM_state6_TxWk	0	0.806999	5282	27	43	42	43	37.3	27616	57914	244352	chromHMM_state6_TxWk HUVEC_Umbilical_Vein_Endothelial_Cells human	HUVEC_Umbilical_Vein_Endothelial_Cells	NA	human	VASCULAR	PrimaryCulture	6_TxWk_E122.bed	1	68609
hyper_cancer_BRST	10	chromHMM_state6_TxWk	0	0.807177	5246	27	42	44	44	37.7	27426	57950	244542	chromHMM_state6_TxWk HUES48_Cell_Line human	HUES48_Cell_Line	NA	human	ESC	PrimaryCulture	6_TxWk_E014.bed	1	97570
hyper_cancer_BRST	95	chromHMM_state6_TxWk	0	0.738028	5870	27	58	29	58	38	33137	57326	238831	chromHMM_state6_TxWk NHDF-Ad_Adult_Dermal_Fibroblasts human	NHDF-Ad_Adult_Dermal_Fibroblasts	NA	human	SKIN	PrimaryCulture	6_TxWk_E126.bed	1	95146
hyper_cancer_BRST	3	chromHMM_state6_TxWk	0	0.741156	5546	27	57	38	57	40.7	31246	57650	240722	chromHMM_state6_TxWk H1_BMP4_Derived_Trophoblast_Cultured_Cells human	H1_BMP4_Derived_Trophoblast_Cultured_Cells	NA	human	ESC_DERIVED	ESCDerived	6_TxWk_E005.bed	1	122427
hyper_cancer_BRST	55	chromHMM_state6_TxWk	0	0.697205	6013	27	68	27	68	40.7	35644	57183	236324	chromHMM_state6_TxWk Esophagus human	Esophagus	NA	human	GI_ESOPHAGUS	PrimaryTissue	6_TxWk_E079.bed	1	97164
hyper_cancer_BRST	2	chromHMM_state6_TxWk	0	0.870096	4527	27	29	67	67	41	22154	58669	249814	chromHMM_state6_TxWk H1_BMP4_Derived_Mesendoderm_Cultured_Cells human	H1_BMP4_Derived_Mesendoderm_Cultured_Cells	NA	human	ESC_DERIVED	ESCDerived	6_TxWk_E004.bed	1	71116
hyper_cancer_BRST	45	chromHMM_state6_TxWk	0	0.693273	6071	27	70	26	70	41	36151	57125	235817	chromHMM_state6_TxWk Brain_Angular_Gyrus human	Brain_Angular_Gyrus	NA	human	BRAIN	PrimaryTissue	6_TxWk_E067.bed	1	94382
hyper_cancer_BRST	1	chromHMM_state6_TxWk	0	0.771769	5112	27	51	46	51	41.3	27840	58084	244128	chromHMM_state6_TxWk H1_Cell_Line human	H1_Cell_Line	NA	human	ESC	PrimaryCulture	6_TxWk_E003.bed	1	93310
hyper_cancer_BRST	51	chromHMM_state6_TxWk	0	0.717536	5649	27	62	35	62	41.3	32730	57547	239238	chromHMM_state6_TxWk Brain_Substantia_Nigra human	Brain_Substantia_Nigra	NA	human	BRAIN	PrimaryTissue	6_TxWk_E074.bed	1	90192
hyper_cancer_BRST	72	chromHMM_state6_TxWk	0	0.79165	4992	27	45	53	53	41.7	26585	58204	245383	chromHMM_state6_TxWk Rectal_Mucosa.Donor_29 human	Rectal_Mucosa.Donor_29	NA	human	GI_RECTUM	PrimaryTissue	6_TxWk_E101.bed	1	78086
hyper_cancer_BRST	18	chromHMM_state6_TxWk	0	0.754109	5141	27	54	45	54	42	28581	58055	243387	chromHMM_state6_TxWk Bone_Marrow_Derived_Mesenchymal_Stem_Cell_Cultured_Cells hu	Bone_Marrow_Derived_Mesenchymal_Stem_Cell_Cultured_Cells	NA	human	STROMAL_CONNECTIVE	PrimaryCulture	6_TxWk_E026.bed	1	95414
hyper_cancer_BRST	77	chromHMM_state6_TxWk	0	0.748829	5098	27	55	47	55	43	28527	58098	243441	chromHMM_state6_TxWk Sigmoid_Colon human	Sigmoid_Colon	NA	human	GI_COLON	PrimaryTissue	6_TxWk_E106.bed	1	101494
hyper_cancer_BRST	68	chromHMM_state6_TxWk	0	0.656004	5715	27	77	32	77	45.3	35796	57481	236172	chromHMM_state6_TxWk Ovary human	Ovary	NA	human	OVARY	PrimaryTissue	6_TxWk_E097.bed	1	111140
hyper_cancer_BRST	81	chromHMM_state6_TxWk	0	0.816753	4079	27	38	76	76	47	21186	59117	250782	chromHMM_state6_TxWk Thymus human	Thymus	NA	human	THYMUS	PrimaryTissue	6_TxWk_E112.bed	1	73396
hyper_cancer_BRST	82	chromHMM_state6_TxWk	0	0.633002	5562	27	81	36	81	48	35977	57634	235991	chromHMM_state6_TxWk Spleen human	Spleen	NA	human	SPLEEN	PrimaryTissue	6_TxWk_E113.bed	1	105322
hyper_cancer_BRST	17	chromHMM_state6_TxWk	0	0.571911	5990	27	91	28	91	48.7	42088	57206	229880	chromHMM_state6_TxWk iPS_DF_19.11_Cell_Line human	iPS_DF_19.11_Cell_Line	NA	human	IPSC	PrimaryCulture	6_TxWk_E022.bed	1	130691
hyper_cancer_BRST	67	chromHMM_state6_TxWk	0	0.687336	5096	27	71	48	71	48.7	30779	58100	241189	chromHMM_state6_TxWk Lung human	Lung	NA	human	LUNG	PrimaryTissue	6_TxWk_E096.bed	1	116735
hyper_cancer_BRST	52	chromHMM_state6_TxWk	0	0.717516	4870	27	63	59	63	49.7	28350	58326	243618	chromHMM_state6_TxWk Colonic_Mucosa human	Colonic_Mucosa	NA	human	GI_COLON	PrimaryTissue	6_TxWk_E075.bed	1	62340
hyper_cancer_BRST	53	chromHMM_state6_TxWk	0	0.674136	5077	27	73	49	73	49.7	31200	58119	240768	chromHMM_state6_TxWk Colon_Smooth_Muscle human	Colon_Smooth_Muscle	NA	human	GI_COLON	PrimaryTissue	6_TxWk_E076.bed	1	87212
hyper_cancer_BRST	11	chromHMM_state6_TxWk	0	0.720115	4662	27	60	63	63	50	27085	58534	244883	chromHMM_state6_TxWk HUES6_Cell_Line human	HUES6_Cell_Line	NA	human	ESC	PrimaryCulture	6_TxWk_E015.bed	1	111553
hyper_cancer_BRST	98	chromHMM_state6_TxWk	0	0.720954	4630	27	59	64	64	50	26876	58566	245092	chromHMM_state6_TxWk Osteoblasts human	Osteoblasts	NA	human	BONE	PrimaryCulture	6_TxWk_E129.bed	1	92432
hyper_cancer_BRST	74	chromHMM_state6_TxWk	0	0.673152	5069	27	74	51	74	50.7	31193	58127	240775	chromHMM_state6_TxWk Rectal_Smooth_Muscle human	Rectal_Smooth_Muscle	NA	human	GI_RECTUM	PrimaryTissue	6_TxWk_E103.bed	1	74555
hyper_cancer_BRST	4	chromHMM_state6_TxWk	0	0.649212	5077	27	78	49	78	51.3	32256	58119	239712	chromHMM_state6_TxWk H1_Derived_Mesenchymal_Stem_Cells human	H1_Derived_Mesenchymal_Stem_Cells	NA	human	ESC_DERIVED	ESCDerived	6_TxWk_E006.bed	1	126344
hyper_cancer_BRST	35	chromHMM_state6_TxWk	0	0.789627	3750	27	47	80	80	51.3	20120	59446	251848	chromHMM_state6_TxWk Mobilized_CD34_Primary_Cells_Female human	Mobilized_CD34_Primary_Cells_Female	NA	human	BLOOD	PrimaryCell	6_TxWk_E050.bed	1	81984
hyper_cancer_BRST	39	chromHMM_state6_TxWk	0	0.708017	4684	27	66	61	66	51.3	27627	58512	244341	chromHMM_state6_TxWk Penis_Foreskin_Melanocyte_Primary_Cells_skin01 human	Penis_Foreskin_Melanocyte_Primary_Cells_skin01	NA	human	SKIN	PrimaryCulture	6_TxWk_E059.bed	1	97731
hyper_cancer_BRST	93	chromHMM_state6_TxWk	0	0.829308	2929	27	37	90	90	51.3	15056	60267	256912	chromHMM_state6_TxWk Monocytes-CD14+_RO01746 human	Monocytes-CD14+_RO01746	NA	human	BLOOD	PrimaryCell	6_TxWk_E124.bed	1	70666
hyper_cancer_BRST	9	chromHMM_state6_TxWk	0	0.718162	4480	27	61	68	68	52	26120	58716	245848	chromHMM_state6_TxWk hESC_Derived_CD56+_Mesoderm_Cultured_Cells human	hESC_Derived_CD56+_Mesoderm_Cultured_Cells	NA	human	ESC_DERIVED	ESCDerived	6_TxWk_E013.bed	1	101548
hyper_cancer_BRST	64	chromHMM_state6_TxWk	0	0.773686	3601	27	49	83	83	53	19702	59595	252266	chromHMM_state6_TxWk Fetal_Thymus human	Fetal_Thymus	NA	human	THYMUS	PrimaryTissue	6_TxWk_E093.bed	1	74449
hyper_cancer_BRST	47	chromHMM_state6_TxWk	0	0.644434	4942	27	79	55	79	53.7	31639	58254	240329	chromHMM_state6_TxWk Brain_Cingulate_Gyrus human	Brain_Cingulate_Gyrus	NA	human	BRAIN	PrimaryTissue	6_TxWk_E069.bed	1	92635
hyper_cancer_BRST	76	chromHMM_state6_TxWk	0	0.617006	4992	27	83	53	83	54.3	33190	58204	238778	chromHMM_state6_TxWk Right_Ventricle human	Right_Ventricle	NA	human	HEART	PrimaryTissue	6_TxWk_E105.bed	1	96424
hyper_cancer_BRST	49	chromHMM_state6_TxWk	0	0.635137	4891	27	80	57	80	54.7	31731	58305	240237	chromHMM_state6_TxWk Brain_Inferior_Temporal_Lobe human	Brain_Inferior_Temporal_Lobe	NA	human	BRAIN	PrimaryTissue	6_TxWk_E072.bed	1	99175
hyper_cancer_BRST	40	chromHMM_state6_TxWk	0	0.713547	4121	27	64	74	74	55	24221	59075	247747	chromHMM_state6_TxWk Penis_Foreskin_Melanocyte_Primary_Cells_skin03 human	Penis_Foreskin_Melanocyte_Primary_Cells_skin03	NA	human	SKIN	PrimaryCulture	6_TxWk_E061.bed	1	108437
hyper_cancer_BRST	50	chromHMM_state6_TxWk	0	0.608163	4900	27	84	56	84	55.7	33023	58296	238945	chromHMM_state6_TxWk Brain_Mid_Frontal_Lobe human	Brain_Mid_Frontal_Lobe	NA	human	BRAIN	PrimaryTissue	6_TxWk_E073.bed	1	89255
hyper_cancer_BRST	54	chromHMM_state6_TxWk	0	0.663417	4542	27	75	65	75	55.7	28428	58654	243540	chromHMM_state6_TxWk Duodenum_Smooth_Muscle human	Duodenum_Smooth_Muscle	NA	human	GI_DUODENUM	PrimaryTissue	6_TxWk_E078.bed	1	93723
hyper_cancer_BRST	34	chromHMM_state6_TxWk	0	0.6864	4277	27	72	71	72	56.7	26012	58919	245956	chromHMM_state6_TxWk Chondrocytes_from_Bone_Marrow_Derived_Mesenchymal_Stem_Cell	Chondrocytes_from_Bone_Marrow_Derived_Mesenchymal_Stem_Cell_Cultured_Cells	NA	human	STROMAL_CONNECTIVE	PrimaryCulture	6_TxWk_E049.bed	1	103397
hyper_cancer_BRST	46	chromHMM_state6_TxWk	0	0.606032	4884	27	86	58	86	57	33022	58312	238946	chromHMM_state6_TxWk Brain_Anterior_Caudate human	Brain_Anterior_Caudate	NA	human	BRAIN	PrimaryTissue	6_TxWk_E068.bed	1	103506
hyper_cancer_BRST	66	chromHMM_state6_TxWk	0	0.606267	4864	27	85	60	85	57.3	32882	58332	239086	chromHMM_state6_TxWk Left_Ventricle human	Left_Ventricle	NA	human	HEART	PrimaryTissue	6_TxWk_E095.bed	1	124451
hyper_cancer_BRST	57	chromHMM_state6_TxWk	0	0.709307	3715	27	65	81	81	57.7	22010	59481	249958	chromHMM_state6_TxWk Fetal_Intestine_Large human	Fetal_Intestine_Large	NA	human	GI_INTESTINE	PrimaryTissue	6_TxWk_E084.bed	1	91220
hyper_cancer_BRST	38	chromHMM_state6_TxWk	0	0.699955	3355	27	67	87	87	60.3	20169	59841	251799	chromHMM_state6_TxWk Penis_Foreskin_Keratinocyte_Primary_Cells_skin03 human	Penis_Foreskin_Keratinocyte_Primary_Cells_skin03	NA	human	SKIN	PrimaryCulture	6_TxWk_E058.bed	1	99847
hyper_cancer_BRST	62	chromHMM_state6_TxWk	0	0.693333	3423	27	69	86	86	60.7	20750	59773	251218	chromHMM_state6_TxWk Fetal_Placenta human	Fetal_Placenta	NA	human	PLACENTA	PrimaryTissue	6_TxWk_E091.bed	1	84974
hyper_cancer_BRST	97	chromHMM_state6_TxWk	0	0.656749	3933	27	76	79	79	60.7	24961	59263	247007	chromHMM_state6_TxWk NHLF_Lung_Fibroblasts human	NHLF_Lung_Fibroblasts	NA	human	LUNG	PrimaryCulture	6_TxWk_E128.bed	1	80741
hyper_cancer_BRST	78	chromHMM_state6_TxWk	0	0.61717	3602	27	82	82	82	63.7	24260	59594	247708	chromHMM_state6_TxWk Skeletal_Muscle_Female human	Skeletal_Muscle_Female	NA	human	MUSCLE	PrimaryTissue	6_TxWk_E108.bed	1	95055
hyper_cancer_BRST	48	chromHMM_state6_TxWk	0	0.577441	3941	27	90	78	90	65	28091	59255	243877	chromHMM_state6_TxWk Brain_Hippocampus_Middle human	Brain_Hippocampus_Middle	NA	human	BRAIN	PrimaryTissue	6_TxWk_E071.bed	1	98635
hyper_cancer_BRST	58	chromHMM_state6_TxWk	0	0.592919	3439	27	89	85	89	67	24063	59757	247905	chromHMM_state6_TxWk Fetal_Intestine_Small human	Fetal_Intestine_Small	NA	human	GI_INTESTINE	PrimaryTissue	6_TxWk_E085.bed	1	106855
hyper_cancer_BRST	13	chromHMM_state6_TxWk	0	0.603377	2882	27	87	91	91	68.3	19958	60314	252010	chromHMM_state6_TxWk IMR90_Cell_Line human	IMR90_Cell_Line	NA	human	LUNG	CellLine	6_TxWk_E017.bed	1	116206
hyper_cancer_BRST	37	chromHMM_state6_TxWk	0	0.592983	2627	27	88	93	93	69.3	18537	60569	253431	chromHMM_state6_TxWk Penis_Foreskin_Fibroblast_Primary_Cells_skin02 human	Penis_Foreskin_Fibroblast_Primary_Cells_skin02	NA	human	SKIN	PrimaryCulture	6_TxWk_E056.bed	1	97650
hyper_cancer_BRST	80	chromHMM_state6_TxWk	0	0.549328	3069	27	92	89	92	69.3	23123	60127	248845	chromHMM_state6_TxWk Stomach_Smooth_Muscle human	Stomach_Smooth_Muscle	NA	human	GI_STOMACH	PrimaryTissue	6_TxWk_E111.bed	1	83476
hyper_cancer_BRST	42	chromHMM_state6_TxWk	0	0.4983	2862	27	95	92	95	71.3	23641	60334	248327	chromHMM_state6_TxWk Adipose_Nuclei human	Adipose_Nuclei	NA	human	FAT	PrimaryTissue	6_TxWk_E063.bed	1	100961
hyper_cancer_BRST	60	chromHMM_state6_TxWk	0	0.536052	2077	27	93	94	94	71.3	16214	61119	255754	chromHMM_state6_TxWk Fetal_Muscle_Trunk human	Fetal_Muscle_Trunk	NA	human	MUSCLE	PrimaryTissue	6_TxWk_E089.bed	1	84940
hyper_cancer_BRST	56	chromHMM_state6_TxWk	0	0.52364	1801	27	94	97	97	72.7	14428	61395	257540	chromHMM_state6_TxWk Fetal_Adrenal_Gland human	Fetal_Adrenal_Gland	NA	human	ADRENAL	PrimaryTissue	6_TxWk_E080.bed	1	95246
hyper_cancer_BRST	61	chromHMM_state6_TxWk	0	0.413505	1895	27	98	95	98	73.3	18917	61301	253051	chromHMM_state6_TxWk Fetal_Muscle_Leg human	Fetal_Muscle_Leg	NA	human	MUSCLE_LEG	PrimaryTissue	6_TxWk_E090.bed	1	106755
hyper_cancer_BRST	63	chromHMM_state6_TxWk	0	0.469339	1866	27	97	96	97	73.3	16558	61330	255410	chromHMM_state6_TxWk Fetal_Stomach human	Fetal_Stomach	NA	human	GI_STOMACH	PrimaryTissue	6_TxWk_E092.bed	1	99830
hyper_cancer_BRST	36	chromHMM_state6_TxWk	0	0.490436	1763	27	96	98	98	73.7	15035	61433	256933	chromHMM_state6_TxWk Penis_Foreskin_Fibroblast_Primary_Cells_skin01 human	Penis_Foreskin_Fibroblast_Primary_Cells_skin01	NA	human	SKIN	PrimaryCulture	6_TxWk_E055.bed	1	107075
hyper_cancer_BRST	58	chromHMM_state7_EnhG1	65.9807	1.59209	2076	1	8	11	11	6.67	5681	61120	266287	chromHMM_state7_EnhG1 Fetal_Intestine_Small human	Fetal_Intestine_Small	NA	human	GI_INTESTINE	PrimaryTissue	7_EnhG1_E085.bed	9.05638e-67	21782
hyper_cancer_BRST	38	chromHMM_state7_EnhG1	65.4281	1.59129	2062	2	9	12	12	7.67	5645	61134	266323	chromHMM_state7_EnhG1 Penis_Foreskin_Keratinocyte_Primary_Cells_skin03 human	Penis_Foreskin_Keratinocyte_Primary_Cells_skin03	NA	human	SKIN	PrimaryCulture	7_EnhG1_E058.bed	1.61641e-66	23225
hyper_cancer_BRST	67	chromHMM_state7_EnhG1	59.0201	1.5138	2293	3	20	8	20	10.3	6600	60903	265368	chromHMM_state7_EnhG1 Lung human	Lung	NA	human	LUNG	PrimaryTissue	7_EnhG1_E096.bed	2.7573e-60	21849
hyper_cancer_BRST	55	chromHMM_state7_EnhG1	58.7199	1.61531	1736	4	6	19	19	9.67	4674	61460	267294	chromHMM_state7_EnhG1 Esophagus human	Esophagus	NA	human	GI_ESOPHAGUS	PrimaryTissue	7_EnhG1_E079.bed	4.12784e-60	13803
hyper_cancer_BRST	42	chromHMM_state7_EnhG1	51.8173	1.66234	1369	5	4	25	25	11.3	3575	61827	268393	chromHMM_state7_EnhG1 Adipose_Nuclei human	Adipose_Nuclei	NA	human	FAT	PrimaryTissue	7_EnhG1_E063.bed	2.6387e-53	14821
hyper_cancer_BRST	52	chromHMM_state7_EnhG1	46.7577	1.77614	985	6	1	42	42	16.3	2403	62211	269565	chromHMM_state7_EnhG1 Colonic_Mucosa human	Colonic_Mucosa	NA	human	GI_COLON	PrimaryTissue	7_EnhG1_E075.bed	2.52222e-48	6211
hyper_cancer_BRST	4	chromHMM_state7_EnhG1	46.2622	1.31059	4076	7	61	2	61	23.3	13592	59120	258376	chromHMM_state7_EnhG1 H1_Derived_Mesenchymal_Stem_Cells human	H1_Derived_Mesenchymal_Stem_Cells	NA	human	ESC_DERIVED	ESCDerived	7_EnhG1_E006.bed	6.76681e-48	33016
hyper_cancer_BRST	62	chromHMM_state7_EnhG1	45.0888	1.50222	1790	8	22	17	22	15.7	5177	61406	266791	chromHMM_state7_EnhG1 Fetal_Placenta human	Fetal_Placenta	NA	human	PLACENTA	PrimaryTissue	7_EnhG1_E091.bed	8.82649e-47	13336
hyper_cancer_BRST	60	chromHMM_state7_EnhG1	41.0193	1.35151	2889	9	53	6	53	22.7	9310	60307	262658	chromHMM_state7_EnhG1 Fetal_Muscle_Trunk human	Fetal_Muscle_Trunk	NA	human	MUSCLE	PrimaryTissue	7_EnhG1_E089.bed	9.20721e-43	18785
hyper_cancer_BRST	40	chromHMM_state7_EnhG1	40.5958	1.42959	2051	10	34	13	34	19	6235	61145	265733	chromHMM_state7_EnhG1 Penis_Foreskin_Melanocyte_Primary_Cells_skin03 human	Penis_Foreskin_Melanocyte_Primary_Cells_skin03	NA	human	SKIN	PrimaryCulture	7_EnhG1_E061.bed	2.19732e-42	23399
hyper_cancer_BRST	97	chromHMM_state7_EnhG1	38.7744	1.60214	1162	11	7	30	30	16	3143	62034	268825	chromHMM_state7_EnhG1 NHLF_Lung_Fibroblasts human	NHLF_Lung_Fibroblasts	NA	human	LUNG	PrimaryCulture	7_EnhG1_E128.bed	1.32388e-40	12750
hyper_cancer_BRST	9	chromHMM_state7_EnhG1	34.9486	1.45724	1585	12	26	22	26	20	4718	61611	267250	chromHMM_state7_EnhG1 hESC_Derived_CD56+_Mesoderm_Cultured_Cells human	hESC_Derived_CD56+_Mesoderm_Cultured_Cells	NA	human	ESC_DERIVED	ESCDerived	7_EnhG1_E013.bed	8.12642e-37	18206
hyper_cancer_BRST	21	chromHMM_state7_EnhG1	33.7824	1.45595	1536	13	27	23	27	21	4575	61660	267393	chromHMM_state7_EnhG1 CD3_Primary_Cells_Peripheral_UW human	CD3_Primary_Cells_Peripheral_UW	NA	human	BLOOD	PrimaryCell	7_EnhG1_E034.bed	1.09978e-35	15428
hyper_cancer_BRST	54	chromHMM_state7_EnhG1	33.1545	1.70477	787	14	3	55	55	24	1997	62409	269971	chromHMM_state7_EnhG1 Duodenum_Smooth_Muscle human	Duodenum_Smooth_Muscle	NA	human	GI_DUODENUM	PrimaryTissue	7_EnhG1_E078.bed	4.33608e-35	9332
hyper_cancer_BRST	57	chromHMM_state7_EnhG1	32.2058	1.55381	1083	15	12	35	35	20.7	3018	62113	268950	chromHMM_state7_EnhG1 Fetal_Intestine_Large human	Fetal_Intestine_Large	NA	human	GI_INTESTINE	PrimaryTissue	7_EnhG1_E084.bed	3.59537e-34	13087
hyper_cancer_BRST	63	chromHMM_state7_EnhG1	31.254	1.34752	2201	16	54	10	54	26.7	7093	60995	264875	chromHMM_state7_EnhG1 Fetal_Stomach human	Fetal_Stomach	NA	human	GI_STOMACH	PrimaryTissue	7_EnhG1_E092.bed	2.8518e-33	21953
hyper_cancer_BRST	77	chromHMM_state7_EnhG1	31.2521	1.52911	1124	17	16	32	32	21.7	3183	62072	268785	chromHMM_state7_EnhG1 Sigmoid_Colon human	Sigmoid_Colon	NA	human	GI_COLON	PrimaryTissue	7_EnhG1_E106.bed	2.8518e-33	13787
hyper_cancer_BRST	65	chromHMM_state7_EnhG1	29.8077	1.38545	1762	18	43	18	43	26.3	5516	61434	266452	chromHMM_state7_EnhG1 Gastric human	Gastric	NA	human	GI_STOMACH	PrimaryTissue	7_EnhG1_E094.bed	7.49385e-32	15448
hyper_cancer_BRST	81	chromHMM_state7_EnhG1	29.3831	1.50998	1114	19	21	33	33	24.3	3194	62082	268774	chromHMM_state7_EnhG1 Thymus human	Thymus	NA	human	THYMUS	PrimaryTissue	7_EnhG1_E112.bed	1.88731e-31	11246
hyper_cancer_BRST	72	chromHMM_state7_EnhG1	28.8477	1.58327	893	20	10	48	48	26	2440	62303	269528	chromHMM_state7_EnhG1 Rectal_Mucosa.Donor_29 human	Rectal_Mucosa.Donor_29	NA	human	GI_RECTUM	PrimaryTissue	7_EnhG1_E101.bed	6.1513e-31	10263
hyper_cancer_BRST	3	chromHMM_state7_EnhG1	28.4856	1.35403	1932	21	51	14	51	28.7	6190	61264	265778	chromHMM_state7_EnhG1 H1_BMP4_Derived_Trophoblast_Cultured_Cells human	H1_BMP4_Derived_Trophoblast_Cultured_Cells	NA	human	ESC_DERIVED	ESCDerived	7_EnhG1_E005.bed	1.31387e-30	20444
hyper_cancer_BRST	50	chromHMM_state7_EnhG1	28.4767	1.43739	1369	22	32	25	32	26.3	4126	61827	267842	chromHMM_state7_EnhG1 Brain_Mid_Frontal_Lobe human	Brain_Mid_Frontal_Lobe	NA	human	BRAIN	PrimaryTissue	7_EnhG1_E073.bed	1.31387e-30	12348
hyper_cancer_BRST	64	chromHMM_state7_EnhG1	27.7289	1.43695	1333	23	33	27	33	27.7	4018	61863	267950	chromHMM_state7_EnhG1 Fetal_Thymus human	Fetal_Thymus	NA	human	THYMUS	PrimaryTissue	7_EnhG1_E093.bed	7.03139e-30	14255
hyper_cancer_BRST	80	chromHMM_state7_EnhG1	25.7959	1.36577	1646	24	48	21	48	31	5223	61550	266745	chromHMM_state7_EnhG1 Stomach_Smooth_Muscle human	Stomach_Smooth_Muscle	NA	human	GI_STOMACH	PrimaryTissue	7_EnhG1_E111.bed	5.77496e-28	15189
hyper_cancer_BRST	61	chromHMM_state7_EnhG1	24.7483	1.29322	2288	25	64	9	64	32.7	7677	60908	264291	chromHMM_state7_EnhG1 Fetal_Muscle_Leg human	Fetal_Muscle_Leg	NA	human	MUSCLE_LEG	PrimaryTissue	7_EnhG1_E090.bed	6.18616e-27	22326
hyper_cancer_BRST	44	chromHMM_state7_EnhG1	24.1244	1.46604	1039	26	24	39	39	29.7	3066	62157	268902	chromHMM_state7_EnhG1 Adult_Liver human	Adult_Liver	NA	human	LIVER	PrimaryTissue	7_EnhG1_E066.bed	2.50209e-26	13777
hyper_cancer_BRST	34	chromHMM_state7_EnhG1	23.8952	1.53524	832	27	14	52	52	31	2343	62364	269625	chromHMM_state7_EnhG1 Chondrocytes_from_Bone_Marrow_Derived_Mesenchymal_Stem_Cel	Chondrocytes_from_Bone_Marrow_Derived_Mesenchymal_Stem_Cell_Cultured_Cells	NA	human	STROMAL_CONNECTIVE	PrimaryCulture	7_EnhG1_E049.bed	4.08426e-26	17631
hyper_cancer_BRST	39	chromHMM_state7_EnhG1	23.8084	1.22485	3521	28	76	4	76	36	12499	59675	259469	chromHMM_state7_EnhG1 Penis_Foreskin_Melanocyte_Primary_Cells_skin01 human	Penis_Foreskin_Melanocyte_Primary_Cells_skin01	NA	human	SKIN	PrimaryCulture	7_EnhG1_E059.bed	4.80917e-26	20828
hyper_cancer_BRST	56	chromHMM_state7_EnhG1	23.7371	1.33764	1720	29	57	20	57	35.3	5572	61476	266396	chromHMM_state7_EnhG1 Fetal_Adrenal_Gland human	Fetal_Adrenal_Gland	NA	human	ADRENAL	PrimaryTissue	7_EnhG1_E080.bed	5.47302e-26	22274
hyper_cancer_BRST	96	chromHMM_state7_EnhG1	23.2855	1.51703	853	30	19	51	51	33.3	2431	62343	269537	chromHMM_state7_EnhG1 NHEK-Epidermal_Keratinocytes human	NHEK-Epidermal_Keratinocytes	NA	human	SKIN	PrimaryCulture	7_EnhG1_E127.bed	1.49632e-25	14760
hyper_cancer_BRST	78	chromHMM_state7_EnhG1	23.1382	1.40465	1243	31	39	28	39	32.7	3830	61953	268138	chromHMM_state7_EnhG1 Skeletal_Muscle_Female human	Skeletal_Muscle_Female	NA	human	MUSCLE	PrimaryTissue	7_EnhG1_E108.bed	2.0329e-25	14037
hyper_cancer_BRST	98	chromHMM_state7_EnhG1	22.9867	1.52337	826	32	17	53	53	34	2344	62370	269624	chromHMM_state7_EnhG1 Osteoblasts human	Osteoblasts	NA	human	BONE	PrimaryCulture	7_EnhG1_E129.bed	2.79113e-25	16199
hyper_cancer_BRST	73	chromHMM_state7_EnhG1	20.8759	1.55819	677	33	11	64	64	36	1877	62519	270091	chromHMM_state7_EnhG1 Rectal_Mucosa.Donor_31 human	Rectal_Mucosa.Donor_31	NA	human	GI_RECTUM	PrimaryTissue	7_EnhG1_E102.bed	3.49374e-23	8554
hyper_cancer_BRST	48	chromHMM_state7_EnhG1	20.1522	1.39039	1136	34	40	31	40	35	3534	62060	268434	chromHMM_state7_EnhG1 Brain_Hippocampus_Middle human	Brain_Hippocampus_Middle	NA	human	BRAIN	PrimaryTissue	7_EnhG1_E071.bed	1.7947e-22	12965
hyper_cancer_BRST	76	chromHMM_state7_EnhG1	19.8278	1.29354	1796	35	63	16	63	38	6014	61400	265954	chromHMM_state7_EnhG1 Right_Ventricle human	Right_Ventricle	NA	human	HEART	PrimaryTissue	7_EnhG1_E105.bed	3.67984e-22	14168
hyper_cancer_BRST	82	chromHMM_state7_EnhG1	19.7622	1.23323	2682	36	75	7	75	39.3	9435	60514	262533	chromHMM_state7_EnhG1 Spleen human	Spleen	NA	human	SPLEEN	PrimaryTissue	7_EnhG1_E113.bed	4.15227e-22	19452
hyper_cancer_BRST	53	chromHMM_state7_EnhG1	19.7512	1.53241	685	37	15	62	62	38	1931	62511	270037	chromHMM_state7_EnhG1 Colon_Smooth_Muscle human	Colon_Smooth_Muscle	NA	human	GI_COLON	PrimaryTissue	7_EnhG1_E076.bed	4.15227e-22	7541
hyper_cancer_BRST	49	chromHMM_state7_EnhG1	19.2811	1.3683	1191	38	46	29	46	37.7	3765	62005	268203	chromHMM_state7_EnhG1 Brain_Inferior_Temporal_Lobe human	Brain_Inferior_Temporal_Lobe	NA	human	BRAIN	PrimaryTissue	7_EnhG1_E072.bed	1.19338e-21	14537
hyper_cancer_BRST	13	chromHMM_state7_EnhG1	19.1915	1.28445	1830	39	68	15	68	40.7	6171	61366	265797	chromHMM_state7_EnhG1 IMR90_Cell_Line human	IMR90_Cell_Line	NA	human	LUNG	CellLine	7_EnhG1_E017.bed	1.42921e-21	29078
hyper_cancer_BRST	88	chromHMM_state7_EnhG1	19.0277	1.51703	688	40	18	61	61	39.7	1959	62508	270009	chromHMM_state7_EnhG1 HMEC_Mammary_Epithelial human	HMEC_Mammary_Epithelial	NA	human	BREAST	PrimaryCulture	7_EnhG1_E119.bed	2.03213e-21	9152
hyper_cancer_BRST	69	chromHMM_state7_EnhG1	18.1729	1.31208	1472	41	60	24	60	41.7	4855	61724	267113	chromHMM_state7_EnhG1 Pancreas human	Pancreas	NA	human	PANCREAS	PrimaryTissue	7_EnhG1_E098.bed	1.41912e-20	15409
hyper_cancer_BRST	74	chromHMM_state7_EnhG1	17.3756	1.62669	470	42	5	76	76	41	1247	62726	270721	chromHMM_state7_EnhG1 Rectal_Smooth_Muscle human	Rectal_Smooth_Muscle	NA	human	GI_RECTUM	PrimaryTissue	7_EnhG1_E103.bed	8.68526e-20	5465
hyper_cancer_BRST	35	chromHMM_state7_EnhG1	17.0809	1.41413	865	43	36	50	50	43	2643	62331	269325	chromHMM_state7_EnhG1 Mobilized_CD34_Primary_Cells_Female human	Mobilized_CD34_Primary_Cells_Female	NA	human	BLOOD	PrimaryCell	7_EnhG1_E050.bed	1.67221e-19	11768
hyper_cancer_BRST	75	chromHMM_state7_EnhG1	16.4805	1.75193	344	44	2	86	86	44	847	62852	271121	chromHMM_state7_EnhG1 Right_Atrium human	Right_Atrium	NA	human	HEART	PrimaryTissue	7_EnhG1_E104.bed	6.51178e-19	2021
hyper_cancer_BRST	47	chromHMM_state7_EnhG1	16.2827	1.35832	1038	45	50	40	50	45	3303	62158	268665	chromHMM_state7_EnhG1 Brain_Cingulate_Gyrus human	Brain_Cingulate_Gyrus	NA	human	BRAIN	PrimaryTissue	7_EnhG1_E069.bed	1.00416e-18	12051
hyper_cancer_BRST	7	chromHMM_state7_EnhG1	15.8394	1.37959	917	46	44	47	47	45.7	2872	62279	269096	chromHMM_state7_EnhG1 hESC_Derived_CD184+_Endoderm_Cultured_Cells human	hESC_Derived_CD184+_Endoderm_Cultured_Cells	NA	human	ESC_DERIVED	ESCDerived	7_EnhG1_E011.bed	2.72621e-18	13861
hyper_cancer_BRST	27	chromHMM_state7_EnhG1	15.6606	1.4395	717	47	31	60	60	46	2151	62479	269817	chromHMM_state7_EnhG1 CD4+_CD25-_IL17+_PMA-Ionomcyin_stimulated_Th17_Primary_Cel	CD4+_CD25-_IL17+_PMA-Ionomcyin_stimulated_Th17_Primary_Cells	NA	human	BLOOD	PrimaryCell	7_EnhG1_E042.bed	4.02655e-18	9765
hyper_cancer_BRST	46	chromHMM_state7_EnhG1	15.2962	1.34306	1042	48	56	38	56	47.3	3353	62154	268615	chromHMM_state7_EnhG1 Brain_Anterior_Caudate human	Brain_Anterior_Caudate	NA	human	BRAIN	PrimaryTissue	7_EnhG1_E068.bed	9.12483e-18	13378
hyper_cancer_BRST	41	chromHMM_state7_EnhG1	15.0987	1.35171	986	49	52	41	52	47.3	3152	62210	268816	chromHMM_state7_EnhG1 Peripheral_Blood_Mononuclear_Primary_Cells human	Peripheral_Blood_Mononuclear_Primary_Cells	NA	human	BLOOD	PrimaryCell	7_EnhG1_E062.bed	1.40846e-17	13490
hyper_cancer_BRST	83	chromHMM_state7_EnhG1	14.4117	1.36324	889	50	49	49	50	49.3	2817	62307	269151	chromHMM_state7_EnhG1 A549_EtOH_0.02pct_Lung_Carcinoma human	A549_EtOH_0.02pct_Lung_Carcinoma	NA	human	LUNG	CellLine	7_EnhG1_E114.bed	6.71503e-17	15960
hyper_cancer_BRST	45	chromHMM_state7_EnhG1	13.3092	1.38652	737	51	42	58	58	50.3	2295	62459	269673	chromHMM_state7_EnhG1 Brain_Angular_Gyrus human	Brain_Angular_Gyrus	NA	human	BRAIN	PrimaryTissue	7_EnhG1_E067.bed	8.33467e-16	10528
hyper_cancer_BRST	18	chromHMM_state7_EnhG1	12.9415	1.45146	559	52	29	72	72	51	1662	62637	270306	chromHMM_state7_EnhG1 Bone_Marrow_Derived_Mesenchymal_Stem_Cell_Cultured_Cells h	Bone_Marrow_Derived_Mesenchymal_Stem_Cell_Cultured_Cells	NA	human	STROMAL_CONNECTIVE	PrimaryCulture	7_EnhG1_E026.bed	1.90636e-15	13191
hyper_cancer_BRST	95	chromHMM_state7_EnhG1	12.2889	1.41367	606	53	37	69	69	53	1850	62590	270118	chromHMM_state7_EnhG1 NHDF-Ad_Adult_Dermal_Fibroblasts human	NHDF-Ad_Adult_Dermal_Fibroblasts	NA	human	SKIN	PrimaryCulture	7_EnhG1_E126.bed	8.40465e-15	12031
hyper_cancer_BRST	70	chromHMM_state7_EnhG1	12.2229	1.41213	606	54	38	69	69	53.7	1852	62590	270116	chromHMM_state7_EnhG1 Placenta_Amnion human	Placenta_Amnion	NA	human	PLACENTA	PrimaryTissue	7_EnhG1_E099.bed	9.60336e-15	4183
hyper_cancer_BRST	43	chromHMM_state7_EnhG1	11.7452	1.44563	513	55	30	73	73	52.7	1531	62683	270437	chromHMM_state7_EnhG1 Aorta human	Aorta	NA	human	VASCULAR	PrimaryTissue	7_EnhG1_E065.bed	2.83207e-14	8657
hyper_cancer_BRST	94	chromHMM_state7_EnhG1	11.2064	1.46573	455	56	25	77	77	52.7	1339	62741	270629	chromHMM_state7_EnhG1 NH-A_Astrocytes human	NH-A_Astrocytes	NA	human	BRAIN	PrimaryCulture	7_EnhG1_E125.bed	9.61767e-14	8611
hyper_cancer_BRST	89	chromHMM_state7_EnhG1	11.1987	1.34599	730	57	55	59	59	57	2341	62466	269627	chromHMM_state7_EnhG1 HSMM_Skeletal_Muscle_Myoblasts human	HSMM_Skeletal_Muscle_Myoblasts	NA	human	MUSCLE	PrimaryCulture	7_EnhG1_E120.bed	9.61869e-14	16086
hyper_cancer_BRST	24	chromHMM_state7_EnhG1	10.6736	1.32877	753	58	59	56	59	57.7	2446	62443	269522	chromHMM_state7_EnhG1 CD4+_CD25-_CD45RA+_Naive_Primary_Cells human	CD4+_CD25-_CD45RA+_Naive_Primary_Cells	NA	human	BLOOD	PrimaryCell	7_EnhG1_E039.bed	3.16679e-13	10219
hyper_cancer_BRST	28	chromHMM_state7_EnhG1	10.5843	1.2847	950	59	66	44	66	56.3	3193	62246	268775	chromHMM_state7_EnhG1 CD4+_CD25-_Th_Primary_Cells human	CD4+_CD25-_Th_Primary_Cells	NA	human	BLOOD	PrimaryCell	7_EnhG1_E043.bed	3.82398e-13	12524
hyper_cancer_BRST	66	chromHMM_state7_EnhG1	10.0409	1.25849	1057	60	71	37	71	56	3627	62139	268341	chromHMM_state7_EnhG1 Left_Ventricle human	Left_Ventricle	NA	human	HEART	PrimaryTissue	7_EnhG1_E095.bed	1.31399e-12	20317
hyper_cancer_BRST	90	chromHMM_state7_EnhG1	9.61994	1.42569	442	61	35	79	79	58.3	1337	62754	270631	chromHMM_state7_EnhG1 HSMMtube_Skeletal_Muscle_Myotubes_Derived_from_HSMM human	HSMMtube_Skeletal_Muscle_Myotubes_Derived_from_HSMM	NA	human	MUSCLE	PrimaryCulture	7_EnhG1_E121.bed	3.40726e-12	9418
hyper_cancer_BRST	11	chromHMM_state7_EnhG1	9.34783	1.30085	753	62	62	56	62	60	2498	62443	269470	chromHMM_state7_EnhG1 HUES6_Cell_Line human	HUES6_Cell_Line	NA	human	ESC	PrimaryCulture	7_EnhG1_E015.bed	6.27273e-12	10084
hyper_cancer_BRST	31	chromHMM_state7_EnhG1	8.88603	1.23574	1081	63	74	36	74	57.7	3777	62115	268191	chromHMM_state7_EnhG1 CD56_Primary_Cells human	CD56_Primary_Cells	NA	human	BLOOD	PrimaryCell	7_EnhG1_E046.bed	1.78774e-11	13485
hyper_cancer_BRST	36	chromHMM_state7_EnhG1	8.79021	1.12949	3214	64	89	5	89	52.7	12318	59982	259650	chromHMM_state7_EnhG1 Penis_Foreskin_Fibroblast_Primary_Cells_skin01 human	Penis_Foreskin_Fibroblast_Primary_Cells_skin01	NA	human	SKIN	PrimaryCulture	7_EnhG1_E055.bed	2.19425e-11	33754
hyper_cancer_BRST	26	chromHMM_state7_EnhG1	8.55612	1.25137	926	65	72	46	72	61	3194	62270	268774	chromHMM_state7_EnhG1 CD4+_CD25-_IL17-_PMA-Ionomycin_stimulated_MACS_purified_Th	CD4+_CD25-_IL17-_PMA-Ionomycin_stimulated_MACS_purified_Th_Primary_Cells	NA	human	BLOOD	PrimaryCell	7_EnhG1_E041.bed	3.70375e-11	17543
hyper_cancer_BRST	92	chromHMM_state7_EnhG1	7.87099	1.28454	681	66	67	63	67	65.3	2287	62515	269681	chromHMM_state7_EnhG1 K562_Leukemia human	K562_Leukemia	NA	human	BLOOD	PrimaryCulture	7_EnhG1_E123.bed	1.76663e-10	15573
hyper_cancer_BRST	86	chromHMM_state7_EnhG1	7.84075	1.36594	447	67	47	78	78	64	1411	62749	270557	chromHMM_state7_EnhG1 HeLa-S3_Cervical_Carcinoma human	HeLa-S3_Cervical_Carcinoma	NA	human	CERVIX	CellLine	7_EnhG1_E117.bed	1.84213e-10	8427
hyper_cancer_BRST	91	chromHMM_state7_EnhG1	7.83985	1.38908	405	68	41	82	82	63.7	1257	62791	270711	chromHMM_state7_EnhG1 HUVEC_Umbilical_Vein_Endothelial_Cells human	HUVEC_Umbilical_Vein_Endothelial_Cells	NA	human	VASCULAR	PrimaryCulture	7_EnhG1_E122.bed	1.84213e-10	8755
hyper_cancer_BRST	8	chromHMM_state7_EnhG1	7.74601	1.4554	312	69	28	88	88	61.7	924	62884	271044	chromHMM_state7_EnhG1 hESC_Derived_CD56+_Ectoderm_Cultured_Cells human	hESC_Derived_CD56+_Ectoderm_Cultured_Cells	NA	human	ESC_DERIVED	ESCDerived	7_EnhG1_E012.bed	2.25328e-10	2826
hyper_cancer_BRST	93	chromHMM_state7_EnhG1	7.56506	1.21126	1091	70	79	34	79	61	3888	62105	268080	chromHMM_state7_EnhG1 Monocytes-CD14+_RO01746 human	Monocytes-CD14+_RO01746	NA	human	BLOOD	PrimaryCell	7_EnhG1_E124.bed	3.3691e-10	19337
hyper_cancer_BRST	30	chromHMM_state7_EnhG1	7.45959	1.36995	415	71	45	81	81	65.7	1306	62781	270662	chromHMM_state7_EnhG1 CD4+_CD25int_CD127+_Tmem_Primary_Cells human	CD4+_CD25int_CD127+_Tmem_Primary_Cells	NA	human	BLOOD	PrimaryCell	7_EnhG1_E045.bed	4.23476e-10	5810
hyper_cancer_BRST	71	chromHMM_state7_EnhG1	6.72467	1.54582	202	72	13	94	94	59.7	563	62994	271405	chromHMM_state7_EnhG1 Psoas_Muscle human	Psoas_Muscle	NA	human	MUSCLE	PrimaryTissue	7_EnhG1_E100.bed	2.26818e-09	4540
hyper_cancer_BRST	84	chromHMM_state7_EnhG1	6.58294	1.20729	960	73	81	43	81	65.7	3431	62236	268537	chromHMM_state7_EnhG1 Dnd41_TCell_Leukemia human	Dnd41_TCell_Leukemia	NA	human	BLOOD	CellLine	7_EnhG1_E115.bed	3.10034e-09	14248
hyper_cancer_BRST	68	chromHMM_state7_EnhG1	6.38126	1.26158	617	74	70	68	74	70.7	2109	62579	269859	chromHMM_state7_EnhG1 Ovary human	Ovary	NA	human	OVARY	PrimaryTissue	7_EnhG1_E097.bed	4.86609e-09	9506
hyper_cancer_BRST	79	chromHMM_state7_EnhG1	6.15761	1.48923	215	75	23	93	93	63.7	622	62981	271346	chromHMM_state7_EnhG1 Small_Intestine human	Small_Intestine	NA	human	GI_INTESTINE	PrimaryTissue	7_EnhG1_E109.bed	8.03527e-09	2718
hyper_cancer_BRST	87	chromHMM_state7_EnhG1	6.06099	1.21572	812	76	78	54	78	69.3	2881	62384	269087	chromHMM_state7_EnhG1 HepG2_Hepatocellular_Carcinoma human	HepG2_Hepatocellular_Carcinoma	NA	human	LIVER	CellLine	7_EnhG1_E118.bed	9.9054e-09	14692
hyper_cancer_BRST	20	chromHMM_state7_EnhG1	5.92876	1.19489	947	77	85	45	85	69	3419	62249	268549	chromHMM_state7_EnhG1 CD19_Primary_Cells_Peripheral_UW human	CD19_Primary_Cells_Peripheral_UW	NA	human	BLOOD	PrimaryCell	7_EnhG1_E032.bed	1.32565e-08	13140
hyper_cancer_BRST	10	chromHMM_state7_EnhG1	5.71607	1.28244	476	78	69	75	78	74	1600	62720	270368	chromHMM_state7_EnhG1 HUES48_Cell_Line human	HUES48_Cell_Line	NA	human	ESC	PrimaryCulture	7_EnhG1_E014.bed	2.13554e-08	8191
hyper_cancer_BRST	29	chromHMM_state7_EnhG1	5.35644	1.22272	663	79	77	65	79	73.7	2338	62533	269630	chromHMM_state7_EnhG1 CD4+_CD25+_CD127-_Treg_Primary_Cells human	CD4+_CD25+_CD127-_Treg_Primary_Cells	NA	human	BLOOD	PrimaryCell	7_EnhG1_E044.bed	4.82624e-08	11546
hyper_cancer_BRST	12	chromHMM_state7_EnhG1	5.26882	1.28687	421	80	65	80	80	75	1410	62775	270558	chromHMM_state7_EnhG1 HUES64_Cell_Line human	HUES64_Cell_Line	NA	human	ESC	PrimaryCulture	7_EnhG1_E016.bed	5.83126e-08	7894
hyper_cancer_BRST	5	chromHMM_state7_EnhG1	5.06055	1.33648	308	81	58	89	89	76	993	62888	270975	chromHMM_state7_EnhG1 H1_Derived_Neuronal_Progenitor_Cultured_Cells human	H1_Derived_Neuronal_Progenitor_Cultured_Cells	NA	human	ESC_DERIVED	ESCDerived	7_EnhG1_E007.bed	9.30334e-08	3635
hyper_cancer_BRST	19	chromHMM_state7_EnhG1	4.27612	1.20709	573	82	82	71	82	78.3	2046	62623	269922	chromHMM_state7_EnhG1 CD14_Primary_Cells human	CD14_Primary_Cells	NA	human	BLOOD	PrimaryCell	7_EnhG1_E029.bed	5.5942e-07	9621
hyper_cancer_BRST	1	chromHMM_state7_EnhG1	3.88763	1.20663	511	83	83	74	83	80	1825	62685	270143	chromHMM_state7_EnhG1 H1_Cell_Line human	H1_Cell_Line	NA	human	ESC	PrimaryCulture	7_EnhG1_E003.bed	1.35198e-06	5826
hyper_cancer_BRST	22	chromHMM_state7_EnhG1	3.7869	1.24892	358	84	73	85	85	80.7	1235	62838	270733	chromHMM_state7_EnhG1 CD4_Memory_Primary_Cells human	CD4_Memory_Primary_Cells	NA	human	BLOOD	PrimaryCell	7_EnhG1_E037.bed	1.6846e-06	6148
hyper_cancer_BRST	51	chromHMM_state7_EnhG1	3.59579	1.1724	639	85	86	66	86	79	2349	62557	269619	chromHMM_state7_EnhG1 Brain_Substantia_Nigra human	Brain_Substantia_Nigra	NA	human	BRAIN	PrimaryTissue	7_EnhG1_E074.bed	2.58506e-06	9246
hyper_cancer_BRST	37	chromHMM_state7_EnhG1	3.07363	1.06299	3544	86	92	3	92	60.3	14396	59652	257572	chromHMM_state7_EnhG1 Penis_Foreskin_Fibroblast_Primary_Cells_skin02 human	Penis_Foreskin_Fibroblast_Primary_Cells_skin02	NA	human	SKIN	PrimaryCulture	7_EnhG1_E056.bed	8.50242e-06	30916
hyper_cancer_BRST	85	chromHMM_state7_EnhG1	2.4481	1.13231	621	87	88	67	88	80.7	2363	62575	269605	chromHMM_state7_EnhG1 GM12878_Lymphoblastoid human	GM12878_Lymphoblastoid	NA	human	BLOOD	PrimaryCulture	7_EnhG1_E116.bed	3.54857e-05	15531
hyper_cancer_BRST	14	chromHMM_state7_EnhG1	2.25263	1.20734	247	88	80	92	92	86.7	881	62949	271087	chromHMM_state7_EnhG1 iPS-18_Cell_Line human	iPS-18_Cell_Line	NA	human	IPSC	PrimaryCulture	7_EnhG1_E019.bed	5.50249e-05	5102
hyper_cancer_BRST	15	chromHMM_state7_EnhG1	1.99545	1.14956	371	89	87	84	89	86.7	1390	62825	270578	chromHMM_state7_EnhG1 iPS-20b_Cell_Line human	iPS-20b_Cell_Line	NA	human	IPSC	PrimaryCulture	7_EnhG1_E020.bed	9.8363e-05	7620
hyper_cancer_BRST	23	chromHMM_state7_EnhG1	1.52922	1.11734	384	90	90	83	90	87.7	1480	62812	270488	chromHMM_state7_EnhG1 CD4_Naive_Primary_Cells human	CD4_Naive_Primary_Cells	NA	human	BLOOD	PrimaryCell	7_EnhG1_E038.bed	0.000284586	6444
hyper_cancer_BRST	17	chromHMM_state7_EnhG1	1.39989	1.03087	4493	91	95	1	95	62.3	18797	58703	253171	chromHMM_state7_EnhG1 iPS_DF_19.11_Cell_Line human	iPS_DF_19.11_Cell_Line	NA	human	IPSC	PrimaryCulture	7_EnhG1_E022.bed	0.000379093	25102
hyper_cancer_BRST	16	chromHMM_state7_EnhG1	0.924047	1.08068	308	92	91	89	92	90.7	1227	62888	270741	chromHMM_state7_EnhG1 iPS_DF_6.9_Cell_Line human	iPS_DF_6.9_Cell_Line	NA	human	IPSC	PrimaryCulture	7_EnhG1_E021.bed	0.00112161	4267
hyper_cancer_BRST	59	chromHMM_state7_EnhG1	0.8997	1.19784	59	93	84	97	97	91.3	212	63137	271756	chromHMM_state7_EnhG1 Pancreatic_Islets human	Pancreatic_Islets	NA	human	PANCREAS	PrimaryTissue	7_EnhG1_E087.bed	0.00117353	1140
hyper_cancer_BRST	32	chromHMM_state7_EnhG1	0.72612	1.05889	321	94	93	87	94	91.3	1305	62875	270663	chromHMM_state7_EnhG1 CD8_Naive_Primary_Cells human	CD8_Naive_Primary_Cells	NA	human	BLOOD	PrimaryCell	7_EnhG1_E047.bed	0.00173152	5404
hyper_cancer_BRST	33	chromHMM_state7_EnhG1	0.625894	1.04963	297	95	94	91	95	93.3	1218	62899	270750	chromHMM_state7_EnhG1 CD8_Memory_Primary_Cells human	CD8_Memory_Primary_Cells	NA	human	BLOOD	PrimaryCell	7_EnhG1_E048.bed	0.00215803	5582
hyper_cancer_BRST	2	chromHMM_state7_EnhG1	0.236546	0.978076	10	96	96	98	98	96.7	44	63186	271924	chromHMM_state7_EnhG1 H1_BMP4_Derived_Mesendoderm_Cultured_Cells human	H1_BMP4_Derived_Mesendoderm_Cultured_Cells	NA	human	ESC_DERIVED	ESCDerived	7_EnhG1_E004.bed	0.0052343	554
hyper_cancer_BRST	6	chromHMM_state7_EnhG1	0.128393	0.950386	182	97	97	96	97	96.7	824	63014	271144	chromHMM_state7_EnhG1 H9_Cell_Line human	H9_Cell_Line	NA	human	ESC	PrimaryCulture	7_EnhG1_E008.bed	0.00664525	4697
hyper_cancer_BRST	25	chromHMM_state7_EnhG1	0.0909409	0.933572	184	98	98	95	98	97	848	63012	271120	chromHMM_state7_EnhG1 CD4+_CD25-_CD45RO+_Memory_Primary_Cells human	CD4+_CD25-_CD45RO+_Memory_Primary_Cells	NA	human	BLOOD	PrimaryCell	7_EnhG1_E040.bed	0.00716983	5321
hyper_cancer_BRST	63	chromHMM_state8_EnhG2	178.608	2.23997	2152	1	3	3	3	2.33	4214	61044	267754	chromHMM_state8_EnhG2 Fetal_Stomach human	Fetal_Stomach	NA	human	GI_STOMACH	PrimaryTissue	8_EnhG2_E092.bed	2.4152e-177	7689
hyper_cancer_BRST	61	chromHMM_state8_EnhG2	121.983	2.18062	1543	2	5	5	5	4	3086	61653	268882	chromHMM_state8_EnhG2 Fetal_Muscle_Leg human	Fetal_Muscle_Leg	NA	human	MUSCLE_LEG	PrimaryTissue	8_EnhG2_E090.bed	5.09487e-121	6561
hyper_cancer_BRST	37	chromHMM_state8_EnhG2	115.157	1.7328	2719	3	18	1	18	7.33	6878	60477	265090	chromHMM_state8_EnhG2 Penis_Foreskin_Fibroblast_Primary_Cells_skin02 human	Penis_Foreskin_Fibroblast_Primary_Cells_skin02	NA	human	SKIN	PrimaryCulture	8_EnhG2_E056.bed	2.27511e-114	10110
hyper_cancer_BRST	36	chromHMM_state8_EnhG2	114.909	1.77383	2512	4	14	2	14	6.67	6202	60684	265766	chromHMM_state8_EnhG2 Penis_Foreskin_Fibroblast_Primary_Cells_skin01 human	Penis_Foreskin_Fibroblast_Primary_Cells_skin01	NA	human	SKIN	PrimaryCulture	8_EnhG2_E055.bed	3.0227e-114	11049
hyper_cancer_BRST	60	chromHMM_state8_EnhG2	83.5767	2.53721	776	5	1	13	13	6.33	1326	62420	270642	chromHMM_state8_EnhG2 Fetal_Muscle_Trunk human	Fetal_Muscle_Trunk	NA	human	MUSCLE	PrimaryTissue	8_EnhG2_E089.bed	5.19499e-83	2910
hyper_cancer_BRST	13	chromHMM_state8_EnhG2	70.7762	1.76643	1540	6	15	6	15	9	3792	61656	268176	chromHMM_state8_EnhG2 IMR90_Cell_Line human	IMR90_Cell_Line	NA	human	LUNG	CellLine	8_EnhG2_E017.bed	2.73449e-70	8475
hyper_cancer_BRST	80	chromHMM_state8_EnhG2	69.2744	2.02479	1027	7	7	8	8	7.33	2201	62169	269767	chromHMM_state8_EnhG2 Stomach_Smooth_Muscle human	Stomach_Smooth_Muscle	NA	human	GI_STOMACH	PrimaryTissue	8_EnhG2_E111.bed	7.4426e-69	5201
hyper_cancer_BRST	42	chromHMM_state8_EnhG2	63.5992	2.41986	640	8	2	20	20	10	1145	62556	270823	chromHMM_state8_EnhG2 Adipose_Nuclei human	Adipose_Nuclei	NA	human	FAT	PrimaryTissue	8_EnhG2_E063.bed	3.08285e-63	3787
hyper_cancer_BRST	82	chromHMM_state8_EnhG2	56.6453	1.90167	983	9	10	9	10	9.33	2241	62213	269727	chromHMM_state8_EnhG2 Spleen human	Spleen	NA	human	SPLEEN	PrimaryTissue	8_EnhG2_E113.bed	2.46448e-56	3804
hyper_cancer_BRST	58	chromHMM_state8_EnhG2	51.7824	1.58001	1662	10	32	4	32	15.3	4571	61534	267397	chromHMM_state8_EnhG2 Fetal_Intestine_Small human	Fetal_Intestine_Small	NA	human	GI_INTESTINE	PrimaryTissue	8_EnhG2_E085.bed	1.6176e-51	8859
hyper_cancer_BRST	56	chromHMM_state8_EnhG2	50.1646	1.73561	1141	11	16	7	16	11.3	2851	62055	269117	chromHMM_state8_EnhG2 Fetal_Adrenal_Gland human	Fetal_Adrenal_Gland	NA	human	ADRENAL	PrimaryTissue	8_EnhG2_E080.bed	6.09854e-50	7169
hyper_cancer_BRST	67	chromHMM_state8_EnhG2	49.9663	1.95028	807	12	9	12	12	11	1792	62389	270176	chromHMM_state8_EnhG2 Lung human	Lung	NA	human	LUNG	PrimaryTissue	8_EnhG2_E096.bed	8.82467e-50	4352
hyper_cancer_BRST	97	chromHMM_state8_EnhG2	48.6722	1.8194	954	13	13	10	13	12	2272	62242	269696	chromHMM_state8_EnhG2 NHLF_Lung_Fibroblasts human	NHLF_Lung_Fibroblasts	NA	human	LUNG	PrimaryCulture	8_EnhG2_E128.bed	1.60356e-48	4754
hyper_cancer_BRST	55	chromHMM_state8_EnhG2	34.7452	2.0339	498	14	6	32	32	17.3	1058	62698	270910	chromHMM_state8_EnhG2 Esophagus human	Esophagus	NA	human	GI_ESOPHAGUS	PrimaryTissue	8_EnhG2_E079.bed	1.2586e-34	2384
hyper_cancer_BRST	76	chromHMM_state8_EnhG2	26.99	1.71315	624	15	19	21	21	18.3	1574	62572	270394	chromHMM_state8_EnhG2 Right_Ventricle human	Right_Ventricle	NA	human	HEART	PrimaryTissue	8_EnhG2_E105.bed	6.68624e-27	2808
hyper_cancer_BRST	4	chromHMM_state8_EnhG2	24.8517	1.68525	605	16	21	22	22	19.7	1551	62591	270417	chromHMM_state8_EnhG2 H1_Derived_Mesenchymal_Stem_Cells human	H1_Derived_Mesenchymal_Stem_Cells	NA	human	ESC_DERIVED	ESCDerived	8_EnhG2_E006.bed	8.61873e-25	3718
hyper_cancer_BRST	39	chromHMM_state8_EnhG2	22.0021	1.58198	673	17	31	18	31	22	1838	62523	270130	chromHMM_state8_EnhG2 Penis_Foreskin_Melanocyte_Primary_Cells_skin01 human	Penis_Foreskin_Melanocyte_Primary_Cells_skin01	NA	human	SKIN	PrimaryCulture	8_EnhG2_E059.bed	5.73666e-22	3623
hyper_cancer_BRST	89	chromHMM_state8_EnhG2	21.2349	1.67811	520	18	22	30	30	23.3	1338	62676	270630	chromHMM_state8_EnhG2 HSMM_Skeletal_Muscle_Myoblasts human	HSMM_Skeletal_Muscle_Myoblasts	NA	human	MUSCLE	PrimaryCulture	8_EnhG2_E120.bed	3.16999e-21	5888
hyper_cancer_BRST	98	chromHMM_state8_EnhG2	20.6226	1.54954	684	19	34	17	34	23.3	1907	62512	270061	chromHMM_state8_EnhG2 Osteoblasts human	Osteoblasts	NA	human	BONE	PrimaryCulture	8_EnhG2_E129.bed	1.22996e-20	6907
hyper_cancer_BRST	66	chromHMM_state8_EnhG2	20.2447	1.73358	443	20	17	36	36	24.3	1103	62753	270865	chromHMM_state8_EnhG2 Left_Ventricle human	Left_Ventricle	NA	human	HEART	PrimaryTissue	8_EnhG2_E095.bed	2.78938e-20	4007
hyper_cancer_BRST	38	chromHMM_state8_EnhG2	19.8825	1.50032	758	21	36	14	36	23.7	2183	62438	269785	chromHMM_state8_EnhG2 Penis_Foreskin_Keratinocyte_Primary_Cells_skin03 human	Penis_Foreskin_Keratinocyte_Primary_Cells_skin03	NA	human	SKIN	PrimaryCulture	8_EnhG2_E058.bed	6.11608e-20	5043
hyper_cancer_BRST	78	chromHMM_state8_EnhG2	18.7531	1.59853	545	22	30	25	30	25.7	1472	62651	270496	chromHMM_state8_EnhG2 Skeletal_Muscle_Female human	Skeletal_Muscle_Female	NA	human	MUSCLE	PrimaryTissue	8_EnhG2_E108.bed	7.86447e-19	3713
hyper_cancer_BRST	40	chromHMM_state8_EnhG2	18.0871	1.48875	710	23	39	15	39	25.7	2060	62486	269908	chromHMM_state8_EnhG2 Penis_Foreskin_Melanocyte_Primary_Cells_skin03 human	Penis_Foreskin_Melanocyte_Primary_Cells_skin03	NA	human	SKIN	PrimaryCulture	8_EnhG2_E061.bed	3.48632e-18	4768
hyper_cancer_BRST	53	chromHMM_state8_EnhG2	18.031	1.85446	319	24	12	52	52	29.3	742	62877	271226	chromHMM_state8_EnhG2 Colon_Smooth_Muscle human	Colon_Smooth_Muscle	NA	human	GI_COLON	PrimaryTissue	8_EnhG2_E076.bed	3.80223e-18	1965
hyper_cancer_BRST	50	chromHMM_state8_EnhG2	17.6904	1.70818	403	25	20	41	41	28.7	1018	62793	270950	chromHMM_state8_EnhG2 Brain_Mid_Frontal_Lobe human	Brain_Mid_Frontal_Lobe	NA	human	BRAIN	PrimaryTissue	8_EnhG2_E073.bed	7.99563e-18	2871
hyper_cancer_BRST	74	chromHMM_state8_EnhG2	17.6511	1.98454	260	26	8	62	62	32	565	62936	271403	chromHMM_state8_EnhG2 Rectal_Smooth_Muscle human	Rectal_Smooth_Muscle	NA	human	GI_RECTUM	PrimaryTissue	8_EnhG2_E103.bed	8.41709e-18	1692
hyper_cancer_BRST	48	chromHMM_state8_EnhG2	15.6938	1.5294	540	27	35	26	35	29.3	1524	62656	270444	chromHMM_state8_EnhG2 Brain_Hippocampus_Middle human	Brain_Hippocampus_Middle	NA	human	BRAIN	PrimaryTissue	8_EnhG2_E071.bed	7.34539e-16	4101
hyper_cancer_BRST	46	chromHMM_state8_EnhG2	14.9775	1.61685	410	28	28	39	39	31.7	1094	62786	270874	chromHMM_state8_EnhG2 Brain_Anterior_Caudate human	Brain_Anterior_Caudate	NA	human	BRAIN	PrimaryTissue	8_EnhG2_E068.bed	3.68627e-15	3631
hyper_cancer_BRST	9	chromHMM_state8_EnhG2	14.7544	1.62595	395	29	27	42	42	32.7	1048	62801	270920	chromHMM_state8_EnhG2 hESC_Derived_CD56+_Mesoderm_Cultured_Cells human	hESC_Derived_CD56+_Mesoderm_Cultured_Cells	NA	human	ESC_DERIVED	ESCDerived	8_EnhG2_E013.bed	5.94863e-15	3256
hyper_cancer_BRST	54	chromHMM_state8_EnhG2	13.5689	1.87816	227	30	11	66	66	35.7	521	62969	271447	chromHMM_state8_EnhG2 Duodenum_Smooth_Muscle human	Duodenum_Smooth_Muscle	NA	human	GI_DUODENUM	PrimaryTissue	8_EnhG2_E078.bed	8.81477e-14	1674
hyper_cancer_BRST	68	chromHMM_state8_EnhG2	13.2258	2.22259	147	31	4	76	76	37	285	63049	271683	chromHMM_state8_EnhG2 Ovary human	Ovary	NA	human	OVARY	PrimaryTissue	8_EnhG2_E097.bed	1.82562e-13	827
hyper_cancer_BRST	3	chromHMM_state8_EnhG2	13.2247	1.45574	564	32	43	24	43	33	1672	62632	270296	chromHMM_state8_EnhG2 H1_BMP4_Derived_Trophoblast_Cultured_Cells human	H1_BMP4_Derived_Trophoblast_Cultured_Cells	NA	human	ESC_DERIVED	ESCDerived	8_EnhG2_E005.bed	1.82562e-13	3470
hyper_cancer_BRST	52	chromHMM_state8_EnhG2	13.1657	1.63516	342	33	26	48	48	35.7	902	62854	271066	chromHMM_state8_EnhG2 Colonic_Mucosa human	Colonic_Mucosa	NA	human	GI_COLON	PrimaryTissue	8_EnhG2_E075.bed	2.02752e-13	1597
hyper_cancer_BRST	95	chromHMM_state8_EnhG2	12.6152	1.61249	344	34	29	47	47	36.7	920	62852	271048	chromHMM_state8_EnhG2 NHDF-Ad_Adult_Dermal_Fibroblasts human	NHDF-Ad_Adult_Dermal_Fibroblasts	NA	human	SKIN	PrimaryCulture	8_EnhG2_E126.bed	6.99105e-13	3603
hyper_cancer_BRST	34	chromHMM_state8_EnhG2	12.4244	1.42034	598	35	47	23	47	35	1817	62598	270151	chromHMM_state8_EnhG2 Chondrocytes_from_Bone_Marrow_Derived_Mesenchymal_Stem_Cel	Chondrocytes_from_Bone_Marrow_Derived_Mesenchymal_Stem_Cell_Cultured_Cells	NA	human	STROMAL_CONNECTIVE	PrimaryCulture	8_EnhG2_E049.bed	1.05388e-12	6511
hyper_cancer_BRST	18	chromHMM_state8_EnhG2	11.8813	1.47088	477	36	42	35	42	37.7	1399	62719	270569	chromHMM_state8_EnhG2 Bone_Marrow_Derived_Mesenchymal_Stem_Cell_Cultured_Cells h	Bone_Marrow_Derived_Mesenchymal_Stem_Cell_Cultured_Cells	NA	human	STROMAL_CONNECTIVE	PrimaryCulture	8_EnhG2_E026.bed	3.57782e-12	4976
hyper_cancer_BRST	17	chromHMM_state8_EnhG2	9.90106	1.28092	902	37	57	11	57	35	3040	62294	268928	chromHMM_state8_EnhG2 iPS_DF_19.11_Cell_Line human	iPS_DF_19.11_Cell_Line	NA	human	IPSC	PrimaryCulture	8_EnhG2_E022.bed	3.32635e-10	3617
hyper_cancer_BRST	57	chromHMM_state8_EnhG2	9.81201	1.40596	487	38	48	33	48	39.7	1494	62709	270474	chromHMM_state8_EnhG2 Fetal_Intestine_Large human	Fetal_Intestine_Large	NA	human	GI_INTESTINE	PrimaryTissue	8_EnhG2_E084.bed	3.9759e-10	4460
hyper_cancer_BRST	47	chromHMM_state8_EnhG2	9.53954	1.48572	357	39	40	46	46	41.7	1036	62839	270932	chromHMM_state8_EnhG2 Brain_Cingulate_Gyrus human	Brain_Cingulate_Gyrus	NA	human	BRAIN	PrimaryTissue	8_EnhG2_E069.bed	7.25468e-10	3237
hyper_cancer_BRST	96	chromHMM_state8_EnhG2	8.58356	1.30377	673	40	56	18	56	38	2227	62523	269741	chromHMM_state8_EnhG2 NHEK-Epidermal_Keratinocytes human	NHEK-Epidermal_Keratinocytes	NA	human	SKIN	PrimaryCulture	8_EnhG2_E127.bed	6.39154e-09	6759
hyper_cancer_BRST	91	chromHMM_state8_EnhG2	8.27596	1.49163	299	41	38	55	55	44.7	864	62897	271104	chromHMM_state8_EnhG2 HUVEC_Umbilical_Vein_Endothelial_Cells human	HUVEC_Umbilical_Vein_Endothelial_Cells	NA	human	VASCULAR	PrimaryCulture	8_EnhG2_E122.bed	1.26614e-08	3124
hyper_cancer_BRST	77	chromHMM_state8_EnhG2	8.07094	1.44993	333	42	44	50	50	45.3	990	62863	270978	chromHMM_state8_EnhG2 Sigmoid_Colon human	Sigmoid_Colon	NA	human	GI_COLON	PrimaryTissue	8_EnhG2_E106.bed	1.9817e-08	2553
hyper_cancer_BRST	45	chromHMM_state8_EnhG2	7.52054	1.64043	182	43	23	70	70	45.3	478	63014	271490	chromHMM_state8_EnhG2 Brain_Angular_Gyrus human	Brain_Angular_Gyrus	NA	human	BRAIN	PrimaryTissue	8_EnhG2_E067.bed	6.87418e-08	2115
hyper_cancer_BRST	7	chromHMM_state8_EnhG2	7.33026	1.63992	177	44	24	71	71	46.3	465	63019	271503	chromHMM_state8_EnhG2 hESC_Derived_CD184+_Endoderm_Cultured_Cells human	hESC_Derived_CD184+_Endoderm_Cultured_Cells	NA	human	ESC_DERIVED	ESCDerived	8_EnhG2_E011.bed	1.04116e-07	1519
hyper_cancer_BRST	49	chromHMM_state8_EnhG2	6.98727	1.37672	374	45	49	44	49	46	1171	62822	270797	chromHMM_state8_EnhG2 Brain_Inferior_Temporal_Lobe human	Brain_Inferior_Temporal_Lobe	NA	human	BRAIN	PrimaryTissue	8_EnhG2_E072.bed	2.24255e-07	3899
hyper_cancer_BRST	90	chromHMM_state8_EnhG2	6.27697	1.49646	215	46	37	68	68	50.3	619	62981	271349	chromHMM_state8_EnhG2 HSMMtube_Skeletal_Muscle_Myotubes_Derived_from_HSMM human	HSMMtube_Skeletal_Muscle_Myotubes_Derived_from_HSMM	NA	human	MUSCLE	PrimaryCulture	8_EnhG2_E121.bed	1.12589e-06	3020
hyper_cancer_BRST	65	chromHMM_state8_EnhG2	6.1849	1.55929	177	47	33	71	71	50.3	489	63019	271479	chromHMM_state8_EnhG2 Gastric human	Gastric	NA	human	GI_STOMACH	PrimaryTissue	8_EnhG2_E094.bed	1.36217e-06	1134
hyper_cancer_BRST	62	chromHMM_state8_EnhG2	5.44853	1.27013	485	48	59	34	59	47	1646	62711	270322	chromHMM_state8_EnhG2 Fetal_Placenta human	Fetal_Placenta	NA	human	PLACENTA	PrimaryTissue	8_EnhG2_E091.bed	7.26867e-06	3342
hyper_cancer_BRST	72	chromHMM_state8_EnhG2	5.0907	1.32401	330	49	53	51	53	51	1074	62866	270894	chromHMM_state8_EnhG2 Rectal_Mucosa.Donor_29 human	Rectal_Mucosa.Donor_29	NA	human	GI_RECTUM	PrimaryTissue	8_EnhG2_E101.bed	1.62305e-05	2793
hyper_cancer_BRST	94	chromHMM_state8_EnhG2	4.83299	1.3397	287	50	52	59	59	53.7	923	62909	271045	chromHMM_state8_EnhG2 NH-A_Astrocytes human	NH-A_Astrocytes	NA	human	BRAIN	PrimaryCulture	8_EnhG2_E125.bed	2.87913e-05	2938
hyper_cancer_BRST	81	chromHMM_state8_EnhG2	4.65546	1.3117	316	51	54	53	54	52.7	1038	62880	270930	chromHMM_state8_EnhG2 Thymus human	Thymus	NA	human	THYMUS	PrimaryTissue	8_EnhG2_E112.bed	4.24816e-05	2508
hyper_cancer_BRST	43	chromHMM_state8_EnhG2	4.05796	1.63772	89	52	25	83	83	53.3	234	63107	271734	chromHMM_state8_EnhG2 Aorta human	Aorta	NA	human	VASCULAR	PrimaryTissue	8_EnhG2_E065.bed	0.000164917	1211
hyper_cancer_BRST	44	chromHMM_state8_EnhG2	3.93317	1.25549	359	53	60	45	60	52.7	1232	62837	270736	chromHMM_state8_EnhG2 Adult_Liver human	Adult_Liver	NA	human	LIVER	PrimaryTissue	8_EnhG2_E066.bed	0.000215664	3743
hyper_cancer_BRST	51	chromHMM_state8_EnhG2	3.91973	1.30951	259	54	55	63	63	57.3	852	62937	271116	chromHMM_state8_EnhG2 Brain_Substantia_Nigra human	Brain_Substantia_Nigra	NA	human	BRAIN	PrimaryTissue	8_EnhG2_E074.bed	0.000218327	2777
hyper_cancer_BRST	35	chromHMM_state8_EnhG2	3.64519	1.27507	288	55	58	58	58	57	973	62908	270995	chromHMM_state8_EnhG2 Mobilized_CD34_Primary_Cells_Female human	Mobilized_CD34_Primary_Cells_Female	NA	human	BLOOD	PrimaryCell	8_EnhG2_E050.bed	0.000403338	2749
hyper_cancer_BRST	69	chromHMM_state8_EnhG2	3.19951	1.43128	118	56	46	79	79	60.3	355	63078	271613	chromHMM_state8_EnhG2 Pancreas human	Pancreas	NA	human	PANCREAS	PrimaryTissue	8_EnhG2_E098.bed	0.00110543	623
hyper_cancer_BRST	64	chromHMM_state8_EnhG2	2.41731	1.1423	534	57	63	28	63	49.3	2014	62662	269954	chromHMM_state8_EnhG2 Fetal_Thymus human	Fetal_Thymus	NA	human	THYMUS	PrimaryTissue	8_EnhG2_E093.bed	0.00657717	4323
hyper_cancer_BRST	73	chromHMM_state8_EnhG2	1.94443	1.18908	235	58	62	65	65	61.7	851	62961	271117	chromHMM_state8_EnhG2 Rectal_Mucosa.Donor_31 human	Rectal_Mucosa.Donor_31	NA	human	GI_RECTUM	PrimaryTissue	8_EnhG2_E102.bed	0.0192028	2194
hyper_cancer_BRST	83	chromHMM_state8_EnhG2	1.64862	1.10465	535	59	67	27	67	51	2086	62661	269882	chromHMM_state8_EnhG2 A549_EtOH_0.02pct_Lung_Carcinoma human	A549_EtOH_0.02pct_Lung_Carcinoma	NA	human	LUNG	CellLine	8_EnhG2_E114.bed	0.037304	6528
hyper_cancer_BRST	88	chromHMM_state8_EnhG2	1.1931	1.12555	223	60	64	67	67	63.7	853	62973	271115	chromHMM_state8_EnhG2 HMEC_Mammary_Epithelial human	HMEC_Mammary_Epithelial	NA	human	BREAST	PrimaryCulture	8_EnhG2_E119.bed	0.104656	2789
hyper_cancer_BRST	71	chromHMM_state8_EnhG2	1.18613	1.43471	28	61	45	90	90	65.3	84	63168	271884	chromHMM_state8_EnhG2 Psoas_Muscle human	Psoas_Muscle	NA	human	MUSCLE	PrimaryTissue	8_EnhG2_E100.bed	0.104656	334
hyper_cancer_BRST	79	chromHMM_state8_EnhG2	1.11769	1.47951	22	62	41	93	93	65.3	64	63174	271904	chromHMM_state8_EnhG2 Small_Intestine human	Small_Intestine	NA	human	GI_INTESTINE	PrimaryTissue	8_EnhG2_E109.bed	0.120544	251
hyper_cancer_BRST	86	chromHMM_state8_EnhG2	1.06155	1.10528	248	63	66	64	66	64.3	966	62948	271002	chromHMM_state8_EnhG2 HeLa-S3_Cervical_Carcinoma human	HeLa-S3_Cervical_Carcinoma	NA	human	CERVIX	CellLine	8_EnhG2_E117.bed	0.134759	2783
hyper_cancer_BRST	5	chromHMM_state8_EnhG2	1.05549	1.37163	29	64	50	89	89	67.7	91	63167	271877	chromHMM_state8_EnhG2 H1_Derived_Neuronal_Progenitor_Cultured_Cells human	H1_Derived_Neuronal_Progenitor_Cultured_Cells	NA	human	ESC_DERIVED	ESCDerived	8_EnhG2_E007.bed	0.134759	209
hyper_cancer_BRST	70	chromHMM_state8_EnhG2	0.950537	1.36203	25	65	51	92	92	69.3	79	63171	271889	chromHMM_state8_EnhG2 Placenta_Amnion human	Placenta_Amnion	NA	human	PLACENTA	PrimaryTissue	8_EnhG2_E099.bed	0.168957	179
hyper_cancer_BRST	11	chromHMM_state8_EnhG2	0.94177	1.12538	143	66	65	77	77	69.3	547	63053	271421	chromHMM_state8_EnhG2 HUES6_Cell_Line human	HUES6_Cell_Line	NA	human	ESC	PrimaryCulture	8_EnhG2_E015.bed	0.16979	1665
hyper_cancer_BRST	10	chromHMM_state8_EnhG2	0.840897	1.09801	176	67	68	73	73	69.3	690	63020	271278	chromHMM_state8_EnhG2 HUES48_Cell_Line human	HUES48_Cell_Line	NA	human	ESC	PrimaryCulture	8_EnhG2_E014.bed	0.210986	1964
hyper_cancer_BRST	87	chromHMM_state8_EnhG2	0.675472	1.05566	296	68	69	56	69	64.3	1207	62900	270761	chromHMM_state8_EnhG2 HepG2_Hepatocellular_Carcinoma human	HepG2_Hepatocellular_Carcinoma	NA	human	LIVER	CellLine	8_EnhG2_E118.bed	0.30426	4128
hyper_cancer_BRST	93	chromHMM_state8_EnhG2	0.541737	1.0337	390	69	70	43	70	60.7	1624	62806	270344	chromHMM_state8_EnhG2 Monocytes-CD14+_RO01746 human	Monocytes-CD14+_RO01746	NA	human	BLOOD	PrimaryCell	8_EnhG2_E124.bed	0.407981	6272
hyper_cancer_BRST	31	chromHMM_state8_EnhG2	0.393416	1.01456	417	70	73	38	73	60.3	1769	62779	270199	chromHMM_state8_EnhG2 CD56_Primary_Cells human	CD56_Primary_Cells	NA	human	BLOOD	PrimaryCell	8_EnhG2_E046.bed	0.565864	4237
hyper_cancer_BRST	19	chromHMM_state8_EnhG2	0.374127	1.01506	275	71	72	61	72	68	1166	62921	270802	chromHMM_state8_EnhG2 CD14_Primary_Cells human	CD14_Primary_Cells	NA	human	BLOOD	PrimaryCell	8_EnhG2_E029.bed	0.583231	2671
hyper_cancer_BRST	59	chromHMM_state8_EnhG2	0.353465	1.19541	5	72	61	97	97	76.7	18	63191	271950	chromHMM_state8_EnhG2 Pancreatic_Islets human	Pancreatic_Islets	NA	human	PANCREAS	PrimaryTissue	8_EnhG2_E087.bed	0.603099	72
hyper_cancer_BRST	26	chromHMM_state8_EnhG2	0.347515	1.00712	534	73	74	28	74	58.3	2282	62662	269686	chromHMM_state8_EnhG2 CD4+_CD25-_IL17-_PMA-Ionomycin_stimulated_MACS_purified_Th	CD4+_CD25-_IL17-_PMA-Ionomycin_stimulated_MACS_purified_Th_Primary_Cells	NA	human	BLOOD	PrimaryCell	8_EnhG2_E041.bed	0.603099	7046
hyper_cancer_BRST	1	chromHMM_state8_EnhG2	0.339411	1.01589	110	74	71	81	81	75.3	466	63086	271502	chromHMM_state8_EnhG2 H1_Cell_Line human	H1_Cell_Line	NA	human	ESC	PrimaryCulture	8_EnhG2_E003.bed	0.606154	1046
hyper_cancer_BRST	12	chromHMM_state8_EnhG2	0.312254	1.00661	138	75	75	78	78	76	590	63058	271378	chromHMM_state8_EnhG2 HUES64_Cell_Line human	HUES64_Cell_Line	NA	human	ESC	PrimaryCulture	8_EnhG2_E016.bed	0.636664	1635
hyper_cancer_BRST	75	chromHMM_state8_EnhG2	0.269657	0.994896	172	76	76	74	76	75.3	744	63024	271224	chromHMM_state8_EnhG2 Right_Atrium human	Right_Atrium	NA	human	HEART	PrimaryTissue	8_EnhG2_E104.bed	0.693036	679
hyper_cancer_BRST	14	chromHMM_state8_EnhG2	0.176261	0.949685	64	77	77	84	84	79.3	290	63132	271678	chromHMM_state8_EnhG2 iPS-18_Cell_Line human	iPS-18_Cell_Line	NA	human	IPSC	PrimaryCulture	8_EnhG2_E019.bed	0.848152	809
hyper_cancer_BRST	8	chromHMM_state8_EnhG2	0.159781	0.905993	20	78	79	94	94	83.7	95	63176	271873	chromHMM_state8_EnhG2 hESC_Derived_CD56+_Ectoderm_Cultured_Cells human	hESC_Derived_CD56+_Ectoderm_Cultured_Cells	NA	human	ESC_DERIVED	ESCDerived	8_EnhG2_E012.bed	0.869661	190
hyper_cancer_BRST	16	chromHMM_state8_EnhG2	0.0576042	0.662059	6	79	90	96	96	88.3	39	63190	271929	chromHMM_state8_EnhG2 iPS_DF_6.9_Cell_Line human	iPS_DF_6.9_Cell_Line	NA	human	IPSC	PrimaryCulture	8_EnhG2_E021.bed	1	160
hyper_cancer_BRST	6	chromHMM_state8_EnhG2	0.0563469	0.762028	17	80	89	95	95	88	96	63179	271872	chromHMM_state8_EnhG2 H9_Cell_Line human	H9_Cell_Line	NA	human	ESC	PrimaryCulture	8_EnhG2_E008.bed	1	386
hyper_cancer_BRST	28	chromHMM_state8_EnhG2	0.0290827	0.888244	185	81	80	69	81	76.7	896	63011	271072	chromHMM_state8_EnhG2 CD4+_CD25-_Th_Primary_Cells human	CD4+_CD25-_Th_Primary_Cells	NA	human	BLOOD	PrimaryCell	8_EnhG2_E043.bed	1	2107
hyper_cancer_BRST	15	chromHMM_state8_EnhG2	0.0186855	0.840207	108	82	85	82	85	83	553	63088	271415	chromHMM_state8_EnhG2 iPS-20b_Cell_Line human	iPS-20b_Cell_Line	NA	human	IPSC	PrimaryCulture	8_EnhG2_E020.bed	1	1514
hyper_cancer_BRST	92	chromHMM_state8_EnhG2	0.0157757	0.909815	425	83	78	37	83	66	2009	62771	269959	chromHMM_state8_EnhG2 K562_Leukemia human	K562_Leukemia	NA	human	BLOOD	PrimaryCulture	8_EnhG2_E123.bed	1	5926
hyper_cancer_BRST	29	chromHMM_state8_EnhG2	0.00677723	0.87525	301	84	81	54	84	73	1479	62895	270489	chromHMM_state8_EnhG2 CD4+_CD25+_CD127-_Treg_Primary_Cells human	CD4+_CD25+_CD127-_Treg_Primary_Cells	NA	human	BLOOD	PrimaryCell	8_EnhG2_E044.bed	1	3539
hyper_cancer_BRST	30	chromHMM_state8_EnhG2	0.00364734	0.789211	111	85	88	80	88	84.3	605	63085	271363	chromHMM_state8_EnhG2 CD4+_CD25int_CD127+_Tmem_Primary_Cells human	CD4+_CD25int_CD127+_Tmem_Primary_Cells	NA	human	BLOOD	PrimaryCell	8_EnhG2_E045.bed	1	1564
hyper_cancer_BRST	41	chromHMM_state8_EnhG2	0.00310255	0.810833	151	86	86	75	86	82.3	801	63045	271167	chromHMM_state8_EnhG2 Peripheral_Blood_Mononuclear_Primary_Cells human	Peripheral_Blood_Mononuclear_Primary_Cells	NA	human	BLOOD	PrimaryCell	8_EnhG2_E062.bed	1	1441
hyper_cancer_BRST	85	chromHMM_state8_EnhG2	0.00236327	0.861524	335	87	83	49	87	73	1672	62861	270296	chromHMM_state8_EnhG2 GM12878_Lymphoblastoid human	GM12878_Lymphoblastoid	NA	human	BLOOD	PrimaryCulture	8_EnhG2_E116.bed	1	6903
hyper_cancer_BRST	21	chromHMM_state8_EnhG2	0.00223664	0.872301	408	88	82	40	88	70	2011	62788	269957	chromHMM_state8_EnhG2 CD3_Primary_Cells_Peripheral_UW human	CD3_Primary_Cells_Peripheral_UW	NA	human	BLOOD	PrimaryCell	8_EnhG2_E034.bed	1	4339
hyper_cancer_BRST	32	chromHMM_state8_EnhG2	0.000588212	0.572219	27	89	94	91	94	91.3	203	63169	271765	chromHMM_state8_EnhG2 CD8_Naive_Primary_Cells human	CD8_Naive_Primary_Cells	NA	human	BLOOD	PrimaryCell	8_EnhG2_E047.bed	1	701
hyper_cancer_BRST	25	chromHMM_state8_EnhG2	0.000278226	0.618553	44	90	92	87	92	89.7	306	63152	271662	chromHMM_state8_EnhG2 CD4+_CD25-_CD45RO+_Memory_Primary_Cells human	CD4+_CD25-_CD45RO+_Memory_Primary_Cells	NA	human	BLOOD	PrimaryCell	8_EnhG2_E040.bed	1	1073
hyper_cancer_BRST	20	chromHMM_state8_EnhG2	0.000107134	0.801148	276	91	87	60	91	79.3	1481	62920	270487	chromHMM_state8_EnhG2 CD19_Primary_Cells_Peripheral_UW human	CD19_Primary_Cells_Peripheral_UW	NA	human	BLOOD	PrimaryCell	8_EnhG2_E032.bed	1	3649
hyper_cancer_BRST	84	chromHMM_state8_EnhG2	9.31173e-06	0.846939	703	92	84	16	92	64	3565	62493	268403	chromHMM_state8_EnhG2 Dnd41_TCell_Leukemia human	Dnd41_TCell_Leukemia	NA	human	BLOOD	CellLine	8_EnhG2_E115.bed	1	6559
hyper_cancer_BRST	22	chromHMM_state8_EnhG2	3.91768e-06	0.584732	62	93	93	85	93	90.3	456	63134	271512	chromHMM_state8_EnhG2 CD4_Memory_Primary_Cells human	CD4_Memory_Primary_Cells	NA	human	BLOOD	PrimaryCell	8_EnhG2_E037.bed	1	1146
hyper_cancer_BRST	23	chromHMM_state8_EnhG2	9.33965e-09	0.479904	50	94	96	86	96	92	448	63146	271520	chromHMM_state8_EnhG2 CD4_Naive_Primary_Cells human	CD4_Naive_Primary_Cells	NA	human	BLOOD	PrimaryCell	8_EnhG2_E038.bed	1	856
hyper_cancer_BRST	33	chromHMM_state8_EnhG2	1.57455e-10	0.384722	34	95	97	88	97	93.3	380	63162	271588	chromHMM_state8_EnhG2 CD8_Memory_Primary_Cells human	CD8_Memory_Primary_Cells	NA	human	BLOOD	PrimaryCell	8_EnhG2_E048.bed	1	803
hyper_cancer_BRST	24	chromHMM_state8_EnhG2	1.3597e-14	0.641247	294	96	91	57	96	81.3	1968	62902	270000	chromHMM_state8_EnhG2 CD4+_CD25-_CD45RA+_Naive_Primary_Cells human	CD4+_CD25-_CD45RA+_Naive_Primary_Cells	NA	human	BLOOD	PrimaryCell	8_EnhG2_E039.bed	1	2989
hyper_cancer_BRST	27	chromHMM_state8_EnhG2	0	0.492343	508	97	95	31	97	74.3	4404	62688	267564	chromHMM_state8_EnhG2 CD4+_CD25-_IL17+_PMA-Ionomcyin_stimulated_Th17_Primary_Cel	CD4+_CD25-_IL17+_PMA-Ionomcyin_stimulated_Th17_Primary_Cells	NA	human	BLOOD	PrimaryCell	8_EnhG2_E042.bed	1	3662
hyper_cancer_BRST	2	chromHMM_state8_EnhG2	0	0	0	97	98	98	98	97.7	11	63196	271957	chromHMM_state8_EnhG2 H1_BMP4_Derived_Mesendoderm_Cultured_Cells human	H1_BMP4_Derived_Mesendoderm_Cultured_Cells	NA	human	ESC_DERIVED	ESCDerived	8_EnhG2_E004.bed	1	41
hyper_cancer_BRST	61	chromHMM_state9_EnhA1	Inf	2.20964	4565	1	5	1	5	2.33	9257	58631	262711	chromHMM_state9_EnhA1 Fetal_Muscle_Leg human	Fetal_Muscle_Leg	NA	human	MUSCLE_LEG	PrimaryTissue	9_EnhA1_E090.bed	0	44075
hyper_cancer_BRST	75	chromHMM_state9_EnhA1	292.574	2.34818	3242	2	3	8	8	4.33	6122	59954	265846	chromHMM_state9_EnhA1 Right_Atrium human	Right_Atrium	NA	human	HEART	PrimaryTissue	9_EnhA1_E104.bed	4.97184e-292	35739
hyper_cancer_BRST	60	chromHMM_state9_EnhA1	273.287	2.70872	2324	3	1	29	29	11	3780	60872	268188	chromHMM_state9_EnhA1 Fetal_Muscle_Trunk human	Fetal_Muscle_Trunk	NA	human	MUSCLE	PrimaryTissue	9_EnhA1_E089.bed	6.42084e-273	17431
hyper_cancer_BRST	63	chromHMM_state9_EnhA1	260.195	2.06201	3847	4	11	4	11	6.33	8289	59349	263679	chromHMM_state9_EnhA1 Fetal_Stomach human	Fetal_Stomach	NA	human	GI_STOMACH	PrimaryTissue	9_EnhA1_E092.bed	5.95371e-260	35079
hyper_cancer_BRST	68	chromHMM_state9_EnhA1	259.189	2.44754	2637	5	2	17	17	8	4754	60559	267214	chromHMM_state9_EnhA1 Ovary human	Ovary	NA	human	OVARY	PrimaryTissue	9_EnhA1_E097.bed	4.82315e-259	26440
hyper_cancer_BRST	82	chromHMM_state9_EnhA1	256.341	1.93453	4485	6	21	2	21	9.67	10332	58711	261636	chromHMM_state9_EnhA1 Spleen human	Spleen	NA	human	SPLEEN	PrimaryTissue	9_EnhA1_E113.bed	2.83775e-256	26175
hyper_cancer_BRST	66	chromHMM_state9_EnhA1	253.131	2.09112	3611	7	9	5	9	7	7660	59585	264308	chromHMM_state9_EnhA1 Left_Ventricle human	Left_Ventricle	NA	human	HEART	PrimaryTissue	9_EnhA1_E095.bed	3.94423e-253	40710
hyper_cancer_BRST	67	chromHMM_state9_EnhA1	242.829	2.00443	3848	8	16	3	16	9	8522	59348	263446	chromHMM_state9_EnhA1 Lung human	Lung	NA	human	LUNG	PrimaryTissue	9_EnhA1_E096.bed	6.91198e-243	31058
hyper_cancer_BRST	42	chromHMM_state9_EnhA1	218.35	2.23966	2647	9	4	15	15	9.33	5207	60549	266761	chromHMM_state9_EnhA1 Adipose_Nuclei human	Adipose_Nuclei	NA	human	FAT	PrimaryTissue	9_EnhA1_E063.bed	1.84955e-218	40559
hyper_cancer_BRST	95	chromHMM_state9_EnhA1	193.428	2.03139	2934	10	14	12	14	12	6366	60262	265602	chromHMM_state9_EnhA1 NHDF-Ad_Adult_Dermal_Fibroblasts human	NHDF-Ad_Adult_Dermal_Fibroblasts	NA	human	SKIN	PrimaryCulture	9_EnhA1_E126.bed	1.39295e-193	43483
hyper_cancer_BRST	74	chromHMM_state9_EnhA1	176.892	2.17893	2264	11	6	33	33	16.7	4560	60932	267408	chromHMM_state9_EnhA1 Rectal_Smooth_Muscle human	Rectal_Smooth_Muscle	NA	human	GI_RECTUM	PrimaryTissue	9_EnhA1_E103.bed	4.34468e-177	29459
hyper_cancer_BRST	50	chromHMM_state9_EnhA1	167.069	2.04018	2494	12	13	23	23	16	5369	60702	266599	chromHMM_state9_EnhA1 Brain_Mid_Frontal_Lobe human	Brain_Mid_Frontal_Lobe	NA	human	BRAIN	PrimaryTissue	9_EnhA1_E073.bed	2.65403e-167	29753
hyper_cancer_BRST	78	chromHMM_state9_EnhA1	159.584	1.99931	2504	13	17	21	21	17	5499	60692	266469	chromHMM_state9_EnhA1 Skeletal_Muscle_Female human	Skeletal_Muscle_Female	NA	human	MUSCLE	PrimaryTissue	9_EnhA1_E108.bed	7.48241e-160	39918
hyper_cancer_BRST	97	chromHMM_state9_EnhA1	158.106	1.96618	2591	14	19	18	19	17	5788	60605	266180	chromHMM_state9_EnhA1 NHLF_Lung_Fibroblasts human	NHLF_Lung_Fibroblasts	NA	human	LUNG	PrimaryCulture	9_EnhA1_E128.bed	2.08974e-158	34443
hyper_cancer_BRST	56	chromHMM_state9_EnhA1	155.959	1.80177	3287	15	28	6	28	16.3	8037	59909	263931	chromHMM_state9_EnhA1 Fetal_Adrenal_Gland human	Fetal_Adrenal_Gland	NA	human	ADRENAL	PrimaryTissue	9_EnhA1_E080.bed	2.73621e-156	49996
hyper_cancer_BRST	76	chromHMM_state9_EnhA1	144.687	1.91597	2535	16	23	20	23	19.7	5805	60661	266163	chromHMM_state9_EnhA1 Right_Ventricle human	Right_Ventricle	NA	human	HEART	PrimaryTissue	9_EnhA1_E105.bed	4.7947e-145	24491
hyper_cancer_BRST	53	chromHMM_state9_EnhA1	142.088	2.02875	2140	17	15	36	36	22.7	4619	61056	267349	chromHMM_state9_EnhA1 Colon_Smooth_Muscle human	Colon_Smooth_Muscle	NA	human	GI_COLON	PrimaryTissue	9_EnhA1_E076.bed	1.79172e-142	29348
hyper_cancer_BRST	90	chromHMM_state9_EnhA1	140.598	1.76911	3127	18	31	11	31	20	7774	60069	264194	chromHMM_state9_EnhA1 HSMMtube_Skeletal_Muscle_Myotubes_Derived_from_HSMM human	HSMMtube_Skeletal_Muscle_Myotubes_Derived_from_HSMM	NA	human	MUSCLE	PrimaryCulture	9_EnhA1_E121.bed	5.22662e-141	51245
hyper_cancer_BRST	40	chromHMM_state9_EnhA1	133.954	1.98216	2137	19	18	37	37	24.7	4719	61059	267249	chromHMM_state9_EnhA1 Penis_Foreskin_Melanocyte_Primary_Cells_skin03 human	Penis_Foreskin_Melanocyte_Primary_Cells_skin03	NA	human	SKIN	PrimaryCulture	9_EnhA1_E061.bed	2.18241e-134	34799
hyper_cancer_BRST	7	chromHMM_state9_EnhA1	127.951	2.07576	1816	20	10	42	42	24	3822	61380	268146	chromHMM_state9_EnhA1 hESC_Derived_CD184+_Endoderm_Cultured_Cells human	hESC_Derived_CD184+_Endoderm_Cultured_Cells	NA	human	ESC_DERIVED	ESCDerived	9_EnhA1_E011.bed	2.08914e-128	18091
hyper_cancer_BRST	9	chromHMM_state9_EnhA1	125.38	1.84797	2424	21	25	25	25	23.7	5746	60772	266222	chromHMM_state9_EnhA1 hESC_Derived_CD56+_Mesoderm_Cultured_Cells human	hESC_Derived_CD56+_Mesoderm_Cultured_Cells	NA	human	ESC_DERIVED	ESCDerived	9_EnhA1_E013.bed	7.41265e-126	31550
hyper_cancer_BRST	13	chromHMM_state9_EnhA1	119.07	1.66903	3213	22	41	9	41	24	8457	59983	263511	chromHMM_state9_EnhA1 IMR90_Cell_Line human	IMR90_Cell_Line	NA	human	LUNG	CellLine	9_EnhA1_E017.bed	1.44343e-119	49240
hyper_cancer_BRST	47	chromHMM_state9_EnhA1	116.173	1.77139	2552	23	30	19	30	24	6311	60644	265657	chromHMM_state9_EnhA1 Brain_Cingulate_Gyrus human	Brain_Cingulate_Gyrus	NA	human	BRAIN	PrimaryTissue	9_EnhA1_E069.bed	1.08984e-116	39523
hyper_cancer_BRST	55	chromHMM_state9_EnhA1	115.255	1.88698	2091	24	24	38	38	28.7	4844	61105	267124	chromHMM_state9_EnhA1 Esophagus human	Esophagus	NA	human	GI_ESOPHAGUS	PrimaryTissue	9_EnhA1_E079.bed	8.6362e-116	21925
hyper_cancer_BRST	51	chromHMM_state9_EnhA1	114.195	1.71426	2796	25	36	14	36	25	7151	60400	264817	chromHMM_state9_EnhA1 Brain_Substantia_Nigra human	Brain_Substantia_Nigra	NA	human	BRAIN	PrimaryTissue	9_EnhA1_E074.bed	9.52041e-115	40305
hyper_cancer_BRST	45	chromHMM_state9_EnhA1	113.171	1.83035	2243	26	26	34	34	28.7	5360	60953	266608	chromHMM_state9_EnhA1 Brain_Angular_Gyrus human	Brain_Angular_Gyrus	NA	human	BRAIN	PrimaryTissue	9_EnhA1_E067.bed	9.67484e-114	33502
hyper_cancer_BRST	91	chromHMM_state9_EnhA1	110.788	1.75573	2500	27	33	22	33	27.3	6234	60696	265734	chromHMM_state9_EnhA1 HUVEC_Umbilical_Vein_Endothelial_Cells human	HUVEC_Umbilical_Vein_Endothelial_Cells	NA	human	VASCULAR	PrimaryCulture	9_EnhA1_E122.bed	2.25317e-111	40618
hyper_cancer_BRST	8	chromHMM_state9_EnhA1	101.414	2.04324	1486	28	12	51	51	30.3	3168	61710	268800	chromHMM_state9_EnhA1 hESC_Derived_CD56+_Ectoderm_Cultured_Cells human	hESC_Derived_CD56+_Ectoderm_Cultured_Cells	NA	human	ESC_DERIVED	ESCDerived	9_EnhA1_E012.bed	5.14115e-102	15121
hyper_cancer_BRST	71	chromHMM_state9_EnhA1	101.149	1.96435	1638	29	20	45	45	31.3	3635	61558	268333	chromHMM_state9_EnhA1 Psoas_Muscle human	Psoas_Muscle	NA	human	MUSCLE	PrimaryTissue	9_EnhA1_E100.bed	9.12627e-102	22804
hyper_cancer_BRST	44	chromHMM_state9_EnhA1	101.124	1.60391	3153	30	46	10	46	28.7	8622	60043	263346	chromHMM_state9_EnhA1 Adult_Liver human	Adult_Liver	NA	human	LIVER	PrimaryTissue	9_EnhA1_E066.bed	9.35574e-102	45010
hyper_cancer_BRST	48	chromHMM_state9_EnhA1	97.7458	1.63803	2802	31	43	13	43	29	7491	60394	264477	chromHMM_state9_EnhA1 Brain_Hippocampus_Middle human	Brain_Hippocampus_Middle	NA	human	BRAIN	PrimaryTissue	9_EnhA1_E071.bed	2.16093e-98	43708
hyper_cancer_BRST	46	chromHMM_state9_EnhA1	95.9124	1.70271	2386	32	37	28	37	32.3	6126	60810	265842	chromHMM_state9_EnhA1 Brain_Anterior_Caudate human	Brain_Anterior_Caudate	NA	human	BRAIN	PrimaryTissue	9_EnhA1_E068.bed	1.42638e-96	42664
hyper_cancer_BRST	54	chromHMM_state9_EnhA1	92.4156	2.14456	1205	33	7	59	59	33	2443	61991	269525	chromHMM_state9_EnhA1 Duodenum_Smooth_Muscle human	Duodenum_Smooth_Muscle	NA	human	GI_DUODENUM	PrimaryTissue	9_EnhA1_E078.bed	4.34231e-93	20401
hyper_cancer_BRST	4	chromHMM_state9_EnhA1	92.3233	1.75301	2079	34	34	39	39	35.7	5177	61117	266791	chromHMM_state9_EnhA1 H1_Derived_Mesenchymal_Stem_Cells human	H1_Derived_Mesenchymal_Stem_Cells	NA	human	ESC_DERIVED	ESCDerived	9_EnhA1_E006.bed	5.21195e-93	25570
hyper_cancer_BRST	94	chromHMM_state9_EnhA1	91.561	1.63372	2643	35	44	16	44	31.7	7077	60553	264891	chromHMM_state9_EnhA1 NH-A_Astrocytes human	NH-A_Astrocytes	NA	human	BRAIN	PrimaryCulture	9_EnhA1_E125.bed	2.92886e-92	46520
hyper_cancer_BRST	49	chromHMM_state9_EnhA1	88.9115	1.6857	2284	36	38	32	38	35.3	5918	60912	266050	chromHMM_state9_EnhA1 Brain_Inferior_Temporal_Lobe human	Brain_Inferior_Temporal_Lobe	NA	human	BRAIN	PrimaryTissue	9_EnhA1_E072.bed	1.27062e-89	38094
hyper_cancer_BRST	5	chromHMM_state9_EnhA1	77.833	2.11494	1043	37	8	64	64	36.3	2141	62153	269827	chromHMM_state9_EnhA1 H1_Derived_Neuronal_Progenitor_Cultured_Cells human	H1_Derived_Neuronal_Progenitor_Cultured_Cells	NA	human	ESC_DERIVED	ESCDerived	9_EnhA1_E007.bed	1.48108e-78	10084
hyper_cancer_BRST	34	chromHMM_state9_EnhA1	76.3848	1.58706	2451	38	48	24	48	36.7	6743	60745	265225	chromHMM_state9_EnhA1 Chondrocytes_from_Bone_Marrow_Derived_Mesenchymal_Stem_Cel	Chondrocytes_from_Bone_Marrow_Derived_Mesenchymal_Stem_Cell_Cultured_Cells	NA	human	STROMAL_CONNECTIVE	PrimaryCulture	9_EnhA1_E049.bed	4.04762e-77	61924
hyper_cancer_BRST	62	chromHMM_state9_EnhA1	74.0873	1.47621	3287	39	52	6	52	32.3	9746	59909	262222	chromHMM_state9_EnhA1 Fetal_Placenta human	Fetal_Placenta	NA	human	PLACENTA	PrimaryTissue	9_EnhA1_E091.bed	7.82377e-75	41811
hyper_cancer_BRST	18	chromHMM_state9_EnhA1	69.7775	1.55628	2419	40	51	26	51	39	6782	60777	265186	chromHMM_state9_EnhA1 Bone_Marrow_Derived_Mesenchymal_Stem_Cell_Cultured_Cells h	Bone_Marrow_Derived_Mesenchymal_Stem_Cell_Cultured_Cells	NA	human	STROMAL_CONNECTIVE	PrimaryCulture	9_EnhA1_E026.bed	1.55698e-70	60372
hyper_cancer_BRST	89	chromHMM_state9_EnhA1	67.3396	1.58779	2144	41	47	35	47	41	5885	61052	266083	chromHMM_state9_EnhA1 HSMM_Skeletal_Muscle_Myoblasts human	HSMM_Skeletal_Muscle_Myoblasts	NA	human	MUSCLE	PrimaryCulture	9_EnhA1_E120.bed	4.16312e-68	42949
hyper_cancer_BRST	52	chromHMM_state9_EnhA1	63.2274	1.77725	1344	42	29	54	54	41.7	3285	61852	268683	chromHMM_state9_EnhA1 Colonic_Mucosa human	Colonic_Mucosa	NA	human	GI_COLON	PrimaryTissue	9_EnhA1_E075.bed	5.26188e-64	18759
hyper_cancer_BRST	3	chromHMM_state9_EnhA1	63.0328	1.57336	2077	43	50	40	50	44.3	5750	61119	266218	chromHMM_state9_EnhA1 H1_BMP4_Derived_Trophoblast_Cultured_Cells human	H1_BMP4_Derived_Trophoblast_Cultured_Cells	NA	human	ESC_DERIVED	ESCDerived	9_EnhA1_E005.bed	8.04592e-64	29688
hyper_cancer_BRST	79	chromHMM_state9_EnhA1	61.4051	1.67428	1592	44	40	48	48	44	4134	61604	267834	chromHMM_state9_EnhA1 Small_Intestine human	Small_Intestine	NA	human	GI_INTESTINE	PrimaryTissue	9_EnhA1_E109.bed	3.33627e-62	21830
hyper_cancer_BRST	77	chromHMM_state9_EnhA1	51.1796	1.45355	2402	45	55	27	55	42.3	7197	60794	264771	chromHMM_state9_EnhA1 Sigmoid_Colon human	Sigmoid_Colon	NA	human	GI_COLON	PrimaryTissue	9_EnhA1_E106.bed	5.48302e-52	29499
hyper_cancer_BRST	17	chromHMM_state9_EnhA1	50.9884	1.67506	1310	46	39	56	56	47	3394	61886	268574	chromHMM_state9_EnhA1 iPS_DF_19.11_Cell_Line human	iPS_DF_19.11_Cell_Line	NA	human	IPSC	PrimaryCulture	9_EnhA1_E022.bed	8.32903e-52	15622
hyper_cancer_BRST	98	chromHMM_state9_EnhA1	50.8091	1.46205	2314	47	54	30	54	43.7	6891	60882	265077	chromHMM_state9_EnhA1 Osteoblasts human	Osteoblasts	NA	human	BONE	PrimaryCulture	9_EnhA1_E129.bed	1.23206e-51	58626
hyper_cancer_BRST	43	chromHMM_state9_EnhA1	50.3589	1.92846	838	48	22	74	74	48	1882	62358	270086	chromHMM_state9_EnhA1 Aorta human	Aorta	NA	human	VASCULAR	PrimaryTissue	9_EnhA1_E065.bed	3.40145e-51	17749
hyper_cancer_BRST	39	chromHMM_state9_EnhA1	49.981	1.81301	991	49	27	66	66	47.3	2369	62205	269599	chromHMM_state9_EnhA1 Penis_Foreskin_Melanocyte_Primary_Cells_skin01 human	Penis_Foreskin_Melanocyte_Primary_Cells_skin01	NA	human	SKIN	PrimaryCulture	9_EnhA1_E059.bed	7.95427e-51	16944
hyper_cancer_BRST	70	chromHMM_state9_EnhA1	49.8017	1.76901	1065	50	32	63	63	48.3	2610	62131	269358	chromHMM_state9_EnhA1 Placenta_Amnion human	Placenta_Amnion	NA	human	PLACENTA	PrimaryTissue	9_EnhA1_E099.bed	1.17806e-50	14299
hyper_cancer_BRST	80	chromHMM_state9_EnhA1	37.6876	1.58102	1189	51	49	60	60	53.3	3259	62007	268709	chromHMM_state9_EnhA1 Stomach_Smooth_Muscle human	Stomach_Smooth_Muscle	NA	human	GI_STOMACH	PrimaryTissue	9_EnhA1_E111.bed	1.50174e-38	27076
hyper_cancer_BRST	88	chromHMM_state9_EnhA1	36.6878	1.41371	1958	52	59	41	59	50.7	6015	61238	265953	chromHMM_state9_EnhA1 HMEC_Mammary_Epithelial human	HMEC_Mammary_Epithelial	NA	human	BREAST	PrimaryCulture	9_EnhA1_E119.bed	1.47242e-37	41807
hyper_cancer_BRST	65	chromHMM_state9_EnhA1	34.119	1.6684	874	53	42	72	72	55.7	2267	62322	269701	chromHMM_state9_EnhA1 Gastric human	Gastric	NA	human	GI_STOMACH	PrimaryTissue	9_EnhA1_E094.bed	5.35163e-35	9726
hyper_cancer_BRST	1	chromHMM_state9_EnhA1	32.926	1.44364	1561	54	57	49	57	53.3	4689	61635	267279	chromHMM_state9_EnhA1 H1_Cell_Line human	H1_Cell_Line	NA	human	ESC	PrimaryCulture	9_EnhA1_E003.bed	8.19298e-34	25261
hyper_cancer_BRST	73	chromHMM_state9_EnhA1	28.939	1.39747	1624	55	60	47	60	54	5038	61572	266930	chromHMM_state9_EnhA1 Rectal_Mucosa.Donor_31 human	Rectal_Mucosa.Donor_31	NA	human	GI_RECTUM	PrimaryTissue	9_EnhA1_E102.bed	7.80533e-30	34729
hyper_cancer_BRST	72	chromHMM_state9_EnhA1	28.0617	1.4645	1226	56	53	58	58	55.7	3625	61970	268343	chromHMM_state9_EnhA1 Rectal_Mucosa.Donor_29 human	Rectal_Mucosa.Donor_29	NA	human	GI_RECTUM	PrimaryTissue	9_EnhA1_E101.bed	5.78007e-29	24310
hyper_cancer_BRST	10	chromHMM_state9_EnhA1	27.6063	1.37058	1732	57	61	44	61	54	5479	61464	266489	chromHMM_state9_EnhA1 HUES48_Cell_Line human	HUES48_Cell_Line	NA	human	ESC	PrimaryCulture	9_EnhA1_E014.bed	1.62056e-28	37311
hyper_cancer_BRST	37	chromHMM_state9_EnhA1	27.1322	1.61925	767	58	45	78	78	60.3	2048	62429	269920	chromHMM_state9_EnhA1 Penis_Foreskin_Fibroblast_Primary_Cells_skin02 human	Penis_Foreskin_Fibroblast_Primary_Cells_skin02	NA	human	SKIN	PrimaryCulture	9_EnhA1_E056.bed	4.74454e-28	20467
hyper_cancer_BRST	64	chromHMM_state9_EnhA1	24.8661	1.35837	1637	59	63	46	63	56	5222	61559	266746	chromHMM_state9_EnhA1 Fetal_Thymus human	Fetal_Thymus	NA	human	THYMUS	PrimaryTissue	9_EnhA1_E093.bed	8.60692e-26	27095
hyper_cancer_BRST	57	chromHMM_state9_EnhA1	24.0624	1.2879	2291	60	68	31	68	53	7718	60905	264250	chromHMM_state9_EnhA1 Fetal_Intestine_Large human	Fetal_Intestine_Large	NA	human	GI_INTESTINE	PrimaryTissue	9_EnhA1_E084.bed	5.38542e-25	45288
hyper_cancer_BRST	12	chromHMM_state9_EnhA1	17.0639	1.34224	1178	61	64	61	64	62	3795	62018	268173	chromHMM_state9_EnhA1 HUES64_Cell_Line human	HUES64_Cell_Line	NA	human	ESC	PrimaryCulture	9_EnhA1_E016.bed	5.27883e-18	27717
hyper_cancer_BRST	69	chromHMM_state9_EnhA1	15.435	1.36963	931	62	62	70	70	64.7	2937	62265	269031	chromHMM_state9_EnhA1 Pancreas human	Pancreas	NA	human	PANCREAS	PrimaryTissue	9_EnhA1_E098.bed	2.21009e-16	12801
hyper_cancer_BRST	11	chromHMM_state9_EnhA1	14.445	1.42483	693	63	58	82	82	67.7	2100	62503	269868	chromHMM_state9_EnhA1 HUES6_Cell_Line human	HUES6_Cell_Line	NA	human	ESC	PrimaryCulture	9_EnhA1_E015.bed	2.12537e-15	19237
hyper_cancer_BRST	96	chromHMM_state9_EnhA1	13.1003	1.25112	1495	64	70	50	70	61.3	5167	61701	266801	chromHMM_state9_EnhA1 NHEK-Epidermal_Keratinocytes human	NHEK-Epidermal_Keratinocytes	NA	human	SKIN	PrimaryCulture	9_EnhA1_E127.bed	4.62724e-14	46766
hyper_cancer_BRST	36	chromHMM_state9_EnhA1	12.6452	1.31622	969	65	66	67	67	66	3180	62227	268788	chromHMM_state9_EnhA1 Penis_Foreskin_Fibroblast_Primary_Cells_skin01 human	Penis_Foreskin_Fibroblast_Primary_Cells_skin01	NA	human	SKIN	PrimaryCulture	9_EnhA1_E055.bed	1.2992e-13	34178
hyper_cancer_BRST	58	chromHMM_state9_EnhA1	12.5762	1.22002	1805	66	73	43	73	60.7	6400	61391	265568	chromHMM_state9_EnhA1 Fetal_Intestine_Small human	Fetal_Intestine_Small	NA	human	GI_INTESTINE	PrimaryTissue	9_EnhA1_E085.bed	1.49983e-13	42152
hyper_cancer_BRST	16	chromHMM_state9_EnhA1	11.7524	1.7189	254	67	35	97	97	66.3	637	62942	271331	chromHMM_state9_EnhA1 iPS_DF_6.9_Cell_Line human	iPS_DF_6.9_Cell_Line	NA	human	IPSC	PrimaryCulture	9_EnhA1_E021.bed	9.84834e-13	4515
hyper_cancer_BRST	2	chromHMM_state9_EnhA1	11.4594	1.30335	932	68	67	69	69	68	3088	62264	268880	chromHMM_state9_EnhA1 H1_BMP4_Derived_Mesendoderm_Cultured_Cells human	H1_BMP4_Derived_Mesendoderm_Cultured_Cells	NA	human	ESC_DERIVED	ESCDerived	9_EnhA1_E004.bed	1.90518e-12	24364
hyper_cancer_BRST	38	chromHMM_state9_EnhA1	10.2609	1.27609	967	69	69	68	69	68.7	3272	62229	268696	chromHMM_state9_EnhA1 Penis_Foreskin_Keratinocyte_Primary_Cells_skin03 human	Penis_Foreskin_Keratinocyte_Primary_Cells_skin03	NA	human	SKIN	PrimaryCulture	9_EnhA1_E058.bed	2.96503e-11	32553
hyper_cancer_BRST	14	chromHMM_state9_EnhA1	9.50533	1.45067	399	70	56	93	93	73	1186	62797	270782	chromHMM_state9_EnhA1 iPS-18_Cell_Line human	iPS-18_Cell_Line	NA	human	IPSC	PrimaryCulture	9_EnhA1_E019.bed	1.66485e-10	11954
hyper_cancer_BRST	15	chromHMM_state9_EnhA1	6.92908	1.34069	436	71	65	92	92	76	1402	62760	270566	chromHMM_state9_EnhA1 iPS-20b_Cell_Line human	iPS-20b_Cell_Line	NA	human	IPSC	PrimaryCulture	9_EnhA1_E020.bed	6.18672e-08	14671
hyper_cancer_BRST	35	chromHMM_state9_EnhA1	5.6798	1.20707	808	72	74	76	76	74	2887	62388	269081	chromHMM_state9_EnhA1 Mobilized_CD34_Primary_Cells_Female human	Mobilized_CD34_Primary_Cells_Female	NA	human	BLOOD	PrimaryCell	9_EnhA1_E050.bed	1.08309e-06	24458
hyper_cancer_BRST	22	chromHMM_state9_EnhA1	5.22682	1.14638	1372	73	77	53	77	67.7	5165	61824	266803	chromHMM_state9_EnhA1 CD4_Memory_Primary_Cells human	CD4_Memory_Primary_Cells	NA	human	BLOOD	PrimaryCell	9_EnhA1_E037.bed	3.03153e-06	27213
hyper_cancer_BRST	92	chromHMM_state9_EnhA1	5.19481	1.22436	631	74	72	85	85	77	2222	62565	269746	chromHMM_state9_EnhA1 K562_Leukemia human	K562_Leukemia	NA	human	BLOOD	PrimaryCulture	9_EnhA1_E123.bed	3.21928e-06	22605
hyper_cancer_BRST	81	chromHMM_state9_EnhA1	4.9097	1.2015	712	75	75	79	79	76.3	2555	62484	269413	chromHMM_state9_EnhA1 Thymus human	Thymus	NA	human	THYMUS	PrimaryTissue	9_EnhA1_E112.bed	6.12412e-06	16467
hyper_cancer_BRST	26	chromHMM_state9_EnhA1	4.19725	1.13817	1165	76	79	62	79	72.3	4415	62031	267553	chromHMM_state9_EnhA1 CD4+_CD25-_IL17-_PMA-Ionomycin_stimulated_MACS_purified_Th	CD4+_CD25-_IL17-_PMA-Ionomycin_stimulated_MACS_purified_Th_Primary_Cells	NA	human	BLOOD	PrimaryCell	9_EnhA1_E041.bed	3.11702e-05	35412
hyper_cancer_BRST	6	chromHMM_state9_EnhA1	3.45118	1.23754	345	77	71	94	94	80.7	1201	62851	270767	chromHMM_state9_EnhA1 H9_Cell_Line human	H9_Cell_Line	NA	human	ESC	PrimaryCulture	9_EnhA1_E008.bed	0.000171447	11117
hyper_cancer_BRST	83	chromHMM_state9_EnhA1	3.3861	1.14607	800	78	78	77	78	77.7	3009	62396	268959	chromHMM_state9_EnhA1 A549_EtOH_0.02pct_Lung_Carcinoma human	A549_EtOH_0.02pct_Lung_Carcinoma	NA	human	LUNG	CellLine	9_EnhA1_E114.bed	0.000196611	34704
hyper_cancer_BRST	33	chromHMM_state9_EnhA1	3.25149	1.15876	652	79	76	84	84	79.7	2425	62544	269543	chromHMM_state9_EnhA1 CD8_Memory_Primary_Cells human	CD8_Memory_Primary_Cells	NA	human	BLOOD	PrimaryCell	9_EnhA1_E048.bed	0.000264658	12049
hyper_cancer_BRST	19	chromHMM_state9_EnhA1	2.40917	1.08737	1324	80	82	55	82	72.3	5249	61872	266719	chromHMM_state9_EnhA1 CD14_Primary_Cells human	CD14_Primary_Cells	NA	human	BLOOD	PrimaryCell	9_EnhA1_E029.bed	0.00181777	28125
hyper_cancer_BRST	87	chromHMM_state9_EnhA1	2.16621	1.12163	610	81	80	86	86	82.3	2343	62586	269625	chromHMM_state9_EnhA1 HepG2_Hepatocellular_Carcinoma human	HepG2_Hepatocellular_Carcinoma	NA	human	LIVER	CellLine	9_EnhA1_E118.bed	0.00314126	25972
hyper_cancer_BRST	86	chromHMM_state9_EnhA1	2.08233	1.09951	838	82	81	74	82	79	3284	62358	268684	chromHMM_state9_EnhA1 HeLa-S3_Cervical_Carcinoma human	HeLa-S3_Cervical_Carcinoma	NA	human	CERVIX	CellLine	9_EnhA1_E117.bed	0.00376406	31421
hyper_cancer_BRST	85	chromHMM_state9_EnhA1	1.32865	1.08685	532	83	83	88	88	84.7	2108	62664	269860	chromHMM_state9_EnhA1 GM12878_Lymphoblastoid human	GM12878_Lymphoblastoid	NA	human	BLOOD	PrimaryCulture	9_EnhA1_E116.bed	0.0210897	30682
hyper_cancer_BRST	30	chromHMM_state9_EnhA1	1.0486	1.05964	704	84	84	80	84	82.7	2861	62492	269107	chromHMM_state9_EnhA1 CD4+_CD25int_CD127+_Tmem_Primary_Cells human	CD4+_CD25int_CD127+_Tmem_Primary_Cells	NA	human	BLOOD	PrimaryCell	9_EnhA1_E045.bed	0.0397124	16895
hyper_cancer_BRST	31	chromHMM_state9_EnhA1	0.921903	1.03548	1486	85	88	51	88	74.7	6181	61710	265787	chromHMM_state9_EnhA1 CD56_Primary_Cells human	CD56_Primary_Cells	NA	human	BLOOD	PrimaryCell	9_EnhA1_E046.bed	0.0525386	27703
hyper_cancer_BRST	24	chromHMM_state9_EnhA1	0.869958	1.0435	877	86	86	71	86	81	3619	62319	268349	chromHMM_state9_EnhA1 CD4+_CD25-_CD45RA+_Naive_Primary_Cells human	CD4+_CD25-_CD45RA+_Naive_Primary_Cells	NA	human	BLOOD	PrimaryCell	9_EnhA1_E039.bed	0.0585254	24524
hyper_cancer_BRST	27	chromHMM_state9_EnhA1	0.730458	1.03949	698	87	87	81	87	85	2891	62498	269077	chromHMM_state9_EnhA1 CD4+_CD25-_IL17+_PMA-Ionomcyin_stimulated_Th17_Primary_Cel	CD4+_CD25-_IL17+_PMA-Ionomcyin_stimulated_Th17_Primary_Cells	NA	human	BLOOD	PrimaryCell	9_EnhA1_E042.bed	0.079767	22454
hyper_cancer_BRST	21	chromHMM_state9_EnhA1	0.718877	1.03191	1014	88	89	65	89	80.7	4231	62182	267737	chromHMM_state9_EnhA1 CD3_Primary_Cells_Peripheral_UW human	CD3_Primary_Cells_Peripheral_UW	NA	human	BLOOD	PrimaryCell	9_EnhA1_E034.bed	0.0809919	24843
hyper_cancer_BRST	59	chromHMM_state9_EnhA1	0.525198	1.05321	150	89	85	98	98	90.7	613	63046	271355	chromHMM_state9_EnhA1 Pancreatic_Islets human	Pancreatic_Islets	NA	human	PANCREAS	PrimaryTissue	9_EnhA1_E087.bed	0.125087	9848
hyper_cancer_BRST	32	chromHMM_state9_EnhA1	0.47498	1.02122	563	90	91	87	91	89.3	2373	62633	269595	chromHMM_state9_EnhA1 CD8_Naive_Primary_Cells human	CD8_Naive_Primary_Cells	NA	human	BLOOD	PrimaryCell	9_EnhA1_E047.bed	0.13886	14407
hyper_cancer_BRST	41	chromHMM_state9_EnhA1	0.438457	1.02315	329	91	90	95	95	92	1384	62867	270584	chromHMM_state9_EnhA1 Peripheral_Blood_Mononuclear_Primary_Cells human	Peripheral_Blood_Mononuclear_Primary_Cells	NA	human	BLOOD	PrimaryCell	9_EnhA1_E062.bed	0.149383	7912
hyper_cancer_BRST	28	chromHMM_state9_EnhA1	0.380995	1.01163	503	92	92	90	92	91.3	2140	62693	269828	chromHMM_state9_EnhA1 CD4+_CD25-_Th_Primary_Cells human	CD4+_CD25-_Th_Primary_Cells	NA	human	BLOOD	PrimaryCell	9_EnhA1_E043.bed	0.168662	13027
hyper_cancer_BRST	93	chromHMM_state9_EnhA1	0.119141	0.970703	662	93	94	83	94	90	2934	62534	269034	chromHMM_state9_EnhA1 Monocytes-CD14+_RO01746 human	Monocytes-CD14+_RO01746	NA	human	BLOOD	PrimaryCell	9_EnhA1_E124.bed	0.304827	43511
hyper_cancer_BRST	23	chromHMM_state9_EnhA1	0.11462	0.955401	292	94	95	96	96	95	1315	62904	270653	chromHMM_state9_EnhA1 CD4_Naive_Primary_Cells human	CD4_Naive_Primary_Cells	NA	human	BLOOD	PrimaryCell	9_EnhA1_E038.bed	0.304827	8939
hyper_cancer_BRST	25	chromHMM_state9_EnhA1	0.107544	0.976062	1231	95	93	57	95	81.7	5425	61965	266543	chromHMM_state9_EnhA1 CD4+_CD25-_CD45RO+_Memory_Primary_Cells human	CD4+_CD25-_CD45RO+_Memory_Primary_Cells	NA	human	BLOOD	PrimaryCell	9_EnhA1_E040.bed	0.306572	18827
hyper_cancer_BRST	29	chromHMM_state9_EnhA1	0.0205881	0.921856	502	96	97	91	97	94.7	2342	62694	269626	chromHMM_state9_EnhA1 CD4+_CD25+_CD127-_Treg_Primary_Cells human	CD4+_CD25+_CD127-_Treg_Primary_Cells	NA	human	BLOOD	PrimaryCell	9_EnhA1_E044.bed	0.370631	20243
hyper_cancer_BRST	20	chromHMM_state9_EnhA1	0.0154892	0.935007	871	97	96	73	97	88.7	4005	62325	267963	chromHMM_state9_EnhA1 CD19_Primary_Cells_Peripheral_UW human	CD19_Primary_Cells_Peripheral_UW	NA	human	BLOOD	PrimaryCell	9_EnhA1_E032.bed	0.371142	22161
hyper_cancer_BRST	84	chromHMM_state9_EnhA1	0.000237925	0.856195	511	98	98	89	98	95	2565	62685	269403	chromHMM_state9_EnhA1 Dnd41_TCell_Leukemia human	Dnd41_TCell_Leukemia	NA	human	BLOOD	CellLine	9_EnhA1_E115.bed	0.380484	23510
hyper_cancer_BRST	79	chromHMM_state10_EnhA2	257.533	1.50533	11883	1	21	1	21	7.67	36261	51313	235707	chromHMM_state10_EnhA2 Small_Intestine human	Small_Intestine	NA	human	GI_INTESTINE	PrimaryTissue	10_EnhA2_E109.bed	2.87326e-256	70409
hyper_cancer_BRST	71	chromHMM_state10_EnhA2	211.649	1.89488	3888	2	4	7	7	4.33	9094	59308	262874	chromHMM_state10_EnhA2 Psoas_Muscle human	Psoas_Muscle	NA	human	MUSCLE	PrimaryTissue	10_EnhA2_E100.bed	1.09826e-210	34626
hyper_cancer_BRST	44	chromHMM_state10_EnhA2	206.527	1.96722	3415	3	1	12	12	5.33	7675	59781	264293	chromHMM_state10_EnhA2 Adult_Liver human	Adult_Liver	NA	human	LIVER	PrimaryTissue	10_EnhA2_E066.bed	9.71841e-206	31303
hyper_cancer_BRST	55	chromHMM_state10_EnhA2	192.669	1.74302	4579	4	10	6	10	6.67	11666	58617	260302	chromHMM_state10_EnhA2 Esophagus human	Esophagus	NA	human	GI_ESOPHAGUS	PrimaryTissue	10_EnhA2_E079.bed	5.25025e-192	49545
hyper_cancer_BRST	77	chromHMM_state10_EnhA2	127.227	1.41017	7620	5	26	2	26	11	24100	55576	247868	chromHMM_state10_EnhA2 Sigmoid_Colon human	Sigmoid_Colon	NA	human	GI_COLON	PrimaryTissue	10_EnhA2_E106.bed	1.16228e-126	61477
hyper_cancer_BRST	43	chromHMM_state10_EnhA2	126.274	1.49651	5443	6	22	4	22	10.7	16113	57753	255855	chromHMM_state10_EnhA2 Aorta human	Aorta	NA	human	VASCULAR	PrimaryTissue	10_EnhA2_E065.bed	8.68591e-126	52417
hyper_cancer_BRST	73	chromHMM_state10_EnhA2	116.197	1.93365	1971	7	3	24	24	11.3	4454	61225	267514	chromHMM_state10_EnhA2 Rectal_Mucosa.Donor_31 human	Rectal_Mucosa.Donor_31	NA	human	GI_RECTUM	PrimaryTissue	10_EnhA2_E102.bed	8.90333e-116	30054
hyper_cancer_BRST	72	chromHMM_state10_EnhA2	110.827	1.74375	2558	8	9	20	20	12.3	6424	60638	265544	chromHMM_state10_EnhA2 Rectal_Mucosa.Donor_29 human	Rectal_Mucosa.Donor_29	NA	human	GI_RECTUM	PrimaryTissue	10_EnhA2_E101.bed	1.8264e-110	37221
hyper_cancer_BRST	75	chromHMM_state10_EnhA2	108.641	1.57166	3699	9	15	9	15	11	10349	59497	261619	chromHMM_state10_EnhA2 Right_Atrium human	Right_Atrium	NA	human	HEART	PrimaryTissue	10_EnhA2_E104.bed	2.48624e-108	55296
hyper_cancer_BRST	81	chromHMM_state10_EnhA2	99.4728	1.86122	1868	10	6	28	28	14.7	4379	61328	267589	chromHMM_state10_EnhA2 Thymus human	Thymus	NA	human	THYMUS	PrimaryTissue	10_EnhA2_E112.bed	3.29958e-99	22031
hyper_cancer_BRST	59	chromHMM_state10_EnhA2	92.3756	1.51265	3694	11	19	10	19	13.3	10722	59502	261246	chromHMM_state10_EnhA2 Pancreatic_Islets human	Pancreatic_Islets	NA	human	PANCREAS	PrimaryTissue	10_EnhA2_E087.bed	3.75165e-92	30610
hyper_cancer_BRST	66	chromHMM_state10_EnhA2	87.3343	1.57556	2907	12	14	15	15	13.7	8076	60289	263892	chromHMM_state10_EnhA2 Left_Ventricle human	Left_Ventricle	NA	human	HEART	PrimaryTissue	10_EnhA2_E095.bed	3.78221e-87	51744
hyper_cancer_BRST	52	chromHMM_state10_EnhA2	81.3089	1.56445	2778	13	16	18	18	15.7	7765	60418	264203	chromHMM_state10_EnhA2 Colonic_Mucosa human	Colonic_Mucosa	NA	human	GI_COLON	PrimaryTissue	10_EnhA2_E075.bed	3.70156e-81	40243
hyper_cancer_BRST	67	chromHMM_state10_EnhA2	68.9854	1.32512	5829	14	34	3	34	17	19369	57367	252599	chromHMM_state10_EnhA2 Lung human	Lung	NA	human	LUNG	PrimaryTissue	10_EnhA2_E096.bed	7.23966e-69	61576
hyper_cancer_BRST	78	chromHMM_state10_EnhA2	67.4712	1.76514	1469	15	7	33	33	18.3	3618	61727	268350	chromHMM_state10_EnhA2 Skeletal_Muscle_Female human	Skeletal_Muscle_Female	NA	human	MUSCLE	PrimaryTissue	10_EnhA2_E108.bed	2.20769e-67	31991
hyper_cancer_BRST	68	chromHMM_state10_EnhA2	64.6575	1.60525	1967	16	13	25	25	18	5336	61229	266632	chromHMM_state10_EnhA2 Ovary human	Ovary	NA	human	OVARY	PrimaryTissue	10_EnhA2_E097.bed	1.34759e-64	26234
hyper_cancer_BRST	60	chromHMM_state10_EnhA2	59.1628	1.86139	1092	17	5	40	40	20.7	2545	62104	269423	chromHMM_state10_EnhA2 Fetal_Muscle_Trunk human	Fetal_Muscle_Trunk	NA	human	MUSCLE	PrimaryTissue	10_EnhA2_E089.bed	3.96213e-59	25856
hyper_cancer_BRST	45	chromHMM_state10_EnhA2	54.956	1.39488	3249	18	27	13	27	19.3	10172	59947	261796	chromHMM_state10_EnhA2 Brain_Angular_Gyrus human	Brain_Angular_Gyrus	NA	human	BRAIN	PrimaryTissue	10_EnhA2_E067.bed	6.02477e-55	50081
hyper_cancer_BRST	64	chromHMM_state10_EnhA2	52.8107	1.93603	871	19	2	48	48	23	1949	62325	270019	chromHMM_state10_EnhA2 Fetal_Thymus human	Fetal_Thymus	NA	human	THYMUS	PrimaryTissue	10_EnhA2_E093.bed	7.97503e-53	17110
hyper_cancer_BRST	57	chromHMM_state10_EnhA2	52.6538	1.75231	1163	20	8	39	39	22.3	2879	62033	269089	chromHMM_state10_EnhA2 Fetal_Intestine_Large human	Fetal_Intestine_Large	NA	human	GI_INTESTINE	PrimaryTissue	10_EnhA2_E084.bed	1.08731e-52	34645
hyper_cancer_BRST	76	chromHMM_state10_EnhA2	52.2907	1.51152	2033	21	20	22	22	21	5852	61163	266116	chromHMM_state10_EnhA2 Right_Ventricle human	Right_Ventricle	NA	human	HEART	PrimaryTissue	10_EnhA2_E105.bed	2.38952e-52	27911
hyper_cancer_BRST	5	chromHMM_state10_EnhA2	49.4576	1.64402	1358	22	12	36	36	23.3	3585	61838	268383	chromHMM_state10_EnhA2 H1_Derived_Neuronal_Progenitor_Cultured_Cells human	H1_Derived_Neuronal_Progenitor_Cultured_Cells	NA	human	ESC_DERIVED	ESCDerived	10_EnhA2_E007.bed	1.55319e-49	15727
hyper_cancer_BRST	74	chromHMM_state10_EnhA2	40.9025	1.53826	1453	23	18	34	34	25	4098	61743	267870	chromHMM_state10_EnhA2 Rectal_Smooth_Muscle human	Rectal_Smooth_Muscle	NA	human	GI_RECTUM	PrimaryTissue	10_EnhA2_E103.bed	5.31537e-41	30539
hyper_cancer_BRST	9	chromHMM_state10_EnhA2	40.8855	1.49359	1659	24	23	31	31	26	4822	61537	267146	chromHMM_state10_EnhA2 hESC_Derived_CD56+_Mesoderm_Cultured_Cells human	hESC_Derived_CD56+_Mesoderm_Cultured_Cells	NA	human	ESC_DERIVED	ESCDerived	10_EnhA2_E013.bed	5.31537e-41	41006
hyper_cancer_BRST	58	chromHMM_state10_EnhA2	36.8449	1.65356	978	25	11	43	43	26.3	2561	62218	269407	chromHMM_state10_EnhA2 Fetal_Intestine_Small human	Fetal_Intestine_Small	NA	human	GI_INTESTINE	PrimaryTissue	10_EnhA2_E085.bed	5.6024e-37	29572
hyper_cancer_BRST	2	chromHMM_state10_EnhA2	35.1049	1.28033	3619	26	40	11	40	25.7	12319	59577	259649	chromHMM_state10_EnhA2 H1_BMP4_Derived_Mesendoderm_Cultured_Cells human	H1_BMP4_Derived_Mesendoderm_Cultured_Cells	NA	human	ESC_DERIVED	ESCDerived	10_EnhA2_E004.bed	2.96029e-35	48787
hyper_cancer_BRST	7	chromHMM_state10_EnhA2	32.6273	1.30593	2866	27	36	16	36	26.3	9546	60330	262422	chromHMM_state10_EnhA2 hESC_Derived_CD184+_Endoderm_Cultured_Cells human	hESC_Derived_CD184+_Endoderm_Cultured_Cells	NA	human	ESC_DERIVED	ESCDerived	10_EnhA2_E011.bed	8.56153e-33	37368
hyper_cancer_BRST	54	chromHMM_state10_EnhA2	28.6563	1.3678	1825	28	29	29	29	28.7	5787	61371	266181	chromHMM_state10_EnhA2 Duodenum_Smooth_Muscle human	Duodenum_Smooth_Muscle	NA	human	GI_DUODENUM	PrimaryTissue	10_EnhA2_E078.bed	7.72284e-29	35934
hyper_cancer_BRST	50	chromHMM_state10_EnhA2	25.592	1.24927	3161	29	44	14	44	29	10999	60035	260969	chromHMM_state10_EnhA2 Brain_Mid_Frontal_Lobe human	Brain_Mid_Frontal_Lobe	NA	human	BRAIN	PrimaryTissue	10_EnhA2_E073.bed	8.64616e-26	49732
hyper_cancer_BRST	51	chromHMM_state10_EnhA2	24.7775	1.25945	2840	30	42	17	42	29.7	9795	60356	262173	chromHMM_state10_EnhA2 Brain_Substantia_Nigra human	Brain_Substantia_Nigra	NA	human	BRAIN	PrimaryTissue	10_EnhA2_E074.bed	5.45283e-25	43657
hyper_cancer_BRST	47	chromHMM_state10_EnhA2	19.9266	1.27749	1990	31	41	23	41	31.7	6750	61206	265218	chromHMM_state10_EnhA2 Brain_Cingulate_Gyrus human	Brain_Cingulate_Gyrus	NA	human	BRAIN	PrimaryTissue	10_EnhA2_E069.bed	3.74356e-20	44323
hyper_cancer_BRST	8	chromHMM_state10_EnhA2	18.5559	1.47201	770	32	25	50	50	35.7	2260	62426	269708	chromHMM_state10_EnhA2 hESC_Derived_CD56+_Ectoderm_Cultured_Cells human	hESC_Derived_CD56+_Ectoderm_Cultured_Cells	NA	human	ESC_DERIVED	ESCDerived	10_EnhA2_E012.bed	8.51439e-19	18354
hyper_cancer_BRST	82	chromHMM_state10_EnhA2	18.1408	1.15255	5430	33	52	5	52	30	20509	57766	251459	chromHMM_state10_EnhA2 Spleen human	Spleen	NA	human	SPLEEN	PrimaryTissue	10_EnhA2_E113.bed	2.14726e-18	45578
hyper_cancer_BRST	12	chromHMM_state10_EnhA2	16.8579	1.55394	545	34	17	59	59	36.7	1514	62651	270454	chromHMM_state10_EnhA2 HUES64_Cell_Line human	HUES64_Cell_Line	NA	human	ESC	PrimaryCulture	10_EnhA2_E016.bed	3.99838e-17	16461
hyper_cancer_BRST	46	chromHMM_state10_EnhA2	15.8908	1.2069	2618	35	49	19	49	34.3	9402	60578	262566	chromHMM_state10_EnhA2 Brain_Anterior_Caudate human	Brain_Anterior_Caudate	NA	human	BRAIN	PrimaryTissue	10_EnhA2_E068.bed	3.60048e-16	56411
hyper_cancer_BRST	10	chromHMM_state10_EnhA2	15.8586	1.36746	968	36	30	44	44	36.7	3059	62228	268909	chromHMM_state10_EnhA2 HUES48_Cell_Line human	HUES48_Cell_Line	NA	human	ESC	PrimaryCulture	10_EnhA2_E014.bed	3.76954e-16	27769
hyper_cancer_BRST	65	chromHMM_state10_EnhA2	15.8436	1.16966	3780	37	50	8	50	31.7	14030	59416	257938	chromHMM_state10_EnhA2 Gastric human	Gastric	NA	human	GI_STOMACH	PrimaryTissue	10_EnhA2_E094.bed	3.79678e-16	25379
hyper_cancer_BRST	53	chromHMM_state10_EnhA2	15.5296	1.29273	1383	38	38	35	38	37	4627	61813	267341	chromHMM_state10_EnhA2 Colon_Smooth_Muscle human	Colon_Smooth_Muscle	NA	human	GI_COLON	PrimaryTissue	10_EnhA2_E076.bed	7.61791e-16	24140
hyper_cancer_BRST	48	chromHMM_state10_EnhA2	15.0935	1.23571	1955	39	47	26	47	37.3	6849	61241	265119	chromHMM_state10_EnhA2 Brain_Hippocampus_Middle human	Brain_Hippocampus_Middle	NA	human	BRAIN	PrimaryTissue	10_EnhA2_E071.bed	2.02601e-15	40334
hyper_cancer_BRST	61	chromHMM_state10_EnhA2	12.3476	1.35236	789	40	31	49	49	40	2519	62407	269449	chromHMM_state10_EnhA2 Fetal_Muscle_Leg human	Fetal_Muscle_Leg	NA	human	MUSCLE_LEG	PrimaryTissue	10_EnhA2_E090.bed	1.10052e-12	37405
hyper_cancer_BRST	69	chromHMM_state10_EnhA2	11.83	1.39057	637	41	28	55	55	41.3	1977	62559	269991	chromHMM_state10_EnhA2 Pancreas human	Pancreas	NA	human	PANCREAS	PrimaryTissue	10_EnhA2_E098.bed	3.53523e-12	10536
hyper_cancer_BRST	16	chromHMM_state10_EnhA2	10.7868	1.47887	418	42	24	65	65	43.7	1219	62778	270749	chromHMM_state10_EnhA2 iPS_DF_6.9_Cell_Line human	iPS_DF_6.9_Cell_Line	NA	human	IPSC	PrimaryCulture	10_EnhA2_E021.bed	3.81218e-11	12005
hyper_cancer_BRST	40	chromHMM_state10_EnhA2	9.31955	1.34354	602	43	33	57	57	44.3	1933	62594	270035	chromHMM_state10_EnhA2 Penis_Foreskin_Melanocyte_Primary_Cells_skin03 human	Penis_Foreskin_Melanocyte_Primary_Cells_skin03	NA	human	SKIN	PrimaryCulture	10_EnhA2_E061.bed	1.09195e-09	19277
hyper_cancer_BRST	70	chromHMM_state10_EnhA2	8.09725	1.2405	939	44	45	45	45	44.7	3267	62257	268701	chromHMM_state10_EnhA2 Placenta_Amnion human	Placenta_Amnion	NA	human	PLACENTA	PrimaryTissue	10_EnhA2_E099.bed	1.78042e-08	17646
hyper_cancer_BRST	90	chromHMM_state10_EnhA2	8.08006	1.24031	938	45	46	47	47	46	3264	62258	268704	chromHMM_state10_EnhA2 HSMMtube_Skeletal_Muscle_Myotubes_Derived_from_HSMM human	HSMMtube_Skeletal_Muscle_Myotubes_Derived_from_HSMM	NA	human	MUSCLE	PrimaryCulture	10_EnhA2_E121.bed	1.81116e-08	39455
hyper_cancer_BRST	95	chromHMM_state10_EnhA2	8.06904	1.29111	674	46	39	52	52	45.7	2252	62522	269716	chromHMM_state10_EnhA2 NHDF-Ad_Adult_Dermal_Fibroblasts human	NHDF-Ad_Adult_Dermal_Fibroblasts	NA	human	SKIN	PrimaryCulture	10_EnhA2_E126.bed	1.81732e-08	18349
hyper_cancer_BRST	49	chromHMM_state10_EnhA2	7.03051	1.14161	2082	47	55	21	55	41	7881	61114	264087	chromHMM_state10_EnhA2 Brain_Inferior_Temporal_Lobe human	Brain_Inferior_Temporal_Lobe	NA	human	BRAIN	PrimaryTissue	10_EnhA2_E072.bed	1.94364e-07	51158
hyper_cancer_BRST	89	chromHMM_state10_EnhA2	6.65159	1.3522	394	48	32	67	67	49	1256	62802	270712	chromHMM_state10_EnhA2 HSMM_Skeletal_Muscle_Myoblasts human	HSMM_Skeletal_Muscle_Myoblasts	NA	human	MUSCLE	PrimaryCulture	10_EnhA2_E120.bed	4.55407e-07	23072
hyper_cancer_BRST	6	chromHMM_state10_EnhA2	6.56298	1.25545	664	49	43	53	53	48.3	2281	62532	269687	chromHMM_state10_EnhA2 H9_Cell_Line human	H9_Cell_Line	NA	human	ESC	PrimaryCulture	10_EnhA2_E008.bed	5.47082e-07	23118
hyper_cancer_BRST	22	chromHMM_state10_EnhA2	6.0046	1.14273	1700	50	54	30	54	44.7	6424	61496	265544	chromHMM_state10_EnhA2 CD4_Memory_Primary_Cells human	CD4_Memory_Primary_Cells	NA	human	BLOOD	PrimaryCell	10_EnhA2_E037.bed	1.93936e-06	14645
hyper_cancer_BRST	97	chromHMM_state10_EnhA2	5.04944	1.21634	650	51	48	54	54	51	2304	62546	269664	chromHMM_state10_EnhA2 NHLF_Lung_Fibroblasts human	NHLF_Lung_Fibroblasts	NA	human	LUNG	PrimaryCulture	10_EnhA2_E128.bed	1.71482e-05	22285
hyper_cancer_BRST	15	chromHMM_state10_EnhA2	4.11194	1.3015	287	52	37	73	73	54	950	62909	271018	chromHMM_state10_EnhA2 iPS-20b_Cell_Line human	iPS-20b_Cell_Line	NA	human	IPSC	PrimaryCulture	10_EnhA2_E020.bed	0.00014564	11350
hyper_cancer_BRST	11	chromHMM_state10_EnhA2	2.89523	1.31064	175	53	35	85	85	57.7	575	63021	271393	chromHMM_state10_EnhA2 HUES6_Cell_Line human	HUES6_Cell_Line	NA	human	ESC	PrimaryCulture	10_EnhA2_E015.bed	0.00235353	12839
hyper_cancer_BRST	18	chromHMM_state10_EnhA2	2.32224	1.15983	409	54	51	66	66	57	1519	62787	270449	chromHMM_state10_EnhA2 Bone_Marrow_Derived_Mesenchymal_Stem_Cell_Cultured_Cells	Bone_Marrow_Derived_Mesenchymal_Stem_Cell_Cultured_Cells	NA	human	STROMAL_CONNECTIVE	PrimaryCulture	10_EnhA2_E026.bed	0.00864161	32970
hyper_cancer_BRST	56	chromHMM_state10_EnhA2	2.23612	1.14508	462	55	53	62	62	56.7	1738	62734	270230	chromHMM_state10_EnhA2 Fetal_Adrenal_Gland human	Fetal_Adrenal_Gland	NA	human	ADRENAL	PrimaryTissue	10_EnhA2_E080.bed	0.0103454	35241
hyper_cancer_BRST	42	chromHMM_state10_EnhA2	2.15139	1.12152	605	56	57	56	57	56.3	2324	62591	269644	chromHMM_state10_EnhA2 Adipose_Nuclei human	Adipose_Nuclei	NA	human	FAT	PrimaryTissue	10_EnhA2_E063.bed	0.0123495	34405
hyper_cancer_BRST	17	chromHMM_state10_EnhA2	2.1141	1.07919	1324	57	62	37	62	52	5288	61872	266680	chromHMM_state10_EnhA2 iPS_DF_19.11_Cell_Line human	iPS_DF_19.11_Cell_Line	NA	human	IPSC	PrimaryCulture	10_EnhA2_E022.bed	0.0132207	30385
hyper_cancer_BRST	37	chromHMM_state10_EnhA2	2.0369	1.11715	598	58	58	58	58	58	2306	62598	269662	chromHMM_state10_EnhA2 Penis_Foreskin_Fibroblast_Primary_Cells_skin02 human	Penis_Foreskin_Fibroblast_Primary_Cells_skin02	NA	human	SKIN	PrimaryCulture	10_EnhA2_E056.bed	0.0155201	27164
hyper_cancer_BRST	62	chromHMM_state10_EnhA2	1.9955	1.08866	979	59	60	42	60	53.7	3875	62217	268093	chromHMM_state10_EnhA2 Fetal_Placenta human	Fetal_Placenta	NA	human	PLACENTA	PrimaryTissue	10_EnhA2_E091.bed	0.0167833	39759
hyper_cancer_BRST	98	chromHMM_state10_EnhA2	1.91718	1.13332	431	60	56	63	63	59.7	1638	62765	270330	chromHMM_state10_EnhA2 Osteoblasts human	Osteoblasts	NA	human	BONE	PrimaryCulture	10_EnhA2_E129.bed	0.0197651	30679
hyper_cancer_BRST	80	chromHMM_state10_EnhA2	1.44419	1.08063	705	61	61	51	61	57.7	2810	62491	269158	chromHMM_state10_EnhA2 Stomach_Smooth_Muscle human	Stomach_Smooth_Muscle	NA	human	GI_STOMACH	PrimaryTissue	10_EnhA2_E111.bed	0.057771	26983
hyper_cancer_BRST	4	chromHMM_state10_EnhA2	1.24192	1.04216	1910	62	63	27	63	50.7	7897	61286	264071	chromHMM_state10_EnhA2 H1_Derived_Mesenchymal_Stem_Cells human	H1_Derived_Mesenchymal_Stem_Cells	NA	human	ESC_DERIVED	ESCDerived	10_EnhA2_E006.bed	0.0905556	41401
hyper_cancer_BRST	14	chromHMM_state10_EnhA2	0.69591	1.10815	95	63	59	94	94	72	369	63101	271599	chromHMM_state10_EnhA2 iPS-18_Cell_Line human	iPS-18_Cell_Line	NA	human	IPSC	PrimaryCulture	10_EnhA2_E019.bed	0.313311	6179
hyper_cancer_BRST	13	chromHMM_state10_EnhA2	0.641567	1.03939	494	64	64	60	64	62.7	2046	62702	269922	chromHMM_state10_EnhA2 IMR90_Cell_Line human	IMR90_Cell_Line	NA	human	LUNG	CellLine	10_EnhA2_E017.bed	0.349526	32752
hyper_cancer_BRST	34	chromHMM_state10_EnhA2	0.417366	1.01977	340	65	66	70	70	67	1435	62856	270533	chromHMM_state10_EnhA2 Chondrocytes_from_Bone_Marrow_Derived_Mesenchymal_Stem_Ce	Chondrocytes_from_Bone_Marrow_Derived_Mesenchymal_Stem_Cell_Cultured_Cells	NA	human	STROMAL_CONNECTIVE	PrimaryCulture	10_EnhA2_E049.bed	0.576695	32424
hyper_cancer_BRST	86	chromHMM_state10_EnhA2	0.400017	1.02105	237	66	65	79	79	70	999	62959	270969	chromHMM_state10_EnhA2 HeLa-S3_Cervical_Carcinoma human	HeLa-S3_Cervical_Carcinoma	NA	human	CERVIX	CellLine	10_EnhA2_E117.bed	0.591105	10525
hyper_cancer_BRST	29	chromHMM_state10_EnhA2	0.244859	0.989435	229	67	67	80	80	71.3	996	62967	270972	chromHMM_state10_EnhA2 CD4+_CD25+_CD127-_Treg_Primary_Cells human	CD4+_CD25+_CD127-_Treg_Primary_Cells	NA	human	BLOOD	PrimaryCell	10_EnhA2_E044.bed	0.832324	11222
hyper_cancer_BRST	87	chromHMM_state10_EnhA2	0.226823	0.971749	42	68	70	98	98	78.7	186	63154	271782	chromHMM_state10_EnhA2 HepG2_Hepatocellular_Carcinoma human	HepG2_Hepatocellular_Carcinoma	NA	human	LIVER	CellLine	10_EnhA2_E118.bed	0.854858	4198
hyper_cancer_BRST	24	chromHMM_state10_EnhA2	0.210623	0.981299	244	69	69	77	77	71.7	1070	62952	270898	chromHMM_state10_EnhA2 CD4+_CD25-_CD45RA+_Naive_Primary_Cells human	CD4+_CD25-_CD45RA+_Naive_Primary_Cells	NA	human	BLOOD	PrimaryCell	10_EnhA2_E039.bed	0.874489	7799
hyper_cancer_BRST	39	chromHMM_state10_EnhA2	0.18753	0.98835	1254	70	68	38	70	58.7	5459	61942	266509	chromHMM_state10_EnhA2 Penis_Foreskin_Melanocyte_Primary_Cells_skin01 human	Penis_Foreskin_Melanocyte_Primary_Cells_skin01	NA	human	SKIN	PrimaryCulture	10_EnhA2_E059.bed	0.909071	31677
hyper_cancer_BRST	84	chromHMM_state10_EnhA2	0.12632	0.952631	209	71	71	81	81	74.3	944	62987	271024	chromHMM_state10_EnhA2 Dnd41_TCell_Leukemia human	Dnd41_TCell_Leukemia	NA	human	BLOOD	CellLine	10_EnhA2_E115.bed	1	10691
hyper_cancer_BRST	38	chromHMM_state10_EnhA2	0.0533557	0.911604	189	72	74	83	83	76.3	892	63007	271076	chromHMM_state10_EnhA2 Penis_Foreskin_Keratinocyte_Primary_Cells_skin03 human	Penis_Foreskin_Keratinocyte_Primary_Cells_skin03	NA	human	SKIN	PrimaryCulture	10_EnhA2_E058.bed	1	21467
hyper_cancer_BRST	28	chromHMM_state10_EnhA2	0.0531258	0.857927	65	73	80	96	96	83	326	63131	271642	chromHMM_state10_EnhA2 CD4+_CD25-_Th_Primary_Cells human	CD4+_CD25-_Th_Primary_Cells	NA	human	BLOOD	PrimaryCell	10_EnhA2_E043.bed	1	2020
hyper_cancer_BRST	93	chromHMM_state10_EnhA2	0.0264049	0.899765	251	74	76	76	76	75.3	1200	62945	270768	chromHMM_state10_EnhA2 Monocytes-CD14+_RO01746 human	Monocytes-CD14+_RO01746	NA	human	BLOOD	PrimaryCell	10_EnhA2_E124.bed	1	19707
hyper_cancer_BRST	94	chromHMM_state10_EnhA2	0.0156878	0.90051	344	75	75	68	75	72.7	1643	62852	270325	chromHMM_state10_EnhA2 NH-A_Astrocytes human	NH-A_Astrocytes	NA	human	BRAIN	PrimaryCulture	10_EnhA2_E125.bed	1	28357
hyper_cancer_BRST	33	chromHMM_state10_EnhA2	0.0115356	0.946932	1549	76	72	32	76	60	7030	61647	264938	chromHMM_state10_EnhA2 CD8_Memory_Primary_Cells human	CD8_Memory_Primary_Cells	NA	human	BLOOD	PrimaryCell	10_EnhA2_E048.bed	1	12717
hyper_cancer_BRST	92	chromHMM_state10_EnhA2	0.0114407	0.84837	156	77	82	88	88	82.3	791	63040	271177	chromHMM_state10_EnhA2 K562_Leukemia human	K562_Leukemia	NA	human	BLOOD	PrimaryCulture	10_EnhA2_E123.bed	1	5925
hyper_cancer_BRST	26	chromHMM_state10_EnhA2	0.0103085	0.890881	342	78	78	69	78	75	1651	62854	270317	chromHMM_state10_EnhA2 CD4+_CD25-_IL17-_PMA-Ionomycin_stimulated_MACS_purified_T	CD4+_CD25-_IL17-_PMA-Ionomycin_stimulated_MACS_purified_Th_Primary_Cells	NA	human	BLOOD	PrimaryCell	10_EnhA2_E041.bed	1	14745
hyper_cancer_BRST	36	chromHMM_state10_EnhA2	0.00799792	0.874589	279	79	79	74	79	77.3	1372	62917	270596	chromHMM_state10_EnhA2 Penis_Foreskin_Fibroblast_Primary_Cells_skin01 human	Penis_Foreskin_Fibroblast_Primary_Cells_skin01	NA	human	SKIN	PrimaryCulture	10_EnhA2_E055.bed	1	23254
hyper_cancer_BRST	1	chromHMM_state10_EnhA2	0.00651159	0.898005	477	80	77	61	80	72.7	2284	62719	269684	chromHMM_state10_EnhA2 H1_Cell_Line human	H1_Cell_Line	NA	human	ESC	PrimaryCulture	10_EnhA2_E003.bed	1	25165
hyper_cancer_BRST	3	chromHMM_state10_EnhA2	0.0026991	0.914666	939	81	73	45	81	66.3	4412	62257	267556	chromHMM_state10_EnhA2 H1_BMP4_Derived_Trophoblast_Cultured_Cells human	H1_BMP4_Derived_Trophoblast_Cultured_Cells	NA	human	ESC_DERIVED	ESCDerived	10_EnhA2_E005.bed	1	31535
hyper_cancer_BRST	41	chromHMM_state10_EnhA2	0.00124377	0.851324	337	82	81	71	82	78	1702	62859	270266	chromHMM_state10_EnhA2 Peripheral_Blood_Mononuclear_Primary_Cells human	Peripheral_Blood_Mononuclear_Primary_Cells	NA	human	BLOOD	PrimaryCell	10_EnhA2_E062.bed	1	10234
hyper_cancer_BRST	21	chromHMM_state10_EnhA2	0.00076913	0.792316	173	83	84	86	86	84.3	939	63023	271029	chromHMM_state10_EnhA2 CD3_Primary_Cells_Peripheral_UW human	CD3_Primary_Cells_Peripheral_UW	NA	human	BLOOD	PrimaryCell	10_EnhA2_E034.bed	1	13841
hyper_cancer_BRST	32	chromHMM_state10_EnhA2	0.000154	0.703504	97	84	88	93	93	88.3	593	63099	271375	chromHMM_state10_EnhA2 CD8_Naive_Primary_Cells human	CD8_Naive_Primary_Cells	NA	human	BLOOD	PrimaryCell	10_EnhA2_E047.bed	1	3342
hyper_cancer_BRST	88	chromHMM_state10_EnhA2	0.000105054	0.736116	139	85	87	91	91	87.7	812	63057	271156	chromHMM_state10_EnhA2 HMEC_Mammary_Epithelial human	HMEC_Mammary_Epithelial	NA	human	BREAST	PrimaryCulture	10_EnhA2_E119.bed	1	16077
hyper_cancer_BRST	91	chromHMM_state10_EnhA2	3.52033e-05	0.755993	198	86	85	82	86	84.3	1126	62998	270842	chromHMM_state10_EnhA2 HUVEC_Umbilical_Vein_Endothelial_Cells human	HUVEC_Umbilical_Vein_Endothelial_Cells	NA	human	VASCULAR	PrimaryCulture	10_EnhA2_E122.bed	1	8504
hyper_cancer_BRST	35	chromHMM_state10_EnhA2	1.67351e-05	0.67313	103	87	89	92	92	89.3	658	63093	271310	chromHMM_state10_EnhA2 Mobilized_CD34_Primary_Cells_Female human	Mobilized_CD34_Primary_Cells_Female	NA	human	BLOOD	PrimaryCell	10_EnhA2_E050.bed	1	6402
hyper_cancer_BRST	96	chromHMM_state10_EnhA2	1.36715e-07	0.664598	154	88	90	89	90	89	996	63042	270972	chromHMM_state10_EnhA2 NHEK-Epidermal_Keratinocytes human	NHEK-Epidermal_Keratinocytes	NA	human	SKIN	PrimaryCulture	10_EnhA2_E127.bed	1	14878
hyper_cancer_BRST	30	chromHMM_state10_EnhA2	3.54377e-09	0.751695	431	89	86	63	89	79.3	2462	62765	269506	chromHMM_state10_EnhA2 CD4+_CD25int_CD127+_Tmem_Primary_Cells human	CD4+_CD25int_CD127+_Tmem_Primary_Cells	NA	human	BLOOD	PrimaryCell	10_EnhA2_E045.bed	1	13341
hyper_cancer_BRST	83	chromHMM_state10_EnhA2	1.87194e-09	0.61702	143	90	93	90	93	91	996	63053	270972	chromHMM_state10_EnhA2 A549_EtOH_0.02pct_Lung_Carcinoma human	A549_EtOH_0.02pct_Lung_Carcinoma	NA	human	LUNG	CellLine	10_EnhA2_E114.bed	1	15798
hyper_cancer_BRST	20	chromHMM_state10_EnhA2	1.80447e-10	0.431818	46	91	96	97	97	94.7	458	63150	271510	chromHMM_state10_EnhA2 CD19_Primary_Cells_Peripheral_UW human	CD19_Primary_Cells_Peripheral_UW	NA	human	BLOOD	PrimaryCell	10_EnhA2_E032.bed	1	3687
hyper_cancer_BRST	63	chromHMM_state10_EnhA2	6.20545e-13	0.795905	1071	92	83	41	92	72	5766	62125	266202	chromHMM_state10_EnhA2 Fetal_Stomach human	Fetal_Stomach	NA	human	GI_STOMACH	PrimaryTissue	10_EnhA2_E092.bed	1	36820
hyper_cancer_BRST	85	chromHMM_state10_EnhA2	2.64226e-14	0.617049	239	93	92	78	93	87.7	1663	62957	270305	chromHMM_state10_EnhA2 GM12878_Lymphoblastoid human	GM12878_Lymphoblastoid	NA	human	BLOOD	PrimaryCulture	10_EnhA2_E116.bed	1	9886
hyper_cancer_BRST	31	chromHMM_state10_EnhA2	7.52175e-15	0.626897	269	94	91	75	94	86.7	1842	62927	270126	chromHMM_state10_EnhA2 CD56_Primary_Cells human	CD56_Primary_Cells	NA	human	BLOOD	PrimaryCell	10_EnhA2_E046.bed	1	16473
hyper_cancer_BRST	23	chromHMM_state10_EnhA2	4.82164e-16	0.5564	177	95	94	84	95	91	1366	63019	270602	chromHMM_state10_EnhA2 CD4_Naive_Primary_Cells human	CD4_Naive_Primary_Cells	NA	human	BLOOD	PrimaryCell	10_EnhA2_E038.bed	1	2924
hyper_cancer_BRST	25	chromHMM_state10_EnhA2	0	0.341284	309	96	97	72	97	88.3	3860	62887	268108	chromHMM_state10_EnhA2 CD4+_CD25-_CD45RO+_Memory_Primary_Cells human	CD4+_CD25-_CD45RO+_Memory_Primary_Cells	NA	human	BLOOD	PrimaryCell	10_EnhA2_E040.bed	1	4910
hyper_cancer_BRST	27	chromHMM_state10_EnhA2	0	0.520715	172	96	95	87	96	92.7	1418	63024	270550	chromHMM_state10_EnhA2 CD4+_CD25-_IL17+_PMA-Ionomcyin_stimulated_Th17_Primary_Ce	CD4+_CD25-_IL17+_PMA-Ionomcyin_stimulated_Th17_Primary_Cells	NA	human	BLOOD	PrimaryCell	10_EnhA2_E042.bed	1	6700
hyper_cancer_BRST	19	chromHMM_state10_EnhA2	0	0.325828	67	96	98	95	98	96.3	883	63129	271085	chromHMM_state10_EnhA2 CD14_Primary_Cells human	CD14_Primary_Cells	NA	human	BLOOD	PrimaryCell	10_EnhA2_E029.bed	1	3382
hyper_cancer_BRST	65	chromHMM_state11_EnhWk	Inf	2.95814	9919	1	1	2	2	1.33	16104	53277	255864	chromHMM_state11_EnhWk Gastric human	Gastric	NA	human	GI_STOMACH	PrimaryTissue	11_EnhWk_E094.bed	0	78357
hyper_cancer_BRST	69	chromHMM_state11_EnhWk	Inf	2.95761	14633	1	2	1	2	1.33	25146	48563	246822	chromHMM_state11_EnhWk Pancreas human	Pancreas	NA	human	PANCREAS	PrimaryTissue	11_EnhWk_E098.bed	0	115004
hyper_cancer_BRST	82	chromHMM_state11_EnhWk	Inf	1.81548	8386	1	5	3	5	3	21138	54810	250830	chromHMM_state11_EnhWk Spleen human	Spleen	NA	human	SPLEEN	PrimaryTissue	11_EnhWk_E113.bed	0	82027
hyper_cancer_BRST	67	chromHMM_state11_EnhWk	Inf	2.23937	6312	1	3	6	6	3.33	12840	56884	259128	chromHMM_state11_EnhWk Lung human	Lung	NA	human	LUNG	PrimaryTissue	11_EnhWk_E096.bed	0	68385
hyper_cancer_BRST	44	chromHMM_state11_EnhWk	Inf	1.95334	6132	1	4	8	8	4.33	14182	57064	257786	chromHMM_state11_EnhWk Adult_Liver human	Adult_Liver	NA	human	LIVER	PrimaryTissue	11_EnhWk_E066.bed	0	94018
hyper_cancer_BRST	68	chromHMM_state11_EnhWk	210.828	1.7599	4877	6	6	19	19	10.3	12337	58319	259631	chromHMM_state11_EnhWk Ovary human	Ovary	NA	human	OVARY	PrimaryTissue	11_EnhWk_E097.bed	2.2904e-210	91399
hyper_cancer_BRST	88	chromHMM_state11_EnhWk	192.417	1.63871	5743	7	8	11	11	8.67	15636	57453	256332	chromHMM_state11_EnhWk HMEC_Mammary_Epithelial human	HMEC_Mammary_Epithelial	NA	human	BREAST	PrimaryCulture	11_EnhWk_E119.bed	5.04829e-192	115932
hyper_cancer_BRST	75	chromHMM_state11_EnhWk	141.556	1.67822	3778	8	7	29	29	14.7	9928	59418	262040	chromHMM_state11_EnhWk Right_Atrium human	Right_Atrium	NA	human	HEART	PrimaryTissue	11_EnhWk_E104.bed	3.21147e-141	89068
hyper_cancer_BRST	5	chromHMM_state11_EnhWk	140.81	1.48689	6336	9	12	5	12	8.67	18961	56860	253007	chromHMM_state11_EnhWk H1_Derived_Neuronal_Progenitor_Cultured_Cells human	H1_Derived_Neuronal_Progenitor_Cultured_Cells	NA	human	ESC_DERIVED	ESCDerived	11_EnhWk_E007.bed	1.59069e-140	94517
hyper_cancer_BRST	70	chromHMM_state11_EnhWk	126.158	1.44205	6616	10	15	4	15	9.67	20399	56580	251569	chromHMM_state11_EnhWk Placenta_Amnion human	Placenta_Amnion	NA	human	PLACENTA	PrimaryTissue	11_EnhWk_E099.bed	6.42408e-126	78589
hyper_cancer_BRST	76	chromHMM_state11_EnhWk	113.832	1.51918	4525	11	10	21	21	14	13140	58671	258828	chromHMM_state11_EnhWk Right_Ventricle human	Right_Ventricle	NA	human	HEART	PrimaryTissue	11_EnhWk_E105.bed	1.23754e-113	84286
hyper_cancer_BRST	25	chromHMM_state11_EnhWk	112.58	1.47002	5261	12	14	12	14	12.7	15823	57935	256145	chromHMM_state11_EnhWk CD4+_CD25-_CD45RO+_Memory_Primary_Cells human	CD4+_CD25-_CD45RO+_Memory_Primary_Cells	NA	human	BLOOD	PrimaryCell	11_EnhWk_E040.bed	2.02316e-112	74098
hyper_cancer_BRST	22	chromHMM_state11_EnhWk	110.344	1.4952	4724	13	11	20	20	14.7	13942	58472	258026	chromHMM_state11_EnhWk CD4_Memory_Primary_Cells human	CD4_Memory_Primary_Cells	NA	human	BLOOD	PrimaryCell	11_EnhWk_E037.bed	3.21954e-110	77188
hyper_cancer_BRST	62	chromHMM_state11_EnhWk	104.366	1.41294	6034	14	18	9	18	13.7	18906	57162	253062	chromHMM_state11_EnhWk Fetal_Placenta human	Fetal_Placenta	NA	human	PLACENTA	PrimaryTissue	11_EnhWk_E091.bed	2.84118e-104	86657
hyper_cancer_BRST	94	chromHMM_state11_EnhWk	72.5444	1.43117	3779	15	17	28	28	20	11572	59417	260396	chromHMM_state11_EnhWk NH-A_Astrocytes human	NH-A_Astrocytes	NA	human	BRAIN	PrimaryCulture	11_EnhWk_E125.bed	1.75825e-72	91201
hyper_cancer_BRST	23	chromHMM_state11_EnhWk	66.7494	1.37566	4358	16	22	23	23	20.3	13895	58838	258073	chromHMM_state11_EnhWk CD4_Naive_Primary_Cells human	CD4_Naive_Primary_Cells	NA	human	BLOOD	PrimaryCell	11_EnhWk_E038.bed	1.02817e-66	76924
hyper_cancer_BRST	32	chromHMM_state11_EnhWk	64.9526	1.33788	5090	17	27	15	27	19.7	16713	58106	255255	chromHMM_state11_EnhWk CD8_Naive_Primary_Cells human	CD8_Naive_Primary_Cells	NA	human	BLOOD	PrimaryCell	11_EnhWk_E047.bed	6.06077e-65	76528
hyper_cancer_BRST	55	chromHMM_state11_EnhWk	63.567	1.39946	3725	18	20	30	30	22.7	11651	59471	260317	chromHMM_state11_EnhWk Esophagus human	Esophagus	NA	human	GI_ESOPHAGUS	PrimaryTissue	11_EnhWk_E079.bed	1.39076e-63	66874
hyper_cancer_BRST	54	chromHMM_state11_EnhWk	60.8404	1.47531	2676	19	13	61	61	31	7914	60520	264054	chromHMM_state11_EnhWk Duodenum_Smooth_Muscle human	Duodenum_Smooth_Muscle	NA	human	GI_DUODENUM	PrimaryTissue	11_EnhWk_E078.bed	7.02056e-61	67450
hyper_cancer_BRST	4	chromHMM_state11_EnhWk	60.5717	1.29724	5939	20	33	10	33	21	20136	57257	251832	chromHMM_state11_EnhWk H1_Derived_Mesenchymal_Stem_Cells human	H1_Derived_Mesenchymal_Stem_Cells	NA	human	ESC_DERIVED	ESCDerived	11_EnhWk_E006.bed	1.2383e-60	99368
hyper_cancer_BRST	42	chromHMM_state11_EnhWk	55.2206	1.34735	4062	21	26	25	26	24	13193	59134	258775	chromHMM_state11_EnhWk Adipose_Nuclei human	Adipose_Nuclei	NA	human	FAT	PrimaryTissue	11_EnhWk_E063.bed	2.64709e-55	104786
hyper_cancer_BRST	30	chromHMM_state11_EnhWk	46.2655	1.43354	2321	22	16	73	73	37	7046	60875	264922	chromHMM_state11_EnhWk CD4+_CD25int_CD127+_Tmem_Primary_Cells human	CD4+_CD25int_CD127+_Tmem_Primary_Cells	NA	human	BLOOD	PrimaryCell	11_EnhWk_E045.bed	2.27864e-46	44146
hyper_cancer_BRST	40	chromHMM_state11_EnhWk	44.7335	1.32595	3611	23	29	33	33	28.3	11887	59585	260081	chromHMM_state11_EnhWk Penis_Foreskin_Melanocyte_Primary_Cells_skin03 human	Penis_Foreskin_Melanocyte_Primary_Cells_skin03	NA	human	SKIN	PrimaryCulture	11_EnhWk_E061.bed	7.41966e-45	122662
hyper_cancer_BRST	51	chromHMM_state11_EnhWk	40.2111	1.35232	2817	24	25	57	57	35.3	9070	60379	262898	chromHMM_state11_EnhWk Brain_Substantia_Nigra human	Brain_Substantia_Nigra	NA	human	BRAIN	PrimaryTissue	11_EnhWk_E074.bed	2.36706e-40	86897
hyper_cancer_BRST	71	chromHMM_state11_EnhWk	39.6234	1.37251	2525	25	23	68	68	38.7	8004	60671	263964	chromHMM_state11_EnhWk Psoas_Muscle human	Psoas_Muscle	NA	human	MUSCLE	PrimaryTissue	11_EnhWk_E100.bed	8.79567e-40	85204
hyper_cancer_BRST	20	chromHMM_state11_EnhWk	39.0825	1.26585	4480	26	42	22	42	30	15461	58716	256507	chromHMM_state11_EnhWk CD19_Primary_Cells_Peripheral_UW human	CD19_Primary_Cells_Peripheral_UW	NA	human	BLOOD	PrimaryCell	11_EnhWk_E032.bed	2.93834e-39	79265
hyper_cancer_BRST	3	chromHMM_state11_EnhWk	38.8777	1.2458	5148	27	48	13	48	29.3	18074	58048	253894	chromHMM_state11_EnhWk H1_BMP4_Derived_Trophoblast_Cultured_Cells human	H1_BMP4_Derived_Trophoblast_Cultured_Cells	NA	human	ESC_DERIVED	ESCDerived	11_EnhWk_E005.bed	4.53468e-39	107292
hyper_cancer_BRST	91	chromHMM_state11_EnhWk	38.7901	1.33495	2954	28	28	52	52	36	9636	60242	262332	chromHMM_state11_EnhWk HUVEC_Umbilical_Vein_Endothelial_Cells human	HUVEC_Umbilical_Vein_Endothelial_Cells	NA	human	VASCULAR	PrimaryCulture	11_EnhWk_E122.bed	5.34922e-39	92761
hyper_cancer_BRST	53	chromHMM_state11_EnhWk	38.6269	1.32302	3130	29	30	46	46	35	10306	60066	261662	chromHMM_state11_EnhWk Colon_Smooth_Muscle human	Colon_Smooth_Muscle	NA	human	GI_COLON	PrimaryTissue	11_EnhWk_E076.bed	7.52098e-39	98200
hyper_cancer_BRST	77	chromHMM_state11_EnhWk	38.1589	1.38413	2305	30	21	75	75	42	7240	60891	264728	chromHMM_state11_EnhWk Sigmoid_Colon human	Sigmoid_Colon	NA	human	GI_COLON	PrimaryTissue	11_EnhWk_E106.bed	2.1356e-38	57522
hyper_cancer_BRST	66	chromHMM_state11_EnhWk	37.4253	1.29483	3548	31	34	37	37	34	11945	59648	260023	chromHMM_state11_EnhWk Left_Ventricle human	Left_Ventricle	NA	human	HEART	PrimaryTissue	11_EnhWk_E095.bed	1.11921e-37	90961
hyper_cancer_BRST	89	chromHMM_state11_EnhWk	37.2697	1.31765	3100	32	31	47	47	36.7	10246	60096	261722	chromHMM_state11_EnhWk HSMM_Skeletal_Muscle_Myoblasts human	HSMM_Skeletal_Muscle_Myoblasts	NA	human	MUSCLE	PrimaryCulture	11_EnhWk_E120.bed	1.55121e-37	89367
hyper_cancer_BRST	45	chromHMM_state11_EnhWk	36.0914	1.36114	2407	33	24	70	70	42.3	7688	60789	264280	chromHMM_state11_EnhWk Brain_Angular_Gyrus human	Brain_Angular_Gyrus	NA	human	BRAIN	PrimaryTissue	11_EnhWk_E067.bed	2.2678e-36	75017
hyper_cancer_BRST	31	chromHMM_state11_EnhWk	35.3894	1.25544	4319	34	46	24	46	34.7	15014	58877	256954	chromHMM_state11_EnhWk CD56_Primary_Cells human	CD56_Primary_Cells	NA	human	BLOOD	PrimaryCell	11_EnhWk_E046.bed	1.10845e-35	68096
hyper_cancer_BRST	33	chromHMM_state11_EnhWk	34.8363	1.27927	3613	35	38	32	38	35	12308	59583	259660	chromHMM_state11_EnhWk CD8_Memory_Primary_Cells human	CD8_Memory_Primary_Cells	NA	human	BLOOD	PrimaryCell	11_EnhWk_E048.bed	3.84751e-35	72328
hyper_cancer_BRST	16	chromHMM_state11_EnhWk	34.7583	1.23398	4981	36	49	18	49	34.3	17635	58215	254333	chromHMM_state11_EnhWk iPS_DF_6.9_Cell_Line human	iPS_DF_6.9_Cell_Line	NA	human	IPSC	PrimaryCulture	11_EnhWk_E021.bed	4.47705e-35	88615
hyper_cancer_BRST	8	chromHMM_state11_EnhWk	33.8761	1.2271	5119	37	51	14	51	34	18226	58077	253742	chromHMM_state11_EnhWk hESC_Derived_CD56+_Ectoderm_Cultured_Cells human	hESC_Derived_CD56+_Ectoderm_Cultured_Cells	NA	human	ESC_DERIVED	ESCDerived	11_EnhWk_E012.bed	3.3213e-34	97295
hyper_cancer_BRST	43	chromHMM_state11_EnhWk	30.6691	1.58426	950	38	9	97	97	48	2595	62246	269373	chromHMM_state11_EnhWk Aorta human	Aorta	NA	human	VASCULAR	PrimaryTissue	11_EnhWk_E065.bed	5.20761e-31	37630
hyper_cancer_BRST	74	chromHMM_state11_EnhWk	30.4646	1.40754	1647	39	19	87	87	48.3	5074	61549	266894	chromHMM_state11_EnhWk Rectal_Smooth_Muscle human	Rectal_Smooth_Muscle	NA	human	GI_RECTUM	PrimaryTissue	11_EnhWk_E103.bed	8.12658e-31	61447
hyper_cancer_BRST	24	chromHMM_state11_EnhWk	29.6868	1.276	3099	40	39	48	48	42.3	10564	60097	261404	chromHMM_state11_EnhWk CD4+_CD25-_CD45RA+_Naive_Primary_Cells human	CD4+_CD25-_CD45RA+_Naive_Primary_Cells	NA	human	BLOOD	PrimaryCell	11_EnhWk_E039.bed	4.75065e-30	71335
hyper_cancer_BRST	90	chromHMM_state11_EnhWk	29.6388	1.2848	2927	41	36	53	53	43.3	9906	60269	262062	chromHMM_state11_EnhWk HSMMtube_Skeletal_Muscle_Myotubes_Derived_from_HSMM human	HSMMtube_Skeletal_Muscle_Myotubes_Derived_from_HSMM	NA	human	MUSCLE	PrimaryCulture	11_EnhWk_E121.bed	5.17582e-30	94857
hyper_cancer_BRST	92	chromHMM_state11_EnhWk	29.4263	1.25272	3594	42	47	36	47	41.7	12490	59602	259478	chromHMM_state11_EnhWk K562_Leukemia human	K562_Leukemia	NA	human	BLOOD	PrimaryCulture	11_EnhWk_E123.bed	8.24105e-30	99261
hyper_cancer_BRST	49	chromHMM_state11_EnhWk	29.1411	1.30289	2581	43	32	66	66	47	8607	60615	263361	chromHMM_state11_EnhWk Brain_Inferior_Temporal_Lobe human	Brain_Inferior_Temporal_Lobe	NA	human	BRAIN	PrimaryTissue	11_EnhWk_E072.bed	1.55248e-29	77687
hyper_cancer_BRST	39	chromHMM_state11_EnhWk	28.209	1.28034	2852	44	37	55	55	45.3	9682	60344	262286	chromHMM_state11_EnhWk Penis_Foreskin_Melanocyte_Primary_Cells_skin01 human	Penis_Foreskin_Melanocyte_Primary_Cells_skin01	NA	human	SKIN	PrimaryCulture	11_EnhWk_E059.bed	1.29752e-28	79430
hyper_cancer_BRST	27	chromHMM_state11_EnhWk	27.4367	1.25994	3164	45	44	44	45	44.3	10920	60032	261048	chromHMM_state11_EnhWk CD4+_CD25-_IL17+_PMA-Ionomcyin_stimulated_Th17_Primary_Ce	CD4+_CD25-_IL17+_PMA-Ionomcyin_stimulated_Th17_Primary_Cells	NA	human	BLOOD	PrimaryCell	11_EnhWk_E042.bed	7.51039e-28	71849
hyper_cancer_BRST	83	chromHMM_state11_EnhWk	25.292	1.25848	2924	46	45	54	54	48.3	10095	60272	261873	chromHMM_state11_EnhWk A549_EtOH_0.02pct_Lung_Carcinoma human	A549_EtOH_0.02pct_Lung_Carcinoma	NA	human	LUNG	CellLine	11_EnhWk_E114.bed	1.02509e-25	91588
hyper_cancer_BRST	18	chromHMM_state11_EnhWk	23.9247	1.28687	2291	47	35	76	76	52.7	7724	60905	264244	chromHMM_state11_EnhWk Bone_Marrow_Derived_Mesenchymal_Stem_Cell_Cultured_Cells	Bone_Marrow_Derived_Mesenchymal_Stem_Cell_Cultured_Cells	NA	human	STROMAL_CONNECTIVE	PrimaryCulture	11_EnhWk_E026.bed	2.33782e-24	100505
hyper_cancer_BRST	28	chromHMM_state11_EnhWk	23.4983	1.22054	3596	48	54	34	54	45.3	12811	59600	259157	chromHMM_state11_EnhWk CD4+_CD25-_Th_Primary_Cells human	CD4+_CD25-_Th_Primary_Cells	NA	human	BLOOD	PrimaryCell	11_EnhWk_E043.bed	6.10916e-24	71033
hyper_cancer_BRST	47	chromHMM_state11_EnhWk	22.2616	1.26291	2468	49	43	69	69	53.7	8479	60728	263489	chromHMM_state11_EnhWk Brain_Cingulate_Gyrus human	Brain_Cingulate_Gyrus	NA	human	BRAIN	PrimaryTissue	11_EnhWk_E069.bed	1.03215e-22	83490
hyper_cancer_BRST	26	chromHMM_state11_EnhWk	20.1683	1.23398	2727	50	50	59	59	53	9589	60469	262379	chromHMM_state11_EnhWk CD4+_CD25-_IL17-_PMA-Ionomycin_stimulated_MACS_purified_T	CD4+_CD25-_IL17-_PMA-Ionomycin_stimulated_MACS_purified_Th_Primary_Cells	NA	human	BLOOD	PrimaryCell	11_EnhWk_E041.bed	1.25399e-20	73220
hyper_cancer_BRST	95	chromHMM_state11_EnhWk	19.2067	1.19488	3614	51	59	31	59	47	13139	59582	258829	chromHMM_state11_EnhWk NHDF-Ad_Adult_Dermal_Fibroblasts human	NHDF-Ad_Adult_Dermal_Fibroblasts	NA	human	SKIN	PrimaryCulture	11_EnhWk_E126.bed	1.12546e-19	120729
hyper_cancer_BRST	97	chromHMM_state11_EnhWk	18.1761	1.22412	2628	52	53	64	64	56.3	9310	60568	262658	chromHMM_state11_EnhWk NHLF_Lung_Fibroblasts human	NHLF_Lung_Fibroblasts	NA	human	LUNG	PrimaryCulture	11_EnhWk_E128.bed	1.18417e-18	81658
hyper_cancer_BRST	48	chromHMM_state11_EnhWk	16.9567	1.21869	2544	53	55	67	67	58.3	9049	60652	262919	chromHMM_state11_EnhWk Brain_Hippocampus_Middle human	Brain_Hippocampus_Middle	NA	human	BRAIN	PrimaryTissue	11_EnhWk_E071.bed	1.92578e-17	96273
hyper_cancer_BRST	52	chromHMM_state11_EnhWk	15.4652	1.27332	1549	54	41	89	89	61.3	5263	61647	266705	chromHMM_state11_EnhWk Colonic_Mucosa human	Colonic_Mucosa	NA	human	GI_COLON	PrimaryTissue	11_EnhWk_E075.bed	5.86128e-16	34809
hyper_cancer_BRST	34	chromHMM_state11_EnhWk	15.0787	1.19745	2690	55	58	60	60	57.7	9736	60506	262232	chromHMM_state11_EnhWk Chondrocytes_from_Bone_Marrow_Derived_Mesenchymal_Stem_Ce	Chondrocytes_from_Bone_Marrow_Derived_Mesenchymal_Stem_Cell_Cultured_Cells	NA	human	STROMAL_CONNECTIVE	PrimaryCulture	11_EnhWk_E049.bed	1.40122e-15	120010
hyper_cancer_BRST	46	chromHMM_state11_EnhWk	14.9478	1.21754	2233	56	56	78	78	63.3	7943	60963	264025	chromHMM_state11_EnhWk Brain_Anterior_Caudate human	Brain_Anterior_Caudate	NA	human	BRAIN	PrimaryTissue	11_EnhWk_E068.bed	1.86026e-15	83587
hyper_cancer_BRST	50	chromHMM_state11_EnhWk	14.9001	1.22537	2088	57	52	79	79	62.7	7378	61108	264590	chromHMM_state11_EnhWk Brain_Mid_Frontal_Lobe human	Brain_Mid_Frontal_Lobe	NA	human	BRAIN	PrimaryTissue	11_EnhWk_E073.bed	2.03993e-15	63176
hyper_cancer_BRST	96	chromHMM_state11_EnhWk	14.6927	1.19803	2599	58	57	65	65	60	9400	60597	262568	chromHMM_state11_EnhWk NHEK-Epidermal_Keratinocytes human	NHEK-Epidermal_Keratinocytes	NA	human	SKIN	PrimaryCulture	11_EnhWk_E127.bed	3.23177e-15	109577
hyper_cancer_BRST	79	chromHMM_state11_EnhWk	13.2219	1.27403	1298	59	40	95	95	64.7	4404	61898	267564	chromHMM_state11_EnhWk Small_Intestine human	Small_Intestine	NA	human	GI_INTESTINE	PrimaryTissue	11_EnhWk_E109.bed	9.39405e-14	48604
hyper_cancer_BRST	73	chromHMM_state11_EnhWk	12.1252	1.187	2326	60	60	72	72	64	8482	60870	263486	chromHMM_state11_EnhWk Rectal_Mucosa.Donor_31 human	Rectal_Mucosa.Donor_31	NA	human	GI_RECTUM	PrimaryTissue	11_EnhWk_E102.bed	1.15402e-12	74560
hyper_cancer_BRST	38	chromHMM_state11_EnhWk	11.0182	1.14795	3238	61	65	42	65	56	12220	59958	259748	chromHMM_state11_EnhWk Penis_Foreskin_Keratinocyte_Primary_Cells_skin03 human	Penis_Foreskin_Keratinocyte_Primary_Cells_skin03	NA	human	SKIN	PrimaryCulture	11_EnhWk_E058.bed	1.45214e-11	113498
hyper_cancer_BRST	85	chromHMM_state11_EnhWk	10.9961	1.16423	2651	62	63	63	63	62.7	9858	60545	262110	chromHMM_state11_EnhWk GM12878_Lymphoblastoid human	GM12878_Lymphoblastoid	NA	human	BLOOD	PrimaryCulture	11_EnhWk_E116.bed	1.50333e-11	93704
hyper_cancer_BRST	21	chromHMM_state11_EnhWk	10.7843	1.16194	2662	63	64	62	64	63	9918	60534	262050	chromHMM_state11_EnhWk CD3_Primary_Cells_Peripheral_UW human	CD3_Primary_Cells_Peripheral_UW	NA	human	BLOOD	PrimaryCell	11_EnhWk_E034.bed	2.40955e-11	58507
hyper_cancer_BRST	35	chromHMM_state11_EnhWk	10.0941	1.12629	3973	64	67	27	67	52.7	15289	59223	256679	chromHMM_state11_EnhWk Mobilized_CD34_Primary_Cells_Female human	Mobilized_CD34_Primary_Cells_Female	NA	human	BLOOD	PrimaryCell	11_EnhWk_E050.bed	1.16228e-10	108768
hyper_cancer_BRST	64	chromHMM_state11_EnhWk	8.976	1.12381	3595	65	68	35	68	56	13854	59601	258114	chromHMM_state11_EnhWk Fetal_Thymus human	Fetal_Thymus	NA	human	THYMUS	PrimaryTissue	11_EnhWk_E093.bed	1.50194e-09	76659
hyper_cancer_BRST	9	chromHMM_state11_EnhWk	8.8056	1.1323	3090	66	66	49	66	60.3	11812	60106	260156	chromHMM_state11_EnhWk hESC_Derived_CD56+_Mesoderm_Cultured_Cells human	hESC_Derived_CD56+_Mesoderm_Cultured_Cells	NA	human	ESC_DERIVED	ESCDerived	11_EnhWk_E013.bed	2.1899e-09	87155
hyper_cancer_BRST	78	chromHMM_state11_EnhWk	8.47995	1.12335	3385	67	69	40	69	58.7	13045	59811	258923	chromHMM_state11_EnhWk Skeletal_Muscle_Female human	Skeletal_Muscle_Female	NA	human	MUSCLE	PrimaryTissue	11_EnhWk_E108.bed	4.56603e-09	100071
hyper_cancer_BRST	13	chromHMM_state11_EnhWk	7.90927	1.11963	3307	68	71	41	71	60	12783	59889	259185	chromHMM_state11_EnhWk IMR90_Cell_Line human	IMR90_Cell_Line	NA	human	LUNG	CellLine	11_EnhWk_E017.bed	1.6741e-08	104856
hyper_cancer_BRST	1	chromHMM_state11_EnhWk	7.73099	1.0959	4998	69	74	17	74	53.3	19764	58198	252204	chromHMM_state11_EnhWk H1_Cell_Line human	H1_Cell_Line	NA	human	ESC	PrimaryCulture	11_EnhWk_E003.bed	2.48729e-08	105743
hyper_cancer_BRST	72	chromHMM_state11_EnhWk	7.71479	1.18389	1431	70	61	94	94	75	5220	61765	266748	chromHMM_state11_EnhWk Rectal_Mucosa.Donor_29 human	Rectal_Mucosa.Donor_29	NA	human	GI_RECTUM	PrimaryTissue	11_EnhWk_E101.bed	2.54493e-08	46948
hyper_cancer_BRST	84	chromHMM_state11_EnhWk	7.65967	1.17613	1535	71	62	90	90	74.3	5637	61661	266331	chromHMM_state11_EnhWk Dnd41_TCell_Leukemia human	Dnd41_TCell_Leukemia	NA	human	BLOOD	CellLine	11_EnhWk_E115.bed	2.84865e-08	55258
hyper_cancer_BRST	60	chromHMM_state11_EnhWk	5.51395	1.09783	3161	72	73	45	73	63.3	12447	60035	259521	chromHMM_state11_EnhWk Fetal_Muscle_Trunk human	Fetal_Muscle_Trunk	NA	human	MUSCLE	PrimaryTissue	11_EnhWk_E089.bed	3.92903e-06	69741
hyper_cancer_BRST	19	chromHMM_state11_EnhWk	4.99574	1.08793	3450	73	76	38	76	62.3	13708	59746	258260	chromHMM_state11_EnhWk CD14_Primary_Cells human	CD14_Primary_Cells	NA	human	BLOOD	PrimaryCell	11_EnhWk_E029.bed	1.27792e-05	96503
hyper_cancer_BRST	80	chromHMM_state11_EnhWk	4.64923	1.1225	1658	74	70	86	86	76.7	6375	61538	265593	chromHMM_state11_EnhWk Stomach_Smooth_Muscle human	Stomach_Smooth_Muscle	NA	human	GI_STOMACH	PrimaryTissue	11_EnhWk_E111.bed	2.79962e-05	63576
hyper_cancer_BRST	11	chromHMM_state11_EnhWk	4.31191	1.06632	5059	75	77	16	77	56	20520	58137	251448	chromHMM_state11_EnhWk HUES6_Cell_Line human	HUES6_Cell_Line	NA	human	ESC	PrimaryCulture	11_EnhWk_E015.bed	6.00606e-05	134654
hyper_cancer_BRST	29	chromHMM_state11_EnhWk	4.21235	1.11961	1533	76	72	91	91	79.7	5908	61663	266060	chromHMM_state11_EnhWk CD4+_CD25+_CD127-_Treg_Primary_Cells human	CD4+_CD25+_CD127-_Treg_Primary_Cells	NA	human	BLOOD	PrimaryCell	11_EnhWk_E044.bed	7.45412e-05	48531
hyper_cancer_BRST	98	chromHMM_state11_EnhWk	3.23653	1.08823	1950	77	75	82	82	78	7731	61246	264237	chromHMM_state11_EnhWk Osteoblasts human	Osteoblasts	NA	human	BONE	PrimaryCulture	11_EnhWk_E129.bed	0.000695898	105606
hyper_cancer_BRST	7	chromHMM_state11_EnhWk	1.66261	1.04469	2819	78	79	56	79	71	11635	60377	260333	chromHMM_state11_EnhWk hESC_Derived_CD184+_Endoderm_Cultured_Cells human	hESC_Derived_CD184+_Endoderm_Cultured_Cells	NA	human	ESC_DERIVED	ESCDerived	11_EnhWk_E011.bed	0.0257548	115472
hyper_cancer_BRST	93	chromHMM_state11_EnhWk	1.31763	1.04865	1600	79	78	88	88	81.7	6574	61596	265394	chromHMM_state11_EnhWk Monocytes-CD14+_RO01746 human	Monocytes-CD14+_RO01746	NA	human	BLOOD	PrimaryCell	11_EnhWk_E124.bed	0.0562746	81644
hyper_cancer_BRST	37	chromHMM_state11_EnhWk	1.17633	1.03851	2067	80	81	81	81	80.7	8576	61129	263392	chromHMM_state11_EnhWk Penis_Foreskin_Fibroblast_Primary_Cells_skin02 human	Penis_Foreskin_Fibroblast_Primary_Cells_skin02	NA	human	SKIN	PrimaryCulture	11_EnhWk_E056.bed	0.0769384	79887
hyper_cancer_BRST	87	chromHMM_state11_EnhWk	1.13231	1.03097	2985	81	82	50	82	71	12478	60211	259490	chromHMM_state11_EnhWk HepG2_Hepatocellular_Carcinoma human	HepG2_Hepatocellular_Carcinoma	NA	human	LIVER	CellLine	11_EnhWk_E118.bed	0.0840955	118580
hyper_cancer_BRST	41	chromHMM_state11_EnhWk	1.09987	1.03863	1805	82	80	85	85	82.3	7487	61391	264481	chromHMM_state11_EnhWk Peripheral_Blood_Mononuclear_Primary_Cells human	Peripheral_Blood_Mononuclear_Primary_Cells	NA	human	BLOOD	PrimaryCell	11_EnhWk_E062.bed	0.0895122	44015
hyper_cancer_BRST	14	chromHMM_state11_EnhWk	0.573361	1.01145	4036	83	86	26	86	65	17185	59160	254783	chromHMM_state11_EnhWk iPS-18_Cell_Line human	iPS-18_Cell_Line	NA	human	IPSC	PrimaryCulture	11_EnhWk_E019.bed	0.294846	128126
hyper_cancer_BRST	86	chromHMM_state11_EnhWk	0.57169	1.01685	1810	84	83	84	84	83.7	7664	61386	264304	chromHMM_state11_EnhWk HeLa-S3_Cervical_Carcinoma human	HeLa-S3_Cervical_Carcinoma	NA	human	CERVIX	CellLine	11_EnhWk_E117.bed	0.294846	85585
hyper_cancer_BRST	57	chromHMM_state11_EnhWk	0.560934	1.01519	2085	85	84	80	85	83	8843	61111	263125	chromHMM_state11_EnhWk Fetal_Intestine_Large human	Fetal_Intestine_Large	NA	human	GI_INTESTINE	PrimaryTissue	11_EnhWk_E084.bed	0.298684	78222
hyper_cancer_BRST	2	chromHMM_state11_EnhWk	0.487357	1.01365	1486	86	85	92	92	87.7	6311	61710	265657	chromHMM_state11_EnhWk H1_BMP4_Derived_Mesendoderm_Cultured_Cells human	H1_BMP4_Derived_Mesendoderm_Cultured_Cells	NA	human	ESC_DERIVED	ESCDerived	11_EnhWk_E004.bed	0.349711	78172
hyper_cancer_BRST	81	chromHMM_state11_EnhWk	0.206522	0.99061	1240	87	87	96	96	90	5386	61956	266582	chromHMM_state11_EnhWk Thymus human	Thymus	NA	human	THYMUS	PrimaryTissue	11_EnhWk_E112.bed	0.659968	47098
hyper_cancer_BRST	6	chromHMM_state11_EnhWk	0.129689	0.985192	2340	88	88	71	88	82.3	10216	60856	261752	chromHMM_state11_EnhWk H9_Cell_Line human	H9_Cell_Line	NA	human	ESC	PrimaryCulture	11_EnhWk_E008.bed	0.778741	87438
hyper_cancer_BRST	56	chromHMM_state11_EnhWk	0.0966145	0.980661	2318	89	89	74	89	84	10165	60878	261803	chromHMM_state11_EnhWk Fetal_Adrenal_Gland human	Fetal_Adrenal_Gland	NA	human	ADRENAL	PrimaryTissue	11_EnhWk_E080.bed	0.830921	99975
hyper_cancer_BRST	63	chromHMM_state11_EnhWk	0.0730237	0.971262	1482	90	90	93	93	91	6562	61714	265406	chromHMM_state11_EnhWk Fetal_Stomach human	Fetal_Stomach	NA	human	GI_STOMACH	PrimaryTissue	11_EnhWk_E092.bed	0.867558	72749
hyper_cancer_BRST	15	chromHMM_state11_EnhWk	0.0228701	0.966796	2956	91	91	51	91	77.7	13137	60240	258831	chromHMM_state11_EnhWk iPS-20b_Cell_Line human	iPS-20b_Cell_Line	NA	human	IPSC	PrimaryCulture	11_EnhWk_E020.bed	0.942624	114775
hyper_cancer_BRST	36	chromHMM_state11_EnhWk	0.0128426	0.956686	2279	92	94	77	94	87.7	10235	60917	261733	chromHMM_state11_EnhWk Penis_Foreskin_Fibroblast_Primary_Cells_skin01 human	Penis_Foreskin_Fibroblast_Primary_Cells_skin01	NA	human	SKIN	PrimaryCulture	11_EnhWk_E055.bed	0.942624	112083
hyper_cancer_BRST	12	chromHMM_state11_EnhWk	0.0110534	0.961593	3173	93	92	43	93	76	14172	60023	257796	chromHMM_state11_EnhWk HUES64_Cell_Line human	HUES64_Cell_Line	NA	human	ESC	PrimaryCulture	11_EnhWk_E016.bed	0.942624	119709
hyper_cancer_BRST	58	chromHMM_state11_EnhWk	0.00355275	0.939581	1828	94	95	83	95	90.7	8357	61368	263611	chromHMM_state11_EnhWk Fetal_Intestine_Small human	Fetal_Intestine_Small	NA	human	GI_INTESTINE	PrimaryTissue	11_EnhWk_E085.bed	0.942624	79540
hyper_cancer_BRST	17	chromHMM_state11_EnhWk	0.000741128	0.957854	6216	95	93	7	95	65	27807	56980	244161	chromHMM_state11_EnhWk iPS_DF_19.11_Cell_Line human	iPS_DF_19.11_Cell_Line	NA	human	IPSC	PrimaryCulture	11_EnhWk_E022.bed	0.942624	125281
hyper_cancer_BRST	59	chromHMM_state11_EnhWk	6.54263e-08	0.791254	539	96	98	98	98	97.3	2925	62657	269043	chromHMM_state11_EnhWk Pancreatic_Islets human	Pancreatic_Islets	NA	human	PANCREAS	PrimaryTissue	11_EnhWk_E087.bed	0.942624	63029
hyper_cancer_BRST	10	chromHMM_state11_EnhWk	1.81947e-08	0.892625	2743	97	97	58	97	84	13156	60453	258812	chromHMM_state11_EnhWk HUES48_Cell_Line human	HUES48_Cell_Line	NA	human	ESC	PrimaryCulture	11_EnhWk_E014.bed	0.942624	123849
hyper_cancer_BRST	61	chromHMM_state11_EnhWk	1.61172e-08	0.902383	3439	98	96	39	98	77.7	16305	59757	255663	chromHMM_state11_EnhWk Fetal_Muscle_Leg human	Fetal_Muscle_Leg	NA	human	MUSCLE_LEG	PrimaryTissue	11_EnhWk_E090.bed	0.942624	104301
hyper_cancer_BRST	82	chromHMM_state12_ZNF_Rpts	Inf	3.47497	4015	1	1	1	1	1	5208	59181	266760	chromHMM_state12_ZNF_Rpts Spleen human	Spleen	NA	human	SPLEEN	PrimaryTissue	12_ZNF_Rpts_E113.bed	0	25683
hyper_cancer_BRST	85	chromHMM_state12_ZNF_Rpts	248.982	2.83322	1965	2	7	3	7	4	3046	61231	268922	chromHMM_state12_ZNF_Rpts GM12878_Lymphoblastoid human	GM12878_Lymphoblastoid	NA	human	BLOOD	PrimaryCulture	12_ZNF_Rpts_E116.bed	5.11282e-248	29401
hyper_cancer_BRST	67	chromHMM_state12_ZNF_Rpts	241.027	2.18939	3082	3	23	2	23	9.33	6223	60114	265745	chromHMM_state12_ZNF_Rpts Lung human	Lung	NA	human	LUNG	PrimaryTissue	12_ZNF_Rpts_E096.bed	3.06683e-240	52415
hyper_cancer_BRST	43	chromHMM_state12_ZNF_Rpts	159.81	2.30003	1816	4	17	4	17	8.33	3454	61380	268514	chromHMM_state12_ZNF_Rpts Aorta human	Aorta	NA	human	VASCULAR	PrimaryTissue	12_ZNF_Rpts_E065.bed	3.79193e-159	47546
hyper_cancer_BRST	65	chromHMM_state12_ZNF_Rpts	146.146	3.07431	1012	5	3	14	14	7.33	1432	62184	270536	chromHMM_state12_ZNF_Rpts Gastric human	Gastric	NA	human	GI_STOMACH	PrimaryTissue	12_ZNF_Rpts_E094.bed	1.39946e-145	14301
hyper_cancer_BRST	89	chromHMM_state12_ZNF_Rpts	101.59	3.11012	688	6	2	25	25	11	959	62508	271009	chromHMM_state12_ZNF_Rpts HSMM_Skeletal_Muscle_Myoblasts human	HSMM_Skeletal_Muscle_Myoblasts	NA	human	MUSCLE	PrimaryCulture	12_ZNF_Rpts_E120.bed	4.19696e-101	8657
hyper_cancer_BRST	69	chromHMM_state12_ZNF_Rpts	88.3865	2.11067	1194	7	26	9	26	14	2459	62002	269509	chromHMM_state12_ZNF_Rpts Pancreas human	Pancreas	NA	human	PANCREAS	PrimaryTissue	12_ZNF_Rpts_E098.bed	5.74915e-88	26687
hyper_cancer_BRST	68	chromHMM_state12_ZNF_Rpts	73.2317	3.00678	517	8	4	36	36	16	744	62679	271224	chromHMM_state12_ZNF_Rpts Ovary human	Ovary	NA	human	OVARY	PrimaryTissue	12_ZNF_Rpts_E097.bed	7.18529e-73	8081
hyper_cancer_BRST	44	chromHMM_state12_ZNF_Rpts	65.629	2.15942	835	9	24	19	24	17.3	1676	62361	270292	chromHMM_state12_ZNF_Rpts Adult_Liver human	Adult_Liver	NA	human	LIVER	PrimaryTissue	12_ZNF_Rpts_E066.bed	2.55854e-65	32290
hyper_cancer_BRST	84	chromHMM_state12_ZNF_Rpts	63.8201	2.15747	813	10	25	20	25	18.3	1633	62383	270335	chromHMM_state12_ZNF_Rpts Dnd41_TCell_Leukemia human	Dnd41_TCell_Leukemia	NA	human	BLOOD	CellLine	12_ZNF_Rpts_E115.bed	1.48294e-63	21219
hyper_cancer_BRST	90	chromHMM_state12_ZNF_Rpts	55.6188	2.89297	413	11	6	45	45	20.7	617	62783	271351	chromHMM_state12_ZNF_Rpts HSMMtube_Skeletal_Muscle_Myotubes_Derived_from_HSMM hu	HSMMtube_Skeletal_Muscle_Myotubes_Derived_from_HSMM	NA	human	MUSCLE	PrimaryCulture	12_ZNF_Rpts_E121.bed	2.14317e-55	10524
hyper_cancer_BRST	55	chromHMM_state12_ZNF_Rpts	50.9619	1.75731	1114	12	40	12	40	21.3	2749	62082	269219	chromHMM_state12_ZNF_Rpts Esophagus human	Esophagus	NA	human	GI_ESOPHAGUS	PrimaryTissue	12_ZNF_Rpts_E079.bed	8.79698e-51	23952
hyper_cancer_BRST	75	chromHMM_state12_ZNF_Rpts	50.9329	2.30954	558	13	16	33	33	20.7	1045	62638	270923	chromHMM_state12_ZNF_Rpts Right_Atrium human	Right_Atrium	NA	human	HEART	PrimaryTissue	12_ZNF_Rpts_E104.bed	8.79698e-51	14105
hyper_cancer_BRST	77	chromHMM_state12_ZNF_Rpts	44.5859	2.2161	530	14	21	35	35	23.3	1034	62666	270934	chromHMM_state12_ZNF_Rpts Sigmoid_Colon human	Sigmoid_Colon	NA	human	GI_COLON	PrimaryTissue	12_ZNF_Rpts_E106.bed	1.8165e-44	16388
hyper_cancer_BRST	53	chromHMM_state12_ZNF_Rpts	44.4948	2.97608	315	15	5	60	60	26.7	457	62881	271511	chromHMM_state12_ZNF_Rpts Colon_Smooth_Muscle human	Colon_Smooth_Muscle	NA	human	GI_COLON	PrimaryTissue	12_ZNF_Rpts_E076.bed	2.09104e-44	6657
hyper_cancer_BRST	52	chromHMM_state12_ZNF_Rpts	44.1388	2.26279	502	16	18	37	37	23.7	959	62694	271009	chromHMM_state12_ZNF_Rpts Colonic_Mucosa human	Colonic_Mucosa	NA	human	GI_COLON	PrimaryTissue	12_ZNF_Rpts_E075.bed	4.44957e-44	6040
hyper_cancer_BRST	74	chromHMM_state12_ZNF_Rpts	41.0045	2.78551	320	17	8	57	57	27.3	496	62876	271472	chromHMM_state12_ZNF_Rpts Rectal_Smooth_Muscle human	Rectal_Smooth_Muscle	NA	human	GI_RECTUM	PrimaryTissue	12_ZNF_Rpts_E103.bed	5.70493e-41	5190
hyper_cancer_BRST	46	chromHMM_state12_ZNF_Rpts	40.0231	2.7313	322	18	9	56	56	27.7	509	62874	271459	chromHMM_state12_ZNF_Rpts Brain_Anterior_Caudate human	Brain_Anterior_Caudate	NA	human	BRAIN	PrimaryTissue	12_ZNF_Rpts_E068.bed	5.16273e-40	17388
hyper_cancer_BRST	50	chromHMM_state12_ZNF_Rpts	38.4087	2.68157	318	19	12	58	58	29.7	512	62878	271456	chromHMM_state12_ZNF_Rpts Brain_Mid_Frontal_Lobe human	Brain_Mid_Frontal_Lobe	NA	human	BRAIN	PrimaryTissue	12_ZNF_Rpts_E073.bed	2.01275e-38	9701
hyper_cancer_BRST	72	chromHMM_state12_ZNF_Rpts	36.4851	2.68459	301	20	11	64	64	31.7	484	62895	271484	chromHMM_state12_ZNF_Rpts Rectal_Mucosa.Donor_29 human	Rectal_Mucosa.Donor_29	NA	human	GI_RECTUM	PrimaryTissue	12_ZNF_Rpts_E101.bed	1.60364e-36	6565
hyper_cancer_BRST	49	chromHMM_state12_ZNF_Rpts	34.0049	2.50994	314	21	14	61	61	32	540	62882	271428	chromHMM_state12_ZNF_Rpts Brain_Inferior_Temporal_Lobe human	Brain_Inferior_Temporal_Lobe	NA	human	BRAIN	PrimaryTissue	12_ZNF_Rpts_E072.bed	4.61413e-34	13902
hyper_cancer_BRST	59	chromHMM_state12_ZNF_Rpts	31.6182	2.24572	361	22	19	53	53	31.3	694	62835	271274	chromHMM_state12_ZNF_Rpts Pancreatic_Islets human	Pancreatic_Islets	NA	human	PANCREAS	PrimaryTissue	12_ZNF_Rpts_E087.bed	1.07305e-31	25709
hyper_cancer_BRST	47	chromHMM_state12_ZNF_Rpts	30.453	2.69514	248	23	10	69	69	34	397	62948	271571	chromHMM_state12_ZNF_Rpts Brain_Cingulate_Gyrus human	Brain_Cingulate_Gyrus	NA	human	BRAIN	PrimaryTissue	12_ZNF_Rpts_E069.bed	1.50139e-30	10356
hyper_cancer_BRST	54	chromHMM_state12_ZNF_Rpts	25.0783	1.95406	392	24	29	47	47	33.3	866	62804	271102	chromHMM_state12_ZNF_Rpts Duodenum_Smooth_Muscle human	Duodenum_Smooth_Muscle	NA	human	GI_DUODENUM	PrimaryTissue	12_ZNF_Rpts_E078.bed	3.40934e-25	20441
hyper_cancer_BRST	45	chromHMM_state12_ZNF_Rpts	24.6047	2.63595	206	25	13	73	73	37	337	62990	271631	chromHMM_state12_ZNF_Rpts Brain_Angular_Gyrus human	Brain_Angular_Gyrus	NA	human	BRAIN	PrimaryTissue	12_ZNF_Rpts_E067.bed	9.73996e-25	7793
hyper_cancer_BRST	48	chromHMM_state12_ZNF_Rpts	23.009	2.23345	262	26	20	67	67	37.7	506	62934	271462	chromHMM_state12_ZNF_Rpts Brain_Hippocampus_Middle human	Brain_Hippocampus_Middle	NA	human	BRAIN	PrimaryTissue	12_ZNF_Rpts_E071.bed	3.69165e-23	16252
hyper_cancer_BRST	51	chromHMM_state12_ZNF_Rpts	22.9569	2.36439	233	27	15	71	71	37.7	425	62963	271543	chromHMM_state12_ZNF_Rpts Brain_Substantia_Nigra human	Brain_Substantia_Nigra	NA	human	BRAIN	PrimaryTissue	12_ZNF_Rpts_E074.bed	4.00791e-23	12442
hyper_cancer_BRST	94	chromHMM_state12_ZNF_Rpts	21.6543	1.88664	369	28	30	52	52	36.7	844	62827	271124	chromHMM_state12_ZNF_Rpts NH-A_Astrocytes human	NH-A_Astrocytes	NA	human	BRAIN	PrimaryCulture	12_ZNF_Rpts_E125.bed	7.75916e-22	7620
hyper_cancer_BRST	41	chromHMM_state12_ZNF_Rpts	20.8078	1.79902	406	29	35	46	46	36.7	974	62790	270994	chromHMM_state12_ZNF_Rpts Peripheral_Blood_Mononuclear_Primary_Cells human	Peripheral_Blood_Mononuclear_Primary_Cells	NA	human	BLOOD	PrimaryCell	12_ZNF_Rpts_E062.bed	5.26059e-21	12554
hyper_cancer_BRST	20	chromHMM_state12_ZNF_Rpts	17.0502	1.84499	305	30	32	62	62	41.3	713	62891	271255	chromHMM_state12_ZNF_Rpts CD19_Primary_Cells_Peripheral_UW human	CD19_Primary_Cells_Peripheral_UW	NA	human	BLOOD	PrimaryCell	12_ZNF_Rpts_E032.bed	2.91026e-17	23217
hyper_cancer_BRST	79	chromHMM_state12_ZNF_Rpts	16.9534	2.19444	197	31	22	74	74	42.3	387	62999	271581	chromHMM_state12_ZNF_Rpts Small_Intestine human	Small_Intestine	NA	human	GI_INTESTINE	PrimaryTissue	12_ZNF_Rpts_E109.bed	3.51908e-17	5321
hyper_cancer_BRST	18	chromHMM_state12_ZNF_Rpts	16.081	2.03212	222	32	28	72	72	44	471	62974	271497	chromHMM_state12_ZNF_Rpts Bone_Marrow_Derived_Mesenchymal_Stem_Cell_Cultured_Cel	Bone_Marrow_Derived_Mesenchymal_Stem_Cell_Cultured_Cells	NA	human	STROMAL_CONNECTIVE	PrimaryCulture	12_ZNF_Rpts_E026.bed	2.54157e-16	9673
hyper_cancer_BRST	24	chromHMM_state12_ZNF_Rpts	15.8278	1.82238	292	33	33	65	65	43.7	691	62904	271277	chromHMM_state12_ZNF_Rpts CD4+_CD25-_CD45RA+_Naive_Primary_Cells human	CD4+_CD25-_CD45RA+_Naive_Primary_Cells	NA	human	BLOOD	PrimaryCell	12_ZNF_Rpts_E039.bed	4.41446e-16	8007
hyper_cancer_BRST	81	chromHMM_state12_ZNF_Rpts	15.7496	1.42414	763	34	47	21	47	34	2314	62433	269654	chromHMM_state12_ZNF_Rpts Thymus human	Thymus	NA	human	THYMUS	PrimaryTissue	12_ZNF_Rpts_E112.bed	5.13023e-16	10971
hyper_cancer_BRST	66	chromHMM_state12_ZNF_Rpts	15.5484	1.78477	305	35	37	62	62	44.7	737	62891	271231	chromHMM_state12_ZNF_Rpts Left_Ventricle human	Left_Ventricle	NA	human	HEART	PrimaryTissue	12_ZNF_Rpts_E095.bed	7.92091e-16	18810
hyper_cancer_BRST	29	chromHMM_state12_ZNF_Rpts	15.492	1.73045	335	36	41	55	55	44	835	62861	271133	chromHMM_state12_ZNF_Rpts CD4+_CD25+_CD127-_Treg_Primary_Cells human	CD4+_CD25+_CD127-_Treg_Primary_Cells	NA	human	BLOOD	PrimaryCell	12_ZNF_Rpts_E044.bed	8.76885e-16	11910
hyper_cancer_BRST	76	chromHMM_state12_ZNF_Rpts	13.9432	2.1068	175	37	27	79	79	47.7	358	63021	271610	chromHMM_state12_ZNF_Rpts Right_Ventricle human	Right_Ventricle	NA	human	HEART	PrimaryTissue	12_ZNF_Rpts_E105.bed	3.01863e-14	7491
hyper_cancer_BRST	4	chromHMM_state12_ZNF_Rpts	13.8629	1.39144	755	38	50	22	50	36.7	2343	62441	269625	chromHMM_state12_ZNF_Rpts H1_Derived_Mesenchymal_Stem_Cells human	H1_Derived_Mesenchymal_Stem_Cells	NA	human	ESC_DERIVED	ESCDerived	12_ZNF_Rpts_E006.bed	3.53594e-14	29719
hyper_cancer_BRST	28	chromHMM_state12_ZNF_Rpts	13.1782	1.80667	246	39	34	70	70	47.7	587	62950	271381	chromHMM_state12_ZNF_Rpts CD4+_CD25-_Th_Primary_Cells human	CD4+_CD25-_Th_Primary_Cells	NA	human	BLOOD	PrimaryCell	12_ZNF_Rpts_E043.bed	1.66693e-13	11834
hyper_cancer_BRST	34	chromHMM_state12_ZNF_Rpts	11.8138	1.6182	316	40	43	59	59	47.3	842	62880	271126	chromHMM_state12_ZNF_Rpts Chondrocytes_from_Bone_Marrow_Derived_Mesenchymal_Stem	Chondrocytes_from_Bone_Marrow_Derived_Mesenchymal_Stem_Cell_Cultured_Cells	NA	human	STROMAL_CONNECTIVE	PrimaryCulture	12_ZNF_Rpts_E049.bed	3.76117e-12	17192
hyper_cancer_BRST	42	chromHMM_state12_ZNF_Rpts	10.4185	1.45789	431	41	46	43	46	43.3	1275	62765	270693	chromHMM_state12_ZNF_Rpts Adipose_Nuclei human	Adipose_Nuclei	NA	human	FAT	PrimaryTissue	12_ZNF_Rpts_E063.bed	9.11807e-11	30859
hyper_cancer_BRST	62	chromHMM_state12_ZNF_Rpts	10.3092	1.24043	1235	42	56	7	56	35	4301	61961	267667	chromHMM_state12_ZNF_Rpts Fetal_Placenta human	Fetal_Placenta	NA	human	PLACENTA	PrimaryTissue	12_ZNF_Rpts_E091.bed	1.1448e-10	33129
hyper_cancer_BRST	27	chromHMM_state12_ZNF_Rpts	10.1892	1.77234	197	43	39	74	74	52	479	62999	271489	chromHMM_state12_ZNF_Rpts CD4+_CD25-_IL17+_PMA-Ionomcyin_stimulated_Th17_Primary	CD4+_CD25-_IL17+_PMA-Ionomcyin_stimulated_Th17_Primary_Cells	NA	human	BLOOD	PrimaryCell	12_ZNF_Rpts_E042.bed	1.47419e-10	5651
hyper_cancer_BRST	80	chromHMM_state12_ZNF_Rpts	9.39998	1.77953	178	44	38	77	77	53	431	63018	271537	chromHMM_state12_ZNF_Rpts Stomach_Smooth_Muscle human	Stomach_Smooth_Muscle	NA	human	GI_STOMACH	PrimaryTissue	12_ZNF_Rpts_E111.bed	8.86739e-10	13091
hyper_cancer_BRST	30	chromHMM_state12_ZNF_Rpts	8.83268	1.86854	144	45	31	82	82	52.7	332	63052	271636	chromHMM_state12_ZNF_Rpts CD4+_CD25int_CD127+_Tmem_Primary_Cells human	CD4+_CD25int_CD127+_Tmem_Primary_Cells	NA	human	BLOOD	PrimaryCell	12_ZNF_Rpts_E045.bed	3.20133e-09	4564
hyper_cancer_BRST	31	chromHMM_state12_ZNF_Rpts	7.02818	1.37704	376	46	52	50	52	49.3	1177	62820	270791	chromHMM_state12_ZNF_Rpts CD56_Primary_Cells human	CD56_Primary_Cells	NA	human	BLOOD	PrimaryCell	12_ZNF_Rpts_E046.bed	1.99659e-07	19668
hyper_cancer_BRST	73	chromHMM_state12_ZNF_Rpts	6.92926	1.66583	157	47	42	81	81	56.7	406	63039	271562	chromHMM_state12_ZNF_Rpts Rectal_Mucosa.Donor_31 human	Rectal_Mucosa.Donor_31	NA	human	GI_RECTUM	PrimaryTissue	12_ZNF_Rpts_E102.bed	2.45396e-07	6821
hyper_cancer_BRST	83	chromHMM_state12_ZNF_Rpts	6.10262	1.41723	272	48	48	66	66	54	827	62924	271141	chromHMM_state12_ZNF_Rpts A549_EtOH_0.02pct_Lung_Carcinoma human	A549_EtOH_0.02pct_Lung_Carcinoma	NA	human	LUNG	CellLine	12_ZNF_Rpts_E114.bed	1.61199e-06	11394
hyper_cancer_BRST	5	chromHMM_state12_ZNF_Rpts	6.05762	1.25685	599	49	55	31	55	45	2055	62597	269913	chromHMM_state12_ZNF_Rpts H1_Derived_Neuronal_Progenitor_Cultured_Cells human	H1_Derived_Neuronal_Progenitor_Cultured_Cells	NA	human	ESC_DERIVED	ESCDerived	12_ZNF_Rpts_E007.bed	1.7515e-06	24022
hyper_cancer_BRST	78	chromHMM_state12_ZNF_Rpts	5.75379	1.56111	162	50	45	80	80	58.3	447	63034	271521	chromHMM_state12_ZNF_Rpts Skeletal_Muscle_Female human	Skeletal_Muscle_Female	NA	human	MUSCLE	PrimaryTissue	12_ZNF_Rpts_E108.bed	3.45516e-06	6915
hyper_cancer_BRST	95	chromHMM_state12_ZNF_Rpts	4.87437	1.57386	129	51	44	84	84	59.7	353	63067	271615	chromHMM_state12_ZNF_Rpts NHDF-Ad_Adult_Dermal_Fibroblasts human	NHDF-Ad_Adult_Dermal_Fibroblasts	NA	human	SKIN	PrimaryCulture	12_ZNF_Rpts_E126.bed	2.56618e-05	5965
hyper_cancer_BRST	70	chromHMM_state12_ZNF_Rpts	4.61626	1.78649	78	52	36	90	90	59.3	188	63118	271780	chromHMM_state12_ZNF_Rpts Placenta_Amnion human	Placenta_Amnion	NA	human	PLACENTA	PrimaryTissue	12_ZNF_Rpts_E099.bed	4.55994e-05	1931
hyper_cancer_BRST	92	chromHMM_state12_ZNF_Rpts	4.21582	1.38854	196	53	51	76	76	60	608	63000	271360	chromHMM_state12_ZNF_Rpts K562_Leukemia human	K562_Leukemia	NA	human	BLOOD	PrimaryCulture	12_ZNF_Rpts_E123.bed	0.000112493	6563
hyper_cancer_BRST	21	chromHMM_state12_ZNF_Rpts	3.48254	1.41208	141	54	49	83	83	62	430	63055	271538	chromHMM_state12_ZNF_Rpts CD3_Primary_Cells_Peripheral_UW human	CD3_Primary_Cells_Peripheral_UW	NA	human	BLOOD	PrimaryCell	12_ZNF_Rpts_E034.bed	0.000597436	11376
hyper_cancer_BRST	15	chromHMM_state12_ZNF_Rpts	3.16805	1.14847	712	55	59	24	59	46	2672	62484	269296	chromHMM_state12_ZNF_Rpts iPS-20b_Cell_Line human	iPS-20b_Cell_Line	NA	human	IPSC	PrimaryCulture	12_ZNF_Rpts_E020.bed	0.00121008	35549
hyper_cancer_BRST	8	chromHMM_state12_ZNF_Rpts	2.49787	1.33199	129	56	53	84	84	64.3	417	63067	271551	chromHMM_state12_ZNF_Rpts hESC_Derived_CD56+_Ectoderm_Cultured_Cells human	hESC_Derived_CD56+_Ectoderm_Cultured_Cells	NA	human	ESC_DERIVED	ESCDerived	12_ZNF_Rpts_E012.bed	0.00556126	10502
hyper_cancer_BRST	97	chromHMM_state12_ZNF_Rpts	1.99009	1.22629	178	57	57	77	77	63.7	625	63018	271343	chromHMM_state12_ZNF_Rpts NHLF_Lung_Fibroblasts human	NHLF_Lung_Fibroblasts	NA	human	LUNG	PrimaryCulture	12_ZNF_Rpts_E128.bed	0.0175898	6101
hyper_cancer_BRST	87	chromHMM_state12_ZNF_Rpts	1.92057	1.14164	387	58	60	49	60	55.7	1460	62809	270508	chromHMM_state12_ZNF_Rpts HepG2_Hepatocellular_Carcinoma human	HepG2_Hepatocellular_Carcinoma	NA	human	LIVER	CellLine	12_ZNF_Rpts_E118.bed	0.0202874	41415
hyper_cancer_BRST	22	chromHMM_state12_ZNF_Rpts	1.47834	1.31096	67	59	54	92	92	68.3	220	63129	271748	chromHMM_state12_ZNF_Rpts CD4_Memory_Primary_Cells human	CD4_Memory_Primary_Cells	NA	human	BLOOD	PrimaryCell	12_ZNF_Rpts_E037.bed	0.0552126	5015
hyper_cancer_BRST	60	chromHMM_state12_ZNF_Rpts	1.39547	1.13618	252	60	61	68	68	63	955	62944	271013	chromHMM_state12_ZNF_Rpts Fetal_Muscle_Trunk human	Fetal_Muscle_Trunk	NA	human	MUSCLE	PrimaryTissue	12_ZNF_Rpts_E089.bed	0.0657067	18414
hyper_cancer_BRST	26	chromHMM_state12_ZNF_Rpts	1.35783	1.20493	117	61	58	87	87	68.7	418	63079	271550	chromHMM_state12_ZNF_Rpts CD4+_CD25-_IL17-_PMA-Ionomycin_stimulated_MACS_purifie	CD4+_CD25-_IL17-_PMA-Ionomycin_stimulated_MACS_purified_Th_Primary_Cells	NA	human	BLOOD	PrimaryCell	12_ZNF_Rpts_E041.bed	0.0704805	9143
hyper_cancer_BRST	61	chromHMM_state12_ZNF_Rpts	0.781283	1.05853	388	62	65	48	65	58.3	1578	62808	270390	chromHMM_state12_ZNF_Rpts Fetal_Muscle_Leg human	Fetal_Muscle_Leg	NA	human	MUSCLE_LEG	PrimaryTissue	12_ZNF_Rpts_E090.bed	0.261548	31314
hyper_cancer_BRST	14	chromHMM_state12_ZNF_Rpts	0.702685	1.05455	341	63	67	54	67	61.3	1392	62855	270576	chromHMM_state12_ZNF_Rpts iPS-18_Cell_Line human	iPS-18_Cell_Line	NA	human	IPSC	PrimaryCulture	12_ZNF_Rpts_E019.bed	0.306937	28304
hyper_cancer_BRST	25	chromHMM_state12_ZNF_Rpts	0.697996	1.1262	73	64	62	91	91	72.3	279	63123	271689	chromHMM_state12_ZNF_Rpts CD4+_CD25-_CD45RO+_Memory_Primary_Cells human	CD4+_CD25-_CD45RO+_Memory_Primary_Cells	NA	human	BLOOD	PrimaryCell	12_ZNF_Rpts_E040.bed	0.306937	6807
hyper_cancer_BRST	32	chromHMM_state12_ZNF_Rpts	0.653111	1.09484	102	65	64	89	89	72.7	401	63094	271567	chromHMM_state12_ZNF_Rpts CD8_Naive_Primary_Cells human	CD8_Naive_Primary_Cells	NA	human	BLOOD	PrimaryCell	12_ZNF_Rpts_E047.bed	0.335121	6941
hyper_cancer_BRST	71	chromHMM_state12_ZNF_Rpts	0.63915	1.11978	64	66	63	93	93	74	246	63132	271722	chromHMM_state12_ZNF_Rpts Psoas_Muscle human	Psoas_Muscle	NA	human	MUSCLE	PrimaryTissue	12_ZNF_Rpts_E100.bed	0.340826	14666
hyper_cancer_BRST	23	chromHMM_state12_ZNF_Rpts	0.425234	1.05469	62	67	66	94	94	75.7	253	63134	271715	chromHMM_state12_ZNF_Rpts CD4_Naive_Primary_Cells human	CD4_Naive_Primary_Cells	NA	human	BLOOD	PrimaryCell	12_ZNF_Rpts_E038.bed	0.549436	4191
hyper_cancer_BRST	35	chromHMM_state12_ZNF_Rpts	0.268261	0.995838	420	68	68	44	68	60	1815	62776	270153	chromHMM_state12_ZNF_Rpts Mobilized_CD34_Primary_Cells_Female human	Mobilized_CD34_Primary_Cells_Female	NA	human	BLOOD	PrimaryCell	12_ZNF_Rpts_E050.bed	0.777064	32098
hyper_cancer_BRST	9	chromHMM_state12_ZNF_Rpts	0.194918	0.987469	901	69	69	16	69	51.3	3926	62295	268042	chromHMM_state12_ZNF_Rpts hESC_Derived_CD56+_Mesoderm_Cultured_Cells human	hESC_Derived_CD56+_Mesoderm_Cultured_Cells	NA	human	ESC_DERIVED	ESCDerived	12_ZNF_Rpts_E013.bed	0.893782	39603
hyper_cancer_BRST	64	chromHMM_state12_ZNF_Rpts	0.194897	0.985488	658	70	70	29	70	56.3	2873	62538	269095	chromHMM_state12_ZNF_Rpts Fetal_Thymus human	Fetal_Thymus	NA	human	THYMUS	PrimaryTissue	12_ZNF_Rpts_E093.bed	0.893782	17504
hyper_cancer_BRST	33	chromHMM_state12_ZNF_Rpts	0.12272	0.909635	52	71	76	97	97	81.3	246	63144	271722	chromHMM_state12_ZNF_Rpts CD8_Memory_Primary_Cells human	CD8_Memory_Primary_Cells	NA	human	BLOOD	PrimaryCell	12_ZNF_Rpts_E048.bed	1	4426
hyper_cancer_BRST	11	chromHMM_state12_ZNF_Rpts	0.0520905	0.949221	640	72	71	30	72	57.7	2900	62556	269068	chromHMM_state12_ZNF_Rpts HUES6_Cell_Line human	HUES6_Cell_Line	NA	human	ESC	PrimaryCulture	12_ZNF_Rpts_E015.bed	1	53182
hyper_cancer_BRST	1	chromHMM_state12_ZNF_Rpts	0.0390626	0.944173	672	73	72	26	73	57	3061	62524	268907	chromHMM_state12_ZNF_Rpts H1_Cell_Line human	H1_Cell_Line	NA	human	ESC	PrimaryCulture	12_ZNF_Rpts_E003.bed	1	30332
hyper_cancer_BRST	93	chromHMM_state12_ZNF_Rpts	0.0312266	0.93009	490	74	74	41	74	63	2266	62706	269702	chromHMM_state12_ZNF_Rpts Monocytes-CD14+_RO01746 human	Monocytes-CD14+_RO01746	NA	human	BLOOD	PrimaryCell	12_ZNF_Rpts_E124.bed	1	22531
hyper_cancer_BRST	10	chromHMM_state12_ZNF_Rpts	0.0159897	0.915965	492	75	75	40	75	63.3	2310	62704	269658	chromHMM_state12_ZNF_Rpts HUES48_Cell_Line human	HUES48_Cell_Line	NA	human	ESC	PrimaryCulture	12_ZNF_Rpts_E014.bed	1	34371
hyper_cancer_BRST	98	chromHMM_state12_ZNF_Rpts	0.0113801	0.772882	60	76	82	95	95	84.3	334	63136	271634	chromHMM_state12_ZNF_Rpts Osteoblasts human	Osteoblasts	NA	human	BONE	PrimaryCulture	12_ZNF_Rpts_E129.bed	1	4774
hyper_cancer_BRST	3	chromHMM_state12_ZNF_Rpts	0.0076426	0.935751	1223	77	73	8	77	52.7	5617	61973	266351	chromHMM_state12_ZNF_Rpts H1_BMP4_Derived_Trophoblast_Cultured_Cells human	H1_BMP4_Derived_Trophoblast_Cultured_Cells	NA	human	ESC_DERIVED	ESCDerived	12_ZNF_Rpts_E005.bed	1	48439
hyper_cancer_BRST	86	chromHMM_state12_ZNF_Rpts	0.00513137	0.738244	58	78	83	96	96	85.7	338	63138	271630	chromHMM_state12_ZNF_Rpts HeLa-S3_Cervical_Carcinoma human	HeLa-S3_Cervical_Carcinoma	NA	human	CERVIX	CellLine	12_ZNF_Rpts_E117.bed	1	4161
hyper_cancer_BRST	6	chromHMM_state12_ZNF_Rpts	0.00423305	0.893123	500	79	78	38	79	65	2407	62696	269561	chromHMM_state12_ZNF_Rpts H9_Cell_Line human	H9_Cell_Line	NA	human	ESC	PrimaryCulture	12_ZNF_Rpts_E008.bed	1	23661
hyper_cancer_BRST	58	chromHMM_state12_ZNF_Rpts	0.00276599	0.900635	669	80	77	27	80	61.3	3193	62527	268775	chromHMM_state12_ZNF_Rpts Fetal_Intestine_Small human	Fetal_Intestine_Small	NA	human	GI_INTESTINE	PrimaryTissue	12_ZNF_Rpts_E085.bed	1	43189
hyper_cancer_BRST	7	chromHMM_state12_ZNF_Rpts	0.000802349	0.863196	450	81	80	42	81	67.7	2241	62746	269727	chromHMM_state12_ZNF_Rpts hESC_Derived_CD184+_Endoderm_Cultured_Cells human	hESC_Derived_CD184+_Endoderm_Cultured_Cells	NA	human	ESC_DERIVED	ESCDerived	12_ZNF_Rpts_E011.bed	1	58258
hyper_cancer_BRST	88	chromHMM_state12_ZNF_Rpts	0.000328916	0.889026	860	82	79	18	82	59.7	4156	62336	267812	chromHMM_state12_ZNF_Rpts HMEC_Mammary_Epithelial human	HMEC_Mammary_Epithelial	NA	human	BREAST	PrimaryCulture	12_ZNF_Rpts_E119.bed	1	20295
hyper_cancer_BRST	2	chromHMM_state12_ZNF_Rpts	4.35502e-09	0.445923	42	83	97	98	98	92.7	405	63154	271563	chromHMM_state12_ZNF_Rpts H1_BMP4_Derived_Mesendoderm_Cultured_Cells human	H1_BMP4_Derived_Mesendoderm_Cultured_Cells	NA	human	ESC_DERIVED	ESCDerived	12_ZNF_Rpts_E004.bed	1	15082
hyper_cancer_BRST	63	chromHMM_state12_ZNF_Rpts	1.53251e-12	0.732545	531	84	84	34	84	67.3	3110	62665	268858	chromHMM_state12_ZNF_Rpts Fetal_Stomach human	Fetal_Stomach	NA	human	GI_STOMACH	PrimaryTissue	12_ZNF_Rpts_E092.bed	1	29765
hyper_cancer_BRST	57	chromHMM_state12_ZNF_Rpts	1.29393e-12	0.79394	1015	85	81	13	85	59.7	5479	62181	266489	chromHMM_state12_ZNF_Rpts Fetal_Intestine_Large human	Fetal_Intestine_Large	NA	human	GI_INTESTINE	PrimaryTissue	12_ZNF_Rpts_E084.bed	1	21677
hyper_cancer_BRST	56	chromHMM_state12_ZNF_Rpts	2.12634e-14	0.672226	370	86	88	51	88	75	2362	62826	269606	chromHMM_state12_ZNF_Rpts Fetal_Adrenal_Gland human	Fetal_Adrenal_Gland	NA	human	ADRENAL	PrimaryTissue	12_ZNF_Rpts_E080.bed	1	25311
hyper_cancer_BRST	12	chromHMM_state12_ZNF_Rpts	1.7165e-14	0.722888	578	87	85	32	87	68	3429	62618	268539	chromHMM_state12_ZNF_Rpts HUES64_Cell_Line human	HUES64_Cell_Line	NA	human	ESC	PrimaryCulture	12_ZNF_Rpts_E016.bed	1	40436
hyper_cancer_BRST	13	chromHMM_state12_ZNF_Rpts	0	0.711731	1384	88	87	6	88	60.3	8295	61812	263673	chromHMM_state12_ZNF_Rpts IMR90_Cell_Line human	IMR90_Cell_Line	NA	human	LUNG	CellLine	12_ZNF_Rpts_E017.bed	1	41463
hyper_cancer_BRST	17	chromHMM_state12_ZNF_Rpts	0	0.712309	1135	88	86	11	88	61.7	6808	62061	265160	chromHMM_state12_ZNF_Rpts iPS_DF_19.11_Cell_Line human	iPS_DF_19.11_Cell_Line	NA	human	IPSC	PrimaryCulture	12_ZNF_Rpts_E022.bed	1	36050
hyper_cancer_BRST	36	chromHMM_state12_ZNF_Rpts	0	0.541312	1419	88	94	5	94	62.3	11071	61777	260897	chromHMM_state12_ZNF_Rpts Penis_Foreskin_Fibroblast_Primary_Cells_skin01 human	Penis_Foreskin_Fibroblast_Primary_Cells_skin01	NA	human	SKIN	PrimaryCulture	12_ZNF_Rpts_E055.bed	1	43227
hyper_cancer_BRST	37	chromHMM_state12_ZNF_Rpts	0	0.660529	1190	88	90	10	90	62.7	7679	62006	264289	chromHMM_state12_ZNF_Rpts Penis_Foreskin_Fibroblast_Primary_Cells_skin02 human	Penis_Foreskin_Fibroblast_Primary_Cells_skin02	NA	human	SKIN	PrimaryCulture	12_ZNF_Rpts_E056.bed	1	27450
hyper_cancer_BRST	19	chromHMM_state12_ZNF_Rpts	0	0.661572	936	88	89	15	89	64	6043	62260	265925	chromHMM_state12_ZNF_Rpts CD14_Primary_Cells human	CD14_Primary_Cells	NA	human	BLOOD	PrimaryCell	12_ZNF_Rpts_E029.bed	1	56665
hyper_cancer_BRST	39	chromHMM_state12_ZNF_Rpts	0	0.545941	882	88	93	17	93	66	6873	62314	265095	chromHMM_state12_ZNF_Rpts Penis_Foreskin_Melanocyte_Primary_Cells_skin01 human	Penis_Foreskin_Melanocyte_Primary_Cells_skin01	NA	human	SKIN	PrimaryCulture	12_ZNF_Rpts_E059.bed	1	23606
hyper_cancer_BRST	40	chromHMM_state12_ZNF_Rpts	0	0.594592	751	88	91	23	91	67.3	5392	62445	266576	chromHMM_state12_ZNF_Rpts Penis_Foreskin_Melanocyte_Primary_Cells_skin03 human	Penis_Foreskin_Melanocyte_Primary_Cells_skin03	NA	human	SKIN	PrimaryCulture	12_ZNF_Rpts_E061.bed	1	29370
hyper_cancer_BRST	38	chromHMM_state12_ZNF_Rpts	0	0.473534	664	88	96	28	96	70.7	5965	62532	266003	chromHMM_state12_ZNF_Rpts Penis_Foreskin_Keratinocyte_Primary_Cells_skin03 human	Penis_Foreskin_Keratinocyte_Primary_Cells_skin03	NA	human	SKIN	PrimaryCulture	12_ZNF_Rpts_E058.bed	1	35738
hyper_cancer_BRST	96	chromHMM_state12_ZNF_Rpts	0	0.590055	496	88	92	39	92	73	3598	62700	268370	chromHMM_state12_ZNF_Rpts NHEK-Epidermal_Keratinocytes human	NHEK-Epidermal_Keratinocytes	NA	human	SKIN	PrimaryCulture	12_ZNF_Rpts_E127.bed	1	19707
hyper_cancer_BRST	16	chromHMM_state12_ZNF_Rpts	0	0.488036	125	88	95	86	95	89.7	1100	63071	270868	chromHMM_state12_ZNF_Rpts iPS_DF_6.9_Cell_Line human	iPS_DF_6.9_Cell_Line	NA	human	IPSC	PrimaryCulture	12_ZNF_Rpts_E021.bed	1	11411
hyper_cancer_BRST	91	chromHMM_state12_ZNF_Rpts	0	0.285614	114	88	98	88	98	91.3	1710	63082	270258	chromHMM_state12_ZNF_Rpts HUVEC_Umbilical_Vein_Endothelial_Cells human	HUVEC_Umbilical_Vein_Endothelial_Cells	NA	human	VASCULAR	PrimaryCulture	12_ZNF_Rpts_E122.bed	1	20738
hyper_cancer_BRST	84	chromHMM_state13_Het	Inf	2.83909	3237	1	1	1	1	1	5075	59959	266893	chromHMM_state13_Het Dnd41_TCell_Leukemia human	Dnd41_TCell_Leukemia	NA	human	BLOOD	CellLine	13_Het_E115.bed	0	40774
hyper_cancer_BRST	92	chromHMM_state13_Het	29.5849	1.762	627	2	2	27	27	10.3	1538	62569	270430	chromHMM_state13_Het K562_Leukemia human	K562_Leukemia	NA	human	BLOOD	PrimaryCulture	13_Het_E123.bed	1.27433e-28	15091
hyper_cancer_BRST	83	chromHMM_state13_Het	19.1518	1.54388	642	3	5	25	25	11	1796	62554	270172	chromHMM_state13_Het A549_EtOH_0.02pct_Lung_Carcinoma human	A549_EtOH_0.02pct_Lung_Carcinoma	NA	human	LUNG	CellLine	13_Het_E114.bed	2.3033e-18	21626
hyper_cancer_BRST	86	chromHMM_state13_Het	14.2559	1.40779	729	4	7	20	20	10.3	2236	62467	269732	chromHMM_state13_Het HeLa-S3_Cervical_Carcinoma human	HeLa-S3_Cervical_Carcinoma	NA	human	CERVIX	CellLine	13_Het_E117.bed	1.35923e-13	10037
hyper_cancer_BRST	33	chromHMM_state13_Het	7.43112	1.65482	174	5	3	76	76	28	453	63022	271515	chromHMM_state13_Het CD8_Memory_Primary_Cells human	CD8_Memory_Primary_Cells	NA	human	BLOOD	PrimaryCell	13_Het_E048.bed	7.26334e-07	9715
hyper_cancer_BRST	23	chromHMM_state13_Het	6.37397	1.6457	149	6	4	83	83	31	390	63047	271578	chromHMM_state13_Het CD4_Naive_Primary_Cells human	CD4_Naive_Primary_Cells	NA	human	BLOOD	PrimaryCell	13_Het_E038.bed	6.90409e-06	8776
hyper_cancer_BRST	22	chromHMM_state13_Het	6.00006	1.46422	226	7	6	66	66	26.3	665	62970	271303	chromHMM_state13_Het CD4_Memory_Primary_Cells human	CD4_Memory_Primary_Cells	NA	human	BLOOD	PrimaryCell	13_Het_E037.bed	1.3998e-05	14624
hyper_cancer_BRST	87	chromHMM_state13_Het	2.42862	1.15023	487	8	9	34	34	17	1824	62709	270144	chromHMM_state13_Het HepG2_Hepatocellular_Carcinoma human	HepG2_Hepatocellular_Carcinoma	NA	human	LIVER	CellLine	13_Het_E118.bed	0.0456579	51733
hyper_cancer_BRST	25	chromHMM_state13_Het	2.0166	1.20346	218	9	8	68	68	28.3	780	62978	271188	chromHMM_state13_Het CD4+_CD25-_CD45RO+_Memory_Primary_Cells human	CD4+_CD25-_CD45RO+_Memory_Primary_Cells	NA	human	BLOOD	PrimaryCell	13_Het_E040.bed	0.104806	18770
hyper_cancer_BRST	30	chromHMM_state13_Het	1.08943	1.13188	173	10	10	77	77	32.3	658	63023	271310	chromHMM_state13_Het CD4+_CD25int_CD127+_Tmem_Primary_Cells human	CD4+_CD25int_CD127+_Tmem_Primary_Cells	NA	human	BLOOD	PrimaryCell	13_Het_E045.bed	0.797626	13450
hyper_cancer_BRST	32	chromHMM_state13_Het	0.602988	1.07206	134	11	11	85	85	35.7	538	63062	271430	chromHMM_state13_Het CD8_Naive_Primary_Cells human	CD8_Naive_Primary_Cells	NA	human	BLOOD	PrimaryCell	13_Het_E047.bed	1	15308
hyper_cancer_BRST	45	chromHMM_state13_Het	0.452421	1.03774	156	12	12	80	80	34.7	647	63040	271321	chromHMM_state13_Het Brain_Angular_Gyrus human	Brain_Angular_Gyrus	NA	human	BRAIN	PrimaryTissue	13_Het_E067.bed	1	22768
hyper_cancer_BRST	65	chromHMM_state13_Het	0.276909	0.997897	912	13	13	11	13	12.3	3933	62284	268035	chromHMM_state13_Het Gastric human	Gastric	NA	human	GI_STOMACH	PrimaryTissue	13_Het_E094.bed	1	29245
hyper_cancer_BRST	85	chromHMM_state13_Het	0.0458277	0.963881	1482	14	14	4	14	10.7	6611	61714	265357	chromHMM_state13_Het GM12878_Lymphoblastoid human	GM12878_Lymphoblastoid	NA	human	BLOOD	PrimaryCulture	13_Het_E116.bed	1	38166
hyper_cancer_BRST	27	chromHMM_state13_Het	0.0353722	0.917857	316	15	15	46	46	25.3	1481	62880	270487	chromHMM_state13_Het CD4+_CD25-_IL17+_PMA-Ionomcyin_stimulated_Th17_Primary_Cell	CD4+_CD25-_IL17+_PMA-Ionomcyin_stimulated_Th17_Primary_Cells	NA	human	BLOOD	PrimaryCell	13_Het_E042.bed	1	18209
hyper_cancer_BRST	14	chromHMM_state13_Het	0.0230986	0.904139	301	16	17	49	49	27.3	1432	62895	270536	chromHMM_state13_Het iPS-18_Cell_Line human	iPS-18_Cell_Line	NA	human	IPSC	PrimaryCulture	13_Het_E019.bed	1	45568
hyper_cancer_BRST	73	chromHMM_state13_Het	0.0111264	0.898284	386	17	18	41	41	25.3	1848	62810	270120	chromHMM_state13_Het Rectal_Mucosa.Donor_31 human	Rectal_Mucosa.Donor_31	NA	human	GI_RECTUM	PrimaryTissue	13_Het_E102.bed	1	21270
hyper_cancer_BRST	2	chromHMM_state13_Het	0.0101888	0.906206	479	18	16	35	35	23	2273	62717	269695	chromHMM_state13_Het H1_BMP4_Derived_Mesendoderm_Cultured_Cells human	H1_BMP4_Derived_Mesendoderm_Cultured_Cells	NA	human	ESC_DERIVED	ESCDerived	13_Het_E004.bed	1	28366
hyper_cancer_BRST	53	chromHMM_state13_Het	0.00988153	0.821465	114	19	21	91	91	43.7	597	63082	271371	chromHMM_state13_Het Colon_Smooth_Muscle human	Colon_Smooth_Muscle	NA	human	GI_COLON	PrimaryTissue	13_Het_E076.bed	1	15259
hyper_cancer_BRST	79	chromHMM_state13_Het	0.00201935	0.786507	128	20	23	88	88	43.7	700	63068	271268	chromHMM_state13_Het Small_Intestine human	Small_Intestine	NA	human	GI_INTESTINE	PrimaryTissue	13_Het_E109.bed	1	11701
hyper_cancer_BRST	26	chromHMM_state13_Het	0.000291233	0.7704	165	21	24	78	78	41	921	63031	271047	chromHMM_state13_Het CD4+_CD25-_IL17-_PMA-Ionomycin_stimulated_MACS_purified_Th_	CD4+_CD25-_IL17-_PMA-Ionomycin_stimulated_MACS_purified_Th_Primary_Cells	NA	human	BLOOD	PrimaryCell	13_Het_E041.bed	1	22519
hyper_cancer_BRST	7	chromHMM_state13_Het	4.78683e-05	0.863337	738	22	19	18	22	19.7	3672	62458	268296	chromHMM_state13_Het hESC_Derived_CD184+_Endoderm_Cultured_Cells human	hESC_Derived_CD184+_Endoderm_Cultured_Cells	NA	human	ESC_DERIVED	ESCDerived	13_Het_E011.bed	1	74584
hyper_cancer_BRST	51	chromHMM_state13_Het	1.66202e-05	0.718935	153	23	26	81	81	43.3	915	63043	271053	chromHMM_state13_Het Brain_Substantia_Nigra human	Brain_Substantia_Nigra	NA	human	BRAIN	PrimaryTissue	13_Het_E074.bed	1	31135
hyper_cancer_BRST	5	chromHMM_state13_Het	4.93865e-06	0.844508	728	24	20	21	24	21.7	3702	62468	268266	chromHMM_state13_Het H1_Derived_Neuronal_Progenitor_Cultured_Cells human	H1_Derived_Neuronal_Progenitor_Cultured_Cells	NA	human	ESC_DERIVED	ESCDerived	13_Het_E007.bed	1	33838
hyper_cancer_BRST	24	chromHMM_state13_Het	7.26321e-07	0.719135	213	25	25	69	69	39.7	1273	62983	270695	chromHMM_state13_Het CD4+_CD25-_CD45RA+_Naive_Primary_Cells human	CD4+_CD25-_CD45RA+_Naive_Primary_Cells	NA	human	BLOOD	PrimaryCell	13_Het_E039.bed	1	19753
hyper_cancer_BRST	28	chromHMM_state13_Het	1.65651e-07	0.698977	202	26	28	72	72	42	1242	62994	270726	chromHMM_state13_Het CD4+_CD25-_Th_Primary_Cells human	CD4+_CD25-_Th_Primary_Cells	NA	human	BLOOD	PrimaryCell	13_Het_E043.bed	1	28718
hyper_cancer_BRST	9	chromHMM_state13_Het	2.09552e-09	0.792302	687	27	22	22	27	23.7	3721	62509	268247	chromHMM_state13_Het hESC_Derived_CD56+_Mesoderm_Cultured_Cells human	hESC_Derived_CD56+_Mesoderm_Cultured_Cells	NA	human	ESC_DERIVED	ESCDerived	13_Het_E013.bed	1	64576
hyper_cancer_BRST	8	chromHMM_state13_Het	1.14013e-09	0.709342	310	28	27	47	47	34	1877	62886	270091	chromHMM_state13_Het hESC_Derived_CD56+_Ectoderm_Cultured_Cells human	hESC_Derived_CD56+_Ectoderm_Cultured_Cells	NA	human	ESC_DERIVED	ESCDerived	13_Het_E012.bed	1	21316
hyper_cancer_BRST	47	chromHMM_state13_Het	7.0424e-10	0.598398	132	29	42	86	86	52.3	948	63064	271020	chromHMM_state13_Het Brain_Cingulate_Gyrus human	Brain_Cingulate_Gyrus	NA	human	BRAIN	PrimaryTissue	13_Het_E069.bed	1	27097
hyper_cancer_BRST	52	chromHMM_state13_Het	6.56562e-11	0.690148	306	30	29	48	48	35.7	1904	62890	270064	chromHMM_state13_Het Colonic_Mucosa human	Colonic_Mucosa	NA	human	GI_COLON	PrimaryTissue	13_Het_E075.bed	1	14834
hyper_cancer_BRST	59	chromHMM_state13_Het	2.86346e-11	0.654432	238	31	31	63	63	41.7	1562	62958	270406	chromHMM_state13_Het Pancreatic_Islets human	Pancreatic_Islets	NA	human	PANCREAS	PrimaryTissue	13_Het_E087.bed	1	52547
hyper_cancer_BRST	50	chromHMM_state13_Het	1.22523e-12	0.565393	142	32	43	84	84	53	1079	63054	270889	chromHMM_state13_Het Brain_Mid_Frontal_Lobe human	Brain_Mid_Frontal_Lobe	NA	human	BRAIN	PrimaryTissue	13_Het_E073.bed	1	25626
hyper_cancer_BRST	29	chromHMM_state13_Het	1.16259e-12	0.688908	364	33	30	43	43	35.3	2268	62832	269700	chromHMM_state13_Het CD4+_CD25+_CD127-_Treg_Primary_Cells human	CD4+_CD25+_CD127-_Treg_Primary_Cells	NA	human	BLOOD	PrimaryCell	13_Het_E044.bed	1	31559
hyper_cancer_BRST	74	chromHMM_state13_Het	1.02778e-12	0.63421	236	34	33	64	64	43.7	1598	62960	270370	chromHMM_state13_Het Rectal_Smooth_Muscle human	Rectal_Smooth_Muscle	NA	human	GI_RECTUM	PrimaryTissue	13_Het_E103.bed	1	14135
hyper_cancer_BRST	49	chromHMM_state13_Het	1.75025e-14	0.557162	158	35	45	79	79	53	1218	63038	270750	chromHMM_state13_Het Brain_Inferior_Temporal_Lobe human	Brain_Inferior_Temporal_Lobe	NA	human	BRAIN	PrimaryTissue	13_Het_E072.bed	1	34083
hyper_cancer_BRST	12	chromHMM_state13_Het	2.0733e-15	0.624504	276	36	37	54	54	42.3	1897	62920	270071	chromHMM_state13_Het HUES64_Cell_Line human	HUES64_Cell_Line	NA	human	ESC	PrimaryCulture	13_Het_E016.bed	1	65605
hyper_cancer_BRST	60	chromHMM_state13_Het	1.92865e-16	0.471758	104	37	55	94	94	62	947	63092	271021	chromHMM_state13_Het Fetal_Muscle_Trunk human	Fetal_Muscle_Trunk	NA	human	MUSCLE	PrimaryTissue	13_Het_E089.bed	1	34163
hyper_cancer_BRST	72	chromHMM_state13_Het	9.64327e-17	0.633517	330	38	34	45	45	39	2235	62866	269733	chromHMM_state13_Het Rectal_Mucosa.Donor_29 human	Rectal_Mucosa.Donor_29	NA	human	GI_RECTUM	PrimaryTissue	13_Het_E101.bed	1	18705
hyper_cancer_BRST	15	chromHMM_state13_Het	9.64327e-17	0.622599	298	38	38	50	50	42	2054	62898	269914	chromHMM_state13_Het iPS-20b_Cell_Line human	iPS-20b_Cell_Line	NA	human	IPSC	PrimaryCulture	13_Het_E020.bed	1	60370
hyper_cancer_BRST	20	chromHMM_state13_Het	9.64327e-17	0.61587	284	38	39	52	52	43	1979	62912	269989	chromHMM_state13_Het CD19_Primary_Cells_Peripheral_UW human	CD19_Primary_Cells_Peripheral_UW	NA	human	BLOOD	PrimaryCell	13_Het_E032.bed	1	42573
hyper_cancer_BRST	43	chromHMM_state13_Het	0	0.627657	2530	41	36	2	41	26.3	16945	60666	255023	chromHMM_state13_Het Aorta human	Aorta	NA	human	VASCULAR	PrimaryTissue	13_Het_E065.bed	1	85154
hyper_cancer_BRST	13	chromHMM_state13_Het	0	0.652781	1217	41	32	10	41	27.7	7942	61979	264026	chromHMM_state13_Het IMR90_Cell_Line human	IMR90_Cell_Line	NA	human	LUNG	CellLine	13_Het_E017.bed	1	57549
hyper_cancer_BRST	82	chromHMM_state13_Het	0	0.606258	1272	41	41	8	41	30	8913	61924	263055	chromHMM_state13_Het Spleen human	Spleen	NA	human	SPLEEN	PrimaryTissue	13_Het_E113.bed	1	45811
hyper_cancer_BRST	91	chromHMM_state13_Het	0	0.506332	1400	41	51	5	51	32.3	11648	61796	260320	chromHMM_state13_Het HUVEC_Umbilical_Vein_Endothelial_Cells human	HUVEC_Umbilical_Vein_Endothelial_Cells	NA	human	VASCULAR	PrimaryCulture	13_Het_E122.bed	1	32776
hyper_cancer_BRST	6	chromHMM_state13_Het	0	0.629973	641	41	35	26	41	34	4353	62555	267615	chromHMM_state13_Het H9_Cell_Line human	H9_Cell_Line	NA	human	ESC	PrimaryCulture	13_Het_E008.bed	1	36393
hyper_cancer_BRST	69	chromHMM_state13_Het	0	0.499989	1226	41	53	9	53	34.3	10352	61970	261616	chromHMM_state13_Het Pancreas human	Pancreas	NA	human	PANCREAS	PrimaryTissue	13_Het_E098.bed	1	55999
hyper_cancer_BRST	89	chromHMM_state13_Het	0	0.508165	826	41	49	13	49	34.3	6908	62370	265060	chromHMM_state13_Het HSMM_Skeletal_Muscle_Myoblasts human	HSMM_Skeletal_Muscle_Myoblasts	NA	human	MUSCLE	PrimaryCulture	13_Het_E120.bed	1	21410
hyper_cancer_BRST	3	chromHMM_state13_Het	0	0.441315	1360	41	62	6	62	36.3	12911	61836	259057	chromHMM_state13_Het H1_BMP4_Derived_Trophoblast_Cultured_Cells human	H1_BMP4_Derived_Trophoblast_Cultured_Cells	NA	human	ESC_DERIVED	ESCDerived	13_Het_E005.bed	1	66457
hyper_cancer_BRST	16	chromHMM_state13_Het	0	0.614374	613	41	40	28	41	36.3	4268	62583	267700	chromHMM_state13_Het iPS_DF_6.9_Cell_Line human	iPS_DF_6.9_Cell_Line	NA	human	IPSC	PrimaryCulture	13_Het_E021.bed	1	17530
hyper_cancer_BRST	88	chromHMM_state13_Het	0	0.42697	1284	41	65	7	65	37.7	12598	61912	259370	chromHMM_state13_Het HMEC_Mammary_Epithelial human	HMEC_Mammary_Epithelial	NA	human	BREAST	PrimaryCulture	13_Het_E119.bed	1	34293
hyper_cancer_BRST	81	chromHMM_state13_Het	0	0.468335	737	41	56	19	56	38.7	6684	62459	265284	chromHMM_state13_Het Thymus human	Thymus	NA	human	THYMUS	PrimaryTissue	13_Het_E112.bed	1	22372
hyper_cancer_BRST	67	chromHMM_state13_Het	0	0.385613	1684	41	76	3	76	40	18028	61512	253940	chromHMM_state13_Het Lung human	Lung	NA	human	LUNG	PrimaryTissue	13_Het_E096.bed	1	91246
hyper_cancer_BRST	4	chromHMM_state13_Het	0	0.421912	799	41	66	14	66	40.3	8011	62397	263957	chromHMM_state13_Het H1_Derived_Mesenchymal_Stem_Cells human	H1_Derived_Mesenchymal_Stem_Cells	NA	human	ESC_DERIVED	ESCDerived	13_Het_E006.bed	1	42299
hyper_cancer_BRST	31	chromHMM_state13_Het	0	0.513716	459	41	48	36	48	41.7	3819	62737	268149	chromHMM_state13_Het CD56_Primary_Cells human	CD56_Primary_Cells	NA	human	BLOOD	PrimaryCell	13_Het_E046.bed	1	49783
hyper_cancer_BRST	37	chromHMM_state13_Het	0	0.401301	860	41	73	12	73	42	9039	62336	262929	chromHMM_state13_Het Penis_Foreskin_Fibroblast_Primary_Cells_skin02 human	Penis_Foreskin_Fibroblast_Primary_Cells_skin02	NA	human	SKIN	PrimaryCulture	13_Het_E056.bed	1	46386
hyper_cancer_BRST	90	chromHMM_state13_Het	0	0.506801	450	41	50	37	50	42.7	3795	62746	268173	chromHMM_state13_Het HSMMtube_Skeletal_Muscle_Myotubes_Derived_from_HSMM human	HSMMtube_Skeletal_Muscle_Myotubes_Derived_from_HSMM	NA	human	MUSCLE	PrimaryCulture	13_Het_E121.bed	1	19864
hyper_cancer_BRST	36	chromHMM_state13_Het	0	0.38693	796	41	75	15	75	43.7	8680	62400	263288	chromHMM_state13_Het Penis_Foreskin_Fibroblast_Primary_Cells_skin01 human	Penis_Foreskin_Fibroblast_Primary_Cells_skin01	NA	human	SKIN	PrimaryCulture	13_Het_E055.bed	1	62235
hyper_cancer_BRST	98	chromHMM_state13_Het	0	0.460387	500	41	58	32	58	43.7	4631	62696	267337	chromHMM_state13_Het Osteoblasts human	Osteoblasts	NA	human	BONE	PrimaryCulture	13_Het_E129.bed	1	25193
hyper_cancer_BRST	10	chromHMM_state13_Het	0	0.558503	283	41	44	53	53	46	2173	62913	269795	chromHMM_state13_Het HUES48_Cell_Line human	HUES48_Cell_Line	NA	human	ESC	PrimaryCulture	13_Het_E014.bed	1	55128
hyper_cancer_BRST	97	chromHMM_state13_Het	0	0.371752	754	41	80	17	80	46	8556	62442	263412	chromHMM_state13_Het NHLF_Lung_Fibroblasts human	NHLF_Lung_Fibroblasts	NA	human	LUNG	PrimaryCulture	13_Het_E128.bed	1	22170
hyper_cancer_BRST	75	chromHMM_state13_Het	0	0.455698	409	41	60	40	60	47	3833	62787	268135	chromHMM_state13_Het Right_Atrium human	Right_Atrium	NA	human	HEART	PrimaryTissue	13_Het_E104.bed	1	30238
hyper_cancer_BRST	96	chromHMM_state13_Het	0	0.360879	781	41	84	16	84	47	9114	62415	262854	chromHMM_state13_Het NHEK-Epidermal_Keratinocytes human	NHEK-Epidermal_Keratinocytes	NA	human	SKIN	PrimaryCulture	13_Het_E127.bed	1	38365
hyper_cancer_BRST	11	chromHMM_state13_Het	0	0.456171	375	41	59	42	59	47.3	3513	62821	268455	chromHMM_state13_Het HUES6_Cell_Line human	HUES6_Cell_Line	NA	human	ESC	PrimaryCulture	13_Het_E015.bed	1	82893
hyper_cancer_BRST	94	chromHMM_state13_Het	0	0.381681	647	41	79	24	79	48	7176	62549	264792	chromHMM_state13_Het NH-A_Astrocytes human	NH-A_Astrocytes	NA	human	BRAIN	PrimaryCulture	13_Het_E125.bed	1	20773
hyper_cancer_BRST	62	chromHMM_state13_Het	0	0.411833	450	41	69	37	69	49	4655	62746	267313	chromHMM_state13_Het Fetal_Placenta human	Fetal_Placenta	NA	human	PLACENTA	PrimaryTissue	13_Het_E091.bed	1	60370
hyper_cancer_BRST	64	chromHMM_state13_Het	0	0.385319	562	41	77	29	77	49	6189	62634	265779	chromHMM_state13_Het Fetal_Thymus human	Fetal_Thymus	NA	human	THYMUS	PrimaryTissue	13_Het_E093.bed	1	38865
hyper_cancer_BRST	55	chromHMM_state13_Het	0	0.343998	687	41	85	22	85	49.3	8420	62509	263548	chromHMM_state13_Het Esophagus human	Esophagus	NA	human	GI_ESOPHAGUS	PrimaryTissue	13_Het_E079.bed	1	52666
hyper_cancer_BRST	19	chromHMM_state13_Het	0	0.368781	559	41	82	30	82	51	6426	62637	265542	chromHMM_state13_Het CD14_Primary_Cells human	CD14_Primary_Cells	NA	human	BLOOD	PrimaryCell	13_Het_E029.bed	1	97961
hyper_cancer_BRST	68	chromHMM_state13_Het	0	0.463427	275	41	57	55	57	51	2541	62921	269427	chromHMM_state13_Het Ovary human	Ovary	NA	human	OVARY	PrimaryTissue	13_Het_E097.bed	1	19269
hyper_cancer_BRST	57	chromHMM_state13_Het	0	0.369931	496	41	81	33	81	51.7	5694	62700	266274	chromHMM_state13_Het Fetal_Intestine_Large human	Fetal_Intestine_Large	NA	human	GI_INTESTINE	PrimaryTissue	13_Het_E084.bed	1	38483
hyper_cancer_BRST	95	chromHMM_state13_Het	0	0.407314	349	41	71	44	71	52	3658	62847	268310	chromHMM_state13_Het NHDF-Ad_Adult_Dermal_Fibroblasts human	NHDF-Ad_Adult_Dermal_Fibroblasts	NA	human	SKIN	PrimaryCulture	13_Het_E126.bed	1	20784
hyper_cancer_BRST	70	chromHMM_state13_Het	0	0.533863	212	41	46	70	70	52.3	1704	62984	270264	chromHMM_state13_Het Placenta_Amnion human	Placenta_Amnion	NA	human	PLACENTA	PrimaryTissue	13_Het_E099.bed	1	5176
hyper_cancer_BRST	71	chromHMM_state13_Het	0	0.531365	194	41	47	73	73	53.7	1567	63002	270401	chromHMM_state13_Het Psoas_Muscle human	Psoas_Muscle	NA	human	MUSCLE	PrimaryTissue	13_Het_E100.bed	1	46521
hyper_cancer_BRST	34	chromHMM_state13_Het	0	0.302481	508	41	90	31	90	54	7096	62688	264872	chromHMM_state13_Het Chondrocytes_from_Bone_Marrow_Derived_Mesenchymal_Stem_Cell	Chondrocytes_from_Bone_Marrow_Derived_Mesenchymal_Stem_Cell_Cultured_Cells	NA	human	STROMAL_CONNECTIVE	PrimaryCulture	13_Het_E049.bed	1	36752
hyper_cancer_BRST	78	chromHMM_state13_Het	0	0.473164	210	41	54	71	71	55.3	1903	62986	270065	chromHMM_state13_Het Skeletal_Muscle_Female human	Skeletal_Muscle_Female	NA	human	MUSCLE	PrimaryTissue	13_Het_E108.bed	1	20387
hyper_cancer_BRST	18	chromHMM_state13_Het	0	0.323167	425	41	89	39	89	56.3	5581	62771	266387	chromHMM_state13_Het Bone_Marrow_Derived_Mesenchymal_Stem_Cell_Cultured_Cells hu	Bone_Marrow_Derived_Mesenchymal_Stem_Cell_Cultured_Cells	NA	human	STROMAL_CONNECTIVE	PrimaryCulture	13_Het_E026.bed	1	27247
hyper_cancer_BRST	1	chromHMM_state13_Het	0	0.414805	245	41	68	61	68	56.7	2528	62951	269440	chromHMM_state13_Het H1_Cell_Line human	H1_Cell_Line	NA	human	ESC	PrimaryCulture	13_Het_E003.bed	1	49877
hyper_cancer_BRST	77	chromHMM_state13_Het	0	0.418238	221	41	67	67	67	58.3	2263	62975	269705	chromHMM_state13_Het Sigmoid_Colon human	Sigmoid_Colon	NA	human	GI_COLON	PrimaryTissue	13_Het_E106.bed	1	34299
hyper_cancer_BRST	35	chromHMM_state13_Het	0	0.410102	230	41	70	65	70	58.7	2401	62966	269567	chromHMM_state13_Het Mobilized_CD34_Primary_Cells_Female human	Mobilized_CD34_Primary_Cells_Female	NA	human	BLOOD	PrimaryCell	13_Het_E050.bed	1	52949
hyper_cancer_BRST	41	chromHMM_state13_Het	0	0.427732	189	41	64	74	74	59.7	1894	63007	270074	chromHMM_state13_Het Peripheral_Blood_Mononuclear_Primary_Cells human	Peripheral_Blood_Mononuclear_Primary_Cells	NA	human	BLOOD	PrimaryCell	13_Het_E062.bed	1	29691
hyper_cancer_BRST	46	chromHMM_state13_Het	0	0.500794	132	41	52	86	86	59.7	1132	63064	270836	chromHMM_state13_Het Brain_Anterior_Caudate human	Brain_Anterior_Caudate	NA	human	BRAIN	PrimaryTissue	13_Het_E068.bed	1	42017
hyper_cancer_BRST	17	chromHMM_state13_Het	0	0.383541	245	41	78	61	78	60	2732	62951	269236	chromHMM_state13_Het iPS_DF_19.11_Cell_Line human	iPS_DF_19.11_Cell_Line	NA	human	IPSC	PrimaryCulture	13_Het_E022.bed	1	43021
hyper_cancer_BRST	44	chromHMM_state13_Het	0	0.367026	258	41	83	59	83	61	3004	62938	268964	chromHMM_state13_Het Adult_Liver human	Adult_Liver	NA	human	LIVER	PrimaryTissue	13_Het_E066.bed	1	56706
hyper_cancer_BRST	76	chromHMM_state13_Het	0	0.453133	151	41	61	82	82	61.3	1430	63045	270538	chromHMM_state13_Het Right_Ventricle human	Right_Ventricle	NA	human	HEART	PrimaryTissue	13_Het_E105.bed	1	29076
hyper_cancer_BRST	58	chromHMM_state13_Het	0	0.334419	262	41	87	58	87	62	3344	62934	268624	chromHMM_state13_Het Fetal_Intestine_Small human	Fetal_Intestine_Small	NA	human	GI_INTESTINE	PrimaryTissue	13_Het_E085.bed	1	66237
hyper_cancer_BRST	93	chromHMM_state13_Het	0	0.323932	264	41	88	57	88	62	3477	62932	268491	chromHMM_state13_Het Monocytes-CD14+_RO01746 human	Monocytes-CD14+_RO01746	NA	human	BLOOD	PrimaryCell	13_Het_E124.bed	1	46404
hyper_cancer_BRST	40	chromHMM_state13_Het	0	0.23551	288	41	97	51	97	63	5186	62908	266782	chromHMM_state13_Het Penis_Foreskin_Melanocyte_Primary_Cells_skin03 human	Penis_Foreskin_Melanocyte_Primary_Cells_skin03	NA	human	SKIN	PrimaryCulture	13_Het_E061.bed	1	46155
hyper_cancer_BRST	39	chromHMM_state13_Het	0	0.288851	252	41	92	60	92	64.3	3718	62944	268250	chromHMM_state13_Het Penis_Foreskin_Melanocyte_Primary_Cells_skin01 human	Penis_Foreskin_Melanocyte_Primary_Cells_skin01	NA	human	SKIN	PrimaryCulture	13_Het_E059.bed	1	31562
hyper_cancer_BRST	38	chromHMM_state13_Het	0	0.20129	274	41	98	56	98	65	5759	62922	266209	chromHMM_state13_Het Penis_Foreskin_Keratinocyte_Primary_Cells_skin03 human	Penis_Foreskin_Keratinocyte_Primary_Cells_skin03	NA	human	SKIN	PrimaryCulture	13_Het_E058.bed	1	52409
hyper_cancer_BRST	21	chromHMM_state13_Het	0	0.434737	92	41	63	96	96	66.7	909	63104	271059	chromHMM_state13_Het CD3_Primary_Cells_Peripheral_UW human	CD3_Primary_Cells_Peripheral_UW	NA	human	BLOOD	PrimaryCell	13_Het_E034.bed	1	22240
hyper_cancer_BRST	48	chromHMM_state13_Het	0	0.400953	118	41	74	90	90	68.3	1263	63078	270705	chromHMM_state13_Het Brain_Hippocampus_Middle human	Brain_Hippocampus_Middle	NA	human	BRAIN	PrimaryTissue	13_Het_E071.bed	1	38258
hyper_cancer_BRST	80	chromHMM_state13_Het	0	0.40535	112	41	72	92	92	68.3	1186	63084	270782	chromHMM_state13_Het Stomach_Smooth_Muscle human	Stomach_Smooth_Muscle	NA	human	GI_STOMACH	PrimaryTissue	13_Het_E111.bed	1	29369
hyper_cancer_BRST	66	chromHMM_state13_Het	0	0.285286	188	41	93	75	93	69.7	2815	63008	269153	chromHMM_state13_Het Left_Ventricle human	Left_Ventricle	NA	human	HEART	PrimaryTissue	13_Het_E095.bed	1	42990
hyper_cancer_BRST	61	chromHMM_state13_Het	0	0.340072	120	41	86	89	89	72	1513	63076	270455	chromHMM_state13_Het Fetal_Muscle_Leg human	Fetal_Muscle_Leg	NA	human	MUSCLE_LEG	PrimaryTissue	13_Het_E090.bed	1	51404
hyper_cancer_BRST	42	chromHMM_state13_Het	0	0.266479	108	41	94	93	94	76	1736	63088	270232	chromHMM_state13_Het Adipose_Nuclei human	Adipose_Nuclei	NA	human	FAT	PrimaryTissue	13_Het_E063.bed	1	54985
hyper_cancer_BRST	54	chromHMM_state13_Het	0	0.294162	84	41	91	97	97	76.3	1225	63112	270743	chromHMM_state13_Het Duodenum_Smooth_Muscle human	Duodenum_Smooth_Muscle	NA	human	GI_DUODENUM	PrimaryTissue	13_Het_E078.bed	1	42592
hyper_cancer_BRST	63	chromHMM_state13_Het	0	0.262449	98	41	95	95	95	77	1600	63098	270368	chromHMM_state13_Het Fetal_Stomach human	Fetal_Stomach	NA	human	GI_STOMACH	PrimaryTissue	13_Het_E092.bed	1	46002
hyper_cancer_BRST	56	chromHMM_state13_Het	0	0.244608	63	41	96	98	98	78.3	1105	63133	270863	chromHMM_state13_Het Fetal_Adrenal_Gland human	Fetal_Adrenal_Gland	NA	human	ADRENAL	PrimaryTissue	13_Het_E080.bed	1	44258
hyper_cancer_BRST	11	chromHMM_state14_TssBiv	Inf	5.78758	24251	1	22	1	22	8	26419	38945	245549	chromHMM_state14_TssBiv HUES6_Cell_Line human	HUES6_Cell_Line	NA	human	ESC	PrimaryCulture	14_TssBiv_E015.bed	0	13426
hyper_cancer_BRST	6	chromHMM_state14_TssBiv	Inf	6.85738	11520	1	8	24	24	11	8563	51676	263405	chromHMM_state14_TssBiv H9_Cell_Line human	H9_Cell_Line	NA	human	ESC	PrimaryCulture	14_TssBiv_E008.bed	0	7333
hyper_cancer_BRST	54	chromHMM_state14_TssBiv	Inf	6.02359	13744	1	20	13	20	11.3	11995	49452	259973	chromHMM_state14_TssBiv Duodenum_Smooth_Muscle human	Duodenum_Smooth_Muscle	NA	human	GI_DUODENUM	PrimaryTissue	14_TssBiv_E078.bed	0	7690
hyper_cancer_BRST	10	chromHMM_state14_TssBiv	Inf	5.62745	20247	1	28	6	28	11.7	21022	42949	250946	chromHMM_state14_TssBiv HUES48_Cell_Line human	HUES48_Cell_Line	NA	human	ESC	PrimaryCulture	14_TssBiv_E014.bed	0	12800
hyper_cancer_BRST	17	chromHMM_state14_TssBiv	Inf	6.11186	13618	1	19	15	19	11.7	11697	49578	260271	chromHMM_state14_TssBiv iPS_DF_19.11_Cell_Line human	iPS_DF_19.11_Cell_Line	NA	human	IPSC	PrimaryCulture	14_TssBiv_E022.bed	0	7733
hyper_cancer_BRST	1	chromHMM_state14_TssBiv	Inf	5.29218	20677	1	34	5	34	13.3	22888	42519	249080	chromHMM_state14_TssBiv H1_Cell_Line human	H1_Cell_Line	NA	human	ESC	PrimaryCulture	14_TssBiv_E003.bed	0	11147
hyper_cancer_BRST	48	chromHMM_state14_TssBiv	Inf	6.76346	10702	1	11	28	28	13.3	7958	52494	264010	chromHMM_state14_TssBiv Brain_Hippocampus_Middle human	Brain_Hippocampus_Middle	NA	human	BRAIN	PrimaryTissue	14_TssBiv_E071.bed	0	5753
hyper_cancer_BRST	12	chromHMM_state14_TssBiv	Inf	5.19907	22658	1	39	2	39	14	26400	40538	245568	chromHMM_state14_TssBiv HUES64_Cell_Line human	HUES64_Cell_Line	NA	human	ESC	PrimaryCulture	14_TssBiv_E016.bed	0	13394
hyper_cancer_BRST	80	chromHMM_state14_TssBiv	Inf	5.7237	13189	1	26	17	26	14.7	11980	50007	259988	chromHMM_state14_TssBiv Stomach_Smooth_Muscle human	Stomach_Smooth_Muscle	NA	human	GI_STOMACH	PrimaryTissue	14_TssBiv_E111.bed	0	9206
hyper_cancer_BRST	16	chromHMM_state14_TssBiv	Inf	6.49974	10504	1	15	29	29	15	8093	52692	263875	chromHMM_state14_TssBiv iPS_DF_6.9_Cell_Line human	iPS_DF_6.9_Cell_Line	NA	human	IPSC	PrimaryCulture	14_TssBiv_E021.bed	0	6816
hyper_cancer_BRST	38	chromHMM_state14_TssBiv	Inf	5.54738	13322	1	30	16	30	15.7	12494	49874	259474	chromHMM_state14_TssBiv Penis_Foreskin_Keratinocyte_Primary_Cells_skin03 human	Penis_Foreskin_Keratinocyte_Primary_Cells_skin03	NA	human	SKIN	PrimaryCulture	14_TssBiv_E058.bed	0	6485
hyper_cancer_BRST	71	chromHMM_state14_TssBiv	Inf	6.80952	8197	1	10	37	37	16	5825	54999	266143	chromHMM_state14_TssBiv Psoas_Muscle human	Psoas_Muscle	NA	human	MUSCLE	PrimaryTissue	14_TssBiv_E100.bed	0	4664
hyper_cancer_BRST	42	chromHMM_state14_TssBiv	Inf	6.12209	10003	1	18	31	31	16.7	8105	53193	263863	chromHMM_state14_TssBiv Adipose_Nuclei human	Adipose_Nuclei	NA	human	FAT	PrimaryTissue	14_TssBiv_E063.bed	0	6259
hyper_cancer_BRST	52	chromHMM_state14_TssBiv	Inf	5.76815	11432	1	24	25	25	16.7	10029	51764	261939	chromHMM_state14_TssBiv Colonic_Mucosa human	Colonic_Mucosa	NA	human	GI_COLON	PrimaryTissue	14_TssBiv_E075.bed	0	6500
hyper_cancer_BRST	7	chromHMM_state14_TssBiv	Inf	5.5019	11894	1	31	21	31	17.7	10997	51302	260971	chromHMM_state14_TssBiv hESC_Derived_CD184+_Endoderm_Cultured_Cells human	hESC_Derived_CD184+_Endoderm_Cultured_Cells	NA	human	ESC_DERIVED	ESCDerived	14_TssBiv_E011.bed	0	8080
hyper_cancer_BRST	47	chromHMM_state14_TssBiv	Inf	6.19699	8215	1	17	36	36	18	6403	54981	265565	chromHMM_state14_TssBiv Brain_Cingulate_Gyrus human	Brain_Cingulate_Gyrus	NA	human	BRAIN	PrimaryTissue	14_TssBiv_E069.bed	0	5643
hyper_cancer_BRST	15	chromHMM_state14_TssBiv	Inf	4.94569	21484	1	51	3	51	18.3	25652	41712	246316	chromHMM_state14_TssBiv iPS-20b_Cell_Line human	iPS-20b_Cell_Line	NA	human	IPSC	PrimaryCulture	14_TssBiv_E020.bed	0	15930
hyper_cancer_BRST	36	chromHMM_state14_TssBiv	Inf	5.03367	15538	1	46	9	46	18.7	16544	47658	255424	chromHMM_state14_TssBiv Penis_Foreskin_Fibroblast_Primary_Cells_skin01 human	Penis_Foreskin_Fibroblast_Primary_Cells_skin01	NA	human	SKIN	PrimaryCulture	14_TssBiv_E055.bed	0	10050
hyper_cancer_BRST	14	chromHMM_state14_TssBiv	Inf	4.9403	21394	1	52	4	52	19	25530	41802	246438	chromHMM_state14_TssBiv iPS-18_Cell_Line human	iPS-18_Cell_Line	NA	human	IPSC	PrimaryCulture	14_TssBiv_E019.bed	0	15107
hyper_cancer_BRST	76	chromHMM_state14_TssBiv	Inf	10.4677	5772	1	2	55	55	19.3	2586	57424	269382	chromHMM_state14_TssBiv Right_Ventricle human	Right_Ventricle	NA	human	HEART	PrimaryTissue	14_TssBiv_E105.bed	0	2764
hyper_cancer_BRST	40	chromHMM_state14_TssBiv	Inf	5.26791	11662	1	36	23	36	20	11202	51534	260766	chromHMM_state14_TssBiv Penis_Foreskin_Melanocyte_Primary_Cells_skin03 human	Penis_Foreskin_Melanocyte_Primary_Cells_skin03	NA	human	SKIN	PrimaryCulture	14_TssBiv_E061.bed	0	5518
hyper_cancer_BRST	9	chromHMM_state14_TssBiv	Inf	5.72079	8411	1	27	35	35	21	7108	54785	264860	chromHMM_state14_TssBiv hESC_Derived_CD56+_Mesoderm_Cultured_Cells human	hESC_Derived_CD56+_Mesoderm_Cultured_Cells	NA	human	ESC_DERIVED	ESCDerived	14_TssBiv_E013.bed	0	4825
hyper_cancer_BRST	58	chromHMM_state14_TssBiv	Inf	5.09482	12045	1	43	19	43	21	12015	51151	259953	chromHMM_state14_TssBiv Fetal_Intestine_Small human	Fetal_Intestine_Small	NA	human	GI_INTESTINE	PrimaryTissue	14_TssBiv_E085.bed	0	7198
hyper_cancer_BRST	39	chromHMM_state14_TssBiv	Inf	5.26644	11415	1	37	26	37	21.3	10927	51781	261041	chromHMM_state14_TssBiv Penis_Foreskin_Melanocyte_Primary_Cells_skin01 human	Penis_Foreskin_Melanocyte_Primary_Cells_skin01	NA	human	SKIN	PrimaryCulture	14_TssBiv_E059.bed	0	8651
hyper_cancer_BRST	49	chromHMM_state14_TssBiv	Inf	5.76933	6728	1	23	45	45	23	5503	56468	266465	chromHMM_state14_TssBiv Brain_Inferior_Temporal_Lobe human	Brain_Inferior_Temporal_Lobe	NA	human	BRAIN	PrimaryTissue	14_TssBiv_E072.bed	0	4886
hyper_cancer_BRST	50	chromHMM_state14_TssBiv	Inf	6.25711	5886	1	16	52	52	23	4392	57310	267576	chromHMM_state14_TssBiv Brain_Mid_Frontal_Lobe human	Brain_Mid_Frontal_Lobe	NA	human	BRAIN	PrimaryTissue	14_TssBiv_E073.bed	0	4273
hyper_cancer_BRST	56	chromHMM_state14_TssBiv	Inf	4.48755	15657	1	62	8	62	23.7	18596	47539	253372	chromHMM_state14_TssBiv Fetal_Adrenal_Gland human	Fetal_Adrenal_Gland	NA	human	ADRENAL	PrimaryTissue	14_TssBiv_E080.bed	0	8977
hyper_cancer_BRST	37	chromHMM_state14_TssBiv	Inf	4.4998	14682	1	61	10	61	24	17139	48514	254829	chromHMM_state14_TssBiv Penis_Foreskin_Fibroblast_Primary_Cells_skin02 human	Penis_Foreskin_Fibroblast_Primary_Cells_skin02	NA	human	SKIN	PrimaryCulture	14_TssBiv_E056.bed	0	14992
hyper_cancer_BRST	46	chromHMM_state14_TssBiv	Inf	6.7163	4667	1	12	62	62	25	3191	58529	268777	chromHMM_state14_TssBiv Brain_Anterior_Caudate human	Brain_Anterior_Caudate	NA	human	BRAIN	PrimaryTissue	14_TssBiv_E068.bed	0	3687
hyper_cancer_BRST	55	chromHMM_state14_TssBiv	Inf	6.89886	4354	1	7	67	67	25	2886	58842	269082	chromHMM_state14_TssBiv Esophagus human	Esophagus	NA	human	GI_ESOPHAGUS	PrimaryTissue	14_TssBiv_E079.bed	0	3035
hyper_cancer_BRST	78	chromHMM_state14_TssBiv	Inf	5.046	10473	1	45	30	45	25.3	10301	52723	261667	chromHMM_state14_TssBiv Skeletal_Muscle_Female human	Skeletal_Muscle_Female	NA	human	MUSCLE	PrimaryTissue	14_TssBiv_E108.bed	0	7590
hyper_cancer_BRST	8	chromHMM_state14_TssBiv	Inf	4.15402	17698	1	69	7	69	25.7	23287	45498	248681	chromHMM_state14_TssBiv hESC_Derived_CD56+_Ectoderm_Cultured_Cells human	hESC_Derived_CD56+_Ectoderm_Cultured_Cells	NA	human	ESC_DERIVED	ESCDerived	14_TssBiv_E012.bed	0	10754
hyper_cancer_BRST	35	chromHMM_state14_TssBiv	Inf	4.64865	12205	1	59	18	59	26	13318	50991	258650	chromHMM_state14_TssBiv Mobilized_CD34_Primary_Cells_Female human	Mobilized_CD34_Primary_Cells_Female	NA	human	BLOOD	PrimaryCell	14_TssBiv_E050.bed	0	7001
hyper_cancer_BRST	57	chromHMM_state14_TssBiv	Inf	4.72425	11709	1	55	22	55	26	12491	51487	259477	chromHMM_state14_TssBiv Fetal_Intestine_Large human	Fetal_Intestine_Large	NA	human	GI_INTESTINE	PrimaryTissue	14_TssBiv_E084.bed	0	7093
hyper_cancer_BRST	66	chromHMM_state14_TssBiv	Inf	6.54909	4665	1	14	63	63	26	3270	58531	268698	chromHMM_state14_TssBiv Left_Ventricle human	Left_Ventricle	NA	human	HEART	PrimaryTissue	14_TssBiv_E095.bed	0	3198
hyper_cancer_BRST	88	chromHMM_state14_TssBiv	Inf	5.91	5573	1	21	56	56	26	4379	57623	267589	chromHMM_state14_TssBiv HMEC_Mammary_Epithelial human	HMEC_Mammary_Epithelial	NA	human	BREAST	PrimaryCulture	14_TssBiv_E119.bed	0	3114
hyper_cancer_BRST	74	chromHMM_state14_TssBiv	Inf	5.36251	6304	1	32	46	46	26.3	5506	56892	266462	chromHMM_state14_TssBiv Rectal_Smooth_Muscle human	Rectal_Smooth_Muscle	NA	human	GI_RECTUM	PrimaryTissue	14_TssBiv_E103.bed	0	5417
hyper_cancer_BRST	60	chromHMM_state14_TssBiv	Inf	4.05266	14628	1	70	11	70	27.3	18814	48568	253154	chromHMM_state14_TssBiv Fetal_Muscle_Trunk human	Fetal_Muscle_Trunk	NA	human	MUSCLE	PrimaryTissue	14_TssBiv_E089.bed	0	10021
hyper_cancer_BRST	61	chromHMM_state14_TssBiv	Inf	4.21794	13624	1	67	14	67	27.3	16637	49572	255331	chromHMM_state14_TssBiv Fetal_Muscle_Leg human	Fetal_Muscle_Leg	NA	human	MUSCLE_LEG	PrimaryTissue	14_TssBiv_E090.bed	0	8130
hyper_cancer_BRST	96	chromHMM_state14_TssBiv	Inf	4.96772	9354	1	49	32	49	27.3	9190	53842	262778	chromHMM_state14_TssBiv NHEK-Epidermal_Keratinocytes human	NHEK-Epidermal_Keratinocytes	NA	human	SKIN	PrimaryCulture	14_TssBiv_E127.bed	0	5894
hyper_cancer_BRST	34	chromHMM_state14_TssBiv	Inf	5.15991	7151	1	41	42	42	28	6563	56045	265405	chromHMM_state14_TssBiv Chondrocytes_from_Bone_Marrow_Derived_Mesenchymal_Stem_C	Chondrocytes_from_Bone_Marrow_Derived_Mesenchymal_Stem_Cell_Cultured_Cells	NA	human	STROMAL_CONNECTIVE	PrimaryCulture	14_TssBiv_E049.bed	0	5079
hyper_cancer_BRST	68	chromHMM_state14_TssBiv	Inf	9.98963	2125	1	3	80	80	28	944	61071	271024	chromHMM_state14_TssBiv Ovary human	Ovary	NA	human	OVARY	PrimaryTissue	14_TssBiv_E097.bed	0	1415
hyper_cancer_BRST	51	chromHMM_state14_TssBiv	Inf	6.60692	3618	1	13	71	71	28.3	2477	59578	269491	chromHMM_state14_TssBiv Brain_Substantia_Nigra human	Brain_Substantia_Nigra	NA	human	BRAIN	PrimaryTissue	14_TssBiv_E074.bed	0	3208
hyper_cancer_BRST	53	chromHMM_state14_TssBiv	Inf	5.33836	5898	1	33	51	51	28.3	5145	57298	266823	chromHMM_state14_TssBiv Colon_Smooth_Muscle human	Colon_Smooth_Muscle	NA	human	GI_COLON	PrimaryTissue	14_TssBiv_E076.bed	0	4482
hyper_cancer_BRST	63	chromHMM_state14_TssBiv	Inf	3.94239	14454	1	72	12	72	28.3	19026	48742	252942	chromHMM_state14_TssBiv Fetal_Stomach human	Fetal_Stomach	NA	human	GI_STOMACH	PrimaryTissue	14_TssBiv_E092.bed	0	8724
hyper_cancer_BRST	73	chromHMM_state14_TssBiv	Inf	5.27658	5922	1	35	50	50	28.7	5227	57274	266741	chromHMM_state14_TssBiv Rectal_Mucosa.Donor_31 human	Rectal_Mucosa.Donor_31	NA	human	GI_RECTUM	PrimaryTissue	14_TssBiv_E102.bed	0	4803
hyper_cancer_BRST	89	chromHMM_state14_TssBiv	Inf	5.56546	5006	1	29	60	60	30	4140	58190	267828	chromHMM_state14_TssBiv HSMM_Skeletal_Muscle_Myoblasts human	HSMM_Skeletal_Muscle_Myoblasts	NA	human	MUSCLE	PrimaryCulture	14_TssBiv_E120.bed	0	3493
hyper_cancer_BRST	2	chromHMM_state14_TssBiv	Inf	5.0278	6891	1	47	43	47	30.3	6463	56305	265505	chromHMM_state14_TssBiv H1_BMP4_Derived_Mesendoderm_Cultured_Cells human	H1_BMP4_Derived_Mesendoderm_Cultured_Cells	NA	human	ESC_DERIVED	ESCDerived	14_TssBiv_E004.bed	0	5276
hyper_cancer_BRST	59	chromHMM_state14_TssBiv	Inf	6.8422	2114	1	9	81	81	30.3	1369	61082	270599	chromHMM_state14_TssBiv Pancreatic_Islets human	Pancreatic_Islets	NA	human	PANCREAS	PrimaryTissue	14_TssBiv_E087.bed	0	1737
hyper_cancer_BRST	3	chromHMM_state14_TssBiv	Inf	4.67088	7976	1	57	38	57	32	8158	55220	263810	chromHMM_state14_TssBiv H1_BMP4_Derived_Trophoblast_Cultured_Cells human	H1_BMP4_Derived_Trophoblast_Cultured_Cells	NA	human	ESC_DERIVED	ESCDerived	14_TssBiv_E005.bed	0	6292
hyper_cancer_BRST	94	chromHMM_state14_TssBiv	Inf	4.98633	6230	1	48	47	48	32	5837	56966	266131	chromHMM_state14_TssBiv NH-A_Astrocytes human	NH-A_Astrocytes	NA	human	BRAIN	PrimaryCulture	14_TssBiv_E125.bed	0	4804
hyper_cancer_BRST	67	chromHMM_state14_TssBiv	Inf	7.47808	1016	1	6	91	91	32.7	593	62180	271375	chromHMM_state14_TssBiv Lung human	Lung	NA	human	LUNG	PrimaryTissue	14_TssBiv_E096.bed	0	1340
hyper_cancer_BRST	45	chromHMM_state14_TssBiv	Inf	5.73827	3358	1	25	73	73	33	2634	59838	269334	chromHMM_state14_TssBiv Brain_Angular_Gyrus human	Brain_Angular_Gyrus	NA	human	BRAIN	PrimaryTissue	14_TssBiv_E067.bed	0	3185
hyper_cancer_BRST	83	chromHMM_state14_TssBiv	Inf	5.09439	5486	1	44	57	57	34	4982	57710	266986	chromHMM_state14_TssBiv A549_EtOH_0.02pct_Lung_Carcinoma human	A549_EtOH_0.02pct_Lung_Carcinoma	NA	human	LUNG	CellLine	14_TssBiv_E114.bed	0	3718
hyper_cancer_BRST	72	chromHMM_state14_TssBiv	Inf	4.88674	6136	1	54	48	54	34.3	5856	57060	266112	chromHMM_state14_TssBiv Rectal_Mucosa.Donor_29 human	Rectal_Mucosa.Donor_29	NA	human	GI_RECTUM	PrimaryTissue	14_TssBiv_E101.bed	0	5775
hyper_cancer_BRST	81	chromHMM_state14_TssBiv	Inf	3.1549	11997	1	83	20	83	34.7	18803	51199	253165	chromHMM_state14_TssBiv Thymus human	Thymus	NA	human	THYMUS	PrimaryTissue	14_TssBiv_E112.bed	0	7049
hyper_cancer_BRST	4	chromHMM_state14_TssBiv	Inf	5.10341	4079	1	42	68	68	37	3628	59117	268340	chromHMM_state14_TssBiv H1_Derived_Mesenchymal_Stem_Cells human	H1_Derived_Mesenchymal_Stem_Cells	NA	human	ESC_DERIVED	ESCDerived	14_TssBiv_E006.bed	0	4691
hyper_cancer_BRST	93	chromHMM_state14_TssBiv	Inf	2.97185	11008	1	87	27	87	38.3	18024	52188	253944	chromHMM_state14_TssBiv Monocytes-CD14+_RO01746 human	Monocytes-CD14+_RO01746	NA	human	BLOOD	PrimaryCell	14_TssBiv_E124.bed	0	8223
hyper_cancer_BRST	70	chromHMM_state14_TssBiv	Inf	5.22433	2846	1	38	77	77	38.7	2433	60350	269535	chromHMM_state14_TssBiv Placenta_Amnion human	Placenta_Amnion	NA	human	PLACENTA	PrimaryTissue	14_TssBiv_E099.bed	0	2341
hyper_cancer_BRST	41	chromHMM_state14_TssBiv	Inf	3.31539	8434	1	82	34	82	39	12073	54762	259895	chromHMM_state14_TssBiv Peripheral_Blood_Mononuclear_Primary_Cells human	Peripheral_Blood_Mononuclear_Primary_Cells	NA	human	BLOOD	PrimaryCell	14_TssBiv_E062.bed	0	5945
hyper_cancer_BRST	13	chromHMM_state14_TssBiv	Inf	3.75456	7256	1	76	41	76	39.3	9082	55940	262886	chromHMM_state14_TssBiv IMR90_Cell_Line human	IMR90_Cell_Line	NA	human	LUNG	CellLine	14_TssBiv_E017.bed	0	5306
hyper_cancer_BRST	29	chromHMM_state14_TssBiv	Inf	3.00991	8673	1	86	33	86	40	13652	54523	258316	chromHMM_state14_TssBiv CD4+_CD25+_CD127-_Treg_Primary_Cells human	CD4+_CD25+_CD127-_Treg_Primary_Cells	NA	human	BLOOD	PrimaryCell	14_TssBiv_E044.bed	0	6428
hyper_cancer_BRST	24	chromHMM_state14_TssBiv	Inf	4.23785	5130	1	66	59	66	42	5554	58066	266414	chromHMM_state14_TssBiv CD4+_CD25-_CD45RA+_Naive_Primary_Cells human	CD4+_CD25-_CD45RA+_Naive_Primary_Cells	NA	human	BLOOD	PrimaryCell	14_TssBiv_E039.bed	0	4223
hyper_cancer_BRST	91	chromHMM_state14_TssBiv	Inf	4.1822	5175	1	68	58	68	42.3	5679	58021	266289	chromHMM_state14_TssBiv HUVEC_Umbilical_Vein_Endothelial_Cells human	HUVEC_Umbilical_Vein_Endothelial_Cells	NA	human	VASCULAR	PrimaryCulture	14_TssBiv_E122.bed	0	3998
hyper_cancer_BRST	44	chromHMM_state14_TssBiv	Inf	5.19626	1292	1	40	87	87	42.7	1088	61904	270880	chromHMM_state14_TssBiv Adult_Liver human	Adult_Liver	NA	human	LIVER	PrimaryTissue	14_TssBiv_E066.bed	0	1401
hyper_cancer_BRST	90	chromHMM_state14_TssBiv	Inf	4.92451	3344	1	53	74	74	42.7	3051	59852	268917	chromHMM_state14_TssBiv HSMMtube_Skeletal_Muscle_Myotubes_Derived_from_HSMM huma	HSMMtube_Skeletal_Muscle_Myotubes_Derived_from_HSMM	NA	human	MUSCLE	PrimaryCulture	14_TssBiv_E121.bed	0	2630
hyper_cancer_BRST	98	chromHMM_state14_TssBiv	Inf	3.92341	5785	1	73	54	73	42.7	6810	57411	265158	chromHMM_state14_TssBiv Osteoblasts human	Osteoblasts	NA	human	BONE	PrimaryCulture	14_TssBiv_E129.bed	0	4804
hyper_cancer_BRST	5	chromHMM_state14_TssBiv	Inf	4.6611	3552	1	58	72	72	43.7	3431	59644	268537	chromHMM_state14_TssBiv H1_Derived_Neuronal_Progenitor_Cultured_Cells human	H1_Derived_Neuronal_Progenitor_Cultured_Cells	NA	human	ESC_DERIVED	ESCDerived	14_TssBiv_E007.bed	0	3855
hyper_cancer_BRST	18	chromHMM_state14_TssBiv	Inf	4.34308	4576	1	65	65	65	43.7	4802	58620	267166	chromHMM_state14_TssBiv Bone_Marrow_Derived_Mesenchymal_Stem_Cell_Cultured_Cells	Bone_Marrow_Derived_Mesenchymal_Stem_Cell_Cultured_Cells	NA	human	STROMAL_CONNECTIVE	PrimaryCulture	14_TssBiv_E026.bed	0	3613
hyper_cancer_BRST	26	chromHMM_state14_TssBiv	Inf	3.36821	5971	1	81	49	81	43.7	8172	57225	263796	chromHMM_state14_TssBiv CD4+_CD25-_IL17-_PMA-Ionomycin_stimulated_MACS_purified_	CD4+_CD25-_IL17-_PMA-Ionomycin_stimulated_MACS_purified_Th_Primary_Cells	NA	human	BLOOD	PrimaryCell	14_TssBiv_E041.bed	0	4748
hyper_cancer_BRST	28	chromHMM_state14_TssBiv	Inf	3.56637	5850	1	77	53	77	43.7	7563	57346	264405	chromHMM_state14_TssBiv CD4+_CD25-_Th_Primary_Cells human	CD4+_CD25-_Th_Primary_Cells	NA	human	BLOOD	PrimaryCell	14_TssBiv_E043.bed	0	4446
hyper_cancer_BRST	64	chromHMM_state14_TssBiv	Inf	2.36444	7526	1	92	40	92	44.3	14709	55670	257259	chromHMM_state14_TssBiv Fetal_Thymus human	Fetal_Thymus	NA	human	THYMUS	PrimaryTissue	14_TssBiv_E093.bed	0	6977
hyper_cancer_BRST	97	chromHMM_state14_TssBiv	Inf	4.4013	4033	1	63	69	69	44.3	4148	59163	267820	chromHMM_state14_TssBiv NHLF_Lung_Fibroblasts human	NHLF_Lung_Fibroblasts	NA	human	LUNG	PrimaryCulture	14_TssBiv_E128.bed	0	3353
hyper_cancer_BRST	87	chromHMM_state14_TssBiv	Inf	2.03698	7595	1	95	39	95	45	17092	55601	254876	chromHMM_state14_TssBiv HepG2_Hepatocellular_Carcinoma human	HepG2_Hepatocellular_Carcinoma	NA	human	LIVER	CellLine	14_TssBiv_E118.bed	0	11399
hyper_cancer_BRST	62	chromHMM_state14_TssBiv	Inf	3.91034	4833	1	74	61	74	45.3	5640	58363	266328	chromHMM_state14_TssBiv Fetal_Placenta human	Fetal_Placenta	NA	human	PLACENTA	PrimaryTissue	14_TssBiv_E091.bed	0	4272
hyper_cancer_BRST	21	chromHMM_state14_TssBiv	Inf	2.36276	6784	1	93	44	93	46	13172	56412	258796	chromHMM_state14_TssBiv CD3_Primary_Cells_Peripheral_UW human	CD3_Primary_Cells_Peripheral_UW	NA	human	BLOOD	PrimaryCell	14_TssBiv_E034.bed	0	6520
hyper_cancer_BRST	30	chromHMM_state14_TssBiv	Inf	3.78221	4640	1	75	64	75	46.7	5581	58556	266387	chromHMM_state14_TssBiv CD4+_CD25int_CD127+_Tmem_Primary_Cells human	CD4+_CD25int_CD127+_Tmem_Primary_Cells	NA	human	BLOOD	PrimaryCell	14_TssBiv_E045.bed	0	3873
hyper_cancer_BRST	77	chromHMM_state14_TssBiv	Inf	4.71332	1696	1	56	83	83	46.7	1582	61500	270386	chromHMM_state14_TssBiv Sigmoid_Colon human	Sigmoid_Colon	NA	human	GI_COLON	PrimaryTissue	14_TssBiv_E106.bed	0	2032
hyper_cancer_BRST	95	chromHMM_state14_TssBiv	Inf	4.03739	2511	1	71	79	79	50.3	2759	60685	269209	chromHMM_state14_TssBiv NHDF-Ad_Adult_Dermal_Fibroblasts human	NHDF-Ad_Adult_Dermal_Fibroblasts	NA	human	SKIN	PrimaryCulture	14_TssBiv_E126.bed	0	2907
hyper_cancer_BRST	27	chromHMM_state14_TssBiv	Inf	3.42514	2847	1	80	76	80	52.3	3695	60349	268273	chromHMM_state14_TssBiv CD4+_CD25-_IL17+_PMA-Ionomcyin_stimulated_Th17_Primary_C	CD4+_CD25-_IL17+_PMA-Ionomcyin_stimulated_Th17_Primary_Cells	NA	human	BLOOD	PrimaryCell	14_TssBiv_E042.bed	0	3197
hyper_cancer_BRST	20	chromHMM_state14_TssBiv	Inf	2.66942	3841	1	89	70	89	53.3	6437	59355	265531	chromHMM_state14_TssBiv CD19_Primary_Cells_Peripheral_UW human	CD19_Primary_Cells_Peripheral_UW	NA	human	BLOOD	PrimaryCell	14_TssBiv_E032.bed	0	3658
hyper_cancer_BRST	19	chromHMM_state14_TssBiv	Inf	2.34745	4562	1	94	66	94	53.7	8725	58634	263243	chromHMM_state14_TssBiv CD14_Primary_Cells human	CD14_Primary_Cells	NA	human	BLOOD	PrimaryCell	14_TssBiv_E029.bed	0	4949
hyper_cancer_BRST	31	chromHMM_state14_TssBiv	Inf	2.6267	3072	1	90	75	90	55.3	5189	60124	266779	chromHMM_state14_TssBiv CD56_Primary_Cells human	CD56_Primary_Cells	NA	human	BLOOD	PrimaryCell	14_TssBiv_E046.bed	0	3110
hyper_cancer_BRST	85	chromHMM_state14_TssBiv	319.048	2.6799	2773	84	88	78	88	83.3	4579	60423	267389	chromHMM_state14_TssBiv GM12878_Lymphoblastoid human	GM12878_Lymphoblastoid	NA	human	BLOOD	PrimaryCulture	14_TssBiv_E116.bed	0	3537
hyper_cancer_BRST	79	chromHMM_state14_TssBiv	301.663	4.55626	1339	85	60	85	85	76.7	1286	61857	270682	chromHMM_state14_TssBiv Small_Intestine human	Small_Intestine	NA	human	GI_INTESTINE	PrimaryTissue	14_TssBiv_E109.bed	3.11136e-303	1625
hyper_cancer_BRST	23	chromHMM_state14_TssBiv	266.855	3.45066	1600	86	78	84	86	82.7	2032	61596	269936	chromHMM_state14_TssBiv CD4_Naive_Primary_Cells human	CD4_Naive_Primary_Cells	NA	human	BLOOD	PrimaryCell	14_TssBiv_E038.bed	1.97605e-268	2251
hyper_cancer_BRST	32	chromHMM_state14_TssBiv	263.875	3.04005	1875	87	85	82	87	84.7	2708	61321	269260	chromHMM_state14_TssBiv CD8_Naive_Primary_Cells human	CD8_Naive_Primary_Cells	NA	human	BLOOD	PrimaryCell	14_TssBiv_E047.bed	1.86467e-265	2370
hyper_cancer_BRST	33	chromHMM_state14_TssBiv	185.211	3.05659	1298	88	84	86	88	86	1853	61898	270115	chromHMM_state14_TssBiv CD8_Memory_Primary_Cells human	CD8_Memory_Primary_Cells	NA	human	BLOOD	PrimaryCell	14_TssBiv_E048.bed	8.5157e-187	2167
hyper_cancer_BRST	22	chromHMM_state14_TssBiv	182.22	3.43948	1091	89	79	90	90	86	1382	62105	270586	chromHMM_state14_TssBiv CD4_Memory_Primary_Cells human	CD4_Memory_Primary_Cells	NA	human	BLOOD	PrimaryCell	14_TssBiv_E037.bed	8.24878e-184	1648
hyper_cancer_BRST	82	chromHMM_state14_TssBiv	179.074	4.35258	826	90	64	92	92	82	825	62370	271143	chromHMM_state14_TssBiv Spleen human	Spleen	NA	human	SPLEEN	PrimaryTissue	14_TssBiv_E113.bed	1.14148e-180	1476
hyper_cancer_BRST	75	chromHMM_state14_TssBiv	174.036	13.7141	393	91	1	95	95	62.3	124	62803	271844	chromHMM_state14_TssBiv Right_Atrium human	Right_Atrium	NA	human	HEART	PrimaryTissue	14_TssBiv_E104.bed	1.23096e-175	616
hyper_cancer_BRST	43	chromHMM_state14_TssBiv	154.962	4.94688	634	92	50	93	93	78.3	556	62562	271412	chromHMM_state14_TssBiv Aorta human	Aorta	NA	human	VASCULAR	PrimaryTissue	14_TssBiv_E065.bed	1.44476e-156	1056
hyper_cancer_BRST	25	chromHMM_state14_TssBiv	127.316	2.52048	1207	93	91	88	93	90.7	2085	61989	269883	chromHMM_state14_TssBiv CD4+_CD25-_CD45RO+_Memory_Primary_Cells human	CD4+_CD25-_CD45RO+_Memory_Primary_Cells	NA	human	BLOOD	PrimaryCell	14_TssBiv_E040.bed	6.32699e-129	1780
hyper_cancer_BRST	65	chromHMM_state14_TssBiv	40.0858	9.53663	104	94	4	97	97	65	47	63092	271921	chromHMM_state14_TssBiv Gastric human	Gastric	NA	human	GI_STOMACH	PrimaryTissue	14_TssBiv_E094.bed	1.06324e-41	867
hyper_cancer_BRST	69	chromHMM_state14_TssBiv	20.7201	8.7732	55	95	5	98	98	66	27	63141	271941	chromHMM_state14_TssBiv Pancreas human	Pancreas	NA	human	PANCREAS	PrimaryTissue	14_TssBiv_E098.bed	2.44211e-22	526
hyper_cancer_BRST	92	chromHMM_state14_TssBiv	9.17396	1.4338	407	96	96	94	96	95.3	1224	62789	270744	chromHMM_state14_TssBiv K562_Leukemia human	K562_Leukemia	NA	human	BLOOD	PrimaryCulture	14_TssBiv_E123.bed	8.4989e-11	1442
hyper_cancer_BRST	86	chromHMM_state14_TssBiv	1.31599	1.21178	105	97	97	96	97	96.7	373	63091	271595	chromHMM_state14_TssBiv HeLa-S3_Cervical_Carcinoma human	HeLa-S3_Cervical_Carcinoma	NA	human	CERVIX	CellLine	14_TssBiv_E117.bed	0.00606502	787
hyper_cancer_BRST	84	chromHMM_state14_TssBiv	0.0207263	0.94609	1110	98	98	89	98	95	5044	62086	266924	chromHMM_state14_TssBiv Dnd41_TCell_Leukemia human	Dnd41_TCell_Leukemia	NA	human	BLOOD	CellLine	14_TssBiv_E115.bed	0.118478	1724
hyper_cancer_BRST	70	chromHMM_state15_EnhBiv	Inf	8.11567	9073	1	10	13	13	8	5503	54123	266465	chromHMM_state15_EnhBiv Placenta_Amnion human	Placenta_Amnion	NA	human	PLACENTA	PrimaryTissue	15_EnhBiv_E099.bed	NA	5628
hyper_cancer_BRST	67	chromHMM_state15_EnhBiv	Inf	11.2844	6262	1	1	23	23	8.33	2626	56934	269342	chromHMM_state15_EnhBiv Lung human	Lung	NA	human	LUNG	PrimaryTissue	15_EnhBiv_E096.bed	NA	3681
hyper_cancer_BRST	82	chromHMM_state15_EnhBiv	Inf	8.30029	8085	1	8	17	17	8.67	4723	55111	267245	chromHMM_state15_EnhBiv Spleen human	Spleen	NA	human	SPLEEN	PrimaryTissue	15_EnhBiv_E113.bed	NA	3549
hyper_cancer_BRST	44	chromHMM_state15_EnhBiv	Inf	8.37772	7442	1	7	19	19	9	4265	55754	267703	chromHMM_state15_EnhBiv Adult_Liver human	Adult_Liver	NA	human	LIVER	PrimaryTissue	15_EnhBiv_E066.bed	NA	4584
hyper_cancer_BRST	4	chromHMM_state15_EnhBiv	Inf	6.07113	9278	1	17	10	17	9.33	7496	53918	264472	chromHMM_state15_EnhBiv H1_Derived_Mesenchymal_Stem_Cells human	H1_Derived_Mesenchymal_Stem_Cells	NA	human	ESC_DERIVED	ESCDerived	15_EnhBiv_E006.bed	NA	13454
hyper_cancer_BRST	40	chromHMM_state15_EnhBiv	Inf	6.68267	7639	1	13	18	18	10.7	5483	55557	266485	chromHMM_state15_EnhBiv Penis_Foreskin_Melanocyte_Primary_Cells_skin03 human	Penis_Foreskin_Melanocyte_Primary_Cells_skin03	NA	human	SKIN	PrimaryCulture	15_EnhBiv_E061.bed	NA	9411
hyper_cancer_BRST	66	chromHMM_state15_EnhBiv	Inf	8.72718	5673	1	6	26	26	11	3039	57523	268929	chromHMM_state15_EnhBiv Left_Ventricle human	Left_Ventricle	NA	human	HEART	PrimaryTissue	15_EnhBiv_E095.bed	NA	5135
hyper_cancer_BRST	55	chromHMM_state15_EnhBiv	Inf	9.10833	5565	1	5	28	28	11.3	2853	57631	269115	chromHMM_state15_EnhBiv Esophagus human	Esophagus	NA	human	GI_ESOPHAGUS	PrimaryTissue	15_EnhBiv_E079.bed	NA	4580
hyper_cancer_BRST	3	chromHMM_state15_EnhBiv	Inf	6.52225	7273	1	14	20	20	11.7	5317	55923	266651	chromHMM_state15_EnhBiv H1_BMP4_Derived_Trophoblast_Cultured_Cells human	H1_BMP4_Derived_Trophoblast_Cultured_Cells	NA	human	ESC_DERIVED	ESCDerived	15_EnhBiv_E005.bed	NA	7026
hyper_cancer_BRST	35	chromHMM_state15_EnhBiv	Inf	5.81982	8866	1	21	15	21	12.3	7418	54330	264550	chromHMM_state15_EnhBiv Mobilized_CD34_Primary_Cells_Female human	Mobilized_CD34_Primary_Cells_Female	NA	human	BLOOD	PrimaryCell	15_EnhBiv_E050.bed	NA	12688
hyper_cancer_BRST	77	chromHMM_state15_EnhBiv	Inf	6.46388	6874	1	15	21	21	12.3	5040	56322	266928	chromHMM_state15_EnhBiv Sigmoid_Colon human	Sigmoid_Colon	NA	human	GI_COLON	PrimaryTissue	15_EnhBiv_E106.bed	NA	6230
hyper_cancer_BRST	26	chromHMM_state15_EnhBiv	Inf	5.55682	9276	1	26	11	26	12.7	8167	53920	263801	chromHMM_state15_EnhBiv CD4+_CD25-_IL17-_PMA-Ionomycin_stimulated_MACS_purified_	CD4+_CD25-_IL17-_PMA-Ionomycin_stimulated_MACS_purified_Th_Primary_Cells	NA	human	BLOOD	PrimaryCell	15_EnhBiv_E041.bed	NA	9171
hyper_cancer_BRST	28	chromHMM_state15_EnhBiv	Inf	5.63433	8337	1	23	16	23	13.3	7143	54859	264825	chromHMM_state15_EnhBiv CD4+_CD25-_Th_Primary_Cells human	CD4+_CD25-_Th_Primary_Cells	NA	human	BLOOD	PrimaryCell	15_EnhBiv_E043.bed	NA	8180
hyper_cancer_BRST	20	chromHMM_state15_EnhBiv	Inf	4.96255	12199	1	42	3	42	15.3	12507	50997	259461	chromHMM_state15_EnhBiv CD19_Primary_Cells_Peripheral_UW human	CD19_Primary_Cells_Peripheral_UW	NA	human	BLOOD	PrimaryCell	15_EnhBiv_E032.bed	NA	11482
hyper_cancer_BRST	21	chromHMM_state15_EnhBiv	Inf	4.53773	14431	1	49	1	49	17	16651	48765	255317	chromHMM_state15_EnhBiv CD3_Primary_Cells_Peripheral_UW human	CD3_Primary_Cells_Peripheral_UW	NA	human	BLOOD	PrimaryCell	15_EnhBiv_E034.bed	NA	21745
hyper_cancer_BRST	25	chromHMM_state15_EnhBiv	Inf	5.07844	9159	1	38	12	38	17	8784	54037	263184	chromHMM_state15_EnhBiv CD4+_CD25-_CD45RO+_Memory_Primary_Cells human	CD4+_CD25-_CD45RO+_Memory_Primary_Cells	NA	human	BLOOD	PrimaryCell	15_EnhBiv_E040.bed	NA	6210
hyper_cancer_BRST	31	chromHMM_state15_EnhBiv	Inf	4.79573	11331	1	46	5	46	17.3	11850	51865	260118	chromHMM_state15_EnhBiv CD56_Primary_Cells human	CD56_Primary_Cells	NA	human	BLOOD	PrimaryCell	15_EnhBiv_E046.bed	NA	10682
hyper_cancer_BRST	38	chromHMM_state15_EnhBiv	Inf	5.8937	5203	1	20	31	31	17.3	4078	57993	267890	chromHMM_state15_EnhBiv Penis_Foreskin_Keratinocyte_Primary_Cells_skin03 human	Penis_Foreskin_Keratinocyte_Primary_Cells_skin03	NA	human	SKIN	PrimaryCulture	15_EnhBiv_E058.bed	NA	9558
hyper_cancer_BRST	88	chromHMM_state15_EnhBiv	Inf	7.94639	4161	1	11	41	41	17.7	2391	59035	269577	chromHMM_state15_EnhBiv HMEC_Mammary_Epithelial human	HMEC_Mammary_Epithelial	NA	human	BREAST	PrimaryCulture	15_EnhBiv_E119.bed	NA	4205
hyper_cancer_BRST	42	chromHMM_state15_EnhBiv	Inf	5.53	5852	1	29	25	29	18.3	4928	57344	267040	chromHMM_state15_EnhBiv Adipose_Nuclei human	Adipose_Nuclei	NA	human	FAT	PrimaryTissue	15_EnhBiv_E063.bed	NA	10287
hyper_cancer_BRST	62	chromHMM_state15_EnhBiv	Inf	4.46422	11800	1	52	4	52	19	13303	51396	258665	chromHMM_state15_EnhBiv Fetal_Placenta human	Fetal_Placenta	NA	human	PLACENTA	PrimaryTissue	15_EnhBiv_E091.bed	NA	16301
hyper_cancer_BRST	30	chromHMM_state15_EnhBiv	Inf	5.80001	4650	1	22	35	35	19.3	3674	58546	268294	chromHMM_state15_EnhBiv CD4+_CD25int_CD127+_Tmem_Primary_Cells human	CD4+_CD25int_CD127+_Tmem_Primary_Cells	NA	human	BLOOD	PrimaryCell	15_EnhBiv_E045.bed	NA	4657
hyper_cancer_BRST	24	chromHMM_state15_EnhBiv	Inf	5.53461	4698	1	28	34	34	21	3890	58498	268078	chromHMM_state15_EnhBiv CD4+_CD25-_CD45RA+_Naive_Primary_Cells human	CD4+_CD25-_CD45RA+_Naive_Primary_Cells	NA	human	BLOOD	PrimaryCell	15_EnhBiv_E039.bed	NA	5982
hyper_cancer_BRST	27	chromHMM_state15_EnhBiv	Inf	5.08337	5616	1	37	27	37	21.7	5120	57580	266848	chromHMM_state15_EnhBiv CD4+_CD25-_IL17+_PMA-Ionomcyin_stimulated_Th17_Primary_C	CD4+_CD25-_IL17+_PMA-Ionomcyin_stimulated_Th17_Primary_Cells	NA	human	BLOOD	PrimaryCell	15_EnhBiv_E042.bed	NA	6668
hyper_cancer_BRST	79	chromHMM_state15_EnhBiv	Inf	5.96446	3604	1	18	46	46	21.7	2730	59592	269238	chromHMM_state15_EnhBiv Small_Intestine human	Small_Intestine	NA	human	GI_INTESTINE	PrimaryTissue	15_EnhBiv_E109.bed	NA	4371
hyper_cancer_BRST	32	chromHMM_state15_EnhBiv	Inf	4.91969	6036	1	43	24	43	22.7	5715	57160	266253	chromHMM_state15_EnhBiv CD8_Naive_Primary_Cells human	CD8_Naive_Primary_Cells	NA	human	BLOOD	PrimaryCell	15_EnhBiv_E047.bed	NA	5608
hyper_cancer_BRST	68	chromHMM_state15_EnhBiv	Inf	9.72945	1976	1	4	63	63	22.7	899	61220	271069	chromHMM_state15_EnhBiv Ovary human	Ovary	NA	human	OVARY	PrimaryTissue	15_EnhBiv_E097.bed	NA	1960
hyper_cancer_BRST	54	chromHMM_state15_EnhBiv	Inf	5.60078	3626	1	25	45	45	23.7	2924	59570	269044	chromHMM_state15_EnhBiv Duodenum_Smooth_Muscle human	Duodenum_Smooth_Muscle	NA	human	GI_DUODENUM	PrimaryTissue	15_EnhBiv_E078.bed	NA	6125
hyper_cancer_BRST	56	chromHMM_state15_EnhBiv	Inf	3.83394	11206	1	65	6	65	24	14476	51990	257492	chromHMM_state15_EnhBiv Fetal_Adrenal_Gland human	Fetal_Adrenal_Gland	NA	human	ADRENAL	PrimaryTissue	15_EnhBiv_E080.bed	NA	26479
hyper_cancer_BRST	19	chromHMM_state15_EnhBiv	Inf	3.97335	9450	1	63	9	63	24.3	11525	53746	260443	chromHMM_state15_EnhBiv CD14_Primary_Cells human	CD14_Primary_Cells	NA	human	BLOOD	PrimaryCell	15_EnhBiv_E029.bed	NA	12525
hyper_cancer_BRST	29	chromHMM_state15_EnhBiv	Inf	5.03284	4751	1	39	33	39	24.3	4323	58445	267645	chromHMM_state15_EnhBiv CD4+_CD25+_CD127-_Treg_Primary_Cells human	CD4+_CD25+_CD127-_Treg_Primary_Cells	NA	human	BLOOD	PrimaryCell	15_EnhBiv_E044.bed	NA	7244
hyper_cancer_BRST	91	chromHMM_state15_EnhBiv	Inf	5.60577	3263	1	24	49	49	24.7	2616	59933	269352	chromHMM_state15_EnhBiv HUVEC_Umbilical_Vein_Endothelial_Cells human	HUVEC_Umbilical_Vein_Endothelial_Cells	NA	human	VASCULAR	PrimaryCulture	15_EnhBiv_E122.bed	NA	5421
hyper_cancer_BRST	22	chromHMM_state15_EnhBiv	Inf	5.24484	4119	1	34	42	42	25.7	3568	59077	268400	chromHMM_state15_EnhBiv CD4_Memory_Primary_Cells human	CD4_Memory_Primary_Cells	NA	human	BLOOD	PrimaryCell	15_EnhBiv_E037.bed	NA	3822
hyper_cancer_BRST	64	chromHMM_state15_EnhBiv	Inf	3.99966	8891	1	62	14	62	25.7	10695	54305	261273	chromHMM_state15_EnhBiv Fetal_Thymus human	Fetal_Thymus	NA	human	THYMUS	PrimaryTissue	15_EnhBiv_E093.bed	NA	12130
hyper_cancer_BRST	61	chromHMM_state15_EnhBiv	Inf	3.58504	10740	1	70	7	70	26	14693	52456	257275	chromHMM_state15_EnhBiv Fetal_Muscle_Leg human	Fetal_Muscle_Leg	NA	human	MUSCLE_LEG	PrimaryTissue	15_EnhBiv_E090.bed	NA	26187
hyper_cancer_BRST	39	chromHMM_state15_EnhBiv	Inf	4.19314	6432	1	58	22	58	27	7156	56764	264812	chromHMM_state15_EnhBiv Penis_Foreskin_Melanocyte_Primary_Cells_skin01 human	Penis_Foreskin_Melanocyte_Primary_Cells_skin01	NA	human	SKIN	PrimaryCulture	15_EnhBiv_E059.bed	NA	17388
hyper_cancer_BRST	63	chromHMM_state15_EnhBiv	Inf	3.51615	9628	1	73	8	73	27.3	13226	53568	258742	chromHMM_state15_EnhBiv Fetal_Stomach human	Fetal_Stomach	NA	human	GI_STOMACH	PrimaryTissue	15_EnhBiv_E092.bed	NA	23168
hyper_cancer_BRST	71	chromHMM_state15_EnhBiv	Inf	8.15212	1685	1	9	73	73	27.7	911	61511	271057	chromHMM_state15_EnhBiv Psoas_Muscle human	Psoas_Muscle	NA	human	MUSCLE	PrimaryTissue	15_EnhBiv_E100.bed	NA	2181
hyper_cancer_BRST	60	chromHMM_state15_EnhBiv	Inf	3.02108	14359	1	82	2	82	28.3	24121	48837	247847	chromHMM_state15_EnhBiv Fetal_Muscle_Trunk human	Fetal_Muscle_Trunk	NA	human	MUSCLE	PrimaryTissue	15_EnhBiv_E089.bed	NA	42341
hyper_cancer_BRST	23	chromHMM_state15_EnhBiv	Inf	4.97553	3793	1	41	44	44	28.7	3446	59403	268522	chromHMM_state15_EnhBiv CD4_Naive_Primary_Cells human	CD4_Naive_Primary_Cells	NA	human	BLOOD	PrimaryCell	15_EnhBiv_E038.bed	NA	3964
hyper_cancer_BRST	57	chromHMM_state15_EnhBiv	Inf	4.3511	5261	1	55	30	55	28.7	5560	57935	266408	chromHMM_state15_EnhBiv Fetal_Intestine_Large human	Fetal_Intestine_Large	NA	human	GI_INTESTINE	PrimaryTissue	15_EnhBiv_E084.bed	NA	8904
hyper_cancer_BRST	58	chromHMM_state15_EnhBiv	Inf	4.34612	5410	1	56	29	56	28.7	5735	57786	266233	chromHMM_state15_EnhBiv Fetal_Intestine_Small human	Fetal_Intestine_Small	NA	human	GI_INTESTINE	PrimaryTissue	15_EnhBiv_E085.bed	NA	8887
hyper_cancer_BRST	76	chromHMM_state15_EnhBiv	Inf	6.30181	1805	1	16	69	69	28.7	1263	61391	270705	chromHMM_state15_EnhBiv Right_Ventricle human	Right_Ventricle	NA	human	HEART	PrimaryTissue	15_EnhBiv_E105.bed	NA	3171
hyper_cancer_BRST	48	chromHMM_state15_EnhBiv	Inf	5.13653	3223	1	36	50	50	29	2816	59973	269152	chromHMM_state15_EnhBiv Brain_Hippocampus_Middle human	Brain_Hippocampus_Middle	NA	human	BRAIN	PrimaryTissue	15_EnhBiv_E071.bed	NA	5931
hyper_cancer_BRST	5	chromHMM_state15_EnhBiv	Inf	5.34801	2288	1	30	58	58	29.7	1897	60908	270071	chromHMM_state15_EnhBiv H1_Derived_Neuronal_Progenitor_Cultured_Cells human	H1_Derived_Neuronal_Progenitor_Cultured_Cells	NA	human	ESC_DERIVED	ESCDerived	15_EnhBiv_E007.bed	NA	3165
hyper_cancer_BRST	51	chromHMM_state15_EnhBiv	Inf	5.55221	2135	1	27	62	62	30	1702	61061	270266	chromHMM_state15_EnhBiv Brain_Substantia_Nigra human	Brain_Substantia_Nigra	NA	human	BRAIN	PrimaryTissue	15_EnhBiv_E074.bed	NA	3165
hyper_cancer_BRST	78	chromHMM_state15_EnhBiv	Inf	4.24886	4789	1	57	32	57	30	5149	58407	266819	chromHMM_state15_EnhBiv Skeletal_Muscle_Female human	Skeletal_Muscle_Female	NA	human	MUSCLE	PrimaryTissue	15_EnhBiv_E108.bed	NA	11095
hyper_cancer_BRST	53	chromHMM_state15_EnhBiv	Inf	5.2754	2280	1	31	59	59	30.3	1916	60916	270052	chromHMM_state15_EnhBiv Colon_Smooth_Muscle human	Colon_Smooth_Muscle	NA	human	GI_COLON	PrimaryTissue	15_EnhBiv_E076.bed	NA	3533
hyper_cancer_BRST	33	chromHMM_state15_EnhBiv	Inf	4.67686	3453	1	47	48	48	32	3320	59743	268648	chromHMM_state15_EnhBiv CD8_Memory_Primary_Cells human	CD8_Memory_Primary_Cells	NA	human	BLOOD	PrimaryCell	15_EnhBiv_E048.bed	NA	4211
hyper_cancer_BRST	72	chromHMM_state15_EnhBiv	Inf	4.98289	2773	1	40	55	55	32	2482	60423	269486	chromHMM_state15_EnhBiv Rectal_Mucosa.Donor_29 human	Rectal_Mucosa.Donor_29	NA	human	GI_RECTUM	PrimaryTissue	15_EnhBiv_E101.bed	NA	4931
hyper_cancer_BRST	80	chromHMM_state15_EnhBiv	Inf	4.58543	3518	1	48	47	48	32	3452	59678	268516	chromHMM_state15_EnhBiv Stomach_Smooth_Muscle human	Stomach_Smooth_Muscle	NA	human	GI_STOMACH	PrimaryTissue	15_EnhBiv_E111.bed	NA	11212
hyper_cancer_BRST	49	chromHMM_state15_EnhBiv	Inf	5.26313	1974	1	32	64	64	32.3	1656	61222	270312	chromHMM_state15_EnhBiv Brain_Inferior_Temporal_Lobe human	Brain_Inferior_Temporal_Lobe	NA	human	BRAIN	PrimaryTissue	15_EnhBiv_E072.bed	NA	3609
hyper_cancer_BRST	52	chromHMM_state15_EnhBiv	Inf	4.87141	2940	1	44	52	52	32.3	2697	60256	269271	chromHMM_state15_EnhBiv Colonic_Mucosa human	Colonic_Mucosa	NA	human	GI_COLON	PrimaryTissue	15_EnhBiv_E075.bed	NA	5451
hyper_cancer_BRST	93	chromHMM_state15_EnhBiv	Inf	3.84561	4291	1	64	39	64	34.7	5056	58905	266912	chromHMM_state15_EnhBiv Monocytes-CD14+_RO01746 human	Monocytes-CD14+_RO01746	NA	human	BLOOD	PrimaryCell	15_EnhBiv_E124.bed	NA	10477
hyper_cancer_BRST	94	chromHMM_state15_EnhBiv	Inf	4.4825	2764	1	51	56	56	36	2747	60432	269221	chromHMM_state15_EnhBiv NH-A_Astrocytes human	NH-A_Astrocytes	NA	human	BRAIN	PrimaryCulture	15_EnhBiv_E125.bed	NA	5325
hyper_cancer_BRST	46	chromHMM_state15_EnhBiv	Inf	5.2537	1405	1	33	77	77	37	1172	61791	270796	chromHMM_state15_EnhBiv Brain_Anterior_Caudate human	Brain_Anterior_Caudate	NA	human	BRAIN	PrimaryTissue	15_EnhBiv_E068.bed	NA	2564
hyper_cancer_BRST	13	chromHMM_state15_EnhBiv	Inf	3.67389	4025	1	68	43	68	37.3	4944	59171	267024	chromHMM_state15_EnhBiv IMR90_Cell_Line human	IMR90_Cell_Line	NA	human	LUNG	CellLine	15_EnhBiv_E017.bed	NA	14468
hyper_cancer_BRST	8	chromHMM_state15_EnhBiv	Inf	3.34902	4318	1	76	38	76	38.3	5828	58878	266140	chromHMM_state15_EnhBiv hESC_Derived_CD56+_Ectoderm_Cultured_Cells human	hESC_Derived_CD56+_Ectoderm_Cultured_Cells	NA	human	ESC_DERIVED	ESCDerived	15_EnhBiv_E012.bed	NA	12102
hyper_cancer_BRST	47	chromHMM_state15_EnhBiv	Inf	4.40408	2193	1	54	60	60	38.3	2202	61003	269766	chromHMM_state15_EnhBiv Brain_Cingulate_Gyrus human	Brain_Cingulate_Gyrus	NA	human	BRAIN	PrimaryTissue	15_EnhBiv_E069.bed	NA	4739
hyper_cancer_BRST	9	chromHMM_state15_EnhBiv	Inf	4.50421	1964	1	50	65	65	38.7	1923	61232	270045	chromHMM_state15_EnhBiv hESC_Derived_CD56+_Mesoderm_Cultured_Cells human	hESC_Derived_CD56+_Mesoderm_Cultured_Cells	NA	human	ESC_DERIVED	ESCDerived	15_EnhBiv_E013.bed	NA	3173
hyper_cancer_BRST	41	chromHMM_state15_EnhBiv	Inf	4.05992	2855	1	61	54	61	38.7	3133	60341	268835	chromHMM_state15_EnhBiv Peripheral_Blood_Mononuclear_Primary_Cells human	Peripheral_Blood_Mononuclear_Primary_Cells	NA	human	BLOOD	PrimaryCell	15_EnhBiv_E062.bed	NA	5915
hyper_cancer_BRST	1	chromHMM_state15_EnhBiv	Inf	2.90949	4359	1	84	36	84	40.3	6753	58837	265215	chromHMM_state15_EnhBiv H1_Cell_Line human	H1_Cell_Line	NA	human	ESC	PrimaryCulture	15_EnhBiv_E003.bed	NA	14875
hyper_cancer_BRST	7	chromHMM_state15_EnhBiv	Inf	3.71531	2922	1	67	53	67	40.3	3503	60274	268465	chromHMM_state15_EnhBiv hESC_Derived_CD184+_Endoderm_Cultured_Cells human	hESC_Derived_CD184+_Endoderm_Cultured_Cells	NA	human	ESC_DERIVED	ESCDerived	15_EnhBiv_E011.bed	NA	10022
hyper_cancer_BRST	37	chromHMM_state15_EnhBiv	Inf	2.92821	4356	1	83	37	83	40.3	6706	58840	265262	chromHMM_state15_EnhBiv Penis_Foreskin_Fibroblast_Primary_Cells_skin02 human	Penis_Foreskin_Fibroblast_Primary_Cells_skin02	NA	human	SKIN	PrimaryCulture	15_EnhBiv_E056.bed	NA	23296
hyper_cancer_BRST	73	chromHMM_state15_EnhBiv	Inf	4.15651	2149	1	60	61	61	40.7	2284	61047	269684	chromHMM_state15_EnhBiv Rectal_Mucosa.Donor_31 human	Rectal_Mucosa.Donor_31	NA	human	GI_RECTUM	PrimaryTissue	15_EnhBiv_E102.bed	NA	4560
hyper_cancer_BRST	36	chromHMM_state15_EnhBiv	Inf	2.87203	4253	1	85	40	85	42	6665	58943	265303	chromHMM_state15_EnhBiv Penis_Foreskin_Fibroblast_Primary_Cells_skin01 human	Penis_Foreskin_Fibroblast_Primary_Cells_skin01	NA	human	SKIN	PrimaryCulture	15_EnhBiv_E055.bed	NA	22318
hyper_cancer_BRST	50	chromHMM_state15_EnhBiv	Inf	4.45634	1739	1	53	72	72	42	1716	61457	270252	chromHMM_state15_EnhBiv Brain_Mid_Frontal_Lobe human	Brain_Mid_Frontal_Lobe	NA	human	BRAIN	PrimaryTissue	15_EnhBiv_E073.bed	NA	3624
hyper_cancer_BRST	16	chromHMM_state15_EnhBiv	Inf	3.66302	2397	1	69	57	69	42.3	2896	60799	269072	chromHMM_state15_EnhBiv iPS_DF_6.9_Cell_Line human	iPS_DF_6.9_Cell_Line	NA	human	IPSC	PrimaryCulture	15_EnhBiv_E021.bed	NA	6352
hyper_cancer_BRST	17	chromHMM_state15_EnhBiv	Inf	3.06815	3205	1	81	51	81	44.3	4655	59991	267313	chromHMM_state15_EnhBiv iPS_DF_19.11_Cell_Line human	iPS_DF_19.11_Cell_Line	NA	human	IPSC	PrimaryCulture	15_EnhBiv_E022.bed	NA	9131
hyper_cancer_BRST	96	chromHMM_state15_EnhBiv	298.671	3.53012	1744	70	72	70	72	70.7	2169	61452	269799	chromHMM_state15_EnhBiv NHEK-Epidermal_Keratinocytes human	NHEK-Epidermal_Keratinocytes	NA	human	SKIN	PrimaryCulture	15_EnhBiv_E127.bed	NA	5716
hyper_cancer_BRST	81	chromHMM_state15_EnhBiv	298.097	3.40306	1822	71	74	67	74	70.7	2352	61374	269616	chromHMM_state15_EnhBiv Thymus human	Thymus	NA	human	THYMUS	PrimaryTissue	15_EnhBiv_E112.bed	NA	5211
hyper_cancer_BRST	45	chromHMM_state15_EnhBiv	292.304	4.83558	1228	72	45	80	80	65.7	1110	61968	270858	chromHMM_state15_EnhBiv Brain_Angular_Gyrus human	Brain_Angular_Gyrus	NA	human	BRAIN	PrimaryTissue	15_EnhBiv_E067.bed	NA	2310
hyper_cancer_BRST	34	chromHMM_state15_EnhBiv	247.176	3.57817	1416	73	71	76	76	73.3	1731	61780	270237	chromHMM_state15_EnhBiv Chondrocytes_from_Bone_Marrow_Derived_Mesenchymal_Stem_C	Chondrocytes_from_Bone_Marrow_Derived_Mesenchymal_Stem_Cell_Cultured_Cells	NA	human	STROMAL_CONNECTIVE	PrimaryCulture	15_EnhBiv_E049.bed	NA	6273
hyper_cancer_BRST	10	chromHMM_state15_EnhBiv	191.842	2.46719	1908	74	88	66	88	76	3389	61288	268579	chromHMM_state15_EnhBiv HUES48_Cell_Line human	HUES48_Cell_Line	NA	human	ESC	PrimaryCulture	15_EnhBiv_E014.bed	NA	12324
hyper_cancer_BRST	85	chromHMM_state15_EnhBiv	189.229	2.84263	1478	75	86	74	86	78.3	2272	61718	269696	chromHMM_state15_EnhBiv GM12878_Lymphoblastoid human	GM12878_Lymphoblastoid	NA	human	BLOOD	PrimaryCulture	15_EnhBiv_E116.bed	NA	4014
hyper_cancer_BRST	2	chromHMM_state15_EnhBiv	170.752	3.35502	1054	76	75	81	81	77.3	1368	62142	270600	chromHMM_state15_EnhBiv H1_BMP4_Derived_Mesendoderm_Cultured_Cells human	H1_BMP4_Derived_Mesendoderm_Cultured_Cells	NA	human	ESC_DERIVED	ESCDerived	15_EnhBiv_E004.bed	NA	3945
hyper_cancer_BRST	95	chromHMM_state15_EnhBiv	153.542	3.28368	973	77	78	82	82	79	1289	62223	270679	chromHMM_state15_EnhBiv NHDF-Ad_Adult_Dermal_Fibroblasts human	NHDF-Ad_Adult_Dermal_Fibroblasts	NA	human	SKIN	PrimaryCulture	15_EnhBiv_E126.bed	NA	4047
hyper_cancer_BRST	74	chromHMM_state15_EnhBiv	143.868	5.16365	567	78	35	88	88	67	476	62629	271492	chromHMM_state15_EnhBiv Rectal_Smooth_Muscle human	Rectal_Smooth_Muscle	NA	human	GI_RECTUM	PrimaryTissue	15_EnhBiv_E103.bed	NA	1495
hyper_cancer_BRST	97	chromHMM_state15_EnhBiv	141.405	3.34138	875	79	77	83	83	79.7	1138	62321	270830	chromHMM_state15_EnhBiv NHLF_Lung_Fibroblasts human	NHLF_Lung_Fibroblasts	NA	human	LUNG	PrimaryCulture	15_EnhBiv_E128.bed	NA	2821
hyper_cancer_BRST	18	chromHMM_state15_EnhBiv	141.356	3.75404	760	80	66	85	85	77	879	62436	271089	chromHMM_state15_EnhBiv Bone_Marrow_Derived_Mesenchymal_Stem_Cell_Cultured_Cells	Bone_Marrow_Derived_Mesenchymal_Stem_Cell_Cultured_Cells	NA	human	STROMAL_CONNECTIVE	PrimaryCulture	15_EnhBiv_E026.bed	NA	2659
hyper_cancer_BRST	98	chromHMM_state15_EnhBiv	123.953	3.10025	846	81	80	84	84	81.7	1185	62350	270783	chromHMM_state15_EnhBiv Osteoblasts human	Osteoblasts	NA	human	BONE	PrimaryCulture	15_EnhBiv_E129.bed	NA	4795
hyper_cancer_BRST	83	chromHMM_state15_EnhBiv	119.468	4.17961	571	82	59	87	87	76	592	62625	271376	chromHMM_state15_EnhBiv A549_EtOH_0.02pct_Lung_Carcinoma human	A549_EtOH_0.02pct_Lung_Carcinoma	NA	human	LUNG	CellLine	15_EnhBiv_E114.bed	NA	2250
hyper_cancer_BRST	14	chromHMM_state15_EnhBiv	117.597	2.00857	1806	83	93	68	93	81.3	3926	61390	268042	chromHMM_state15_EnhBiv iPS-18_Cell_Line human	iPS-18_Cell_Line	NA	human	IPSC	PrimaryCulture	15_EnhBiv_E019.bed	NA	14403
hyper_cancer_BRST	12	chromHMM_state15_EnhBiv	100.774	2.07753	1418	84	92	75	92	83.7	2972	61778	268996	chromHMM_state15_EnhBiv HUES64_Cell_Line human	HUES64_Cell_Line	NA	human	ESC	PrimaryCulture	15_EnhBiv_E016.bed	NA	11016
hyper_cancer_BRST	65	chromHMM_state15_EnhBiv	98.0749	10.4582	247	85	2	94	94	60.3	102	62949	271866	chromHMM_state15_EnhBiv Gastric human	Gastric	NA	human	GI_STOMACH	PrimaryTissue	15_EnhBiv_E094.bed	NA	318
hyper_cancer_BRST	15	chromHMM_state15_EnhBiv	94.6457	2.07984	1326	86	91	79	91	85.3	2774	61870	269194	chromHMM_state15_EnhBiv iPS-20b_Cell_Line human	iPS-20b_Cell_Line	NA	human	IPSC	PrimaryCulture	15_EnhBiv_E020.bed	NA	12206
hyper_cancer_BRST	90	chromHMM_state15_EnhBiv	90.548	3.13284	606	87	79	86	87	84	838	62590	271130	chromHMM_state15_EnhBiv HSMMtube_Skeletal_Muscle_Myotubes_Derived_from_HSMM huma	HSMMtube_Skeletal_Muscle_Myotubes_Derived_from_HSMM	NA	human	MUSCLE	PrimaryCulture	15_EnhBiv_E121.bed	NA	3869
hyper_cancer_BRST	43	chromHMM_state15_EnhBiv	84.0166	7.60275	250	88	12	93	93	64.3	142	62946	271826	chromHMM_state15_EnhBiv Aorta human	Aorta	NA	human	VASCULAR	PrimaryTissue	15_EnhBiv_E065.bed	NA	634
hyper_cancer_BRST	75	chromHMM_state15_EnhBiv	64.2931	9.80914	166	89	3	95	95	62.3	73	63030	271895	chromHMM_state15_EnhBiv Right_Atrium human	Right_Atrium	NA	human	HEART	PrimaryTissue	15_EnhBiv_E104.bed	NA	343
hyper_cancer_BRST	87	chromHMM_state15_EnhBiv	61.5586	1.63504	1741	90	96	71	96	85.7	4632	61455	267336	chromHMM_state15_EnhBiv HepG2_Hepatocellular_Carcinoma human	HepG2_Hepatocellular_Carcinoma	NA	human	LIVER	CellLine	15_EnhBiv_E118.bed	NA	21840
hyper_cancer_BRST	11	chromHMM_state15_EnhBiv	50.9027	1.64669	1391	91	95	78	95	88	3667	61805	268301	chromHMM_state15_EnhBiv HUES6_Cell_Line human	HUES6_Cell_Line	NA	human	ESC	PrimaryCulture	15_EnhBiv_E015.bed	NA	13668
hyper_cancer_BRST	89	chromHMM_state15_EnhBiv	46.7532	2.70015	385	92	87	91	92	90	616	62811	271352	chromHMM_state15_EnhBiv HSMM_Skeletal_Muscle_Myoblasts human	HSMM_Skeletal_Muscle_Myoblasts	NA	human	MUSCLE	PrimaryCulture	15_EnhBiv_E120.bed	NA	1913
hyper_cancer_BRST	6	chromHMM_state15_EnhBiv	34.6492	2.0945	463	93	90	90	93	91	955	62733	271013	chromHMM_state15_EnhBiv H9_Cell_Line human	H9_Cell_Line	NA	human	ESC	PrimaryCulture	15_EnhBiv_E008.bed	NA	3680
hyper_cancer_BRST	69	chromHMM_state15_EnhBiv	18.4226	5.93418	62	94	19	96	96	69.7	45	63134	271923	chromHMM_state15_EnhBiv Pancreas human	Pancreas	NA	human	PANCREAS	PrimaryTissue	15_EnhBiv_E098.bed	NA	278
hyper_cancer_BRST	84	chromHMM_state15_EnhBiv	15.5279	1.55539	497	95	97	89	97	93.7	1379	62699	270589	chromHMM_state15_EnhBiv Dnd41_TCell_Leukemia human	Dnd41_TCell_Leukemia	NA	human	BLOOD	CellLine	15_EnhBiv_E115.bed	NA	2889
hyper_cancer_BRST	92	chromHMM_state15_EnhBiv	15.0572	1.64828	384	96	94	92	96	94	1005	62812	270963	chromHMM_state15_EnhBiv K562_Leukemia human	K562_Leukemia	NA	human	BLOOD	PrimaryCulture	15_EnhBiv_E123.bed	NA	4088
hyper_cancer_BRST	59	chromHMM_state15_EnhBiv	3.10118	2.11821	31	97	89	97	97	94.3	63	63165	271905	chromHMM_state15_EnhBiv Pancreatic_Islets human	Pancreatic_Islets	NA	human	PANCREAS	PrimaryTissue	15_EnhBiv_E087.bed	NA	350
hyper_cancer_BRST	86	chromHMM_state15_EnhBiv	0.393877	1.07594	26	98	98	98	98	98	104	63170	271864	chromHMM_state15_EnhBiv HeLa-S3_Cervical_Carcinoma human	HeLa-S3_Cervical_Carcinoma	NA	human	CERVIX	CellLine	15_EnhBiv_E117.bed	NA	825
hyper_cancer_BRST	79	chromHMM_state16_ReprPC	Inf	6.08684	15932	1	6	4	6	3.67	14271	47264	257697	chromHMM_state16_ReprPC Small_Intestine human	Small_Intestine	NA	human	GI_INTESTINE	PrimaryTissue	16_ReprPC_E109.bed	0	14508
hyper_cancer_BRST	41	chromHMM_state16_ReprPC	Inf	5.30406	17121	1	11	3	11	5	17806	46075	254162	chromHMM_state16_ReprPC Peripheral_Blood_Mononuclear_Primary_Cells human	Peripheral_Blood_Mononuclear_Primary_Cells	NA	human	BLOOD	PrimaryCell	16_ReprPC_E062.bed	0	16587
hyper_cancer_BRST	77	chromHMM_state16_ReprPC	Inf	6.08108	11633	1	7	21	21	9.67	9729	51563	262239	chromHMM_state16_ReprPC Sigmoid_Colon human	Sigmoid_Colon	NA	human	GI_COLON	PrimaryTissue	16_ReprPC_E106.bed	0	11209
hyper_cancer_BRST	81	chromHMM_state16_ReprPC	Inf	4.55822	15628	1	29	5	29	11.7	18285	47568	253683	chromHMM_state16_ReprPC Thymus human	Thymus	NA	human	THYMUS	PrimaryTissue	16_ReprPC_E112.bed	0	15017
hyper_cancer_BRST	88	chromHMM_state16_ReprPC	Inf	6.48738	9642	1	5	29	29	11.7	7344	53554	264624	chromHMM_state16_ReprPC HMEC_Mammary_Epithelial human	HMEC_Mammary_Epithelial	NA	human	BREAST	PrimaryCulture	16_ReprPC_E119.bed	0	9753
hyper_cancer_BRST	95	chromHMM_state16_ReprPC	Inf	4.73931	13204	1	24	15	24	13.3	14357	49992	257611	chromHMM_state16_ReprPC NHDF-Ad_Adult_Dermal_Fibroblasts human	NHDF-Ad_Adult_Dermal_Fibroblasts	NA	human	SKIN	PrimaryCulture	16_ReprPC_E126.bed	0	22378
hyper_cancer_BRST	73	chromHMM_state16_ReprPC	Inf	5.07483	10284	1	17	25	25	14.3	10032	52912	261936	chromHMM_state16_ReprPC Rectal_Mucosa.Donor_31 human	Rectal_Mucosa.Donor_31	NA	human	GI_RECTUM	PrimaryTissue	16_ReprPC_E102.bed	0	10588
hyper_cancer_BRST	97	chromHMM_state16_ReprPC	Inf	4.50225	14056	1	31	11	31	14.3	16247	49140	255721	chromHMM_state16_ReprPC NHLF_Lung_Fibroblasts human	NHLF_Lung_Fibroblasts	NA	human	LUNG	PrimaryCulture	16_ReprPC_E128.bed	0	19511
hyper_cancer_BRST	53	chromHMM_state16_ReprPC	Inf	5.03119	10255	1	18	26	26	15	10083	52941	261885	chromHMM_state16_ReprPC Colon_Smooth_Muscle human	Colon_Smooth_Muscle	NA	human	GI_COLON	PrimaryTissue	16_ReprPC_E076.bed	0	8152
hyper_cancer_BRST	91	chromHMM_state16_ReprPC	Inf	4.44717	14401	1	34	10	34	15	16926	48795	255042	chromHMM_state16_ReprPC HUVEC_Umbilical_Vein_Endothelial_Cells human	HUVEC_Umbilical_Vein_Endothelial_Cells	NA	human	VASCULAR	PrimaryCulture	16_ReprPC_E122.bed	0	29794
hyper_cancer_BRST	64	chromHMM_state16_ReprPC	Inf	4.27892	15266	1	41	6	41	16	18842	47930	253126	chromHMM_state16_ReprPC Fetal_Thymus human	Fetal_Thymus	NA	human	THYMUS	PrimaryTissue	16_ReprPC_E093.bed	0	17529
hyper_cancer_BRST	32	chromHMM_state16_ReprPC	Inf	5.12512	9165	1	15	34	34	16.7	8713	54031	263255	chromHMM_state16_ReprPC CD8_Naive_Primary_Cells human	CD8_Naive_Primary_Cells	NA	human	BLOOD	PrimaryCell	16_ReprPC_E047.bed	0	9476
hyper_cancer_BRST	89	chromHMM_state16_ReprPC	Inf	4.86675	9666	1	21	28	28	16.7	9730	53530	262238	chromHMM_state16_ReprPC HSMM_Skeletal_Muscle_Myoblasts human	HSMM_Skeletal_Muscle_Myoblasts	NA	human	MUSCLE	PrimaryCulture	16_ReprPC_E120.bed	0	15574
hyper_cancer_BRST	19	chromHMM_state16_ReprPC	Inf	4.00482	17711	1	50	1	50	17.3	24100	45485	247868	chromHMM_state16_ReprPC CD14_Primary_Cells human	CD14_Primary_Cells	NA	human	BLOOD	PrimaryCell	16_ReprPC_E029.bed	0	22921
hyper_cancer_BRST	29	chromHMM_state16_ReprPC	Inf	4.34392	13500	1	37	14	37	17.3	16007	49696	255961	chromHMM_state16_ReprPC CD4+_CD25+_CD127-_Treg_Primary_Cells human	CD4+_CD25+_CD127-_Treg_Primary_Cells	NA	human	BLOOD	PrimaryCell	16_ReprPC_E044.bed	0	17369
hyper_cancer_BRST	59	chromHMM_state16_ReprPC	Inf	5.54123	8329	1	9	43	43	17.7	7252	54867	264716	chromHMM_state16_ReprPC Pancreatic_Islets human	Pancreatic_Islets	NA	human	PANCREAS	PrimaryTissue	16_ReprPC_E087.bed	0	8514
hyper_cancer_BRST	74	chromHMM_state16_ReprPC	Inf	5.25971	8621	1	12	40	40	17.7	7930	54575	264038	chromHMM_state16_ReprPC Rectal_Smooth_Muscle human	Rectal_Smooth_Muscle	NA	human	GI_RECTUM	PrimaryTissue	16_ReprPC_E103.bed	0	7129
hyper_cancer_BRST	2	chromHMM_state16_ReprPC	Inf	4.33533	12937	1	38	18	38	19	15243	50259	256725	chromHMM_state16_ReprPC H1_BMP4_Derived_Mesendoderm_Cultured_Cells human	H1_BMP4_Derived_Mesendoderm_Cultured_Cells	NA	human	ESC_DERIVED	ESCDerived	16_ReprPC_E004.bed	0	10600
hyper_cancer_BRST	72	chromHMM_state16_ReprPC	Inf	4.73404	9375	1	26	31	31	19.3	9652	53821	262316	chromHMM_state16_ReprPC Rectal_Mucosa.Donor_29 human	Rectal_Mucosa.Donor_29	NA	human	GI_RECTUM	PrimaryTissue	16_ReprPC_E101.bed	0	11936
hyper_cancer_BRST	96	chromHMM_state16_ReprPC	Inf	4.00585	14869	1	49	8	49	19.3	19399	48327	252569	chromHMM_state16_ReprPC NHEK-Epidermal_Keratinocytes human	NHEK-Epidermal_Keratinocytes	NA	human	SKIN	PrimaryCulture	16_ReprPC_E127.bed	0	23846
hyper_cancer_BRST	66	chromHMM_state16_ReprPC	Inf	4.83656	8991	1	22	36	36	19.7	9018	54205	262950	chromHMM_state16_ReprPC Left_Ventricle human	Left_Ventricle	NA	human	HEART	PrimaryTissue	16_ReprPC_E095.bed	0	13716
hyper_cancer_BRST	85	chromHMM_state16_ReprPC	Inf	4.89799	8784	1	20	38	38	19.7	8678	54412	263290	chromHMM_state16_ReprPC GM12878_Lymphoblastoid human	GM12878_Lymphoblastoid	NA	human	BLOOD	PrimaryCulture	16_ReprPC_E116.bed	0	9691
hyper_cancer_BRST	18	chromHMM_state16_ReprPC	Inf	3.9168	15211	1	53	7	53	20.3	20363	47985	251605	chromHMM_state16_ReprPC Bone_Marrow_Derived_Mesenchymal_Stem_Cell_Cultured_Cells	Bone_Marrow_Derived_Mesenchymal_Stem_Cell_Cultured_Cells	NA	human	STROMAL_CONNECTIVE	PrimaryCulture	16_ReprPC_E026.bed	0	30813
hyper_cancer_BRST	93	chromHMM_state16_ReprPC	Inf	3.67676	17491	1	58	2	58	20.3	25639	45705	246329	chromHMM_state16_ReprPC Monocytes-CD14+_RO01746 human	Monocytes-CD14+_RO01746	NA	human	BLOOD	PrimaryCell	16_ReprPC_E124.bed	0	28264
hyper_cancer_BRST	70	chromHMM_state16_ReprPC	Inf	4.58718	9179	1	28	33	33	20.7	9715	54017	262253	chromHMM_state16_ReprPC Placenta_Amnion human	Placenta_Amnion	NA	human	PLACENTA	PrimaryTissue	16_ReprPC_E099.bed	0	8600
hyper_cancer_BRST	90	chromHMM_state16_ReprPC	Inf	3.96338	13741	1	51	12	51	21.3	17817	49455	254151	chromHMM_state16_ReprPC HSMMtube_Skeletal_Muscle_Myotubes_Derived_from_HSMM huma	HSMMtube_Skeletal_Muscle_Myotubes_Derived_from_HSMM	NA	human	MUSCLE	PrimaryCulture	16_ReprPC_E121.bed	0	36908
hyper_cancer_BRST	98	chromHMM_state16_ReprPC	Inf	3.8841	14609	1	54	9	54	21.3	19541	48587	252427	chromHMM_state16_ReprPC Osteoblasts human	Osteoblasts	NA	human	BONE	PrimaryCulture	16_ReprPC_E129.bed	0	31868
hyper_cancer_BRST	45	chromHMM_state16_ReprPC	Inf	5.08804	7852	1	16	48	48	21.7	7378	55344	264590	chromHMM_state16_ReprPC Brain_Angular_Gyrus human	Brain_Angular_Gyrus	NA	human	BRAIN	PrimaryTissue	16_ReprPC_E067.bed	0	6836
hyper_cancer_BRST	55	chromHMM_state16_ReprPC	Inf	6.83443	6724	1	4	62	62	22.3	4657	56472	267311	chromHMM_state16_ReprPC Esophagus human	Esophagus	NA	human	GI_ESOPHAGUS	PrimaryTissue	16_ReprPC_E079.bed	0	5864
hyper_cancer_BRST	31	chromHMM_state16_ReprPC	Inf	4.28217	9476	1	40	30	40	23.7	10760	53720	261208	chromHMM_state16_ReprPC CD56_Primary_Cells human	CD56_Primary_Cells	NA	human	BLOOD	PrimaryCell	16_ReprPC_E046.bed	0	16251
hyper_cancer_BRST	5	chromHMM_state16_ReprPC	Inf	5.81227	6455	1	8	64	64	24.3	5221	56741	266747	chromHMM_state16_ReprPC H1_Derived_Neuronal_Progenitor_Cultured_Cells human	H1_Derived_Neuronal_Progenitor_Cultured_Cells	NA	human	ESC_DERIVED	ESCDerived	16_ReprPC_E007.bed	0	4046
hyper_cancer_BRST	51	chromHMM_state16_ReprPC	Inf	4.92615	7412	1	19	54	54	24.7	7143	55784	264825	chromHMM_state16_ReprPC Brain_Substantia_Nigra human	Brain_Substantia_Nigra	NA	human	BRAIN	PrimaryTissue	16_ReprPC_E074.bed	0	7066
hyper_cancer_BRST	71	chromHMM_state16_ReprPC	Inf	5.5289	5978	1	10	68	68	26.3	5044	57218	266924	chromHMM_state16_ReprPC Psoas_Muscle human	Psoas_Muscle	NA	human	MUSCLE	PrimaryTissue	16_ReprPC_E100.bed	0	5954
hyper_cancer_BRST	94	chromHMM_state16_ReprPC	Inf	3.80505	11202	1	56	22	56	26.3	14574	51994	257394	chromHMM_state16_ReprPC NH-A_Astrocytes human	NH-A_Astrocytes	NA	human	BRAIN	PrimaryCulture	16_ReprPC_E125.bed	0	19890
hyper_cancer_BRST	26	chromHMM_state16_ReprPC	Inf	3.85757	10748	1	55	24	55	26.7	13719	52448	258249	chromHMM_state16_ReprPC CD4+_CD25-_IL17-_PMA-Ionomycin_stimulated_MACS_purified_	CD4+_CD25-_IL17-_PMA-Ionomycin_stimulated_MACS_purified_Th_Primary_Cells	NA	human	BLOOD	PrimaryCell	16_ReprPC_E041.bed	0	17688
hyper_cancer_BRST	57	chromHMM_state16_ReprPC	Inf	3.2323	12998	1	62	17	62	26.7	20171	50198	251797	chromHMM_state16_ReprPC Fetal_Intestine_Large human	Fetal_Intestine_Large	NA	human	GI_INTESTINE	PrimaryTissue	16_ReprPC_E084.bed	0	23795
hyper_cancer_BRST	28	chromHMM_state16_ReprPC	Inf	4.03207	9233	1	48	32	48	27	11071	53963	260897	chromHMM_state16_ReprPC CD4+_CD25-_Th_Primary_Cells human	CD4+_CD25-_Th_Primary_Cells	NA	human	BLOOD	PrimaryCell	16_ReprPC_E043.bed	0	14855
hyper_cancer_BRST	3	chromHMM_state16_ReprPC	Inf	4.54003	7596	1	30	51	51	27.3	7945	55600	264023	chromHMM_state16_ReprPC H1_BMP4_Derived_Trophoblast_Cultured_Cells human	H1_BMP4_Derived_Trophoblast_Cultured_Cells	NA	human	ESC_DERIVED	ESCDerived	16_ReprPC_E005.bed	0	8599
hyper_cancer_BRST	27	chromHMM_state16_ReprPC	Inf	4.08903	9160	1	46	35	46	27.3	10826	54036	261142	chromHMM_state16_ReprPC CD4+_CD25-_IL17+_PMA-Ionomcyin_stimulated_Th17_Primary_C	CD4+_CD25-_IL17+_PMA-Ionomcyin_stimulated_Th17_Primary_Cells	NA	human	BLOOD	PrimaryCell	16_ReprPC_E042.bed	0	12231
hyper_cancer_BRST	34	chromHMM_state16_ReprPC	Inf	3.14954	12591	1	63	19	63	27.7	19912	50605	252056	chromHMM_state16_ReprPC Chondrocytes_from_Bone_Marrow_Derived_Mesenchymal_Stem_C	Chondrocytes_from_Bone_Marrow_Derived_Mesenchymal_Stem_Cell_Cultured_Cells	NA	human	STROMAL_CONNECTIVE	PrimaryCulture	16_ReprPC_E049.bed	0	38925
hyper_cancer_BRST	58	chromHMM_state16_ReprPC	Inf	3.34886	10850	1	60	23	60	28	15852	52346	256116	chromHMM_state16_ReprPC Fetal_Intestine_Small human	Fetal_Intestine_Small	NA	human	GI_INTESTINE	PrimaryTissue	16_ReprPC_E085.bed	0	18863
hyper_cancer_BRST	13	chromHMM_state16_ReprPC	Inf	2.36043	13704	1	71	13	71	28.3	28555	49492	243413	chromHMM_state16_ReprPC IMR90_Cell_Line human	IMR90_Cell_Line	NA	human	LUNG	CellLine	16_ReprPC_E017.bed	0	49427
hyper_cancer_BRST	30	chromHMM_state16_ReprPC	Inf	4.78749	6753	1	23	61	61	28.3	6631	56443	265337	chromHMM_state16_ReprPC CD4+_CD25int_CD127+_Tmem_Primary_Cells human	CD4+_CD25int_CD127+_Tmem_Primary_Cells	NA	human	BLOOD	PrimaryCell	16_ReprPC_E045.bed	0	6793
hyper_cancer_BRST	68	chromHMM_state16_ReprPC	Inf	5.25589	5809	1	13	72	72	28.7	5139	57387	266829	chromHMM_state16_ReprPC Ovary human	Ovary	NA	human	OVARY	PrimaryTissue	16_ReprPC_E097.bed	0	6855
hyper_cancer_BRST	25	chromHMM_state16_ReprPC	Inf	4.39047	7429	1	35	53	53	29.7	8009	55767	263959	chromHMM_state16_ReprPC CD4+_CD25-_CD45RO+_Memory_Primary_Cells human	CD4+_CD25-_CD45RO+_Memory_Primary_Cells	NA	human	BLOOD	PrimaryCell	16_ReprPC_E040.bed	0	10202
hyper_cancer_BRST	50	chromHMM_state16_ReprPC	Inf	4.35159	7396	1	36	55	55	30.7	8039	55800	263929	chromHMM_state16_ReprPC Brain_Mid_Frontal_Lobe human	Brain_Mid_Frontal_Lobe	NA	human	BRAIN	PrimaryTissue	16_ReprPC_E073.bed	0	8230
hyper_cancer_BRST	21	chromHMM_state16_ReprPC	Inf	2.08265	13083	1	77	16	77	31.3	30295	50113	241673	chromHMM_state16_ReprPC CD3_Primary_Cells_Peripheral_UW human	CD3_Primary_Cells_Peripheral_UW	NA	human	BLOOD	PrimaryCell	16_ReprPC_E034.bed	0	53720
hyper_cancer_BRST	52	chromHMM_state16_ReprPC	Inf	4.13116	7781	1	45	49	49	31.7	8940	55415	263028	chromHMM_state16_ReprPC Colonic_Mucosa human	Colonic_Mucosa	NA	human	GI_COLON	PrimaryTissue	16_ReprPC_E075.bed	0	9455
hyper_cancer_BRST	43	chromHMM_state16_ReprPC	Inf	6.9345	2064	1	3	92	92	32	1318	61132	270650	chromHMM_state16_ReprPC Aorta human	Aorta	NA	human	VASCULAR	PrimaryTissue	16_ReprPC_E065.bed	0	3934
hyper_cancer_BRST	78	chromHMM_state16_ReprPC	Inf	2.60345	9963	1	70	27	70	32.7	18240	53233	253728	chromHMM_state16_ReprPC Skeletal_Muscle_Female human	Skeletal_Muscle_Female	NA	human	MUSCLE	PrimaryTissue	16_ReprPC_E108.bed	0	22848
hyper_cancer_BRST	46	chromHMM_state16_ReprPC	Inf	4.73704	5808	1	25	73	73	33	5689	57388	266279	chromHMM_state16_ReprPC Brain_Anterior_Caudate human	Brain_Anterior_Caudate	NA	human	BRAIN	PrimaryTissue	16_ReprPC_E068.bed	0	6163
hyper_cancer_BRST	87	chromHMM_state16_ReprPC	Inf	1.98327	12318	1	78	20	78	33	29589	50878	242379	chromHMM_state16_ReprPC HepG2_Hepatocellular_Carcinoma human	HepG2_Hepatocellular_Carcinoma	NA	human	LIVER	CellLine	16_ReprPC_E118.bed	0	44781
hyper_cancer_BRST	49	chromHMM_state16_ReprPC	Inf	4.25236	7351	1	43	57	57	33.7	8166	55845	263802	chromHMM_state16_ReprPC Brain_Inferior_Temporal_Lobe human	Brain_Inferior_Temporal_Lobe	NA	human	BRAIN	PrimaryTissue	16_ReprPC_E072.bed	0	9258
hyper_cancer_BRST	9	chromHMM_state16_ReprPC	Inf	4.17484	7259	1	44	58	58	34.3	8199	55937	263769	chromHMM_state16_ReprPC hESC_Derived_CD56+_Mesoderm_Cultured_Cells human	hESC_Derived_CD56+_Mesoderm_Cultured_Cells	NA	human	ESC_DERIVED	ESCDerived	16_ReprPC_E013.bed	0	8112
hyper_cancer_BRST	47	chromHMM_state16_ReprPC	Inf	3.71739	7951	1	57	46	57	34.7	10137	55245	261831	chromHMM_state16_ReprPC Brain_Cingulate_Gyrus human	Brain_Cingulate_Gyrus	NA	human	BRAIN	PrimaryTissue	16_ReprPC_E069.bed	0	12287
hyper_cancer_BRST	54	chromHMM_state16_ReprPC	Inf	2.90086	8736	1	65	39	65	35	14250	54460	257718	chromHMM_state16_ReprPC Duodenum_Smooth_Muscle human	Duodenum_Smooth_Muscle	NA	human	GI_DUODENUM	PrimaryTissue	16_ReprPC_E078.bed	0	14953
hyper_cancer_BRST	82	chromHMM_state16_ReprPC	Inf	5.21378	2196	1	14	90	90	35	1865	61000	270103	chromHMM_state16_ReprPC Spleen human	Spleen	NA	human	SPLEEN	PrimaryTissue	16_ReprPC_E113.bed	0	2441
hyper_cancer_BRST	38	chromHMM_state16_ReprPC	Inf	2.61704	8363	1	69	41	69	37	14977	54833	256991	chromHMM_state16_ReprPC Penis_Foreskin_Keratinocyte_Primary_Cells_skin03 human	Penis_Foreskin_Keratinocyte_Primary_Cells_skin03	NA	human	SKIN	PrimaryCulture	16_ReprPC_E058.bed	0	25278
hyper_cancer_BRST	7	chromHMM_state16_ReprPC	Inf	2.7228	8040	1	68	45	68	38	13820	55156	258148	chromHMM_state16_ReprPC hESC_Derived_CD184+_Endoderm_Cultured_Cells human	hESC_Derived_CD184+_Endoderm_Cultured_Cells	NA	human	ESC_DERIVED	ESCDerived	16_ReprPC_E011.bed	0	24916
hyper_cancer_BRST	22	chromHMM_state16_ReprPC	Inf	4.65568	3462	1	27	86	86	38	3344	59734	268624	chromHMM_state16_ReprPC CD4_Memory_Primary_Cells human	CD4_Memory_Primary_Cells	NA	human	BLOOD	PrimaryCell	16_ReprPC_E037.bed	0	4399
hyper_cancer_BRST	33	chromHMM_state16_ReprPC	Inf	4.33263	4966	1	39	75	75	38.3	5250	58230	266718	chromHMM_state16_ReprPC CD8_Memory_Primary_Cells human	CD8_Memory_Primary_Cells	NA	human	BLOOD	PrimaryCell	16_ReprPC_E048.bed	0	5759
hyper_cancer_BRST	23	chromHMM_state16_ReprPC	Inf	4.47197	3714	1	33	84	84	39.3	3745	59482	268223	chromHMM_state16_ReprPC CD4_Naive_Primary_Cells human	CD4_Naive_Primary_Cells	NA	human	BLOOD	PrimaryCell	16_ReprPC_E038.bed	0	4796
hyper_cancer_BRST	24	chromHMM_state16_ReprPC	Inf	3.93212	6351	1	52	65	65	39.3	7514	56845	264454	chromHMM_state16_ReprPC CD4+_CD25-_CD45RA+_Naive_Primary_Cells human	CD4+_CD25-_CD45RA+_Naive_Primary_Cells	NA	human	BLOOD	PrimaryCell	16_ReprPC_E039.bed	0	9203
hyper_cancer_BRST	20	chromHMM_state16_ReprPC	Inf	3.62704	6890	1	59	59	59	39.7	8876	56306	263092	chromHMM_state16_ReprPC CD19_Primary_Cells_Peripheral_UW human	CD19_Primary_Cells_Peripheral_UW	NA	human	BLOOD	PrimaryCell	16_ReprPC_E032.bed	0	14261
hyper_cancer_BRST	67	chromHMM_state16_ReprPC	Inf	4.47545	3199	1	32	87	87	40	3202	59997	268766	chromHMM_state16_ReprPC Lung human	Lung	NA	human	LUNG	PrimaryTissue	16_ReprPC_E096.bed	0	5577
hyper_cancer_BRST	39	chromHMM_state16_ReprPC	Inf	1.79017	8360	1	81	42	81	41.3	21343	54836	250625	chromHMM_state16_ReprPC Penis_Foreskin_Melanocyte_Primary_Cells_skin01 human	Penis_Foreskin_Melanocyte_Primary_Cells_skin01	NA	human	SKIN	PrimaryCulture	16_ReprPC_E059.bed	0	39467
hyper_cancer_BRST	44	chromHMM_state16_ReprPC	Inf	4.05203	4747	1	47	77	77	41.7	5344	58449	266624	chromHMM_state16_ReprPC Adult_Liver human	Adult_Liver	NA	human	LIVER	PrimaryTissue	16_ReprPC_E066.bed	0	13233
hyper_cancer_BRST	62	chromHMM_state16_ReprPC	Inf	2.33192	7590	1	73	52	73	42	15039	55606	256929	chromHMM_state16_ReprPC Fetal_Placenta human	Fetal_Placenta	NA	human	PLACENTA	PrimaryTissue	16_ReprPC_E091.bed	0	20230
hyper_cancer_BRST	42	chromHMM_state16_ReprPC	Inf	2.27302	7353	1	74	56	74	43.7	14892	55843	257076	chromHMM_state16_ReprPC Adipose_Nuclei human	Adipose_Nuclei	NA	human	FAT	PrimaryTissue	16_ReprPC_E063.bed	0	22903
hyper_cancer_BRST	48	chromHMM_state16_ReprPC	Inf	2.9073	5940	1	64	70	70	45	9370	57256	262598	chromHMM_state16_ReprPC Brain_Hippocampus_Middle human	Brain_Hippocampus_Middle	NA	human	BRAIN	PrimaryTissue	16_ReprPC_E071.bed	0	11982
hyper_cancer_BRST	83	chromHMM_state16_ReprPC	Inf	2.84066	5973	1	66	69	69	45.3	9639	57223	262329	chromHMM_state16_ReprPC A549_EtOH_0.02pct_Lung_Carcinoma human	A549_EtOH_0.02pct_Lung_Carcinoma	NA	human	LUNG	CellLine	16_ReprPC_E114.bed	0	25760
hyper_cancer_BRST	16	chromHMM_state16_ReprPC	Inf	3.34191	4688	1	61	78	78	46.7	6368	58508	265600	chromHMM_state16_ReprPC iPS_DF_6.9_Cell_Line human	iPS_DF_6.9_Cell_Line	NA	human	IPSC	PrimaryCulture	16_ReprPC_E021.bed	0	9574
hyper_cancer_BRST	8	chromHMM_state16_ReprPC	Inf	2.09513	6003	1	76	67	76	48	12975	57193	258993	chromHMM_state16_ReprPC hESC_Derived_CD56+_Ectoderm_Cultured_Cells human	hESC_Derived_CD56+_Ectoderm_Cultured_Cells	NA	human	ESC_DERIVED	ESCDerived	16_ReprPC_E012.bed	0	19225
hyper_cancer_BRST	35	chromHMM_state16_ReprPC	Inf	1.86293	6509	1	80	63	80	48	15789	56687	256179	chromHMM_state16_ReprPC Mobilized_CD34_Primary_Cells_Female human	Mobilized_CD34_Primary_Cells_Female	NA	human	BLOOD	PrimaryCell	16_ReprPC_E050.bed	0	24158
hyper_cancer_BRST	4	chromHMM_state16_ReprPC	Inf	2.1496	4853	1	75	76	76	50.7	10132	58343	261836	chromHMM_state16_ReprPC H1_Derived_Mesenchymal_Stem_Cells human	H1_Derived_Mesenchymal_Stem_Cells	NA	human	ESC_DERIVED	ESCDerived	16_ReprPC_E006.bed	0	24646
hyper_cancer_BRST	6	chromHMM_state16_ReprPC	Inf	2.79685	3509	1	67	85	85	51	5599	59687	266369	chromHMM_state16_ReprPC H9_Cell_Line human	H9_Cell_Line	NA	human	ESC	PrimaryCulture	16_ReprPC_E008.bed	0	8520
hyper_cancer_BRST	15	chromHMM_state16_ReprPC	272.946	1.87133	5279	77	79	74	79	76.7	12631	57917	259337	chromHMM_state16_ReprPC iPS-20b_Cell_Line human	iPS-20b_Cell_Line	NA	human	IPSC	PrimaryCulture	16_ReprPC_E020.bed	4.33527e-274	22774
hyper_cancer_BRST	40	chromHMM_state16_ReprPC	260.007	1.75347	6186	78	82	66	82	75.3	15849	57010	256119	chromHMM_state16_ReprPC Penis_Foreskin_Melanocyte_Primary_Cells_skin03 human	Penis_Foreskin_Melanocyte_Primary_Cells_skin03	NA	human	SKIN	PrimaryCulture	16_ReprPC_E061.bed	3.7198e-261	32134
hyper_cancer_BRST	80	chromHMM_state16_ReprPC	255.103	1.64806	7648	79	87	50	87	72	20969	55548	250999	chromHMM_state16_ReprPC Stomach_Smooth_Muscle human	Stomach_Smooth_Muscle	NA	human	GI_STOMACH	PrimaryTissue	16_ReprPC_E111.bed	2.9459e-256	37839
hyper_cancer_BRST	76	chromHMM_state16_ReprPC	250.741	2.35783	2742	80	72	88	88	80	5133	60454	266835	chromHMM_state16_ReprPC Right_Ventricle human	Right_Ventricle	NA	human	HEART	PrimaryTissue	16_ReprPC_E105.bed	6.6952e-252	7306
hyper_cancer_BRST	12	chromHMM_state16_ReprPC	162.392	1.71164	4069	81	85	81	85	82.3	10512	59127	261456	chromHMM_state16_ReprPC HUES64_Cell_Line human	HUES64_Cell_Line	NA	human	ESC	PrimaryCulture	16_ReprPC_E016.bed	1.476e-163	20836
hyper_cancer_BRST	10	chromHMM_state16_ReprPC	160.854	1.74897	3740	82	84	83	84	83	9442	59456	262526	chromHMM_state16_ReprPC HUES48_Cell_Line human	HUES48_Cell_Line	NA	human	ESC	PrimaryCulture	16_ReprPC_E014.bed	5.03752e-162	19286
hyper_cancer_BRST	61	chromHMM_state16_ReprPC	160.518	1.55677	5863	83	89	71	89	81	16764	57333	255204	chromHMM_state16_ReprPC Fetal_Muscle_Leg human	Fetal_Muscle_Leg	NA	human	MUSCLE_LEG	PrimaryTissue	16_ReprPC_E090.bed	1.07894e-161	35957
hyper_cancer_BRST	14	chromHMM_state16_ReprPC	151.868	1.67341	4113	84	86	80	86	83.3	10862	59083	261106	chromHMM_state16_ReprPC iPS-18_Cell_Line human	iPS-18_Cell_Line	NA	human	IPSC	PrimaryCulture	16_ReprPC_E019.bed	4.76594e-153	22315
hyper_cancer_BRST	92	chromHMM_state16_ReprPC	130.17	1.62143	3942	85	88	82	88	85	10719	59254	261249	chromHMM_state16_ReprPC K562_Leukemia human	K562_Leukemia	NA	human	BLOOD	PrimaryCulture	16_ReprPC_E123.bed	2.34885e-131	15499
hyper_cancer_BRST	75	chromHMM_state16_ReprPC	106.193	4.26931	496	86	42	96	96	74.7	503	62700	271465	chromHMM_state16_ReprPC Right_Atrium human	Right_Atrium	NA	human	HEART	PrimaryTissue	16_ReprPC_E104.bed	2.20148e-107	2627
hyper_cancer_BRST	37	chromHMM_state16_ReprPC	101.062	1.37756	6819	87	90	60	90	79	21952	56377	250016	chromHMM_state16_ReprPC Penis_Foreskin_Fibroblast_Primary_Cells_skin02 human	Penis_Foreskin_Fibroblast_Primary_Cells_skin02	NA	human	SKIN	PrimaryCulture	16_ReprPC_E056.bed	2.94005e-102	46665
hyper_cancer_BRST	63	chromHMM_state16_ReprPC	89.7551	1.32405	7896	88	91	47	91	75.3	26474	55300	245494	chromHMM_state16_ReprPC Fetal_Stomach human	Fetal_Stomach	NA	human	GI_STOMACH	PrimaryTissue	16_ReprPC_E092.bed	5.89377e-91	39733
hyper_cancer_BRST	36	chromHMM_state16_ReprPC	59.4579	1.24975	8105	89	93	44	93	75.3	28644	55091	243324	chromHMM_state16_ReprPC Penis_Foreskin_Fibroblast_Primary_Cells_skin01 human	Penis_Foreskin_Fibroblast_Primary_Cells_skin01	NA	human	SKIN	PrimaryCulture	16_ReprPC_E055.bed	1.1554e-60	52578
hyper_cancer_BRST	17	chromHMM_state16_ReprPC	52.3377	1.74985	1161	90	83	94	94	89	2878	62035	269090	chromHMM_state16_ReprPC iPS_DF_19.11_Cell_Line human	iPS_DF_19.11_Cell_Line	NA	human	IPSC	PrimaryCulture	16_ReprPC_E022.bed	1.5068e-53	7334
hyper_cancer_BRST	65	chromHMM_state16_ReprPC	30.5295	9.45441	79	91	1	97	97	63	36	63117	271932	chromHMM_state16_ReprPC Gastric human	Gastric	NA	human	GI_STOMACH	PrimaryTissue	16_ReprPC_E094.bed	9.58084e-32	323
hyper_cancer_BRST	84	chromHMM_state16_ReprPC	22.3601	1.32123	1754	92	92	93	93	92.3	5752	61442	266216	chromHMM_state16_ReprPC Dnd41_TCell_Leukemia human	Dnd41_TCell_Leukemia	NA	human	BLOOD	CellLine	16_ReprPC_E115.bed	1.39972e-23	15551
hyper_cancer_BRST	1	chromHMM_state16_ReprPC	17.8122	1.24619	2172	93	94	91	94	92.7	7552	61024	264416	chromHMM_state16_ReprPC H1_Cell_Line human	H1_Cell_Line	NA	human	ESC	PrimaryCulture	16_ReprPC_E003.bed	4.89003e-19	17438
hyper_cancer_BRST	69	chromHMM_state16_ReprPC	4.17503	8.60825	10	94	2	98	98	64.7	5	63186	271963	chromHMM_state16_ReprPC Pancreas human	Pancreas	NA	human	PANCREAS	PrimaryTissue	16_ReprPC_E098.bed	2.09804e-05	267
hyper_cancer_BRST	60	chromHMM_state16_ReprPC	0.40406	1.00476	4445	95	95	79	95	89.7	19045	58751	252923	chromHMM_state16_ReprPC Fetal_Muscle_Trunk human	Fetal_Muscle_Trunk	NA	human	MUSCLE	PrimaryTissue	16_ReprPC_E089.bed	0.122515	42802
hyper_cancer_BRST	11	chromHMM_state16_ReprPC	0.0248127	0.964083	2371	96	96	89	96	93.7	10569	60825	261399	chromHMM_state16_ReprPC HUES6_Cell_Line human	HUES6_Cell_Line	NA	human	ESC	PrimaryCulture	16_ReprPC_E015.bed	0.290328	23989
hyper_cancer_BRST	56	chromHMM_state16_ReprPC	1.8287e-12	0.917645	8816	97	97	37	97	77	40834	54380	231134	chromHMM_state16_ReprPC Fetal_Adrenal_Gland human	Fetal_Adrenal_Gland	NA	human	ADRENAL	PrimaryTissue	16_ReprPC_E080.bed	0.301125	59666
hyper_cancer_BRST	86	chromHMM_state16_ReprPC	0	0.561206	1104	98	98	95	98	97	8352	62092	263616	chromHMM_state16_ReprPC HeLa-S3_Cervical_Carcinoma human	HeLa-S3_Cervical_Carcinoma	NA	human	CERVIX	CellLine	16_ReprPC_E117.bed	0.301125	19389
hyper_cancer_BRST	23	chromHMM_state17_ReprPCWk	Inf	3.08712	12272	1	2	5	5	2.67	19693	50924	252275	chromHMM_state17_ReprPCWk CD4_Naive_Primary_Cells human	CD4_Naive_Primary_Cells	NA	human	BLOOD	PrimaryCell	17_ReprPCWk_E038.bed	0	14154
hyper_cancer_BRST	33	chromHMM_state17_ReprPCWk	Inf	2.41746	13386	1	5	3	5	3	27209	49810	244759	chromHMM_state17_ReprPCWk CD8_Memory_Primary_Cells human	CD8_Memory_Primary_Cells	NA	human	BLOOD	PrimaryCell	17_ReprPCWk_E048.bed	0	16457
hyper_cancer_BRST	22	chromHMM_state17_ReprPCWk	Inf	2.83196	11660	1	3	7	7	3.67	20119	51536	251849	chromHMM_state17_ReprPCWk CD4_Memory_Primary_Cells human	CD4_Memory_Primary_Cells	NA	human	BLOOD	PrimaryCell	17_ReprPCWk_E037.bed	0	14916
hyper_cancer_BRST	43	chromHMM_state17_ReprPCWk	Inf	2.46749	11602	1	4	8	8	4.33	22715	51594	249253	chromHMM_state17_ReprPCWk Aorta human	Aorta	NA	human	VASCULAR	PrimaryTissue	17_ReprPCWk_E065.bed	0	24841
hyper_cancer_BRST	85	chromHMM_state17_ReprPCWk	Inf	1.76722	12306	1	11	4	11	5.33	32734	50890	239234	chromHMM_state17_ReprPCWk GM12878_Lymphoblastoid human	GM12878_Lymphoblastoid	NA	human	BLOOD	PrimaryCulture	17_ReprPCWk_E116.bed	0	29113
hyper_cancer_BRST	30	chromHMM_state17_ReprPCWk	Inf	1.89686	9501	1	6	10	10	5.67	23206	53695	248762	chromHMM_state17_ReprPCWk CD4+_CD25int_CD127+_Tmem_Primary_Cells human	CD4+_CD25int_CD127+_Tmem_Primary_Cells	NA	human	BLOOD	PrimaryCell	17_ReprPCWk_E045.bed	0	16967
hyper_cancer_BRST	84	chromHMM_state17_ReprPCWk	Inf	1.65361	15838	1	14	2	14	5.67	45750	47358	226218	chromHMM_state17_ReprPCWk Dnd41_TCell_Leukemia human	Dnd41_TCell_Leukemia	NA	human	BLOOD	CellLine	17_ReprPCWk_E115.bed	0	33069
hyper_cancer_BRST	92	chromHMM_state17_ReprPCWk	Inf	1.57384	16209	1	15	1	15	5.67	48895	46987	223073	chromHMM_state17_ReprPCWk K562_Leukemia human	K562_Leukemia	NA	human	BLOOD	PrimaryCulture	17_ReprPCWk_E123.bed	0	33357
hyper_cancer_BRST	86	chromHMM_state17_ReprPCWk	Inf	1.74386	12207	1	12	6	12	6.33	32829	50989	239139	chromHMM_state17_ReprPCWk HeLa-S3_Cervical_Carcinoma human	HeLa-S3_Cervical_Carcinoma	NA	human	CERVIX	CellLine	17_ReprPCWk_E117.bed	0	31638
hyper_cancer_BRST	24	chromHMM_state17_ReprPCWk	Inf	1.83597	8769	1	7	14	14	7.33	21940	54427	250028	chromHMM_state17_ReprPCWk CD4+_CD25-_CD45RA+_Naive_Primary_Cells human	CD4+_CD25-_CD45RA+_Naive_Primary_Cells	NA	human	BLOOD	PrimaryCell	17_ReprPCWk_E039.bed	0	20376
hyper_cancer_BRST	32	chromHMM_state17_ReprPCWk	Inf	1.76801	9496	1	10	11	11	7.33	24728	53700	247240	chromHMM_state17_ReprPCWk CD8_Naive_Primary_Cells human	CD8_Naive_Primary_Cells	NA	human	BLOOD	PrimaryCell	17_ReprPCWk_E047.bed	0	23189
hyper_cancer_BRST	25	chromHMM_state17_ReprPCWk	Inf	1.7769	9166	1	9	13	13	7.67	23702	54030	248266	chromHMM_state17_ReprPCWk CD4+_CD25-_CD45RO+_Memory_Primary_Cells human	CD4+_CD25-_CD45RO+_Memory_Primary_Cells	NA	human	BLOOD	PrimaryCell	17_ReprPCWk_E040.bed	0	23873
hyper_cancer_BRST	65	chromHMM_state17_ReprPCWk	Inf	3.57656	2991	1	1	63	63	21.7	3726	60205	268242	chromHMM_state17_ReprPCWk Gastric human	Gastric	NA	human	GI_STOMACH	PrimaryTissue	17_ReprPCWk_E094.bed	0	5558
hyper_cancer_BRST	27	chromHMM_state17_ReprPCWk	238.045	1.53829	9649	14	17	9	17	13.3	28518	53547	243450	chromHMM_state17_ReprPCWk CD4+_CD25-_IL17+_PMA-Ionomcyin_stimulated_Th17_Primary	CD4+_CD25-_IL17+_PMA-Ionomcyin_stimulated_Th17_Primary_Cells	NA	human	BLOOD	PrimaryCell	17_ReprPCWk_E042.bed	6.30927e-238	25583
hyper_cancer_BRST	75	chromHMM_state17_ReprPCWk	155.008	1.65647	4367	15	13	41	41	23	11665	58829	260303	chromHMM_state17_ReprPCWk Right_Atrium human	Right_Atrium	NA	human	HEART	PrimaryTissue	17_ReprPCWk_E104.bed	6.42117e-155	20585
hyper_cancer_BRST	20	chromHMM_state17_ReprPCWk	98.538	1.33989	8036	16	18	16	18	16.7	26671	55160	245297	chromHMM_state17_ReprPCWk CD19_Primary_Cells_Peripheral_UW human	CD19_Primary_Cells_Peripheral_UW	NA	human	BLOOD	PrimaryCell	17_ReprPCWk_E032.bed	1.77445e-98	29888
hyper_cancer_BRST	87	chromHMM_state17_ReprPCWk	70.7271	1.25893	9258	17	19	12	19	16	32631	53938	239337	chromHMM_state17_ReprPCWk HepG2_Hepatocellular_Carcinoma human	HepG2_Hepatocellular_Carcinoma	NA	human	LIVER	CellLine	17_ReprPCWk_E118.bed	1.08073e-70	61087
hyper_cancer_BRST	82	chromHMM_state17_ReprPCWk	70.5156	1.55287	2469	18	16	75	75	36.3	6939	60727	265029	chromHMM_state17_ReprPCWk Spleen human	Spleen	NA	human	SPLEEN	PrimaryTissue	17_ReprPCWk_E113.bed	1.66098e-70	7884
hyper_cancer_BRST	31	chromHMM_state17_ReprPCWk	37.453	1.21441	6406	19	21	22	22	20.7	23115	56790	248853	chromHMM_state17_ReprPCWk CD56_Primary_Cells human	CD56_Primary_Cells	NA	human	BLOOD	PrimaryCell	17_ReprPCWk_E046.bed	1.81739e-37	30821
hyper_cancer_BRST	69	chromHMM_state17_ReprPCWk	31.9989	1.79452	643	20	8	97	97	41.7	1549	62553	270419	chromHMM_state17_ReprPCWk Pancreas human	Pancreas	NA	human	PANCREAS	PrimaryTissue	17_ReprPCWk_E098.bed	4.91264e-32	5471
hyper_cancer_BRST	5	chromHMM_state17_ReprPCWk	17.2149	1.2537	1984	21	20	84	84	41.7	6854	61212	265114	chromHMM_state17_ReprPCWk H1_Derived_Neuronal_Progenitor_Cultured_Cells human	H1_Derived_Neuronal_Progenitor_Cultured_Cells	NA	human	ESC_DERIVED	ESCDerived	17_ReprPCWk_E007.bed	2.84546e-17	11235
hyper_cancer_BRST	68	chromHMM_state17_ReprPCWk	11.3951	1.1138	5655	22	23	30	30	25	22052	57541	249916	chromHMM_state17_ReprPCWk Ovary human	Ovary	NA	human	OVARY	PrimaryTissue	17_ReprPCWk_E097.bed	1.79338e-11	24460
hyper_cancer_BRST	73	chromHMM_state17_ReprPCWk	9.44373	1.09925	5962	23	24	26	26	24.3	23542	57234	248426	chromHMM_state17_ReprPCWk Rectal_Mucosa.Donor_31 human	Rectal_Mucosa.Donor_31	NA	human	GI_RECTUM	PrimaryTissue	17_ReprPCWk_E102.bed	1.53381e-09	22041
hyper_cancer_BRST	67	chromHMM_state17_ReprPCWk	8.16273	1.11392	3780	24	22	49	49	31.7	14694	59416	257274	chromHMM_state17_ReprPCWk Lung human	Lung	NA	human	LUNG	PrimaryTissue	17_ReprPCWk_E096.bed	2.80726e-08	22257
hyper_cancer_BRST	51	chromHMM_state17_ReprPCWk	1.92547	1.03617	5572	25	25	31	31	27	23214	57624	248754	chromHMM_state17_ReprPCWk Brain_Substantia_Nigra human	Brain_Substantia_Nigra	NA	human	BRAIN	PrimaryTissue	17_ReprPCWk_E074.bed	0.0465387	20059
hyper_cancer_BRST	59	chromHMM_state17_ReprPCWk	1.66343	1.02666	8503	26	26	15	26	22.3	35768	54693	236200	chromHMM_state17_ReprPCWk Pancreatic_Islets human	Pancreatic_Islets	NA	human	PANCREAS	PrimaryTissue	17_ReprPCWk_E087.bed	0.0818125	26674
hyper_cancer_BRST	83	chromHMM_state17_ReprPCWk	0.124154	0.989811	5836	27	27	27	27	27	25350	57360	246618	chromHMM_state17_ReprPCWk A549_EtOH_0.02pct_Lung_Carcinoma human	A549_EtOH_0.02pct_Lung_Carcinoma	NA	human	LUNG	CellLine	17_ReprPCWk_E114.bed	1	40114
hyper_cancer_BRST	53	chromHMM_state17_ReprPCWk	0.000565374	0.948655	4217	28	28	44	44	33.3	19061	58979	252907	chromHMM_state17_ReprPCWk Colon_Smooth_Muscle human	Colon_Smooth_Muscle	NA	human	GI_COLON	PrimaryTissue	17_ReprPCWk_E076.bed	1	14862
hyper_cancer_BRST	74	chromHMM_state17_ReprPCWk	1.16255e-05	0.939359	5494	29	29	33	33	30.3	25030	57702	246938	chromHMM_state17_ReprPCWk Rectal_Smooth_Muscle human	Rectal_Smooth_Muscle	NA	human	GI_RECTUM	PrimaryTissue	17_ReprPCWk_E103.bed	1	16873
hyper_cancer_BRST	72	chromHMM_state17_ReprPCWk	2.87068e-06	0.935741	5684	30	31	29	31	30	25981	57512	245987	chromHMM_state17_ReprPCWk Rectal_Mucosa.Donor_29 human	Rectal_Mucosa.Donor_29	NA	human	GI_RECTUM	PrimaryTissue	17_ReprPCWk_E101.bed	1	24331
hyper_cancer_BRST	95	chromHMM_state17_ReprPCWk	2.50554e-06	0.939149	6562	31	30	20	31	27	29869	56634	242099	chromHMM_state17_ReprPCWk NHDF-Ad_Adult_Dermal_Fibroblasts human	NHDF-Ad_Adult_Dermal_Fibroblasts	NA	human	SKIN	PrimaryCulture	17_ReprPCWk_E126.bed	1	41251
hyper_cancer_BRST	71	chromHMM_state17_ReprPCWk	1.18037e-06	0.935359	6174	32	32	24	32	29.3	28216	57022	243752	chromHMM_state17_ReprPCWk Psoas_Muscle human	Psoas_Muscle	NA	human	MUSCLE	PrimaryTissue	17_ReprPCWk_E100.bed	1	20062
hyper_cancer_BRST	55	chromHMM_state17_ReprPCWk	4.16075e-07	0.914209	3555	33	33	53	53	39.7	16647	59641	255321	chromHMM_state17_ReprPCWk Esophagus human	Esophagus	NA	human	GI_ESOPHAGUS	PrimaryTissue	17_ReprPCWk_E079.bed	1	20193
hyper_cancer_BRST	44	chromHMM_state17_ReprPCWk	1.97865e-11	0.910038	6264	34	34	23	34	30.3	29335	56932	242633	chromHMM_state17_ReprPCWk Adult_Liver human	Adult_Liver	NA	human	LIVER	PrimaryTissue	17_ReprPCWk_E066.bed	1	39478
hyper_cancer_BRST	28	chromHMM_state17_ReprPCWk	8.46829e-12	0.903767	5566	35	35	32	35	34	26258	57630	245710	chromHMM_state17_ReprPCWk CD4+_CD25-_Th_Primary_Cells human	CD4+_CD25-_Th_Primary_Cells	NA	human	BLOOD	PrimaryCell	17_ReprPCWk_E043.bed	1	28975
hyper_cancer_BRST	45	chromHMM_state17_ReprPCWk	1.13506e-12	0.888935	4358	36	36	42	42	38	20918	58838	251050	chromHMM_state17_ReprPCWk Brain_Angular_Gyrus human	Brain_Angular_Gyrus	NA	human	BRAIN	PrimaryTissue	17_ReprPCWk_E067.bed	1	19523
hyper_cancer_BRST	2	chromHMM_state17_ReprPCWk	5.87854e-13	0.862244	2709	37	39	68	68	48	13429	60487	258539	chromHMM_state17_ReprPCWk H1_BMP4_Derived_Mesendoderm_Cultured_Cells human	H1_BMP4_Derived_Mesendoderm_Cultured_Cells	NA	human	ESC_DERIVED	ESCDerived	17_ReprPCWk_E004.bed	1	17819
hyper_cancer_BRST	77	chromHMM_state17_ReprPCWk	0	0.740035	6598	38	44	19	44	33.7	37013	56598	234955	chromHMM_state17_ReprPCWk Sigmoid_Colon human	Sigmoid_Colon	NA	human	GI_COLON	PrimaryTissue	17_ReprPCWk_E106.bed	1	34666
hyper_cancer_BRST	89	chromHMM_state17_ReprPCWk	0	0.867031	6123	38	38	25	38	33.7	29947	57073	242021	chromHMM_state17_ReprPCWk HSMM_Skeletal_Muscle_Myoblasts human	HSMM_Skeletal_Muscle_Myoblasts	NA	human	MUSCLE	PrimaryCulture	17_ReprPCWk_E120.bed	1	33353
hyper_cancer_BRST	90	chromHMM_state17_ReprPCWk	0	0.774094	6504	38	42	21	42	33.7	35105	56692	236863	chromHMM_state17_ReprPCWk HSMMtube_Skeletal_Muscle_Myotubes_Derived_from_HSMM hu	HSMMtube_Skeletal_Muscle_Myotubes_Derived_from_HSMM	NA	human	MUSCLE	PrimaryCulture	17_ReprPCWk_E121.bed	1	61205
hyper_cancer_BRST	79	chromHMM_state17_ReprPCWk	0	0.680494	6713	38	52	17	52	35.7	40436	56483	231532	chromHMM_state17_ReprPCWk Small_Intestine human	Small_Intestine	NA	human	GI_INTESTINE	PrimaryTissue	17_ReprPCWk_E109.bed	1	36123
hyper_cancer_BRST	97	chromHMM_state17_ReprPCWk	0	0.77762	5702	38	41	28	41	35.7	30763	57494	241205	chromHMM_state17_ReprPCWk NHLF_Lung_Fibroblasts human	NHLF_Lung_Fibroblasts	NA	human	LUNG	PrimaryCulture	17_ReprPCWk_E128.bed	1	33800
hyper_cancer_BRST	29	chromHMM_state17_ReprPCWk	0	0.87115	5458	38	37	34	38	36.3	26623	57738	245345	chromHMM_state17_ReprPCWk CD4+_CD25+_CD127-_Treg_Primary_Cells human	CD4+_CD25+_CD127-_Treg_Primary_Cells	NA	human	BLOOD	PrimaryCell	17_ReprPCWk_E044.bed	1	29637
hyper_cancer_BRST	26	chromHMM_state17_ReprPCWk	0	0.772752	5010	38	43	36	43	39	27266	58186	244702	chromHMM_state17_ReprPCWk CD4+_CD25-_IL17-_PMA-Ionomycin_stimulated_MACS_purifie	CD4+_CD25-_IL17-_PMA-Ionomycin_stimulated_MACS_purified_Th_Primary_Cells	NA	human	BLOOD	PrimaryCell	17_ReprPCWk_E041.bed	1	31683
hyper_cancer_BRST	91	chromHMM_state17_ReprPCWk	0	0.719473	4417	38	45	40	45	41	25720	58779	246248	chromHMM_state17_ReprPCWk HUVEC_Umbilical_Vein_Endothelial_Cells human	HUVEC_Umbilical_Vein_Endothelial_Cells	NA	human	VASCULAR	PrimaryCulture	17_ReprPCWk_E122.bed	1	44911
hyper_cancer_BRST	21	chromHMM_state17_ReprPCWk	0	0.556242	6627	38	74	18	74	43.3	47314	56569	224654	chromHMM_state17_ReprPCWk CD3_Primary_Cells_Peripheral_UW human	CD3_Primary_Cells_Peripheral_UW	NA	human	BLOOD	PrimaryCell	17_ReprPCWk_E034.bed	1	71231
hyper_cancer_BRST	41	chromHMM_state17_ReprPCWk	0	0.667231	4885	38	56	37	56	43.7	30339	58311	241629	chromHMM_state17_ReprPCWk Peripheral_Blood_Mononuclear_Primary_Cells human	Peripheral_Blood_Mononuclear_Primary_Cells	NA	human	BLOOD	PrimaryCell	17_ReprPCWk_E062.bed	1	30462
hyper_cancer_BRST	88	chromHMM_state17_ReprPCWk	0	0.704609	3863	38	47	47	47	44	23005	59333	248963	chromHMM_state17_ReprPCWk HMEC_Mammary_Epithelial human	HMEC_Mammary_Epithelial	NA	human	BREAST	PrimaryCulture	17_ReprPCWk_E119.bed	1	25424
hyper_cancer_BRST	94	chromHMM_state17_ReprPCWk	0	0.666847	4743	38	57	38	57	44.3	29504	58453	242464	chromHMM_state17_ReprPCWk NH-A_Astrocytes human	NH-A_Astrocytes	NA	human	BRAIN	PrimaryCulture	17_ReprPCWk_E125.bed	1	34953
hyper_cancer_BRST	98	chromHMM_state17_ReprPCWk	0	0.663316	5057	38	60	35	60	44.3	31530	58139	240438	chromHMM_state17_ReprPCWk Osteoblasts human	Osteoblasts	NA	human	BONE	PrimaryCulture	17_ReprPCWk_E129.bed	1	50242
hyper_cancer_BRST	46	chromHMM_state17_ReprPCWk	0	0.794986	3345	38	40	56	56	44.7	17864	59851	254104	chromHMM_state17_ReprPCWk Brain_Anterior_Caudate human	Brain_Anterior_Caudate	NA	human	BRAIN	PrimaryTissue	17_ReprPCWk_E068.bed	1	20774
hyper_cancer_BRST	18	chromHMM_state17_ReprPCWk	0	0.666405	4630	38	58	39	58	45	28843	58566	243125	chromHMM_state17_ReprPCWk Bone_Marrow_Derived_Mesenchymal_Stem_Cell_Cultured_Cel	Bone_Marrow_Derived_Mesenchymal_Stem_Cell_Cultured_Cells	NA	human	STROMAL_CONNECTIVE	PrimaryCulture	17_ReprPCWk_E026.bed	1	48881
hyper_cancer_BRST	52	chromHMM_state17_ReprPCWk	0	0.699182	3807	38	49	48	49	45	22841	59389	249127	chromHMM_state17_ReprPCWk Colonic_Mucosa human	Colonic_Mucosa	NA	human	GI_COLON	PrimaryTissue	17_ReprPCWk_E075.bed	1	17062
hyper_cancer_BRST	76	chromHMM_state17_ReprPCWk	0	0.671892	4291	38	55	43	55	45.3	26603	58905	245365	chromHMM_state17_ReprPCWk Right_Ventricle human	Right_Ventricle	NA	human	HEART	PrimaryTissue	17_ReprPCWk_E105.bed	1	19802
hyper_cancer_BRST	9	chromHMM_state17_ReprPCWk	0	0.700018	3176	38	48	60	60	48.7	19114	60020	252854	chromHMM_state17_ReprPCWk hESC_Derived_CD56+_Mesoderm_Cultured_Cells human	hESC_Derived_CD56+_Mesoderm_Cultured_Cells	NA	human	ESC_DERIVED	ESCDerived	17_ReprPCWk_E013.bed	1	19988
hyper_cancer_BRST	62	chromHMM_state17_ReprPCWk	0	0.61953	3963	38	63	46	63	49	26509	59233	245459	chromHMM_state17_ReprPCWk Fetal_Placenta human	Fetal_Placenta	NA	human	PLACENTA	PrimaryTissue	17_ReprPCWk_E091.bed	1	36225
hyper_cancer_BRST	4	chromHMM_state17_ReprPCWk	0	0.616542	3704	38	64	51	64	51	24946	59492	247022	chromHMM_state17_ReprPCWk H1_Derived_Mesenchymal_Stem_Cells human	H1_Derived_Mesenchymal_Stem_Cells	NA	human	ESC_DERIVED	ESCDerived	17_ReprPCWk_E006.bed	1	42436
hyper_cancer_BRST	50	chromHMM_state17_ReprPCWk	0	0.623	3428	38	62	55	62	51.7	22928	59768	249040	chromHMM_state17_ReprPCWk Brain_Mid_Frontal_Lobe human	Brain_Mid_Frontal_Lobe	NA	human	BRAIN	PrimaryTissue	17_ReprPCWk_E073.bed	1	20865
hyper_cancer_BRST	70	chromHMM_state17_ReprPCWk	0	0.688844	2922	38	51	66	66	51.7	17882	60274	254086	chromHMM_state17_ReprPCWk Placenta_Amnion human	Placenta_Amnion	NA	human	PLACENTA	PrimaryTissue	17_ReprPCWk_E099.bed	1	13003
hyper_cancer_BRST	49	chromHMM_state17_ReprPCWk	0	0.646446	3319	38	61	57	61	52	21479	59877	250489	chromHMM_state17_ReprPCWk Brain_Inferior_Temporal_Lobe human	Brain_Inferior_Temporal_Lobe	NA	human	BRAIN	PrimaryTissue	17_ReprPCWk_E072.bed	1	24180
hyper_cancer_BRST	96	chromHMM_state17_ReprPCWk	0	0.56046	4118	38	73	45	73	52	30082	59078	241886	chromHMM_state17_ReprPCWk NHEK-Epidermal_Keratinocytes human	NHEK-Epidermal_Keratinocytes	NA	human	SKIN	PrimaryCulture	17_ReprPCWk_E127.bed	1	39640
hyper_cancer_BRST	7	chromHMM_state17_ReprPCWk	0	0.691808	2622	38	50	71	71	53	16015	60574	255953	chromHMM_state17_ReprPCWk hESC_Derived_CD184+_Endoderm_Cultured_Cells human	hESC_Derived_CD184+_Endoderm_Cultured_Cells	NA	human	ESC_DERIVED	ESCDerived	17_ReprPCWk_E011.bed	1	38097
hyper_cancer_BRST	34	chromHMM_state17_ReprPCWk	0	0.581765	3778	38	71	50	71	53	26797	59418	245171	chromHMM_state17_ReprPCWk Chondrocytes_from_Bone_Marrow_Derived_Mesenchymal_Stem	Chondrocytes_from_Bone_Marrow_Derived_Mesenchymal_Stem_Cell_Cultured_Cells	NA	human	STROMAL_CONNECTIVE	PrimaryCulture	17_ReprPCWk_E049.bed	1	58976
hyper_cancer_BRST	3	chromHMM_state17_ReprPCWk	0	0.71656	2051	38	46	80	80	54.7	12162	61145	259806	chromHMM_state17_ReprPCWk H1_BMP4_Derived_Trophoblast_Cultured_Cells human	H1_BMP4_Derived_Trophoblast_Cultured_Cells	NA	human	ESC_DERIVED	ESCDerived	17_ReprPCWk_E005.bed	1	19570
hyper_cancer_BRST	66	chromHMM_state17_ReprPCWk	0	0.555135	3682	38	75	52	75	55	27272	59514	244696	chromHMM_state17_ReprPCWk Left_Ventricle human	Left_Ventricle	NA	human	HEART	PrimaryTissue	17_ReprPCWk_E095.bed	1	35330
hyper_cancer_BRST	81	chromHMM_state17_ReprPCWk	0	0.602812	3169	38	68	61	68	55.7	21901	60027	250067	chromHMM_state17_ReprPCWk Thymus human	Thymus	NA	human	THYMUS	PrimaryTissue	17_ReprPCWk_E112.bed	1	23708
hyper_cancer_BRST	47	chromHMM_state17_ReprPCWk	0	0.547811	3258	38	76	59	76	57.7	24551	59938	247417	chromHMM_state17_ReprPCWk Brain_Cingulate_Gyrus human	Brain_Cingulate_Gyrus	NA	human	BRAIN	PrimaryTissue	17_ReprPCWk_E069.bed	1	26699
hyper_cancer_BRST	78	chromHMM_state17_ReprPCWk	0	0.502686	3444	38	81	54	81	57.7	27975	59752	243993	chromHMM_state17_ReprPCWk Skeletal_Muscle_Female human	Skeletal_Muscle_Female	NA	human	MUSCLE	PrimaryTissue	17_ReprPCWk_E108.bed	1	34900
hyper_cancer_BRST	13	chromHMM_state17_ReprPCWk	0	0.534983	3001	38	78	62	78	59.3	23185	60195	248783	chromHMM_state17_ReprPCWk IMR90_Cell_Line human	IMR90_Cell_Line	NA	human	LUNG	CellLine	17_ReprPCWk_E017.bed	1	66313
hyper_cancer_BRST	14	chromHMM_state17_ReprPCWk	0	0.664273	1995	38	59	83	83	60	12722	61201	259246	chromHMM_state17_ReprPCWk iPS-18_Cell_Line human	iPS-18_Cell_Line	NA	human	IPSC	PrimaryCulture	17_ReprPCWk_E019.bed	1	24572
hyper_cancer_BRST	19	chromHMM_state17_ReprPCWk	0	0.585551	2500	38	69	74	74	60.3	17874	60696	254094	chromHMM_state17_ReprPCWk CD14_Primary_Cells human	CD14_Primary_Cells	NA	human	BLOOD	PrimaryCell	17_ReprPCWk_E029.bed	1	31740
hyper_cancer_BRST	64	chromHMM_state17_ReprPCWk	0	0.61608	2003	38	65	81	81	61.3	13721	61193	258247	chromHMM_state17_ReprPCWk Fetal_Thymus human	Fetal_Thymus	NA	human	THYMUS	PrimaryTissue	17_ReprPCWk_E093.bed	1	20406
hyper_cancer_BRST	6	chromHMM_state17_ReprPCWk	0	0.677264	1408	38	54	94	94	62	8853	61788	263115	chromHMM_state17_ReprPCWk H9_Cell_Line human	H9_Cell_Line	NA	human	ESC	PrimaryCulture	17_ReprPCWk_E008.bed	1	15468
hyper_cancer_BRST	16	chromHMM_state17_ReprPCWk	0	0.679729	1359	38	53	95	95	62	8518	61837	263450	chromHMM_state17_ReprPCWk iPS_DF_6.9_Cell_Line human	iPS_DF_6.9_Cell_Line	NA	human	IPSC	PrimaryCulture	17_ReprPCWk_E021.bed	1	15278
hyper_cancer_BRST	80	chromHMM_state17_ReprPCWk	0	0.412075	3278	38	90	58	90	62	31877	59918	240091	chromHMM_state17_ReprPCWk Stomach_Smooth_Muscle human	Stomach_Smooth_Muscle	NA	human	GI_STOMACH	PrimaryTissue	17_ReprPCWk_E111.bed	1	54759
hyper_cancer_BRST	15	chromHMM_state17_ReprPCWk	0	0.584799	2270	38	70	79	79	62.3	16290	60926	255678	chromHMM_state17_ReprPCWk iPS-20b_Cell_Line human	iPS-20b_Cell_Line	NA	human	IPSC	PrimaryCulture	17_ReprPCWk_E020.bed	1	26939
hyper_cancer_BRST	48	chromHMM_state17_ReprPCWk	0	0.457765	2795	38	83	67	83	62.7	24967	60401	247001	chromHMM_state17_ReprPCWk Brain_Hippocampus_Middle human	Brain_Hippocampus_Middle	NA	human	BRAIN	PrimaryTissue	17_ReprPCWk_E071.bed	1	26851
hyper_cancer_BRST	93	chromHMM_state17_ReprPCWk	0	0.537958	2502	38	77	73	77	62.7	19358	60694	252610	chromHMM_state17_ReprPCWk Monocytes-CD14+_RO01746 human	Monocytes-CD14+_RO01746	NA	human	BLOOD	PrimaryCell	17_ReprPCWk_E124.bed	1	36966
hyper_cancer_BRST	8	chromHMM_state17_ReprPCWk	0	0.608116	1930	38	66	85	85	63	13395	61266	258573	chromHMM_state17_ReprPCWk hESC_Derived_CD56+_Ectoderm_Cultured_Cells human	hESC_Derived_CD56+_Ectoderm_Cultured_Cells	NA	human	ESC_DERIVED	ESCDerived	17_ReprPCWk_E012.bed	1	23084
hyper_cancer_BRST	39	chromHMM_state17_ReprPCWk	0	0.466491	2678	38	82	70	82	63.3	23565	60518	248403	chromHMM_state17_ReprPCWk Penis_Foreskin_Melanocyte_Primary_Cells_skin01 human	Penis_Foreskin_Melanocyte_Primary_Cells_skin01	NA	human	SKIN	PrimaryCulture	17_ReprPCWk_E059.bed	1	53425
hyper_cancer_BRST	38	chromHMM_state17_ReprPCWk	0	0.424734	2970	38	88	65	88	63.7	28291	60226	243677	chromHMM_state17_ReprPCWk Penis_Foreskin_Keratinocyte_Primary_Cells_skin03 human	Penis_Foreskin_Keratinocyte_Primary_Cells_skin03	NA	human	SKIN	PrimaryCulture	17_ReprPCWk_E058.bed	1	42621
hyper_cancer_BRST	54	chromHMM_state17_ReprPCWk	0	0.453399	2683	38	85	69	85	64	24228	60513	247740	chromHMM_state17_ReprPCWk Duodenum_Smooth_Muscle human	Duodenum_Smooth_Muscle	NA	human	GI_DUODENUM	PrimaryTissue	17_ReprPCWk_E078.bed	1	23631
hyper_cancer_BRST	42	chromHMM_state17_ReprPCWk	0	0.403635	2982	38	92	64	92	64.7	29724	60214	242244	chromHMM_state17_ReprPCWk Adipose_Nuclei human	Adipose_Nuclei	NA	human	FAT	PrimaryTissue	17_ReprPCWk_E063.bed	1	42048
hyper_cancer_BRST	10	chromHMM_state17_ReprPCWk	0	0.60309	1594	38	67	91	91	65.3	11189	61602	260779	chromHMM_state17_ReprPCWk HUES48_Cell_Line human	HUES48_Cell_Line	NA	human	ESC	PrimaryCulture	17_ReprPCWk_E014.bed	1	23401
hyper_cancer_BRST	37	chromHMM_state17_ReprPCWk	0	0.457444	2349	38	84	76	84	66	21167	60847	250801	chromHMM_state17_ReprPCWk Penis_Foreskin_Fibroblast_Primary_Cells_skin02 human	Penis_Foreskin_Fibroblast_Primary_Cells_skin02	NA	human	SKIN	PrimaryCulture	17_ReprPCWk_E056.bed	1	51060
hyper_cancer_BRST	12	chromHMM_state17_ReprPCWk	0	0.581236	1624	38	72	90	90	66.7	11806	61572	260162	chromHMM_state17_ReprPCWk HUES64_Cell_Line human	HUES64_Cell_Line	NA	human	ESC	PrimaryCulture	17_ReprPCWk_E016.bed	1	23244
hyper_cancer_BRST	40	chromHMM_state17_ReprPCWk	0	0.406327	2568	38	91	72	91	67	25673	60628	246295	chromHMM_state17_ReprPCWk Penis_Foreskin_Melanocyte_Primary_Cells_skin03 human	Penis_Foreskin_Melanocyte_Primary_Cells_skin03	NA	human	SKIN	PrimaryCulture	17_ReprPCWk_E061.bed	1	49733
hyper_cancer_BRST	58	chromHMM_state17_ReprPCWk	0	0.444821	2329	38	86	77	86	67	21543	60867	250425	chromHMM_state17_ReprPCWk Fetal_Intestine_Small human	Fetal_Intestine_Small	NA	human	GI_INTESTINE	PrimaryTissue	17_ReprPCWk_E085.bed	1	30168
hyper_cancer_BRST	1	chromHMM_state17_ReprPCWk	0	0.518129	1541	38	79	92	92	69.7	12516	61655	259452	chromHMM_state17_ReprPCWk H1_Cell_Line human	H1_Cell_Line	NA	human	ESC	PrimaryCulture	17_ReprPCWk_E003.bed	1	23714
hyper_cancer_BRST	35	chromHMM_state17_ReprPCWk	0	0.421191	1998	38	89	82	89	69.7	19564	61198	252404	chromHMM_state17_ReprPCWk Mobilized_CD34_Primary_Cells_Female human	Mobilized_CD34_Primary_Cells_Female	NA	human	BLOOD	PrimaryCell	17_ReprPCWk_E050.bed	1	34413
hyper_cancer_BRST	57	chromHMM_state17_ReprPCWk	0	0.394312	2329	38	94	77	94	69.7	24056	60867	247912	chromHMM_state17_ReprPCWk Fetal_Intestine_Large human	Fetal_Intestine_Large	NA	human	GI_INTESTINE	PrimaryTissue	17_ReprPCWk_E084.bed	1	34843
hyper_cancer_BRST	17	chromHMM_state17_ReprPCWk	0	0.510921	602	38	80	98	98	72	5025	62594	266943	chromHMM_state17_ReprPCWk iPS_DF_19.11_Cell_Line human	iPS_DF_19.11_Cell_Line	NA	human	IPSC	PrimaryCulture	17_ReprPCWk_E022.bed	1	16967
hyper_cancer_BRST	11	chromHMM_state17_ReprPCWk	0	0.434377	1515	38	87	93	93	72.7	14555	61681	257413	chromHMM_state17_ReprPCWk HUES6_Cell_Line human	HUES6_Cell_Line	NA	human	ESC	PrimaryCulture	17_ReprPCWk_E015.bed	1	31930
hyper_cancer_BRST	36	chromHMM_state17_ReprPCWk	0	0.402244	1761	38	93	89	93	73.3	18091	61435	253877	chromHMM_state17_ReprPCWk Penis_Foreskin_Fibroblast_Primary_Cells_skin01 human	Penis_Foreskin_Fibroblast_Primary_Cells_skin01	NA	human	SKIN	PrimaryCulture	17_ReprPCWk_E055.bed	1	60237
[truncated: 7,158 more rows]

## Sheet: hypomethylated probes cancer
userSet	dbSet	collection	pValueLog	logOddsRatio	support	rnkPV	rnkLO	rnkSup	maxRnk	meanRnk	b	c	d	description	cellType	tissue	antibody	treatment	dataSource	filename	qValue	size
[truncated: 8,820 more rows]

## Sheet: hypermethylated probes aging
userSet	dbSet	collection	pValueLog	logOddsRatio	support	rnkPV	rnkLO	rnkSup	maxRnk	meanRnk	b	c	d	description	cellType	tissue	antibody	treatment	dataSource	filename	qValue	size
[truncated: 8,820 more rows]

[truncated: 1 more sheets: hypomethylated probes aging]
