# Supplementary material for: Distinct chromatin signatures of DNA hypomethylation in aging and cancer
Source: Aging Cell. 2018 Mar 5;17(3):e12744. doi: 10.1111/acel.12744 (PMC5946083; doi:10.1111/acel.12744)
Supplement: Supplementary file 12 [file ACEL-17-e12744-s012.xls]

## Sheet: hypermethylated probes cancer
userSet	dbSet	collection	pValueLog	logOddsRatio	support	rnkPV	rnkLO	rnkSup	maxRnk	meanRnk	b	c	d	description	cellType	tissue	antibody	treatment	dataSource	filename	qValue	size
hyper_cancer_BRST	22	encode_tfbs	Inf	7.67367	10518	1	3	1	3	1.67	6897	52678	265071	encode_tfbs HUVEC EZH2_(39875)	HUVEC	NA	EZH2_(39875)	None	NA	wgEncodeAwgTfbsBroadHuvecEzh239875UniPk.narrowPeak	0	6234
hyper_cancer_BRST	41	encode_tfbs	Inf	8.37426	8974	1	2	4	4	2.33	5270	54222	266698	encode_tfbs NHEK EZH2_(39875)	NHEK	NA	EZH2_(39875)	None	NA	wgEncodeAwgTfbsBroadNhekEzh239875UniPk.narrowPeak	0	7978
hyper_cancer_BRST	7	encode_tfbs	Inf	7.3281	9626	1	6	2	6	3	6510	53570	265458	encode_tfbs H1-hESC EZH2_(39875)	H1-hESC	NA	EZH2_(39875)	None	NA	wgEncodeAwgTfbsBroadH1hescEzh239875UniPk.narrowPeak	0	6370
hyper_cancer_BRST	16	encode_tfbs	Inf	9.29565	5222	1	1	9	9	3.67	2610	57974	269358	encode_tfbs HMEC EZH2_(39875)	HMEC	NA	EZH2_(39875)	None	NA	wgEncodeAwgTfbsBroadHmecEzh239875UniPk.narrowPeak	0	4626
hyper_cancer_BRST	37	encode_tfbs	Inf	7.07081	9018	1	7	3	7	3.67	6255	54178	265713	encode_tfbs NH-A EZH2_(39875)	NH-A	NA	EZH2_(39875)	None	NA	wgEncodeAwgTfbsBroadNhaEzh239875UniPk.narrowPeak	0	6493
hyper_cancer_BRST	39	encode_tfbs	Inf	6.67218	7768	1	9	6	9	5.33	5595	55428	266373	encode_tfbs NHDF-Ad EZH2_(39875)	NHDF-Ad	NA	EZH2_(39875)	None	NA	wgEncodeAwgTfbsBroadNhdfadEzh239875UniPk.narrowPeak	0	5739
hyper_cancer_BRST	44	encode_tfbs	Inf	6.43787	7247	1	11	7	11	6.33	5364	55949	266604	encode_tfbs NHLF EZH2_(39875)	NHLF	NA	EZH2_(39875)	None	NA	wgEncodeAwgTfbsBroadNhlfEzh239875UniPk.narrowPeak	0	7030
hyper_cancer_BRST	578	encode_tfbs	Inf	6.74954	4603	1	8	12	12	7	3129	58593	268839	encode_tfbs NT2-D1 SUZ12	NT2-D1	NA	SUZ12	None	NA	wgEncodeAwgTfbsSydhNt2d1Suz12UcdUniPk.narrowPeak	0	3308
hyper_cancer_BRST	20	encode_tfbs	Inf	7.40961	3386	1	4	25	25	10	2062	59810	269906	encode_tfbs HSMMtube EZH2_(39875)	HSMMtube	NA	EZH2_(39875)	None	NA	wgEncodeAwgTfbsBroadHsmmtEzh239875UniPk.narrowPeak	0	2700
hyper_cancer_BRST	359	encode_tfbs	Inf	7.39949	2326	1	5	99	99	35	1397	60870	270571	encode_tfbs H1-hESC SUZ12	H1-hESC	NA	SUZ12	None	NA	wgEncodeAwgTfbsSydhH1hescSuz12UcdUniPk.narrowPeak	0	4789
hyper_cancer_BRST	18	encode_tfbs	Inf	6.53307	1623	1	10	190	190	67	1093	61573	270875	encode_tfbs HSMM EZH2_(39875)	HSMM	NA	EZH2_(39875)	None	NA	wgEncodeAwgTfbsBroadHsmmEzh239875UniPk.narrowPeak	0	1540
hyper_cancer_BRST	14	encode_tfbs	307.228	2.86525	2393	12	13	92	92	39	3685	60803	268283	encode_tfbs HepG2 EZH2_(39875)	HepG2	NA	EZH2_(39875)	None	NA	wgEncodeAwgTfbsBroadHepg2Ezh239875UniPk.narrowPeak	3.39848e-306	3286
hyper_cancer_BRST	349	encode_tfbs	228.385	1.84092	4592	13	14	13	14	13.3	11103	58604	260865	encode_tfbs H1-hESC CtBP2	H1-hESC	NA	CtBP2	None	NA	wgEncodeAwgTfbsSydhH1hescCtbp2UcdUniPk.narrowPeak	2.18533e-227	7089
hyper_cancer_BRST	4	encode_tfbs	108.015	2.92474	800	14	12	374	374	133	1187	62396	270781	encode_tfbs GM12878 EZH2_(39875)	GM12878	NA	EZH2_(39875)	None	NA	wgEncodeAwgTfbsBroadGm12878Ezh239875UniPk.narrowPeak	4.75288e-107	2472
hyper_cancer_BRST	26	encode_tfbs	9.96351	1.55831	304	15	15	541	541	190	841	62892	271127	encode_tfbs K562 EZH2_(39875)	K562	NA	EZH2_(39875)	None	NA	wgEncodeAwgTfbsBroadK562Ezh239875UniPk.narrowPeak	4.99599e-09	1685
hyper_cancer_BRST	145	encode_tfbs	6.18408	1.18481	1095	16	16	295	295	109	3988	62101	267980	encode_tfbs H1-hESC NRSF	H1-hESC	NA	NRSF	None	NA	wgEncodeAwgTfbsHaibH1hescNrsfV0416102UniPk.narrowPeak	2.81853e-05	13286
hyper_cancer_BRST	5	encode_tfbs	2.70038	1.06763	2563	17	17	69	69	34.3	10358	60633	261610	encode_tfbs H1-hESC CHD1_(A301-218A)	H1-hESC	NA	CHD1_(A301-218A)	None	NA	wgEncodeAwgTfbsBroadH1hescChd1a301218aUniPk.narrowPeak	0.0807958	7247
hyper_cancer_BRST	609	encode_tfbs	2.46141	1.0667	2309	18	18	103	103	46.3	9337	60887	262631	encode_tfbs H1-hESC CTCF	H1-hESC	NA	CTCF	None	NA	wgEncodeAwgTfbsUtaH1hescCtcfUniPk.narrowPeak	0.132293	43247
hyper_cancer_BRST	6	encode_tfbs	1.55947	1.03931	3289	19	19	29	29	22.3	13646	59907	258322	encode_tfbs H1-hESC CTCF	H1-hESC	NA	CTCF	None	NA	wgEncodeAwgTfbsBroadH1hescCtcfUniPk.narrowPeak	0.968422	66551
hyper_cancer_BRST	150	encode_tfbs	1.55112	1.03833	3431	20	20	23	23	21	14249	59765	257719	encode_tfbs H1-hESC Rad21	H1-hESC	NA	Rad21	None	NA	wgEncodeAwgTfbsHaibH1hescRad21V0416102UniPk.narrowPeak	0.968422	75680
hyper_cancer_BRST	356	encode_tfbs	0.974939	1.02887	2533	21	21	70	70	37.3	10607	60663	261361	encode_tfbs H1-hESC Rad21	H1-hESC	NA	Rad21	None	NA	wgEncodeAwgTfbsSydhH1hescRad21IggrabUniPk.narrowPeak	1	55674
hyper_cancer_BRST	2	encode_tfbs	0.512505	1.02431	593	22	22	428	428	157	2492	62603	269476	encode_tfbs Dnd41 EZH2_(39875)	Dnd41	NA	EZH2_(39875)	None	NA	wgEncodeAwgTfbsBroadDnd41Ezh239875UniPk.narrowPeak	1	1732
hyper_cancer_BRST	138	encode_tfbs	0.297712	1	2421	23	23	86	86	44	10419	60775	261549	encode_tfbs H1-hESC CTCF_(SC-5916)	H1-hESC	NA	CTCF_(SC-5916)	None	NA	wgEncodeAwgTfbsHaibH1hescCtcfsc5916V0416102UniPk.narrowPeak	1	54111
hyper_cancer_BRST	137	encode_tfbs	0.258198	0.989658	66	24	25	648	648	232	287	63130	271681	encode_tfbs H1-hESC BCL11A	H1-hESC	NA	BCL11A	None	NA	wgEncodeAwgTfbsHaibH1hescBcl11aPcr1xUniPk.narrowPeak	1	2518
hyper_cancer_BRST	459	encode_tfbs	0.247738	0.994803	1044	25	24	303	303	117	4516	62152	267452	encode_tfbs HUVEC GATA-2	HUVEC	NA	GATA-2	None	NA	wgEncodeAwgTfbsSydhHuvecGata2UcdUniPk.narrowPeak	1	27454
hyper_cancer_BRST	580	encode_tfbs	0.125734	0.814169	7	26	58	682	682	255	37	63189	271931	encode_tfbs NT2-D1 ZNF274	NT2-D1	NA	ZNF274	None	NA	wgEncodeAwgTfbsSydhNt2d1Znf274UcdUniPk.narrowPeak	1	745
hyper_cancer_BRST	352	encode_tfbs	0.106632	0.960096	424	27	28	484	484	180	1900	62772	270068	encode_tfbs H1-hESC MafK_(ab50322)	H1-hESC	NA	MafK_(ab50322)	None	NA	wgEncodeAwgTfbsSydhH1hescMafkIggrabUniPk.narrowPeak	1	11425
hyper_cancer_BRST	528	encode_tfbs	0.101276	0.903788	67	28	34	646	646	236	319	63129	271649	encode_tfbs K562 Pol3	K562	NA	Pol3	None	NA	wgEncodeAwgTfbsSydhK562Pol3UniPk.narrowPeak	1	207
hyper_cancer_BRST	471	encode_tfbs	0.0801159	0.850906	35	29	46	665	665	247	177	63161	271791	encode_tfbs K562 BDP1	K562	NA	BDP1	None	NA	wgEncodeAwgTfbsSydhK562Bdp1UniPk.narrowPeak	1	570
hyper_cancer_BRST	249	encode_tfbs	0.0742166	0.962266	817	30	27	369	369	142	3652	62379	268316	encode_tfbs PANC-1 NRSF	PANC-1	NA	NRSF	None	NA	wgEncodeAwgTfbsHaibPanc1NrsfPcr2xUniPk.narrowPeak	1	5507
hyper_cancer_BRST	295	encode_tfbs	0.0729124	0.944653	370	31	29	503	503	188	1685	62826	270283	encode_tfbs GM12878 IKZF1_(IkN)_(UCLA)	GM12878	NA	IKZF1_(IkN)_(UCLA)	None	NA	wgEncodeAwgTfbsSydhGm12878Ikzf1iknuclaUniPk.narrowPeak	1	9047
hyper_cancer_BRST	374	encode_tfbs	0.0315658	0.747049	25	32	91	670	670	264	144	63171	271824	encode_tfbs HeLa-S3 BDP1	HeLa-S3	NA	BDP1	None	NA	wgEncodeAwgTfbsSydhHelas3Bdp1UniPk.narrowPeak	1	508
hyper_cancer_BRST	473	encode_tfbs	0.0255467	0.731795	25	33	98	670	670	267	147	63171	271821	encode_tfbs K562 BRF1	K562	NA	BRF1	None	NA	wgEncodeAwgTfbsSydhK562Brf1UniPk.narrowPeak	1	221
hyper_cancer_BRST	324	encode_tfbs	0.0193326	0.307385	1	34	321	685	685	347	14	63195	271954	encode_tfbs GM12878 ZNF274	GM12878	NA	ZNF274	None	NA	wgEncodeAwgTfbsSydhGm12878Znf274UniPk.narrowPeak	1	233
hyper_cancer_BRST	676	encode_tfbs	0.0187293	0.964742	2921	35	26	39	39	33.3	13008	60275	258960	encode_tfbs HRPEpiC CTCF	HRPEpiC	NA	CTCF	None	NA	wgEncodeAwgTfbsUwHrpeCtcfUniPk.narrowPeak	1	53134
hyper_cancer_BRST	456	encode_tfbs	0.0102218	0.253138	1	36	399	685	685	373	17	63195	271951	encode_tfbs HepG2 ZNF274	HepG2	NA	ZNF274	None	NA	wgEncodeAwgTfbsSydhHepg2Znf274UcdUniPk.narrowPeak	1	245
hyper_cancer_BRST	376	encode_tfbs	0.00976323	0.580182	12	37	163	676	676	292	89	63184	271879	encode_tfbs HeLa-S3 BRF1	HeLa-S3	NA	BRF1	None	NA	wgEncodeAwgTfbsSydhHelas3Brf1UniPk.narrowPeak	1	193
hyper_cancer_BRST	531	encode_tfbs	0.00426285	0.792022	109	38	72	620	620	243	592	63087	271376	encode_tfbs K562 RPC155	K562	NA	RPC155	None	NA	wgEncodeAwgTfbsSydhK562Rpc155UniPk.narrowPeak	1	1310
hyper_cancer_BRST	282	encode_tfbs	0.00118047	0.280632	3	39	357	684	684	360	46	63193	271922	encode_tfbs GM08714 ZNF274	GM08714	NA	ZNF274	None	NA	wgEncodeAwgTfbsSydhGm08714Znf274UcdUniPk.narrowPeak	1	667
hyper_cancer_BRST	58	encode_tfbs	0.000704356	0.800911	195	40	68	577	577	228	1047	63001	270921	encode_tfbs A549 GR	A549	NA	GR	DEX_5nM	NA	wgEncodeAwgTfbsHaibA549GrPcr1xDex5nmUniPk.narrowPeak	1	10279
hyper_cancer_BRST	149	encode_tfbs	0.000368156	0.750725	129	41	89	612	612	247	739	63067	271229	encode_tfbs H1-hESC POU5F1_(SC-9081)	H1-hESC	NA	POU5F1_(SC-9081)	None	NA	wgEncodeAwgTfbsHaibH1hescPou5f1sc9081V0416102UniPk.narrowPeak	1	3997
hyper_cancer_BRST	453	encode_tfbs	0.000366217	0.708712	87	42	105	633	633	260	528	63109	271440	encode_tfbs HepG2 TCF7L2	HepG2	NA	TCF7L2	None	NA	wgEncodeAwgTfbsSydhHepg2Tcf7l2UcdUniPk.narrowPeak	1	2742
hyper_cancer_BRST	672	encode_tfbs	0.000297109	0.934652	2807	43	30	45	45	39.3	12885	60389	259083	encode_tfbs HMF CTCF	HMF	NA	CTCF	None	NA	wgEncodeAwgTfbsUwHmfCtcfUniPk.narrowPeak	1	54171
hyper_cancer_BRST	74	encode_tfbs	0.000227482	0.758871	153	44	87	604	604	245	867	63043	271101	encode_tfbs ECC-1 ERalpha_a	ECC-1	NA	ERalpha_a	BPA_100nM	NA	wgEncodeAwgTfbsHaibEcc1EraaV0416102Bpa1hUniPk.narrowPeak	1	4260
hyper_cancer_BRST	458	encode_tfbs	0.000130308	0.884118	918	45	38	341	341	141	4460	62278	267508	encode_tfbs HUVEC c-Jun	HUVEC	NA	c-Jun	None	NA	wgEncodeAwgTfbsSydhHuvecCjunUniPk.narrowPeak	1	29524
hyper_cancer_BRST	636	encode_tfbs	7.18867e-05	0.919973	2284	46	33	105	105	61.3	10651	60912	261317	encode_tfbs ProgFib CTCF	ProgFib	NA	CTCF	None	NA	wgEncodeAwgTfbsUtaProgfibCtcfUniPk.narrowPeak	1	43918
hyper_cancer_BRST	464	encode_tfbs	7.13095e-05	0.861038	671	47	44	404	404	165	3348	62525	268620	encode_tfbs IMR90 MafK_(ab50322)	IMR90	NA	MafK_(ab50322)	None	NA	wgEncodeAwgTfbsSydhImr90MafkIggrabUniPk.narrowPeak	1	40788
hyper_cancer_BRST	310	encode_tfbs	6.52758e-05	0.381657	11	48	269	677	677	331	124	63185	271844	encode_tfbs GM12878 Pol3	GM12878	NA	Pol3	None	NA	wgEncodeAwgTfbsSydhGm12878Pol3UniPk.narrowPeak	1	211
hyper_cancer_BRST	474	encode_tfbs	4.65959e-05	0.327804	8	49	303	681	681	344	105	63188	271863	encode_tfbs K562 BRF2	K562	NA	BRF2	None	NA	wgEncodeAwgTfbsSydhK562Brf2UniPk.narrowPeak	1	1087
hyper_cancer_BRST	306	encode_tfbs	4.14937e-05	0.73977	165	50	95	595	595	247	959	63031	271009	encode_tfbs GM12878 p300_(SC-584)	GM12878	NA	p300_(SC-584)	None	NA	wgEncodeAwgTfbsSydhGm12878P300bUniPk.narrowPeak	1	6189
hyper_cancer_BRST	661	encode_tfbs	2.47885e-05	0.93416	4115	51	31	17	51	33	18871	59081	253097	encode_tfbs HCM CTCF	HCM	NA	CTCF	None	NA	wgEncodeAwgTfbsUwHcmCtcfUniPk.narrowPeak	1	50703
hyper_cancer_BRST	296	encode_tfbs	2.17203e-05	0.44812	20	52	228	675	675	318	192	63176	271776	encode_tfbs GM12878 JunD	GM12878	NA	JunD	None	NA	wgEncodeAwgTfbsSydhGm12878JundUniPk.narrowPeak	1	2472
hyper_cancer_BRST	546	encode_tfbs	1.93916e-05	0.687528	114	53	117	618	618	263	713	63082	271255	encode_tfbs K562 TFIIIC-110	K562	NA	TFIIIC-110	None	NA	wgEncodeAwgTfbsSydhK562Tf3c110UniPk.narrowPeak	1	1858
hyper_cancer_BRST	659	encode_tfbs	7.20437e-06	0.92468	3555	54	32	22	54	36	16470	59641	255498	encode_tfbs HBMEC CTCF	HBMEC	NA	CTCF	None	NA	wgEncodeAwgTfbsUwHbmecCtcfUniPk.narrowPeak	1	58376
hyper_cancer_BRST	402	encode_tfbs	4.20024e-06	0.817716	513	55	57	453	453	188	2695	62683	269273	encode_tfbs HeLa-S3 p300_(SC-584)	HeLa-S3	NA	p300_(SC-584)	None	NA	wgEncodeAwgTfbsSydhHelas3P300sc584sc584IggrabUniPk.narrowPeak	1	25854
hyper_cancer_BRST	608	encode_tfbs	6.71853e-07	0.583466	73	56	160	643	643	286	538	63123	271430	encode_tfbs H1-hESC c-Myc	H1-hESC	NA	c-Myc	None	NA	wgEncodeAwgTfbsUtaH1hescCmycUniPk.narrowPeak	1	1217
hyper_cancer_BRST	408	encode_tfbs	2.63876e-07	0.575873	75	57	165	640	640	287	560	63121	271408	encode_tfbs HeLa-S3 RPC155	HeLa-S3	NA	RPC155	None	NA	wgEncodeAwgTfbsSydhHelas3Rpc155UniPk.narrowPeak	1	2668
hyper_cancer_BRST	422	encode_tfbs	2.39634e-07	0.263378	9	58	384	678	678	373	147	63187	271821	encode_tfbs HeLa-S3 ZZZ3	HeLa-S3	NA	ZZZ3	None	NA	wgEncodeAwgTfbsSydhHelas3Zzz3UniPk.narrowPeak	1	251
hyper_cancer_BRST	144	encode_tfbs	1.90225e-07	0.759762	353	59	86	513	513	219	1996	62843	269972	encode_tfbs H1-hESC NANOG_(SC-33759)	H1-hESC	NA	NANOG_(SC-33759)	None	NA	wgEncodeAwgTfbsHaibH1hescNanogsc33759V0416102UniPk.narrowPeak	1	5473
hyper_cancer_BRST	587	encode_tfbs	7.64171e-08	0.660601	156	60	131	602	602	264	1015	63040	270953	encode_tfbs SH-SY5Y GATA3_(SC-269)	SH-SY5Y	NA	GATA3_(SC-269)	None	NA	wgEncodeAwgTfbsSydhShsy5yGata3sc269sc269UcdUniPk.narrowPeak	1	15879
hyper_cancer_BRST	11	encode_tfbs	7.54029e-08	0.489645	46	61	206	658	658	308	404	63150	271564	encode_tfbs HeLa-S3 EZH2_(39875)	HeLa-S3	NA	EZH2_(39875)	None	NA	wgEncodeAwgTfbsBroadHelas3Ezh239875UniPk.narrowPeak	1	1818
hyper_cancer_BRST	54	encode_tfbs	6.21009e-08	0.511467	54	62	197	655	655	305	454	63142	271514	encode_tfbs A549 FOXA1_(SC-101058)	A549	NA	FOXA1_(SC-101058)	DEX_100nM	NA	wgEncodeAwgTfbsHaibA549Foxa1V0416102Dex100nmUniPk.narrowPeak	1	7695
hyper_cancer_BRST	597	encode_tfbs	1.37909e-08	0.893698	2862	63	35	42	63	46.7	13708	60334	258260	encode_tfbs Fibrobl CTCF	Fibrobl	NA	CTCF	None	NA	wgEncodeAwgTfbsUtaFibroblCtcfUniPk.narrowPeak	1	45978
hyper_cancer_BRST	56	encode_tfbs	1.26815e-08	0.449117	40	64	227	661	661	317	383	63156	271585	encode_tfbs A549 GR	A549	NA	GR	DEX_500pM	NA	wgEncodeAwgTfbsHaibA549GrPcr1xDex500pmUniPk.narrowPeak	1	1009
hyper_cancer_BRST	584	encode_tfbs	9.96823e-09	0.611921	124	65	146	614	614	275	871	63072	271097	encode_tfbs PBDEFetal GATA-1	PBDEFetal	NA	GATA-1	None	NA	wgEncodeAwgTfbsSydhPbdefetalGata1UcdUniPk.narrowPeak	1	2157
hyper_cancer_BRST	160	encode_tfbs	3.35321e-09	0.809523	820	66	61	366	366	164	4346	62376	267622	encode_tfbs H1-hESC TCF12	H1-hESC	NA	TCF12	None	NA	wgEncodeAwgTfbsHaibH1hescTcf12Pcr1xUniPk.narrowPeak	1	7833
hyper_cancer_BRST	151	encode_tfbs	1.29275e-09	0.587673	118	67	158	617	617	281	863	63078	271105	encode_tfbs H1-hESC RXRA	H1-hESC	NA	RXRA	None	NA	wgEncodeAwgTfbsHaibH1hescRxraV0416102UniPk.narrowPeak	1	1306
hyper_cancer_BRST	669	encode_tfbs	7.91352e-10	0.886849	2982	68	37	37	68	47.3	14384	60214	257584	encode_tfbs HFF-Myc CTCF	HFF-Myc	NA	CTCF	None	NA	wgEncodeAwgTfbsUwHffmycCtcfUniPk.narrowPeak	1	43821
hyper_cancer_BRST	674	encode_tfbs	7.65577e-10	0.880425	2632	69	39	58	69	55.3	12793	60564	259175	encode_tfbs HPF CTCF	HPF	NA	CTCF	None	NA	wgEncodeAwgTfbsUwHpfCtcfUniPk.narrowPeak	1	46150
hyper_cancer_BRST	657	encode_tfbs	5.17983e-10	0.889566	3233	70	36	31	70	45.7	15542	59963	256426	encode_tfbs HAc CTCF	HAc	NA	CTCF	None	NA	wgEncodeAwgTfbsUwHacCtcfUniPk.narrowPeak	1	45591
hyper_cancer_BRST	618	encode_tfbs	4.63433e-10	0.848128	1563	71	48	201	201	107	7896	61633	264072	encode_tfbs HUVEC CTCF	HUVEC	NA	CTCF	None	NA	wgEncodeAwgTfbsUtaHuvecCtcfUniPk.narrowPeak	1	44033
hyper_cancer_BRST	675	encode_tfbs	3.06823e-10	0.876783	2589	72	41	67	72	60	12635	60607	259333	encode_tfbs HRE CTCF	HRE	NA	CTCF	None	NA	wgEncodeAwgTfbsUwHreCtcfUniPk.narrowPeak	1	42295
hyper_cancer_BRST	658	encode_tfbs	7.10947e-11	0.873105	2618	73	42	63	73	59.3	12827	60578	259141	encode_tfbs HA-sp CTCF	HA-sp	NA	CTCF	None	NA	wgEncodeAwgTfbsUwHaspCtcfUniPk.narrowPeak	1	46546
hyper_cancer_BRST	532	encode_tfbs	2.19459e-11	0.40541	43	74	257	660	660	330	456	63153	271512	encode_tfbs K562 SETDB1	K562	NA	SETDB1	MNaseD	NA	wgEncodeAwgTfbsSydhK562Setdb1MnasedUcdUniPk.narrowPeak	1	2967
hyper_cancer_BRST	642	encode_tfbs	7.2852e-12	0.880091	3343	75	40	27	75	47.3	16230	59853	255738	encode_tfbs AG09319 CTCF	AG09319	NA	CTCF	None	NA	wgEncodeAwgTfbsUwAg09319CtcfUniPk.narrowPeak	1	49675
hyper_cancer_BRST	78	encode_tfbs	4.38128e-12	0.692341	354	76	113	512	512	234	2195	62842	269773	encode_tfbs ECC-1 GR	ECC-1	NA	GR	DEX_100nM	NA	wgEncodeAwgTfbsHaibEcc1GrV0416102Dex100nmUniPk.narrowPeak	1	9255
hyper_cancer_BRST	38	encode_tfbs	4.31093e-12	0.864777	2591	77	43	66	77	62	12812	60605	259156	encode_tfbs NHDF-Ad CTCF	NHDF-Ad	NA	CTCF	None	NA	wgEncodeAwgTfbsBroadNhdfadCtcfUniPk.narrowPeak	1	48995
hyper_cancer_BRST	29	encode_tfbs	2.45614e-12	0.560232	133	78	173	610	610	287	1020	63063	270948	encode_tfbs K562 HDAC6_(A301-341A)	K562	NA	HDAC6_(A301-341A)	None	NA	wgEncodeAwgTfbsBroadK562Hdac6a301341aUniPk.narrowPeak	1	1114
hyper_cancer_BRST	416	encode_tfbs	8.34963e-13	0.406291	50	79	255	657	657	330	529	63146	271439	encode_tfbs HeLa-S3 TFIIIC-110	HeLa-S3	NA	TFIIIC-110	None	NA	wgEncodeAwgTfbsSydhHelas3Tf3c110UniPk.narrowPeak	1	2616
hyper_cancer_BRST	508	encode_tfbs	9.59506e-14	0.267137	21	80	376	673	673	376	338	63175	271630	encode_tfbs K562 KAP1	K562	NA	KAP1	None	NA	wgEncodeAwgTfbsSydhK562Kap1UcdUniPk.narrowPeak	1	5489
hyper_cancer_BRST	161	encode_tfbs	1.43685e-14	0.808823	1448	81	63	223	223	122	7663	61748	264305	encode_tfbs H1-hESC TEAD4_(SC-101184)	H1-hESC	NA	TEAD4_(SC-101184)	None	NA	wgEncodeAwgTfbsHaibH1hescTead4sc101184V0422111UniPk.narrowPeak	1	19857
hyper_cancer_BRST	673	encode_tfbs	4.19482e-15	0.860439	3184	82	45	32	82	53	15796	60012	256172	encode_tfbs HPAF CTCF	HPAF	NA	CTCF	None	NA	wgEncodeAwgTfbsUwHpafCtcfUniPk.narrowPeak	1	56686
hyper_cancer_BRST	17	encode_tfbs	1.73579e-15	0.842922	2486	83	49	78	83	70	12600	60710	259368	encode_tfbs HSMM CTCF	HSMM	NA	CTCF	None	NA	wgEncodeAwgTfbsBroadHsmmCtcfUniPk.narrowPeak	1	50924
hyper_cancer_BRST	57	encode_tfbs	1.25363e-15	0.727678	661	84	100	409	409	198	3894	62535	268074	encode_tfbs A549 GR	A549	NA	GR	DEX_50nM	NA	wgEncodeAwgTfbsHaibA549GrPcr1xDex50nmUniPk.narrowPeak	1	23324
hyper_cancer_BRST	688	encode_tfbs	9.64327e-16	0.835189	2263	85	51	107	107	81	11579	60933	260389	encode_tfbs WERI-Rb-1 CTCF	WERI-Rb-1	NA	CTCF	None	NA	wgEncodeAwgTfbsUwWerirb1CtcfUniPk.narrowPeak	1	50308
hyper_cancer_BRST	527	encode_tfbs	2.89298e-16	0.515687	137	86	190	609	609	295	1141	63059	270827	encode_tfbs K562 Pol2(phosphoS2)	K562	NA	Pol2(phosphoS2)	None	NA	wgEncodeAwgTfbsSydhK562Pol2s2UniPk.narrowPeak	1	2220
hyper_cancer_BRST	142	encode_tfbs	4.82164e-17	0.735466	790	87	97	377	377	187	4602	62406	267366	encode_tfbs H1-hESC HDAC2_(SC-6296)	H1-hESC	NA	HDAC2_(SC-6296)	None	NA	wgEncodeAwgTfbsHaibH1hescHdac2sc6296V0416102UniPk.narrowPeak	1	5644
hyper_cancer_BRST	662	encode_tfbs	0	0.849904	3341	88	47	28	88	54.3	16761	59855	255207	encode_tfbs HCPEpiC CTCF	HCPEpiC	NA	CTCF	None	NA	wgEncodeAwgTfbsUwHcpeCtcfUniPk.narrowPeak	1	61062
hyper_cancer_BRST	9	encode_tfbs	0	0.792546	7838	88	71	5	88	54.7	41223	55358	230745	encode_tfbs H1-hESC RBBP5_(A300-109A)	H1-hESC	NA	RBBP5_(A300-109A)	None	NA	wgEncodeAwgTfbsBroadH1hescRbbp5a300109aUniPk.narrowPeak	1	16151
hyper_cancer_BRST	685	encode_tfbs	0	0.82041	3014	88	56	35	88	59.7	15647	60182	256321	encode_tfbs RPTEC CTCF	RPTEC	NA	CTCF	None	NA	wgEncodeAwgTfbsUwRptecCtcfUniPk.narrowPeak	1	58785
hyper_cancer_BRST	646	encode_tfbs	0	0.812771	3123	88	59	33	88	60	16350	60073	255618	encode_tfbs BJ CTCF	BJ	NA	CTCF	None	NA	wgEncodeAwgTfbsUwBjCtcfUniPk.narrowPeak	1	44668
hyper_cancer_BRST	645	encode_tfbs	0	0.836919	2767	88	50	46	88	61.3	14108	60429	257860	encode_tfbs BE2_C CTCF	BE2_C	NA	CTCF	None	NA	wgEncodeAwgTfbsUwBe2cCtcfUniPk.narrowPeak	1	54655
hyper_cancer_BRST	45	encode_tfbs	0	0.781024	3431	88	77	23	88	62.7	18622	59765	253346	encode_tfbs Osteobl CTCF	Osteobl	NA	CTCF	None	NA	wgEncodeAwgTfbsBroadOsteoblCtcfUniPk.narrowPeak	1	56264
hyper_cancer_BRST	640	encode_tfbs	0	0.812224	2746	88	60	47	88	65	14405	60450	257563	encode_tfbs AG04450 CTCF	AG04450	NA	CTCF	None	NA	wgEncodeAwgTfbsUwAg04450CtcfUniPk.narrowPeak	1	46500
hyper_cancer_BRST	43	encode_tfbs	0	0.832753	2668	88	52	57	88	65.7	13672	60528	258296	encode_tfbs NHLF CTCF	NHLF	NA	CTCF	None	NA	wgEncodeAwgTfbsBroadNhlfCtcfUniPk.narrowPeak	1	39537
hyper_cancer_BRST	21	encode_tfbs	0	0.826137	2694	88	55	55	88	66	13909	60502	258059	encode_tfbs HUVEC CTCF	HUVEC	NA	CTCF	None	NA	wgEncodeAwgTfbsBroadHuvecCtcfUniPk.narrowPeak	1	37412
hyper_cancer_BRST	19	encode_tfbs	0	0.805833	2728	88	64	52	88	68	14419	60468	257549	encode_tfbs HSMMtube CTCF	HSMMtube	NA	CTCF	None	NA	wgEncodeAwgTfbsBroadHsmmtCtcfUniPk.narrowPeak	1	47949
hyper_cancer_BRST	595	encode_tfbs	0	0.775905	2916	88	82	40	88	70	15961	60280	256007	encode_tfbs A549 CTCF	A549	NA	CTCF	None	NA	wgEncodeAwgTfbsUtaA549CtcfUniPk.narrowPeak	1	55351
hyper_cancer_BRST	687	encode_tfbs	0	0.788188	2730	88	73	51	88	70.7	14735	60466	257233	encode_tfbs SK-N-SH_RA CTCF	SK-N-SH_RA	NA	CTCF	None	NA	wgEncodeAwgTfbsUwSknshraCtcfUniPk.narrowPeak	1	46232
hyper_cancer_BRST	682	encode_tfbs	0	0.775314	2851	88	83	43	88	71.3	15621	60345	256347	encode_tfbs NHDF-neo CTCF	NHDF-neo	NA	CTCF	None	NA	wgEncodeAwgTfbsUwNhdfneoCtcfUniPk.narrowPeak	1	45920
hyper_cancer_BRST	265	encode_tfbs	0	0.827733	2518	88	53	74	88	71.7	12984	60678	258984	encode_tfbs SK-N-SH_RA Rad21	SK-N-SH_RA	NA	Rad21	None	NA	wgEncodeAwgTfbsHaibSknshraRad21V0416102UniPk.narrowPeak	1	62275
hyper_cancer_BRST	643	encode_tfbs	0	0.826684	2504	88	54	76	88	72.7	12928	60692	259040	encode_tfbs AG10803 CTCF	AG10803	NA	CTCF	None	NA	wgEncodeAwgTfbsUwAg10803CtcfUniPk.narrowPeak	1	47656
hyper_cancer_BRST	598	encode_tfbs	0	0.760606	2739	88	85	50	88	74.3	15289	60457	256679	encode_tfbs Gliobla CTCF	Gliobla	NA	CTCF	None	NA	wgEncodeAwgTfbsUtaGlioblaCtcfUniPk.narrowPeak	1	62772
hyper_cancer_BRST	678	encode_tfbs	0	0.779154	2632	88	78	58	88	74.7	14368	60564	257600	encode_tfbs HVMF CTCF	HVMF	NA	CTCF	None	NA	wgEncodeAwgTfbsUwHvmfCtcfUniPk.narrowPeak	1	46460
hyper_cancer_BRST	641	encode_tfbs	0	0.801918	2505	88	66	75	88	76.3	13313	60691	258655	encode_tfbs AG09309 CTCF	AG09309	NA	CTCF	None	NA	wgEncodeAwgTfbsUwAg09309CtcfUniPk.narrowPeak	1	43928
hyper_cancer_BRST	635	encode_tfbs	0	0.777154	2532	88	81	71	88	80	13862	60664	258106	encode_tfbs NHEK CTCF	NHEK	NA	CTCF	None	NA	wgEncodeAwgTfbsUtaNhekCtcfUniPk.narrowPeak	1	53797
hyper_cancer_BRST	671	encode_tfbs	0	0.711908	2691	88	103	56	103	82.3	15992	60505	255976	encode_tfbs HMEC CTCF	HMEC	NA	CTCF	None	NA	wgEncodeAwgTfbsUwHmecCtcfUniPk.narrowPeak	1	55897
hyper_cancer_BRST	639	encode_tfbs	0	0.781372	2442	88	76	84	88	82.7	13306	60754	258662	encode_tfbs AG04449 CTCF	AG04449	NA	CTCF	None	NA	wgEncodeAwgTfbsUwAg04449CtcfUniPk.narrowPeak	1	50260
hyper_cancer_BRST	369	encode_tfbs	0	0.608112	4199	88	149	15	149	84	28497	58997	243471	encode_tfbs HEK293-T-REx ZNF263	HEK293-T-REx	NA	ZNF263	None	NA	wgEncodeAwgTfbsSydhHek293tZnf263UcdUniPk.narrowPeak	1	31453
hyper_cancer_BRST	638	encode_tfbs	0	0.784025	2375	88	74	95	95	85.7	12903	60821	259065	encode_tfbs A549 CTCF	A549	NA	CTCF	None	NA	wgEncodeAwgTfbsUwA549CtcfUniPk.narrowPeak	1	45732
hyper_cancer_BRST	40	encode_tfbs	0	0.74528	2483	88	92	79	92	86.3	14148	60713	257820	encode_tfbs NHEK CTCF	NHEK	NA	CTCF	None	NA	wgEncodeAwgTfbsBroadNhekCtcfUniPk.narrowPeak	1	47113
hyper_cancer_BRST	677	encode_tfbs	0	0.782693	2370	88	75	97	97	86.7	12897	60826	259071	encode_tfbs HUVEC CTCF	HUVEC	NA	CTCF	None	NA	wgEncodeAwgTfbsUwHuvecCtcfUniPk.narrowPeak	1	37920
hyper_cancer_BRST	605	encode_tfbs	0	0.686539	2632	88	118	58	118	88	16191	60564	255777	encode_tfbs GM19238 CTCF	GM19238	NA	CTCF	None	NA	wgEncodeAwgTfbsUtaGm19238CtcfUniPk.narrowPeak	1	49938
hyper_cancer_BRST	684	encode_tfbs	0	0.805388	2237	88	65	111	111	88	11852	60959	260116	encode_tfbs NHLF CTCF	NHLF	NA	CTCF	None	NA	wgEncodeAwgTfbsUwNhlfCtcfUniPk.narrowPeak	1	35446
hyper_cancer_BRST	25	encode_tfbs	0	0.626666	3008	88	141	36	141	88.3	20088	60188	251880	encode_tfbs K562 CTCF	K562	NA	CTCF	None	NA	wgEncodeAwgTfbsBroadK562CtcfUniPk.narrowPeak	1	51992
hyper_cancer_BRST	644	encode_tfbs	0	0.80051	2251	88	69	110	110	89	11995	60945	259973	encode_tfbs AoAF CTCF	AoAF	NA	CTCF	None	NA	wgEncodeAwgTfbsUwAoafCtcfUniPk.narrowPeak	1	45960
hyper_cancer_BRST	3	encode_tfbs	0	0.68293	2525	88	120	73	120	93.7	15622	60671	256346	encode_tfbs GM12878 CTCF	GM12878	NA	CTCF	None	NA	wgEncodeAwgTfbsBroadGm12878CtcfUniPk.narrowPeak	1	44982
hyper_cancer_BRST	36	encode_tfbs	0	0.801469	2096	88	67	127	127	94	11163	61100	260805	encode_tfbs NH-A CTCF	NH-A	NA	CTCF	None	NA	wgEncodeAwgTfbsBroadNhaCtcfUniPk.narrowPeak	1	38474
hyper_cancer_BRST	653	encode_tfbs	0	0.689956	2481	88	115	80	115	94.3	15207	60715	256761	encode_tfbs GM12873 CTCF	GM12873	NA	CTCF	None	NA	wgEncodeAwgTfbsUwGm12873CtcfUniPk.narrowPeak	1	51005
hyper_cancer_BRST	665	encode_tfbs	0	0.77323	2152	88	84	119	119	97	11859	61044	260109	encode_tfbs HEK293 CTCF	HEK293	NA	CTCF	None	NA	wgEncodeAwgTfbsUwHek293CtcfUniPk.narrowPeak	1	47331
hyper_cancer_BRST	358	encode_tfbs	0	0.511742	5472	88	196	8	196	97.3	42506	57724	229462	encode_tfbs H1-hESC SIN3A_(NB600-1263)	H1-hESC	NA	SIN3A_(NB600-1263)	None	NA	wgEncodeAwgTfbsSydhH1hescSin3anb6001263IggrabUniPk.narrowPeak	1	21309
hyper_cancer_BRST	603	encode_tfbs	0	0.701288	2339	88	108	98	108	98	14131	60857	257837	encode_tfbs GM12891 CTCF	GM12891	NA	CTCF	None	NA	wgEncodeAwgTfbsUtaGm12891CtcfUniPk.narrowPeak	1	42632
hyper_cancer_BRST	683	encode_tfbs	0	0.707977	2313	88	106	100	106	98	13851	60883	258117	encode_tfbs NHEK CTCF	NHEK	NA	CTCF	None	NA	wgEncodeAwgTfbsUwNhekCtcfUniPk.narrowPeak	1	42465
hyper_cancer_BRST	660	encode_tfbs	0	0.778341	2092	88	80	128	128	98.7	11459	61104	260509	encode_tfbs HCFaa CTCF	HCFaa	NA	CTCF	None	NA	wgEncodeAwgTfbsUwHcfaaCtcfUniPk.narrowPeak	1	41571
hyper_cancer_BRST	353	encode_tfbs	0	0.748042	2121	88	90	124	124	101	12066	61075	259902	encode_tfbs H1-hESC Max	H1-hESC	NA	Max	None	NA	wgEncodeAwgTfbsSydhH1hescMaxUcdUniPk.narrowPeak	1	11129
hyper_cancer_BRST	664	encode_tfbs	0	0.698624	2274	88	109	106	109	101	13794	60922	258174	encode_tfbs HEEpiC CTCF	HEEpiC	NA	CTCF	None	NA	wgEncodeAwgTfbsUwHeeCtcfUniPk.narrowPeak	1	46226
hyper_cancer_BRST	668	encode_tfbs	0	0.779139	2024	88	79	137	137	101	11079	61172	260889	encode_tfbs HFF CTCF	HFF	NA	CTCF	None	NA	wgEncodeAwgTfbsUwHffCtcfUniPk.narrowPeak	1	34889
hyper_cancer_BRST	360	encode_tfbs	0	0.496151	4309	88	204	14	204	102	34955	58887	237013	encode_tfbs H1-hESC TBP	H1-hESC	NA	TBP	None	NA	wgEncodeAwgTfbsSydhH1hescTbpIggrabUniPk.narrowPeak	1	17194
hyper_cancer_BRST	463	encode_tfbs	0	0.694639	2253	88	110	108	110	102	13743	60943	258225	encode_tfbs IMR90 CTCF_(SC-15914)	IMR90	NA	CTCF_(SC-15914)	None	NA	wgEncodeAwgTfbsSydhImr90CtcfbIggrabUniPk.narrowPeak	1	45920
hyper_cancer_BRST	457	encode_tfbs	0	0.808899	1810	88	62	163	163	104	9565	61386	262403	encode_tfbs HUVEC c-Fos	HUVEC	NA	c-Fos	None	NA	wgEncodeAwgTfbsSydhHuvecCfosUcdUniPk.narrowPeak	1	46726
hyper_cancer_BRST	686	encode_tfbs	0	0.67597	2313	88	123	100	123	104	14472	60883	257496	encode_tfbs SAEC CTCF	SAEC	NA	CTCF	None	NA	wgEncodeAwgTfbsUwSaecCtcfUniPk.narrowPeak	1	42446
hyper_cancer_BRST	652	encode_tfbs	0	0.692915	2230	88	112	114	114	105	13637	60966	258331	encode_tfbs GM12872 CTCF	GM12872	NA	CTCF	None	NA	wgEncodeAwgTfbsUwGm12872CtcfUniPk.narrowPeak	1	47151
hyper_cancer_BRST	362	encode_tfbs	0	0.568346	2630	88	170	61	170	106	19305	60566	252663	encode_tfbs H1-hESC Znf143_(16618-1-AP)	H1-hESC	NA	Znf143_(16618-1-AP)	None	NA	wgEncodeAwgTfbsSydhH1hescZnf143IggrabUniPk.narrowPeak	1	30687
hyper_cancer_BRST	648	encode_tfbs	0	0.688069	2210	88	116	116	116	107	13607	60986	258361	encode_tfbs GM06990 CTCF	GM06990	NA	CTCF	None	NA	wgEncodeAwgTfbsUwGm06990CtcfUniPk.narrowPeak	1	45500
hyper_cancer_BRST	650	encode_tfbs	0	0.677601	2234	88	122	113	122	108	13954	60962	258014	encode_tfbs GM12864 CTCF	GM12864	NA	CTCF	None	NA	wgEncodeAwgTfbsUwGm12864CtcfUniPk.narrowPeak	1	46798
hyper_cancer_BRST	689	encode_tfbs	0	0.709752	1979	88	104	142	142	111	11848	61217	260120	encode_tfbs WI-38 CTCF	WI-38	NA	CTCF	None	NA	wgEncodeAwgTfbsUwWi38CtcfUniPk.narrowPeak	1	31518
hyper_cancer_BRST	175	encode_tfbs	0	0.744702	1894	88	93	156	156	112	10834	61302	261134	encode_tfbs HepG2 CTCF_(SC-5916)	HepG2	NA	CTCF_(SC-5916)	None	NA	wgEncodeAwgTfbsHaibHepg2Ctcfsc5916V0416101UniPk.narrowPeak	1	55778
hyper_cancer_BRST	158	encode_tfbs	0	0.418233	4890	88	246	10	246	115	45428	58306	226540	encode_tfbs H1-hESC TAF1	H1-hESC	NA	TAF1	None	NA	wgEncodeAwgTfbsHaibH1hescTaf1V0416102UniPk.narrowPeak	1	20547
hyper_cancer_BRST	604	encode_tfbs	0	0.592782	2253	88	155	108	155	117	15966	60943	256002	encode_tfbs GM12892 CTCF	GM12892	NA	CTCF	None	NA	wgEncodeAwgTfbsUtaGm12892CtcfUniPk.narrowPeak	1	48306
hyper_cancer_BRST	214	encode_tfbs	0	0.647514	2070	88	134	131	134	118	13517	61126	258451	encode_tfbs K562 CTCF_(SC-5916)	K562	NA	CTCF_(SC-5916)	None	NA	wgEncodeAwgTfbsHaibK562CtcfcPcr1xUniPk.narrowPeak	1	45603
hyper_cancer_BRST	466	encode_tfbs	0	0.736698	1786	88	96	169	169	118	10329	61410	261639	encode_tfbs IMR90 Rad21	IMR90	NA	Rad21	None	NA	wgEncodeAwgTfbsSydhImr90Rad21IggrabUniPk.narrowPeak	1	37417
hyper_cancer_BRST	606	encode_tfbs	0	0.681549	1956	88	121	146	146	118	12175	61240	259793	encode_tfbs GM19239 CTCF	GM19239	NA	CTCF	None	NA	wgEncodeAwgTfbsUtaGm19239CtcfUniPk.narrowPeak	1	41085
hyper_cancer_BRST	651	encode_tfbs	0	0.643308	2090	88	137	129	137	118	13730	61106	258238	encode_tfbs GM12865 CTCF	GM12865	NA	CTCF	None	NA	wgEncodeAwgTfbsUwGm12865CtcfUniPk.narrowPeak	1	44069
hyper_cancer_BRST	13	encode_tfbs	0	0.672825	1967	88	125	144	144	119	12394	61229	259574	encode_tfbs HepG2 CTCF	HepG2	NA	CTCF	None	NA	wgEncodeAwgTfbsBroadHepg2CtcfUniPk.narrowPeak	1	46448
hyper_cancer_BRST	655	encode_tfbs	0	0.683181	1930	88	119	150	150	119	11988	61266	259980	encode_tfbs GM12875 CTCF	GM12875	NA	CTCF	None	NA	wgEncodeAwgTfbsUwGm12875CtcfUniPk.narrowPeak	1	39184
hyper_cancer_BRST	263	encode_tfbs	0	0.797488	1551	88	70	203	203	120	8318	61645	263650	encode_tfbs SK-N-SH_RA CTCF	SK-N-SH_RA	NA	CTCF	None	NA	wgEncodeAwgTfbsHaibSknshraCtcfV0416102UniPk.narrowPeak	1	40588
hyper_cancer_BRST	291	encode_tfbs	0	0.650979	2022	88	133	138	138	120	13142	61174	258826	encode_tfbs GM12878 CTCF_(SC-15914)	GM12878	NA	CTCF_(SC-15914)	None	NA	wgEncodeAwgTfbsSydhGm12878Ctcfsc15914c20UniPk.narrowPeak	1	55551
hyper_cancer_BRST	667	encode_tfbs	0	0.69147	1871	88	114	158	158	120	11493	61325	260475	encode_tfbs HepG2 CTCF	HepG2	NA	CTCF	None	NA	wgEncodeAwgTfbsUwHepg2CtcfUniPk.narrowPeak	1	48708
hyper_cancer_BRST	15	encode_tfbs	0	0.727268	1736	88	101	175	175	121	10168	61460	261800	encode_tfbs HMEC CTCF	HMEC	NA	CTCF	None	NA	wgEncodeAwgTfbsBroadHmecCtcfUniPk.narrowPeak	1	40048
hyper_cancer_BRST	607	encode_tfbs	0	0.620997	2077	88	145	130	145	121	14111	61119	257857	encode_tfbs GM19240 CTCF	GM19240	NA	CTCF	None	NA	wgEncodeAwgTfbsUtaGm19240CtcfUniPk.narrowPeak	1	46036
hyper_cancer_BRST	679	encode_tfbs	0	0.647226	1939	88	135	148	148	124	12681	61257	259287	encode_tfbs K562 CTCF	K562	NA	CTCF	None	NA	wgEncodeAwgTfbsUwK562CtcfUniPk.narrowPeak	1	43247
hyper_cancer_BRST	628	encode_tfbs	0	0.52724	2294	88	184	104	184	125	18135	60902	253833	encode_tfbs MCF-7 CTCF	MCF-7	NA	CTCF	serum_stimulated_media	NA	wgEncodeAwgTfbsUtaMcf7CtcfSerumstimUniPk.narrowPeak	1	58608
hyper_cancer_BRST	654	encode_tfbs	0	0.663728	1870	88	129	159	159	125	11946	61326	260022	encode_tfbs GM12874 CTCF	GM12874	NA	CTCF	None	NA	wgEncodeAwgTfbsUwGm12874CtcfUniPk.narrowPeak	1	37517
hyper_cancer_BRST	194	encode_tfbs	0	0.669448	1800	88	127	166	166	127	11411	61396	260557	encode_tfbs HepG2 Rad21	HepG2	NA	Rad21	None	NA	wgEncodeAwgTfbsHaibHepg2Rad21V0416101UniPk.narrowPeak	1	54315
hyper_cancer_BRST	630	encode_tfbs	0	0.59035	2032	88	156	136	156	127	14490	61164	257478	encode_tfbs MCF-7 CTCF	MCF-7	NA	CTCF	None	NA	wgEncodeAwgTfbsUtaMcf7CtcfUniPk.narrowPeak	1	57936
hyper_cancer_BRST	207	encode_tfbs	0	0.36615	3925	88	277	19	277	128	41655	59271	230313	encode_tfbs HUVEC Pol2-4H8	HUVEC	NA	Pol2-4H8	None	NA	wgEncodeAwgTfbsHaibHuvecPol24h8V0416101UniPk.narrowPeak	1	32525
hyper_cancer_BRST	216	encode_tfbs	0	0.392537	3069	88	262	34	262	128	31297	60127	240671	encode_tfbs K562 E2F6	K562	NA	E2F6	None	NA	wgEncodeAwgTfbsHaibK562E2f6V0416102UniPk.narrowPeak	1	24570
hyper_cancer_BRST	217	encode_tfbs	0	0.417539	2711	88	247	53	247	129	26363	60485	245605	encode_tfbs K562 Egr-1	K562	NA	Egr-1	None	NA	wgEncodeAwgTfbsHaibK562Egr1V0416101UniPk.narrowPeak	1	36997
hyper_cancer_BRST	631	encode_tfbs	0	0.530452	2146	88	181	120	181	130	16903	61050	255065	encode_tfbs MCF-7 CTCF	MCF-7	NA	CTCF	vehicle	NA	wgEncodeAwgTfbsUtaMcf7CtcfVehUniPk.narrowPeak	1	82176
hyper_cancer_BRST	248	encode_tfbs	0	0.414789	2699	88	250	54	250	131	26410	60497	245558	encode_tfbs K562 ZBTB7A_(SC-34508)	K562	NA	ZBTB7A_(SC-34508)	None	NA	wgEncodeAwgTfbsHaibK562Zbtb7asc34508V0416101UniPk.narrowPeak	1	21711
hyper_cancer_BRST	162	encode_tfbs	0	0.663609	1721	88	130	179	179	132	11009	61475	260959	encode_tfbs H1-hESC USF-1	H1-hESC	NA	USF-1	None	NA	wgEncodeAwgTfbsHaibH1hescUsf1Pcr1xUniPk.narrowPeak	1	26042
hyper_cancer_BRST	601	encode_tfbs	0	0.675856	1685	88	124	183	183	132	10594	61511	261374	encode_tfbs GM12878 CTCF	GM12878	NA	CTCF	None	NA	wgEncodeAwgTfbsUtaGm12878CtcfUniPk.narrowPeak	1	48916
hyper_cancer_BRST	163	encode_tfbs	0	0.504266	2236	88	200	112	200	133	18442	60960	253526	encode_tfbs H1-hESC YY1_(SC-281)	H1-hESC	NA	YY1_(SC-281)	None	NA	wgEncodeAwgTfbsHaibH1hescYy1sc281V0416102UniPk.narrowPeak	1	18328
hyper_cancer_BRST	493	encode_tfbs	0	0.573306	1976	88	167	143	167	133	14496	61220	257472	encode_tfbs K562 CTCF_(SC-15914)	K562	NA	CTCF_(SC-15914)	None	NA	wgEncodeAwgTfbsSydhK562CtcfbIggrabUniPk.narrowPeak	1	54387
hyper_cancer_BRST	656	encode_tfbs	0	0.639155	1754	88	139	173	173	133	11628	61442	260340	encode_tfbs GM12878 CTCF	GM12878	NA	CTCF	None	NA	wgEncodeAwgTfbsUwGm12878CtcfUniPk.narrowPeak	1	40122
hyper_cancer_BRST	50	encode_tfbs	0	0.743304	1464	88	94	220	220	134	8409	61732	263559	encode_tfbs A549 CTCF_(SC-5916)	A549	NA	CTCF_(SC-5916)	EtOH_0.02pct	NA	wgEncodeAwgTfbsHaibA549Ctcfsc5916Pcr1xEtoh02UniPk.narrowPeak	1	38133
hyper_cancer_BRST	148	encode_tfbs	0	0.334286	4079	88	295	18	295	134	46532	59117	225436	encode_tfbs H1-hESC Pol2	H1-hESC	NA	Pol2	None	NA	wgEncodeAwgTfbsHaibH1hescPol2V0416102UniPk.narrowPeak	1	20317
hyper_cancer_BRST	342	encode_tfbs	0	0.625293	1735	88	142	176	176	135	11748	61461	260220	encode_tfbs H1-hESC Bach1_(sc-14700)	H1-hESC	NA	Bach1_(sc-14700)	None	NA	wgEncodeAwgTfbsSydhH1hescBach1sc14700IggrabUniPk.narrowPeak	1	11457
hyper_cancer_BRST	629	encode_tfbs	0	0.536162	1987	88	178	140	178	135	15527	61209	256441	encode_tfbs MCF-7 CTCF	MCF-7	NA	CTCF	serum_starved_media	NA	wgEncodeAwgTfbsUtaMcf7CtcfSerumstvdUniPk.narrowPeak	1	54343
hyper_cancer_BRST	621	encode_tfbs	0	0.668164	1591	88	128	199	199	138	10121	61605	261847	encode_tfbs K562 CTCF	K562	NA	CTCF	None	NA	wgEncodeAwgTfbsUtaK562CtcfUniPk.narrowPeak	1	56058
hyper_cancer_BRST	224	encode_tfbs	0	0.31532	4191	88	312	16	312	139	50000	59005	221968	encode_tfbs K562 Max	K562	NA	Max	None	NA	wgEncodeAwgTfbsHaibK562MaxV0416102UniPk.narrowPeak	1	46171
hyper_cancer_BRST	663	encode_tfbs	0	0.595915	1735	88	154	176	176	139	12301	61461	259667	encode_tfbs HCT-116 CTCF	HCT-116	NA	CTCF	None	NA	wgEncodeAwgTfbsUwHct116CtcfUniPk.narrowPeak	1	50294
hyper_cancer_BRST	10	encode_tfbs	0	0.521274	1954	88	187	147	187	141	15687	61242	256281	encode_tfbs HeLa-S3 CTCF	HeLa-S3	NA	CTCF	None	NA	wgEncodeAwgTfbsBroadHelas3CtcfUniPk.narrowPeak	1	52783
hyper_cancer_BRST	586	encode_tfbs	0	0.728863	1362	88	99	238	238	142	7978	61834	263990	encode_tfbs SH-SY5Y GATA-2	SH-SY5Y	NA	GATA-2	None	NA	wgEncodeAwgTfbsSydhShsy5yGata2UcdUniPk.narrowPeak	1	35620
hyper_cancer_BRST	512	encode_tfbs	0	0.310758	3362	88	318	26	318	144	41648	59834	230320	encode_tfbs K562 MAZ_(ab85725)	K562	NA	MAZ_(ab85725)	None	NA	wgEncodeAwgTfbsSydhK562Mazab85725IggrabUniPk.narrowPeak	1	33323
hyper_cancer_BRST	627	encode_tfbs	0	0.587891	1655	88	157	187	187	144	11897	61541	260071	encode_tfbs MCF-7 CTCF	MCF-7	NA	CTCF	estrogen	NA	wgEncodeAwgTfbsUtaMcf7CtcfEstroUniPk.narrowPeak	1	66592
hyper_cancer_BRST	49	encode_tfbs	0	0.70229	1325	88	107	240	240	145	8048	61871	263920	encode_tfbs A549 CTCF_(SC-5916)	A549	NA	CTCF_(SC-5916)	DEX_100nM	NA	wgEncodeAwgTfbsHaibA549Ctcfsc5916Pcr1xDex100nmUniPk.narrowPeak	1	40841
hyper_cancer_BRST	139	encode_tfbs	0	0.576136	1666	88	164	185	185	146	12208	61530	259760	encode_tfbs H1-hESC Egr-1	H1-hESC	NA	Egr-1	None	NA	wgEncodeAwgTfbsHaibH1hescEgr1V0416102UniPk.narrowPeak	1	8743
hyper_cancer_BRST	647	encode_tfbs	0	0.574718	1672	88	166	184	184	146	12280	61524	259688	encode_tfbs Caco-2 CTCF	Caco-2	NA	CTCF	None	NA	wgEncodeAwgTfbsUwCaco2CtcfUniPk.narrowPeak	1	46852
hyper_cancer_BRST	462	encode_tfbs	0	0.669473	1392	88	126	230	230	148	8852	61804	263116	encode_tfbs IMR90 CEBPB	IMR90	NA	CEBPB	None	NA	wgEncodeAwgTfbsSydhImr90CebpbIggrabUniPk.narrowPeak	1	70445
hyper_cancer_BRST	680	encode_tfbs	0	0.571301	1647	88	169	188	188	148	12169	61549	259799	encode_tfbs MCF-7 CTCF	MCF-7	NA	CTCF	None	NA	wgEncodeAwgTfbsUwMcf7CtcfUniPk.narrowPeak	1	58994
hyper_cancer_BRST	264	encode_tfbs	0	0.567363	1601	88	171	193	193	151	11914	61595	260054	encode_tfbs SK-N-SH_RA p300	SK-N-SH_RA	NA	p300	None	NA	wgEncodeAwgTfbsHaibSknshraP300V0416102UniPk.narrowPeak	1	46485
hyper_cancer_BRST	253	encode_tfbs	0	0.724689	1215	88	102	266	266	152	7163	61981	264805	encode_tfbs PFSK-1 NRSF	PFSK-1	NA	NRSF	None	NA	wgEncodeAwgTfbsHaibPfsk1NrsfPcr2xUniPk.narrowPeak	1	11390
hyper_cancer_BRST	681	encode_tfbs	0	0.625292	1408	88	143	227	227	153	9563	61788	262405	encode_tfbs NB4 CTCF	NB4	NA	CTCF	None	NA	wgEncodeAwgTfbsUwNb4CtcfUniPk.narrowPeak	1	38253
hyper_cancer_BRST	1	encode_tfbs	0	0.461021	1834	88	216	160	216	155	16559	61362	255409	encode_tfbs Dnd41 CTCF	Dnd41	NA	CTCF	None	NA	wgEncodeAwgTfbsBroadDnd41CtcfUniPk.narrowPeak	1	50070
hyper_cancer_BRST	154	encode_tfbs	0	0.431875	2039	88	242	134	242	155	19492	61157	252476	encode_tfbs H1-hESC SP1	H1-hESC	NA	SP1	None	NA	wgEncodeAwgTfbsHaibH1hescSp1Pcr1xUniPk.narrowPeak	1	15110
hyper_cancer_BRST	511	encode_tfbs	0	0.300937	2847	88	333	44	333	155	36854	60349	235114	encode_tfbs K562 Max	K562	NA	Max	None	NA	wgEncodeAwgTfbsSydhK562MaxIggrabUniPk.narrowPeak	1	31436
hyper_cancer_BRST	495	encode_tfbs	0	0.334207	2439	88	296	85	296	156	29163	60757	242805	encode_tfbs K562 E2F6	K562	NA	E2F6	None	NA	wgEncodeAwgTfbsSydhK562E2f6UcdUniPk.narrowPeak	1	16312
hyper_cancer_BRST	258	encode_tfbs	0	0.415788	2036	88	248	135	248	157	20160	61160	251808	encode_tfbs SK-N-SH NRSF	SK-N-SH	NA	NRSF	None	NA	wgEncodeAwgTfbsHaibSknshNrsfPcr2xUniPk.narrowPeak	1	18845
hyper_cancer_BRST	232	encode_tfbs	0	0.651431	1266	88	132	253	253	158	8275	61930	263693	encode_tfbs K562 Rad21	K562	NA	Rad21	None	NA	wgEncodeAwgTfbsHaibK562Rad21V0416102UniPk.narrowPeak	1	34725
hyper_cancer_BRST	366	encode_tfbs	0	0.45934	1777	88	218	170	218	159	16116	61419	255852	encode_tfbs HEK293 KAP1	HEK293	NA	KAP1	None	NA	wgEncodeAwgTfbsSydhHek293Kap1UcdUniPk.narrowPeak	1	19774
hyper_cancer_BRST	449	encode_tfbs	0	0.611656	1320	88	147	243	243	159	9166	61876	262802	encode_tfbs HepG2 Rad21	HepG2	NA	Rad21	None	NA	wgEncodeAwgTfbsSydhHepg2Rad21IggrabUniPk.narrowPeak	1	37233
hyper_cancer_BRST	558	encode_tfbs	0	0.758802	1047	88	88	300	300	159	5907	62149	266061	encode_tfbs MCF10A-Er-Src c-Fos	MCF10A-Er-Src	NA	c-Fos	4OHTAM_1uM_4hr	NA	wgEncodeAwgTfbsSydhMcf10aesCfosTam14hHvdUniPk.narrowPeak	1	86323
hyper_cancer_BRST	110	encode_tfbs	0	0.309801	2443	88	319	83	319	163	31244	60753	240724	encode_tfbs GM12878 RUNX3_(SC-101553)	GM12878	NA	RUNX3_(SC-101553)	None	NA	wgEncodeAwgTfbsHaibGm12878Runx3sc101553V0422111UniPk.narrowPeak	1	67965
hyper_cancer_BRST	147	encode_tfbs	0	0.315186	2398	88	313	91	313	164	30247	60798	241721	encode_tfbs H1-hESC Pol2-4H8	H1-hESC	NA	Pol2-4H8	None	NA	wgEncodeAwgTfbsHaibH1hescPol24h8V0416102UniPk.narrowPeak	1	21342
hyper_cancer_BRST	260	encode_tfbs	0	0.29234	2494	88	338	77	338	168	33511	60702	238457	encode_tfbs SK-N-SH Pol2-4H8	SK-N-SH	NA	Pol2-4H8	None	NA	wgEncodeAwgTfbsHaibSknshPol24h8V0416101UniPk.narrowPeak	1	28168
hyper_cancer_BRST	208	encode_tfbs	0	0.26506	2948	88	382	38	382	169	42379	60248	229589	encode_tfbs HUVEC Pol2	HUVEC	NA	Pol2	None	NA	wgEncodeAwgTfbsHaibHuvecPol2Pcr1xUniPk.narrowPeak	1	19254
hyper_cancer_BRST	252	encode_tfbs	0	0.329967	2145	88	301	121	301	170	26171	61051	245797	encode_tfbs PFSK-1 FOXP2	PFSK-1	NA	FOXP2	None	NA	wgEncodeAwgTfbsHaibPfsk1Foxp2Pcr2xUniPk.narrowPeak	1	18182
hyper_cancer_BRST	293	encode_tfbs	0	0.605238	1173	88	152	274	274	171	8241	62023	263727	encode_tfbs GM12878 EBF1_(SC-137065)	GM12878	NA	EBF1_(SC-137065)	None	NA	wgEncodeAwgTfbsSydhGm12878Ebf1sc137065UniPk.narrowPeak	1	33410
hyper_cancer_BRST	557	encode_tfbs	0	0.642442	1114	88	138	290	290	172	7390	62082	264578	encode_tfbs MCF10A-Er-Src c-Fos	MCF10A-Er-Src	NA	c-Fos	4OHTAM_1uM_12hr	NA	wgEncodeAwgTfbsSydhMcf10aesCfosTam112hHvdUniPk.narrowPeak	1	92358
hyper_cancer_BRST	106	encode_tfbs	0	0.233718	4829	88	429	11	429	176	71105	58367	200863	encode_tfbs GM12878 Pol2	GM12878	NA	Pol2	None	NA	wgEncodeAwgTfbsHaibGm12878Pol2Pcr2xUniPk.narrowPeak	1	27558
hyper_cancer_BRST	62	encode_tfbs	0	0.238937	3759	88	423	20	423	177	56923	59437	215045	encode_tfbs A549 Pol2	A549	NA	Pol2	DEX_100nM	NA	wgEncodeAwgTfbsHaibA549Pol2Pcr2xDex100nmUniPk.narrowPeak	1	27603
hyper_cancer_BRST	152	encode_tfbs	0	0.440593	1523	88	233	209	233	177	14435	61673	257533	encode_tfbs H1-hESC Sin3Ak-20	H1-hESC	NA	Sin3Ak-20	None	NA	wgEncodeAwgTfbsHaibH1hescSin3ak20Pcr1xUniPk.narrowPeak	1	8977
hyper_cancer_BRST	492	encode_tfbs	0	0.370534	1792	88	275	168	275	177	19856	61404	252112	encode_tfbs K562 COREST_(sc-30189)	K562	NA	COREST_(sc-30189)	None	NA	wgEncodeAwgTfbsSydhK562Corestsc30189IggrabUniPk.narrowPeak	1	35741
hyper_cancer_BRST	63	encode_tfbs	0	0.236521	3637	88	425	21	425	178	55812	59559	216156	encode_tfbs A549 Pol2	A549	NA	Pol2	EtOH_0.02pct	NA	wgEncodeAwgTfbsHaibA549Pol2Pcr2xEtoh02UniPk.narrowPeak	1	27685
hyper_cancer_BRST	549	encode_tfbs	0	0.330544	1933	88	300	149	300	179	23698	61263	248270	encode_tfbs K562 UBTF_(SAB1404509)	K562	NA	UBTF_(SAB1404509)	None	NA	wgEncodeAwgTfbsSydhK562Ubtfsab1404509IggmusUniPk.narrowPeak	1	13692
hyper_cancer_BRST	87	encode_tfbs	0	0.457181	1369	88	220	234	234	181	12564	61827	259404	encode_tfbs GM12878 EBF1_(SC-137065)	GM12878	NA	EBF1_(SC-137065)	None	NA	wgEncodeAwgTfbsHaibGm12878Ebf1sc137065Pcr1xUniPk.narrowPeak	1	36140
hyper_cancer_BRST	276	encode_tfbs	0	0.270586	2385	88	368	93	368	183	34428	60811	237540	encode_tfbs U87 Pol2-4H8	U87	NA	Pol2-4H8	None	NA	wgEncodeAwgTfbsHaibU87Pol24h8V0416101UniPk.narrowPeak	1	22873
hyper_cancer_BRST	465	encode_tfbs	0	0.265863	2473	88	379	81	379	183	36125	60723	235843	encode_tfbs IMR90 Pol2	IMR90	NA	Pol2	None	NA	wgEncodeAwgTfbsSydhImr90Pol2IggrabUniPk.narrowPeak	1	17647
hyper_cancer_BRST	487	encode_tfbs	0	0.25296	2628	88	400	62	400	183	39817	60568	232151	encode_tfbs K562 c-Myc	K562	NA	c-Myc	IFNg30	NA	wgEncodeAwgTfbsSydhK562CmycIfng30UniPk.narrowPeak	1	31092
hyper_cancer_BRST	612	encode_tfbs	0	0.537224	1130	88	177	286	286	184	8915	62066	263053	encode_tfbs HeLa-S3 CTCF	HeLa-S3	NA	CTCF	None	NA	wgEncodeAwgTfbsUtaHelas3CtcfUniPk.narrowPeak	1	58806
hyper_cancer_BRST	615	encode_tfbs	0	0.644884	970	88	136	329	329	184	6419	62226	265549	encode_tfbs HepG2 CTCF	HepG2	NA	CTCF	None	NA	wgEncodeAwgTfbsUtaHepg2CtcfUniPk.narrowPeak	1	40800
hyper_cancer_BRST	109	encode_tfbs	0	0.582704	1042	88	161	306	306	185	7606	62154	264362	encode_tfbs GM12878 Rad21	GM12878	NA	Rad21	None	NA	wgEncodeAwgTfbsHaibGm12878Rad21V0416101UniPk.narrowPeak	1	40019
hyper_cancer_BRST	666	encode_tfbs	0	0.513346	1196	88	194	272	272	185	9850	62000	262118	encode_tfbs HeLa-S3 CTCF	HeLa-S3	NA	CTCF	None	NA	wgEncodeAwgTfbsUwHelas3CtcfUniPk.narrowPeak	1	38400
hyper_cancer_BRST	576	encode_tfbs	0	0.286173	2136	88	350	123	350	187	29623	61060	242345	encode_tfbs NB4 Max	NB4	NA	Max	None	NA	wgEncodeAwgTfbsSydhNb4MaxUniPk.narrowPeak	1	34659
hyper_cancer_BRST	259	encode_tfbs	0	0.59737	977	88	153	324	324	188	6966	62219	265002	encode_tfbs SK-N-SH NRSF	SK-N-SH	NA	NRSF	None	NA	wgEncodeAwgTfbsHaibSknshNrsfV0416101UniPk.narrowPeak	1	11029
hyper_cancer_BRST	89	encode_tfbs	0	0.254802	2445	88	396	82	396	189	37096	60751	234872	encode_tfbs GM12878 ELF1_(SC-631)	GM12878	NA	ELF1_(SC-631)	None	NA	wgEncodeAwgTfbsHaibGm12878Elf1sc631V0416101UniPk.narrowPeak	1	23008
hyper_cancer_BRST	159	encode_tfbs	0	0.33225	1705	88	299	180	299	189	20948	61491	251020	encode_tfbs H1-hESC TAF7_(SC-101167)	H1-hESC	NA	TAF7_(SC-101167)	None	NA	wgEncodeAwgTfbsHaibH1hescTaf7sc101167V0416102UniPk.narrowPeak	1	10475
hyper_cancer_BRST	141	encode_tfbs	0	0.486731	1166	88	207	275	275	190	10113	62030	261855	encode_tfbs H1-hESC GABP	H1-hESC	NA	GABP	None	NA	wgEncodeAwgTfbsHaibH1hescGabpPcr1xUniPk.narrowPeak	1	5653
hyper_cancer_BRST	610	encode_tfbs	0	0.262342	2382	88	387	94	387	190	35329	60814	236639	encode_tfbs H1-hESC Pol2	H1-hESC	NA	Pol2	None	NA	wgEncodeAwgTfbsUtaH1hescPol2UniPk.narrowPeak	1	12915
hyper_cancer_BRST	311	encode_tfbs	0	0.557441	1035	88	174	310	310	191	7888	62161	264080	encode_tfbs GM12878 Rad21	GM12878	NA	Rad21	None	NA	wgEncodeAwgTfbsSydhGm12878Rad21IggrabUniPk.narrowPeak	1	33085
hyper_cancer_BRST	501	encode_tfbs	0	0.254442	2404	88	397	89	397	191	36581	60792	235387	encode_tfbs K562 HMGN3	K562	NA	HMGN3	None	NA	wgEncodeAwgTfbsSydhK562Hmgn3UniPk.narrowPeak	1	14587
hyper_cancer_BRST	212	encode_tfbs	0	0.332892	1643	88	298	189	298	192	20188	61553	251780	encode_tfbs K562 CBX3_(SC-101004)	K562	NA	CBX3_(SC-101004)	None	NA	wgEncodeAwgTfbsHaibK562Cbx3sc101004V0422111UniPk.narrowPeak	1	20723
hyper_cancer_BRST	314	encode_tfbs	0	0.499089	1123	88	202	287	287	192	9514	62073	262454	encode_tfbs GM12878 SMC3_(ab9263)	GM12878	NA	SMC3_(ab9263)	None	NA	wgEncodeAwgTfbsSydhGm12878Smc3ab9263IggmusUniPk.narrowPeak	1	30517
hyper_cancer_BRST	339	encode_tfbs	0	0.233848	2606	88	428	64	428	193	42248	60590	229720	encode_tfbs GM19099 Pol2	GM19099	NA	Pol2	None	NA	wgEncodeAwgTfbsSydhGm19099Pol2IggmusUniPk.narrowPeak	1	22219
hyper_cancer_BRST	341	encode_tfbs	0	0.224904	2742	88	442	48	442	193	45640	60454	226328	encode_tfbs GM19193 Pol2	GM19193	NA	Pol2	None	NA	wgEncodeAwgTfbsSydhGm19193Pol2IggmusUniPk.narrowPeak	1	21404
hyper_cancer_BRST	354	encode_tfbs	0	0.413949	1308	88	252	244	252	195	13211	61888	258757	encode_tfbs H1-hESC Mxi1_(AF4185)	H1-hESC	NA	Mxi1_(AF4185)	None	NA	wgEncodeAwgTfbsSydhH1hescMxi1IggrabUniPk.narrowPeak	1	6351
hyper_cancer_BRST	329	encode_tfbs	0	0.22874	2592	88	434	65	434	196	42839	60604	229129	encode_tfbs GM12892 Pol2	GM12892	NA	Pol2	None	NA	wgEncodeAwgTfbsSydhGm12892Pol2IggmusUniPk.narrowPeak	1	22544
hyper_cancer_BRST	489	encode_tfbs	0	0.250724	2373	88	404	96	404	196	36620	60823	235348	encode_tfbs K562 c-Myc	K562	NA	c-Myc	None	NA	wgEncodeAwgTfbsSydhK562CmycIggrabUniPk.narrowPeak	1	24153
hyper_cancer_BRST	535	encode_tfbs	0	0.503645	1051	88	201	299	299	196	8836	62145	263132	encode_tfbs K562 SMC3_(ab9263)	K562	NA	SMC3_(ab9263)	None	NA	wgEncodeAwgTfbsSydhK562Smc3ab9263IggrabUniPk.narrowPeak	1	23598
hyper_cancer_BRST	581	encode_tfbs	0	0.346756	1497	88	288	215	288	197	17785	61699	254183	encode_tfbs PANC-1 TCF7L2	PANC-1	NA	TCF7L2	None	NA	wgEncodeAwgTfbsSydhPanc1Tcf7l2UcdUniPk.narrowPeak	1	13366
hyper_cancer_BRST	556	encode_tfbs	0	0.585945	913	88	159	347	347	198	6638	62283	265330	encode_tfbs MCF10A-Er-Src c-Fos	MCF10A-Er-Src	NA	c-Fos	EtOH_0.01pct	NA	wgEncodeAwgTfbsSydhMcf10aesCfosEtoh01HvdUniPk.narrowPeak	1	67918
hyper_cancer_BRST	218	encode_tfbs	0	0.270706	1980	88	367	141	367	199	29026	61216	242942	encode_tfbs K562 ELF1_(SC-631)	K562	NA	ELF1_(SC-631)	None	NA	wgEncodeAwgTfbsHaibK562Elf1sc631V0416102UniPk.narrowPeak	1	27780
hyper_cancer_BRST	344	encode_tfbs	0	0.694187	696	88	111	400	400	200	4294	62500	267674	encode_tfbs H1-hESC CEBPB	H1-hESC	NA	CEBPB	None	NA	wgEncodeAwgTfbsSydhH1hescCebpbIggrabUniPk.narrowPeak	1	15557
hyper_cancer_BRST	333	encode_tfbs	0	0.223016	2530	88	443	72	443	201	42843	60666	229125	encode_tfbs GM18505 Pol2	GM18505	NA	Pol2	None	NA	wgEncodeAwgTfbsSydhGm18505Pol2IggmusUniPk.narrowPeak	1	21784
hyper_cancer_BRST	337	encode_tfbs	0	0.210517	2741	88	466	49	466	201	48191	60455	223777	encode_tfbs GM18951 Pol2	GM18951	NA	Pol2	None	NA	wgEncodeAwgTfbsSydhGm18951Pol2IggmusUniPk.narrowPeak	1	21218
hyper_cancer_BRST	552	encode_tfbs	0	0.319956	1545	88	309	206	309	201	19754	61651	252214	encode_tfbs K562 Znf143_(16618-1-AP)	K562	NA	Znf143_(16618-1-AP)	None	NA	wgEncodeAwgTfbsSydhK562Znf143IggrabUniPk.narrowPeak	1	29069
hyper_cancer_BRST	566	encode_tfbs	0	0.527539	934	88	183	338	338	203	7520	62262	264448	encode_tfbs MCF10A-Er-Src STAT3	MCF10A-Er-Src	NA	STAT3	EtOH_0.01pct_4hr	NA	wgEncodeAwgTfbsSydhMcf10aesStat3Etoh01bUniPk.narrowPeak	1	45110
hyper_cancer_BRST	588	encode_tfbs	0	0.379654	1286	88	271	251	271	203	14108	61910	257860	encode_tfbs U2OS KAP1	U2OS	NA	KAP1	None	NA	wgEncodeAwgTfbsSydhU2osKap1UcdUniPk.narrowPeak	1	14647
hyper_cancer_BRST	281	encode_tfbs	0	0.548988	905	88	175	348	348	204	7012	62291	264956	encode_tfbs A549 Rad21	A549	NA	Rad21	None	NA	wgEncodeAwgTfbsSydhA549Rad21IggrabUniPk.narrowPeak	1	24465
hyper_cancer_BRST	361	encode_tfbs	0	0.562369	894	88	172	353	353	204	6767	62302	265201	encode_tfbs H1-hESC USF2	H1-hESC	NA	USF2	None	NA	wgEncodeAwgTfbsSydhH1hescUsf2IggrabUniPk.narrowPeak	1	6952
hyper_cancer_BRST	476	encode_tfbs	0	0.239426	2311	88	422	102	422	204	37214	60885	234754	encode_tfbs K562 CCNT2	K562	NA	CCNT2	None	NA	wgEncodeAwgTfbsSydhK562Ccnt2UniPk.narrowPeak	1	20057
hyper_cancer_BRST	227	encode_tfbs	0	0.513964	941	88	193	336	336	206	7770	62255	264198	encode_tfbs K562 NRSF	K562	NA	NRSF	None	NA	wgEncodeAwgTfbsHaibK562NrsfV0416102UniPk.narrowPeak	1	15849
hyper_cancer_BRST	230	encode_tfbs	0	0.191063	3277	88	503	30	503	207	60532	59919	211436	encode_tfbs K562 Pol2	K562	NA	Pol2	None	NA	wgEncodeAwgTfbsHaibK562Pol2V0416101UniPk.narrowPeak	1	24989
hyper_cancer_BRST	559	encode_tfbs	0	0.504853	944	88	199	335	335	207	7931	62252	264037	encode_tfbs MCF10A-Er-Src c-Fos	MCF10A-Er-Src	NA	c-Fos	4OHTAM_1uM_36hr	NA	wgEncodeAwgTfbsSydhMcf10aesCfosTamHvdUniPk.narrowPeak	1	70462
hyper_cancer_BRST	637	encode_tfbs	0	0.245759	2102	88	407	126	407	207	33398	61094	238570	encode_tfbs ProgFib Pol2	ProgFib	NA	Pol2	None	NA	wgEncodeAwgTfbsUtaProgfibPol2UniPk.narrowPeak	1	16338
hyper_cancer_BRST	135	encode_tfbs	0	0.414609	1131	88	251	284	284	208	11450	62065	260518	encode_tfbs H1-hESC ATF2_(SC-81188)	H1-hESC	NA	ATF2_(SC-81188)	None	NA	wgEncodeAwgTfbsHaibH1hescAtf2sc81188V0422111UniPk.narrowPeak	1	5998
hyper_cancer_BRST	266	encode_tfbs	0	0.347276	1300	88	287	248	287	208	15510	61896	256458	encode_tfbs SK-N-SH_RA USF1_(SC-8983)	SK-N-SH_RA	NA	USF1_(SC-8983)	None	NA	wgEncodeAwgTfbsHaibSknshraUsf1sc8983V0416102UniPk.narrowPeak	1	19622
hyper_cancer_BRST	275	encode_tfbs	0	0.312595	1456	88	316	221	316	208	19078	61740	252890	encode_tfbs U87 NRSF	U87	NA	NRSF	None	NA	wgEncodeAwgTfbsHaibU87NrsfPcr2xUniPk.narrowPeak	1	11746
hyper_cancer_BRST	567	encode_tfbs	0	0.513164	917	88	195	344	344	209	7586	62279	264382	encode_tfbs MCF10A-Er-Src STAT3	MCF10A-Er-Src	NA	STAT3	EtOH_0.01pct_12hr	NA	wgEncodeAwgTfbsSydhMcf10aesStat3Etoh01cUniPk.narrowPeak	1	41355
hyper_cancer_BRST	146	encode_tfbs	0	0.433636	1044	88	239	303	303	210	10142	62152	261826	encode_tfbs H1-hESC p300	H1-hESC	NA	p300	None	NA	wgEncodeAwgTfbsHaibH1hescP300V0416102UniPk.narrowPeak	1	8934
hyper_cancer_BRST	409	encode_tfbs	0	0.359241	1234	88	281	262	281	210	14285	61962	257683	encode_tfbs HeLa-S3 SMC3_(ab9263)	HeLa-S3	NA	SMC3_(ab9263)	None	NA	wgEncodeAwgTfbsSydhHelas3Smc3ab9263IggrabUniPk.narrowPeak	1	39567
hyper_cancer_BRST	472	encode_tfbs	0	0.295743	1546	88	336	205	336	210	21258	61650	250710	encode_tfbs K562 BHLHE40_(NB100-1800)	K562	NA	BHLHE40_(NB100-1800)	None	NA	wgEncodeAwgTfbsSydhK562Bhlhe40nb100IggrabUniPk.narrowPeak	1	22497
hyper_cancer_BRST	524	encode_tfbs	0	0.355454	1251	88	284	259	284	210	14621	61945	257347	encode_tfbs K562 Pol2	K562	NA	Pol2	None	NA	wgEncodeAwgTfbsSydhK562Pol2IggmusUniPk.narrowPeak	1	9974
hyper_cancer_BRST	31	encode_tfbs	0	0.189821	2883	88	504	41	504	211	54705	60313	217263	encode_tfbs K562 PHF8_(A301-772A)	K562	NA	PHF8_(A301-772A)	None	NA	wgEncodeAwgTfbsBroadK562Phf8a301772aUniPk.narrowPeak	1	22302
hyper_cancer_BRST	569	encode_tfbs	0	0.439231	1019	88	234	315	315	212	9783	62177	262185	encode_tfbs MCF10A-Er-Src STAT3	MCF10A-Er-Src	NA	STAT3	4OHTAM_1uM_36hr	NA	wgEncodeAwgTfbsSydhMcf10aesStat3TamUniPk.narrowPeak	1	44494
hyper_cancer_BRST	189	encode_tfbs	0	0.624987	667	88	144	407	407	213	4564	62529	267404	encode_tfbs HepG2 NRSF	HepG2	NA	NRSF	None	NA	wgEncodeAwgTfbsHaibHepg2NrsfPcr2xUniPk.narrowPeak	1	6024
hyper_cancer_BRST	156	encode_tfbs	0	0.292137	1490	88	339	216	339	214	20763	61706	251205	encode_tfbs H1-hESC SP4_(V-20)	H1-hESC	NA	SP4_(V-20)	None	NA	wgEncodeAwgTfbsHaibH1hescSp4v20V0422111UniPk.narrowPeak	1	5752
hyper_cancer_BRST	599	encode_tfbs	0	0.259618	1829	88	392	162	392	214	28006	61367	243962	encode_tfbs Gliobla Pol2	Gliobla	NA	Pol2	None	NA	wgEncodeAwgTfbsUtaGlioblaPol2UniPk.narrowPeak	1	17417
hyper_cancer_BRST	568	encode_tfbs	0	0.514795	818	88	192	368	368	216	6756	62378	265212	encode_tfbs MCF10A-Er-Src STAT3	MCF10A-Er-Src	NA	STAT3	4OHTAM_1uM_12hr	NA	wgEncodeAwgTfbsSydhMcf10aesStat3Tam112hHvdUniPk.narrowPeak	1	39908
hyper_cancer_BRST	575	encode_tfbs	0	0.246347	1898	88	406	155	406	216	30366	61298	241602	encode_tfbs NB4 c-Myc	NB4	NA	c-Myc	None	NA	wgEncodeAwgTfbsSydhNb4CmycUniPk.narrowPeak	1	26252
hyper_cancer_BRST	267	encode_tfbs	0	0.268619	1601	88	371	193	371	217	23994	61595	247974	encode_tfbs SK-N-SH_RA YY1_(SC-281)	SK-N-SH_RA	NA	YY1_(SC-281)	None	NA	wgEncodeAwgTfbsHaibSknshraYy1sc281V0416102UniPk.narrowPeak	1	15684
hyper_cancer_BRST	507	encode_tfbs	0	0.26688	1658	88	378	186	378	217	24938	61538	247030	encode_tfbs K562 JunD	K562	NA	JunD	None	NA	wgEncodeAwgTfbsSydhK562JundIggrabUniPk.narrowPeak	1	40052
hyper_cancer_BRST	53	encode_tfbs	0	0.465321	898	88	215	350	350	218	8172	62298	263796	encode_tfbs A549 FOSL2	A549	NA	FOSL2	EtOH_0.02pct	NA	wgEncodeAwgTfbsHaibA549Fosl2V0422111Etoh02UniPk.narrowPeak	1	28756
hyper_cancer_BRST	143	encode_tfbs	0	0.454966	917	88	222	344	344	218	8526	62279	263442	encode_tfbs H1-hESC JunD	H1-hESC	NA	JunD	None	NA	wgEncodeAwgTfbsHaibH1hescJundV0416102UniPk.narrowPeak	1	8447
hyper_cancer_BRST	268	encode_tfbs	0	0.436186	970	88	237	329	329	218	9384	62226	262584	encode_tfbs T-47D CTCF_(SC-5916)	T-47D	NA	CTCF_(SC-5916)	DMSO_0.02pct	NA	wgEncodeAwgTfbsHaibT47dCtcfsc5916V0416102Dm002p1hUniPk.narrowPeak	1	29285
hyper_cancer_BRST	368	encode_tfbs	0	0.60673	648	88	151	414	414	218	4566	62548	267402	encode_tfbs HEK293 TCF7L2	HEK293	NA	TCF7L2	None	NA	wgEncodeAwgTfbsSydhHek293Tcf7l2UcdUniPk.narrowPeak	1	8961
hyper_cancer_BRST	60	encode_tfbs	0	0.317355	1240	88	311	261	311	220	16134	61956	255834	encode_tfbs A549 NRSF	A549	NA	NRSF	EtOH_0.02pct	NA	wgEncodeAwgTfbsHaibA549NrsfV0422111Etoh02UniPk.narrowPeak	1	11970
hyper_cancer_BRST	120	encode_tfbs	0	0.23972	1907	88	419	154	419	220	31244	61289	240724	encode_tfbs GM12878 YY1_(SC-281)	GM12878	NA	YY1_(SC-281)	None	NA	wgEncodeAwgTfbsHaibGm12878Yy1sc281Pcr1xUniPk.narrowPeak	1	30994
hyper_cancer_BRST	241	encode_tfbs	0	0.326446	1210	88	305	269	305	221	15345	61986	256623	encode_tfbs K562 TEAD4_(SC-101184)	K562	NA	TEAD4_(SC-101184)	None	NA	wgEncodeAwgTfbsHaibK562Tead4sc101184V0422111UniPk.narrowPeak	1	31030
hyper_cancer_BRST	451	encode_tfbs	0	0.47555	816	88	212	370	370	223	7281	62380	264687	encode_tfbs HepG2 SMC3_(ab9263)	HepG2	NA	SMC3_(ab9263)	None	NA	wgEncodeAwgTfbsSydhHepg2Smc3ab9263IggrabUniPk.narrowPeak	1	30797
hyper_cancer_BRST	594	encode_tfbs	0	0.302371	1293	88	331	249	331	223	17573	61903	254395	encode_tfbs K562 eGFP-JunD	K562	NA	eGFP-JunD	None	NA	wgEncodeAwgTfbsUchicagoK562EjundUniPk.narrowPeak	1	26674
hyper_cancer_BRST	75	encode_tfbs	0	0.607435	575	88	150	434	434	224	4050	62621	267918	encode_tfbs ECC-1 ERalpha_a	ECC-1	NA	ERalpha_a	Estradiol_10nM	NA	wgEncodeAwgTfbsHaibEcc1EralphaaV0416102Est10nm1hUniPk.narrowPeak	1	16091
hyper_cancer_BRST	164	encode_tfbs	0	0.195067	2413	88	496	87	496	224	45987	60783	225981	encode_tfbs HCT-116 Pol2-4H8	HCT-116	NA	Pol2-4H8	None	NA	wgEncodeAwgTfbsHaibHct116Pol24h8V0416101UniPk.narrowPeak	1	29178
hyper_cancer_BRST	108	encode_tfbs	0	0.392392	978	88	263	323	323	225	10475	62218	261493	encode_tfbs GM12878 PU.1	GM12878	NA	PU.1	None	NA	wgEncodeAwgTfbsHaibGm12878Pu1Pcr1xUniPk.narrowPeak	1	42938
hyper_cancer_BRST	460	encode_tfbs	0	0.371218	1023	88	274	312	312	225	11543	62173	260425	encode_tfbs HUVEC Max	HUVEC	NA	Max	None	NA	wgEncodeAwgTfbsSydhHuvecMaxUniPk.narrowPeak	1	9122
hyper_cancer_BRST	261	encode_tfbs	0	0.255609	1600	88	395	195	395	226	25088	61596	246880	encode_tfbs SK-N-SH Sin3Ak-20	SK-N-SH	NA	Sin3Ak-20	None	NA	wgEncodeAwgTfbsHaibSknshSin3ak20V0416101UniPk.narrowPeak	1	15561
hyper_cancer_BRST	327	encode_tfbs	0	0.205495	2193	88	474	117	474	226	40492	61003	231476	encode_tfbs GM12891 Pol2	GM12891	NA	Pol2	None	NA	wgEncodeAwgTfbsSydhGm12891Pol2IggmusUniPk.narrowPeak	1	20390
hyper_cancer_BRST	346	encode_tfbs	0	0.314768	1163	88	314	277	314	226	15288	62033	256680	encode_tfbs H1-hESC CHD2_(AB68301)	H1-hESC	NA	CHD2_(AB68301)	None	NA	wgEncodeAwgTfbsSydhH1hescChd2IggrabUniPk.narrowPeak	1	6849
hyper_cancer_BRST	406	encode_tfbs	0	0.444442	859	88	230	360	360	226	8179	62337	263789	encode_tfbs HeLa-S3 Rad21	HeLa-S3	NA	Rad21	None	NA	wgEncodeAwgTfbsSydhHelas3Rad21IggrabUniPk.narrowPeak	1	43420
hyper_cancer_BRST	257	encode_tfbs	0	0.241834	1729	88	416	178	416	227	28337	61467	243631	encode_tfbs SK-N-MC Pol2-4H8	SK-N-MC	NA	Pol2-4H8	None	NA	wgEncodeAwgTfbsHaibSknmcPol24h8V0416101UniPk.narrowPeak	1	24130
hyper_cancer_BRST	351	encode_tfbs	0	0.437095	869	88	235	357	357	227	8407	62327	263561	encode_tfbs H1-hESC JunD	H1-hESC	NA	JunD	None	NA	wgEncodeAwgTfbsSydhH1hescJundIggrabUniPk.narrowPeak	1	9550
hyper_cancer_BRST	99	encode_tfbs	0	0.47075	773	88	213	382	382	228	6971	62423	264997	encode_tfbs GM12878 NRSF	GM12878	NA	NRSF	None	NA	wgEncodeAwgTfbsHaibGm12878NrsfPcr1xUniPk.narrowPeak	1	6906
hyper_cancer_BRST	193	encode_tfbs	0	0.188418	2409	88	507	88	507	228	47260	60787	224708	encode_tfbs HepG2 Pol2	HepG2	NA	Pol2	None	NA	wgEncodeAwgTfbsHaibHepg2Pol2Pcr2xUniPk.narrowPeak	1	25927
hyper_cancer_BRST	298	encode_tfbs	0	0.207313	2111	88	471	125	471	228	38857	61085	233111	encode_tfbs GM12878 MAZ_(ab85725)	GM12878	NA	MAZ_(ab85725)	None	NA	wgEncodeAwgTfbsSydhGm12878Mazab85725IggmusUniPk.narrowPeak	1	18952
hyper_cancer_BRST	67	encode_tfbs	0	0.282522	1304	88	354	245	354	229	18874	61892	253094	encode_tfbs A549 TCF12	A549	NA	TCF12	EtOH_0.02pct	NA	wgEncodeAwgTfbsHaibA549Tcf12V0422111Etoh02UniPk.narrowPeak	1	20896
hyper_cancer_BRST	127	encode_tfbs	0	0.383059	962	88	267	331	331	229	10549	62234	261419	encode_tfbs GM12891 PU.1	GM12891	NA	PU.1	None	NA	wgEncodeAwgTfbsHaibGm12891Pu1Pcr1xUniPk.narrowPeak	1	48830
hyper_cancer_BRST	184	encode_tfbs	0	0.480149	735	88	209	389	389	229	6506	62461	265462	encode_tfbs HepG2 HNF4G_(SC-6558)	HepG2	NA	HNF4G_(SC-6558)	None	NA	wgEncodeAwgTfbsHaibHepg2Hnf4gsc6558V0416101UniPk.narrowPeak	1	20384
hyper_cancer_BRST	307	encode_tfbs	0	0.202926	2139	88	480	122	480	230	40038	61057	231930	encode_tfbs GM12878 Pol2	GM12878	NA	Pol2	None	NA	wgEncodeAwgTfbsSydhGm12878Pol2IggmusUniPk.narrowPeak	1	21947
hyper_cancer_BRST	572	encode_tfbs	0	0.185751	2402	88	515	90	515	231	47700	60794	224268	encode_tfbs MCF-7 HA-E2F1	MCF-7	NA	HA-E2F1	None	NA	wgEncodeAwgTfbsSydhMcf7Hae2f1UcdUniPk.narrowPeak	1	21946
hyper_cancer_BRST	215	encode_tfbs	0	0.476223	710	88	211	397	397	232	6338	62486	265630	encode_tfbs K562 CTCFL_(SC-98982)	K562	NA	CTCFL_(SC-98982)	None	NA	wgEncodeAwgTfbsHaibK562Ctcflsc98982V0416101UniPk.narrowPeak	1	11533
hyper_cancer_BRST	182	encode_tfbs	0	0.325325	1039	88	306	309	309	234	13291	62157	258677	encode_tfbs HepG2 HDAC2_(SC-6296)	HepG2	NA	HDAC2_(SC-6296)	None	NA	wgEncodeAwgTfbsHaibHepg2Hdac2sc6296V0416101UniPk.narrowPeak	1	18836
hyper_cancer_BRST	183	encode_tfbs	0	0.516815	587	88	189	429	429	235	4846	62609	267122	encode_tfbs HepG2 HNF4A_(SC-8987)	HepG2	NA	HNF4A_(SC-8987)	None	NA	wgEncodeAwgTfbsHaibHepg2Hnf4asc8987V0416101UniPk.narrowPeak	1	20805
hyper_cancer_BRST	382	encode_tfbs	0	0.580883	502	88	162	454	454	235	3698	62694	268270	encode_tfbs HeLa-S3 c-Jun	HeLa-S3	NA	c-Jun	None	NA	wgEncodeAwgTfbsSydhHelas3CjunIggrabUniPk.narrowPeak	1	21903
hyper_cancer_BRST	34	encode_tfbs	0	0.205351	1957	88	475	145	475	236	36623	61239	235345	encode_tfbs K562 RBBP5_(A300-109A)	K562	NA	RBBP5_(A300-109A)	None	NA	wgEncodeAwgTfbsBroadK562Rbbp5a300109aUniPk.narrowPeak	1	14258
hyper_cancer_BRST	371	encode_tfbs	0	0.243105	1518	88	411	211	411	237	25002	61678	246966	encode_tfbs HeLa-S3 AP-2gamma	HeLa-S3	NA	AP-2gamma	None	NA	wgEncodeAwgTfbsSydhHelas3Ap2gammaUniPk.narrowPeak	1	25452
hyper_cancer_BRST	427	encode_tfbs	0	0.451362	701	88	226	398	398	237	6595	62495	265373	encode_tfbs HepG2 CEBPB	HepG2	NA	CEBPB	None	NA	wgEncodeAwgTfbsSydhHepg2CebpbIggrabUniPk.narrowPeak	1	56629
hyper_cancer_BRST	596	encode_tfbs	0	0.218435	1770	88	452	171	452	237	31695	61426	240273	encode_tfbs A549 Pol2	A549	NA	Pol2	None	NA	wgEncodeAwgTfbsUtaA549Pol2UniPk.narrowPeak	1	17011
hyper_cancer_BRST	88	encode_tfbs	0	0.269332	1253	88	369	258	369	238	18999	61943	252969	encode_tfbs GM12878 Egr-1	GM12878	NA	Egr-1	None	NA	wgEncodeAwgTfbsHaibGm12878Egr1Pcr2xUniPk.narrowPeak	1	16331
hyper_cancer_BRST	477	encode_tfbs	0	0.401843	819	88	260	367	367	238	8605	62377	263363	encode_tfbs K562 CEBPB	K562	NA	CEBPB	None	NA	wgEncodeAwgTfbsSydhK562CebpbIggrabUniPk.narrowPeak	1	38715
hyper_cancer_BRST	23	encode_tfbs	0	0.31974	1000	88	310	318	318	239	13021	62196	258947	encode_tfbs HUVEC Pol2(b)	HUVEC	NA	Pol2(b)	None	NA	wgEncodeAwgTfbsBroadHuvecPol2bUniPk.narrowPeak	1	5298
hyper_cancer_BRST	28	encode_tfbs	0	0.453778	669	88	224	406	406	239	6265	62527	265703	encode_tfbs K562 HDAC2_(A300-705A)	K562	NA	HDAC2_(A300-705A)	None	NA	wgEncodeAwgTfbsBroadK562Hdac2a300705aUniPk.narrowPeak	1	5247
hyper_cancer_BRST	446	encode_tfbs	0	0.217138	1756	88	456	172	456	239	31633	61440	240335	encode_tfbs HepG2 Pol2	HepG2	NA	Pol2	forskolin	NA	wgEncodeAwgTfbsSydhHepg2Pol2ForsklnUniPk.narrowPeak	1	22928
hyper_cancer_BRST	461	encode_tfbs	0	0.242916	1475	88	412	218	412	239	24359	61721	247609	encode_tfbs HUVEC Pol2	HUVEC	NA	Pol2	None	NA	wgEncodeAwgTfbsSydhHuvecPol2UniPk.narrowPeak	1	12305
hyper_cancer_BRST	98	encode_tfbs	0	0.288707	1118	88	344	288	344	240	15969	62078	255999	encode_tfbs GM12878 NFIC_(SC-81335)	GM12878	NA	NFIC_(SC-81335)	None	NA	wgEncodeAwgTfbsHaibGm12878Nficsc81335V0422111UniPk.narrowPeak	1	29060
hyper_cancer_BRST	326	encode_tfbs	0	0.247397	1406	88	405	229	405	241	22907	61790	249061	encode_tfbs GM12891 NFKB	GM12891	NA	NFKB	TNFa	NA	wgEncodeAwgTfbsSydhGm12891NfkbTnfaIggrabUniPk.narrowPeak	1	28683
hyper_cancer_BRST	61	encode_tfbs	0	0.372066	830	88	273	364	364	242	9392	62366	262576	encode_tfbs A549 p300	A549	NA	p300	EtOH_0.02pct	NA	wgEncodeAwgTfbsHaibA549P300V0422111Etoh02UniPk.narrowPeak	1	18216
hyper_cancer_BRST	105	encode_tfbs	0	0.183456	2213	88	522	115	522	242	44911	60983	227057	encode_tfbs GM12878 Pol2-4H8	GM12878	NA	Pol2-4H8	None	NA	wgEncodeAwgTfbsHaibGm12878Pol24h8Pcr1xUniPk.narrowPeak	1	19234
hyper_cancer_BRST	168	encode_tfbs	0	0.572518	462	88	168	469	469	242	3454	62734	268514	encode_tfbs HeLa-S3 NRSF	HeLa-S3	NA	NRSF	None	NA	wgEncodeAwgTfbsHaibHelas3NrsfPcr1xUniPk.narrowPeak	1	10247
hyper_cancer_BRST	297	encode_tfbs	0	0.221178	1618	88	448	191	448	242	28878	61578	243090	encode_tfbs GM12878 Max	GM12878	NA	Max	None	NA	wgEncodeAwgTfbsSydhGm12878MaxIggmusUniPk.narrowPeak	1	12542
hyper_cancer_BRST	379	encode_tfbs	0	0.287832	1102	88	346	293	346	242	15795	62094	256173	encode_tfbs HeLa-S3 CEBPB	HeLa-S3	NA	CEBPB	None	NA	wgEncodeAwgTfbsSydhHelas3CebpbIggrabUniPk.narrowPeak	1	61004
hyper_cancer_BRST	403	encode_tfbs	0	0.159268	2564	88	570	68	570	242	57057	60632	214911	encode_tfbs HeLa-S3 Pol2	HeLa-S3	NA	Pol2	None	NA	wgEncodeAwgTfbsSydhHelas3Pol2UniPk.narrowPeak	1	21270
hyper_cancer_BRST	206	encode_tfbs	0	0.41304	741	88	253	387	387	243	7594	62455	264374	encode_tfbs HepG2 ZBTB7A_(SC-34508)	HepG2	NA	ZBTB7A_(SC-34508)	None	NA	wgEncodeAwgTfbsHaibHepg2Zbtb7aV0416101UniPk.narrowPeak	1	9189
hyper_cancer_BRST	262	encode_tfbs	0	0.226551	1543	88	437	207	437	244	27055	61653	244913	encode_tfbs SK-N-SH TAF1	SK-N-SH	NA	TAF1	None	NA	wgEncodeAwgTfbsHaibSknshTaf1V0416101UniPk.narrowPeak	1	13993
hyper_cancer_BRST	438	encode_tfbs	0	0.609927	391	88	148	498	498	245	2748	62805	269220	encode_tfbs HepG2 MafK_(ab50322)	HepG2	NA	MafK_(ab50322)	None	NA	wgEncodeAwgTfbsSydhHepg2Mafkab50322IggrabUniPk.narrowPeak	1	61944
hyper_cancer_BRST	519	encode_tfbs	0	0.302899	1016	88	330	316	330	245	13920	62180	258048	encode_tfbs K562 p300	K562	NA	p300	None	NA	wgEncodeAwgTfbsSydhK562P300IggrabUniPk.narrowPeak	1	25881
hyper_cancer_BRST	589	encode_tfbs	0	0.49858	537	88	203	443	443	245	4596	62659	267372	encode_tfbs U2OS SETDB1	U2OS	NA	SETDB1	None	NA	wgEncodeAwgTfbsSydhU2osSetdb1UcdUniPk.narrowPeak	1	23538
hyper_cancer_BRST	79	encode_tfbs	0	0.184558	2052	88	518	133	518	246	41844	61144	230124	encode_tfbs ECC-1 Pol2	ECC-1	NA	Pol2	DMSO_0.02pct	NA	wgEncodeAwgTfbsHaibEcc1Pol2V0416102Dm002p1hUniPk.narrowPeak	1	20137
hyper_cancer_BRST	246	encode_tfbs	0	0.225733	1522	88	440	210	440	246	26802	61674	245166	encode_tfbs K562 YY1	K562	NA	YY1	None	NA	wgEncodeAwgTfbsHaibK562Yy1V0416102UniPk.narrowPeak	1	24059
hyper_cancer_BRST	279	encode_tfbs	0	0.263039	1223	88	385	265	385	246	18980	61973	252988	encode_tfbs A549 Max	A549	NA	Max	None	NA	wgEncodeAwgTfbsSydhA549MaxIggrabUniPk.narrowPeak	1	9881
hyper_cancer_BRST	73	encode_tfbs	0	0.423891	666	88	245	408	408	247	6666	62530	265302	encode_tfbs ECC-1 CTCF_(SC-5916)	ECC-1	NA	CTCF_(SC-5916)	DMSO_0.02pct	NA	wgEncodeAwgTfbsHaibEcc1CtcfcV0416102Dm002p1hUniPk.narrowPeak	1	23192
hyper_cancer_BRST	372	encode_tfbs	0	0.336941	863	88	294	358	358	247	10734	62333	261234	encode_tfbs HeLa-S3 BAF155	HeLa-S3	NA	BAF155	None	NA	wgEncodeAwgTfbsSydhHelas3Baf155IggmusUniPk.narrowPeak	1	8650
hyper_cancer_BRST	83	encode_tfbs	0	0.545937	433	88	176	480	480	248	3394	62763	268574	encode_tfbs GM12878 BCL11A	GM12878	NA	BCL11A	None	NA	wgEncodeAwgTfbsHaibGm12878Bcl11aPcr1xUniPk.narrowPeak	1	17876
hyper_cancer_BRST	256	encode_tfbs	0	0.268364	1131	88	372	284	372	248	17293	62065	254675	encode_tfbs SK-N-MC FOXP2	SK-N-MC	NA	FOXP2	None	NA	wgEncodeAwgTfbsHaibSknmcFoxp2Pcr2xUniPk.narrowPeak	1	14695
hyper_cancer_BRST	331	encode_tfbs	0	0.182743	2055	88	525	132	525	248	42249	61141	229719	encode_tfbs GM15510 Pol2	GM15510	NA	Pol2	None	NA	wgEncodeAwgTfbsSydhGm15510Pol2IggmusUniPk.narrowPeak	1	18661
hyper_cancer_BRST	345	encode_tfbs	0	0.508217	477	88	198	462	462	249	4010	62719	267958	encode_tfbs H1-hESC CHD1_(A301-218A)	H1-hESC	NA	CHD1_(A301-218A)	None	NA	wgEncodeAwgTfbsSydhH1hescChd1a301218aIggrabUniPk.narrowPeak	1	2191
hyper_cancer_BRST	590	encode_tfbs	0	0.634333	350	88	140	518	518	249	2367	62846	269601	encode_tfbs K562 eGFP-FOS	K562	NA	eGFP-FOS	None	NA	wgEncodeAwgTfbsUchicagoK562EfosUniPk.narrowPeak	1	10256
hyper_cancer_BRST	32	encode_tfbs	0	0.186906	1929	88	512	151	512	250	39208	61267	232760	encode_tfbs K562 PLU1	K562	NA	PLU1	None	NA	wgEncodeAwgTfbsBroadK562Plu1UniPk.narrowPeak	1	15520
hyper_cancer_BRST	278	encode_tfbs	0	0.429904	627	88	243	418	418	250	6195	62569	265773	encode_tfbs A549 CEBPB	A549	NA	CEBPB	None	NA	wgEncodeAwgTfbsSydhA549CebpbIggrabUniPk.narrowPeak	1	38845
hyper_cancer_BRST	101	encode_tfbs	0	0.261552	1151	88	388	278	388	251	18012	62045	253956	encode_tfbs GM12878 PAX5-C20	GM12878	NA	PAX5-C20	None	NA	wgEncodeAwgTfbsHaibGm12878Pax5c20Pcr1xUniPk.narrowPeak	1	25342
hyper_cancer_BRST	303	encode_tfbs	0	0.267884	1113	88	374	291	374	251	17059	62083	254909	encode_tfbs GM12878 NF-YB	GM12878	NA	NF-YB	None	NA	wgEncodeAwgTfbsSydhGm12878NfybIggmusUniPk.narrowPeak	1	13295
hyper_cancer_BRST	394	encode_tfbs	0	0.412431	654	88	254	411	411	251	6725	62542	265243	encode_tfbs HeLa-S3 JunD	HeLa-S3	NA	JunD	None	NA	wgEncodeAwgTfbsSydhHelas3JundIggrabUniPk.narrowPeak	1	31633
hyper_cancer_BRST	364	encode_tfbs	0	0.222915	1411	88	444	225	444	252	25273	61785	246695	encode_tfbs HCT-116 TCF7L2	HCT-116	NA	TCF7L2	None	NA	wgEncodeAwgTfbsSydhHct116Tcf7l2UcdUniPk.narrowPeak	1	19463
hyper_cancer_BRST	442	encode_tfbs	0	0.187768	1881	88	510	157	510	252	38193	61315	233775	encode_tfbs HepG2 Mxi1_(AF4185)	HepG2	NA	Mxi1_(AF4185)	None	NA	wgEncodeAwgTfbsSydhHepg2Mxi1UniPk.narrowPeak	1	20371
hyper_cancer_BRST	488	encode_tfbs	0	0.206665	1593	88	472	197	472	252	30245	61603	241723	encode_tfbs K562 c-Myc	K562	NA	c-Myc	IFNg6h	NA	wgEncodeAwgTfbsSydhK562CmycIfng6hUniPk.narrowPeak	1	19290
hyper_cancer_BRST	542	encode_tfbs	0	0.445134	549	88	229	439	439	252	5251	62647	266717	encode_tfbs K562 TAL1_(SC-12984)	K562	NA	TAL1_(SC-12984)	None	NA	wgEncodeAwgTfbsSydhK562Tal1sc12984IggmusUniPk.narrowPeak	1	26260
hyper_cancer_BRST	560	encode_tfbs	0	0.231233	1365	88	431	236	431	252	23702	61831	248266	encode_tfbs MCF10A-Er-Src c-Myc	MCF10A-Er-Src	NA	c-Myc	EtOH_0.01pct	NA	wgEncodeAwgTfbsSydhMcf10aesCmycEtoh01HvdUniPk.narrowPeak	1	35153
hyper_cancer_BRST	132	encode_tfbs	0	0.183577	1924	88	520	152	520	253	39724	61272	232244	encode_tfbs GM12892 Pol2	GM12892	NA	Pol2	None	NA	wgEncodeAwgTfbsHaibGm12892Pol2V0416102UniPk.narrowPeak	1	20075
hyper_cancer_BRST	335	encode_tfbs	0	0.189466	1807	88	505	165	505	253	36570	61389	235398	encode_tfbs GM18526 Pol2	GM18526	NA	Pol2	None	NA	wgEncodeAwgTfbsSydhGm18526Pol2IggmusUniPk.narrowPeak	1	16856
hyper_cancer_BRST	619	encode_tfbs	0	0.225791	1388	88	439	232	439	253	24602	61808	247366	encode_tfbs HUVEC Pol2	HUVEC	NA	Pol2	None	NA	wgEncodeAwgTfbsUtaHuvecPol2UniPk.narrowPeak	1	17190
hyper_cancer_BRST	102	encode_tfbs	0	0.29097	955	88	341	333	341	254	13623	62241	258345	encode_tfbs GM12878 PAX5-N19	GM12878	NA	PAX5-N19	None	NA	wgEncodeAwgTfbsHaibGm12878Pax5n19Pcr1xUniPk.narrowPeak	1	19740
hyper_cancer_BRST	191	encode_tfbs	0	0.322415	816	88	308	370	370	255	10604	62380	261364	encode_tfbs HepG2 p300	HepG2	NA	p300	None	NA	wgEncodeAwgTfbsHaibHepg2P300V0416101UniPk.narrowPeak	1	27913
hyper_cancer_BRST	510	encode_tfbs	0	0.526531	401	88	185	492	492	255	3259	62795	268709	encode_tfbs K562 MafK_(ab50322)	K562	NA	MafK_(ab50322)	None	NA	wgEncodeAwgTfbsSydhK562Mafkab50322IggrabUniPk.narrowPeak	1	19317
hyper_cancer_BRST	59	encode_tfbs	0	0.303455	895	88	327	352	352	256	12293	62301	259675	encode_tfbs A549 GR	A549	NA	GR	DEX_100nM	NA	wgEncodeAwgTfbsHaibA549GrPcr2xDex100nmUniPk.narrowPeak	1	16720
hyper_cancer_BRST	670	encode_tfbs	0	0.415344	581	88	249	432	432	256	5943	62615	266025	encode_tfbs HL-60 CTCF	HL-60	NA	CTCF	None	NA	wgEncodeAwgTfbsUwHl60CtcfUniPk.narrowPeak	1	16683
hyper_cancer_BRST	231	encode_tfbs	0	0.356141	691	88	283	401	401	257	8188	62505	263780	encode_tfbs K562 PU.1	K562	NA	PU.1	None	NA	wgEncodeAwgTfbsHaibK562Pu1Pcr1xUniPk.narrowPeak	1	28677
hyper_cancer_BRST	396	encode_tfbs	0	0.181447	1914	88	531	153	531	257	39938	61282	232030	encode_tfbs HeLa-S3 Max	HeLa-S3	NA	Max	None	NA	wgEncodeAwgTfbsSydhHelas3MaxIggrabUniPk.narrowPeak	1	29647
hyper_cancer_BRST	433	encode_tfbs	0	0.433378	547	88	240	442	442	257	5371	62649	266597	encode_tfbs HepG2 HNF4A	HepG2	NA	HNF4A	forskolin	NA	wgEncodeAwgTfbsSydhHepg2Hnf4aForsklnUniPk.narrowPeak	1	11130
hyper_cancer_BRST	222	encode_tfbs	0	0.529976	369	88	182	505	505	258	2981	62827	268987	encode_tfbs K562 GATA2_(SC-267)	K562	NA	GATA2_(SC-267)	None	NA	wgEncodeAwgTfbsHaibK562Gata2sc267Pcr1xUniPk.narrowPeak	1	19322
hyper_cancer_BRST	412	encode_tfbs	0	0.535254	367	88	179	506	506	258	2936	62829	269032	encode_tfbs HeLa-S3 STAT3	HeLa-S3	NA	STAT3	None	NA	wgEncodeAwgTfbsSydhHelas3Stat3IggrabUniPk.narrowPeak	1	13834
hyper_cancer_BRST	591	encode_tfbs	0	0.514808	396	88	191	495	495	258	3291	62800	268677	encode_tfbs K562 eGFP-GATA2	K562	NA	eGFP-GATA2	None	NA	wgEncodeAwgTfbsUchicagoK562Egata2UniPk.narrowPeak	1	11478
hyper_cancer_BRST	622	encode_tfbs	0	0.183409	1810	88	523	163	523	258	37666	61386	234302	encode_tfbs K562 Pol2	K562	NA	Pol2	None	NA	wgEncodeAwgTfbsUtaK562Pol2UniPk.narrowPeak	1	19255
hyper_cancer_BRST	96	encode_tfbs	0	0.300384	879	88	334	355	355	259	12198	62317	259770	encode_tfbs GM12878 MTA3_(SC-81325)	GM12878	NA	MTA3_(SC-81325)	None	NA	wgEncodeAwgTfbsHaibGm12878Mta3sc81325V0422111UniPk.narrowPeak	1	12032
hyper_cancer_BRST	117	encode_tfbs	0	0.276017	974	88	362	326	362	259	14596	62222	257372	encode_tfbs GM12878 TCF12	GM12878	NA	TCF12	None	NA	wgEncodeAwgTfbsHaibGm12878Tcf12Pcr1xUniPk.narrowPeak	1	20437
hyper_cancer_BRST	525	encode_tfbs	0	0.185861	1742	88	514	174	514	259	35989	61454	235979	encode_tfbs K562 Pol2	K562	NA	Pol2	None	NA	wgEncodeAwgTfbsSydhK562Pol2UniPk.narrowPeak	1	18081
hyper_cancer_BRST	529	encode_tfbs	0	0.483261	433	88	208	480	480	259	3828	62763	268140	encode_tfbs K562 Rad21	K562	NA	Rad21	None	NA	wgEncodeAwgTfbsSydhK562Rad21UniPk.narrowPeak	1	17627
hyper_cancer_BRST	27	encode_tfbs	0	0.207625	1427	88	470	224	470	261	27231	61769	244737	encode_tfbs K562 HDAC1_(SC-6298)	K562	NA	HDAC1_(SC-6298)	None	NA	wgEncodeAwgTfbsBroadK562Hdac1sc6298UniPk.narrowPeak	1	11833
hyper_cancer_BRST	203	encode_tfbs	0	0.313075	776	88	315	380	380	261	10387	62420	261581	encode_tfbs HepG2 USF-1	HepG2	NA	USF-1	None	NA	wgEncodeAwgTfbsHaibHepg2Usf1Pcr1xUniPk.narrowPeak	1	21890
hyper_cancer_BRST	220	encode_tfbs	0	0.518532	364	88	188	508	508	261	3005	62832	268963	encode_tfbs K562 FOSL1_(SC-183)	K562	NA	FOSL1_(SC-183)	None	NA	wgEncodeAwgTfbsHaibK562Fosl1sc183V0416101UniPk.narrowPeak	1	11174
hyper_cancer_BRST	323	encode_tfbs	0	0.252458	1100	88	401	294	401	261	17832	62096	254136	encode_tfbs GM12878 Znf143_(16618-1-AP)	GM12878	NA	Znf143_(16618-1-AP)	None	NA	wgEncodeAwgTfbsSydhGm12878Znf143166181apUniPk.narrowPeak	1	20024
hyper_cancer_BRST	439	encode_tfbs	0	0.522025	357	88	186	510	510	261	2928	62839	269040	encode_tfbs HepG2 MafK_(SC-477)	HepG2	NA	MafK_(SC-477)	None	NA	wgEncodeAwgTfbsSydhHepg2Mafksc477IggrabUniPk.narrowPeak	1	37628
hyper_cancer_BRST	169	encode_tfbs	0	0.154224	2178	88	581	118	581	262	51113	61018	220855	encode_tfbs HeLa-S3 Pol2	HeLa-S3	NA	Pol2	None	NA	wgEncodeAwgTfbsHaibHelas3Pol2Pcr1xUniPk.narrowPeak	1	25332
hyper_cancer_BRST	195	encode_tfbs	0	0.374357	595	88	272	426	426	262	6734	62601	265234	encode_tfbs HepG2 RXRA	HepG2	NA	RXRA	None	NA	wgEncodeAwgTfbsHaibHepg2RxraPcr1xUniPk.narrowPeak	1	17063
hyper_cancer_BRST	415	encode_tfbs	0	0.239527	1147	88	421	280	421	263	19485	62049	252483	encode_tfbs HeLa-S3 TCF7L2_C9B9_(2565)	HeLa-S3	NA	TCF7L2_C9B9_(2565)	None	NA	wgEncodeAwgTfbsSydhHelas3Tcf7l2c9b92565UcdUniPk.narrowPeak	1	19242
hyper_cancer_BRST	76	encode_tfbs	0	0.454044	431	88	223	482	482	264	4052	62765	267916	encode_tfbs ECC-1 ERalpha_a	ECC-1	NA	ERalpha_a	Genistein_100nM	NA	wgEncodeAwgTfbsHaibEcc1EralphaaV0416102Gen1hUniPk.narrowPeak	1	11452
hyper_cancer_BRST	82	encode_tfbs	0	0.469231	410	88	214	489	489	264	3733	62786	268235	encode_tfbs GM12878 BATF	GM12878	NA	BATF	None	NA	wgEncodeAwgTfbsHaibGm12878BatfPcr1xUniPk.narrowPeak	1	32427
hyper_cancer_BRST	91	encode_tfbs	0	0.233697	1195	88	430	273	430	264	20721	62001	251247	encode_tfbs GM12878 FOXM1_(SC-502)	GM12878	NA	FOXM1_(SC-502)	None	NA	wgEncodeAwgTfbsHaibGm12878Foxm1sc502V0422111UniPk.narrowPeak	1	22926
hyper_cancer_BRST	213	encode_tfbs	0	0.344495	646	88	289	415	415	264	7916	62550	264052	encode_tfbs K562 CEBPB_(SC-150)	K562	NA	CEBPB_(SC-150)	None	NA	wgEncodeAwgTfbsHaibK562Cebpbsc150V0422111UniPk.narrowPeak	1	22240
hyper_cancer_BRST	299	encode_tfbs	0	0.183315	1703	88	524	181	524	264	35694	61493	236274	encode_tfbs GM12878 Mxi1_(AF4185)	GM12878	NA	Mxi1_(AF4185)	None	NA	wgEncodeAwgTfbsSydhGm12878Mxi1IggmusUniPk.narrowPeak	1	17735
hyper_cancer_BRST	392	encode_tfbs	0	0.235779	1165	88	427	276	427	264	20065	62031	251903	encode_tfbs HeLa-S3 Ini1	HeLa-S3	NA	Ini1	None	NA	wgEncodeAwgTfbsSydhHelas3Ini1IggmusUniPk.narrowPeak	1	7780
hyper_cancer_BRST	71	encode_tfbs	0	0.222305	1234	88	445	262	445	265	22361	61962	249607	encode_tfbs A549 YY1_(SC-281)	A549	NA	YY1_(SC-281)	EtOH_0.02pct	NA	wgEncodeAwgTfbsHaibA549Yy1cV0422111Etoh02UniPk.narrowPeak	1	10259
hyper_cancer_BRST	204	encode_tfbs	0	0.187775	1580	88	508	200	508	265	32677	61616	239291	encode_tfbs HepG2 YY1_(SC-281)	HepG2	NA	YY1_(SC-281)	None	NA	wgEncodeAwgTfbsHaibHepg2Yy1sc281V0416101UniPk.narrowPeak	1	17876
hyper_cancer_BRST	548	encode_tfbs	0	0.287213	859	88	349	360	360	266	12451	62337	259517	encode_tfbs K562 UBF_(sc-13125)	K562	NA	UBF_(sc-13125)	None	NA	wgEncodeAwgTfbsSydhK562Ubfsc13125IggmusUniPk.narrowPeak	1	6002
hyper_cancer_BRST	202	encode_tfbs	0	0.389906	530	88	265	447	447	267	5774	62666	266194	encode_tfbs HepG2 TEAD4_(SC-101184)	HepG2	NA	TEAD4_(SC-101184)	None	NA	wgEncodeAwgTfbsHaibHepg2Tead4sc101184V0422111UniPk.narrowPeak	1	15160
hyper_cancer_BRST	582	encode_tfbs	0	0.256591	998	88	393	319	393	267	16006	62198	255962	encode_tfbs PBDE GATA-1	PBDE	NA	GATA-1	None	NA	wgEncodeAwgTfbsSydhPbdeGata1UcdUniPk.narrowPeak	1	25001
hyper_cancer_BRST	348	encode_tfbs	0	0.329619	649	88	302	413	413	268	8300	62547	263668	encode_tfbs H1-hESC c-Myc	H1-hESC	NA	c-Myc	None	NA	wgEncodeAwgTfbsSydhH1hescCmycIggrabUniPk.narrowPeak	1	4551
hyper_cancer_BRST	498	encode_tfbs	0	0.533287	324	88	180	535	535	268	2603	62872	269365	encode_tfbs K562 GATA-2	K562	NA	GATA-2	None	NA	wgEncodeAwgTfbsSydhK562Gata2UcdUniPk.narrowPeak	1	10648
hyper_cancer_BRST	577	encode_tfbs	0	0.180862	1701	88	533	182	533	268	36076	61495	235892	encode_tfbs NB4 Pol2	NB4	NA	Pol2	None	NA	wgEncodeAwgTfbsSydhNb4Pol2UniPk.narrowPeak	1	16703
hyper_cancer_BRST	509	encode_tfbs	0	0.459113	380	88	219	501	501	269	3537	62816	268431	encode_tfbs K562 MafF_(M8194)	K562	NA	MafF_(M8194)	None	NA	wgEncodeAwgTfbsSydhK562MaffIggrabUniPk.narrowPeak	1	25074
hyper_cancer_BRST	118	encode_tfbs	0	0.265717	918	88	380	341	380	270	14294	62278	257674	encode_tfbs GM12878 TCF3_(SC-349)	GM12878	NA	TCF3_(SC-349)	None	NA	wgEncodeAwgTfbsHaibGm12878Tcf3Pcr1xUniPk.narrowPeak	1	16021
hyper_cancer_BRST	545	encode_tfbs	0	0.186797	1540	88	513	208	513	270	32076	61656	239892	encode_tfbs K562 TBP	K562	NA	TBP	None	NA	wgEncodeAwgTfbsSydhK562TbpIggmusUniPk.narrowPeak	1	17558
hyper_cancer_BRST	226	encode_tfbs	0	0.30305	713	88	329	395	395	271	9869	62483	262099	encode_tfbs K562 NR2F2_(SC-271940)	K562	NA	NR2F2_(SC-271940)	None	NA	wgEncodeAwgTfbsHaibK562Nr2f2sc271940V0422111UniPk.narrowPeak	1	16678
hyper_cancer_BRST	436	encode_tfbs	0	0.366709	525	88	276	449	449	271	6074	62671	265894	encode_tfbs HepG2 JunD	HepG2	NA	JunD	None	NA	wgEncodeAwgTfbsSydhHepg2JundIggrabUniPk.narrowPeak	1	32275
hyper_cancer_BRST	437	encode_tfbs	0	0.495355	342	88	205	523	523	272	2955	62854	269013	encode_tfbs HepG2 MafF_(M8194)	HepG2	NA	MafF_(M8194)	None	NA	wgEncodeAwgTfbsSydhHepg2Maffm8194IggrabUniPk.narrowPeak	1	37637
hyper_cancer_BRST	563	encode_tfbs	0	0.150546	2010	88	588	139	588	272	48714	61186	223254	encode_tfbs MCF10A-Er-Src Pol2	MCF10A-Er-Src	NA	Pol2	EtOH_0.01pct	NA	wgEncodeAwgTfbsSydhMcf10aesPol2Etoh01UniPk.narrowPeak	1	22298
hyper_cancer_BRST	244	encode_tfbs	0	0.283963	779	88	352	379	379	273	11450	62417	260518	encode_tfbs K562 USF-1	K562	NA	USF-1	None	NA	wgEncodeAwgTfbsHaibK562Usf1V0416101UniPk.narrowPeak	1	18521
hyper_cancer_BRST	285	encode_tfbs	0	0.261466	918	88	390	341	390	273	14514	62278	257454	encode_tfbs GM12878 BHLHE40_(NB100-1800)	GM12878	NA	BHLHE40_(NB100-1800)	None	NA	wgEncodeAwgTfbsSydhGm12878Bhlhe40cIggmusUniPk.narrowPeak	1	13986
hyper_cancer_BRST	370	encode_tfbs	0	0.227973	1088	88	436	296	436	273	19407	62108	252561	encode_tfbs HeLa-S3 AP-2alpha	HeLa-S3	NA	AP-2alpha	None	NA	wgEncodeAwgTfbsSydhHelas3Ap2alphaUniPk.narrowPeak	1	18970
hyper_cancer_BRST	533	encode_tfbs	0	0.363677	520	88	279	452	452	273	6066	62676	265902	encode_tfbs K562 SETDB1	K562	NA	SETDB1	None	NA	wgEncodeAwgTfbsSydhK562Setdb1UcdUniPk.narrowPeak	1	3882
hyper_cancer_BRST	84	encode_tfbs	0	0.327209	580	88	304	433	433	275	7487	62616	264481	encode_tfbs GM12878 BCL3	GM12878	NA	BCL3	None	NA	wgEncodeAwgTfbsHaibGm12878Bcl3V0416101UniPk.narrowPeak	1	15455
hyper_cancer_BRST	190	encode_tfbs	0	0.217133	1145	88	457	281	457	275	21302	62051	250666	encode_tfbs HepG2 NRSF	HepG2	NA	NRSF	None	NA	wgEncodeAwgTfbsHaibHepg2NrsfV0416101UniPk.narrowPeak	1	12828
hyper_cancer_BRST	177	encode_tfbs	0	0.284295	733	88	351	390	390	276	10781	62463	261187	encode_tfbs HepG2 FOSL2	HepG2	NA	FOSL2	None	NA	wgEncodeAwgTfbsHaibHepg2Fosl2V0416101UniPk.narrowPeak	1	25211
hyper_cancer_BRST	355	encode_tfbs	0	0.306366	634	88	323	417	417	276	8708	62562	263260	encode_tfbs H1-hESC Nrf1	H1-hESC	NA	Nrf1	None	NA	wgEncodeAwgTfbsSydhH1hescNrf1IggrabUniPk.narrowPeak	1	4513
hyper_cancer_BRST	107	encode_tfbs	0	0.218083	1118	88	454	288	454	277	20746	62078	251222	encode_tfbs GM12878 POU2F2	GM12878	NA	POU2F2	None	NA	wgEncodeAwgTfbsHaibGm12878Pou2f2Pcr1xUniPk.narrowPeak	1	22891
hyper_cancer_BRST	424	encode_tfbs	0	0.25327	915	88	398	346	398	277	14911	62281	257057	encode_tfbs HepG2 BHLHE40_(NB100-1800)	HepG2	NA	BHLHE40_(NB100-1800)	None	NA	wgEncodeAwgTfbsSydhHepg2Bhlhe40cIggrabUniPk.narrowPeak	1	14628
hyper_cancer_BRST	447	encode_tfbs	0	0.168665	1616	88	552	192	552	277	36617	61580	235351	encode_tfbs HepG2 Pol2	HepG2	NA	Pol2	None	NA	wgEncodeAwgTfbsSydhHepg2Pol2IggrabUniPk.narrowPeak	1	19572
hyper_cancer_BRST	523	encode_tfbs	0	0.170629	1598	88	550	196	550	278	35892	61598	236076	encode_tfbs K562 Pol2	K562	NA	Pol2	IFNg6h	NA	wgEncodeAwgTfbsSydhK562Pol2Ifng6hUniPk.narrowPeak	1	16522
hyper_cancer_BRST	561	encode_tfbs	0	0.269167	792	88	370	375	375	278	12246	62404	259722	encode_tfbs MCF10A-Er-Src c-Myc	MCF10A-Er-Src	NA	c-Myc	4OHTAM_1uM_4hr	NA	wgEncodeAwgTfbsSydhMcf10aesCmycTam14hHvdUniPk.narrowPeak	1	25703
hyper_cancer_BRST	124	encode_tfbs	0	0.187772	1324	88	509	241	509	279	27823	61872	244145	encode_tfbs GM12891 Pol2-4H8	GM12891	NA	Pol2-4H8	None	NA	wgEncodeAwgTfbsHaibGm12891Pol24h8Pcr1xUniPk.narrowPeak	1	16236
hyper_cancer_BRST	305	encode_tfbs	0	0.303123	618	88	328	420	420	279	8581	62578	263387	encode_tfbs GM12878 p300	GM12878	NA	p300	None	NA	wgEncodeAwgTfbsSydhGm12878P300IggmusUniPk.narrowPeak	1	17461
hyper_cancer_BRST	179	encode_tfbs	0	0.301987	616	88	332	421	421	280	8585	62580	263383	encode_tfbs HepG2 FOXA1_(SC-6553)	HepG2	NA	FOXA1_(SC-6553)	None	NA	wgEncodeAwgTfbsHaibHepg2Foxa1sc6553V0416101UniPk.narrowPeak	1	51264
hyper_cancer_BRST	200	encode_tfbs	0	0.167346	1592	88	554	198	554	280	36380	61604	235588	encode_tfbs HepG2 TAF1	HepG2	NA	TAF1	None	NA	wgEncodeAwgTfbsHaibHepg2Taf1Pcr2xUniPk.narrowPeak	1	16659
hyper_cancer_BRST	564	encode_tfbs	0	0.149986	1832	88	590	161	590	280	45147	61364	226821	encode_tfbs MCF10A-Er-Src Pol2	MCF10A-Er-Src	NA	Pol2	4OHTAM_1uM_36hr	NA	wgEncodeAwgTfbsSydhMcf10aesPol2TamUniPk.narrowPeak	1	19467
hyper_cancer_BRST	593	encode_tfbs	0	0.332974	486	88	297	459	459	281	6186	62710	265782	encode_tfbs K562 eGFP-JunB	K562	NA	eGFP-JunB	None	NA	wgEncodeAwgTfbsUchicagoK562EjunbUniPk.narrowPeak	1	12287
hyper_cancer_BRST	48	encode_tfbs	0	0.181437	1408	88	532	227	532	282	30346	61788	241622	encode_tfbs A549 CREB1_(SC-240)	A549	NA	CREB1_(SC-240)	DEX_100nM	NA	wgEncodeAwgTfbsHaibA549Creb1sc240V0416102Dex100nmUniPk.narrowPeak	1	15913
hyper_cancer_BRST	223	encode_tfbs	0	0.426179	352	88	244	514	514	282	3528	62844	268440	encode_tfbs K562 HDAC2_(SC-6296)	K562	NA	HDAC2_(SC-6296)	None	NA	wgEncodeAwgTfbsHaibK562Hdac2sc6296V0416102UniPk.narrowPeak	1	6672
hyper_cancer_BRST	318	encode_tfbs	0	0.197603	1214	88	491	267	491	282	24526	61982	247442	encode_tfbs GM12878 TBP	GM12878	NA	TBP	None	NA	wgEncodeAwgTfbsSydhGm12878TbpIggmusUniPk.narrowPeak	1	14893
hyper_cancer_BRST	80	encode_tfbs	0	0.228678	973	88	435	327	435	283	17407	62223	254561	encode_tfbs GM12878 ATF2_(SC-81188)	GM12878	NA	ATF2_(SC-81188)	None	NA	wgEncodeAwgTfbsHaibGm12878Atf2sc81188V0422111UniPk.narrowPeak	1	23467
hyper_cancer_BRST	119	encode_tfbs	0	0.279338	690	88	359	402	402	283	10339	62506	261629	encode_tfbs GM12878 USF-1	GM12878	NA	USF-1	None	NA	wgEncodeAwgTfbsHaibGm12878Usf1Pcr2xUniPk.narrowPeak	1	9778
hyper_cancer_BRST	125	encode_tfbs	0	0.182176	1375	88	528	233	528	283	29591	61821	242377	encode_tfbs GM12891 Pol2	GM12891	NA	Pol2	None	NA	wgEncodeAwgTfbsHaibGm12891Pol2Pcr1xUniPk.narrowPeak	1	16585
hyper_cancer_BRST	187	encode_tfbs	0	0.192768	1243	88	501	260	501	283	25638	61953	246330	encode_tfbs HepG2 MYBL2_(SC-81192)	HepG2	NA	MYBL2_(SC-81192)	None	NA	wgEncodeAwgTfbsHaibHepg2Mybl2sc81192V0422111UniPk.narrowPeak	1	17898
hyper_cancer_BRST	221	encode_tfbs	0	0.202649	1150	88	481	279	481	283	22790	62046	249178	encode_tfbs K562 GABP	K562	NA	GABP	None	NA	wgEncodeAwgTfbsHaibK562GabpV0416101UniPk.narrowPeak	1	14393
hyper_cancer_BRST	440	encode_tfbs	0	0.208297	1104	88	469	292	469	283	21389	62092	250579	encode_tfbs HepG2 Max	HepG2	NA	Max	None	NA	wgEncodeAwgTfbsSydhHepg2MaxIggrabUniPk.narrowPeak	1	11854
hyper_cancer_BRST	196	encode_tfbs	0	0.169452	1498	88	551	214	551	284	34084	61698	237884	encode_tfbs HepG2 Sin3Ak-20	HepG2	NA	Sin3Ak-20	None	NA	wgEncodeAwgTfbsHaibHepg2Sin3ak20Pcr1xUniPk.narrowPeak	1	16459
hyper_cancer_BRST	301	encode_tfbs	0	0.274195	698	88	365	399	399	284	10644	62498	261324	encode_tfbs GM12878 NFKB	GM12878	NA	NFKB	TNFa	NA	wgEncodeAwgTfbsSydhGm12878NfkbTnfaIggrabUniPk.narrowPeak	1	17036
hyper_cancer_BRST	70	encode_tfbs	0	0.288514	613	88	345	422	422	285	8930	62583	263038	encode_tfbs A549 USF-1	A549	NA	USF-1	EtOH_0.02pct	NA	wgEncodeAwgTfbsHaibA549Usf1V0422111Etoh02UniPk.narrowPeak	1	8004
hyper_cancer_BRST	116	encode_tfbs	0	0.191795	1231	88	502	264	502	285	25526	61965	246442	encode_tfbs GM12878 TAF1	GM12878	NA	TAF1	None	NA	wgEncodeAwgTfbsHaibGm12878Taf1Pcr1xUniPk.narrowPeak	1	14278
hyper_cancer_BRST	350	encode_tfbs	0	0.274349	671	88	364	404	404	285	10238	62525	261730	encode_tfbs H1-hESC GTF2F1_(AB28179)	H1-hESC	NA	GTF2F1_(AB28179)	None	NA	wgEncodeAwgTfbsSydhH1hescGtf2f1IggrabUniPk.narrowPeak	1	3548
hyper_cancer_BRST	522	encode_tfbs	0	0.170745	1469	88	549	219	549	285	33269	61727	238699	encode_tfbs K562 Pol2	K562	NA	Pol2	IFNg30	NA	wgEncodeAwgTfbsSydhK562Pol2Ifng30UniPk.narrowPeak	1	16558
hyper_cancer_BRST	441	encode_tfbs	0	0.184813	1261	88	516	255	516	286	26988	61935	244980	encode_tfbs HepG2 MAZ_(ab85725)	HepG2	NA	MAZ_(ab85725)	None	NA	wgEncodeAwgTfbsSydhHepg2Mazab85725IggrabUniPk.narrowPeak	1	12090
hyper_cancer_BRST	367	encode_tfbs	0	0.17656	1391	88	543	231	543	287	30748	61805	241220	encode_tfbs HEK293 Pol2	HEK293	NA	Pol2	None	NA	wgEncodeAwgTfbsSydhHek293Pol2UniPk.narrowPeak	1	11490
hyper_cancer_BRST	583	encode_tfbs	0	0.141423	1797	88	606	167	606	287	46632	61399	225336	encode_tfbs PBDE Pol2	PBDE	NA	Pol2	None	NA	wgEncodeAwgTfbsSydhPbdePol2UcdUniPk.narrowPeak	1	18332
hyper_cancer_BRST	136	encode_tfbs	0	0.306473	499	88	322	455	455	288	6884	62697	265084	encode_tfbs H1-hESC ATF3	H1-hESC	NA	ATF3	None	NA	wgEncodeAwgTfbsHaibH1hescAtf3V0416102UniPk.narrowPeak	1	4808
hyper_cancer_BRST	602	encode_tfbs	0	0.158229	1547	88	573	204	573	288	37227	61649	234741	encode_tfbs GM12878 Pol2	GM12878	NA	Pol2	None	NA	wgEncodeAwgTfbsUtaGm12878Pol2UniPk.narrowPeak	1	14237
hyper_cancer_BRST	131	encode_tfbs	0	0.175718	1367	88	545	235	545	289	30395	61829	241573	encode_tfbs GM12892 Pol2-4H8	GM12892	NA	Pol2-4H8	None	NA	wgEncodeAwgTfbsHaibGm12892Pol24h8V0416102UniPk.narrowPeak	1	17407
hyper_cancer_BRST	173	encode_tfbs	0	0.405896	343	88	256	522	522	289	3608	62853	268360	encode_tfbs HepG2 CEBPB_(SC-150)	HepG2	NA	CEBPB_(SC-150)	None	NA	wgEncodeAwgTfbsHaibHepg2Cebpbsc150V0416101UniPk.narrowPeak	1	18125
hyper_cancer_BRST	192	encode_tfbs	0	0.160869	1517	88	567	212	567	289	36066	61679	235902	encode_tfbs HepG2 Pol2-4H8	HepG2	NA	Pol2-4H8	None	NA	wgEncodeAwgTfbsHaibHepg2Pol24h8V0416102UniPk.narrowPeak	1	19586
hyper_cancer_BRST	321	encode_tfbs	0	0.251932	789	88	402	378	402	289	12996	62407	258972	encode_tfbs GM12878 WHIP	GM12878	NA	WHIP	None	NA	wgEncodeAwgTfbsSydhGm12878WhipIggmusUniPk.narrowPeak	1	14102
hyper_cancer_BRST	616	encode_tfbs	0	0.156948	1552	88	577	202	577	289	37596	61644	234372	encode_tfbs HepG2 Pol2	HepG2	NA	Pol2	None	NA	wgEncodeAwgTfbsUtaHepg2Pol2UniPk.narrowPeak	1	15108
hyper_cancer_BRST	113	encode_tfbs	0	0.187558	1208	88	511	270	511	290	25598	61988	246370	encode_tfbs GM12878 SP1	GM12878	NA	SP1	None	NA	wgEncodeAwgTfbsHaibGm12878Sp1Pcr1xUniPk.narrowPeak	1	18248
hyper_cancer_BRST	426	encode_tfbs	0	0.304779	489	88	326	457	457	290	6785	62707	265183	encode_tfbs HepG2 CEBPB	HepG2	NA	CEBPB	forskolin	NA	wgEncodeAwgTfbsSydhHepg2CebpbForsklnUniPk.narrowPeak	1	18443
hyper_cancer_BRST	565	encode_tfbs	0	0.389877	351	88	266	515	515	290	3841	62845	268127	encode_tfbs MCF10A-Er-Src STAT3	MCF10A-Er-Src	NA	STAT3	EtOH_0.01pct	NA	wgEncodeAwgTfbsSydhMcf10aesStat3Etoh01UniPk.narrowPeak	1	12334
hyper_cancer_BRST	93	encode_tfbs	0	0.287295	554	88	348	438	438	291	8122	62642	263846	encode_tfbs GM12878 IRF4_(SC-6059)	GM12878	NA	IRF4_(SC-6059)	None	NA	wgEncodeAwgTfbsHaibGm12878Irf4sc6059Pcr1xUniPk.narrowPeak	1	17771
hyper_cancer_BRST	491	encode_tfbs	0	0.358129	370	88	282	503	503	291	4400	62826	267568	encode_tfbs K562 COREST_(ab24166)	K562	NA	COREST_(ab24166)	None	NA	wgEncodeAwgTfbsSydhK562Corestab24166IggrabUniPk.narrowPeak	1	6371
hyper_cancer_BRST	624	encode_tfbs	0	0.180824	1280	88	534	252	534	291	27903	61916	244065	encode_tfbs MCF-7 c-Myc	MCF-7	NA	c-Myc	serum_stimulated_media	NA	wgEncodeAwgTfbsUtaMcf7CmycSerumstimUniPk.narrowPeak	1	20956
hyper_cancer_BRST	197	encode_tfbs	0	0.20296	1041	88	479	308	479	292	20732	62155	251236	encode_tfbs HepG2 SP1	HepG2	NA	SP1	None	NA	wgEncodeAwgTfbsHaibHepg2Sp1Pcr1xUniPk.narrowPeak	1	25477
hyper_cancer_BRST	46	encode_tfbs	0	0.306026	467	88	324	466	466	293	6459	62729	265509	encode_tfbs A549 ATF3	A549	NA	ATF3	EtOH_0.02pct	NA	wgEncodeAwgTfbsHaibA549Atf3V0422111Etoh02UniPk.narrowPeak	1	6580
hyper_cancer_BRST	104	encode_tfbs	0	0.162053	1410	88	564	226	564	293	33571	61786	238397	encode_tfbs GM12878 PML_(SC-71910)	GM12878	NA	PML_(SC-71910)	None	NA	wgEncodeAwgTfbsHaibGm12878Pmlsc71910V0422111UniPk.narrowPeak	1	16678
hyper_cancer_BRST	178	encode_tfbs	0	0.27111	598	88	366	425	425	293	9257	62598	262711	encode_tfbs HepG2 FOXA1_(SC-101058)	HepG2	NA	FOXA1_(SC-101058)	None	NA	wgEncodeAwgTfbsHaibHepg2Foxa1sc101058V0416101UniPk.narrowPeak	1	43114
hyper_cancer_BRST	69	encode_tfbs	0	0.261526	661	88	389	409	409	295	10565	62535	261403	encode_tfbs A549 USF-1	A549	NA	USF-1	EtOH_0.02pct	NA	wgEncodeAwgTfbsHaibA549Usf1Pcr1xEtoh02UniPk.narrowPeak	1	11932
hyper_cancer_BRST	413	encode_tfbs	0	0.177094	1258	88	541	257	541	295	27982	61938	243986	encode_tfbs HeLa-S3 TBP	HeLa-S3	NA	TBP	None	NA	wgEncodeAwgTfbsSydhHelas3TbpIggrabUniPk.narrowPeak	1	18489
hyper_cancer_BRST	280	encode_tfbs	0	0.441442	209	88	232	569	569	296	2029	62987	269939	encode_tfbs A549 Pol2(phosphoS2)	A549	NA	Pol2(phosphoS2)	None	NA	wgEncodeAwgTfbsSydhA549Pol2s2IggrabUniPk.narrowPeak	1	3454
hyper_cancer_BRST	506	encode_tfbs	0	0.166104	1323	88	560	242	560	297	31017	61873	240951	encode_tfbs K562 IRF1	K562	NA	IRF1	IFNg6h	NA	wgEncodeAwgTfbsSydhK562Irf1Ifng6hUniPk.narrowPeak	1	12576
hyper_cancer_BRST	254	encode_tfbs	0	0.290977	468	88	340	465	465	298	6799	62728	265169	encode_tfbs PFSK-1 Sin3Ak-20	PFSK-1	NA	Sin3Ak-20	None	NA	wgEncodeAwgTfbsHaibPfsk1Sin3ak20V0416101UniPk.narrowPeak	1	5950
hyper_cancer_BRST	357	encode_tfbs	0	0.432203	217	88	241	566	566	298	2151	62979	269817	encode_tfbs H1-hESC RFX5_(200-401-194)	H1-hESC	NA	RFX5_(200-401-194)	None	NA	wgEncodeAwgTfbsSydhH1hescRfx5200401194IggrabUniPk.narrowPeak	1	1695
hyper_cancer_BRST	411	encode_tfbs	0	0.220534	872	88	449	356	449	298	16225	62324	255743	encode_tfbs HeLa-S3 STAT1	HeLa-S3	NA	STAT1	IFNg30	NA	wgEncodeAwgTfbsSydhHelas3Stat1Ifng30UniPk.narrowPeak	1	16158
hyper_cancer_BRST	483	encode_tfbs	0	0.456655	181	88	221	584	584	298	1700	63015	270268	encode_tfbs K562 c-Jun	K562	NA	c-Jun	IFNg6h	NA	wgEncodeAwgTfbsSydhK562CjunIfng6hUniPk.narrowPeak	1	6596
hyper_cancer_BRST	134	encode_tfbs	0	0.195116	1020	88	495	314	495	299	21093	62176	250875	encode_tfbs GM12892 YY1	GM12892	NA	YY1	None	NA	wgEncodeAwgTfbsHaibGm12892Yy1V0416101UniPk.narrowPeak	1	15951
hyper_cancer_BRST	497	encode_tfbs	0	0.460721	170	88	217	591	591	299	1583	63026	270385	encode_tfbs K562 GATA-1	K562	NA	GATA-1	None	NA	wgEncodeAwgTfbsSydhK562Gata1UcdUniPk.narrowPeak	1	4074
hyper_cancer_BRST	553	encode_tfbs	0	0.402191	258	88	259	551	551	299	2744	62938	269224	encode_tfbs K562 ZNF263	K562	NA	ZNF263	None	NA	wgEncodeAwgTfbsSydhK562Znf263UcdUniPk.narrowPeak	1	3081
hyper_cancer_BRST	180	encode_tfbs	0	0.290936	461	88	342	471	471	300	6700	62735	265268	encode_tfbs HepG2 FOXA2_(SC-6554)	HepG2	NA	FOXA2_(SC-6554)	None	NA	wgEncodeAwgTfbsHaibHepg2Foxa2sc6554V0416101UniPk.narrowPeak	1	40989
hyper_cancer_BRST	140	encode_tfbs	0	0.47736	144	88	210	606	606	301	1295	63052	270673	encode_tfbs H1-hESC FOSL1_(SC-183)	H1-hESC	NA	FOSL1_(SC-183)	None	NA	wgEncodeAwgTfbsHaibH1hescFosl1sc183V0416102UniPk.narrowPeak	1	1113
hyper_cancer_BRST	157	encode_tfbs	0	0.325207	364	88	307	508	508	301	4760	62832	267208	encode_tfbs H1-hESC SRF	H1-hESC	NA	SRF	None	NA	wgEncodeAwgTfbsHaibH1hescSrfPcr1xUniPk.narrowPeak	1	5105
hyper_cancer_BRST	198	encode_tfbs	0	0.382809	275	88	268	546	546	301	3070	62921	268898	encode_tfbs HepG2 SP2_(SC-643)	HepG2	NA	SP2_(SC-643)	None	NA	wgEncodeAwgTfbsHaibHepg2Sp2V0422111UniPk.narrowPeak	1	2626
hyper_cancer_BRST	209	encode_tfbs	0	0.239687	722	88	420	394	420	301	12510	62474	259458	encode_tfbs K562 ATF3	K562	NA	ATF3	None	NA	wgEncodeAwgTfbsHaibK562Atf3V0416101UniPk.narrowPeak	1	16011
hyper_cancer_BRST	239	encode_tfbs	0	0.161576	1289	88	565	250	565	301	31046	61907	240922	encode_tfbs K562 TAF1	K562	NA	TAF1	None	NA	wgEncodeAwgTfbsHaibK562Taf1V0416101UniPk.narrowPeak	1	15246
hyper_cancer_BRST	247	encode_tfbs	0	0.353449	330	88	286	530	530	301	3980	62866	267988	encode_tfbs K562 ZBTB33	K562	NA	ZBTB33	None	NA	wgEncodeAwgTfbsHaibK562Zbtb33Pcr1xUniPk.narrowPeak	1	3285
hyper_cancer_BRST	55	encode_tfbs	0	0.180811	1139	88	535	283	535	302	25063	62057	246905	encode_tfbs A549 GABP	A549	NA	GABP	EtOH_0.02pct	NA	wgEncodeAwgTfbsHaibA549GabpV0422111Etoh02UniPk.narrowPeak	1	12348
hyper_cancer_BRST	243	encode_tfbs	0	0.250992	619	88	403	419	419	303	10312	62577	261656	encode_tfbs K562 TRIM28_(SC-81411)	K562	NA	TRIM28_(SC-81411)	None	NA	wgEncodeAwgTfbsHaibK562Trim28sc81411V0422111UniPk.narrowPeak	1	12137
hyper_cancer_BRST	129	encode_tfbs	0	0.189045	1011	88	506	317	506	304	21537	62185	250431	encode_tfbs GM12891 YY1_(SC-281)	GM12891	NA	YY1_(SC-281)	None	NA	wgEncodeAwgTfbsHaibGm12891Yy1sc281V0416101UniPk.narrowPeak	1	13593
hyper_cancer_BRST	289	encode_tfbs	0	0.167179	1211	88	556	268	556	304	28457	61985	243511	encode_tfbs GM12878 CHD2_(AB68301)	GM12878	NA	CHD2_(AB68301)	None	NA	wgEncodeAwgTfbsSydhGm12878Chd2ab68301IggmusUniPk.narrowPeak	1	15597
hyper_cancer_BRST	381	encode_tfbs	0	0.152376	1363	88	586	237	586	304	34371	61833	237597	encode_tfbs HeLa-S3 CHD2_(AB68301)	HeLa-S3	NA	CHD2_(AB68301)	None	NA	wgEncodeAwgTfbsSydhHelas3Chd2IggrabUniPk.narrowPeak	1	20500
hyper_cancer_BRST	47	encode_tfbs	0	0.267084	523	88	377	451	451	305	8240	62673	263728	encode_tfbs A549 BCL3	A549	NA	BCL3	EtOH_0.02pct	NA	wgEncodeAwgTfbsHaibA549Bcl3V0422111Etoh02UniPk.narrowPeak	1	7740
hyper_cancer_BRST	470	encode_tfbs	0	0.452992	159	88	225	601	601	305	1506	63037	270462	encode_tfbs K562 Bach1_(sc-14700)	K562	NA	Bach1_(sc-14700)	None	NA	wgEncodeAwgTfbsSydhK562Bach1sc14700IggrabUniPk.narrowPeak	1	3806
hyper_cancer_BRST	97	encode_tfbs	0	0.268195	488	88	373	458	458	306	7669	62708	264299	encode_tfbs GM12878 NFATC1_(SC-17834)	GM12878	NA	NFATC1_(SC-17834)	None	NA	wgEncodeAwgTfbsHaibGm12878Nfatc1sc17834V0422111UniPk.narrowPeak	1	10812
hyper_cancer_BRST	245	encode_tfbs	0	0.181654	1046	88	530	301	530	306	23061	62150	248907	encode_tfbs K562 YY1_(SC-281)	K562	NA	YY1_(SC-281)	None	NA	wgEncodeAwgTfbsHaibK562Yy1V0416101UniPk.narrowPeak	1	12677
hyper_cancer_BRST	251	encode_tfbs	0	0.209861	858	88	468	362	468	306	16739	62338	255229	encode_tfbs PANC-1 Sin3Ak-20	PANC-1	NA	Sin3Ak-20	None	NA	wgEncodeAwgTfbsHaibPanc1Sin3ak20V0416101UniPk.narrowPeak	1	7182
hyper_cancer_BRST	520	encode_tfbs	0	0.148995	1328	88	591	239	591	306	34247	61868	237721	encode_tfbs K562 Pol2	K562	NA	Pol2	IFNa30	NA	wgEncodeAwgTfbsSydhK562Pol2Ifna30UniPk.narrowPeak	1	13845
hyper_cancer_BRST	130	encode_tfbs	0	0.21296	814	88	462	372	462	307	15702	62382	256266	encode_tfbs GM12892 PAX5-C20	GM12892	NA	PAX5-C20	None	NA	wgEncodeAwgTfbsHaibGm12892Pax5c20V0416101UniPk.narrowPeak	1	10300
hyper_cancer_BRST	229	encode_tfbs	0	0.161508	1203	88	566	271	566	308	29172	61993	242796	encode_tfbs K562 Pol2-4H8	K562	NA	Pol2-4H8	None	NA	wgEncodeAwgTfbsHaibK562Pol24h8V0416101UniPk.narrowPeak	1	23352
hyper_cancer_BRST	626	encode_tfbs	0	0.150391	1301	88	589	247	589	308	33350	61895	238618	encode_tfbs MCF-7 c-Myc	MCF-7	NA	c-Myc	vehicle	NA	wgEncodeAwgTfbsUtaMcf7CmycVehUniPk.narrowPeak	1	27697
hyper_cancer_BRST	126	encode_tfbs	0	0.210334	802	88	467	373	467	309	15663	62394	256305	encode_tfbs GM12891 POU2F2	GM12891	NA	POU2F2	None	NA	wgEncodeAwgTfbsHaibGm12891Pou2f2Pcr1xUniPk.narrowPeak	1	14630
hyper_cancer_BRST	219	encode_tfbs	0	0.184632	979	88	517	322	517	309	21358	62217	250610	encode_tfbs K562 ETS1	K562	NA	ETS1	None	NA	wgEncodeAwgTfbsHaibK562Ets1V0416101UniPk.narrowPeak	1	10726
hyper_cancer_BRST	384	encode_tfbs	0	0.194046	921	88	498	340	498	309	19260	62275	252708	encode_tfbs HeLa-S3 COREST_(sc-30189)	HeLa-S3	NA	COREST_(sc-30189)	None	NA	wgEncodeAwgTfbsSydhHelas3Corestsc30189IggrabUniPk.narrowPeak	1	16322
hyper_cancer_BRST	238	encode_tfbs	0	0.307899	344	88	320	521	521	310	4750	62852	267218	encode_tfbs K562 STAT5A_(SC-74442)	K562	NA	STAT5A_(SC-74442)	None	NA	wgEncodeAwgTfbsHaibK562Stat5asc74442V0422111UniPk.narrowPeak	1	9811
hyper_cancer_BRST	397	encode_tfbs	0	0.151023	1261	88	587	255	587	310	32309	61935	239659	encode_tfbs HeLa-S3 MAZ_(ab85725)	HeLa-S3	NA	MAZ_(ab85725)	None	NA	wgEncodeAwgTfbsSydhHelas3Mazab85725IggrabUniPk.narrowPeak	1	13409
hyper_cancer_BRST	482	encode_tfbs	0	0.341419	254	88	291	552	552	310	3177	62942	268791	encode_tfbs K562 c-Jun	K562	NA	c-Jun	IFNg30	NA	wgEncodeAwgTfbsSydhK562CjunIfng30UniPk.narrowPeak	1	8587
hyper_cancer_BRST	185	encode_tfbs	0	0.214752	739	88	458	388	458	311	14202	62457	257766	encode_tfbs HepG2 JunD	HepG2	NA	JunD	None	NA	wgEncodeAwgTfbsHaibHepg2JundPcr1xUniPk.narrowPeak	1	21614
hyper_cancer_BRST	378	encode_tfbs	0	0.395452	177	88	261	585	585	311	1918	63019	270050	encode_tfbs HeLa-S3 Brg1	HeLa-S3	NA	Brg1	None	NA	wgEncodeAwgTfbsSydhHelas3Brg1IggmusUniPk.narrowPeak	1	1357
hyper_cancer_BRST	363	encode_tfbs	0	0.13182	1454	88	625	222	625	312	41222	61742	230746	encode_tfbs HCT-116 Pol2	HCT-116	NA	Pol2	None	NA	wgEncodeAwgTfbsSydhHct116Pol2UcdUniPk.narrowPeak	1	12864
hyper_cancer_BRST	405	encode_tfbs	0	0.443104	107	88	231	621	621	313	1037	63089	270931	encode_tfbs HeLa-S3 PRDM1_(9115)	HeLa-S3	NA	PRDM1_(9115)	None	NA	wgEncodeAwgTfbsSydhHelas3Prdm19115IggrabUniPk.narrowPeak	1	4577
hyper_cancer_BRST	320	encode_tfbs	0	0.241851	549	88	415	439	439	314	9510	62647	262458	encode_tfbs GM12878 USF2	GM12878	NA	USF2	None	NA	wgEncodeAwgTfbsSydhGm12878Usf2IggmusUniPk.narrowPeak	1	9022
hyper_cancer_BRST	336	encode_tfbs	0	0.211276	733	88	465	390	465	314	14311	62463	257657	encode_tfbs GM18951 NFKB	GM18951	NA	NFKB	TNFa	NA	wgEncodeAwgTfbsSydhGm18951NfkbTnfaIggrabUniPk.narrowPeak	1	13535
hyper_cancer_BRST	467	encode_tfbs	0	0.311719	318	88	317	536	536	314	4342	62878	267626	encode_tfbs K562 ARID3A_(sc-8821)	K562	NA	ARID3A_(sc-8821)	None	NA	wgEncodeAwgTfbsSydhK562Arid3asc8821IggrabUniPk.narrowPeak	1	9026
hyper_cancer_BRST	347	encode_tfbs	0	0.403567	162	88	258	600	600	315	1721	63034	270247	encode_tfbs H1-hESC c-Jun	H1-hESC	NA	c-Jun	None	NA	wgEncodeAwgTfbsSydhH1hescCjunIggrabUniPk.narrowPeak	1	2148
hyper_cancer_BRST	585	encode_tfbs	0	0.120543	1509	88	645	213	645	315	45880	61687	226088	encode_tfbs Raji Pol2	Raji	NA	Pol2	None	NA	wgEncodeAwgTfbsSydhRajiPol2UcdUniPk.narrowPeak	1	19732
hyper_cancer_BRST	613	encode_tfbs	0	0.123658	1489	88	639	217	639	315	44405	61707	227563	encode_tfbs HeLa-S3 Pol2	HeLa-S3	NA	Pol2	None	NA	wgEncodeAwgTfbsUtaHelas3Pol2UniPk.narrowPeak	1	15736
hyper_cancer_BRST	24	encode_tfbs	0	0.204966	754	88	477	384	477	316	15131	62442	256837	encode_tfbs K562 CHD1_(A301-218A)	K562	NA	CHD1_(A301-218A)	None	NA	wgEncodeAwgTfbsBroadK562Chd1a301218aUniPk.narrowPeak	1	9350
hyper_cancer_BRST	250	encode_tfbs	0	0.166774	1044	88	557	303	557	316	24886	62152	247082	encode_tfbs PANC-1 Pol2-4H8	PANC-1	NA	Pol2-4H8	None	NA	wgEncodeAwgTfbsHaibPanc1Pol24h8V0416101UniPk.narrowPeak	1	10324
hyper_cancer_BRST	521	encode_tfbs	0	0.141286	1265	88	607	254	607	316	34352	61931	237616	encode_tfbs K562 Pol2	K562	NA	Pol2	IFNa6h	NA	wgEncodeAwgTfbsSydhK562Pol2Ifna6hUniPk.narrowPeak	1	13582
hyper_cancer_BRST	617	encode_tfbs	0	0.283288	365	88	353	507	507	316	5465	62831	266503	encode_tfbs HUVEC c-Myc	HUVEC	NA	c-Myc	None	NA	wgEncodeAwgTfbsUtaHuvecCmycUniPk.narrowPeak	1	5145
hyper_cancer_BRST	30	encode_tfbs	0	0.434996	102	88	238	624	624	317	1007	63094	270961	encode_tfbs K562 p300	K562	NA	p300	None	NA	wgEncodeAwgTfbsBroadK562P300UniPk.narrowPeak	1	2674
hyper_cancer_BRST	188	encode_tfbs	0	0.20104	775	88	483	381	483	317	15819	62421	256149	encode_tfbs HepG2 NFIC_(SC-81335)	HepG2	NA	NFIC_(SC-81335)	None	NA	wgEncodeAwgTfbsHaibHepg2Nficsc81335V0422111UniPk.narrowPeak	1	16091
hyper_cancer_BRST	317	encode_tfbs	0	0.197844	791	88	490	376	490	318	16375	62405	255593	encode_tfbs GM12878 TBLR1_(ab24550)	GM12878	NA	TBLR1_(ab24550)	None	NA	wgEncodeAwgTfbsSydhGm12878Tblr1ab24550IggmusUniPk.narrowPeak	1	13702
hyper_cancer_BRST	338	encode_tfbs	0	0.281671	357	88	355	510	510	318	5377	62839	266591	encode_tfbs GM19099 NFKB	GM19099	NA	NFKB	TNFa	NA	wgEncodeAwgTfbsSydhGm19099NfkbTnfaIggrabUniPk.narrowPeak	1	7777
hyper_cancer_BRST	555	encode_tfbs	0	0.437031	88	88	236	631	631	318	865	63108	271103	encode_tfbs K562 ZNF274_(M01)	K562	NA	ZNF274_(M01)	None	NA	wgEncodeAwgTfbsSydhK562Znf274m01UcdUniPk.narrowPeak	1	1997
hyper_cancer_BRST	562	encode_tfbs	0	0.159034	1080	88	571	297	571	319	26803	62116	245165	encode_tfbs MCF10A-Er-Src E2F4	MCF10A-Er-Src	NA	E2F4	4OHTAM_1uM_36hr	NA	wgEncodeAwgTfbsSydhMcf10aesE2f4TamHvdUniPk.narrowPeak	1	15516
hyper_cancer_BRST	225	encode_tfbs	0	0.338322	194	88	292	579	579	320	2453	63002	269515	encode_tfbs K562 MEF2A	K562	NA	MEF2A	None	NA	wgEncodeAwgTfbsHaibK562Mef2aV0416101UniPk.narrowPeak	1	5631
hyper_cancer_BRST	475	encode_tfbs	0	0.380034	154	88	270	603	603	320	1737	63042	270231	encode_tfbs K562 Brg1	K562	NA	Brg1	None	NA	wgEncodeAwgTfbsSydhK562Brg1IggmusUniPk.narrowPeak	1	2463
hyper_cancer_BRST	481	encode_tfbs	0	0.360553	167	88	280	593	593	320	1984	63029	269984	encode_tfbs K562 c-Jun	K562	NA	c-Jun	IFNa6h	NA	wgEncodeAwgTfbsSydhK562CjunIfna6hUniPk.narrowPeak	1	5218
hyper_cancer_BRST	632	encode_tfbs	0	0.131646	1304	88	626	245	626	320	37521	61892	234447	encode_tfbs MCF-7 Pol2	MCF-7	NA	Pol2	serum_stimulated_media	NA	wgEncodeAwgTfbsUtaMcf7Pol2SerumstimUniPk.narrowPeak	1	20449
hyper_cancer_BRST	68	encode_tfbs	0	0.225568	574	88	441	435	441	321	10620	62622	261348	encode_tfbs A549 USF-1	A549	NA	USF-1	DEX_100nM	NA	wgEncodeAwgTfbsHaibA549Usf1Pcr1xDex100nmUniPk.narrowPeak	1	11980
hyper_cancer_BRST	170	encode_tfbs	0	0.146296	1140	88	597	282	597	322	30341	62056	241627	encode_tfbs HeLa-S3 TAF1	HeLa-S3	NA	TAF1	None	NA	wgEncodeAwgTfbsHaibHelas3Taf1Pcr1xUniPk.narrowPeak	1	16100
hyper_cancer_BRST	391	encode_tfbs	0	0.175953	941	88	544	336	544	323	21515	62255	250453	encode_tfbs HeLa-S3 HA-E2F1	HeLa-S3	NA	HA-E2F1	None	NA	wgEncodeAwgTfbsSydhHelas3Hae2f1UniPk.narrowPeak	1	10283
hyper_cancer_BRST	94	encode_tfbs	0	0.243913	452	88	410	475	475	324	7802	62744	264166	encode_tfbs GM12878 MEF2A	GM12878	NA	MEF2A	None	NA	wgEncodeAwgTfbsHaibGm12878Mef2aPcr1xUniPk.narrowPeak	1	17605
hyper_cancer_BRST	115	encode_tfbs	0	0.236674	482	88	424	461	461	324	8554	62714	263414	encode_tfbs GM12878 STAT5A_(SC-74442)	GM12878	NA	STAT5A_(SC-74442)	None	NA	wgEncodeAwgTfbsHaibGm12878Stat5asc74442V0422111UniPk.narrowPeak	1	7423
hyper_cancer_BRST	155	encode_tfbs	0	0.245273	436	88	408	478	478	325	7491	62760	264477	encode_tfbs H1-hESC SP2_(SC-643)	H1-hESC	NA	SP2_(SC-643)	None	NA	wgEncodeAwgTfbsHaibH1hescSp2V0422111UniPk.narrowPeak	1	2469
hyper_cancer_BRST	86	encode_tfbs	0	0.287411	294	88	347	543	543	326	4352	62902	267616	encode_tfbs GM12878 CEBPB_(SC-150)	GM12878	NA	CEBPB_(SC-150)	None	NA	wgEncodeAwgTfbsHaibGm12878Cebpbsc150V0422111UniPk.narrowPeak	1	5786
hyper_cancer_BRST	103	encode_tfbs	0	0.241926	443	88	414	476	476	326	7711	62753	264257	encode_tfbs GM12878 Pbx3	GM12878	NA	Pbx3	None	NA	wgEncodeAwgTfbsHaibGm12878Pbx3Pcr1xUniPk.narrowPeak	1	9941
hyper_cancer_BRST	128	encode_tfbs	0	0.158811	982	88	572	321	572	327	24587	62214	247381	encode_tfbs GM12891 TAF1	GM12891	NA	TAF1	None	NA	wgEncodeAwgTfbsHaibGm12891Taf1Pcr1xUniPk.narrowPeak	1	11883
hyper_cancer_BRST	515	encode_tfbs	0	0.3911	93	88	264	629	629	327	1021	63103	270947	encode_tfbs K562 NF-E2	K562	NA	NF-E2	None	NA	wgEncodeAwgTfbsSydhK562Nfe2UniPk.narrowPeak	1	2637
hyper_cancer_BRST	517	encode_tfbs	0	0.212046	583	88	464	430	464	327	11440	62613	260528	encode_tfbs K562 NF-YB	K562	NA	NF-YB	None	NA	wgEncodeAwgTfbsSydhK562NfybUniPk.narrowPeak	1	10096
hyper_cancer_BRST	64	encode_tfbs	0	0.206299	604	88	473	424	473	328	12153	62592	259815	encode_tfbs A549 Sin3Ak-20	A549	NA	Sin3Ak-20	EtOH_0.02pct	NA	wgEncodeAwgTfbsHaibA549Sin3ak20V0422111Etoh02UniPk.narrowPeak	1	6024
hyper_cancer_BRST	172	encode_tfbs	0	0.341639	144	88	290	606	606	328	1806	63052	270162	encode_tfbs HepG2 BHLHE40	HepG2	NA	BHLHE40	None	NA	wgEncodeAwgTfbsHaibHepg2Bhlhe40V0416101UniPk.narrowPeak	1	2859
hyper_cancer_BRST	502	encode_tfbs	0	0.364702	114	88	278	618	618	328	1341	63082	270627	encode_tfbs K562 Ini1	K562	NA	Ini1	None	NA	wgEncodeAwgTfbsSydhK562Ini1IggmusUniPk.narrowPeak	1	1942
hyper_cancer_BRST	390	encode_tfbs	0	0.173882	897	88	547	351	547	329	20798	62299	251170	encode_tfbs HeLa-S3 GTF2F1_(AB28179)	HeLa-S3	NA	GTF2F1_(AB28179)	None	NA	wgEncodeAwgTfbsSydhHelas3Gtf2f1ab28179IggrabUniPk.narrowPeak	1	11730
hyper_cancer_BRST	620	encode_tfbs	0	0.213347	556	88	461	437	461	329	10863	62640	261105	encode_tfbs K562 c-Myc	K562	NA	c-Myc	None	NA	wgEncodeAwgTfbsUtaK562CmycUniPk.narrowPeak	1	11738
hyper_cancer_BRST	176	encode_tfbs	0	0.162529	925	88	563	339	563	330	22775	62271	249193	encode_tfbs HepG2 ELF1_(SC-631)	HepG2	NA	ELF1_(SC-631)	None	NA	wgEncodeAwgTfbsHaibHepg2Elf1sc631V0416101UniPk.narrowPeak	1	18001
hyper_cancer_BRST	233	encode_tfbs	0	0.178113	840	88	539	363	539	330	19123	62356	252845	encode_tfbs K562 Sin3Ak-20	K562	NA	Sin3Ak-20	None	NA	wgEncodeAwgTfbsHaibK562Sin3ak20V0416101UniPk.narrowPeak	1	12700
hyper_cancer_BRST	486	encode_tfbs	0	0.171925	863	88	548	358	548	331	20269	62333	251699	encode_tfbs K562 c-Myc	K562	NA	c-Myc	IFNa6h	NA	wgEncodeAwgTfbsSydhK562CmycIfna6hUniPk.narrowPeak	1	10583
hyper_cancer_BRST	452	encode_tfbs	0	0.14695	1030	88	596	311	596	332	27557	62166	244411	encode_tfbs HepG2 TBP	HepG2	NA	TBP	None	NA	wgEncodeAwgTfbsSydhHepg2TbpIggrabUniPk.narrowPeak	1	13806
hyper_cancer_BRST	186	encode_tfbs	0	0.263846	338	88	383	527	527	333	5432	62858	266536	encode_tfbs HepG2 MBD4_(SC-271530)	HepG2	NA	MBD4_(SC-271530)	None	NA	wgEncodeAwgTfbsHaibHepg2Mbd4sc271530V0422111UniPk.narrowPeak	1	5912
hyper_cancer_BRST	228	encode_tfbs	0	0.141429	1042	88	605	306	605	333	28822	62154	243146	encode_tfbs K562 PML_(SC-71910)	K562	NA	PML_(SC-71910)	None	NA	wgEncodeAwgTfbsHaibK562Pmlsc71910V0422111UniPk.narrowPeak	1	15895
hyper_cancer_BRST	330	encode_tfbs	0	0.162892	902	88	562	349	562	333	22202	62294	249766	encode_tfbs GM15510 NFKB	GM15510	NA	NFKB	TNFa	NA	wgEncodeAwgTfbsSydhGm15510NfkbTnfaIggrabUniPk.narrowPeak	1	12803
hyper_cancer_BRST	395	encode_tfbs	0	0.26048	348	88	391	520	520	333	5661	62848	266307	encode_tfbs HeLa-S3 MafK_(ab50322)	HeLa-S3	NA	MafK_(ab50322)	None	NA	wgEncodeAwgTfbsSydhHelas3MafkIggrabUniPk.narrowPeak	1	14185
hyper_cancer_BRST	414	encode_tfbs	0	0.289663	212	88	343	568	568	333	3124	62984	268844	encode_tfbs HeLa-S3 TCF7L2	HeLa-S3	NA	TCF7L2	None	NA	wgEncodeAwgTfbsSydhHelas3Tcf7l2UcdUniPk.narrowPeak	1	3198
hyper_cancer_BRST	429	encode_tfbs	0	0.305131	171	88	325	590	590	334	2397	63025	269571	encode_tfbs HepG2 c-Jun	HepG2	NA	c-Jun	None	NA	wgEncodeAwgTfbsSydhHepg2CjunIggrabUniPk.narrowPeak	1	12672
hyper_cancer_BRST	455	encode_tfbs	0	0.267307	309	88	375	539	539	334	4909	62887	267059	encode_tfbs HepG2 USF2	HepG2	NA	USF2	None	NA	wgEncodeAwgTfbsSydhHepg2Usf2IggrabUniPk.narrowPeak	1	6291
hyper_cancer_BRST	485	encode_tfbs	0	0.184526	713	88	519	395	519	334	15839	62483	256129	encode_tfbs K562 c-Myc	K562	NA	c-Myc	IFNa30	NA	wgEncodeAwgTfbsSydhK562CmycIfna30UniPk.narrowPeak	1	7746
hyper_cancer_BRST	534	encode_tfbs	0	0.353892	94	88	285	628	628	334	1140	63102	270828	encode_tfbs K562 SIRT6	K562	NA	SIRT6	None	NA	wgEncodeAwgTfbsSydhK562Sirt6UniPk.narrowPeak	1	2305
hyper_cancer_BRST	35	encode_tfbs	0	0.147264	975	88	593	325	593	335	26156	62221	245812	encode_tfbs K562 SAP30_(39731)	K562	NA	SAP30_(39731)	None	NA	wgEncodeAwgTfbsBroadK562Sap3039731UniPk.narrowPeak	1	9753
hyper_cancer_BRST	484	encode_tfbs	0	0.262698	330	88	386	530	530	335	5328	62866	266640	encode_tfbs K562 c-Jun	K562	NA	c-Jun	None	NA	wgEncodeAwgTfbsSydhK562CjunUniPk.narrowPeak	1	9848
hyper_cancer_BRST	313	encode_tfbs	0	0.133115	1055	88	622	298	622	336	30763	62141	241205	encode_tfbs GM12878 SIN3A_(NB600-1263)	GM12878	NA	SIN3A_(NB600-1263)	None	NA	wgEncodeAwgTfbsSydhGm12878Sin3anb6001263IggmusUniPk.narrowPeak	1	10392
hyper_cancer_BRST	592	encode_tfbs	0	0.293227	189	88	337	582	582	336	2754	63007	269214	encode_tfbs K562 eGFP-HDAC8	K562	NA	eGFP-HDAC8	None	NA	wgEncodeAwgTfbsUchicagoK562Ehdac8UniPk.narrowPeak	1	1718
hyper_cancer_BRST	100	encode_tfbs	0	0.280917	196	88	356	575	575	340	2979	63000	268989	encode_tfbs GM12878 p300	GM12878	NA	p300	None	NA	wgEncodeAwgTfbsHaibGm12878P300Pcr1xUniPk.narrowPeak	1	5168
hyper_cancer_BRST	308	encode_tfbs	0	0.144688	960	88	600	332	600	340	26201	62236	245767	encode_tfbs GM12878 Pol2	GM12878	NA	Pol2	None	NA	wgEncodeAwgTfbsSydhGm12878Pol2UniPk.narrowPeak	1	11086
hyper_cancer_BRST	633	encode_tfbs	0	0.12664	1046	88	632	301	632	340	31904	62150	240064	encode_tfbs MCF-7 Pol2	MCF-7	NA	Pol2	serum_starved_media	NA	wgEncodeAwgTfbsUtaMcf7Pol2SerumstvdUniPk.narrowPeak	1	19412
hyper_cancer_BRST	431	encode_tfbs	0	0.337039	73	88	293	643	643	341	930	63123	271038	encode_tfbs HepG2 ERRA	HepG2	NA	ERRA	forskolin	NA	wgEncodeAwgTfbsSydhHepg2ErraForsklnUniPk.narrowPeak	1	1177
hyper_cancer_BRST	543	encode_tfbs	0	0.222002	404	88	446	490	490	341	7660	62792	264308	encode_tfbs K562 TBLR1_(ab24550)	K562	NA	TBLR1_(ab24550)	None	NA	wgEncodeAwgTfbsSydhK562Tblr1ab24550IggrabUniPk.narrowPeak	1	5086
hyper_cancer_BRST	33	encode_tfbs	0	0.140375	972	88	611	328	611	342	27234	62224	244734	encode_tfbs K562 Pol2(b)	K562	NA	Pol2(b)	None	NA	wgEncodeAwgTfbsBroadK562Pol2bUniPk.narrowPeak	1	11424
hyper_cancer_BRST	309	encode_tfbs	0	0.135956	990	88	619	320	619	342	28500	62206	243468	encode_tfbs GM12878 Pol2(phosphoS2)	GM12878	NA	Pol2(phosphoS2)	None	NA	wgEncodeAwgTfbsSydhGm12878Pol2s2IggmusUniPk.narrowPeak	1	9370
hyper_cancer_BRST	418	encode_tfbs	0	0.212426	454	88	463	474	474	342	8959	62742	263009	encode_tfbs HeLa-S3 USF2	HeLa-S3	NA	USF2	None	NA	wgEncodeAwgTfbsSydhHelas3Usf2IggmusUniPk.narrowPeak	1	12306
hyper_cancer_BRST	42	encode_tfbs	0	0.20028	491	88	484	456	484	343	10233	62705	261735	encode_tfbs NHEK Pol2(b)	NHEK	NA	Pol2(b)	None	NA	wgEncodeAwgTfbsBroadNhekPol2bUniPk.narrowPeak	1	5784
hyper_cancer_BRST	404	encode_tfbs	0	0.12799	1021	88	629	313	629	343	30926	62175	241042	encode_tfbs HeLa-S3 Pol2(phosphoS2)	HeLa-S3	NA	Pol2(phosphoS2)	None	NA	wgEncodeAwgTfbsSydhHelas3Pol2s2IggrabUniPk.narrowPeak	1	12797
hyper_cancer_BRST	526	encode_tfbs	0	0.195194	524	88	494	450	494	344	11171	62672	260797	encode_tfbs K562 Pol2(phosphoS2)	K562	NA	Pol2(phosphoS2)	None	NA	wgEncodeAwgTfbsSydhK562Pol2s2IggrabUniPk.narrowPeak	1	5397
hyper_cancer_BRST	174	encode_tfbs	0	0.181895	613	88	529	422	529	346	13897	62583	258071	encode_tfbs HepG2 CEBPD_(SC-636)	HepG2	NA	CEBPD_(SC-636)	None	NA	wgEncodeAwgTfbsHaibHepg2Cebpdsc636V0416101UniPk.narrowPeak	1	11433
hyper_cancer_BRST	430	encode_tfbs	0	0.199282	472	88	488	463	488	346	9896	62724	262072	encode_tfbs HepG2 COREST_(sc-30189)	HepG2	NA	COREST_(sc-30189)	None	NA	wgEncodeAwgTfbsSydhHepg2Corestsc30189IggrabUniPk.narrowPeak	1	5336
hyper_cancer_BRST	288	encode_tfbs	0	0.199115	472	88	489	463	489	347	9904	62724	262064	encode_tfbs GM12878 CHD1_(A301-218A)	GM12878	NA	CHD1_(A301-218A)	None	NA	wgEncodeAwgTfbsSydhGm12878Chd1a301218aIggmusUniPk.narrowPeak	1	6668
hyper_cancer_BRST	95	encode_tfbs	0	0.242201	276	88	413	545	545	349	4838	62920	267130	encode_tfbs GM12878 MEF2C_(SC-13268)	GM12878	NA	MEF2C_(SC-13268)	None	NA	wgEncodeAwgTfbsHaibGm12878Mef2csc13268V0416101UniPk.narrowPeak	1	9216
hyper_cancer_BRST	72	encode_tfbs	0	0.183549	533	88	521	445	521	351	12045	62663	259923	encode_tfbs A549 ZBTB33	A549	NA	ZBTB33	EtOH_0.02pct	NA	wgEncodeAwgTfbsHaibA549Zbtb33V0422111Etoh02UniPk.narrowPeak	1	7152
hyper_cancer_BRST	387	encode_tfbs	0	0.179342	594	88	537	427	537	351	13666	62602	258302	encode_tfbs HeLa-S3 E2F6	HeLa-S3	NA	E2F6	None	NA	wgEncodeAwgTfbsSydhHelas3E2f6UniPk.narrowPeak	1	4775
hyper_cancer_BRST	51	encode_tfbs	0	0.158212	723	88	574	393	574	352	18538	62473	253430	encode_tfbs A549 ELF1_(SC-631)	A549	NA	ELF1_(SC-631)	EtOH_0.02pct	NA	wgEncodeAwgTfbsHaibA549Elf1V0422111Etoh02UniPk.narrowPeak	1	8611
hyper_cancer_BRST	315	encode_tfbs	0	0.265124	175	88	381	587	587	352	2819	63021	269149	encode_tfbs GM12878 STAT1	GM12878	NA	STAT1	None	NA	wgEncodeAwgTfbsSydhGm12878Stat1UniPk.narrowPeak	1	1769
hyper_cancer_BRST	316	encode_tfbs	0	0.245252	235	88	409	560	560	352	4077	62961	267891	encode_tfbs GM12878 STAT3	GM12878	NA	STAT3	None	NA	wgEncodeAwgTfbsSydhGm12878Stat3IggmusUniPk.narrowPeak	1	6487
hyper_cancer_BRST	340	encode_tfbs	0	0.256355	196	88	394	575	575	352	3261	63000	268707	encode_tfbs GM19193 NFKB	GM19193	NA	NFKB	TNFa	NA	wgEncodeAwgTfbsSydhGm19193NfkbTnfaIggrabUniPk.narrowPeak	1	5280
hyper_cancer_BRST	398	encode_tfbs	0	0.138091	886	88	614	354	614	352	25390	62310	246578	encode_tfbs HeLa-S3 Mxi1_(AF4185)	HeLa-S3	NA	Mxi1_(AF4185)	None	NA	wgEncodeAwgTfbsSydhHelas3Mxi1af4185IggrabUniPk.narrowPeak	1	12009
hyper_cancer_BRST	541	encode_tfbs	0	0.298483	86	88	335	634	634	352	1236	63110	270732	encode_tfbs K562 STAT2	K562	NA	STAT2	IFNa6h	NA	wgEncodeAwgTfbsSydhK562Stat2Ifna6hUniPk.narrowPeak	1	1923
hyper_cancer_BRST	479	encode_tfbs	0	0.166666	653	88	559	412	559	353	16033	62543	255935	encode_tfbs K562 CHD2_(AB68301)	K562	NA	CHD2_(AB68301)	None	NA	wgEncodeAwgTfbsSydhK562Chd2ab68301IggrabUniPk.narrowPeak	1	7797
hyper_cancer_BRST	423	encode_tfbs	0	0.199878	401	88	485	492	492	355	8420	62795	263548	encode_tfbs HepG2 ARID3A_(NB100-279)	HepG2	NA	ARID3A_(NB100-279)	None	NA	wgEncodeAwgTfbsSydhHepg2Arid3anb100279IggrabUniPk.narrowPeak	1	17622
hyper_cancer_BRST	284	encode_tfbs	0	0.119315	946	88	647	334	647	356	30726	62250	241242	encode_tfbs GM10847 Pol2	GM10847	NA	Pol2	None	NA	wgEncodeAwgTfbsSydhGm10847Pol2IggmusUniPk.narrowPeak	1	9683
hyper_cancer_BRST	544	encode_tfbs	0	0.199633	397	88	486	494	494	356	8348	62799	263620	encode_tfbs K562 TBLR1_(NB600-270)	K562	NA	TBLR1_(NB600-270)	None	NA	wgEncodeAwgTfbsSydhK562Tblr1nb600270IggrabUniPk.narrowPeak	1	8505
hyper_cancer_BRST	444	encode_tfbs	0	0.217756	337	88	455	528	528	357	6535	62859	265433	encode_tfbs HepG2 p300_(SC-584)	HepG2	NA	p300_(SC-584)	None	NA	wgEncodeAwgTfbsSydhHepg2P300sc582IggrabUniPk.narrowPeak	1	6613
hyper_cancer_BRST	373	encode_tfbs	0	0.235891	231	88	426	562	562	359	4165	62965	267803	encode_tfbs HeLa-S3 BAF170	HeLa-S3	NA	BAF170	None	NA	wgEncodeAwgTfbsSydhHelas3Baf170IggmusUniPk.narrowPeak	1	2632
hyper_cancer_BRST	407	encode_tfbs	0	0.152714	678	88	585	403	585	359	18033	62518	253935	encode_tfbs HeLa-S3 RFX5_(200-401-194)	HeLa-S3	NA	RFX5_(200-401-194)	None	NA	wgEncodeAwgTfbsSydhHelas3Rfx5200401194IggrabUniPk.narrowPeak	1	19284
hyper_cancer_BRST	480	encode_tfbs	0	0.219952	307	88	450	540	540	359	5905	62889	266063	encode_tfbs K562 c-Jun	K562	NA	c-Jun	IFNa30	NA	wgEncodeAwgTfbsSydhK562CjunIfna30UniPk.narrowPeak	1	8827
hyper_cancer_BRST	537	encode_tfbs	0	0.275522	99	88	363	625	625	359	1540	63097	270428	encode_tfbs K562 STAT1	K562	NA	STAT1	IFNa6h	NA	wgEncodeAwgTfbsSydhK562Stat1Ifna6hUniPk.narrowPeak	1	1476
hyper_cancer_BRST	538	encode_tfbs	0	0.278941	95	88	361	627	627	359	1460	63101	270508	encode_tfbs K562 STAT1	K562	NA	STAT1	IFNg30	NA	wgEncodeAwgTfbsSydhK562Stat1Ifng30UniPk.narrowPeak	1	2203
hyper_cancer_BRST	277	encode_tfbs	0	0.226361	245	88	438	555	555	360	4597	62951	267371	encode_tfbs A549 BHLHE40	A549	NA	BHLHE40	None	NA	wgEncodeAwgTfbsSydhA549Bhlhe40IggrabUniPk.narrowPeak	1	3123
hyper_cancer_BRST	513	encode_tfbs	0	0.164866	582	88	561	431	561	360	14515	62614	257453	encode_tfbs K562 Mxi1_(AF4185)	K562	NA	Mxi1_(AF4185)	None	NA	wgEncodeAwgTfbsSydhK562Mxi1af4185IggrabUniPk.narrowPeak	1	6711
hyper_cancer_BRST	536	encode_tfbs	0	0.280146	84	88	358	635	635	360	1286	63112	270682	encode_tfbs K562 STAT1	K562	NA	STAT1	IFNa30	NA	wgEncodeAwgTfbsSydhK562Stat1Ifna30UniPk.narrowPeak	1	1503
hyper_cancer_BRST	332	encode_tfbs	0	0.196871	373	88	492	502	502	361	7962	62823	264006	encode_tfbs GM18505 NFKB	GM18505	NA	NFKB	TNFa	NA	wgEncodeAwgTfbsSydhGm18505NfkbTnfaIggrabUniPk.narrowPeak	1	8805
hyper_cancer_BRST	494	encode_tfbs	0	0.140404	748	88	609	385	609	361	21378	62448	250590	encode_tfbs K562 E2F4	K562	NA	E2F4	None	NA	wgEncodeAwgTfbsSydhK562E2f4UcdUniPk.narrowPeak	1	8181
hyper_cancer_BRST	133	encode_tfbs	0	0.14038	733	88	610	390	610	363	20981	62463	250987	encode_tfbs GM12892 TAF1	GM12892	NA	TAF1	None	NA	wgEncodeAwgTfbsHaibGm12892Taf1V0416102UniPk.narrowPeak	1	9442
hyper_cancer_BRST	283	encode_tfbs	0	0.177529	464	88	540	467	540	365	10878	62732	261090	encode_tfbs GM10847 NFKB	GM10847	NA	NFKB	TNFa	NA	wgEncodeAwgTfbsSydhGm10847NfkbTnfaIggrabUniPk.narrowPeak	1	9262
hyper_cancer_BRST	343	encode_tfbs	0	0.218406	242	88	453	556	556	366	4704	62954	267264	encode_tfbs H1-hESC BRST1_(A300-000A)	H1-hESC	NA	BRST1_(A300-000A)	None	NA	wgEncodeAwgTfbsSydhH1hescBRST1IggrabUniPk.narrowPeak	1	2025
hyper_cancer_BRST	468	encode_tfbs	0	0.168428	485	88	553	460	553	367	11940	62711	260028	encode_tfbs K562 ATF1_(06-325)	K562	NA	ATF1_(06-325)	None	NA	wgEncodeAwgTfbsSydhK562Atf106325UniPk.narrowPeak	1	14864
hyper_cancer_BRST	66	encode_tfbs	0	0.117275	828	88	650	365	650	368	27657	62368	244311	encode_tfbs A549 TAF1	A549	NA	TAF1	EtOH_0.02pct	NA	wgEncodeAwgTfbsHaibA549Taf1V0422111Etoh02UniPk.narrowPeak	1	9984
hyper_cancer_BRST	334	encode_tfbs	0	0.24018	163	88	418	598	598	368	2897	63033	269071	encode_tfbs GM18526 NFKB	GM18526	NA	NFKB	TNFa	NA	wgEncodeAwgTfbsSydhGm18526NfkbTnfaIggrabUniPk.narrowPeak	1	3070
hyper_cancer_BRST	85	encode_tfbs	0	0.174346	456	88	546	473	546	369	10884	62740	261084	encode_tfbs GM12878 BCLAF1_(SC-101388)	GM12878	NA	BCLAF1_(SC-101388)	None	NA	wgEncodeAwgTfbsHaibGm12878Bclaf101388V0416101UniPk.narrowPeak	1	6114
hyper_cancer_BRST	122	encode_tfbs	0	0.196697	339	88	493	526	526	369	7258	62857	264710	encode_tfbs GM12878 ZEB1_(SC-25388)	GM12878	NA	ZEB1_(SC-25388)	None	NA	wgEncodeAwgTfbsHaibGm12878Zeb1sc25388V0416102UniPk.narrowPeak	1	4845
hyper_cancer_BRST	201	encode_tfbs	0	0.279197	44	88	360	659	659	369	677	63152	271291	encode_tfbs HepG2 TCF12	HepG2	NA	TCF12	None	NA	wgEncodeAwgTfbsHaibHepg2Tcf12Pcr1xUniPk.narrowPeak	1	2061
hyper_cancer_BRST	579	encode_tfbs	0	0.179308	417	88	538	486	538	371	9715	62779	262253	encode_tfbs NT2-D1 YY1	NT2-D1	NA	YY1	None	NA	wgEncodeAwgTfbsSydhNt2d1Yy1UcdUniPk.narrowPeak	1	4862
hyper_cancer_BRST	235	encode_tfbs	0	0.153979	531	88	582	446	582	372	14186	62665	257782	encode_tfbs K562 SP1	K562	NA	SP1	None	NA	wgEncodeAwgTfbsHaibK562Sp1Pcr1xUniPk.narrowPeak	1	7206
hyper_cancer_BRST	478	encode_tfbs	0	0.182181	381	88	527	500	527	372	8763	62815	263205	encode_tfbs K562 c-Fos	K562	NA	c-Fos	None	NA	wgEncodeAwgTfbsSydhK562CfosUniPk.narrowPeak	1	7646
hyper_cancer_BRST	539	encode_tfbs	0	0.230015	164	88	433	596	596	372	3042	63032	268926	encode_tfbs K562 STAT1	K562	NA	STAT1	IFNg6h	NA	wgEncodeAwgTfbsSydhK562Stat1Ifng6hUniPk.narrowPeak	1	2333
hyper_cancer_BRST	165	encode_tfbs	0	0.136517	645	88	616	416	616	373	19100	62551	252868	encode_tfbs HCT-116 YY1_(SC-281)	HCT-116	NA	YY1_(SC-281)	None	NA	wgEncodeAwgTfbsHaibHct116Yy1sc281V0416101UniPk.narrowPeak	1	12749
hyper_cancer_BRST	181	encode_tfbs	0	0.119593	743	88	646	386	646	373	24607	62453	247361	encode_tfbs HepG2 GABP	HepG2	NA	GABP	None	NA	wgEncodeAwgTfbsHaibHepg2GabpPcr2xUniPk.narrowPeak	1	10109
hyper_cancer_BRST	550	encode_tfbs	0	0.221592	176	88	447	586	586	374	3385	63020	268583	encode_tfbs K562 USF2	K562	NA	USF2	None	NA	wgEncodeAwgTfbsSydhK562Usf2IggrabUniPk.narrowPeak	1	3083
hyper_cancer_BRST	383	encode_tfbs	0	0.141065	570	88	608	436	608	377	16484	62626	255484	encode_tfbs HeLa-S3 c-Myc	HeLa-S3	NA	c-Myc	None	NA	wgEncodeAwgTfbsSydhHelas3CmycUniPk.narrowPeak	1	10226
hyper_cancer_BRST	211	encode_tfbs	0	0.182644	349	88	526	519	526	378	8025	62847	263943	encode_tfbs K562 BCLAF1_(SC-101388)	K562	NA	BCLAF1_(SC-101388)	None	NA	wgEncodeAwgTfbsHaibK562Bclaf101388Pcr1xUniPk.narrowPeak	1	4444
hyper_cancer_BRST	380	encode_tfbs	0	0.214363	175	88	459	587	587	378	3478	63021	268490	encode_tfbs HeLa-S3 c-Fos	HeLa-S3	NA	c-Fos	None	NA	wgEncodeAwgTfbsSydhHelas3CfosUniPk.narrowPeak	1	9325
hyper_cancer_BRST	114	encode_tfbs	0	0.166696	404	88	558	490	558	379	10107	62792	261861	encode_tfbs GM12878 SRF	GM12878	NA	SRF	None	NA	wgEncodeAwgTfbsHaibGm12878SrfPcr2xUniPk.narrowPeak	1	8544
hyper_cancer_BRST	634	encode_tfbs	0	0.0927223	765	88	669	383	669	380	31746	62431	240222	encode_tfbs MCF-7 Pol2	MCF-7	NA	Pol2	None	NA	wgEncodeAwgTfbsUtaMcf7Pol2UniPk.narrowPeak	1	16136
hyper_cancer_BRST	92	encode_tfbs	0	0.131335	549	88	627	439	627	385	17012	62647	254956	encode_tfbs GM12878 GABP	GM12878	NA	GABP	None	NA	wgEncodeAwgTfbsHaibGm12878GabpPcr2xUniPk.narrowPeak	1	6566
hyper_cancer_BRST	573	encode_tfbs	0	0.193604	216	88	499	567	567	385	4734	62980	267234	encode_tfbs MCF-7 TCF7L2	MCF-7	NA	TCF7L2	None	NA	wgEncodeAwgTfbsSydhMcf7Tcf7l2UcdUniPk.narrowPeak	1	10293
hyper_cancer_BRST	304	encode_tfbs	0	0.144179	463	88	601	468	601	386	13244	62733	258724	encode_tfbs GM12878 Nrf1	GM12878	NA	Nrf1	None	NA	wgEncodeAwgTfbsSydhGm12878Nrf1IggmusUniPk.narrowPeak	1	5683
hyper_cancer_BRST	328	encode_tfbs	0	0.157514	395	88	576	496	576	387	10443	62801	261525	encode_tfbs GM12892 NFKB	GM12892	NA	NFKB	TNFa	NA	wgEncodeAwgTfbsSydhGm12892NfkbTnfaIggrabUniPk.narrowPeak	1	8152
hyper_cancer_BRST	490	encode_tfbs	0	0.155804	389	88	579	499	579	389	10398	62807	261570	encode_tfbs K562 c-Myc	K562	NA	c-Myc	None	NA	wgEncodeAwgTfbsSydhK562CmycUniPk.narrowPeak	1	5023
hyper_cancer_BRST	385	encode_tfbs	0	0.143438	435	88	603	479	603	390	12536	62761	259432	encode_tfbs HeLa-S3 E2F1	HeLa-S3	NA	E2F1	None	NA	wgEncodeAwgTfbsSydhHelas3E2f1UniPk.narrowPeak	1	5116
hyper_cancer_BRST	400	encode_tfbs	0	0.147201	413	88	594	488	594	390	11634	62783	260334	encode_tfbs HeLa-S3 NF-YB	HeLa-S3	NA	NF-YB	None	NA	wgEncodeAwgTfbsSydhHelas3NfybIggrabUniPk.narrowPeak	1	7156
hyper_cancer_BRST	450	encode_tfbs	0	0.145176	428	88	599	483	599	390	12201	62768	259767	encode_tfbs HepG2 RFX5_(200-401-194)	HepG2	NA	RFX5_(200-401-194)	None	NA	wgEncodeAwgTfbsSydhHepg2Rfx5200401194IggrabUniPk.narrowPeak	1	6017
hyper_cancer_BRST	503	encode_tfbs	0	0.241742	35	88	417	665	665	390	622	63161	271346	encode_tfbs K562 IRF1	K562	NA	IRF1	IFNa30	NA	wgEncodeAwgTfbsSydhK562Irf1Ifna30UniPk.narrowPeak	1	1299
hyper_cancer_BRST	574	encode_tfbs	0	0.214352	107	88	460	621	621	390	2135	63089	269833	encode_tfbs MCF-7 ZNF217	MCF-7	NA	ZNF217	None	NA	wgEncodeAwgTfbsSydhMcf7Znf217UcdUniPk.narrowPeak	1	9933
hyper_cancer_BRST	210	encode_tfbs	0	0.230027	55	88	432	654	654	391	1026	63141	270942	encode_tfbs K562 BCL3	K562	NA	BCL3	None	NA	wgEncodeAwgTfbsHaibK562Bcl3Pcr1xUniPk.narrowPeak	1	1603
hyper_cancer_BRST	255	encode_tfbs	0	0.122537	537	88	641	443	641	391	17778	62659	254190	encode_tfbs PFSK-1 TAF1	PFSK-1	NA	TAF1	None	NA	wgEncodeAwgTfbsHaibPfsk1Taf1V0416101UniPk.narrowPeak	1	5844
hyper_cancer_BRST	419	encode_tfbs	0	0.176993	262	88	542	549	549	393	6250	62934	265718	encode_tfbs HeLa-S3 ZKSCAN1_(HPA006672)	HeLa-S3	NA	ZKSCAN1_(HPA006672)	None	NA	wgEncodeAwgTfbsSydhHelas3Zkscan1hpa006672IggrabUniPk.narrowPeak	1	4131
hyper_cancer_BRST	505	encode_tfbs	0	0.116995	530	88	651	447	651	395	18335	62666	253633	encode_tfbs K562 IRF1	K562	NA	IRF1	IFNg30	NA	wgEncodeAwgTfbsSydhK562Irf1Ifng30UniPk.narrowPeak	1	10323
hyper_cancer_BRST	540	encode_tfbs	0	0.19309	164	88	500	596	596	395	3616	63032	268352	encode_tfbs K562 STAT2	K562	NA	STAT2	IFNa30	NA	wgEncodeAwgTfbsSydhK562Stat2Ifna30UniPk.narrowPeak	1	3040
hyper_cancer_BRST	77	encode_tfbs	0	0.204939	88	88	478	631	631	399	1838	63108	270130	encode_tfbs ECC-1 FOXA1_(SC-6553)	ECC-1	NA	FOXA1_(SC-6553)	DMSO_0.02pct	NA	wgEncodeAwgTfbsHaibEcc1Foxa1sc6553V0416102Dm002p1hUniPk.narrowPeak	1	5892
hyper_cancer_BRST	516	encode_tfbs	0	0.155719	330	88	580	530	580	399	8869	62866	263099	encode_tfbs K562 NF-YA	K562	NA	NF-YA	None	NA	wgEncodeAwgTfbsSydhK562NfyaUniPk.narrowPeak	1	4286
hyper_cancer_BRST	153	encode_tfbs	0	0.167208	237	88	555	558	558	400	5988	62959	265980	encode_tfbs H1-hESC SIX5	H1-hESC	NA	SIX5	None	NA	wgEncodeAwgTfbsHaibH1hescSix5Pcr1xUniPk.narrowPeak	1	3425
hyper_cancer_BRST	428	encode_tfbs	0	0.136094	395	88	617	496	617	400	12014	62801	259954	encode_tfbs HepG2 CHD2_(AB68301)	HepG2	NA	CHD2_(AB68301)	None	NA	wgEncodeAwgTfbsSydhHepg2Chd2ab68301IggrabUniPk.narrowPeak	1	5169
hyper_cancer_BRST	434	encode_tfbs	0	0.205238	77	88	476	639	639	401	1607	63119	270361	encode_tfbs HepG2 HSF1	HepG2	NA	HSF1	forskolin	NA	wgEncodeAwgTfbsSydhHepg2Hsf1ForsklnUniPk.narrowPeak	1	1435
hyper_cancer_BRST	600	encode_tfbs	0	0.127916	424	88	630	484	630	401	13641	62772	258327	encode_tfbs GM12878 c-Myc	GM12878	NA	c-Myc	None	NA	wgEncodeAwgTfbsUtaGm12878CmycUniPk.narrowPeak	1	3690
hyper_cancer_BRST	614	encode_tfbs	0	0.160075	269	88	568	547	568	401	7074	62927	264894	encode_tfbs HepG2 c-Myc	HepG2	NA	c-Myc	None	NA	wgEncodeAwgTfbsUtaHepg2CmycUniPk.narrowPeak	1	4413
hyper_cancer_BRST	52	encode_tfbs	0	0.11759	462	88	649	469	649	402	16029	62734	255939	encode_tfbs A549 ETS1	A549	NA	ETS1	EtOH_0.02pct	NA	wgEncodeAwgTfbsHaibA549Ets1V0422111Etoh02UniPk.narrowPeak	1	5525
hyper_cancer_BRST	273	encode_tfbs	0	0.152856	329	88	584	533	584	402	9003	62867	262965	encode_tfbs T-47D GATA3_(SC-268)	T-47D	NA	GATA3_(SC-268)	DMSO_0.02pct	NA	wgEncodeAwgTfbsHaibT47dGata3sc268V0416102Dm002p1hUniPk.narrowPeak	1	37199
hyper_cancer_BRST	312	encode_tfbs	0	0.14335	351	88	604	515	604	402	10199	62845	261769	encode_tfbs GM12878 RFX5_(200-401-194)	GM12878	NA	RFX5_(200-401-194)	None	NA	wgEncodeAwgTfbsSydhGm12878Rfx5200401194IggmusUniPk.narrowPeak	1	4341
hyper_cancer_BRST	325	encode_tfbs	0	0.219946	28	88	451	668	668	402	547	63168	271421	encode_tfbs GM12878 ZZZ3	GM12878	NA	ZZZ3	None	NA	wgEncodeAwgTfbsSydhGm12878Zzz3UniPk.narrowPeak	1	713
hyper_cancer_BRST	123	encode_tfbs	0	0.19438	97	88	497	626	626	404	2134	63099	269834	encode_tfbs GM12891 PAX5-C20	GM12891	NA	PAX5-C20	None	NA	wgEncodeAwgTfbsHaibGm12891Pax5c20V0416101UniPk.narrowPeak	1	3156
hyper_cancer_BRST	399	encode_tfbs	0	0.124773	414	88	637	487	637	404	13652	62782	258316	encode_tfbs HeLa-S3 NF-YA	HeLa-S3	NA	NF-YA	None	NA	wgEncodeAwgTfbsSydhHelas3NfyaIggrabUniPk.narrowPeak	1	5978
hyper_cancer_BRST	294	encode_tfbs	0	0.116317	458	88	654	472	654	405	16061	62738	255907	encode_tfbs GM12878 ELK1_(1277-1)	GM12878	NA	ELK1_(1277-1)	None	NA	wgEncodeAwgTfbsSydhGm12878Elk112771IggmusUniPk.narrowPeak	1	5584
hyper_cancer_BRST	121	encode_tfbs	0	0.17967	166	88	536	594	594	406	3929	63030	268039	encode_tfbs GM12878 ZBTB33	GM12878	NA	ZBTB33	None	NA	wgEncodeAwgTfbsHaibGm12878Zbtb33Pcr1xUniPk.narrowPeak	1	2144
hyper_cancer_BRST	649	encode_tfbs	0	0.201946	61	88	482	651	651	407	1295	63135	270673	encode_tfbs GM12801 CTCF	GM12801	NA	CTCF	None	NA	wgEncodeAwgTfbsUwGm12801CtcfUniPk.narrowPeak	1	2883
hyper_cancer_BRST	300	encode_tfbs	0	0.199501	64	88	487	649	649	408	1375	63132	270593	encode_tfbs GM12878 NF-E2_(SC-22827)	GM12878	NA	NF-E2_(SC-22827)	None	NA	wgEncodeAwgTfbsSydhGm12878Nfe2sc22827UniPk.narrowPeak	1	772
hyper_cancer_BRST	237	encode_tfbs	0	0.159568	205	88	569	572	572	410	5436	62991	266532	encode_tfbs K562 SRF	K562	NA	SRF	None	NA	wgEncodeAwgTfbsHaibK562SrfV0416101UniPk.narrowPeak	1	4717
hyper_cancer_BRST	389	encode_tfbs	0	0.0988714	442	88	666	477	666	410	18086	62754	253882	encode_tfbs HeLa-S3 ELK4	HeLa-S3	NA	ELK4	None	NA	wgEncodeAwgTfbsSydhHelas3Elk4UcdUniPk.narrowPeak	1	5916
hyper_cancer_BRST	272	encode_tfbs	0	0.125464	351	88	634	515	634	412	11591	62845	260377	encode_tfbs T-47D FOXA1_(SC-6553)	T-47D	NA	FOXA1_(SC-6553)	DMSO_0.02pct	NA	wgEncodeAwgTfbsHaibT47dFoxa1sc6553V0416102Dm002p1hUniPk.narrowPeak	1	41555
hyper_cancer_BRST	500	encode_tfbs	0	0.12278	332	88	640	529	640	419	11216	62864	260752	encode_tfbs K562 GTF2F1_(AB28179)	K562	NA	GTF2F1_(AB28179)	None	NA	wgEncodeAwgTfbsSydhK562Gtf2f1ab28179IggrabUniPk.narrowPeak	1	3621
hyper_cancer_BRST	199	encode_tfbs	0	0.157582	163	88	575	598	598	420	4391	63033	267577	encode_tfbs HepG2 SRF	HepG2	NA	SRF	None	NA	wgEncodeAwgTfbsHaibHepg2SrfV0416101UniPk.narrowPeak	1	5314
hyper_cancer_BRST	499	encode_tfbs	0	0.13523	251	88	620	553	620	420	7790	62945	264178	encode_tfbs K562 GTF2B	K562	NA	GTF2B	None	NA	wgEncodeAwgTfbsSydhK562Gtf2bUniPk.narrowPeak	1	2928
hyper_cancer_BRST	504	encode_tfbs	0	0.117662	342	88	648	523	648	420	12021	62854	259947	encode_tfbs K562 IRF1	K562	NA	IRF1	IFNa6h	NA	wgEncodeAwgTfbsSydhK562Irf1Ifna6hUniPk.narrowPeak	1	8352
hyper_cancer_BRST	448	encode_tfbs	0	0.137059	236	88	615	559	615	421	7240	62960	264728	encode_tfbs HepG2 Pol2(phosphoS2)	HepG2	NA	Pol2(phosphoS2)	None	NA	wgEncodeAwgTfbsSydhHepg2Pol2s2IggrabUniPk.narrowPeak	1	4091
hyper_cancer_BRST	518	encode_tfbs	0	0.125986	302	88	633	542	633	421	9985	62894	261983	encode_tfbs K562 Nrf1	K562	NA	Nrf1	None	NA	wgEncodeAwgTfbsSydhK562Nrf1IggrabUniPk.narrowPeak	1	4211
hyper_cancer_BRST	292	encode_tfbs	0	0.125162	292	88	636	544	636	423	9726	62904	262242	encode_tfbs GM12878 E2F4	GM12878	NA	E2F4	None	NA	wgEncodeAwgTfbsSydhGm12878E2f4IggmusUniPk.narrowPeak	1	3440
hyper_cancer_BRST	65	encode_tfbs	0	0.103707	342	88	663	523	663	425	13558	62854	258410	encode_tfbs A549 SIX5	A549	NA	SIX5	EtOH_0.02pct	NA	wgEncodeAwgTfbsHaibA549Six5V0422111Etoh02UniPk.narrowPeak	1	4909
hyper_cancer_BRST	611	encode_tfbs	0	0.153123	147	88	583	605	605	425	4079	63049	267889	encode_tfbs HeLa-S3 c-Myc	HeLa-S3	NA	c-Myc	None	NA	wgEncodeAwgTfbsUtaHelas3CmycUniPk.narrowPeak	1	2835
hyper_cancer_BRST	420	encode_tfbs	0	0.11391	329	88	656	533	656	426	11946	62867	260022	encode_tfbs HeLa-S3 Znf143_(16618-1-AP)	HeLa-S3	NA	Znf143_(16618-1-AP)	None	NA	wgEncodeAwgTfbsSydhHelas3Znf143IggrabUniPk.narrowPeak	1	7048
hyper_cancer_BRST	236	encode_tfbs	0	0.125184	218	88	635	565	635	429	7318	62978	264650	encode_tfbs K562 SP2_(SC-643)	K562	NA	SP2_(SC-643)	None	NA	wgEncodeAwgTfbsHaibK562Sp2sc643V0416102UniPk.narrowPeak	1	3124
hyper_cancer_BRST	240	encode_tfbs	0	0.13606	192	88	618	581	618	429	5958	63004	266010	encode_tfbs K562 TAF7_(SC-101167)	K562	NA	TAF7_(SC-101167)	None	NA	wgEncodeAwgTfbsHaibK562Taf7sc101167V0416101UniPk.narrowPeak	1	3422
hyper_cancer_BRST	287	encode_tfbs	0	0.134729	194	88	621	579	621	429	6077	63002	265891	encode_tfbs GM12878 c-Fos	GM12878	NA	c-Fos	None	NA	wgEncodeAwgTfbsSydhGm12878CfosUniPk.narrowPeak	1	2239
hyper_cancer_BRST	302	encode_tfbs	0	0.132919	195	88	623	577	623	429	6189	63001	265779	encode_tfbs GM12878 NF-YA	GM12878	NA	NF-YA	None	NA	wgEncodeAwgTfbsSydhGm12878NfyaIggmusUniPk.narrowPeak	1	1841
hyper_cancer_BRST	12	encode_tfbs	0	0.12194	234	88	642	561	642	430	8044	62962	263924	encode_tfbs HeLa-S3 Pol2(b)	HeLa-S3	NA	Pol2(b)	None	NA	wgEncodeAwgTfbsBroadHelas3Pol2bUniPk.narrowPeak	1	3149
hyper_cancer_BRST	375	encode_tfbs	0	0.0991106	311	88	665	537	665	430	12926	62885	259042	encode_tfbs HeLa-S3 BRST1_(A300-000A)	HeLa-S3	NA	BRST1_(A300-000A)	None	NA	wgEncodeAwgTfbsSydhHelas3BRST1a300IggrabUniPk.narrowPeak	1	8114
hyper_cancer_BRST	551	encode_tfbs	0	0.116926	263	88	653	548	653	430	9385	62933	262583	encode_tfbs K562 YY1	K562	NA	YY1	None	NA	wgEncodeAwgTfbsSydhK562Yy1UcdUniPk.narrowPeak	1	4948
hyper_cancer_BRST	167	encode_tfbs	0	0.0966352	311	88	667	537	667	431	13241	62885	258727	encode_tfbs HeLa-S3 GABP	HeLa-S3	NA	GABP	None	NA	wgEncodeAwgTfbsHaibHelas3GabpPcr1xUniPk.narrowPeak	1	6761
hyper_cancer_BRST	242	encode_tfbs	0	0.116976	238	88	652	557	652	432	8514	62958	263454	encode_tfbs K562 THAP1_(SC-98174)	K562	NA	THAP1_(SC-98174)	None	NA	wgEncodeAwgTfbsHaibK562Thap1sc98174V0416101UniPk.narrowPeak	1	3506
hyper_cancer_BRST	530	encode_tfbs	0	0.143577	142	88	602	608	608	433	4200	63054	267768	encode_tfbs K562 RFX5_(200-401-194)	K562	NA	RFX5_(200-401-194)	None	NA	wgEncodeAwgTfbsSydhK562Rfx5IggrabUniPk.narrowPeak	1	2201
hyper_cancer_BRST	386	encode_tfbs	0	0.106975	246	88	660	554	660	434	9585	62950	262383	encode_tfbs HeLa-S3 E2F4	HeLa-S3	NA	E2F4	None	NA	wgEncodeAwgTfbsSydhHelas3E2f4UniPk.narrowPeak	1	2831
hyper_cancer_BRST	290	encode_tfbs	0	0.146968	106	88	595	623	623	435	3074	63090	268894	encode_tfbs GM12878 COREST_(sc-30189)	GM12878	NA	COREST_(sc-30189)	None	NA	wgEncodeAwgTfbsSydhGm12878Corestsc30189IggmusUniPk.narrowPeak	1	1397
hyper_cancer_BRST	625	encode_tfbs	0	0.131854	168	88	624	592	624	435	5389	63028	266579	encode_tfbs MCF-7 c-Myc	MCF-7	NA	c-Myc	serum_starved_media	NA	wgEncodeAwgTfbsUtaMcf7CmycSerumstvdUniPk.narrowPeak	1	6930
hyper_cancer_BRST	571	encode_tfbs	0	0.155813	74	88	578	642	642	436	2031	63122	269937	encode_tfbs MCF-7 GATA3_(SC-269)	MCF-7	NA	GATA3_(SC-269)	None	NA	wgEncodeAwgTfbsSydhMcf7Gata3sc269UcdUniPk.narrowPeak	1	12077
hyper_cancer_BRST	274	encode_tfbs	0	0.112727	207	88	657	570	657	438	7704	62989	264264	encode_tfbs T-47D p300	T-47D	NA	p300	DMSO_0.02pct	NA	wgEncodeAwgTfbsHaibT47dP300V0416102Dm002p1hUniPk.narrowPeak	1	13973
hyper_cancer_BRST	388	encode_tfbs	0	0.0714248	262	88	679	549	679	439	14979	62934	256989	encode_tfbs HeLa-S3 ELK1_(1277-1)	HeLa-S3	NA	ELK1_(1277-1)	None	NA	wgEncodeAwgTfbsSydhHelas3Elk112771IggrabUniPk.narrowPeak	1	4809
hyper_cancer_BRST	81	encode_tfbs	0	0.14522	84	88	598	635	635	440	2470	63112	269498	encode_tfbs GM12878 ATF3	GM12878	NA	ATF3	None	NA	wgEncodeAwgTfbsHaibGm12878Atf3Pcr1xUniPk.narrowPeak	1	1677
hyper_cancer_BRST	90	encode_tfbs	0	0.106037	206	88	661	571	661	440	8137	62990	263831	encode_tfbs GM12878 ETS1	GM12878	NA	ETS1	None	NA	wgEncodeAwgTfbsHaibGm12878Ets1Pcr1xUniPk.narrowPeak	1	4120
hyper_cancer_BRST	623	encode_tfbs	0	0.087971	231	88	671	562	671	440	10888	62965	261080	encode_tfbs MCF-7 c-Myc	MCF-7	NA	c-Myc	estrogen	NA	wgEncodeAwgTfbsUtaMcf7CmycEstroUniPk.narrowPeak	1	10072
hyper_cancer_BRST	112	encode_tfbs	0	0.0795631	223	88	676	564	676	443	11589	62973	260379	encode_tfbs GM12878 SIX5	GM12878	NA	SIX5	None	NA	wgEncodeAwgTfbsHaibGm12878Six5Pcr1xUniPk.narrowPeak	1	4839
hyper_cancer_BRST	166	encode_tfbs	0	0.0948942	198	88	668	573	668	443	8719	62998	263249	encode_tfbs HCT-116 ZBTB33	HCT-116	NA	ZBTB33	None	NA	wgEncodeAwgTfbsHaibHct116Zbtb33V0416101UniPk.narrowPeak	1	4325
hyper_cancer_BRST	445	encode_tfbs	0	0.14806	62	88	592	650	650	443	1792	63134	270176	encode_tfbs HepG2 PGC1A	HepG2	NA	PGC1A	forskolin	NA	wgEncodeAwgTfbsSydhHepg2Pgc1aForsklnUniPk.narrowPeak	1	1308
hyper_cancer_BRST	496	encode_tfbs	0	0.0861577	198	88	673	573	673	445	9572	62998	262396	encode_tfbs K562 ELK1_(1277-1)	K562	NA	ELK1_(1277-1)	None	NA	wgEncodeAwgTfbsSydhK562Elk112771IggrabUniPk.narrowPeak	1	2961
hyper_cancer_BRST	205	encode_tfbs	0	0.123982	121	88	638	615	638	447	4144	63075	267824	encode_tfbs HepG2 ZBTB33	HepG2	NA	ZBTB33	None	NA	wgEncodeAwgTfbsHaibHepg2Zbtb33Pcr1xUniPk.narrowPeak	1	2879
hyper_cancer_BRST	454	encode_tfbs	0	0.100525	174	88	664	589	664	447	7270	63022	264698	encode_tfbs HepG2 TR4	HepG2	NA	TR4	None	NA	wgEncodeAwgTfbsSydhHepg2Tr4UcdUniPk.narrowPeak	1	2953
hyper_cancer_BRST	234	encode_tfbs	0	0.0864531	184	88	672	583	672	448	8886	63012	263082	encode_tfbs K562 SIX5	K562	NA	SIX5	None	NA	wgEncodeAwgTfbsHaibK562Six5Pcr1xUniPk.narrowPeak	1	4194
hyper_cancer_BRST	171	encode_tfbs	0	0.109374	132	88	658	611	658	452	5107	63064	266861	encode_tfbs HepG2 ATF3	HepG2	NA	ATF3	None	NA	wgEncodeAwgTfbsHaibHepg2Atf3V0416101UniPk.narrowPeak	1	3291
hyper_cancer_BRST	270	encode_tfbs	0	0.139102	39	88	613	662	662	454	1202	63157	270766	encode_tfbs T-47D ERalpha_a	T-47D	NA	ERalpha_a	Genistein_100nM	NA	wgEncodeAwgTfbsHaibT47dEralphaaPcr2xGen1hUniPk.narrowPeak	1	10547
hyper_cancer_BRST	271	encode_tfbs	0	0.140156	39	88	612	662	662	454	1193	63157	270775	encode_tfbs T-47D ERalpha_a	T-47D	NA	ERalpha_a	Estradiol_10nM	NA	wgEncodeAwgTfbsHaibT47dEralphaaV0416102Est10nm1hUniPk.narrowPeak	1	10505
hyper_cancer_BRST	365	encode_tfbs	0	0.104057	129	88	662	612	662	454	5243	63067	266725	encode_tfbs HEK293 ELK4	HEK293	NA	ELK4	None	NA	wgEncodeAwgTfbsSydhHek293Elk4UcdUniPk.narrowPeak	1	1375
hyper_cancer_BRST	322	encode_tfbs	0	0.127798	67	88	631	646	646	455	2240	63129	269728	encode_tfbs GM12878 YY1	GM12878	NA	YY1	None	NA	wgEncodeAwgTfbsSydhGm12878Yy1UniPk.narrowPeak	1	2077
hyper_cancer_BRST	111	encode_tfbs	0	0.130464	57	88	628	653	653	456	1869	63139	270099	encode_tfbs GM12878 RXRA	GM12878	NA	RXRA	None	NA	wgEncodeAwgTfbsHaibGm12878RxraPcr1xUniPk.narrowPeak	1	1704
hyper_cancer_BRST	401	encode_tfbs	0	0.0653325	121	88	682	615	682	462	7758	63075	264210	encode_tfbs HeLa-S3 Nrf1	HeLa-S3	NA	Nrf1	None	NA	wgEncodeAwgTfbsSydhHelas3Nrf1IggmusUniPk.narrowPeak	1	2915
hyper_cancer_BRST	319	encode_tfbs	0	0.120781	53	88	644	656	656	463	1877	63143	270091	encode_tfbs GM12878 TR4	GM12878	NA	TR4	None	NA	wgEncodeAwgTfbsSydhGm12878Tr4UniPk.narrowPeak	1	1263
hyper_cancer_BRST	393	encode_tfbs	0	0.0704403	91	88	680	630	680	466	5456	63105	266512	encode_tfbs HeLa-S3 IRF3	HeLa-S3	NA	IRF3	None	NA	wgEncodeAwgTfbsSydhHelas3Irf3IggrabUniPk.narrowPeak	1	1587
hyper_cancer_BRST	425	encode_tfbs	0	0.0831455	84	88	674	635	674	466	4285	63112	267683	encode_tfbs HepG2 BRST1_(A300-000A)	HepG2	NA	BRST1_(A300-000A)	None	NA	wgEncodeAwgTfbsSydhHepg2BRST1a300IggrabUniPk.narrowPeak	1	1497
hyper_cancer_BRST	8	encode_tfbs	0	0.0637408	75	88	683	640	683	470	4977	63121	266991	encode_tfbs H1-hESC JARID1A_(ab26049)	H1-hESC	NA	JARID1A_(ab26049)	None	NA	wgEncodeAwgTfbsBroadH1hescJarid1aab26049UniPk.narrowPeak	1	1625
hyper_cancer_BRST	417	encode_tfbs	0	0.0723644	68	88	678	645	678	470	3989	63128	267979	encode_tfbs HeLa-S3 TR4	HeLa-S3	NA	TR4	None	NA	wgEncodeAwgTfbsSydhHelas3Tr4UniPk.narrowPeak	1	2115
hyper_cancer_BRST	443	encode_tfbs	0	0.0625768	83	88	684	638	684	470	5598	63113	266370	encode_tfbs HepG2 Nrf1	HepG2	NA	Nrf1	None	NA	wgEncodeAwgTfbsSydhHepg2Nrf1IggrabUniPk.narrowPeak	1	1902
hyper_cancer_BRST	570	encode_tfbs	0	0.120913	9	88	643	678	678	470	320	63187	271648	encode_tfbs MCF-7 GATA3_(SC-268)	MCF-7	NA	GATA3_(SC-268)	None	NA	wgEncodeAwgTfbsSydhMcf7Gata3UcdUniPk.narrowPeak	1	6081
hyper_cancer_BRST	469	encode_tfbs	0	0.0826944	59	88	675	652	675	472	3039	63137	268929	encode_tfbs K562 ATF3	K562	NA	ATF3	None	NA	wgEncodeAwgTfbsSydhK562Atf3UniPk.narrowPeak	1	1233
hyper_cancer_BRST	286	encode_tfbs	0	0.0922613	37	88	670	664	670	474	1716	63159	270252	encode_tfbs GM12878 BRST1_(A300-000A)	GM12878	NA	BRST1_(A300-000A)	None	NA	wgEncodeAwgTfbsSydhGm12878BRST1a300IggmusUniPk.narrowPeak	1	551
hyper_cancer_BRST	269	encode_tfbs	0	0.109286	9	88	659	678	678	475	354	63187	271614	encode_tfbs T-47D ERalpha_a	T-47D	NA	ERalpha_a	BPA_100nM	NA	wgEncodeAwgTfbsHaibT47dEraaV0416102Bpa1hUniPk.narrowPeak	1	3902
hyper_cancer_BRST	410	encode_tfbs	0	0.115324	7	88	655	682	682	475	261	63189	271707	encode_tfbs HeLa-S3 SPT20	HeLa-S3	NA	SPT20	None	NA	wgEncodeAwgTfbsSydhHelas3Spt20UniPk.narrowPeak	1	4088
hyper_cancer_BRST	547	encode_tfbs	0	0.0784263	34	88	677	667	677	477	1854	63162	270114	encode_tfbs K562 TR4	K562	NA	TR4	None	NA	wgEncodeAwgTfbsSydhK562Tr4UcdUniPk.narrowPeak	1	587
hyper_cancer_BRST	432	encode_tfbs	0	0.0525008	28	88	685	668	685	480	2277	63168	269691	encode_tfbs HepG2 GRp20	HepG2	NA	GRp20	forskolin	NA	wgEncodeAwgTfbsSydhHepg2Grp20ForsklnUniPk.narrowPeak	1	597
hyper_cancer_BRST	514	encode_tfbs	0	0.0700615	23	88	681	672	681	480	1406	63173	270562	encode_tfbs K562 NELFe	K562	NA	NELFe	None	NA	wgEncodeAwgTfbsSydhK562NelfeUniPk.narrowPeak	1	458
hyper_cancer_BRST	435	encode_tfbs	0	0.0430899	21	88	686	673	686	482	2082	63175	269886	encode_tfbs HepG2 IRF3	HepG2	NA	IRF3	None	NA	wgEncodeAwgTfbsSydhHepg2Irf3IggrabUniPk.narrowPeak	1	684
hyper_cancer_BRST	377	encode_tfbs	0	0	0	88	687	687	687	487	12	63196	271956	encode_tfbs HeLa-S3 BRF2	HeLa-S3	NA	BRF2	None	NA	wgEncodeAwgTfbsSydhHelas3Brf2UniPk.narrowPeak	1	303
hyper_cancer_BRST	421	encode_tfbs	0	0	0	88	687	687	687	487	2	63196	271966	encode_tfbs HeLa-S3 ZNF274	HeLa-S3	NA	ZNF274	None	NA	wgEncodeAwgTfbsSydhHelas3Znf274UcdUniPk.narrowPeak	1	101
hyper_cancer_BRST	554	encode_tfbs	0	0	0	88	687	687	687	487	13	63196	271955	encode_tfbs K562 ZNF274	K562	NA	ZNF274	None	NA	wgEncodeAwgTfbsSydhK562Znf274UcdUniPk.narrowPeak	1	305
hyper_cancer_KIDN	22	encode_tfbs	Inf	5.25587	9204	1	5	1	5	2.33	8691	55991	277876	encode_tfbs HUVEC EZH2_(39875)	HUVEC	NA	EZH2_(39875)	None	NA	wgEncodeAwgTfbsBroadHuvecEzh239875UniPk.narrowPeak	0	6234
hyper_cancer_KIDN	37	encode_tfbs	Inf	5.36656	8131	1	3	3	3	2.33	7412	57064	279155	encode_tfbs NH-A EZH2_(39875)	NH-A	NA	EZH2_(39875)	None	NA	wgEncodeAwgTfbsBroadNhaEzh239875UniPk.narrowPeak	0	6493
hyper_cancer_KIDN	41	encode_tfbs	Inf	5.40964	7724	1	2	4	4	2.33	6947	57471	279620	encode_tfbs NHEK EZH2_(39875)	NHEK	NA	EZH2_(39875)	None	NA	wgEncodeAwgTfbsBroadNhekEzh239875UniPk.narrowPeak	0	7978
hyper_cancer_KIDN	7	encode_tfbs	Inf	5.13011	8455	1	6	2	6	3	8089	56740	278478	encode_tfbs H1-hESC EZH2_(39875)	H1-hESC	NA	EZH2_(39875)	None	NA	wgEncodeAwgTfbsBroadH1hescEzh239875UniPk.narrowPeak	0	6370
hyper_cancer_KIDN	16	encode_tfbs	Inf	5.29737	4323	1	4	10	10	5	3791	60872	282776	encode_tfbs HMEC EZH2_(39875)	HMEC	NA	EZH2_(39875)	None	NA	wgEncodeAwgTfbsBroadHmecEzh239875UniPk.narrowPeak	0	4626
hyper_cancer_KIDN	39	encode_tfbs	Inf	4.80701	6836	1	8	6	8	5	6817	58359	279750	encode_tfbs NHDF-Ad EZH2_(39875)	NHDF-Ad	NA	EZH2_(39875)	None	NA	wgEncodeAwgTfbsBroadNhdfadEzh239875UniPk.narrowPeak	0	5739
hyper_cancer_KIDN	44	encode_tfbs	Inf	4.55612	6348	1	11	7	11	6.33	6628	58847	279939	encode_tfbs NHLF EZH2_(39875)	NHLF	NA	EZH2_(39875)	None	NA	wgEncodeAwgTfbsBroadNhlfEzh239875UniPk.narrowPeak	0	7030
hyper_cancer_KIDN	20	encode_tfbs	Inf	5.69294	3095	1	1	23	23	8.33	2487	62100	284080	encode_tfbs HSMMtube EZH2_(39875)	HSMMtube	NA	EZH2_(39875)	None	NA	wgEncodeAwgTfbsBroadHsmmtEzh239875UniPk.narrowPeak	0	2700
hyper_cancer_KIDN	578	encode_tfbs	Inf	4.75566	4030	1	9	16	16	8.67	3916	61165	282651	encode_tfbs NT2-D1 SUZ12	NT2-D1	NA	SUZ12	None	NA	wgEncodeAwgTfbsSydhNt2d1Suz12UcdUniPk.narrowPeak	0	3308
hyper_cancer_KIDN	359	encode_tfbs	Inf	5.06197	2029	1	7	107	107	38.3	1807	63166	284760	encode_tfbs H1-hESC SUZ12	H1-hESC	NA	SUZ12	None	NA	wgEncodeAwgTfbsSydhH1hescSuz12UcdUniPk.narrowPeak	0	4789
hyper_cancer_KIDN	18	encode_tfbs	Inf	4.68252	1427	1	10	203	203	71.3	1363	63768	285204	encode_tfbs HSMM EZH2_(39875)	HSMM	NA	EZH2_(39875)	None	NA	wgEncodeAwgTfbsBroadHsmmEzh239875UniPk.narrowPeak	0	1540
hyper_cancer_KIDN	14	encode_tfbs	221.688	2.45184	2226	12	12	81	81	35	4073	62969	282494	encode_tfbs HepG2 EZH2_(39875)	HepG2	NA	EZH2_(39875)	None	NA	wgEncodeAwgTfbsBroadHepg2Ezh239875UniPk.narrowPeak	1.17688e-220	3286
hyper_cancer_KIDN	349	encode_tfbs	118.479	1.56149	4145	13	16	12	16	13.7	11941	61050	274626	encode_tfbs H1-hESC CtBP2	H1-hESC	NA	CtBP2	None	NA	wgEncodeAwgTfbsSydhH1hescCtbp2UcdUniPk.narrowPeak	1.76036e-117	7089
hyper_cancer_KIDN	4	encode_tfbs	38.0203	1.91625	634	14	13	388	388	138	1461	64561	285106	encode_tfbs GM12878 EZH2_(39875)	GM12878	NA	EZH2_(39875)	None	NA	wgEncodeAwgTfbsBroadGm12878Ezh239875UniPk.narrowPeak	4.69714e-37	2472
hyper_cancer_KIDN	571	encode_tfbs	10.3534	1.39569	536	15	20	426	426	154	1692	64659	284875	encode_tfbs MCF-7 GATA3_(SC-269)	MCF-7	NA	GATA3_(SC-269)	None	NA	wgEncodeAwgTfbsSydhMcf7Gata3sc269UcdUniPk.narrowPeak	2.03587e-09	12077
hyper_cancer_KIDN	145	encode_tfbs	10.3209	1.24921	1156	16	25	258	258	99.7	4082	64039	282485	encode_tfbs H1-hESC NRSF	H1-hESC	NA	NRSF	None	NA	wgEncodeAwgTfbsHaibH1hescNrsfV0416102UniPk.narrowPeak	2.05703e-09	13286
hyper_cancer_KIDN	74	encode_tfbs	9.89277	1.58694	279	17	15	531	531	188	774	64916	285793	encode_tfbs ECC-1 ERalpha_a	ECC-1	NA	ERalpha_a	BPA_100nM	NA	wgEncodeAwgTfbsHaibEcc1EraaV0416102Bpa1hUniPk.narrowPeak	5.18795e-09	4260
hyper_cancer_KIDN	270	encode_tfbs	9.37705	1.49572	338	18	18	502	502	179	995	64857	285572	encode_tfbs T-47D ERalpha_a	T-47D	NA	ERalpha_a	Genistein_100nM	NA	wgEncodeAwgTfbsHaibT47dEralphaaPcr2xGen1hUniPk.narrowPeak	1.54635e-08	10547
hyper_cancer_KIDN	271	encode_tfbs	9.37016	1.4974	336	19	17	504	504	180	988	64859	285579	encode_tfbs T-47D ERalpha_a	T-47D	NA	ERalpha_a	Estradiol_10nM	NA	wgEncodeAwgTfbsHaibT47dEralphaaV0416102Est10nm1hUniPk.narrowPeak	1.54635e-08	10505
hyper_cancer_KIDN	78	encode_tfbs	7.14886	1.28854	593	20	23	407	407	150	2027	64602	284540	encode_tfbs ECC-1 GR	ECC-1	NA	GR	DEX_100nM	NA	wgEncodeAwgTfbsHaibEcc1GrV0416102Dex100nmUniPk.narrowPeak	2.44528e-06	9255
hyper_cancer_KIDN	587	encode_tfbs	6.37862	1.39088	316	21	22	513	513	185	1000	64879	285567	encode_tfbs SH-SY5Y GATA3_(SC-269)	SH-SY5Y	NA	GATA3_(SC-269)	None	NA	wgEncodeAwgTfbsSydhShsy5yGata3sc269sc269UcdUniPk.narrowPeak	1.37207e-05	15879
hyper_cancer_KIDN	26	encode_tfbs	6.12115	1.40212	288	22	19	528	528	190	904	64907	285663	encode_tfbs K562 EZH2_(39875)	K562	NA	EZH2_(39875)	None	NA	wgEncodeAwgTfbsBroadK562Ezh239875UniPk.narrowPeak	2.36947e-05	1685
hyper_cancer_KIDN	137	encode_tfbs	4.62987	1.64137	103	23	14	623	623	220	276	65092	286291	encode_tfbs H1-hESC BCL11A	H1-hESC	NA	BCL11A	None	NA	wgEncodeAwgTfbsHaibH1hescBcl11aPcr1xUniPk.narrowPeak	0.00070246	2518
hyper_cancer_KIDN	574	encode_tfbs	3.78075	1.20161	513	24	27	435	435	162	1879	64682	284688	encode_tfbs MCF-7 ZNF217	MCF-7	NA	ZNF217	None	NA	wgEncodeAwgTfbsSydhMcf7Znf217UcdUniPk.narrowPeak	0.00475617	9933
hyper_cancer_KIDN	75	encode_tfbs	2.62731	1.11005	960	25	28	295	295	116	3807	64235	282760	encode_tfbs ECC-1 ERalpha_a	ECC-1	NA	ERalpha_a	Estradiol_10nM	NA	wgEncodeAwgTfbsHaibEcc1EralphaaV0416102Est10nm1hUniPk.narrowPeak	0.0650083	16091
hyper_cancer_KIDN	570	encode_tfbs	2.4342	1.39249	95	26	21	624	624	224	300	65100	286267	encode_tfbs MCF-7 GATA3_(SC-268)	MCF-7	NA	GATA3_(SC-268)	None	NA	wgEncodeAwgTfbsSydhMcf7Gata3UcdUniPk.narrowPeak	0.0975087	6081
hyper_cancer_KIDN	269	encode_tfbs	1.56208	1.27465	89	27	24	628	628	226	307	65106	286260	encode_tfbs T-47D ERalpha_a	T-47D	NA	ERalpha_a	BPA_100nM	NA	wgEncodeAwgTfbsHaibT47dEraaV0416102Bpa1hUniPk.narrowPeak	0.699487	3902
hyper_cancer_KIDN	586	encode_tfbs	1.52007	1.05063	1883	28	29	126	126	61	7889	63312	278678	encode_tfbs SH-SY5Y GATA-2	SH-SY5Y	NA	GATA-2	None	NA	wgEncodeAwgTfbsSydhShsy5yGata2UcdUniPk.narrowPeak	0.742999	35620
hyper_cancer_KIDN	54	encode_tfbs	1.43946	1.21292	120	29	26	612	612	222	435	65075	286132	encode_tfbs A549 FOXA1_(SC-101058)	A549	NA	FOXA1_(SC-101058)	DEX_100nM	NA	wgEncodeAwgTfbsHaibA549Foxa1V0416102Dex100nmUniPk.narrowPeak	0.8637	7695
hyper_cancer_KIDN	150	encode_tfbs	0.636686	1.01458	3441	30	30	20	30	26.7	14919	61754	271648	encode_tfbs H1-hESC Rad21	H1-hESC	NA	Rad21	None	NA	wgEncodeAwgTfbsHaibH1hescRad21V0416102UniPk.narrowPeak	1	75680
hyper_cancer_KIDN	249	encode_tfbs	0.129459	0.97582	829	31	31	332	332	131	3733	64366	282834	encode_tfbs PANC-1 NRSF	PANC-1	NA	NRSF	None	NA	wgEncodeAwgTfbsHaibPanc1NrsfPcr2xUniPk.narrowPeak	1	5507
hyper_cancer_KIDN	453	encode_tfbs	0.10958	0.929049	115	32	35	616	616	228	544	65080	286023	encode_tfbs HepG2 TCF7L2	HepG2	NA	TCF7L2	None	NA	wgEncodeAwgTfbsSydhHepg2Tcf7l2UcdUniPk.narrowPeak	1	2742
hyper_cancer_KIDN	11	encode_tfbs	0.0811874	0.896697	81	33	42	632	632	236	397	65114	286170	encode_tfbs HeLa-S3 EZH2_(39875)	HeLa-S3	NA	EZH2_(39875)	None	NA	wgEncodeAwgTfbsBroadHelas3Ezh239875UniPk.narrowPeak	1	1818
hyper_cancer_KIDN	58	encode_tfbs	0.0597405	0.923659	231	34	36	555	555	208	1099	64964	285468	encode_tfbs A549 GR	A549	NA	GR	DEX_5nM	NA	wgEncodeAwgTfbsHaibA549GrPcr1xDex5nmUniPk.narrowPeak	1	10279
hyper_cancer_KIDN	160	encode_tfbs	0.0254244	0.945052	938	35	33	299	299	122	4359	64257	282208	encode_tfbs H1-hESC TCF12	H1-hESC	NA	TCF12	None	NA	wgEncodeAwgTfbsHaibH1hescTcf12Pcr1xUniPk.narrowPeak	1	7833
hyper_cancer_KIDN	149	encode_tfbs	0.0239361	0.870733	151	36	44	588	588	223	762	65044	285805	encode_tfbs H1-hESC POU5F1_(SC-9081)	H1-hESC	NA	POU5F1_(SC-9081)	None	NA	wgEncodeAwgTfbsHaibH1hescPou5f1sc9081V0416102UniPk.narrowPeak	1	3997
hyper_cancer_KIDN	144	encode_tfbs	0.0199332	0.914199	416	37	39	468	468	181	1999	64779	284568	encode_tfbs H1-hESC NANOG_(SC-33759)	H1-hESC	NA	NANOG_(SC-33759)	None	NA	wgEncodeAwgTfbsHaibH1hescNanogsc33759V0416102UniPk.narrowPeak	1	5473
hyper_cancer_KIDN	356	encode_tfbs	0.0152002	0.959888	2460	38	32	52	52	40.7	11247	62735	275320	encode_tfbs H1-hESC Rad21	H1-hESC	NA	Rad21	None	NA	wgEncodeAwgTfbsSydhH1hescRad21IggrabUniPk.narrowPeak	1	55674
hyper_cancer_KIDN	456	encode_tfbs	0.00590468	0.219765	1	39	388	685	685	371	20	65194	286547	encode_tfbs HepG2 ZNF274	HepG2	NA	ZNF274	None	NA	wgEncodeAwgTfbsSydhHepg2Znf274UcdUniPk.narrowPeak	1	245
hyper_cancer_KIDN	580	encode_tfbs	0.00473565	0.38218	4	40	239	681	681	320	46	65191	286521	encode_tfbs NT2-D1 ZNF274	NT2-D1	NA	ZNF274	None	NA	wgEncodeAwgTfbsSydhNt2d1Znf274UcdUniPk.narrowPeak	1	745
hyper_cancer_KIDN	161	encode_tfbs	0.00306088	0.935453	1651	41	34	161	161	78.7	7744	63544	278823	encode_tfbs H1-hESC TEAD4_(SC-101184)	H1-hESC	NA	TEAD4_(SC-101184)	None	NA	wgEncodeAwgTfbsHaibH1hescTead4sc101184V0422111UniPk.narrowPeak	1	19857
hyper_cancer_KIDN	76	encode_tfbs	0.000863234	0.894142	780	42	43	345	345	143	3829	64415	282738	encode_tfbs ECC-1 ERalpha_a	ECC-1	NA	ERalpha_a	Genistein_100nM	NA	wgEncodeAwgTfbsHaibEcc1EralphaaV0416102Gen1hUniPk.narrowPeak	1	11452
hyper_cancer_KIDN	2	encode_tfbs	9.15471e-05	0.846561	514	43	45	434	434	174	2665	64681	283902	encode_tfbs Dnd41 EZH2_(39875)	Dnd41	NA	EZH2_(39875)	None	NA	wgEncodeAwgTfbsBroadDnd41Ezh239875UniPk.narrowPeak	1	1732
hyper_cancer_KIDN	282	encode_tfbs	7.44682e-05	0.165844	2	44	492	684	684	407	53	65193	286514	encode_tfbs GM08714 ZNF274	GM08714	NA	ZNF274	None	NA	wgEncodeAwgTfbsSydhGm08714Znf274UcdUniPk.narrowPeak	1	667
hyper_cancer_KIDN	473	encode_tfbs	5.14019e-05	0.442005	17	45	212	674	674	310	169	65178	286398	encode_tfbs K562 BRF1	K562	NA	BRF1	None	NA	wgEncodeAwgTfbsSydhK562Brf1UniPk.narrowPeak	1	221
hyper_cancer_KIDN	422	encode_tfbs	3.53083e-05	0.404721	14	46	230	677	677	318	152	65181	286415	encode_tfbs HeLa-S3 ZZZ3	HeLa-S3	NA	ZZZ3	None	NA	wgEncodeAwgTfbsSydhHelas3Zzz3UniPk.narrowPeak	1	251
hyper_cancer_KIDN	5	encode_tfbs	3.35557e-05	0.91705	2343	47	38	65	65	50	11194	62852	275373	encode_tfbs H1-hESC CHD1_(A301-218A)	H1-hESC	NA	CHD1_(A301-218A)	None	NA	wgEncodeAwgTfbsBroadH1hescChd1a301218aUniPk.narrowPeak	1	7247
hyper_cancer_KIDN	374	encode_tfbs	3.32075e-05	0.423521	16	48	222	675	675	315	166	65179	286401	encode_tfbs HeLa-S3 BDP1	HeLa-S3	NA	BDP1	None	NA	wgEncodeAwgTfbsSydhHelas3Bdp1UniPk.narrowPeak	1	508
hyper_cancer_KIDN	609	encode_tfbs	3.06118e-05	0.911852	2074	49	41	103	103	64.3	9967	63121	276600	encode_tfbs H1-hESC CTCF	H1-hESC	NA	CTCF	None	NA	wgEncodeAwgTfbsUtaH1hescCtcfUniPk.narrowPeak	1	43247
hyper_cancer_KIDN	471	encode_tfbs	2.65908e-05	0.466985	22	50	198	672	672	307	207	65173	286360	encode_tfbs K562 BDP1	K562	NA	BDP1	None	NA	wgEncodeAwgTfbsSydhK562Bdp1UniPk.narrowPeak	1	570
hyper_cancer_KIDN	138	encode_tfbs	1.77798e-05	0.913186	2304	51	40	73	73	54.7	11053	62891	275514	encode_tfbs H1-hESC CTCF_(SC-5916)	H1-hESC	NA	CTCF_(SC-5916)	None	NA	wgEncodeAwgTfbsHaibH1hescCtcfsc5916V0416102UniPk.narrowPeak	1	54111
hyper_cancer_KIDN	6	encode_tfbs	9.10885e-06	0.920721	3063	52	37	25	52	38	14564	62132	272003	encode_tfbs H1-hESC CTCF	H1-hESC	NA	CTCF	None	NA	wgEncodeAwgTfbsBroadH1hescCtcfUniPk.narrowPeak	1	66551
hyper_cancer_KIDN	474	encode_tfbs	4.26283e-06	0.267475	7	53	337	679	679	356	115	65188	286452	encode_tfbs K562 BRF2	K562	NA	BRF2	None	NA	wgEncodeAwgTfbsSydhK562Brf2UniPk.narrowPeak	1	1087
hyper_cancer_KIDN	528	encode_tfbs	2.68104e-07	0.488078	41	54	190	661	661	302	369	65154	286198	encode_tfbs K562 Pol3	K562	NA	Pol3	None	NA	wgEncodeAwgTfbsSydhK562Pol3UniPk.narrowPeak	1	207
hyper_cancer_KIDN	352	encode_tfbs	2.51125e-07	0.764523	361	55	49	489	489	198	2072	64834	284495	encode_tfbs H1-hESC MafK_(ab50322)	H1-hESC	NA	MafK_(ab50322)	None	NA	wgEncodeAwgTfbsSydhH1hescMafkIggrabUniPk.narrowPeak	1	11425
hyper_cancer_KIDN	608	encode_tfbs	1.96105e-07	0.563067	70	56	139	643	643	279	546	65125	286021	encode_tfbs H1-hESC c-Myc	H1-hESC	NA	c-Myc	None	NA	wgEncodeAwgTfbsUtaH1hescCmycUniPk.narrowPeak	1	1217
hyper_cancer_KIDN	77	encode_tfbs	1.34858e-07	0.738172	292	57	57	526	526	213	1736	64903	284831	encode_tfbs ECC-1 FOXA1_(SC-6553)	ECC-1	NA	FOXA1_(SC-6553)	DMSO_0.02pct	NA	wgEncodeAwgTfbsHaibEcc1Foxa1sc6553V0416102Dm002p1hUniPk.narrowPeak	1	5892
hyper_cancer_KIDN	151	encode_tfbs	3.63488e-08	0.624344	124	58	112	610	610	260	872	65071	285695	encode_tfbs H1-hESC RXRA	H1-hESC	NA	RXRA	None	NA	wgEncodeAwgTfbsHaibH1hescRxraV0416102UniPk.narrowPeak	1	1306
hyper_cancer_KIDN	310	encode_tfbs	1.90837e-08	0.189661	6	59	440	680	680	393	139	65189	286428	encode_tfbs GM12878 Pol3	GM12878	NA	Pol3	None	NA	wgEncodeAwgTfbsSydhGm12878Pol3UniPk.narrowPeak	1	211
hyper_cancer_KIDN	584	encode_tfbs	1.85238e-08	0.620165	126	60	117	607	607	261	892	65069	285675	encode_tfbs PBDEFetal GATA-1	PBDEFetal	NA	GATA-1	None	NA	wgEncodeAwgTfbsSydhPbdefetalGata1UcdUniPk.narrowPeak	1	2157
hyper_cancer_KIDN	376	encode_tfbs	1.61304e-08	0.120938	3	61	600	682	682	448	109	65192	286458	encode_tfbs HeLa-S3 BRF1	HeLa-S3	NA	BRF1	None	NA	wgEncodeAwgTfbsSydhHelas3Brf1UniPk.narrowPeak	1	193
hyper_cancer_KIDN	56	encode_tfbs	6.63189e-09	0.446837	41	62	210	661	661	311	403	65154	286164	encode_tfbs A549 GR	A549	NA	GR	DEX_500pM	NA	wgEncodeAwgTfbsHaibA549GrPcr1xDex500pmUniPk.narrowPeak	1	1009
hyper_cancer_KIDN	368	encode_tfbs	5.32947e-09	0.815968	860	63	47	321	321	144	4619	64335	281948	encode_tfbs HEK293 TCF7L2	HEK293	NA	TCF7L2	None	NA	wgEncodeAwgTfbsSydhHek293Tcf7l2UcdUniPk.narrowPeak	1	8961
hyper_cancer_KIDN	532	encode_tfbs	1.12843e-09	0.454316	48	64	206	656	656	309	464	65147	286103	encode_tfbs K562 SETDB1	K562	NA	SETDB1	MNaseD	NA	wgEncodeAwgTfbsSydhK562Setdb1MnasedUcdUniPk.narrowPeak	1	2967
hyper_cancer_KIDN	546	encode_tfbs	5.04022e-11	0.528848	93	65	162	625	625	284	772	65102	285795	encode_tfbs K562 TFIIIC-110	K562	NA	TFIIIC-110	None	NA	wgEncodeAwgTfbsSydhK562Tf3c110UniPk.narrowPeak	1	1858
hyper_cancer_KIDN	531	encode_tfbs	3.67789e-11	0.494418	75	66	185	637	637	296	666	65120	285901	encode_tfbs K562 RPC155	K562	NA	RPC155	None	NA	wgEncodeAwgTfbsSydhK562Rpc155UniPk.narrowPeak	1	1310
hyper_cancer_KIDN	508	encode_tfbs	4.51879e-12	0.31985	26	67	287	671	671	342	357	65169	286210	encode_tfbs K562 KAP1	K562	NA	KAP1	None	NA	wgEncodeAwgTfbsSydhK562Kap1UcdUniPk.narrowPeak	1	5489
hyper_cancer_KIDN	29	encode_tfbs	2.85412e-12	0.562746	134	68	140	601	601	270	1045	65061	285522	encode_tfbs K562 HDAC6_(A301-341A)	K562	NA	HDAC6_(A301-341A)	None	NA	wgEncodeAwgTfbsBroadK562Hdac6a301341aUniPk.narrowPeak	1	1114
hyper_cancer_KIDN	201	encode_tfbs	7.5314e-14	0.437012	67	69	215	645	645	310	673	65128	285894	encode_tfbs HepG2 TCF12	HepG2	NA	TCF12	None	NA	wgEncodeAwgTfbsHaibHepg2Tcf12Pcr1xUniPk.narrowPeak	1	2061
hyper_cancer_KIDN	410	encode_tfbs	2.33367e-14	0.190961	12	70	438	678	678	395	276	65183	286291	encode_tfbs HeLa-S3 SPT20	HeLa-S3	NA	SPT20	None	NA	wgEncodeAwgTfbsSydhHelas3Spt20UniPk.narrowPeak	1	4088
hyper_cancer_KIDN	416	encode_tfbs	9.64327e-17	0.349089	47	71	257	657	657	328	591	65148	285976	encode_tfbs HeLa-S3 TFIIIC-110	HeLa-S3	NA	TFIIIC-110	None	NA	wgEncodeAwgTfbsSydhHelas3Tf3c110UniPk.narrowPeak	1	2616
hyper_cancer_KIDN	9	encode_tfbs	0	0.740824	7477	72	56	5	72	44.3	42653	57718	243914	encode_tfbs H1-hESC RBBP5_(A300-109A)	H1-hESC	NA	RBBP5_(A300-109A)	None	NA	wgEncodeAwgTfbsBroadH1hescRbbp5a300109aUniPk.narrowPeak	1	16151
hyper_cancer_KIDN	661	encode_tfbs	0	0.753562	3542	72	53	19	72	48	20300	61653	266267	encode_tfbs HCM CTCF	HCM	NA	CTCF	None	NA	wgEncodeAwgTfbsUwHcmCtcfUniPk.narrowPeak	1	50703
hyper_cancer_KIDN	659	encode_tfbs	0	0.75049	3075	72	54	24	72	50	17732	62120	268835	encode_tfbs HBMEC CTCF	HBMEC	NA	CTCF	None	NA	wgEncodeAwgTfbsUwHbmecCtcfUniPk.narrowPeak	1	58376
hyper_cancer_KIDN	657	encode_tfbs	0	0.754666	2898	72	52	30	72	51.3	16639	62297	269928	encode_tfbs HAc CTCF	HAc	NA	CTCF	None	NA	wgEncodeAwgTfbsUwHacCtcfUniPk.narrowPeak	1	45591
hyper_cancer_KIDN	676	encode_tfbs	0	0.823261	2636	72	46	39	72	52.3	13953	62559	272614	encode_tfbs HRPEpiC CTCF	HRPEpiC	NA	CTCF	None	NA	wgEncodeAwgTfbsUwHrpeCtcfUniPk.narrowPeak	1	53134
hyper_cancer_KIDN	662	encode_tfbs	0	0.689873	2881	72	70	31	72	57.7	17999	62314	268568	encode_tfbs HCPEpiC CTCF	HCPEpiC	NA	CTCF	None	NA	wgEncodeAwgTfbsUwHcpeCtcfUniPk.narrowPeak	1	61062
hyper_cancer_KIDN	685	encode_tfbs	0	0.705453	2732	72	67	34	72	57.7	16730	62463	269837	encode_tfbs RPTEC CTCF	RPTEC	NA	CTCF	None	NA	wgEncodeAwgTfbsUwRptecCtcfUniPk.narrowPeak	1	58785
hyper_cancer_KIDN	642	encode_tfbs	0	0.677533	2759	72	74	33	74	59.7	17546	62436	269021	encode_tfbs AG09319 CTCF	AG09319	NA	CTCF	None	NA	wgEncodeAwgTfbsUwAg09319CtcfUniPk.narrowPeak	1	49675
hyper_cancer_KIDN	673	encode_tfbs	0	0.68269	2700	72	72	36	72	60	17056	62495	269511	encode_tfbs HPAF CTCF	HPAF	NA	CTCF	None	NA	wgEncodeAwgTfbsUwHpafCtcfUniPk.narrowPeak	1	56686
hyper_cancer_KIDN	595	encode_tfbs	0	0.687856	2678	72	71	38	72	60.3	16800	62517	269767	encode_tfbs A549 CTCF	A549	NA	CTCF	None	NA	wgEncodeAwgTfbsUtaA549CtcfUniPk.narrowPeak	1	55351
hyper_cancer_KIDN	645	encode_tfbs	0	0.722022	2514	72	61	49	72	60.7	15081	62681	271486	encode_tfbs BE2_C CTCF	BE2_C	NA	CTCF	None	NA	wgEncodeAwgTfbsUwBe2cCtcfUniPk.narrowPeak	1	54655
hyper_cancer_KIDN	669	encode_tfbs	0	0.71462	2567	72	65	45	72	60.7	15545	62628	271022	encode_tfbs HFF-Myc CTCF	HFF-Myc	NA	CTCF	None	NA	wgEncodeAwgTfbsUwHffmycCtcfUniPk.narrowPeak	1	43821
hyper_cancer_KIDN	675	encode_tfbs	0	0.760574	2364	72	50	62	72	61.3	13508	62831	273059	encode_tfbs HRE CTCF	HRE	NA	CTCF	None	NA	wgEncodeAwgTfbsUwHreCtcfUniPk.narrowPeak	1	42295
hyper_cancer_KIDN	597	encode_tfbs	0	0.722865	2442	72	60	55	72	62.3	14639	62753	271928	encode_tfbs Fibrobl CTCF	Fibrobl	NA	CTCF	None	NA	wgEncodeAwgTfbsUtaFibroblCtcfUniPk.narrowPeak	1	45978
hyper_cancer_KIDN	635	encode_tfbs	0	0.719019	2414	72	62	57	72	63.7	14547	62781	272020	encode_tfbs NHEK CTCF	NHEK	NA	CTCF	None	NA	wgEncodeAwgTfbsUtaNhekCtcfUniPk.narrowPeak	1	53797
hyper_cancer_KIDN	353	encode_tfbs	0	0.79458	2246	72	48	79	79	66.3	12315	62949	274252	encode_tfbs H1-hESC Max	H1-hESC	NA	Max	None	NA	wgEncodeAwgTfbsSydhH1hescMaxUcdUniPk.narrowPeak	1	11129
hyper_cancer_KIDN	658	encode_tfbs	0	0.726036	2307	72	58	71	72	67	13783	62888	272784	encode_tfbs HA-sp CTCF	HA-sp	NA	CTCF	None	NA	wgEncodeAwgTfbsUwHaspCtcfUniPk.narrowPeak	1	46546
hyper_cancer_KIDN	687	encode_tfbs	0	0.674927	2445	72	77	54	77	67.7	15641	62750	270926	encode_tfbs SK-N-SH_RA CTCF	SK-N-SH_RA	NA	CTCF	None	NA	wgEncodeAwgTfbsUwSknshraCtcfUniPk.narrowPeak	1	46232
hyper_cancer_KIDN	45	encode_tfbs	0	0.639805	2990	72	106	27	106	68.3	20025	62205	266542	encode_tfbs Osteobl CTCF	Osteobl	NA	CTCF	None	NA	wgEncodeAwgTfbsBroadOsteoblCtcfUniPk.narrowPeak	1	56264
hyper_cancer_KIDN	674	encode_tfbs	0	0.724275	2295	72	59	77	77	69.3	13744	62900	272823	encode_tfbs HPF CTCF	HPF	NA	CTCF	None	NA	wgEncodeAwgTfbsUwHpfCtcfUniPk.narrowPeak	1	46150
hyper_cancer_KIDN	631	encode_tfbs	0	0.648069	2582	72	94	44	94	70	17144	62613	269423	encode_tfbs MCF-7 CTCF	MCF-7	NA	CTCF	vehicle	NA	wgEncodeAwgTfbsUtaMcf7CtcfVehUniPk.narrowPeak	1	82176
hyper_cancer_KIDN	265	encode_tfbs	0	0.714923	2298	72	64	75	75	70.3	13933	62897	272634	encode_tfbs SK-N-SH_RA Rad21	SK-N-SH_RA	NA	Rad21	None	NA	wgEncodeAwgTfbsHaibSknshraRad21V0416102UniPk.narrowPeak	1	62275
hyper_cancer_KIDN	672	encode_tfbs	0	0.707508	2302	72	66	74	74	70.7	14096	62893	272471	encode_tfbs HMF CTCF	HMF	NA	CTCF	None	NA	wgEncodeAwgTfbsUwHmfCtcfUniPk.narrowPeak	1	54171
hyper_cancer_KIDN	630	encode_tfbs	0	0.678392	2313	72	73	69	73	71.3	14739	62882	271828	encode_tfbs MCF-7 CTCF	MCF-7	NA	CTCF	None	NA	wgEncodeAwgTfbsUtaMcf7CtcfUniPk.narrowPeak	1	57936
hyper_cancer_KIDN	646	encode_tfbs	0	0.641457	2625	72	103	42	103	72.3	17592	62570	268975	encode_tfbs BJ CTCF	BJ	NA	CTCF	None	NA	wgEncodeAwgTfbsUwBjCtcfUniPk.narrowPeak	1	44668
hyper_cancer_KIDN	21	encode_tfbs	0	0.670222	2318	72	79	68	79	73	14941	62877	271626	encode_tfbs HUVEC CTCF	HUVEC	NA	CTCF	None	NA	wgEncodeAwgTfbsBroadHuvecCtcfUniPk.narrowPeak	1	37412
hyper_cancer_KIDN	369	encode_tfbs	0	0.582903	4079	72	133	14	133	73	29442	61116	257125	encode_tfbs HEK293-T-REx ZNF263	HEK293-T-REx	NA	ZNF263	None	NA	wgEncodeAwgTfbsSydhHek293tZnf263UcdUniPk.narrowPeak	1	31453
hyper_cancer_KIDN	628	encode_tfbs	0	0.62963	2686	72	110	37	110	73	18308	62509	268259	encode_tfbs MCF-7 CTCF	MCF-7	NA	CTCF	serum_stimulated_media	NA	wgEncodeAwgTfbsUtaMcf7CtcfSerumstimUniPk.narrowPeak	1	58608
hyper_cancer_KIDN	38	encode_tfbs	0	0.696942	2227	72	69	80	80	73.7	13840	62968	272727	encode_tfbs NHDF-Ad CTCF	NHDF-Ad	NA	CTCF	None	NA	wgEncodeAwgTfbsBroadNhdfadCtcfUniPk.narrowPeak	1	48995
hyper_cancer_KIDN	688	encode_tfbs	0	0.748971	2115	72	55	95	95	74	12279	63080	274288	encode_tfbs WERI-Rb-1 CTCF	WERI-Rb-1	NA	CTCF	None	NA	wgEncodeAwgTfbsUwWerirb1CtcfUniPk.narrowPeak	1	50308
hyper_cancer_KIDN	43	encode_tfbs	0	0.675896	2297	72	76	76	76	74.7	14690	62898	271877	encode_tfbs NHLF CTCF	NHLF	NA	CTCF	None	NA	wgEncodeAwgTfbsBroadNhlfCtcfUniPk.narrowPeak	1	39537
hyper_cancer_KIDN	40	encode_tfbs	0	0.661431	2308	72	86	70	86	76	15065	62887	271502	encode_tfbs NHEK CTCF	NHEK	NA	CTCF	None	NA	wgEncodeAwgTfbsBroadNhekCtcfUniPk.narrowPeak	1	47113
hyper_cancer_KIDN	640	encode_tfbs	0	0.650981	2340	72	90	66	90	76	15502	62855	271065	encode_tfbs AG04450 CTCF	AG04450	NA	CTCF	None	NA	wgEncodeAwgTfbsUwAg04450CtcfUniPk.narrowPeak	1	46500
hyper_cancer_KIDN	629	encode_tfbs	0	0.650013	2362	72	93	64	93	76.3	15667	62833	270900	encode_tfbs MCF-7 CTCF	MCF-7	NA	CTCF	serum_starved_media	NA	wgEncodeAwgTfbsUtaMcf7CtcfSerumstvdUniPk.narrowPeak	1	54343
hyper_cancer_KIDN	671	encode_tfbs	0	0.638924	2506	72	108	50	108	76.7	16874	62689	269693	encode_tfbs HMEC CTCF	HMEC	NA	CTCF	None	NA	wgEncodeAwgTfbsUwHmecCtcfUniPk.narrowPeak	1	55897
hyper_cancer_KIDN	25	encode_tfbs	0	0.592062	2921	72	130	29	130	77	21037	62274	265530	encode_tfbs K562 CTCF	K562	NA	CTCF	None	NA	wgEncodeAwgTfbsBroadK562CtcfUniPk.narrowPeak	1	51992
hyper_cancer_KIDN	636	encode_tfbs	0	0.759722	2004	72	51	112	112	78.3	11483	63191	275084	encode_tfbs ProgFib CTCF	ProgFib	NA	CTCF	None	NA	wgEncodeAwgTfbsUtaProgfibCtcfUniPk.narrowPeak	1	43918
hyper_cancer_KIDN	678	encode_tfbs	0	0.646973	2305	72	95	72	95	79.7	15364	62890	271203	encode_tfbs HVMF CTCF	HVMF	NA	CTCF	None	NA	wgEncodeAwgTfbsUwHvmfCtcfUniPk.narrowPeak	1	46460
hyper_cancer_KIDN	19	encode_tfbs	0	0.641953	2321	72	102	67	102	80.3	15583	62874	270984	encode_tfbs HSMMtube CTCF	HSMMtube	NA	CTCF	None	NA	wgEncodeAwgTfbsBroadHsmmtCtcfUniPk.narrowPeak	1	47949
hyper_cancer_KIDN	664	encode_tfbs	0	0.651331	2195	72	89	82	89	81	14551	63000	272016	encode_tfbs HEEpiC CTCF	HEEpiC	NA	CTCF	None	NA	wgEncodeAwgTfbsUwHeeCtcfUniPk.narrowPeak	1	46226
hyper_cancer_KIDN	598	encode_tfbs	0	0.626309	2378	72	111	61	111	81.3	16334	62817	270233	encode_tfbs Gliobla CTCF	Gliobla	NA	CTCF	None	NA	wgEncodeAwgTfbsUtaGlioblaCtcfUniPk.narrowPeak	1	62772
hyper_cancer_KIDN	641	encode_tfbs	0	0.653731	2168	72	88	89	89	83	14325	63027	272242	encode_tfbs AG09309 CTCF	AG09309	NA	CTCF	None	NA	wgEncodeAwgTfbsUwAg09309CtcfUniPk.narrowPeak	1	43928
hyper_cancer_KIDN	638	encode_tfbs	0	0.661944	2123	72	85	93	93	83.3	13867	63072	272700	encode_tfbs A549 CTCF	A549	NA	CTCF	None	NA	wgEncodeAwgTfbsUwA549CtcfUniPk.narrowPeak	1	45732
hyper_cancer_KIDN	686	encode_tfbs	0	0.642902	2260	72	100	78	100	83.3	15160	62935	271407	encode_tfbs SAEC CTCF	SAEC	NA	CTCF	None	NA	wgEncodeAwgTfbsUwSaecCtcfUniPk.narrowPeak	1	42446
hyper_cancer_KIDN	682	encode_tfbs	0	0.611669	2394	72	121	59	121	84	16812	62801	269755	encode_tfbs NHDF-neo CTCF	NHDF-neo	NA	CTCF	None	NA	wgEncodeAwgTfbsUwNhdfneoCtcfUniPk.narrowPeak	1	45920
hyper_cancer_KIDN	358	encode_tfbs	0	0.515013	5510	72	174	8	174	84.7	43560	59685	243007	encode_tfbs H1-hESC SIN3A_(NB600-1263)	H1-hESC	NA	SIN3A_(NB600-1263)	None	NA	wgEncodeAwgTfbsSydhH1hescSin3anb6001263IggrabUniPk.narrowPeak	1	21309
hyper_cancer_KIDN	17	encode_tfbs	0	0.663564	2092	72	84	100	100	85.3	13636	63103	272931	encode_tfbs HSMM CTCF	HSMM	NA	CTCF	None	NA	wgEncodeAwgTfbsBroadHsmmCtcfUniPk.narrowPeak	1	50924
hyper_cancer_KIDN	639	encode_tfbs	0	0.643262	2115	72	99	95	99	88.7	14197	63080	272370	encode_tfbs AG04449 CTCF	AG04449	NA	CTCF	None	NA	wgEncodeAwgTfbsUwAg04449CtcfUniPk.narrowPeak	1	50260
hyper_cancer_KIDN	665	encode_tfbs	0	0.667759	1953	72	82	115	115	89.7	12667	63242	273900	encode_tfbs HEK293 CTCF	HEK293	NA	CTCF	None	NA	wgEncodeAwgTfbsUwHek293CtcfUniPk.narrowPeak	1	47331
hyper_cancer_KIDN	643	encode_tfbs	0	0.643771	2084	72	98	101	101	90.3	13982	63111	272585	encode_tfbs AG10803 CTCF	AG10803	NA	CTCF	None	NA	wgEncodeAwgTfbsUwAg10803CtcfUniPk.narrowPeak	1	47656
hyper_cancer_KIDN	362	encode_tfbs	0	0.545879	2565	72	154	46	154	90.7	20000	62630	266567	encode_tfbs H1-hESC Znf143_(16618-1-AP)	H1-hESC	NA	Znf143_(16618-1-AP)	None	NA	wgEncodeAwgTfbsSydhH1hescZnf143IggrabUniPk.narrowPeak	1	30687
hyper_cancer_KIDN	627	encode_tfbs	0	0.669718	1893	72	80	122	122	91.3	12249	63302	274318	encode_tfbs MCF-7 CTCF	MCF-7	NA	CTCF	estrogen	NA	wgEncodeAwgTfbsUtaMcf7CtcfEstroUniPk.narrowPeak	1	66592
hyper_cancer_KIDN	360	encode_tfbs	0	0.48017	4192	72	193	11	193	92	35876	61003	250691	encode_tfbs H1-hESC TBP	H1-hESC	NA	TBP	None	NA	wgEncodeAwgTfbsSydhH1hescTbpIggrabUniPk.narrowPeak	1	17194
hyper_cancer_KIDN	683	encode_tfbs	0	0.622558	2120	72	114	94	114	93.3	14679	63075	271888	encode_tfbs NHEK CTCF	NHEK	NA	CTCF	None	NA	wgEncodeAwgTfbsUwNhekCtcfUniPk.narrowPeak	1	42465
hyper_cancer_KIDN	677	encode_tfbs	0	0.633111	2024	72	109	108	109	96.3	13804	63171	272763	encode_tfbs HUVEC CTCF	HUVEC	NA	CTCF	None	NA	wgEncodeAwgTfbsUwHuvecCtcfUniPk.narrowPeak	1	37920
hyper_cancer_KIDN	684	encode_tfbs	0	0.64532	1902	72	96	121	121	96.3	12751	63293	273816	encode_tfbs NHLF CTCF	NHLF	NA	CTCF	None	NA	wgEncodeAwgTfbsUwNhlfCtcfUniPk.narrowPeak	1	35446
hyper_cancer_KIDN	175	encode_tfbs	0	0.668019	1771	72	81	144	144	99	11498	63424	275069	encode_tfbs HepG2 CTCF_(SC-5916)	HepG2	NA	CTCF_(SC-5916)	None	NA	wgEncodeAwgTfbsHaibHepg2Ctcfsc5916V0416101UniPk.narrowPeak	1	55778
hyper_cancer_KIDN	36	encode_tfbs	0	0.650386	1812	72	92	136	136	100	12066	63383	274501	encode_tfbs NH-A CTCF	NH-A	NA	CTCF	None	NA	wgEncodeAwgTfbsBroadNhaCtcfUniPk.narrowPeak	1	38474
hyper_cancer_KIDN	680	encode_tfbs	0	0.641055	1866	72	104	128	128	101	12593	63329	273974	encode_tfbs MCF-7 CTCF	MCF-7	NA	CTCF	None	NA	wgEncodeAwgTfbsUwMcf7CtcfUniPk.narrowPeak	1	58994
hyper_cancer_KIDN	366	encode_tfbs	0	0.555421	2137	72	144	91	144	102	16480	63058	270087	encode_tfbs HEK293 KAP1	HEK293	NA	KAP1	None	NA	wgEncodeAwgTfbsSydhHek293Kap1UcdUniPk.narrowPeak	1	19774
hyper_cancer_KIDN	3	encode_tfbs	0	0.549043	2150	72	148	90	148	103	16759	63045	269808	encode_tfbs GM12878 CTCF	GM12878	NA	CTCF	None	NA	wgEncodeAwgTfbsBroadGm12878CtcfUniPk.narrowPeak	1	44982
hyper_cancer_KIDN	158	encode_tfbs	0	0.41034	4804	72	228	9	228	103	46533	60391	240034	encode_tfbs H1-hESC TAF1	H1-hESC	NA	TAF1	None	NA	wgEncodeAwgTfbsHaibH1hescTaf1V0416102UniPk.narrowPeak	1	20547
hyper_cancer_KIDN	463	encode_tfbs	0	0.590035	2003	72	131	113	131	105	14610	63192	271957	encode_tfbs IMR90 CTCF_(SC-15914)	IMR90	NA	CTCF_(SC-15914)	None	NA	wgEncodeAwgTfbsSydhImr90CtcfbIggrabUniPk.narrowPeak	1	45920
hyper_cancer_KIDN	653	encode_tfbs	0	0.55535	2110	72	145	98	145	105	16279	63085	270288	encode_tfbs GM12873 CTCF	GM12873	NA	CTCF	None	NA	wgEncodeAwgTfbsUwGm12873CtcfUniPk.narrowPeak	1	51005
hyper_cancer_KIDN	605	encode_tfbs	0	0.540319	2178	72	158	87	158	106	17229	63017	269338	encode_tfbs GM19238 CTCF	GM19238	NA	CTCF	None	NA	wgEncodeAwgTfbsUtaGm19238CtcfUniPk.narrowPeak	1	49938
hyper_cancer_KIDN	194	encode_tfbs	0	0.640892	1775	72	105	143	143	107	11991	63420	274576	encode_tfbs HepG2 Rad21	HepG2	NA	Rad21	None	NA	wgEncodeAwgTfbsHaibHepg2Rad21V0416101UniPk.narrowPeak	1	54315
hyper_cancer_KIDN	13	encode_tfbs	0	0.607974	1851	72	122	131	131	108	13142	63344	273425	encode_tfbs HepG2 CTCF	HepG2	NA	CTCF	None	NA	wgEncodeAwgTfbsBroadHepg2CtcfUniPk.narrowPeak	1	46448
hyper_cancer_KIDN	162	encode_tfbs	0	0.6448	1686	72	97	156	156	108	11332	63509	275235	encode_tfbs H1-hESC USF-1	H1-hESC	NA	USF-1	None	NA	wgEncodeAwgTfbsHaibH1hescUsf1Pcr1xUniPk.narrowPeak	1	26042
hyper_cancer_KIDN	214	encode_tfbs	0	0.576811	1910	72	135	118	135	108	14249	63285	272318	encode_tfbs K562 CTCF_(SC-5916)	K562	NA	CTCF_(SC-5916)	None	NA	wgEncodeAwgTfbsHaibK562CtcfcPcr1xUniPk.narrowPeak	1	45603
hyper_cancer_KIDN	644	encode_tfbs	0	0.614165	1846	72	119	132	132	108	12981	63349	273586	encode_tfbs AoAF CTCF	AoAF	NA	CTCF	None	NA	wgEncodeAwgTfbsUwAoafCtcfUniPk.narrowPeak	1	45960
hyper_cancer_KIDN	660	encode_tfbs	0	0.623796	1778	72	113	142	142	109	12326	63417	274241	encode_tfbs HCFaa CTCF	HCFaa	NA	CTCF	None	NA	wgEncodeAwgTfbsUwHcfaaCtcfUniPk.narrowPeak	1	41571
hyper_cancer_KIDN	603	encode_tfbs	0	0.557179	1949	72	143	116	143	110	15019	63246	271548	encode_tfbs GM12891 CTCF	GM12891	NA	CTCF	None	NA	wgEncodeAwgTfbsUtaGm12891CtcfUniPk.narrowPeak	1	42632
hyper_cancer_KIDN	652	encode_tfbs	0	0.56252	1913	72	141	117	141	110	14615	63282	271952	encode_tfbs GM12872 CTCF	GM12872	NA	CTCF	None	NA	wgEncodeAwgTfbsUwGm12872CtcfUniPk.narrowPeak	1	47151
hyper_cancer_KIDN	216	encode_tfbs	0	0.387465	3028	72	235	26	235	111	31999	62167	254568	encode_tfbs K562 E2F6	K562	NA	E2F6	None	NA	wgEncodeAwgTfbsHaibK562E2f6V0416102UniPk.narrowPeak	1	24570
hyper_cancer_KIDN	679	encode_tfbs	0	0.588157	1825	72	132	135	135	113	13377	63370	273190	encode_tfbs K562 CTCF	K562	NA	CTCF	None	NA	wgEncodeAwgTfbsUwK562CtcfUniPk.narrowPeak	1	43247
hyper_cancer_KIDN	667	encode_tfbs	0	0.613936	1730	72	120	149	149	114	12183	63465	274384	encode_tfbs HepG2 CTCF	HepG2	NA	CTCF	None	NA	wgEncodeAwgTfbsUwHepg2CtcfUniPk.narrowPeak	1	48708
hyper_cancer_KIDN	668	encode_tfbs	0	0.61886	1715	72	118	153	153	114	11987	63480	274580	encode_tfbs HFF CTCF	HFF	NA	CTCF	None	NA	wgEncodeAwgTfbsUwHffCtcfUniPk.narrowPeak	1	34889
hyper_cancer_KIDN	163	encode_tfbs	0	0.490585	2192	72	188	84	188	115	18978	63003	267589	encode_tfbs H1-hESC YY1_(SC-281)	H1-hESC	NA	YY1_(SC-281)	None	NA	wgEncodeAwgTfbsHaibH1hescYy1sc281V0416102UniPk.narrowPeak	1	18328
hyper_cancer_KIDN	572	encode_tfbs	0	0.336372	4054	72	265	15	265	117	47188	61141	239379	encode_tfbs MCF-7 HA-E2F1	MCF-7	NA	HA-E2F1	None	NA	wgEncodeAwgTfbsSydhMcf7Hae2f1UcdUniPk.narrowPeak	1	21946
hyper_cancer_KIDN	650	encode_tfbs	0	0.540551	1884	72	157	125	157	118	14953	63311	271614	encode_tfbs GM12864 CTCF	GM12864	NA	CTCF	None	NA	wgEncodeAwgTfbsUwGm12864CtcfUniPk.narrowPeak	1	46798
hyper_cancer_KIDN	648	encode_tfbs	0	0.545756	1858	72	155	130	155	119	14618	63337	271949	encode_tfbs GM06990 CTCF	GM06990	NA	CTCF	None	NA	wgEncodeAwgTfbsUwGm06990CtcfUniPk.narrowPeak	1	45500
hyper_cancer_KIDN	689	encode_tfbs	0	0.570054	1684	72	138	157	157	122	12737	63511	273830	encode_tfbs WI-38 CTCF	WI-38	NA	CTCF	None	NA	wgEncodeAwgTfbsUwWi38CtcfUniPk.narrowPeak	1	31518
hyper_cancer_KIDN	263	encode_tfbs	0	0.667386	1373	72	83	215	215	123	8949	63822	277618	encode_tfbs SK-N-SH_RA CTCF	SK-N-SH_RA	NA	CTCF	None	NA	wgEncodeAwgTfbsHaibSknshraCtcfV0416102UniPk.narrowPeak	1	40588
hyper_cancer_KIDN	273	encode_tfbs	0	0.671284	1314	72	78	222	222	124	8520	63881	278047	encode_tfbs T-47D GATA3_(SC-268)	T-47D	NA	GATA3_(SC-268)	DMSO_0.02pct	NA	wgEncodeAwgTfbsHaibT47dGata3sc268V0416102Dm002p1hUniPk.narrowPeak	1	37199
hyper_cancer_KIDN	148	encode_tfbs	0	0.320652	3933	72	285	17	285	125	47806	61262	238761	encode_tfbs H1-hESC Pol2	H1-hESC	NA	Pol2	None	NA	wgEncodeAwgTfbsHaibH1hescPol2V0416102UniPk.narrowPeak	1	20317
hyper_cancer_KIDN	651	encode_tfbs	0	0.528188	1804	72	164	139	164	125	14651	63391	271916	encode_tfbs GM12865 CTCF	GM12865	NA	CTCF	None	NA	wgEncodeAwgTfbsUwGm12865CtcfUniPk.narrowPeak	1	44069
hyper_cancer_KIDN	10	encode_tfbs	0	0.491471	1907	72	187	120	187	126	16555	63288	270012	encode_tfbs HeLa-S3 CTCF	HeLa-S3	NA	CTCF	None	NA	wgEncodeAwgTfbsBroadHelas3CtcfUniPk.narrowPeak	1	52783
hyper_cancer_KIDN	647	encode_tfbs	0	0.554839	1657	72	146	159	159	126	12865	63538	273702	encode_tfbs Caco-2 CTCF	Caco-2	NA	CTCF	None	NA	wgEncodeAwgTfbsUwCaco2CtcfUniPk.narrowPeak	1	46852
hyper_cancer_KIDN	224	encode_tfbs	0	0.306772	4089	72	296	13	296	127	51317	61106	235250	encode_tfbs K562 Max	K562	NA	Max	None	NA	wgEncodeAwgTfbsHaibK562MaxV0416102UniPk.narrowPeak	1	46171
hyper_cancer_KIDN	15	encode_tfbs	0	0.5954	1510	72	127	184	184	128	10975	63685	275592	encode_tfbs HMEC CTCF	HMEC	NA	CTCF	None	NA	wgEncodeAwgTfbsBroadHmecCtcfUniPk.narrowPeak	1	40048
hyper_cancer_KIDN	495	encode_tfbs	0	0.339645	2469	72	262	51	262	128	29760	62726	256807	encode_tfbs K562 E2F6	K562	NA	E2F6	None	NA	wgEncodeAwgTfbsSydhK562E2f6UcdUniPk.narrowPeak	1	16312
hyper_cancer_KIDN	655	encode_tfbs	0	0.548938	1638	72	150	162	162	128	12851	63557	273716	encode_tfbs GM12875 CTCF	GM12875	NA	CTCF	None	NA	wgEncodeAwgTfbsUwGm12875CtcfUniPk.narrowPeak	1	39184
hyper_cancer_KIDN	663	encode_tfbs	0	0.547069	1655	72	152	160	160	128	13024	63540	273543	encode_tfbs HCT-116 CTCF	HCT-116	NA	CTCF	None	NA	wgEncodeAwgTfbsUwHct116CtcfUniPk.narrowPeak	1	50294
hyper_cancer_KIDN	493	encode_tfbs	0	0.502708	1801	72	179	140	179	130	15329	63394	271238	encode_tfbs K562 CTCF_(SC-15914)	K562	NA	CTCF_(SC-15914)	None	NA	wgEncodeAwgTfbsSydhK562CtcfbIggrabUniPk.narrowPeak	1	54387
hyper_cancer_KIDN	621	encode_tfbs	0	0.596518	1481	72	126	192	192	130	10748	63714	275819	encode_tfbs K562 CTCF	K562	NA	CTCF	None	NA	wgEncodeAwgTfbsUtaK562CtcfUniPk.narrowPeak	1	56058
hyper_cancer_KIDN	604	encode_tfbs	0	0.471798	1872	72	195	127	195	131	16898	63323	269669	encode_tfbs GM12892 CTCF	GM12892	NA	CTCF	None	NA	wgEncodeAwgTfbsUtaGm12892CtcfUniPk.narrowPeak	1	48306
hyper_cancer_KIDN	626	encode_tfbs	0	0.32605	2624	72	279	43	279	131	32656	62571	253911	encode_tfbs MCF-7 c-Myc	MCF-7	NA	c-Myc	vehicle	NA	wgEncodeAwgTfbsUtaMcf7CmycVehUniPk.narrowPeak	1	27697
hyper_cancer_KIDN	179	encode_tfbs	0	0.650861	1268	72	91	233	233	132	8475	63927	278092	encode_tfbs HepG2 FOXA1_(SC-6553)	HepG2	NA	FOXA1_(SC-6553)	None	NA	wgEncodeAwgTfbsHaibHepg2Foxa1sc6553V0416101UniPk.narrowPeak	1	51264
hyper_cancer_KIDN	466	encode_tfbs	0	0.575439	1485	72	136	189	189	132	11156	63710	275411	encode_tfbs IMR90 Rad21	IMR90	NA	Rad21	None	NA	wgEncodeAwgTfbsSydhImr90Rad21IggrabUniPk.narrowPeak	1	37417
hyper_cancer_KIDN	291	encode_tfbs	0	0.517886	1699	72	172	155	172	133	14079	63496	272488	encode_tfbs GM12878 CTCF_(SC-15914)	GM12878	NA	CTCF_(SC-15914)	None	NA	wgEncodeAwgTfbsSydhGm12878Ctcfsc15914c20UniPk.narrowPeak	1	55551
hyper_cancer_KIDN	607	encode_tfbs	0	0.49926	1748	72	180	146	180	133	14987	63447	271580	encode_tfbs GM19240 CTCF	GM19240	NA	CTCF	None	NA	wgEncodeAwgTfbsUtaGm19240CtcfUniPk.narrowPeak	1	46036
hyper_cancer_KIDN	154	encode_tfbs	0	0.425329	2016	72	221	110	221	134	19998	63179	266569	encode_tfbs H1-hESC SP1	H1-hESC	NA	SP1	None	NA	wgEncodeAwgTfbsHaibH1hescSp1Pcr1xUniPk.narrowPeak	1	15110
hyper_cancer_KIDN	342	encode_tfbs	0	0.547116	1545	72	151	180	180	134	12174	63650	274393	encode_tfbs H1-hESC Bach1_(sc-14700)	H1-hESC	NA	Bach1_(sc-14700)	None	NA	wgEncodeAwgTfbsSydhH1hescBach1sc14700IggrabUniPk.narrowPeak	1	11457
hyper_cancer_KIDN	618	encode_tfbs	0	0.642449	1280	72	101	230	230	134	8663	63915	277904	encode_tfbs HUVEC CTCF	HUVEC	NA	CTCF	None	NA	wgEncodeAwgTfbsUtaHuvecCtcfUniPk.narrowPeak	1	44033
hyper_cancer_KIDN	139	encode_tfbs	0	0.531947	1559	72	161	173	173	135	12617	63636	273950	encode_tfbs H1-hESC Egr-1	H1-hESC	NA	Egr-1	None	NA	wgEncodeAwgTfbsHaibH1hescEgr1V0416102UniPk.narrowPeak	1	8743
hyper_cancer_KIDN	258	encode_tfbs	0	0.412422	2020	72	227	109	227	136	20618	63175	265949	encode_tfbs SK-N-SH NRSF	SK-N-SH	NA	NRSF	None	NA	wgEncodeAwgTfbsHaibSknshNrsfPcr2xUniPk.narrowPeak	1	18845
hyper_cancer_KIDN	654	encode_tfbs	0	0.525112	1563	72	166	170	170	136	12806	63632	273761	encode_tfbs GM12874 CTCF	GM12874	NA	CTCF	None	NA	wgEncodeAwgTfbsUwGm12874CtcfUniPk.narrowPeak	1	37517
hyper_cancer_KIDN	606	encode_tfbs	0	0.519136	1575	72	171	169	171	137	13044	63620	273523	encode_tfbs GM19239 CTCF	GM19239	NA	CTCF	None	NA	wgEncodeAwgTfbsUtaGm19239CtcfUniPk.narrowPeak	1	41085
hyper_cancer_KIDN	50	encode_tfbs	0	0.620613	1295	72	115	226	226	138	9062	63900	277505	encode_tfbs A549 CTCF_(SC-5916)	A549	NA	CTCF_(SC-5916)	EtOH_0.02pct	NA	wgEncodeAwgTfbsHaibA549Ctcfsc5916Pcr1xEtoh02UniPk.narrowPeak	1	38133
hyper_cancer_KIDN	180	encode_tfbs	0	0.703331	1057	72	68	282	282	141	6561	64138	280006	encode_tfbs HepG2 FOXA2_(SC-6554)	HepG2	NA	FOXA2_(SC-6554)	None	NA	wgEncodeAwgTfbsHaibHepg2Foxa2sc6554V0416101UniPk.narrowPeak	1	40989
hyper_cancer_KIDN	147	encode_tfbs	0	0.31066	2363	72	294	63	294	143	30944	62832	255623	encode_tfbs H1-hESC Pol2-4H8	H1-hESC	NA	Pol2-4H8	None	NA	wgEncodeAwgTfbsHaibH1hescPol24h8V0416102UniPk.narrowPeak	1	21342
hyper_cancer_KIDN	449	encode_tfbs	0	0.582399	1302	72	134	224	224	143	9688	63893	276879	encode_tfbs HepG2 Rad21	HepG2	NA	Rad21	None	NA	wgEncodeAwgTfbsSydhHepg2Rad21IggrabUniPk.narrowPeak	1	37233
hyper_cancer_KIDN	601	encode_tfbs	0	0.544876	1437	72	156	201	201	143	11383	63758	275184	encode_tfbs GM12878 CTCF	GM12878	NA	CTCF	None	NA	wgEncodeAwgTfbsUtaGm12878CtcfUniPk.narrowPeak	1	48916
hyper_cancer_KIDN	217	encode_tfbs	0	0.326578	2188	72	278	85	278	145	27542	63007	259025	encode_tfbs K562 Egr-1	K562	NA	Egr-1	None	NA	wgEncodeAwgTfbsHaibK562Egr1V0416101UniPk.narrowPeak	1	36997
hyper_cancer_KIDN	512	encode_tfbs	0	0.26807	2953	72	335	28	335	145	43088	62242	243479	encode_tfbs K562 MAZ_(ab85725)	K562	NA	MAZ_(ab85725)	None	NA	wgEncodeAwgTfbsSydhK562Mazab85725IggrabUniPk.narrowPeak	1	33323
hyper_cancer_KIDN	511	encode_tfbs	0	0.275184	2626	72	326	41	326	146	37920	62569	248647	encode_tfbs K562 Max	K562	NA	Max	None	NA	wgEncodeAwgTfbsSydhK562MaxIggrabUniPk.narrowPeak	1	31436
hyper_cancer_KIDN	248	encode_tfbs	0	0.325071	2173	72	280	88	280	147	27480	63022	259087	encode_tfbs K562 ZBTB7A_(SC-34508)	K562	NA	ZBTB7A_(SC-34508)	None	NA	wgEncodeAwgTfbsHaibK562Zbtb7asc34508V0416101UniPk.narrowPeak	1	21711
hyper_cancer_KIDN	232	encode_tfbs	0	0.592435	1191	72	129	244	244	148	8727	64004	277840	encode_tfbs K562 Rad21	K562	NA	Rad21	None	NA	wgEncodeAwgTfbsHaibK562Rad21V0416102UniPk.narrowPeak	1	34725
hyper_cancer_KIDN	272	encode_tfbs	0	0.537963	1384	72	159	212	212	148	11106	63811	275461	encode_tfbs T-47D FOXA1_(SC-6553)	T-47D	NA	FOXA1_(SC-6553)	DMSO_0.02pct	NA	wgEncodeAwgTfbsHaibT47dFoxa1sc6553V0416102Dm002p1hUniPk.narrowPeak	1	41555
hyper_cancer_KIDN	49	encode_tfbs	0	0.594012	1184	72	128	248	248	149	8654	64011	277913	encode_tfbs A549 CTCF_(SC-5916)	A549	NA	CTCF_(SC-5916)	DEX_100nM	NA	wgEncodeAwgTfbsHaibA549Ctcfsc5916Pcr1xDex100nmUniPk.narrowPeak	1	40841
hyper_cancer_KIDN	253	encode_tfbs	0	0.639638	1100	72	107	273	273	151	7488	64095	279079	encode_tfbs PFSK-1 NRSF	PFSK-1	NA	NRSF	None	NA	wgEncodeAwgTfbsHaibPfsk1NrsfPcr2xUniPk.narrowPeak	1	11390
hyper_cancer_KIDN	371	encode_tfbs	0	0.330298	2015	72	270	111	270	151	25233	63180	261334	encode_tfbs HeLa-S3 AP-2gamma	HeLa-S3	NA	AP-2gamma	None	NA	wgEncodeAwgTfbsSydhHelas3Ap2gammaUniPk.narrowPeak	1	25452
hyper_cancer_KIDN	610	encode_tfbs	0	0.273094	2460	72	330	52	330	151	35979	62735	250588	encode_tfbs H1-hESC Pol2	H1-hESC	NA	Pol2	None	NA	wgEncodeAwgTfbsUtaH1hescPol2UniPk.narrowPeak	1	12915
hyper_cancer_KIDN	656	encode_tfbs	0	0.495747	1441	72	184	198	198	151	12496	63754	274071	encode_tfbs GM12878 CTCF	GM12878	NA	CTCF	None	NA	wgEncodeAwgTfbsUwGm12878CtcfUniPk.narrowPeak	1	40122
hyper_cancer_KIDN	178	encode_tfbs	0	0.559283	1179	72	142	251	251	155	9136	64016	277431	encode_tfbs HepG2 FOXA1_(SC-101058)	HepG2	NA	FOXA1_(SC-101058)	None	NA	wgEncodeAwgTfbsHaibHepg2Foxa1sc101058V0416101UniPk.narrowPeak	1	43114
hyper_cancer_KIDN	207	encode_tfbs	0	0.240325	2711	72	359	35	359	155	43821	62484	242746	encode_tfbs HUVEC Pol2-4H8	HUVEC	NA	Pol2-4H8	None	NA	wgEncodeAwgTfbsHaibHuvecPol24h8V0416101UniPk.narrowPeak	1	32525
hyper_cancer_KIDN	152	encode_tfbs	0	0.430865	1502	72	216	185	216	158	14870	63693	271697	encode_tfbs H1-hESC Sin3Ak-20	H1-hESC	NA	Sin3Ak-20	None	NA	wgEncodeAwgTfbsHaibH1hescSin3ak20Pcr1xUniPk.narrowPeak	1	8977
hyper_cancer_KIDN	624	encode_tfbs	0	0.306629	2060	72	297	105	297	158	27560	63135	259007	encode_tfbs MCF-7 c-Myc	MCF-7	NA	c-Myc	serum_stimulated_media	NA	wgEncodeAwgTfbsUtaMcf7CmycSerumstimUniPk.narrowPeak	1	20956
hyper_cancer_KIDN	159	encode_tfbs	0	0.338116	1726	72	263	152	263	162	21332	63469	265235	encode_tfbs H1-hESC TAF7_(SC-101167)	H1-hESC	NA	TAF7_(SC-101167)	None	NA	wgEncodeAwgTfbsHaibH1hescTaf7sc101167V0416102UniPk.narrowPeak	1	10475
hyper_cancer_KIDN	264	encode_tfbs	0	0.463968	1376	72	201	214	214	162	12726	63819	273841	encode_tfbs SK-N-SH_RA p300	SK-N-SH_RA	NA	p300	None	NA	wgEncodeAwgTfbsHaibSknshraP300V0416102UniPk.narrowPeak	1	46485
hyper_cancer_KIDN	268	encode_tfbs	0	0.528237	1181	72	163	250	250	162	9671	64014	276896	encode_tfbs T-47D CTCF_(SC-5916)	T-47D	NA	CTCF_(SC-5916)	DMSO_0.02pct	NA	wgEncodeAwgTfbsHaibT47dCtcfsc5916V0416102Dm002p1hUniPk.narrowPeak	1	29285
hyper_cancer_KIDN	354	encode_tfbs	0	0.447312	1400	72	209	210	210	164	13402	63795	273165	encode_tfbs H1-hESC Mxi1_(AF4185)	H1-hESC	NA	Mxi1_(AF4185)	None	NA	wgEncodeAwgTfbsSydhH1hescMxi1IggrabUniPk.narrowPeak	1	6351
hyper_cancer_KIDN	1	encode_tfbs	0	0.373369	1550	72	243	179	243	165	17547	63645	269020	encode_tfbs Dnd41 CTCF	Dnd41	NA	CTCF	None	NA	wgEncodeAwgTfbsBroadDnd41CtcfUniPk.narrowPeak	1	50070
hyper_cancer_KIDN	62	encode_tfbs	0	0.208394	3305	72	403	21	403	165	58448	61890	228119	encode_tfbs A549 Pol2	A549	NA	Pol2	DEX_100nM	NA	wgEncodeAwgTfbsHaibA549Pol2Pcr2xDex100nmUniPk.narrowPeak	1	27603
hyper_cancer_KIDN	588	encode_tfbs	0	0.42128	1439	72	224	199	224	165	14572	63756	271995	encode_tfbs U2OS KAP1	U2OS	NA	KAP1	None	NA	wgEncodeAwgTfbsSydhU2osKap1UcdUniPk.narrowPeak	1	14647
hyper_cancer_KIDN	63	encode_tfbs	0	0.207599	3215	72	405	22	405	166	57283	61980	229284	encode_tfbs A549 Pol2	A549	NA	Pol2	EtOH_0.02pct	NA	wgEncodeAwgTfbsHaibA549Pol2Pcr2xEtoh02UniPk.narrowPeak	1	27685
hyper_cancer_KIDN	581	encode_tfbs	0	0.359526	1559	72	253	173	253	166	18281	63636	268286	encode_tfbs PANC-1 TCF7L2	PANC-1	NA	TCF7L2	None	NA	wgEncodeAwgTfbsSydhPanc1Tcf7l2UcdUniPk.narrowPeak	1	13366
hyper_cancer_KIDN	681	encode_tfbs	0	0.498244	1192	72	182	243	243	166	10326	64003	276241	encode_tfbs NB4 CTCF	NB4	NA	CTCF	None	NA	wgEncodeAwgTfbsUwNb4CtcfUniPk.narrowPeak	1	38253
hyper_cancer_KIDN	142	encode_tfbs	0	0.677477	739	72	75	357	357	168	4769	64456	281798	encode_tfbs H1-hESC HDAC2_(SC-6296)	H1-hESC	NA	HDAC2_(SC-6296)	None	NA	wgEncodeAwgTfbsHaibH1hescHdac2sc6296V0416102UniPk.narrowPeak	1	5644
hyper_cancer_KIDN	487	encode_tfbs	0	0.229029	2403	72	374	58	374	168	41026	62792	245541	encode_tfbs K562 c-Myc	K562	NA	c-Myc	IFNg30	NA	wgEncodeAwgTfbsSydhK562CmycIfng30UniPk.narrowPeak	1	31092
hyper_cancer_KIDN	79	encode_tfbs	0	0.224492	2436	72	379	56	379	169	42242	62759	244325	encode_tfbs ECC-1 Pol2	ECC-1	NA	Pol2	DMSO_0.02pct	NA	wgEncodeAwgTfbsHaibEcc1Pol2V0416102Dm002p1hUniPk.narrowPeak	1	20137
hyper_cancer_KIDN	57	encode_tfbs	0	0.715423	673	72	63	375	375	170	4118	64522	282449	encode_tfbs A549 GR	A549	NA	GR	DEX_50nM	NA	wgEncodeAwgTfbsHaibA549GrPcr1xDex50nmUniPk.narrowPeak	1	23324
hyper_cancer_KIDN	370	encode_tfbs	0	0.334583	1554	72	268	175	268	172	19491	63641	267076	encode_tfbs HeLa-S3 AP-2alpha	HeLa-S3	NA	AP-2alpha	None	NA	wgEncodeAwgTfbsSydhHelas3Ap2alphaUniPk.narrowPeak	1	18970
hyper_cancer_KIDN	252	encode_tfbs	0	0.283141	1862	72	318	129	318	173	26956	63333	259611	encode_tfbs PFSK-1 FOXP2	PFSK-1	NA	FOXP2	None	NA	wgEncodeAwgTfbsHaibPfsk1Foxp2Pcr2xUniPk.narrowPeak	1	18182
hyper_cancer_KIDN	146	encode_tfbs	0	0.485586	1154	72	191	260	260	174	10254	64041	276313	encode_tfbs H1-hESC p300	H1-hESC	NA	p300	None	NA	wgEncodeAwgTfbsHaibH1hescP300V0416102UniPk.narrowPeak	1	8934
hyper_cancer_KIDN	549	encode_tfbs	0	0.296407	1747	72	303	147	303	174	24357	63448	262210	encode_tfbs K562 UBTF_(SAB1404509)	K562	NA	UBTF_(SAB1404509)	None	NA	wgEncodeAwgTfbsSydhK562Ubtfsab1404509IggmusUniPk.narrowPeak	1	13692
hyper_cancer_KIDN	501	encode_tfbs	0	0.231364	2193	72	369	83	369	175	37474	63002	249093	encode_tfbs K562 HMGN3	K562	NA	HMGN3	None	NA	wgEncodeAwgTfbsSydhK562Hmgn3UniPk.narrowPeak	1	14587
hyper_cancer_KIDN	164	encode_tfbs	0	0.206068	2527	72	408	48	408	176	46896	62668	239671	encode_tfbs HCT-116 Pol2-4H8	HCT-116	NA	Pol2-4H8	None	NA	wgEncodeAwgTfbsHaibHct116Pol24h8V0416101UniPk.narrowPeak	1	29178
hyper_cancer_KIDN	189	encode_tfbs	0	0.655547	690	72	87	369	369	176	4601	64505	281966	encode_tfbs HepG2 NRSF	HepG2	NA	NRSF	None	NA	wgEncodeAwgTfbsHaibHepg2NrsfPcr2xUniPk.narrowPeak	1	6024
hyper_cancer_KIDN	666	encode_tfbs	0	0.469796	1136	72	197	266	266	178	10424	64059	276143	encode_tfbs HeLa-S3 CTCF	HeLa-S3	NA	CTCF	None	NA	wgEncodeAwgTfbsUwHelas3CtcfUniPk.narrowPeak	1	38400
hyper_cancer_KIDN	492	encode_tfbs	0	0.313419	1551	72	291	178	291	180	20674	63644	265893	encode_tfbs K562 COREST_(sc-30189)	K562	NA	COREST_(sc-30189)	None	NA	wgEncodeAwgTfbsSydhK562Corestsc30189IggrabUniPk.narrowPeak	1	35741
hyper_cancer_KIDN	227	encode_tfbs	0	0.516334	948	72	173	297	297	181	7962	64247	278605	encode_tfbs K562 NRSF	K562	NA	NRSF	None	NA	wgEncodeAwgTfbsHaibK562NrsfV0416102UniPk.narrowPeak	1	15849
hyper_cancer_KIDN	612	encode_tfbs	0	0.484241	1061	72	192	280	280	181	9467	64134	277100	encode_tfbs HeLa-S3 CTCF	HeLa-S3	NA	CTCF	None	NA	wgEncodeAwgTfbsUtaHelas3CtcfUniPk.narrowPeak	1	58806
hyper_cancer_KIDN	141	encode_tfbs	0	0.459766	1104	72	203	272	272	182	10349	64091	276218	encode_tfbs H1-hESC GABP	H1-hESC	NA	GABP	None	NA	wgEncodeAwgTfbsHaibH1hescGabpPcr1xUniPk.narrowPeak	1	5653
hyper_cancer_KIDN	409	encode_tfbs	0	0.367902	1288	72	248	227	248	182	14883	63907	271684	encode_tfbs HeLa-S3 SMC3_(ab9263)	HeLa-S3	NA	SMC3_(ab9263)	None	NA	wgEncodeAwgTfbsSydhHelas3Smc3ab9263IggrabUniPk.narrowPeak	1	39567
hyper_cancer_KIDN	615	encode_tfbs	0	0.545888	866	72	153	320	320	182	6897	64329	279670	encode_tfbs HepG2 CTCF	HepG2	NA	CTCF	None	NA	wgEncodeAwgTfbsUtaHepg2CtcfUniPk.narrowPeak	1	40800
hyper_cancer_KIDN	632	encode_tfbs	0	0.223638	2112	72	380	97	380	183	37313	63083	249254	encode_tfbs MCF-7 Pol2	MCF-7	NA	Pol2	serum_stimulated_media	NA	wgEncodeAwgTfbsUtaMcf7Pol2SerumstimUniPk.narrowPeak	1	20449
hyper_cancer_KIDN	274	encode_tfbs	0	0.521985	871	72	168	316	316	185	7246	64324	279321	encode_tfbs T-47D p300	T-47D	NA	p300	DMSO_0.02pct	NA	wgEncodeAwgTfbsHaibT47dP300V0416102Dm002p1hUniPk.narrowPeak	1	13973
hyper_cancer_KIDN	459	encode_tfbs	0	0.60175	724	72	124	360	360	185	5250	64471	281317	encode_tfbs HUVEC GATA-2	HUVEC	NA	GATA-2	None	NA	wgEncodeAwgTfbsSydhHuvecGata2UcdUniPk.narrowPeak	1	27454
hyper_cancer_KIDN	535	encode_tfbs	0	0.465061	1001	72	199	288	288	186	9297	64194	277270	encode_tfbs K562 SMC3_(ab9263)	K562	NA	SMC3_(ab9263)	None	NA	wgEncodeAwgTfbsSydhK562Smc3ab9263IggrabUniPk.narrowPeak	1	23598
hyper_cancer_KIDN	135	encode_tfbs	0	0.413999	1139	72	225	265	265	187	11801	64056	274766	encode_tfbs H1-hESC ATF2_(SC-81188)	H1-hESC	NA	ATF2_(SC-81188)	None	NA	wgEncodeAwgTfbsHaibH1hescAtf2sc81188V0422111UniPk.narrowPeak	1	5998
hyper_cancer_KIDN	489	encode_tfbs	0	0.21948	2100	72	390	99	390	187	37733	63095	248834	encode_tfbs K562 c-Myc	K562	NA	c-Myc	None	NA	wgEncodeAwgTfbsSydhK562CmycIggrabUniPk.narrowPeak	1	24153
hyper_cancer_KIDN	552	encode_tfbs	0	0.302877	1483	72	298	190	298	187	20451	63712	266116	encode_tfbs K562 Znf143_(16618-1-AP)	K562	NA	Znf143_(16618-1-AP)	None	NA	wgEncodeAwgTfbsSydhK562Znf143IggrabUniPk.narrowPeak	1	29069
hyper_cancer_KIDN	361	encode_tfbs	0	0.521917	840	72	169	327	327	189	6992	64355	279575	encode_tfbs H1-hESC USF2	H1-hESC	NA	USF2	None	NA	wgEncodeAwgTfbsSydhH1hescUsf2IggrabUniPk.narrowPeak	1	6952
hyper_cancer_KIDN	476	encode_tfbs	0	0.214395	2077	72	394	102	394	189	38130	63118	248437	encode_tfbs K562 CCNT2	K562	NA	CCNT2	None	NA	wgEncodeAwgTfbsSydhK562Ccnt2UniPk.narrowPeak	1	20057
hyper_cancer_KIDN	106	encode_tfbs	0	0.171978	3677	72	481	18	481	190	73917	61518	212650	encode_tfbs GM12878 Pol2	GM12878	NA	Pol2	None	NA	wgEncodeAwgTfbsHaibGm12878Pol2Pcr2xUniPk.narrowPeak	1	27558
hyper_cancer_KIDN	259	encode_tfbs	0	0.510907	858	72	176	322	322	190	7290	64337	279277	encode_tfbs SK-N-SH NRSF	SK-N-SH	NA	NRSF	None	NA	wgEncodeAwgTfbsHaibSknshNrsfV0416101UniPk.narrowPeak	1	11029
hyper_cancer_KIDN	633	encode_tfbs	0	0.235174	1845	72	366	133	366	190	31577	63350	254990	encode_tfbs MCF-7 Pol2	MCF-7	NA	Pol2	serum_starved_media	NA	wgEncodeAwgTfbsUtaMcf7Pol2SerumstvdUniPk.narrowPeak	1	19412
hyper_cancer_KIDN	281	encode_tfbs	0	0.498372	857	72	181	323	323	192	7460	64338	279107	encode_tfbs A549 Rad21	A549	NA	Rad21	None	NA	wgEncodeAwgTfbsSydhA549Rad21IggrabUniPk.narrowPeak	1	24465
hyper_cancer_KIDN	193	encode_tfbs	0	0.187283	2379	72	448	60	448	193	48200	62816	238367	encode_tfbs HepG2 Pol2	HepG2	NA	Pol2	None	NA	wgEncodeAwgTfbsHaibHepg2Pol2Pcr2xUniPk.narrowPeak	1	25927
hyper_cancer_KIDN	462	encode_tfbs	0	0.429691	984	72	217	290	290	193	9868	64211	276699	encode_tfbs IMR90 CEBPB	IMR90	NA	CEBPB	None	NA	wgEncodeAwgTfbsSydhImr90CebpbIggrabUniPk.narrowPeak	1	70445
hyper_cancer_KIDN	109	encode_tfbs	0	0.471507	890	72	196	313	313	194	8172	64305	278395	encode_tfbs GM12878 Rad21	GM12878	NA	Rad21	None	NA	wgEncodeAwgTfbsHaibGm12878Rad21V0416101UniPk.narrowPeak	1	40019
hyper_cancer_KIDN	260	encode_tfbs	0	0.217375	1910	72	391	118	391	194	34936	63285	251631	encode_tfbs SK-N-SH Pol2-4H8	SK-N-SH	NA	Pol2-4H8	None	NA	wgEncodeAwgTfbsHaibSknshPol24h8V0416101UniPk.narrowPeak	1	28168
hyper_cancer_KIDN	406	encode_tfbs	0	0.456325	912	72	205	306	306	194	8641	64283	277926	encode_tfbs HeLa-S3 Rad21	HeLa-S3	NA	Rad21	None	NA	wgEncodeAwgTfbsSydhHelas3Rad21IggrabUniPk.narrowPeak	1	43420
hyper_cancer_KIDN	524	encode_tfbs	0	0.334734	1194	72	267	242	267	194	15128	64001	271439	encode_tfbs K562 Pol2	K562	NA	Pol2	None	NA	wgEncodeAwgTfbsSydhK562Pol2IggmusUniPk.narrowPeak	1	9974
hyper_cancer_KIDN	156	encode_tfbs	0	0.285031	1455	72	316	197	316	195	21248	63740	265319	encode_tfbs H1-hESC SP4_(V-20)	H1-hESC	NA	SP4_(V-20)	None	NA	wgEncodeAwgTfbsHaibH1hescSp4v20V0422111UniPk.narrowPeak	1	5752
hyper_cancer_KIDN	31	encode_tfbs	0	0.172648	2629	72	477	40	477	196	56090	62566	230477	encode_tfbs K562 PHF8_(A301-772A)	K562	NA	PHF8_(A301-772A)	None	NA	wgEncodeAwgTfbsBroadK562Phf8a301772aUniPk.narrowPeak	1	22302
hyper_cancer_KIDN	346	encode_tfbs	0	0.328518	1206	72	275	240	275	196	15548	63989	271019	encode_tfbs H1-hESC CHD2_(AB68301)	H1-hESC	NA	CHD2_(AB68301)	None	NA	wgEncodeAwgTfbsSydhH1hescChd2IggrabUniPk.narrowPeak	1	6849
hyper_cancer_KIDN	451	encode_tfbs	0	0.4788	853	72	194	324	324	197	7721	64342	278846	encode_tfbs HepG2 SMC3_(ab9263)	HepG2	NA	SMC3_(ab9263)	None	NA	wgEncodeAwgTfbsSydhHepg2Smc3ab9263IggrabUniPk.narrowPeak	1	30797
hyper_cancer_KIDN	472	encode_tfbs	0	0.279394	1467	72	323	196	323	197	21813	63728	264754	encode_tfbs K562 BHLHE40_(NB100-1800)	K562	NA	BHLHE40_(NB100-1800)	None	NA	wgEncodeAwgTfbsSydhK562Bhlhe40nb100IggrabUniPk.narrowPeak	1	22497
hyper_cancer_KIDN	573	encode_tfbs	0	0.597349	623	72	125	394	394	197	4555	64572	282012	encode_tfbs MCF-7 TCF7L2	MCF-7	NA	TCF7L2	None	NA	wgEncodeAwgTfbsSydhMcf7Tcf7l2UcdUniPk.narrowPeak	1	10293
hyper_cancer_KIDN	208	encode_tfbs	0	0.19015	2182	72	439	86	439	199	44145	63013	242422	encode_tfbs HUVEC Pol2	HUVEC	NA	Pol2	None	NA	wgEncodeAwgTfbsHaibHuvecPol2Pcr1xUniPk.narrowPeak	1	19254
hyper_cancer_KIDN	182	encode_tfbs	0	0.348055	1107	72	258	271	271	200	13549	64088	273018	encode_tfbs HepG2 HDAC2_(SC-6296)	HepG2	NA	HDAC2_(SC-6296)	None	NA	wgEncodeAwgTfbsHaibHepg2Hdac2sc6296V0416101UniPk.narrowPeak	1	18836
hyper_cancer_KIDN	396	encode_tfbs	0	0.19686	2061	72	423	104	423	200	40760	63134	245807	encode_tfbs HeLa-S3 Max	HeLa-S3	NA	Max	None	NA	wgEncodeAwgTfbsSydhHelas3MaxIggrabUniPk.narrowPeak	1	29647
hyper_cancer_KIDN	212	encode_tfbs	0	0.279524	1408	72	321	209	321	201	20973	63787	265594	encode_tfbs K562 CBX3_(SC-101004)	K562	NA	CBX3_(SC-101004)	None	NA	wgEncodeAwgTfbsHaibK562Cbx3sc101004V0422111UniPk.narrowPeak	1	20723
hyper_cancer_KIDN	230	encode_tfbs	0	0.164142	2848	72	498	32	498	201	62383	62347	224184	encode_tfbs K562 Pol2	K562	NA	Pol2	None	NA	wgEncodeAwgTfbsHaibK562Pol2V0416101UniPk.narrowPeak	1	24989
hyper_cancer_KIDN	143	encode_tfbs	0	0.428512	870	72	218	317	317	202	8768	64325	277799	encode_tfbs H1-hESC JunD	H1-hESC	NA	JunD	None	NA	wgEncodeAwgTfbsHaibH1hescJundV0416102UniPk.narrowPeak	1	8447
hyper_cancer_KIDN	442	encode_tfbs	0	0.198305	1966	72	420	114	420	202	38841	63229	247726	encode_tfbs HepG2 Mxi1_(AF4185)	HepG2	NA	Mxi1_(AF4185)	None	NA	wgEncodeAwgTfbsSydhHepg2Mxi1UniPk.narrowPeak	1	20371
hyper_cancer_KIDN	67	encode_tfbs	0	0.280215	1309	72	320	223	320	205	19526	63886	267041	encode_tfbs A549 TCF12	A549	NA	TCF12	EtOH_0.02pct	NA	wgEncodeAwgTfbsHaibA549Tcf12V0422111Etoh02UniPk.narrowPeak	1	20896
hyper_cancer_KIDN	465	encode_tfbs	0	0.198132	1892	72	421	123	421	205	37561	63303	249006	encode_tfbs IMR90 Pol2	IMR90	NA	Pol2	None	NA	wgEncodeAwgTfbsSydhImr90Pol2IggrabUniPk.narrowPeak	1	17647
hyper_cancer_KIDN	60	encode_tfbs	0	0.299804	1183	72	300	249	300	207	16639	64012	269928	encode_tfbs A549 NRSF	A549	NA	NRSF	EtOH_0.02pct	NA	wgEncodeAwgTfbsHaibA549NrsfV0422111Etoh02UniPk.narrowPeak	1	11970
hyper_cancer_KIDN	191	encode_tfbs	0	0.368583	930	72	247	303	303	207	10826	64265	275741	encode_tfbs HepG2 p300	HepG2	NA	p300	None	NA	wgEncodeAwgTfbsHaibHepg2P300V0416101UniPk.narrowPeak	1	27913
hyper_cancer_KIDN	202	encode_tfbs	0	0.503997	683	72	178	373	373	208	5896	64512	280671	encode_tfbs HepG2 TEAD4_(SC-101184)	HepG2	NA	TEAD4_(SC-101184)	None	NA	wgEncodeAwgTfbsHaibHepg2Tead4sc101184V0422111UniPk.narrowPeak	1	15160
hyper_cancer_KIDN	311	encode_tfbs	0	0.423193	839	72	223	328	328	208	8564	64356	278003	encode_tfbs GM12878 Rad21	GM12878	NA	Rad21	None	NA	wgEncodeAwgTfbsSydhGm12878Rad21IggrabUniPk.narrowPeak	1	33085
hyper_cancer_KIDN	364	encode_tfbs	0	0.236491	1487	72	363	188	363	208	25742	63708	260825	encode_tfbs HCT-116 TCF7L2	HCT-116	NA	TCF7L2	None	NA	wgEncodeAwgTfbsSydhHct116Tcf7l2UcdUniPk.narrowPeak	1	19463
hyper_cancer_KIDN	314	encode_tfbs	0	0.371973	887	72	245	314	314	210	10246	64308	276321	encode_tfbs GM12878 SMC3_(ab9263)	GM12878	NA	SMC3_(ab9263)	None	NA	wgEncodeAwgTfbsSydhGm12878Smc3ab9263IggmusUniPk.narrowPeak	1	30517
hyper_cancer_KIDN	351	encode_tfbs	0	0.413015	833	72	226	331	331	210	8707	64362	277860	encode_tfbs H1-hESC JunD	H1-hESC	NA	JunD	None	NA	wgEncodeAwgTfbsSydhH1hescJundIggrabUniPk.narrowPeak	1	9550
hyper_cancer_KIDN	403	encode_tfbs	0	0.158853	2546	72	511	47	511	210	58374	62649	228193	encode_tfbs HeLa-S3 Pol2	HeLa-S3	NA	Pol2	None	NA	wgEncodeAwgTfbsSydhHelas3Pol2UniPk.narrowPeak	1	21270
hyper_cancer_KIDN	184	encode_tfbs	0	0.464997	721	72	200	363	363	212	6730	64474	279837	encode_tfbs HepG2 HNF4G_(SC-6558)	HepG2	NA	HNF4G_(SC-6558)	None	NA	wgEncodeAwgTfbsHaibHepg2Hnf4gsc6558V0416101UniPk.narrowPeak	1	20384
hyper_cancer_KIDN	446	encode_tfbs	0	0.206003	1659	72	409	158	409	213	32236	63536	254331	encode_tfbs HepG2 Pol2	HepG2	NA	Pol2	forskolin	NA	wgEncodeAwgTfbsSydhHepg2Pol2ForsklnUniPk.narrowPeak	1	22928
hyper_cancer_KIDN	267	encode_tfbs	0	0.235781	1423	72	364	205	364	214	24775	63772	261792	encode_tfbs SK-N-SH_RA YY1_(SC-281)	SK-N-SH_RA	NA	YY1_(SC-281)	None	NA	wgEncodeAwgTfbsHaibSknshraYy1sc281V0416102UniPk.narrowPeak	1	15684
hyper_cancer_KIDN	457	encode_tfbs	0	0.347967	895	72	259	311	311	214	11022	64300	275545	encode_tfbs HUVEC c-Fos	HUVEC	NA	c-Fos	None	NA	wgEncodeAwgTfbsSydhHuvecCfosUcdUniPk.narrowPeak	1	46726
hyper_cancer_KIDN	99	encode_tfbs	0	0.438408	724	72	214	360	360	215	7157	64471	279410	encode_tfbs GM12878 NRSF	GM12878	NA	NRSF	None	NA	wgEncodeAwgTfbsHaibGm12878NrsfPcr1xUniPk.narrowPeak	1	6906
hyper_cancer_KIDN	241	encode_tfbs	0	0.294575	1114	72	304	268	304	215	15969	64081	270598	encode_tfbs K562 TEAD4_(SC-101184)	K562	NA	TEAD4_(SC-101184)	None	NA	wgEncodeAwgTfbsHaibK562Tead4sc101184V0422111UniPk.narrowPeak	1	31030
hyper_cancer_KIDN	275	encode_tfbs	0	0.265618	1247	72	340	234	340	215	19599	63948	266968	encode_tfbs U87 NRSF	U87	NA	NRSF	None	NA	wgEncodeAwgTfbsHaibU87NrsfPcr2xUniPk.narrowPeak	1	11746
hyper_cancer_KIDN	195	encode_tfbs	0	0.442067	697	72	211	365	365	216	6838	64498	279729	encode_tfbs HepG2 RXRA	HepG2	NA	RXRA	None	NA	wgEncodeAwgTfbsHaibHepg2RxraPcr1xUniPk.narrowPeak	1	17063
hyper_cancer_KIDN	34	encode_tfbs	0	0.189452	1810	72	441	137	441	217	37535	63385	249032	encode_tfbs K562 RBBP5_(A300-109A)	K562	NA	RBBP5_(A300-109A)	None	NA	wgEncodeAwgTfbsBroadK562Rbbp5a300109aUniPk.narrowPeak	1	14258
hyper_cancer_KIDN	637	encode_tfbs	0	0.196671	1706	72	424	154	424	217	34446	63489	252121	encode_tfbs ProgFib Pol2	ProgFib	NA	Pol2	None	NA	wgEncodeAwgTfbsUtaProgfibPol2UniPk.narrowPeak	1	16338
hyper_cancer_KIDN	589	encode_tfbs	0	0.526696	575	72	165	417	417	218	4761	64620	281806	encode_tfbs U2OS SETDB1	U2OS	NA	SETDB1	None	NA	wgEncodeAwgTfbsSydhU2osSetdb1UcdUniPk.narrowPeak	1	23538
hyper_cancer_KIDN	596	encode_tfbs	0	0.199054	1613	72	418	164	418	218	32393	63582	254174	encode_tfbs A549 Pol2	A549	NA	Pol2	None	NA	wgEncodeAwgTfbsUtaA549Pol2UniPk.narrowPeak	1	17011
hyper_cancer_KIDN	438	encode_tfbs	0	0.620586	414	72	116	470	470	219	2921	64781	283646	encode_tfbs HepG2 MafK_(ab50322)	HepG2	NA	MafK_(ab50322)	None	NA	wgEncodeAwgTfbsSydhHepg2Mafkab50322IggrabUniPk.narrowPeak	1	61944
hyper_cancer_KIDN	61	encode_tfbs	0	0.360112	820	72	252	336	336	220	9790	64375	276777	encode_tfbs A549 p300	A549	NA	p300	EtOH_0.02pct	NA	wgEncodeAwgTfbsHaibA549P300V0422111Etoh02UniPk.narrowPeak	1	18216
hyper_cancer_KIDN	266	encode_tfbs	0	0.28855	1099	72	314	274	314	220	16073	64096	270494	encode_tfbs SK-N-SH_RA USF1_(SC-8983)	SK-N-SH_RA	NA	USF1_(SC-8983)	None	NA	wgEncodeAwgTfbsHaibSknshraUsf1sc8983V0416102UniPk.narrowPeak	1	19622
hyper_cancer_KIDN	402	encode_tfbs	0	0.605774	431	72	123	464	464	220	3114	64764	283453	encode_tfbs HeLa-S3 p300_(SC-584)	HeLa-S3	NA	p300_(SC-584)	None	NA	wgEncodeAwgTfbsSydhHelas3P300sc584sc584IggrabUniPk.narrowPeak	1	25854
hyper_cancer_KIDN	73	encode_tfbs	0	0.427018	688	72	220	370	370	221	6983	64507	279584	encode_tfbs ECC-1 CTCF_(SC-5916)	ECC-1	NA	CTCF_(SC-5916)	DMSO_0.02pct	NA	wgEncodeAwgTfbsHaibEcc1CtcfcV0416102Dm002p1hUniPk.narrowPeak	1	23192
hyper_cancer_KIDN	344	encode_tfbs	0	0.520178	554	72	170	422	422	221	4645	64641	281922	encode_tfbs H1-hESC CEBPB	H1-hESC	NA	CEBPB	None	NA	wgEncodeAwgTfbsSydhH1hescCebpbIggrabUniPk.narrowPeak	1	15557
hyper_cancer_KIDN	563	encode_tfbs	0	0.160651	2134	72	506	92	506	223	49859	63061	236708	encode_tfbs MCF10A-Er-Src Pol2	MCF10A-Er-Src	NA	Pol2	EtOH_0.01pct	NA	wgEncodeAwgTfbsSydhMcf10aesPol2Etoh01UniPk.narrowPeak	1	22298
hyper_cancer_KIDN	379	encode_tfbs	0	0.27652	1088	72	325	275	325	224	16571	64107	269996	encode_tfbs HeLa-S3 CEBPB	HeLa-S3	NA	CEBPB	None	NA	wgEncodeAwgTfbsSydhHelas3CebpbIggrabUniPk.narrowPeak	1	61004
hyper_cancer_KIDN	110	encode_tfbs	0	0.191102	1589	72	437	166	437	225	33130	63606	253437	encode_tfbs GM12878 RUNX3_(SC-101553)	GM12878	NA	RUNX3_(SC-101553)	None	NA	wgEncodeAwgTfbsHaibGm12878Runx3sc101553V0422111UniPk.narrowPeak	1	67965
hyper_cancer_KIDN	279	encode_tfbs	0	0.252595	1176	72	349	253	349	225	19427	64019	267140	encode_tfbs A549 Max	A549	NA	Max	None	NA	wgEncodeAwgTfbsSydhA549MaxIggrabUniPk.narrowPeak	1	9881
hyper_cancer_KIDN	168	encode_tfbs	0	0.548968	448	72	149	457	457	226	3567	64747	283000	encode_tfbs HeLa-S3 NRSF	HeLa-S3	NA	NRSF	None	NA	wgEncodeAwgTfbsHaibHelas3NrsfPcr1xUniPk.narrowPeak	1	10247
hyper_cancer_KIDN	218	encode_tfbs	0	0.19885	1489	72	419	187	419	226	30140	63706	256427	encode_tfbs K562 ELF1_(SC-631)	K562	NA	ELF1_(SC-631)	None	NA	wgEncodeAwgTfbsHaibK562Elf1sc631V0416102UniPk.narrowPeak	1	27780
hyper_cancer_KIDN	447	encode_tfbs	0	0.182424	1729	72	457	150	457	226	37234	63466	249333	encode_tfbs HepG2 Pol2	HepG2	NA	Pol2	None	NA	wgEncodeAwgTfbsSydhHepg2Pol2IggrabUniPk.narrowPeak	1	19572
hyper_cancer_KIDN	183	encode_tfbs	0	0.488541	564	72	189	419	419	227	5029	64631	281538	encode_tfbs HepG2 HNF4A_(SC-8987)	HepG2	NA	HNF4A_(SC-8987)	None	NA	wgEncodeAwgTfbsHaibHepg2Hnf4asc8987V0416101UniPk.narrowPeak	1	20805
hyper_cancer_KIDN	204	encode_tfbs	0	0.188961	1581	72	442	168	442	227	33309	63614	253258	encode_tfbs HepG2 YY1_(SC-281)	HepG2	NA	YY1_(SC-281)	None	NA	wgEncodeAwgTfbsHaibHepg2Yy1sc281V0416101UniPk.narrowPeak	1	17876
hyper_cancer_KIDN	257	encode_tfbs	0	0.203135	1477	72	414	195	414	227	29351	63718	257216	encode_tfbs SK-N-MC Pol2-4H8	SK-N-MC	NA	Pol2-4H8	None	NA	wgEncodeAwgTfbsHaibSknmcPol24h8V0416101UniPk.narrowPeak	1	24130
hyper_cancer_KIDN	293	encode_tfbs	0	0.356836	743	72	254	355	355	227	8968	64452	277599	encode_tfbs GM12878 EBF1_(SC-137065)	GM12878	NA	EBF1_(SC-137065)	None	NA	wgEncodeAwgTfbsSydhGm12878Ebf1sc137065UniPk.narrowPeak	1	33410
hyper_cancer_KIDN	372	encode_tfbs	0	0.323537	837	72	281	329	329	227	11074	64358	275493	encode_tfbs HeLa-S3 BAF155	HeLa-S3	NA	BAF155	None	NA	wgEncodeAwgTfbsSydhHelas3Baf155IggmusUniPk.narrowPeak	1	8650
hyper_cancer_KIDN	529	encode_tfbs	0	0.523154	483	72	167	445	445	228	4031	64712	282536	encode_tfbs K562 Rad21	K562	NA	Rad21	None	NA	wgEncodeAwgTfbsSydhK562Rad21UniPk.narrowPeak	1	17627
hyper_cancer_KIDN	187	encode_tfbs	0	0.212118	1367	72	398	216	398	229	26280	63828	260287	encode_tfbs HepG2 MYBL2_(SC-81192)	HepG2	NA	MYBL2_(SC-81192)	None	NA	wgEncodeAwgTfbsHaibHepg2Mybl2sc81192V0422111UniPk.narrowPeak	1	17898
hyper_cancer_KIDN	196	encode_tfbs	0	0.184608	1617	72	451	163	451	229	34699	63578	251868	encode_tfbs HepG2 Sin3Ak-20	HepG2	NA	Sin3Ak-20	None	NA	wgEncodeAwgTfbsHaibHepg2Sin3ak20Pcr1xUniPk.narrowPeak	1	16459
hyper_cancer_KIDN	415	encode_tfbs	0	0.240507	1162	72	358	257	358	229	20105	64033	266462	encode_tfbs HeLa-S3 TCF7L2_C9B9_(2565)	HeLa-S3	NA	TCF7L2_C9B9_(2565)	None	NA	wgEncodeAwgTfbsSydhHelas3Tcf7l2c9b92565UcdUniPk.narrowPeak	1	19242
hyper_cancer_KIDN	566	encode_tfbs	0	0.367308	697	72	249	365	365	229	8190	64498	278377	encode_tfbs MCF10A-Er-Src STAT3	MCF10A-Er-Src	NA	STAT3	EtOH_0.01pct_4hr	NA	wgEncodeAwgTfbsSydhMcf10aesStat3Etoh01bUniPk.narrowPeak	1	45110
hyper_cancer_KIDN	424	encode_tfbs	0	0.273611	982	72	328	291	328	230	15169	64213	271398	encode_tfbs HepG2 BHLHE40_(NB100-1800)	HepG2	NA	BHLHE40_(NB100-1800)	None	NA	wgEncodeAwgTfbsSydhHepg2Bhlhe40cIggrabUniPk.narrowPeak	1	14628
hyper_cancer_KIDN	558	encode_tfbs	0	0.403708	639	72	231	386	386	230	6858	64556	279709	encode_tfbs MCF10A-Er-Src c-Fos	MCF10A-Er-Src	NA	c-Fos	4OHTAM_1uM_4hr	NA	wgEncodeAwgTfbsSydhMcf10aesCfosTam14hHvdUniPk.narrowPeak	1	86323
hyper_cancer_KIDN	427	encode_tfbs	0	0.387822	628	72	234	390	390	232	7011	64567	279556	encode_tfbs HepG2 CEBPB	HepG2	NA	CEBPB	None	NA	wgEncodeAwgTfbsSydhHepg2CebpbIggrabUniPk.narrowPeak	1	56629
hyper_cancer_KIDN	591	encode_tfbs	0	0.535084	420	72	160	465	465	232	3431	64775	283136	encode_tfbs K562 eGFP-GATA2	K562	NA	eGFP-GATA2	None	NA	wgEncodeAwgTfbsUchicagoK562Egata2UniPk.narrowPeak	1	11478
hyper_cancer_KIDN	203	encode_tfbs	0	0.321512	796	72	284	343	343	233	10609	64399	275958	encode_tfbs HepG2 USF-1	HepG2	NA	USF-1	None	NA	wgEncodeAwgTfbsHaibHepg2Usf1Pcr1xUniPk.narrowPeak	1	21890
hyper_cancer_KIDN	246	encode_tfbs	0	0.203415	1380	72	413	213	413	233	27537	63815	259030	encode_tfbs K562 YY1	K562	NA	YY1	None	NA	wgEncodeAwgTfbsHaibK562Yy1V0416102UniPk.narrowPeak	1	24059
hyper_cancer_KIDN	256	encode_tfbs	0	0.252634	1073	72	348	278	348	233	17802	64122	268765	encode_tfbs SK-N-MC FOXP2	SK-N-MC	NA	FOXP2	None	NA	wgEncodeAwgTfbsHaibSknmcFoxp2Pcr2xUniPk.narrowPeak	1	14695
hyper_cancer_KIDN	542	encode_tfbs	0	0.450842	563	72	207	420	420	233	5432	64632	281135	encode_tfbs K562 TAL1_(SC-12984)	K562	NA	TAL1_(SC-12984)	None	NA	wgEncodeAwgTfbsSydhK562Tal1sc12984IggmusUniPk.narrowPeak	1	26260
hyper_cancer_KIDN	560	encode_tfbs	0	0.212697	1269	72	396	232	396	233	24462	63926	262105	encode_tfbs MCF10A-Er-Src c-Myc	MCF10A-Er-Src	NA	c-Myc	EtOH_0.01pct	NA	wgEncodeAwgTfbsSydhMcf10aesCmycEtoh01HvdUniPk.narrowPeak	1	35153
hyper_cancer_KIDN	222	encode_tfbs	0	0.550272	392	72	147	483	483	234	3116	64803	283451	encode_tfbs K562 GATA2_(SC-267)	K562	NA	GATA2_(SC-267)	None	NA	wgEncodeAwgTfbsHaibK562Gata2sc267Pcr1xUniPk.narrowPeak	1	19322
hyper_cancer_KIDN	599	encode_tfbs	0	0.197196	1412	72	422	208	422	234	28923	63783	257644	encode_tfbs Gliobla Pol2	Gliobla	NA	Pol2	None	NA	wgEncodeAwgTfbsUtaGlioblaPol2UniPk.narrowPeak	1	17417
hyper_cancer_KIDN	32	encode_tfbs	0	0.168952	1751	72	489	145	489	235	40238	63444	246329	encode_tfbs K562 PLU1	K562	NA	PLU1	None	NA	wgEncodeAwgTfbsBroadK562Plu1UniPk.narrowPeak	1	15520
hyper_cancer_KIDN	498	encode_tfbs	0	0.574476	351	72	137	497	497	235	2675	64844	283892	encode_tfbs K562 GATA-2	K562	NA	GATA-2	None	NA	wgEncodeAwgTfbsSydhK562Gata2UcdUniPk.narrowPeak	1	10648
hyper_cancer_KIDN	190	encode_tfbs	0	0.221211	1164	72	384	256	384	237	21761	64031	264806	encode_tfbs HepG2 NRSF	HepG2	NA	NRSF	None	NA	wgEncodeAwgTfbsHaibHepg2NrsfV0416101UniPk.narrowPeak	1	12828
hyper_cancer_KIDN	197	encode_tfbs	0	0.224893	1149	72	378	261	378	237	21171	64046	265396	encode_tfbs HepG2 SP1	HepG2	NA	SP1	None	NA	wgEncodeAwgTfbsHaibHepg2Sp1Pcr1xUniPk.narrowPeak	1	25477
hyper_cancer_KIDN	215	encode_tfbs	0	0.389012	593	72	233	407	407	237	6606	64602	279961	encode_tfbs K562 CTCFL_(SC-98982)	K562	NA	CTCFL_(SC-98982)	None	NA	wgEncodeAwgTfbsHaibK562Ctcflsc98982V0416101UniPk.narrowPeak	1	11533
hyper_cancer_KIDN	392	encode_tfbs	0	0.230268	1134	72	372	267	372	237	20457	64061	266110	encode_tfbs HeLa-S3 Ini1	HeLa-S3	NA	Ini1	None	NA	wgEncodeAwgTfbsSydhHelas3Ini1IggmusUniPk.narrowPeak	1	7780
hyper_cancer_KIDN	464	encode_tfbs	0	0.504417	440	72	177	462	462	237	3809	64755	282758	encode_tfbs IMR90 MafK_(ab50322)	IMR90	NA	MafK_(ab50322)	None	NA	wgEncodeAwgTfbsSydhImr90MafkIggrabUniPk.narrowPeak	1	40788
hyper_cancer_KIDN	634	encode_tfbs	0	0.187537	1480	72	446	193	446	237	31582	63715	254985	encode_tfbs MCF-7 Pol2	MCF-7	NA	Pol2	None	NA	wgEncodeAwgTfbsUtaMcf7Pol2UniPk.narrowPeak	1	16136
hyper_cancer_KIDN	59	encode_tfbs	0	0.286134	845	72	315	326	326	238	12574	64350	273993	encode_tfbs A549 GR	A549	NA	GR	DEX_100nM	NA	wgEncodeAwgTfbsHaibA549GrPcr2xDex100nmUniPk.narrowPeak	1	16720
hyper_cancer_KIDN	261	encode_tfbs	0	0.201196	1288	72	415	227	415	238	26092	63907	260475	encode_tfbs SK-N-SH Sin3Ak-20	SK-N-SH	NA	Sin3Ak-20	None	NA	wgEncodeAwgTfbsHaibSknshSin3ak20V0416101UniPk.narrowPeak	1	15561
hyper_cancer_KIDN	594	encode_tfbs	0	0.239682	1057	72	360	282	360	238	18436	64138	268131	encode_tfbs K562 eGFP-JunD	K562	NA	eGFP-JunD	None	NA	wgEncodeAwgTfbsUchicagoK562EjundUniPk.narrowPeak	1	26674
hyper_cancer_KIDN	28	encode_tfbs	0	0.394853	590	72	232	412	412	239	6478	64605	280089	encode_tfbs K562 HDAC2_(A300-705A)	K562	NA	HDAC2_(A300-705A)	None	NA	wgEncodeAwgTfbsBroadK562Hdac2a300705aUniPk.narrowPeak	1	5247
hyper_cancer_KIDN	440	encode_tfbs	0	0.22065	1156	72	387	258	387	239	21671	64039	264896	encode_tfbs HepG2 Max	HepG2	NA	Max	None	NA	wgEncodeAwgTfbsSydhHepg2MaxIggrabUniPk.narrowPeak	1	11854
hyper_cancer_KIDN	507	encode_tfbs	0	0.201132	1286	72	416	229	416	239	26062	63909	260505	encode_tfbs K562 JunD	K562	NA	JunD	None	NA	wgEncodeAwgTfbsSydhK562JundIggrabUniPk.narrowPeak	1	40052
hyper_cancer_KIDN	348	encode_tfbs	0	0.334957	658	72	266	382	382	240	8465	64537	278102	encode_tfbs H1-hESC c-Myc	H1-hESC	NA	c-Myc	None	NA	wgEncodeAwgTfbsSydhH1hescCmycIggrabUniPk.narrowPeak	1	4551
hyper_cancer_KIDN	576	encode_tfbs	0	0.185292	1439	72	449	199	449	240	31116	63756	255451	encode_tfbs NB4 Max	NB4	NA	Max	None	NA	wgEncodeAwgTfbsSydhNb4MaxUniPk.narrowPeak	1	34659
hyper_cancer_KIDN	582	encode_tfbs	0	0.246534	973	72	354	294	354	240	16591	64222	269976	encode_tfbs PBDE GATA-1	PBDE	NA	GATA-1	None	NA	wgEncodeAwgTfbsSydhPbdeGata1UcdUniPk.narrowPeak	1	25001
hyper_cancer_KIDN	27	encode_tfbs	0	0.19474	1340	72	431	219	431	241	27876	63855	258691	encode_tfbs K562 HDAC1_(SC-6298)	K562	NA	HDAC1_(SC-6298)	None	NA	wgEncodeAwgTfbsBroadK562Hdac1sc6298UniPk.narrowPeak	1	11833
hyper_cancer_KIDN	169	encode_tfbs	0	0.143611	2034	72	547	106	547	242	52488	63161	234079	encode_tfbs HeLa-S3 Pol2	HeLa-S3	NA	Pol2	None	NA	wgEncodeAwgTfbsHaibHelas3Pol2Pcr1xUniPk.narrowPeak	1	25332
hyper_cancer_KIDN	341	encode_tfbs	0	0.150167	1887	72	531	124	531	242	47459	63308	239108	encode_tfbs GM19193 Pol2	GM19193	NA	Pol2	None	NA	wgEncodeAwgTfbsSydhGm19193Pol2IggmusUniPk.narrowPeak	1	21404
hyper_cancer_KIDN	71	encode_tfbs	0	0.208818	1166	72	402	255	402	243	22986	64029	263581	encode_tfbs A549 YY1_(SC-281)	A549	NA	YY1_(SC-281)	EtOH_0.02pct	NA	wgEncodeAwgTfbsHaibA549Yy1cV0422111Etoh02UniPk.narrowPeak	1	10259
hyper_cancer_KIDN	488	encode_tfbs	0	0.183265	1423	72	453	205	453	243	31104	63772	255463	encode_tfbs K562 c-Myc	K562	NA	c-Myc	IFNg6h	NA	wgEncodeAwgTfbsSydhK562CmycIfng6hUniPk.narrowPeak	1	19290
hyper_cancer_KIDN	557	encode_tfbs	0	0.32996	645	72	273	385	385	243	8423	64550	278144	encode_tfbs MCF10A-Er-Src c-Fos	MCF10A-Er-Src	NA	c-Fos	4OHTAM_1uM_12hr	NA	wgEncodeAwgTfbsSydhMcf10aesCfosTam112hHvdUniPk.narrowPeak	1	92358
hyper_cancer_KIDN	276	encode_tfbs	0	0.16943	1554	72	486	175	486	244	36097	63641	250470	encode_tfbs U87 Pol2-4H8	U87	NA	Pol2-4H8	None	NA	wgEncodeAwgTfbsHaibU87Pol24h8V0416101UniPk.narrowPeak	1	22873
hyper_cancer_KIDN	345	encode_tfbs	0	0.460053	445	72	202	459	459	244	4218	64750	282349	encode_tfbs H1-hESC CHD1_(A301-218A)	H1-hESC	NA	CHD1_(A301-218A)	None	NA	wgEncodeAwgTfbsSydhH1hescChd1a301218aIggrabUniPk.narrowPeak	1	2191
hyper_cancer_KIDN	355	encode_tfbs	0	0.323343	665	72	283	378	378	244	8851	64530	277716	encode_tfbs H1-hESC Nrf1	H1-hESC	NA	Nrf1	None	NA	wgEncodeAwgTfbsSydhH1hescNrf1IggrabUniPk.narrowPeak	1	4513
hyper_cancer_KIDN	333	encode_tfbs	0	0.15377	1792	72	523	141	523	245	44493	63403	242074	encode_tfbs GM18505 Pol2	GM18505	NA	Pol2	None	NA	wgEncodeAwgTfbsSydhGm18505Pol2IggmusUniPk.narrowPeak	1	21784
hyper_cancer_KIDN	439	encode_tfbs	0	0.511995	361	72	175	489	489	245	3083	64834	283484	encode_tfbs HepG2 MafK_(SC-477)	HepG2	NA	MafK_(SC-477)	None	NA	wgEncodeAwgTfbsSydhHepg2Mafksc477IggrabUniPk.narrowPeak	1	37628
hyper_cancer_KIDN	200	encode_tfbs	0	0.165649	1560	72	493	172	493	246	36942	63635	249625	encode_tfbs HepG2 TAF1	HepG2	NA	TAF1	None	NA	wgEncodeAwgTfbsHaibHepg2Taf1Pcr2xUniPk.narrowPeak	1	16659
hyper_cancer_KIDN	567	encode_tfbs	0	0.328027	630	72	277	389	389	246	8278	64565	278289	encode_tfbs MCF10A-Er-Src STAT3	MCF10A-Er-Src	NA	STAT3	EtOH_0.01pct_12hr	NA	wgEncodeAwgTfbsSydhMcf10aesStat3Etoh01cUniPk.narrowPeak	1	41355
hyper_cancer_KIDN	548	encode_tfbs	0	0.271456	813	72	331	339	339	247	12738	64382	273829	encode_tfbs K562 UBF_(sc-13125)	K562	NA	UBF_(sc-13125)	None	NA	wgEncodeAwgTfbsSydhK562Ubfsc13125IggmusUniPk.narrowPeak	1	6002
hyper_cancer_KIDN	120	encode_tfbs	0	0.175043	1428	72	469	202	469	248	32503	63767	254064	encode_tfbs GM12878 YY1_(SC-281)	GM12878	NA	YY1_(SC-281)	None	NA	wgEncodeAwgTfbsHaibGm12878Yy1sc281Pcr1xUniPk.narrowPeak	1	30994
hyper_cancer_KIDN	188	encode_tfbs	0	0.235552	909	72	365	308	365	248	16228	64286	270339	encode_tfbs HepG2 NFIC_(SC-81335)	HepG2	NA	NFIC_(SC-81335)	None	NA	wgEncodeAwgTfbsHaibHepg2Nficsc81335V0422111UniPk.narrowPeak	1	16091
hyper_cancer_KIDN	206	encode_tfbs	0	0.330211	602	72	271	402	402	248	7866	64593	278701	encode_tfbs HepG2 ZBTB7A_(SC-34508)	HepG2	NA	ZBTB7A_(SC-34508)	None	NA	wgEncodeAwgTfbsHaibHepg2Zbtb7aV0416101UniPk.narrowPeak	1	9189
hyper_cancer_KIDN	460	encode_tfbs	0	0.274904	778	72	327	346	346	248	12060	64417	274507	encode_tfbs HUVEC Max	HUVEC	NA	Max	None	NA	wgEncodeAwgTfbsSydhHuvecMaxUniPk.narrowPeak	1	9122
hyper_cancer_KIDN	53	encode_tfbs	0	0.312846	646	72	292	384	384	249	8883	64549	277684	encode_tfbs A549 FOSL2	A549	NA	FOSL2	EtOH_0.02pct	NA	wgEncodeAwgTfbsHaibA549Fosl2V0422111Etoh02UniPk.narrowPeak	1	28756
hyper_cancer_KIDN	89	encode_tfbs	0	0.159622	1585	72	509	167	509	249	38693	63610	247874	encode_tfbs GM12878 ELF1_(SC-631)	GM12878	NA	ELF1_(SC-631)	None	NA	wgEncodeAwgTfbsHaibGm12878Elf1sc631V0416101UniPk.narrowPeak	1	23008
hyper_cancer_KIDN	323	encode_tfbs	0	0.221567	982	72	383	291	383	249	18502	64213	268065	encode_tfbs GM12878 Znf143_(16618-1-AP)	GM12878	NA	Znf143_(16618-1-AP)	None	NA	wgEncodeAwgTfbsSydhGm12878Znf143166181apUniPk.narrowPeak	1	20024
hyper_cancer_KIDN	533	encode_tfbs	0	0.371915	530	72	246	428	428	249	6179	64665	280388	encode_tfbs K562 SETDB1	K562	NA	SETDB1	None	NA	wgEncodeAwgTfbsSydhK562Setdb1UcdUniPk.narrowPeak	1	3882
hyper_cancer_KIDN	437	encode_tfbs	0	0.497727	355	72	183	495	495	250	3118	64840	283449	encode_tfbs HepG2 MafF_(M8194)	HepG2	NA	MafF_(M8194)	None	NA	wgEncodeAwgTfbsSydhHepg2Maffm8194IggrabUniPk.narrowPeak	1	37637
hyper_cancer_KIDN	564	encode_tfbs	0	0.148107	1805	72	541	138	541	250	46209	63390	240358	encode_tfbs MCF10A-Er-Src Pol2	MCF10A-Er-Src	NA	Pol2	4OHTAM_1uM_36hr	NA	wgEncodeAwgTfbsSydhMcf10aesPol2TamUniPk.narrowPeak	1	19467
hyper_cancer_KIDN	87	encode_tfbs	0	0.257774	818	72	342	338	342	251	13462	64377	273105	encode_tfbs GM12878 EBF1_(SC-137065)	GM12878	NA	EBF1_(SC-137065)	None	NA	wgEncodeAwgTfbsHaibGm12878Ebf1sc137065Pcr1xUniPk.narrowPeak	1	36140
hyper_cancer_KIDN	226	encode_tfbs	0	0.289612	687	72	311	371	371	251	10164	64508	276403	encode_tfbs K562 NR2F2_(SC-271940)	K562	NA	NR2F2_(SC-271940)	None	NA	wgEncodeAwgTfbsHaibK562Nr2f2sc271940V0422111UniPk.narrowPeak	1	16678
hyper_cancer_KIDN	525	encode_tfbs	0	0.163988	1543	72	499	181	499	251	36905	63652	249662	encode_tfbs K562 Pol2	K562	NA	Pol2	None	NA	wgEncodeAwgTfbsSydhK562Pol2UniPk.narrowPeak	1	18081
hyper_cancer_KIDN	192	encode_tfbs	0	0.16288	1529	72	502	182	502	252	36823	63666	249744	encode_tfbs HepG2 Pol2-4H8	HepG2	NA	Pol2-4H8	None	NA	wgEncodeAwgTfbsHaibHepg2Pol24h8V0416102UniPk.narrowPeak	1	19586
hyper_cancer_KIDN	244	encode_tfbs	0	0.270788	745	72	332	353	353	252	11732	64450	274835	encode_tfbs K562 USF-1	K562	NA	USF-1	None	NA	wgEncodeAwgTfbsHaibK562Usf1V0416101UniPk.narrowPeak	1	18521
hyper_cancer_KIDN	262	encode_tfbs	0	0.184443	1273	72	452	231	452	252	27926	63922	258641	encode_tfbs SK-N-SH TAF1	SK-N-SH	NA	TAF1	None	NA	wgEncodeAwgTfbsHaibSknshTaf1V0416101UniPk.narrowPeak	1	13993
hyper_cancer_KIDN	339	encode_tfbs	0	0.149989	1728	72	533	151	533	252	44026	63467	242541	encode_tfbs GM19099 Pol2	GM19099	NA	Pol2	None	NA	wgEncodeAwgTfbsSydhGm19099Pol2IggmusUniPk.narrowPeak	1	22219
hyper_cancer_KIDN	350	encode_tfbs	0	0.284548	691	72	317	368	368	252	10397	64504	276170	encode_tfbs H1-hESC GTF2F1_(AB28179)	H1-hESC	NA	GTF2F1_(AB28179)	None	NA	wgEncodeAwgTfbsSydhH1hescGtf2f1IggrabUniPk.narrowPeak	1	3548
hyper_cancer_KIDN	411	encode_tfbs	0	0.228735	908	72	375	309	375	252	16666	64287	269901	encode_tfbs HeLa-S3 STAT1	HeLa-S3	NA	STAT1	IFNg30	NA	wgEncodeAwgTfbsSydhHelas3Stat1Ifng30UniPk.narrowPeak	1	16158
hyper_cancer_KIDN	622	encode_tfbs	0	0.157301	1562	72	514	171	514	252	38682	63633	247885	encode_tfbs K562 Pol2	K562	NA	Pol2	None	NA	wgEncodeAwgTfbsUtaK562Pol2UniPk.narrowPeak	1	19255
hyper_cancer_KIDN	329	encode_tfbs	0	0.149303	1743	72	538	148	538	253	44530	63452	242037	encode_tfbs GM12892 Pol2	GM12892	NA	Pol2	None	NA	wgEncodeAwgTfbsSydhGm12892Pol2IggmusUniPk.narrowPeak	1	22544
hyper_cancer_KIDN	433	encode_tfbs	0	0.375691	480	72	241	446	446	253	5548	64715	281019	encode_tfbs HepG2 HNF4A	HepG2	NA	HNF4A	forskolin	NA	wgEncodeAwgTfbsSydhHepg2Hnf4aForsklnUniPk.narrowPeak	1	11130
hyper_cancer_KIDN	545	encode_tfbs	0	0.170796	1415	72	483	207	483	254	32944	63780	253623	encode_tfbs K562 TBP	K562	NA	TBP	None	NA	wgEncodeAwgTfbsSydhK562TbpIggmusUniPk.narrowPeak	1	17558
hyper_cancer_KIDN	48	encode_tfbs	0	0.172968	1338	72	475	220	475	256	30963	63857	255604	encode_tfbs A549 CREB1_(SC-240)	A549	NA	CREB1_(SC-240)	DEX_100nM	NA	wgEncodeAwgTfbsHaibA549Creb1sc240V0416102Dex100nmUniPk.narrowPeak	1	15913
hyper_cancer_KIDN	337	encode_tfbs	0	0.13735	1841	72	562	134	562	256	50040	63354	236527	encode_tfbs GM18951 Pol2	GM18951	NA	Pol2	None	NA	wgEncodeAwgTfbsSydhGm18951Pol2IggmusUniPk.narrowPeak	1	21218
hyper_cancer_KIDN	423	encode_tfbs	0	0.300872	604	72	299	400	400	257	8638	64591	277929	encode_tfbs HepG2 ARID3A_(NB100-279)	HepG2	NA	ARID3A_(NB100-279)	None	NA	wgEncodeAwgTfbsSydhHepg2Arid3anb100279IggrabUniPk.narrowPeak	1	17622
hyper_cancer_KIDN	477	encode_tfbs	0	0.291524	625	72	307	393	393	257	9209	64570	277358	encode_tfbs K562 CEBPB	K562	NA	CEBPB	None	NA	wgEncodeAwgTfbsSydhK562CebpbIggrabUniPk.narrowPeak	1	38715
hyper_cancer_KIDN	670	encode_tfbs	0	0.34182	498	72	261	439	439	257	6311	64697	280256	encode_tfbs HL-60 CTCF	HL-60	NA	CTCF	None	NA	wgEncodeAwgTfbsUwHl60CtcfUniPk.narrowPeak	1	16683
hyper_cancer_KIDN	177	encode_tfbs	0	0.266063	692	72	339	367	367	259	11107	64503	275460	encode_tfbs HepG2 FOSL2	HepG2	NA	FOSL2	None	NA	wgEncodeAwgTfbsHaibHepg2Fosl2V0416101UniPk.narrowPeak	1	25211
hyper_cancer_KIDN	413	encode_tfbs	0	0.17293	1243	72	476	236	476	261	28954	63952	257613	encode_tfbs HeLa-S3 TBP	HeLa-S3	NA	TBP	None	NA	wgEncodeAwgTfbsSydhHelas3TbpIggrabUniPk.narrowPeak	1	18489
hyper_cancer_KIDN	251	encode_tfbs	0	0.213071	868	72	395	319	395	262	17067	64327	269500	encode_tfbs PANC-1 Sin3Ak-20	PANC-1	NA	Sin3Ak-20	None	NA	wgEncodeAwgTfbsHaibPanc1Sin3ak20V0416101UniPk.narrowPeak	1	7182
hyper_cancer_KIDN	569	encode_tfbs	0	0.26807	668	72	336	377	377	262	10655	64527	275912	encode_tfbs MCF10A-Er-Src STAT3	MCF10A-Er-Src	NA	STAT3	4OHTAM_1uM_36hr	NA	wgEncodeAwgTfbsSydhMcf10aesStat3TamUniPk.narrowPeak	1	44494
hyper_cancer_KIDN	441	encode_tfbs	0	0.174678	1187	72	471	246	471	263	27503	64008	259064	encode_tfbs HepG2 MAZ_(ab85725)	HepG2	NA	MAZ_(ab85725)	None	NA	wgEncodeAwgTfbsSydhHepg2Mazab85725IggrabUniPk.narrowPeak	1	12090
hyper_cancer_KIDN	23	encode_tfbs	0	0.231222	745	72	371	353	371	265	13644	64450	272923	encode_tfbs HUVEC Pol2(b)	HUVEC	NA	Pol2(b)	None	NA	wgEncodeAwgTfbsBroadHuvecPol2bUniPk.narrowPeak	1	5298
hyper_cancer_KIDN	556	encode_tfbs	0	0.309178	535	72	295	427	427	265	7469	64660	279098	encode_tfbs MCF10A-Er-Src c-Fos	MCF10A-Er-Src	NA	c-Fos	EtOH_0.01pct	NA	wgEncodeAwgTfbsSydhMcf10aesCfosEtoh01HvdUniPk.narrowPeak	1	67918
hyper_cancer_KIDN	250	encode_tfbs	0	0.178224	1110	72	460	270	460	267	25383	64085	261184	encode_tfbs PANC-1 Pol2-4H8	PANC-1	NA	Pol2-4H8	None	NA	wgEncodeAwgTfbsHaibPanc1Pol24h8V0416101UniPk.narrowPeak	1	10324
hyper_cancer_KIDN	327	encode_tfbs	0	0.141048	1553	72	552	177	552	267	42265	63642	244302	encode_tfbs GM12891 Pol2	GM12891	NA	Pol2	None	NA	wgEncodeAwgTfbsSydhGm12891Pol2IggmusUniPk.narrowPeak	1	20390
hyper_cancer_KIDN	616	encode_tfbs	0	0.149678	1478	72	537	194	537	268	38451	63717	248116	encode_tfbs HepG2 Pol2	HepG2	NA	Pol2	None	NA	wgEncodeAwgTfbsUtaHepg2Pol2UniPk.narrowPeak	1	15108
hyper_cancer_KIDN	384	encode_tfbs	0	0.194934	925	72	429	305	429	269	19703	64270	266864	encode_tfbs HeLa-S3 COREST_(sc-30189)	HeLa-S3	NA	COREST_(sc-30189)	None	NA	wgEncodeAwgTfbsSydhHelas3Corestsc30189IggrabUniPk.narrowPeak	1	16322
hyper_cancer_KIDN	519	encode_tfbs	0	0.221115	766	72	386	348	386	269	14622	64429	271945	encode_tfbs K562 p300	K562	NA	p300	None	NA	wgEncodeAwgTfbsSydhK562P300IggrabUniPk.narrowPeak	1	25881
hyper_cancer_KIDN	568	encode_tfbs	0	0.299173	515	72	301	433	433	269	7429	64680	279138	encode_tfbs MCF10A-Er-Src STAT3	MCF10A-Er-Src	NA	STAT3	4OHTAM_1uM_12hr	NA	wgEncodeAwgTfbsSydhMcf10aesStat3Tam112hHvdUniPk.narrowPeak	1	39908
hyper_cancer_KIDN	173	encode_tfbs	0	0.386331	337	72	237	503	503	271	3803	64858	282764	encode_tfbs HepG2 CEBPB_(SC-150)	HepG2	NA	CEBPB_(SC-150)	None	NA	wgEncodeAwgTfbsHaibHepg2Cebpbsc150V0416101UniPk.narrowPeak	1	18125
hyper_cancer_KIDN	185	encode_tfbs	0	0.215258	741	72	392	356	392	273	14529	64454	272038	encode_tfbs HepG2 JunD	HepG2	NA	JunD	None	NA	wgEncodeAwgTfbsHaibHepg2JundPcr1xUniPk.narrowPeak	1	21614
hyper_cancer_KIDN	381	encode_tfbs	0	0.151353	1349	72	528	218	528	273	35104	63846	251463	encode_tfbs HeLa-S3 CHD2_(AB68301)	HeLa-S3	NA	CHD2_(AB68301)	None	NA	wgEncodeAwgTfbsSydhHelas3Chd2IggrabUniPk.narrowPeak	1	20500
hyper_cancer_KIDN	394	encode_tfbs	0	0.290516	495	72	308	440	440	273	7353	64700	279214	encode_tfbs HeLa-S3 JunD	HeLa-S3	NA	JunD	None	NA	wgEncodeAwgTfbsSydhHelas3JundIggrabUniPk.narrowPeak	1	31633
hyper_cancer_KIDN	458	encode_tfbs	0	0.330145	405	72	272	476	476	273	5325	64790	281242	encode_tfbs HUVEC c-Jun	HUVEC	NA	c-Jun	None	NA	wgEncodeAwgTfbsSydhHuvecCjunUniPk.narrowPeak	1	29524
hyper_cancer_KIDN	101	encode_tfbs	0	0.194204	870	72	432	317	432	274	18658	64325	267909	encode_tfbs GM12878 PAX5-C20	GM12878	NA	PAX5-C20	None	NA	wgEncodeAwgTfbsHaibGm12878Pax5c20Pcr1xUniPk.narrowPeak	1	25342
hyper_cancer_KIDN	186	encode_tfbs	0	0.323494	416	72	282	468	468	274	5578	64779	280989	encode_tfbs HepG2 MBD4_(SC-271530)	HepG2	NA	MBD4_(SC-271530)	None	NA	wgEncodeAwgTfbsHaibHepg2Mbd4sc271530V0422111UniPk.narrowPeak	1	5912
hyper_cancer_KIDN	363	encode_tfbs	0	0.136853	1500	72	566	186	566	275	42072	63695	244495	encode_tfbs HCT-116 Pol2	HCT-116	NA	Pol2	None	NA	wgEncodeAwgTfbsSydhHct116Pol2UcdUniPk.narrowPeak	1	12864
hyper_cancer_KIDN	426	encode_tfbs	0	0.292475	477	72	306	447	447	275	7044	64718	279523	encode_tfbs HepG2 CEBPB	HepG2	NA	CEBPB	forskolin	NA	wgEncodeAwgTfbsSydhHepg2CebpbForsklnUniPk.narrowPeak	1	18443
hyper_cancer_KIDN	623	encode_tfbs	0	0.243148	607	72	356	398	398	275	10664	64588	275903	encode_tfbs MCF-7 c-Myc	MCF-7	NA	c-Myc	estrogen	NA	wgEncodeAwgTfbsUtaMcf7CmycEstroUniPk.narrowPeak	1	10072
hyper_cancer_KIDN	24	encode_tfbs	0	0.206431	765	72	407	349	407	276	15586	64430	270981	encode_tfbs K562 CHD1_(A301-218A)	K562	NA	CHD1_(A301-218A)	None	NA	wgEncodeAwgTfbsBroadK562Chd1a301218aUniPk.narrowPeak	1	9350
hyper_cancer_KIDN	247	encode_tfbs	0	0.361191	336	72	251	504	504	276	4052	64859	282515	encode_tfbs K562 ZBTB33	K562	NA	ZBTB33	None	NA	wgEncodeAwgTfbsHaibK562Zbtb33Pcr1xUniPk.narrowPeak	1	3285
hyper_cancer_KIDN	278	encode_tfbs	0	0.293947	458	72	305	451	451	276	6735	64737	279832	encode_tfbs A549 CEBPB	A549	NA	CEBPB	None	NA	wgEncodeAwgTfbsSydhA549CebpbIggrabUniPk.narrowPeak	1	38845
hyper_cancer_KIDN	522	encode_tfbs	0	0.150121	1296	72	532	225	532	276	34108	63899	252459	encode_tfbs K562 Pol2	K562	NA	Pol2	IFNg30	NA	wgEncodeAwgTfbsSydhK562Pol2Ifng30UniPk.narrowPeak	1	16558
hyper_cancer_KIDN	561	encode_tfbs	0	0.222324	673	72	382	375	382	276	12842	64522	273725	encode_tfbs MCF10A-Er-Src c-Myc	MCF10A-Er-Src	NA	c-Myc	4OHTAM_1uM_4hr	NA	wgEncodeAwgTfbsSydhMcf10aesCmycTam14hHvdUniPk.narrowPeak	1	25703
hyper_cancer_KIDN	357	encode_tfbs	0	0.458047	230	72	204	556	556	277	2198	64965	284369	encode_tfbs H1-hESC RFX5_(200-401-194)	H1-hESC	NA	RFX5_(200-401-194)	None	NA	wgEncodeAwgTfbsSydhH1hescRfx5200401194IggrabUniPk.narrowPeak	1	1695
hyper_cancer_KIDN	391	encode_tfbs	0	0.178049	942	72	462	298	462	277	21801	64253	264766	encode_tfbs HeLa-S3 HA-E2F1	HeLa-S3	NA	HA-E2F1	None	NA	wgEncodeAwgTfbsSydhHelas3Hae2f1UniPk.narrowPeak	1	10283
hyper_cancer_KIDN	497	encode_tfbs	0	0.492525	179	72	186	574	574	277	1593	65016	284974	encode_tfbs K562 GATA-1	K562	NA	GATA-1	None	NA	wgEncodeAwgTfbsSydhK562Gata1UcdUniPk.narrowPeak	1	4074
hyper_cancer_KIDN	575	encode_tfbs	0	0.155331	1240	72	521	237	521	277	31800	63955	254767	encode_tfbs NB4 c-Myc	NB4	NA	c-Myc	None	NA	wgEncodeAwgTfbsSydhNb4CmycUniPk.narrowPeak	1	26252
hyper_cancer_KIDN	583	encode_tfbs	0	0.12421	1590	72	594	165	594	277	48010	63605	238557	encode_tfbs PBDE Pol2	PBDE	NA	Pol2	None	NA	wgEncodeAwgTfbsSydhPbdePol2UcdUniPk.narrowPeak	1	18332
hyper_cancer_KIDN	382	encode_tfbs	0	0.350115	335	72	256	506	506	278	4166	64860	282401	encode_tfbs HeLa-S3 c-Jun	HeLa-S3	NA	c-Jun	None	NA	wgEncodeAwgTfbsSydhHelas3CjunIggrabUniPk.narrowPeak	1	21903
hyper_cancer_KIDN	436	encode_tfbs	0	0.297462	444	72	302	460	460	278	6457	64751	280110	encode_tfbs HepG2 JunD	HepG2	NA	JunD	None	NA	wgEncodeAwgTfbsSydhHepg2JundIggrabUniPk.narrowPeak	1	32275
hyper_cancer_KIDN	297	encode_tfbs	0	0.157788	1178	72	513	252	513	279	29929	64017	256638	encode_tfbs GM12878 Max	GM12878	NA	Max	None	NA	wgEncodeAwgTfbsSydhGm12878MaxIggmusUniPk.narrowPeak	1	12542
hyper_cancer_KIDN	367	encode_tfbs	0	0.152684	1204	72	525	241	525	279	31439	63991	255128	encode_tfbs HEK293 Pol2	HEK293	NA	Pol2	None	NA	wgEncodeAwgTfbsSydhHek293Pol2UniPk.narrowPeak	1	11490
hyper_cancer_KIDN	461	encode_tfbs	0	0.170588	1061	72	484	280	484	279	25334	64134	261233	encode_tfbs HUVEC Pol2	HUVEC	NA	Pol2	None	NA	wgEncodeAwgTfbsSydhHuvecPol2UniPk.narrowPeak	1	12305
hyper_cancer_KIDN	506	encode_tfbs	0	0.151462	1207	72	527	239	527	279	31736	63988	254831	encode_tfbs K562 IRF1	K562	NA	IRF1	IFNg6h	NA	wgEncodeAwgTfbsSydhK562Irf1Ifng6hUniPk.narrowPeak	1	12576
hyper_cancer_KIDN	198	encode_tfbs	0	0.387437	279	72	236	531	531	280	3144	64916	283423	encode_tfbs HepG2 SP2_(SC-643)	HepG2	NA	SP2_(SC-643)	None	NA	wgEncodeAwgTfbsHaibHepg2Sp2V0422111UniPk.narrowPeak	1	2626
hyper_cancer_KIDN	303	encode_tfbs	0	0.193665	822	72	434	335	434	280	17726	64373	268841	encode_tfbs GM12878 NF-YB	GM12878	NA	NF-YB	None	NA	wgEncodeAwgTfbsSydhGm12878NfybIggmusUniPk.narrowPeak	1	13295
hyper_cancer_KIDN	523	encode_tfbs	0	0.141838	1338	72	549	220	549	280	36884	63857	249683	encode_tfbs K562 Pol2	K562	NA	Pol2	IFNg6h	NA	wgEncodeAwgTfbsSydhK562Pol2Ifng6hUniPk.narrowPeak	1	16522
hyper_cancer_KIDN	70	encode_tfbs	0	0.254121	547	72	345	425	425	281	9234	64648	277333	encode_tfbs A549 USF-1	A549	NA	USF-1	EtOH_0.02pct	NA	wgEncodeAwgTfbsHaibA549Usf1V0422111Etoh02UniPk.narrowPeak	1	8004
hyper_cancer_KIDN	559	encode_tfbs	0	0.256846	528	72	344	431	431	282	8829	64667	277738	encode_tfbs MCF10A-Er-Src c-Fos	MCF10A-Er-Src	NA	c-Fos	4OHTAM_1uM_36hr	NA	wgEncodeAwgTfbsSydhMcf10aesCfosTamHvdUniPk.narrowPeak	1	70462
hyper_cancer_KIDN	613	encode_tfbs	0	0.126463	1513	72	591	183	591	282	45322	63682	241245	encode_tfbs HeLa-S3 Pol2	HeLa-S3	NA	Pol2	None	NA	wgEncodeAwgTfbsUtaHelas3Pol2UniPk.narrowPeak	1	15736
hyper_cancer_KIDN	42	encode_tfbs	0	0.237069	579	72	362	415	415	283	10437	64616	276130	encode_tfbs NHEK Pol2(b)	NHEK	NA	Pol2(b)	None	NA	wgEncodeAwgTfbsBroadNhekPol2bUniPk.narrowPeak	1	5784
hyper_cancer_KIDN	223	encode_tfbs	0	0.353838	297	72	255	522	522	283	3659	64898	282908	encode_tfbs K562 HDAC2_(SC-6296)	K562	NA	HDAC2_(SC-6296)	None	NA	wgEncodeAwgTfbsHaibK562Hdac2sc6296V0416102UniPk.narrowPeak	1	6672
hyper_cancer_KIDN	397	encode_tfbs	0	0.148205	1231	72	540	238	540	283	32935	63964	253632	encode_tfbs HeLa-S3 MAZ_(ab85725)	HeLa-S3	NA	MAZ_(ab85725)	None	NA	wgEncodeAwgTfbsSydhHelas3Mazab85725IggrabUniPk.narrowPeak	1	13409
hyper_cancer_KIDN	452	encode_tfbs	0	0.160158	1112	72	507	269	507	283	28013	64083	258554	encode_tfbs HepG2 TBP	HepG2	NA	TBP	None	NA	wgEncodeAwgTfbsSydhHepg2TbpIggrabUniPk.narrowPeak	1	13806
hyper_cancer_KIDN	69	encode_tfbs	0	0.231292	591	72	370	411	411	284	10903	64604	275664	encode_tfbs A549 USF-1	A549	NA	USF-1	EtOH_0.02pct	NA	wgEncodeAwgTfbsHaibA549Usf1Pcr1xEtoh02UniPk.narrowPeak	1	11932
hyper_cancer_KIDN	307	encode_tfbs	0	0.131592	1427	72	578	203	578	284	41649	63768	244918	encode_tfbs GM12878 Pol2	GM12878	NA	Pol2	None	NA	wgEncodeAwgTfbsSydhGm12878Pol2IggmusUniPk.narrowPeak	1	21947
hyper_cancer_KIDN	619	encode_tfbs	0	0.16522	1032	72	494	285	494	284	25422	64163	261145	encode_tfbs HUVEC Pol2	HUVEC	NA	Pol2	None	NA	wgEncodeAwgTfbsUtaHuvecPol2UniPk.narrowPeak	1	17190
hyper_cancer_KIDN	412	encode_tfbs	0	0.367004	274	72	250	533	533	285	3258	64921	283309	encode_tfbs HeLa-S3 STAT3	HeLa-S3	NA	STAT3	None	NA	wgEncodeAwgTfbsSydhHelas3Stat3IggrabUniPk.narrowPeak	1	13834
hyper_cancer_KIDN	298	encode_tfbs	0	0.132553	1388	72	575	211	575	286	40398	63807	246169	encode_tfbs GM12878 MAZ_(ab85725)	GM12878	NA	MAZ_(ab85725)	None	NA	wgEncodeAwgTfbsSydhGm12878Mazab85725IggmusUniPk.narrowPeak	1	18952
hyper_cancer_KIDN	213	encode_tfbs	0	0.247796	489	72	353	443	443	289	8481	64706	278086	encode_tfbs K562 CEBPB_(SC-150)	K562	NA	CEBPB_(SC-150)	None	NA	wgEncodeAwgTfbsHaibK562Cebpbsc150V0422111UniPk.narrowPeak	1	22240
hyper_cancer_KIDN	553	encode_tfbs	0	0.372172	240	72	244	551	551	289	2817	64955	283750	encode_tfbs K562 ZNF263	K562	NA	ZNF263	None	NA	wgEncodeAwgTfbsSydhK562Znf263UcdUniPk.narrowPeak	1	3081
hyper_cancer_KIDN	562	encode_tfbs	0	0.156858	1064	72	515	279	515	289	27411	64131	259156	encode_tfbs MCF10A-Er-Src E2F4	MCF10A-Er-Src	NA	E2F4	4OHTAM_1uM_36hr	NA	wgEncodeAwgTfbsSydhMcf10aesE2f4TamHvdUniPk.narrowPeak	1	15516
hyper_cancer_KIDN	88	encode_tfbs	0	0.17512	835	72	468	330	468	290	19766	64360	266801	encode_tfbs GM12878 Egr-1	GM12878	NA	Egr-1	None	NA	wgEncodeAwgTfbsHaibGm12878Egr1Pcr2xUniPk.narrowPeak	1	16331
hyper_cancer_KIDN	105	encode_tfbs	0	0.119164	1483	72	607	190	607	290	46828	63712	239739	encode_tfbs GM12878 Pol2-4H8	GM12878	NA	Pol2-4H8	None	NA	wgEncodeAwgTfbsHaibGm12878Pol24h8Pcr1xUniPk.narrowPeak	1	19234
hyper_cancer_KIDN	136	encode_tfbs	0	0.26539	436	72	341	463	463	292	7090	64759	279477	encode_tfbs H1-hESC ATF3	H1-hESC	NA	ATF3	None	NA	wgEncodeAwgTfbsHaibH1hescAtf3V0416102UniPk.narrowPeak	1	4808
hyper_cancer_KIDN	140	encode_tfbs	0	0.450024	136	72	208	596	596	292	1325	65059	285242	encode_tfbs H1-hESC FOSL1_(SC-183)	H1-hESC	NA	FOSL1_(SC-183)	None	NA	wgEncodeAwgTfbsHaibH1hescFosl1sc183V0416102UniPk.narrowPeak	1	1113
hyper_cancer_KIDN	509	encode_tfbs	0	0.328148	287	72	276	529	529	292	3810	64908	282757	encode_tfbs K562 MafF_(M8194)	K562	NA	MafF_(M8194)	None	NA	wgEncodeAwgTfbsSydhK562MaffIggrabUniPk.narrowPeak	1	25074
hyper_cancer_KIDN	55	encode_tfbs	0	0.155715	993	72	519	289	519	293	25892	64202	260675	encode_tfbs A549 GABP	A549	NA	GABP	EtOH_0.02pct	NA	wgEncodeAwgTfbsHaibA549GabpV0422111Etoh02UniPk.narrowPeak	1	12348
hyper_cancer_KIDN	170	encode_tfbs	0	0.146438	1141	72	544	264	544	293	31078	64054	255489	encode_tfbs HeLa-S3 TAF1	HeLa-S3	NA	TAF1	None	NA	wgEncodeAwgTfbsHaibHelas3Taf1Pcr1xUniPk.narrowPeak	1	16100
hyper_cancer_KIDN	444	encode_tfbs	0	0.26928	411	72	333	474	474	293	6596	64784	279971	encode_tfbs HepG2 p300_(SC-584)	HepG2	NA	p300_(SC-584)	None	NA	wgEncodeAwgTfbsSydhHepg2P300sc582IggrabUniPk.narrowPeak	1	6613
hyper_cancer_KIDN	243	encode_tfbs	0	0.219757	550	72	389	423	423	295	10681	64645	275886	encode_tfbs K562 TRIM28_(SC-81411)	K562	NA	TRIM28_(SC-81411)	None	NA	wgEncodeAwgTfbsHaibK562Trim28sc81411V0422111UniPk.narrowPeak	1	12137
hyper_cancer_KIDN	122	encode_tfbs	0	0.248713	420	72	352	465	465	296	7281	64775	279286	encode_tfbs GM12878 ZEB1_(SC-25388)	GM12878	NA	ZEB1_(SC-25388)	None	NA	wgEncodeAwgTfbsHaibGm12878Zeb1sc25388V0416102UniPk.narrowPeak	1	4845
hyper_cancer_KIDN	221	encode_tfbs	0	0.159333	912	72	510	306	510	296	23430	64283	263137	encode_tfbs K562 GABP	K562	NA	GABP	None	NA	wgEncodeAwgTfbsHaibK562GabpV0416101UniPk.narrowPeak	1	14393
hyper_cancer_KIDN	502	encode_tfbs	0	0.427184	134	72	219	601	601	297	1375	65061	285192	encode_tfbs K562 Ini1	K562	NA	Ini1	None	NA	wgEncodeAwgTfbsSydhK562Ini1IggmusUniPk.narrowPeak	1	1942
hyper_cancer_KIDN	118	encode_tfbs	0	0.18794	662	72	443	380	443	298	14832	64533	271735	encode_tfbs GM12878 TCF3_(SC-349)	GM12878	NA	TCF3_(SC-349)	None	NA	wgEncodeAwgTfbsHaibGm12878Tcf3Pcr1xUniPk.narrowPeak	1	16021
hyper_cancer_KIDN	510	encode_tfbs	0	0.320077	259	72	286	537	537	298	3527	64936	283040	encode_tfbs K562 MafK_(ab50322)	K562	NA	MafK_(ab50322)	None	NA	wgEncodeAwgTfbsSydhK562Mafkab50322IggrabUniPk.narrowPeak	1	19317
hyper_cancer_KIDN	520	encode_tfbs	0	0.132593	1186	72	574	247	574	298	35135	64009	251432	encode_tfbs K562 Pol2	K562	NA	Pol2	IFNa30	NA	wgEncodeAwgTfbsSydhK562Pol2Ifna30UniPk.narrowPeak	1	13845
hyper_cancer_KIDN	390	encode_tfbs	0	0.163592	853	72	500	324	500	299	21482	64342	265085	encode_tfbs HeLa-S3 GTF2F1_(AB28179)	HeLa-S3	NA	GTF2F1_(AB28179)	None	NA	wgEncodeAwgTfbsSydhHelas3Gtf2f1ab28179IggrabUniPk.narrowPeak	1	11730
hyper_cancer_KIDN	46	encode_tfbs	0	0.252836	396	72	347	482	482	300	6763	64799	279804	encode_tfbs A549 ATF3	A549	NA	ATF3	EtOH_0.02pct	NA	wgEncodeAwgTfbsHaibA549Atf3V0422111Etoh02UniPk.narrowPeak	1	6580
hyper_cancer_KIDN	47	encode_tfbs	0	0.228347	456	72	376	453	453	300	8575	64739	277992	encode_tfbs A549 BCL3	A549	NA	BCL3	EtOH_0.02pct	NA	wgEncodeAwgTfbsHaibA549Bcl3V0422111Etoh02UniPk.narrowPeak	1	7740
hyper_cancer_KIDN	119	encode_tfbs	0	0.211586	529	72	400	429	429	300	10667	64666	275900	encode_tfbs GM12878 USF-1	GM12878	NA	USF-1	None	NA	wgEncodeAwgTfbsHaibGm12878Usf1Pcr2xUniPk.narrowPeak	1	9778
hyper_cancer_KIDN	245	encode_tfbs	0	0.155816	900	72	518	310	518	300	23622	64295	262945	encode_tfbs K562 YY1_(SC-281)	K562	NA	YY1_(SC-281)	None	NA	wgEncodeAwgTfbsHaibK562Yy1V0416101UniPk.narrowPeak	1	12677
hyper_cancer_KIDN	331	encode_tfbs	0	0.118523	1362	72	611	217	611	300	43718	63833	242849	encode_tfbs GM15510 Pol2	GM15510	NA	Pol2	None	NA	wgEncodeAwgTfbsSydhGm15510Pol2IggmusUniPk.narrowPeak	1	18661
hyper_cancer_KIDN	475	encode_tfbs	0	0.373747	154	72	242	586	586	300	1804	65041	284763	encode_tfbs K562 Brg1	K562	NA	Brg1	None	NA	wgEncodeAwgTfbsSydhK562Brg1IggmusUniPk.narrowPeak	1	2463
hyper_cancer_KIDN	35	encode_tfbs	0	0.148331	979	72	539	293	539	301	26708	64216	259859	encode_tfbs K562 SAP30_(39731)	K562	NA	SAP30_(39731)	None	NA	wgEncodeAwgTfbsBroadK562Sap3039731UniPk.narrowPeak	1	9753
hyper_cancer_KIDN	486	encode_tfbs	0	0.164239	824	72	497	334	497	301	20720	64371	265847	encode_tfbs K562 c-Myc	K562	NA	c-Myc	IFNa6h	NA	wgEncodeAwgTfbsSydhK562CmycIfna6hUniPk.narrowPeak	1	10583
hyper_cancer_KIDN	491	encode_tfbs	0	0.28906	306	72	313	518	518	301	4600	64889	281967	encode_tfbs K562 COREST_(ab24166)	K562	NA	COREST_(ab24166)	None	NA	wgEncodeAwgTfbsSydhK562Corestab24166IggrabUniPk.narrowPeak	1	6371
hyper_cancer_KIDN	30	encode_tfbs	0	0.438654	104	72	213	622	622	302	1040	65091	285527	encode_tfbs K562 p300	K562	NA	p300	None	NA	wgEncodeAwgTfbsBroadK562P300UniPk.narrowPeak	1	2674
hyper_cancer_KIDN	157	encode_tfbs	0	0.279434	315	72	322	514	514	303	4894	64880	281673	encode_tfbs H1-hESC SRF	H1-hESC	NA	SRF	None	NA	wgEncodeAwgTfbsHaibH1hescSrfPcr1xUniPk.narrowPeak	1	5105
hyper_cancer_KIDN	299	encode_tfbs	0	0.124954	1188	72	592	245	592	303	37061	64007	249506	encode_tfbs GM12878 Mxi1_(AF4185)	GM12878	NA	Mxi1_(AF4185)	None	NA	wgEncodeAwgTfbsSydhGm12878Mxi1IggmusUniPk.narrowPeak	1	17735
hyper_cancer_KIDN	407	encode_tfbs	0	0.169342	756	72	487	351	487	303	18567	64439	268000	encode_tfbs HeLa-S3 RFX5_(200-401-194)	HeLa-S3	NA	RFX5_(200-401-194)	None	NA	wgEncodeAwgTfbsSydhHelas3Rfx5200401194IggrabUniPk.narrowPeak	1	19284
hyper_cancer_KIDN	209	encode_tfbs	0	0.193915	594	72	433	406	433	304	12973	64601	273594	encode_tfbs K562 ATF3	K562	NA	ATF3	None	NA	wgEncodeAwgTfbsHaibK562Atf3V0416101UniPk.narrowPeak	1	16011
hyper_cancer_KIDN	414	encode_tfbs	0	0.318977	234	72	288	552	552	304	3200	64961	283367	encode_tfbs HeLa-S3 TCF7L2	HeLa-S3	NA	TCF7L2	None	NA	wgEncodeAwgTfbsSydhHelas3Tcf7l2UcdUniPk.narrowPeak	1	3198
hyper_cancer_KIDN	64	encode_tfbs	0	0.195499	579	72	427	415	427	305	12559	64616	274008	encode_tfbs A549 Sin3Ak-20	A549	NA	Sin3Ak-20	EtOH_0.02pct	NA	wgEncodeAwgTfbsHaibA549Sin3ak20V0422111Etoh02UniPk.narrowPeak	1	6024
hyper_cancer_KIDN	68	encode_tfbs	0	0.203506	525	72	412	432	432	305	10993	64670	275574	encode_tfbs A549 USF-1	A549	NA	USF-1	DEX_100nM	NA	wgEncodeAwgTfbsHaibA549Usf1Pcr1xDex100nmUniPk.narrowPeak	1	11980
hyper_cancer_KIDN	229	encode_tfbs	0	0.138713	1039	72	558	284	558	305	29959	64156	256608	encode_tfbs K562 Pol2-4H8	K562	NA	Pol2-4H8	None	NA	wgEncodeAwgTfbsHaibK562Pol24h8V0416101UniPk.narrowPeak	1	23352
hyper_cancer_KIDN	254	encode_tfbs	0	0.239416	398	72	361	481	481	305	7168	64797	279399	encode_tfbs PFSK-1 Sin3Ak-20	PFSK-1	NA	Sin3Ak-20	None	NA	wgEncodeAwgTfbsHaibPfsk1Sin3ak20V0416101UniPk.narrowPeak	1	5950
hyper_cancer_KIDN	398	encode_tfbs	0	0.146706	937	72	543	300	543	305	25908	64258	260659	encode_tfbs HeLa-S3 Mxi1_(AF4185)	HeLa-S3	NA	Mxi1_(AF4185)	None	NA	wgEncodeAwgTfbsSydhHelas3Mxi1af4185IggrabUniPk.narrowPeak	1	12009
hyper_cancer_KIDN	625	encode_tfbs	0	0.269212	330	72	334	510	510	305	5315	64865	281252	encode_tfbs MCF-7 c-Myc	MCF-7	NA	c-Myc	serum_starved_media	NA	wgEncodeAwgTfbsUtaMcf7CmycSerumstvdUniPk.narrowPeak	1	6930
hyper_cancer_KIDN	239	encode_tfbs	0	0.135283	1086	72	570	277	570	306	31890	64109	254677	encode_tfbs K562 TAF1	K562	NA	TAF1	None	NA	wgEncodeAwgTfbsHaibK562Taf1V0416101UniPk.narrowPeak	1	15246
hyper_cancer_KIDN	387	encode_tfbs	0	0.184675	608	72	450	397	450	306	13899	64587	272668	encode_tfbs HeLa-S3 E2F6	HeLa-S3	NA	E2F6	None	NA	wgEncodeAwgTfbsSydhHelas3E2f6UniPk.narrowPeak	1	4775
hyper_cancer_KIDN	132	encode_tfbs	0	0.115851	1244	72	615	235	615	307	41199	63951	245368	encode_tfbs GM12892 Pol2	GM12892	NA	Pol2	None	NA	wgEncodeAwgTfbsHaibGm12892Pol2V0416102UniPk.narrowPeak	1	20075
hyper_cancer_KIDN	521	encode_tfbs	0	0.127979	1149	72	588	261	588	307	35232	64046	251335	encode_tfbs K562 Pol2	K562	NA	Pol2	IFNa6h	NA	wgEncodeAwgTfbsSydhK562Pol2Ifna6hUniPk.narrowPeak	1	13582
hyper_cancer_KIDN	172	encode_tfbs	0	0.343425	145	72	260	591	591	308	1848	65050	284719	encode_tfbs HepG2 BHLHE40	HepG2	NA	BHLHE40	None	NA	wgEncodeAwgTfbsHaibHepg2Bhlhe40V0416101UniPk.narrowPeak	1	2859
hyper_cancer_KIDN	33	encode_tfbs	0	0.137819	952	72	559	296	559	309	27821	64243	258746	encode_tfbs K562 Pol2(b)	K562	NA	Pol2(b)	None	NA	wgEncodeAwgTfbsBroadK562Pol2bUniPk.narrowPeak	1	11424
hyper_cancer_KIDN	233	encode_tfbs	0	0.161784	764	72	505	350	505	309	19569	64431	266998	encode_tfbs K562 Sin3Ak-20	K562	NA	Sin3Ak-20	None	NA	wgEncodeAwgTfbsHaibK562Sin3ak20V0416101UniPk.narrowPeak	1	12700
hyper_cancer_KIDN	238	encode_tfbs	0	0.266308	304	72	338	519	519	310	4954	64891	281613	encode_tfbs K562 STAT5A_(SC-74442)	K562	NA	STAT5A_(SC-74442)	None	NA	wgEncodeAwgTfbsHaibK562Stat5asc74442V0422111UniPk.narrowPeak	1	9811
hyper_cancer_KIDN	335	encode_tfbs	0	0.119762	1168	72	605	254	605	310	37880	64027	248687	encode_tfbs GM18526 Pol2	GM18526	NA	Pol2	None	NA	wgEncodeAwgTfbsSydhGm18526Pol2IggmusUniPk.narrowPeak	1	16856
hyper_cancer_KIDN	527	encode_tfbs	0	0.385131	107	72	238	621	621	310	1218	65088	285349	encode_tfbs K562 Pol2(phosphoS2)	K562	NA	Pol2(phosphoS2)	None	NA	wgEncodeAwgTfbsSydhK562Pol2s2UniPk.narrowPeak	1	2220
hyper_cancer_KIDN	555	encode_tfbs	0	0.408448	85	72	229	630	630	310	913	65110	285654	encode_tfbs K562 ZNF274_(M01)	K562	NA	ZNF274_(M01)	None	NA	wgEncodeAwgTfbsSydhK562Znf274m01UcdUniPk.narrowPeak	1	1997
hyper_cancer_KIDN	592	encode_tfbs	0	0.316091	203	72	290	568	568	310	2804	64992	283763	encode_tfbs K562 eGFP-HDAC8	K562	NA	eGFP-HDAC8	None	NA	wgEncodeAwgTfbsUchicagoK562Ehdac8UniPk.narrowPeak	1	1718
hyper_cancer_KIDN	295	encode_tfbs	0	0.328532	152	72	274	587	587	311	2024	65043	284543	encode_tfbs GM12878 IKZF1_(IkN)_(UCLA)	GM12878	NA	IKZF1_(IkN)_(UCLA)	None	NA	wgEncodeAwgTfbsSydhGm12878Ikzf1iknuclaUniPk.narrowPeak	1	9047
hyper_cancer_KIDN	153	encode_tfbs	0	0.241191	335	72	357	506	506	312	6008	64860	280559	encode_tfbs H1-hESC SIX5	H1-hESC	NA	SIX5	None	NA	wgEncodeAwgTfbsHaibH1hescSix5Pcr1xUniPk.narrowPeak	1	3425
hyper_cancer_KIDN	321	encode_tfbs	0	0.183231	592	72	454	410	454	312	13649	64603	272918	encode_tfbs GM12878 WHIP	GM12878	NA	WHIP	None	NA	wgEncodeAwgTfbsSydhGm12878WhipIggmusUniPk.narrowPeak	1	14102
hyper_cancer_KIDN	395	encode_tfbs	0	0.244273	331	72	355	508	508	312	5864	64864	280703	encode_tfbs HeLa-S3 MafK_(ab50322)	HeLa-S3	NA	MafK_(ab50322)	None	NA	wgEncodeAwgTfbsSydhHelas3MafkIggrabUniPk.narrowPeak	1	14185
hyper_cancer_KIDN	418	encode_tfbs	0	0.207086	446	72	406	458	458	312	9225	64749	277342	encode_tfbs HeLa-S3 USF2	HeLa-S3	NA	USF2	None	NA	wgEncodeAwgTfbsSydhHelas3Usf2IggmusUniPk.narrowPeak	1	12306
hyper_cancer_KIDN	543	encode_tfbs	0	0.221157	402	72	385	478	478	312	7820	64793	278747	encode_tfbs K562 TBLR1_(ab24550)	K562	NA	TBLR1_(ab24550)	None	NA	wgEncodeAwgTfbsSydhK562Tblr1ab24550IggrabUniPk.narrowPeak	1	5086
hyper_cancer_KIDN	102	encode_tfbs	0	0.17784	602	72	464	402	464	313	14270	64593	272297	encode_tfbs GM12878 PAX5-N19	GM12878	NA	PAX5-N19	None	NA	wgEncodeAwgTfbsHaibGm12878Pax5n19Pcr1xUniPk.narrowPeak	1	19740
hyper_cancer_KIDN	430	encode_tfbs	0	0.200933	473	72	417	449	449	313	10057	64722	276510	encode_tfbs HepG2 COREST_(sc-30189)	HepG2	NA	COREST_(sc-30189)	None	NA	wgEncodeAwgTfbsSydhHepg2Corestsc30189IggrabUniPk.narrowPeak	1	5336
hyper_cancer_KIDN	117	encode_tfbs	0	0.172595	626	72	478	392	478	314	15241	64569	271326	encode_tfbs GM12878 TCF12	GM12878	NA	TCF12	None	NA	wgEncodeAwgTfbsHaibGm12878Tcf12Pcr1xUniPk.narrowPeak	1	20437
hyper_cancer_KIDN	220	encode_tfbs	0	0.289759	219	72	310	561	561	314	3295	64976	283272	encode_tfbs K562 FOSL1_(SC-183)	K562	NA	FOSL1_(SC-183)	None	NA	wgEncodeAwgTfbsHaibK562Fosl1sc183V0416101UniPk.narrowPeak	1	11174
hyper_cancer_KIDN	404	encode_tfbs	0	0.129294	1025	72	585	286	585	314	31510	64170	255057	encode_tfbs HeLa-S3 Pol2(phosphoS2)	HeLa-S3	NA	Pol2(phosphoS2)	None	NA	wgEncodeAwgTfbsSydhHelas3Pol2s2IggrabUniPk.narrowPeak	1	12797
hyper_cancer_KIDN	455	encode_tfbs	0	0.253498	294	72	346	525	525	314	5031	64901	281536	encode_tfbs HepG2 USF2	HepG2	NA	USF2	None	NA	wgEncodeAwgTfbsSydhHepg2Usf2IggrabUniPk.narrowPeak	1	6291
hyper_cancer_KIDN	577	encode_tfbs	0	0.119585	1146	72	606	263	606	314	37296	64049	249271	encode_tfbs NB4 Pol2	NB4	NA	Pol2	None	NA	wgEncodeAwgTfbsSydhNb4Pol2UniPk.narrowPeak	1	16703
hyper_cancer_KIDN	91	encode_tfbs	0	0.15022	795	72	530	344	530	315	21761	64400	264806	encode_tfbs GM12878 FOXM1_(SC-502)	GM12878	NA	FOXM1_(SC-502)	None	NA	wgEncodeAwgTfbsHaibGm12878Foxm1sc502V0422111UniPk.narrowPeak	1	22926
hyper_cancer_KIDN	431	encode_tfbs	0	0.375723	80	72	240	633	633	315	934	65115	285633	encode_tfbs HepG2 ERRA	HepG2	NA	ERRA	forskolin	NA	wgEncodeAwgTfbsSydhHepg2ErraForsklnUniPk.narrowPeak	1	1177
hyper_cancer_KIDN	96	encode_tfbs	0	0.182956	560	72	456	421	456	316	12957	64635	273610	encode_tfbs GM12878 MTA3_(SC-81325)	GM12878	NA	MTA3_(SC-81325)	None	NA	wgEncodeAwgTfbsHaibGm12878Mta3sc81325V0422111UniPk.narrowPeak	1	12032
hyper_cancer_KIDN	219	encode_tfbs	0	0.149699	798	72	535	342	535	316	21908	64397	264659	encode_tfbs K562 ETS1	K562	NA	ETS1	None	NA	wgEncodeAwgTfbsHaibK562Ets1V0416101UniPk.narrowPeak	1	10726
hyper_cancer_KIDN	127	encode_tfbs	0	0.187743	504	72	444	437	444	318	11418	64691	275149	encode_tfbs GM12891 PU.1	GM12891	NA	PU.1	None	NA	wgEncodeAwgTfbsHaibGm12891Pu1Pcr1xUniPk.narrowPeak	1	48830
hyper_cancer_KIDN	174	encode_tfbs	0	0.1746	585	72	472	414	472	319	14128	64610	272439	encode_tfbs HepG2 CEBPD_(SC-636)	HepG2	NA	CEBPD_(SC-636)	None	NA	wgEncodeAwgTfbsHaibHepg2Cebpdsc636V0416101UniPk.narrowPeak	1	11433
hyper_cancer_KIDN	467	encode_tfbs	0	0.24892	266	72	351	535	535	319	4640	64929	281927	encode_tfbs K562 ARID3A_(sc-8821)	K562	NA	ARID3A_(sc-8821)	None	NA	wgEncodeAwgTfbsSydhK562Arid3asc8821IggrabUniPk.narrowPeak	1	9026
hyper_cancer_KIDN	155	encode_tfbs	0	0.210448	376	72	401	487	487	320	7687	64819	278880	encode_tfbs H1-hESC SP2_(SC-643)	H1-hESC	NA	SP2_(SC-643)	None	NA	wgEncodeAwgTfbsHaibH1hescSp2V0422111UniPk.narrowPeak	1	2469
hyper_cancer_KIDN	620	encode_tfbs	0	0.187494	491	72	447	442	447	320	11147	64704	275420	encode_tfbs K562 c-Myc	K562	NA	c-Myc	None	NA	wgEncodeAwgTfbsUtaK562CmycUniPk.narrowPeak	1	11738
hyper_cancer_KIDN	130	encode_tfbs	0	0.163196	627	72	501	391	501	321	16094	64568	270473	encode_tfbs GM12892 PAX5-C20	GM12892	NA	PAX5-C20	None	NA	wgEncodeAwgTfbsHaibGm12892Pax5c20V0416101UniPk.narrowPeak	1	10300
hyper_cancer_KIDN	176	encode_tfbs	0	0.141289	810	72	551	341	551	321	23430	64385	263137	encode_tfbs HepG2 ELF1_(SC-631)	HepG2	NA	ELF1_(SC-631)	None	NA	wgEncodeAwgTfbsHaibHepg2Elf1sc631V0416101UniPk.narrowPeak	1	18001
hyper_cancer_KIDN	429	encode_tfbs	0	0.28947	168	72	312	578	578	321	2535	65027	284032	encode_tfbs HepG2 c-Jun	HepG2	NA	c-Jun	None	NA	wgEncodeAwgTfbsSydhHepg2CjunIggrabUniPk.narrowPeak	1	12672
hyper_cancer_KIDN	534	encode_tfbs	0	0.337181	92	72	264	626	626	321	1196	65103	285371	encode_tfbs K562 SIRT6	K562	NA	SIRT6	None	NA	wgEncodeAwgTfbsSydhK562Sirt6UniPk.narrowPeak	1	2305
hyper_cancer_KIDN	517	encode_tfbs	0	0.181689	501	72	459	438	459	323	11715	64694	274852	encode_tfbs K562 NF-YB	K562	NA	NF-YB	None	NA	wgEncodeAwgTfbsSydhK562NfybUniPk.narrowPeak	1	10096
hyper_cancer_KIDN	405	encode_tfbs	0	0.333615	85	72	269	630	630	324	1117	65110	285450	encode_tfbs HeLa-S3 PRDM1_(9115)	HeLa-S3	NA	PRDM1_(9115)	None	NA	wgEncodeAwgTfbsSydhHelas3Prdm19115IggrabUniPk.narrowPeak	1	4577
hyper_cancer_KIDN	285	encode_tfbs	0	0.164312	593	72	496	407	496	325	15162	64602	271405	encode_tfbs GM12878 BHLHE40_(NB100-1800)	GM12878	NA	BHLHE40_(NB100-1800)	None	NA	wgEncodeAwgTfbsSydhGm12878Bhlhe40cIggmusUniPk.narrowPeak	1	13986
hyper_cancer_KIDN	124	encode_tfbs	0	0.123917	892	72	595	312	595	326	28850	64303	257717	encode_tfbs GM12891 Pol2-4H8	GM12891	NA	Pol2-4H8	None	NA	wgEncodeAwgTfbsHaibGm12891Pol24h8Pcr1xUniPk.narrowPeak	1	16236
hyper_cancer_KIDN	125	encode_tfbs	0	0.120671	931	72	604	302	604	326	30716	64264	255851	encode_tfbs GM12891 Pol2	GM12891	NA	Pol2	None	NA	wgEncodeAwgTfbsHaibGm12891Pol2Pcr1xUniPk.narrowPeak	1	16585
hyper_cancer_KIDN	225	encode_tfbs	0	0.277479	164	72	324	582	582	326	2581	65031	283986	encode_tfbs K562 MEF2A	K562	NA	MEF2A	None	NA	wgEncodeAwgTfbsHaibK562Mef2aV0416101UniPk.narrowPeak	1	5631
hyper_cancer_KIDN	129	encode_tfbs	0	0.138823	753	72	557	352	557	327	22248	64442	264319	encode_tfbs GM12891 YY1_(SC-281)	GM12891	NA	YY1_(SC-281)	None	NA	wgEncodeAwgTfbsHaibGm12891Yy1sc281V0416101UniPk.narrowPeak	1	13593
hyper_cancer_KIDN	231	encode_tfbs	0	0.19549	399	72	428	480	480	327	8751	64796	277816	encode_tfbs K562 PU.1	K562	NA	PU.1	None	NA	wgEncodeAwgTfbsHaibK562Pu1Pcr1xUniPk.narrowPeak	1	28677
hyper_cancer_KIDN	378	encode_tfbs	0	0.290125	134	72	309	601	601	327	2020	65061	284547	encode_tfbs HeLa-S3 Brg1	HeLa-S3	NA	Brg1	None	NA	wgEncodeAwgTfbsSydhHelas3Brg1IggmusUniPk.narrowPeak	1	1357
hyper_cancer_KIDN	470	encode_tfbs	0	0.311198	115	72	293	616	616	327	1618	65080	284949	encode_tfbs K562 Bach1_(sc-14700)	K562	NA	Bach1_(sc-14700)	None	NA	wgEncodeAwgTfbsSydhK562Bach1sc14700IggrabUniPk.narrowPeak	1	3806
hyper_cancer_KIDN	108	encode_tfbs	0	0.177999	476	72	463	448	463	328	11371	64719	275196	encode_tfbs GM12878 PU.1	GM12878	NA	PU.1	None	NA	wgEncodeAwgTfbsHaibGm12878Pu1Pcr1xUniPk.narrowPeak	1	42938
hyper_cancer_KIDN	131	encode_tfbs	0	0.118213	937	72	612	300	612	328	31467	64258	255100	encode_tfbs GM12892 Pol2-4H8	GM12892	NA	Pol2-4H8	None	NA	wgEncodeAwgTfbsHaibGm12892Pol24h8V0416102UniPk.narrowPeak	1	17407
hyper_cancer_KIDN	485	encode_tfbs	0	0.156345	607	72	516	398	516	329	16249	64588	270318	encode_tfbs K562 c-Myc	K562	NA	c-Myc	IFNa30	NA	wgEncodeAwgTfbsSydhK562CmycIfna30UniPk.narrowPeak	1	7746
hyper_cancer_KIDN	134	encode_tfbs	0	0.137674	732	72	560	359	560	330	21835	64463	264732	encode_tfbs GM12892 YY1	GM12892	NA	YY1	None	NA	wgEncodeAwgTfbsHaibGm12892Yy1V0416101UniPk.narrowPeak	1	15951
hyper_cancer_KIDN	383	encode_tfbs	0	0.152976	614	72	524	396	524	331	16768	64581	269799	encode_tfbs HeLa-S3 c-Myc	HeLa-S3	NA	c-Myc	None	NA	wgEncodeAwgTfbsSydhHelas3CmycUniPk.narrowPeak	1	10226
hyper_cancer_KIDN	228	encode_tfbs	0	0.118876	883	72	608	315	608	332	29671	64312	256896	encode_tfbs K562 PML_(SC-71910)	K562	NA	PML_(SC-71910)	None	NA	wgEncodeAwgTfbsHaibK562Pmlsc71910V0422111UniPk.narrowPeak	1	15895
hyper_cancer_KIDN	343	encode_tfbs	0	0.222819	247	72	381	544	544	332	4809	64948	281758	encode_tfbs H1-hESC BRST1_(A300-000A)	H1-hESC	NA	BRST1_(A300-000A)	None	NA	wgEncodeAwgTfbsSydhH1hescBRST1IggrabUniPk.narrowPeak	1	2025
hyper_cancer_KIDN	602	encode_tfbs	0	0.102015	1017	72	636	287	636	332	38529	64178	248038	encode_tfbs GM12878 Pol2	GM12878	NA	Pol2	None	NA	wgEncodeAwgTfbsUtaGm12878Pol2UniPk.narrowPeak	1	14237
hyper_cancer_KIDN	280	encode_tfbs	0	0.27347	135	72	329	599	599	333	2158	65060	284409	encode_tfbs A549 Pol2(phosphoS2)	A549	NA	Pol2(phosphoS2)	None	NA	wgEncodeAwgTfbsSydhA549Pol2s2IggrabUniPk.narrowPeak	1	3454
hyper_cancer_KIDN	590	encode_tfbs	0	0.257324	159	72	343	585	585	333	2697	65036	283870	encode_tfbs K562 eGFP-FOS	K562	NA	eGFP-FOS	None	NA	wgEncodeAwgTfbsUchicagoK562EfosUniPk.narrowPeak	1	10256
hyper_cancer_KIDN	103	encode_tfbs	0	0.192392	357	72	436	494	494	334	7973	64838	278594	encode_tfbs GM12878 Pbx3	GM12878	NA	Pbx3	None	NA	wgEncodeAwgTfbsHaibGm12878Pbx3Pcr1xUniPk.narrowPeak	1	9941
hyper_cancer_KIDN	326	encode_tfbs	0	0.129355	769	72	583	347	583	334	24209	64426	262358	encode_tfbs GM12891 NFKB	GM12891	NA	NFKB	TNFa	NA	wgEncodeAwgTfbsSydhGm12891NfkbTnfaIggrabUniPk.narrowPeak	1	28683
hyper_cancer_KIDN	347	encode_tfbs	0	0.28136	116	72	319	613	613	335	1804	65079	284763	encode_tfbs H1-hESC c-Jun	H1-hESC	NA	c-Jun	None	NA	wgEncodeAwgTfbsSydhH1hescCjunIggrabUniPk.narrowPeak	1	2148
hyper_cancer_KIDN	565	encode_tfbs	0	0.229649	219	72	373	561	561	335	4145	64976	282422	encode_tfbs MCF10A-Er-Src STAT3	MCF10A-Er-Src	NA	STAT3	EtOH_0.01pct	NA	wgEncodeAwgTfbsSydhMcf10aesStat3Etoh01UniPk.narrowPeak	1	12334
hyper_cancer_KIDN	83	encode_tfbs	0	0.232859	201	72	367	570	570	336	3756	64994	282811	encode_tfbs GM12878 BCL11A	GM12878	NA	BCL11A	None	NA	wgEncodeAwgTfbsHaibGm12878Bcl11aPcr1xUniPk.narrowPeak	1	17876
hyper_cancer_KIDN	585	encode_tfbs	0	0.085992	1088	72	660	275	660	336	47235	64107	239332	encode_tfbs Raji Pol2	Raji	NA	Pol2	None	NA	wgEncodeAwgTfbsSydhRajiPol2UcdUniPk.narrowPeak	1	19732
hyper_cancer_KIDN	72	encode_tfbs	0	0.165079	484	72	495	444	495	337	12421	64711	274146	encode_tfbs A549 ZBTB33	A549	NA	ZBTB33	EtOH_0.02pct	NA	wgEncodeAwgTfbsHaibA549Zbtb33V0422111Etoh02UniPk.narrowPeak	1	7152
hyper_cancer_KIDN	104	encode_tfbs	0	0.103946	926	72	634	304	634	337	34886	64269	251681	encode_tfbs GM12878 PML_(SC-71910)	GM12878	NA	PML_(SC-71910)	None	NA	wgEncodeAwgTfbsHaibGm12878Pmlsc71910V0422111UniPk.narrowPeak	1	16678
hyper_cancer_KIDN	579	encode_tfbs	0	0.177154	412	72	465	473	473	337	9931	64783	276636	encode_tfbs NT2-D1 YY1	NT2-D1	NA	YY1	None	NA	wgEncodeAwgTfbsSydhNt2d1Yy1UcdUniPk.narrowPeak	1	4862
hyper_cancer_KIDN	526	encode_tfbs	0	0.168879	457	72	490	452	490	338	11498	64738	275069	encode_tfbs K562 Pol2(phosphoS2)	K562	NA	Pol2(phosphoS2)	None	NA	wgEncodeAwgTfbsSydhK562Pol2s2IggrabUniPk.narrowPeak	1	5397
hyper_cancer_KIDN	84	encode_tfbs	0	0.187731	345	72	445	499	499	339	7897	64850	278670	encode_tfbs GM12878 BCL3	GM12878	NA	BCL3	None	NA	wgEncodeAwgTfbsHaibGm12878Bcl3V0416101UniPk.narrowPeak	1	15455
hyper_cancer_KIDN	165	encode_tfbs	0	0.137479	648	72	561	383	561	339	19502	64547	267065	encode_tfbs HCT-116 YY1_(SC-281)	HCT-116	NA	YY1_(SC-281)	None	NA	wgEncodeAwgTfbsHaibHct116Yy1sc281V0416101UniPk.narrowPeak	1	12749
hyper_cancer_KIDN	320	encode_tfbs	0	0.175523	404	72	467	477	477	339	9831	64791	276736	encode_tfbs GM12878 USF2	GM12878	NA	USF2	None	NA	wgEncodeAwgTfbsSydhGm12878Usf2IggmusUniPk.narrowPeak	1	9022
hyper_cancer_KIDN	513	encode_tfbs	0	0.155169	549	72	522	424	522	339	14870	64646	271697	encode_tfbs K562 Mxi1_(AF4185)	K562	NA	Mxi1_(AF4185)	None	NA	wgEncodeAwgTfbsSydhK562Mxi1af4185IggrabUniPk.narrowPeak	1	6711
hyper_cancer_KIDN	98	encode_tfbs	0	0.145081	596	72	545	404	545	340	17134	64599	269433	encode_tfbs GM12878 NFIC_(SC-81335)	GM12878	NA	NFIC_(SC-81335)	None	NA	wgEncodeAwgTfbsHaibGm12878Nficsc81335V0422111UniPk.narrowPeak	1	29060
hyper_cancer_KIDN	408	encode_tfbs	0	0.318437	46	72	289	659	659	340	634	65149	285933	encode_tfbs HeLa-S3 RPC155	HeLa-S3	NA	RPC155	None	NA	wgEncodeAwgTfbsSydhHelas3Rpc155UniPk.narrowPeak	1	2668
hyper_cancer_KIDN	479	encode_tfbs	0	0.149847	589	72	534	413	534	340	16435	64606	270132	encode_tfbs K562 CHD2_(AB68301)	K562	NA	CHD2_(AB68301)	None	NA	wgEncodeAwgTfbsSydhK562Chd2ab68301IggrabUniPk.narrowPeak	1	7797
hyper_cancer_KIDN	66	encode_tfbs	0	0.116198	819	72	614	337	614	341	28279	64376	258288	encode_tfbs A549 TAF1	A549	NA	TAF1	EtOH_0.02pct	NA	wgEncodeAwgTfbsHaibA549Taf1V0422111Etoh02UniPk.narrowPeak	1	9984
hyper_cancer_KIDN	107	encode_tfbs	0	0.129893	687	72	582	371	582	342	21715	64508	264852	encode_tfbs GM12878 POU2F2	GM12878	NA	POU2F2	None	NA	wgEncodeAwgTfbsHaibGm12878Pou2f2Pcr1xUniPk.narrowPeak	1	22891
hyper_cancer_KIDN	277	encode_tfbs	0	0.212413	230	72	397	556	556	342	4698	64965	281869	encode_tfbs A549 BHLHE40	A549	NA	BHLHE40	None	NA	wgEncodeAwgTfbsSydhA549Bhlhe40IggrabUniPk.narrowPeak	1	3123
hyper_cancer_KIDN	289	encode_tfbs	0	0.112169	826	72	620	333	620	342	29418	64369	257149	encode_tfbs GM12878 CHD2_(AB68301)	GM12878	NA	CHD2_(AB68301)	None	NA	wgEncodeAwgTfbsSydhGm12878Chd2ab68301IggmusUniPk.narrowPeak	1	15597
hyper_cancer_KIDN	97	encode_tfbs	0	0.182291	345	72	458	499	499	343	8126	64850	278441	encode_tfbs GM12878 NFATC1_(SC-17834)	GM12878	NA	NFATC1_(SC-17834)	None	NA	wgEncodeAwgTfbsHaibGm12878Nfatc1sc17834V0422111UniPk.narrowPeak	1	10812
hyper_cancer_KIDN	593	encode_tfbs	0	0.192813	296	72	435	523	523	343	6622	64899	279945	encode_tfbs K562 eGFP-JunB	K562	NA	eGFP-JunB	None	NA	wgEncodeAwgTfbsUchicagoK562EjunbUniPk.narrowPeak	1	12287
hyper_cancer_KIDN	373	encode_tfbs	0	0.214405	210	72	393	566	566	344	4255	64985	282312	encode_tfbs HeLa-S3 BAF170	HeLa-S3	NA	BAF170	None	NA	wgEncodeAwgTfbsSydhHelas3Baf170IggmusUniPk.narrowPeak	1	2632
hyper_cancer_KIDN	181	encode_tfbs	0	0.11882	733	72	609	358	609	346	25029	64462	261538	encode_tfbs HepG2 GABP	HepG2	NA	GABP	None	NA	wgEncodeAwgTfbsHaibHepg2GabpPcr2xUniPk.narrowPeak	1	10109
hyper_cancer_KIDN	494	encode_tfbs	0	0.124846	664	72	593	379	593	348	21820	64531	264747	encode_tfbs K562 E2F4	K562	NA	E2F4	None	NA	wgEncodeAwgTfbsSydhK562E2f4UcdUniPk.narrowPeak	1	8181
hyper_cancer_KIDN	313	encode_tfbs	0	0.101155	811	72	637	340	637	350	31733	64384	254834	encode_tfbs GM12878 SIN3A_(NB600-1263)	GM12878	NA	SIN3A_(NB600-1263)	None	NA	wgEncodeAwgTfbsSydhGm12878Sin3anb6001263IggmusUniPk.narrowPeak	1	10392
hyper_cancer_KIDN	550	encode_tfbs	0	0.207715	166	72	404	580	580	352	3479	65029	283088	encode_tfbs K562 USF2	K562	NA	USF2	None	NA	wgEncodeAwgTfbsSydhK562Usf2IggrabUniPk.narrowPeak	1	3083
hyper_cancer_KIDN	116	encode_tfbs	0	0.109722	722	72	625	362	625	353	26539	64473	260028	encode_tfbs GM12878 TAF1	GM12878	NA	TAF1	None	NA	wgEncodeAwgTfbsHaibGm12878Taf1Pcr1xUniPk.narrowPeak	1	14278
hyper_cancer_KIDN	211	encode_tfbs	0	0.172194	331	72	480	508	508	353	8248	64864	278319	encode_tfbs K562 BCLAF1_(SC-101388)	K562	NA	BCLAF1_(SC-101388)	None	NA	wgEncodeAwgTfbsHaibK562Bclaf101388Pcr1xUniPk.narrowPeak	1	4444
hyper_cancer_KIDN	51	encode_tfbs	0	0.128828	595	72	587	405	587	355	19121	64600	267446	encode_tfbs A549 ELF1_(SC-631)	A549	NA	ELF1_(SC-631)	EtOH_0.02pct	NA	wgEncodeAwgTfbsHaibA549Elf1V0422111Etoh02UniPk.narrowPeak	1	8611
hyper_cancer_KIDN	113	encode_tfbs	0	0.107527	711	72	629	364	629	355	26652	64484	259915	encode_tfbs GM12878 SP1	GM12878	NA	SP1	None	NA	wgEncodeAwgTfbsHaibGm12878Sp1Pcr1xUniPk.narrowPeak	1	18248
hyper_cancer_KIDN	126	encode_tfbs	0	0.135516	529	72	569	429	569	357	16314	64666	270253	encode_tfbs GM12891 POU2F2	GM12891	NA	POU2F2	None	NA	wgEncodeAwgTfbsHaibGm12891Pou2f2Pcr1xUniPk.narrowPeak	1	14630
hyper_cancer_KIDN	306	encode_tfbs	0	0.249989	64	72	350	648	648	357	1122	65131	285445	encode_tfbs GM12878 p300_(SC-584)	GM12878	NA	p300_(SC-584)	None	NA	wgEncodeAwgTfbsSydhGm12878P300bUniPk.narrowPeak	1	6189
hyper_cancer_KIDN	82	encode_tfbs	0	0.194899	187	72	430	571	571	358	4168	65008	282399	encode_tfbs GM12878 BATF	GM12878	NA	BATF	None	NA	wgEncodeAwgTfbsHaibGm12878BatfPcr1xUniPk.narrowPeak	1	32427
hyper_cancer_KIDN	617	encode_tfbs	0	0.183095	242	72	455	547	547	358	5715	64953	280852	encode_tfbs HUVEC c-Myc	HUVEC	NA	c-Myc	None	NA	wgEncodeAwgTfbsUtaHuvecCmycUniPk.narrowPeak	1	5145
hyper_cancer_KIDN	318	encode_tfbs	0	0.106709	680	72	632	374	632	359	25761	64515	260806	encode_tfbs GM12878 TBP	GM12878	NA	TBP	None	NA	wgEncodeAwgTfbsSydhGm12878TbpIggmusUniPk.narrowPeak	1	14893
hyper_cancer_KIDN	80	encode_tfbs	0	0.127439	565	72	589	418	589	360	18396	64630	268171	encode_tfbs GM12878 ATF2_(SC-81188)	GM12878	NA	ATF2_(SC-81188)	None	NA	wgEncodeAwgTfbsHaibGm12878Atf2sc81188V0422111UniPk.narrowPeak	1	23467
hyper_cancer_KIDN	305	encode_tfbs	0	0.159687	342	72	508	501	508	360	9161	64853	277406	encode_tfbs GM12878 p300	GM12878	NA	p300	None	NA	wgEncodeAwgTfbsSydhGm12878P300IggmusUniPk.narrowPeak	1	17461
hyper_cancer_KIDN	614	encode_tfbs	0	0.169286	282	72	488	530	530	363	7170	64913	279397	encode_tfbs HepG2 c-Myc	HepG2	NA	c-Myc	None	NA	wgEncodeAwgTfbsUtaHepg2CmycUniPk.narrowPeak	1	4413
hyper_cancer_KIDN	210	encode_tfbs	0	0.231996	56	72	368	652	652	364	1058	65139	285509	encode_tfbs K562 BCL3	K562	NA	BCL3	None	NA	wgEncodeAwgTfbsHaibK562Bcl3Pcr1xUniPk.narrowPeak	1	1603
hyper_cancer_KIDN	450	encode_tfbs	0	0.140697	413	72	553	471	553	365	12422	64782	274145	encode_tfbs HepG2 RFX5_(200-401-194)	HepG2	NA	RFX5_(200-401-194)	None	NA	wgEncodeAwgTfbsSydhHepg2Rfx5200401194IggrabUniPk.narrowPeak	1	6017
hyper_cancer_KIDN	544	encode_tfbs	0	0.158801	320	72	512	512	512	365	8633	64875	277934	encode_tfbs K562 TBLR1_(NB600-270)	K562	NA	TBLR1_(NB600-270)	None	NA	wgEncodeAwgTfbsSydhK562Tblr1nb600270IggrabUniPk.narrowPeak	1	8505
hyper_cancer_KIDN	52	encode_tfbs	0	0.126509	495	72	590	440	590	367	16342	64700	270225	encode_tfbs A549 ETS1	A549	NA	ETS1	EtOH_0.02pct	NA	wgEncodeAwgTfbsHaibA549Ets1V0422111Etoh02UniPk.narrowPeak	1	5525
hyper_cancer_KIDN	65	encode_tfbs	0	0.135115	442	72	571	461	571	368	13781	64753	272786	encode_tfbs A549 SIX5	A549	NA	SIX5	EtOH_0.02pct	NA	wgEncodeAwgTfbsHaibA549Six5V0422111Etoh02UniPk.narrowPeak	1	4909
hyper_cancer_KIDN	235	encode_tfbs	0	0.130172	452	72	581	455	581	369	14587	64743	271980	encode_tfbs K562 SP1	K562	NA	SP1	None	NA	wgEncodeAwgTfbsHaibK562Sp1Pcr1xUniPk.narrowPeak	1	7206
hyper_cancer_KIDN	385	encode_tfbs	0	0.13733	413	72	563	471	563	369	12713	64782	273854	encode_tfbs HeLa-S3 E2F1	HeLa-S3	NA	E2F1	None	NA	wgEncodeAwgTfbsSydhHelas3E2f1UniPk.narrowPeak	1	5116
hyper_cancer_KIDN	490	encode_tfbs	0	0.144411	361	72	546	489	546	369	10639	64834	275928	encode_tfbs K562 c-Myc	K562	NA	c-Myc	None	NA	wgEncodeAwgTfbsSydhK562CmycUniPk.narrowPeak	1	5023
hyper_cancer_KIDN	128	encode_tfbs	0	0.0975595	615	72	645	395	645	371	25485	64580	261082	encode_tfbs GM12891 TAF1	GM12891	NA	TAF1	None	NA	wgEncodeAwgTfbsHaibGm12891Taf1Pcr1xUniPk.narrowPeak	1	11883
hyper_cancer_KIDN	284	encode_tfbs	0	0.0826527	659	72	662	381	662	372	31511	64536	255056	encode_tfbs GM10847 Pol2	GM10847	NA	Pol2	None	NA	wgEncodeAwgTfbsSydhGm10847Pol2IggmusUniPk.narrowPeak	1	9683
hyper_cancer_KIDN	309	encode_tfbs	0	0.0862178	637	72	658	387	658	372	29428	64558	257139	encode_tfbs GM12878 Pol2(phosphoS2)	GM12878	NA	Pol2(phosphoS2)	None	NA	wgEncodeAwgTfbsSydhGm12878Pol2s2IggmusUniPk.narrowPeak	1	9370
hyper_cancer_KIDN	325	encode_tfbs	0	0.228182	30	72	377	667	667	372	577	65165	285990	encode_tfbs GM12878 ZZZ3	GM12878	NA	ZZZ3	None	NA	wgEncodeAwgTfbsSydhGm12878Zzz3UniPk.narrowPeak	1	713
hyper_cancer_KIDN	468	encode_tfbs	0	0.137036	400	72	565	479	565	372	12353	64795	274214	encode_tfbs K562 ATF1_(06-325)	K562	NA	ATF1_(06-325)	None	NA	wgEncodeAwgTfbsSydhK562Atf106325UniPk.narrowPeak	1	14864
hyper_cancer_KIDN	419	encode_tfbs	0	0.162527	241	72	503	548	548	374	6396	64954	280171	encode_tfbs HeLa-S3 ZKSCAN1_(HPA006672)	HeLa-S3	NA	ZKSCAN1_(HPA006672)	None	NA	wgEncodeAwgTfbsSydhHelas3Zkscan1hpa006672IggrabUniPk.narrowPeak	1	4131
hyper_cancer_KIDN	538	encode_tfbs	0	0.205567	72	72	410	641	641	374	1533	65123	285034	encode_tfbs K562 STAT1	K562	NA	STAT1	IFNg30	NA	wgEncodeAwgTfbsSydhK562Stat1Ifng30UniPk.narrowPeak	1	2203
hyper_cancer_KIDN	515	encode_tfbs	0	0.211917	53	72	399	655	655	375	1096	65142	285471	encode_tfbs K562 NF-E2	K562	NA	NF-E2	None	NA	wgEncodeAwgTfbsSydhK562Nfe2UniPk.narrowPeak	1	2637
hyper_cancer_KIDN	12	encode_tfbs	0	0.151299	290	72	529	527	529	376	8220	64905	278347	encode_tfbs HeLa-S3 Pol2(b)	HeLa-S3	NA	Pol2(b)	None	NA	wgEncodeAwgTfbsBroadHelas3Pol2bUniPk.narrowPeak	1	3149
hyper_cancer_KIDN	308	encode_tfbs	0	0.0895283	603	72	654	401	654	376	27060	64592	259507	encode_tfbs GM12878 Pol2	GM12878	NA	Pol2	None	NA	wgEncodeAwgTfbsSydhGm12878Pol2UniPk.narrowPeak	1	11086
hyper_cancer_KIDN	400	encode_tfbs	0	0.134845	379	72	572	485	572	376	11910	64816	274657	encode_tfbs HeLa-S3 NF-YB	HeLa-S3	NA	NF-YB	None	NA	wgEncodeAwgTfbsSydhHelas3NfybIggrabUniPk.narrowPeak	1	7156
hyper_cancer_KIDN	611	encode_tfbs	0	0.173219	165	72	474	581	581	376	4137	65030	282430	encode_tfbs HeLa-S3 c-Myc	HeLa-S3	NA	c-Myc	None	NA	wgEncodeAwgTfbsUtaHelas3CmycUniPk.narrowPeak	1	2835
hyper_cancer_KIDN	541	encode_tfbs	0	0.204403	61	72	411	649	649	377	1307	65134	285260	encode_tfbs K562 STAT2	K562	NA	STAT2	IFNa6h	NA	wgEncodeAwgTfbsSydhK562Stat2Ifna6hUniPk.narrowPeak	1	1923
hyper_cancer_KIDN	420	encode_tfbs	0	0.131671	377	72	577	486	577	378	12123	64818	274444	encode_tfbs HeLa-S3 Znf143_(16618-1-AP)	HeLa-S3	NA	Znf143_(16618-1-AP)	None	NA	wgEncodeAwgTfbsSydhHelas3Znf143IggrabUniPk.narrowPeak	1	7048
hyper_cancer_KIDN	482	encode_tfbs	0	0.175595	139	72	466	595	595	378	3445	65056	283122	encode_tfbs K562 c-Jun	K562	NA	c-Jun	IFNg30	NA	wgEncodeAwgTfbsSydhK562CjunIfng30UniPk.narrowPeak	1	8587
hyper_cancer_KIDN	434	encode_tfbs	0	0.195744	74	72	426	640	640	379	1654	65121	284913	encode_tfbs HepG2 HSF1	HepG2	NA	HSF1	forskolin	NA	wgEncodeAwgTfbsSydhHepg2Hsf1ForsklnUniPk.narrowPeak	1	1435
hyper_cancer_KIDN	537	encode_tfbs	0	0.196172	72	72	425	641	641	379	1606	65123	284961	encode_tfbs K562 STAT1	K562	NA	STAT1	IFNa6h	NA	wgEncodeAwgTfbsSydhK562Stat1Ifna6hUniPk.narrowPeak	1	1476
hyper_cancer_KIDN	317	encode_tfbs	0	0.114638	471	72	619	450	619	380	17105	64724	269462	encode_tfbs GM12878 TBLR1_(ab24550)	GM12878	NA	TBLR1_(ab24550)	None	NA	wgEncodeAwgTfbsSydhGm12878Tblr1ab24550IggmusUniPk.narrowPeak	1	13702
hyper_cancer_KIDN	115	encode_tfbs	0	0.141829	298	72	550	521	550	381	8987	64897	277580	encode_tfbs GM12878 STAT5A_(SC-74442)	GM12878	NA	STAT5A_(SC-74442)	None	NA	wgEncodeAwgTfbsHaibGm12878Stat5asc74442V0422111UniPk.narrowPeak	1	7423
hyper_cancer_KIDN	199	encode_tfbs	0	0.161977	168	72	504	578	578	385	4499	65027	282068	encode_tfbs HepG2 SRF	HepG2	NA	SRF	None	NA	wgEncodeAwgTfbsHaibHepg2SrfV0416101UniPk.narrowPeak	1	5314
hyper_cancer_KIDN	255	encode_tfbs	0	0.102225	452	72	635	455	635	387	18320	64743	268247	encode_tfbs PFSK-1 TAF1	PFSK-1	NA	TAF1	None	NA	wgEncodeAwgTfbsHaibPfsk1Taf1V0416101UniPk.narrowPeak	1	5844
hyper_cancer_KIDN	330	encode_tfbs	0	0.0899464	510	72	652	436	652	387	23095	64685	263472	encode_tfbs GM15510 NFKB	GM15510	NA	NFKB	TNFa	NA	wgEncodeAwgTfbsSydhGm15510NfkbTnfaIggrabUniPk.narrowPeak	1	12803
hyper_cancer_KIDN	428	encode_tfbs	0	0.123644	359	72	597	493	597	387	12283	64836	274284	encode_tfbs HepG2 CHD2_(AB68301)	HepG2	NA	CHD2_(AB68301)	None	NA	wgEncodeAwgTfbsSydhHepg2Chd2ab68301IggrabUniPk.narrowPeak	1	5169
hyper_cancer_KIDN	539	encode_tfbs	0	0.172342	125	72	479	609	609	387	3159	65070	283408	encode_tfbs K562 STAT1	K562	NA	STAT1	IFNg6h	NA	wgEncodeAwgTfbsSydhK562Stat1Ifng6hUniPk.narrowPeak	1	2333
hyper_cancer_KIDN	100	encode_tfbs	0	0.169994	122	72	485	611	611	389	3126	65073	283441	encode_tfbs GM12878 p300	GM12878	NA	p300	None	NA	wgEncodeAwgTfbsHaibGm12878P300Pcr1xUniPk.narrowPeak	1	5168
hyper_cancer_KIDN	315	encode_tfbs	0	0.17125	116	72	482	613	613	389	2952	65079	283615	encode_tfbs GM12878 STAT1	GM12878	NA	STAT1	None	NA	wgEncodeAwgTfbsSydhGm12878Stat1UniPk.narrowPeak	1	1769
hyper_cancer_KIDN	288	encode_tfbs	0	0.129338	315	72	584	514	584	390	10368	64880	276199	encode_tfbs GM12878 CHD1_(A301-218A)	GM12878	NA	CHD1_(A301-218A)	None	NA	wgEncodeAwgTfbsSydhGm12878Chd1a301218aIggmusUniPk.narrowPeak	1	6668
hyper_cancer_KIDN	399	encode_tfbs	0	0.114834	381	72	617	484	617	391	13955	64814	272612	encode_tfbs HeLa-S3 NF-YA	HeLa-S3	NA	NF-YA	None	NA	wgEncodeAwgTfbsSydhHelas3NfyaIggrabUniPk.narrowPeak	1	5978
hyper_cancer_KIDN	93	encode_tfbs	0	0.134415	272	72	573	534	573	393	8662	64923	277905	encode_tfbs GM12878 IRF4_(SC-6059)	GM12878	NA	IRF4_(SC-6059)	None	NA	wgEncodeAwgTfbsHaibGm12878Irf4sc6059Pcr1xUniPk.narrowPeak	1	17771
hyper_cancer_KIDN	499	encode_tfbs	0	0.136149	252	72	567	541	567	393	7941	64943	278626	encode_tfbs K562 GTF2B	K562	NA	GTF2B	None	NA	wgEncodeAwgTfbsSydhK562Gtf2bUniPk.narrowPeak	1	2928
hyper_cancer_KIDN	85	encode_tfbs	0	0.122078	325	72	599	511	599	394	11297	64870	275270	encode_tfbs GM12878 BCLAF1_(SC-101388)	GM12878	NA	BCLAF1_(SC-101388)	None	NA	wgEncodeAwgTfbsHaibGm12878Bclaf101388V0416101UniPk.narrowPeak	1	6114
hyper_cancer_KIDN	240	encode_tfbs	0	0.146844	207	72	542	567	567	394	6084	64988	280483	encode_tfbs K562 TAF7_(SC-101167)	K562	NA	TAF7_(SC-101167)	None	NA	wgEncodeAwgTfbsHaibK562Taf7sc101167V0416101UniPk.narrowPeak	1	3422
hyper_cancer_KIDN	483	encode_tfbs	0	0.17339	76	72	473	636	636	394	1916	65119	284651	encode_tfbs K562 c-Jun	K562	NA	c-Jun	IFNg6h	NA	wgEncodeAwgTfbsSydhK562CjunIfng6hUniPk.narrowPeak	1	6596
hyper_cancer_KIDN	600	encode_tfbs	0	0.109682	364	72	626	488	626	395	13955	64831	272612	encode_tfbs GM12878 c-Myc	GM12878	NA	c-Myc	None	NA	wgEncodeAwgTfbsUtaGm12878CmycUniPk.narrowPeak	1	3690
hyper_cancer_KIDN	133	encode_tfbs	0	0.0857808	453	72	661	454	661	396	21612	64742	264955	encode_tfbs GM12892 TAF1	GM12892	NA	TAF1	None	NA	wgEncodeAwgTfbsHaibGm12892Taf1V0416102UniPk.narrowPeak	1	9442
hyper_cancer_KIDN	505	encode_tfbs	0	0.0919479	420	72	651	465	651	396	18877	64775	267690	encode_tfbs K562 IRF1	K562	NA	IRF1	IFNg30	NA	wgEncodeAwgTfbsSydhK562Irf1Ifng30UniPk.narrowPeak	1	10323
hyper_cancer_KIDN	322	encode_tfbs	0	0.167631	89	72	491	628	628	397	2318	65106	284249	encode_tfbs GM12878 YY1	GM12878	NA	YY1	None	NA	wgEncodeAwgTfbsSydhGm12878Yy1UniPk.narrowPeak	1	2077
hyper_cancer_KIDN	518	encode_tfbs	0	0.123754	296	72	596	523	596	397	10186	64899	276381	encode_tfbs K562 Nrf1	K562	NA	Nrf1	None	NA	wgEncodeAwgTfbsSydhK562Nrf1IggrabUniPk.narrowPeak	1	4211
hyper_cancer_KIDN	92	encode_tfbs	0	0.0975388	408	72	646	475	646	398	17380	64787	269187	encode_tfbs GM12878 GABP	GM12878	NA	GABP	None	NA	wgEncodeAwgTfbsHaibGm12878GabpPcr2xUniPk.narrowPeak	1	6566
hyper_cancer_KIDN	237	encode_tfbs	0	0.142318	183	72	548	573	573	398	5558	65012	281009	encode_tfbs K562 SRF	K562	NA	SRF	None	NA	wgEncodeAwgTfbsHaibK562SrfV0416101UniPk.narrowPeak	1	4717
hyper_cancer_KIDN	380	encode_tfbs	0	0.156105	131	72	517	605	605	398	3649	65064	282918	encode_tfbs HeLa-S3 c-Fos	HeLa-S3	NA	c-Fos	None	NA	wgEncodeAwgTfbsSydhHelas3CfosUniPk.narrowPeak	1	9325
hyper_cancer_KIDN	649	encode_tfbs	0	0.174748	54	72	470	653	653	398	1353	65141	285214	encode_tfbs GM12801 CTCF	GM12801	NA	CTCF	None	NA	wgEncodeAwgTfbsUwGm12801CtcfUniPk.narrowPeak	1	2883
hyper_cancer_KIDN	304	encode_tfbs	0	0.107878	348	72	627	498	627	399	13580	64847	272987	encode_tfbs GM12878 Nrf1	GM12878	NA	Nrf1	None	NA	wgEncodeAwgTfbsSydhGm12878Nrf1IggmusUniPk.narrowPeak	1	5683
hyper_cancer_KIDN	336	encode_tfbs	0	0.100146	360	72	640	492	640	401	15054	64835	271513	encode_tfbs GM18951 NFKB	GM18951	NA	NFKB	TNFa	NA	wgEncodeAwgTfbsSydhGm18951NfkbTnfaIggrabUniPk.narrowPeak	1	13535
hyper_cancer_KIDN	503	encode_tfbs	0	0.178125	27	72	461	669	669	401	665	65168	285902	encode_tfbs K562 IRF1	K562	NA	IRF1	IFNa30	NA	wgEncodeAwgTfbsSydhK562Irf1Ifna30UniPk.narrowPeak	1	1299
hyper_cancer_KIDN	301	encode_tfbs	0	0.114679	308	72	618	517	618	402	11390	64887	275177	encode_tfbs GM12878 NFKB	GM12878	NA	NFKB	TNFa	NA	wgEncodeAwgTfbsSydhGm12878NfkbTnfaIggrabUniPk.narrowPeak	1	17036
hyper_cancer_KIDN	516	encode_tfbs	0	0.120773	258	72	602	538	602	404	9127	64937	277440	encode_tfbs K562 NF-YA	K562	NA	NF-YA	None	NA	wgEncodeAwgTfbsSydhK562NfyaUniPk.narrowPeak	1	4286
hyper_cancer_KIDN	478	encode_tfbs	0	0.120679	256	72	603	539	603	405	9065	64939	277502	encode_tfbs K562 c-Fos	K562	NA	c-Fos	None	NA	wgEncodeAwgTfbsSydhK562CfosUniPk.narrowPeak	1	7646
hyper_cancer_KIDN	500	encode_tfbs	0	0.111668	302	72	623	520	623	405	11465	64893	275102	encode_tfbs K562 GTF2F1_(AB28179)	K562	NA	GTF2F1_(AB28179)	None	NA	wgEncodeAwgTfbsSydhK562Gtf2f1ab28179IggrabUniPk.narrowPeak	1	3621
hyper_cancer_KIDN	448	encode_tfbs	0	0.128918	222	72	586	560	586	406	7399	64973	279168	encode_tfbs HepG2 Pol2(phosphoS2)	HepG2	NA	Pol2(phosphoS2)	None	NA	wgEncodeAwgTfbsSydhHepg2Pol2s2IggrabUniPk.narrowPeak	1	4091
hyper_cancer_KIDN	530	encode_tfbs	0	0.140636	140	72	554	593	593	406	4319	65055	282248	encode_tfbs K562 RFX5_(200-401-194)	K562	NA	RFX5_(200-401-194)	None	NA	wgEncodeAwgTfbsSydhK562Rfx5IggrabUniPk.narrowPeak	1	2201
hyper_cancer_KIDN	95	encode_tfbs	0	0.137175	160	72	564	584	584	407	5049	65035	281518	encode_tfbs GM12878 MEF2C_(SC-13268)	GM12878	NA	MEF2C_(SC-13268)	None	NA	wgEncodeAwgTfbsHaibGm12878Mef2csc13268V0416101UniPk.narrowPeak	1	9216
hyper_cancer_KIDN	205	encode_tfbs	0	0.140133	136	72	555	596	596	408	4212	65059	282355	encode_tfbs HepG2 ZBTB33	HepG2	NA	ZBTB33	None	NA	wgEncodeAwgTfbsHaibHepg2Zbtb33Pcr1xUniPk.narrowPeak	1	2879
hyper_cancer_KIDN	94	encode_tfbs	0	0.120788	233	72	601	553	601	409	8264	64962	278303	encode_tfbs GM12878 MEF2A	GM12878	NA	MEF2A	None	NA	wgEncodeAwgTfbsHaibGm12878Mef2aPcr1xUniPk.narrowPeak	1	17605
hyper_cancer_KIDN	484	encode_tfbs	0	0.131307	172	72	579	575	579	409	5659	65023	280908	encode_tfbs K562 c-Jun	K562	NA	c-Jun	None	NA	wgEncodeAwgTfbsSydhK562CjunUniPk.narrowPeak	1	9848
hyper_cancer_KIDN	234	encode_tfbs	0	0.116406	244	72	613	546	613	410	8959	64951	277608	encode_tfbs K562 SIX5	K562	NA	SIX5	None	NA	wgEncodeAwgTfbsHaibK562Six5Pcr1xUniPk.narrowPeak	1	4194
hyper_cancer_KIDN	375	encode_tfbs	0	0.100052	314	72	641	516	641	410	13222	64881	273345	encode_tfbs HeLa-S3 BRST1_(A300-000A)	HeLa-S3	NA	BRST1_(A300-000A)	None	NA	wgEncodeAwgTfbsSydhHelas3BRST1a300IggrabUniPk.narrowPeak	1	8114
hyper_cancer_KIDN	121	encode_tfbs	0	0.139131	130	72	556	606	606	411	4057	65065	282510	encode_tfbs GM12878 ZBTB33	GM12878	NA	ZBTB33	None	NA	wgEncodeAwgTfbsHaibGm12878Zbtb33Pcr1xUniPk.narrowPeak	1	2144
hyper_cancer_KIDN	389	encode_tfbs	0	0.0785303	353	72	666	496	666	411	18578	64842	267989	encode_tfbs HeLa-S3 ELK4	HeLa-S3	NA	ELK4	None	NA	wgEncodeAwgTfbsSydhHelas3Elk4UcdUniPk.narrowPeak	1	5916
hyper_cancer_KIDN	481	encode_tfbs	0	0.152501	75	72	526	637	637	412	2148	65120	284419	encode_tfbs K562 c-Jun	K562	NA	c-Jun	IFNa6h	NA	wgEncodeAwgTfbsSydhK562CjunIfna6hUniPk.narrowPeak	1	5218
hyper_cancer_KIDN	445	encode_tfbs	0	0.155712	65	72	520	647	647	413	1825	65130	284742	encode_tfbs HepG2 PGC1A	HepG2	NA	PGC1A	forskolin	NA	wgEncodeAwgTfbsSydhHepg2Pgc1aForsklnUniPk.narrowPeak	1	1308
hyper_cancer_KIDN	86	encode_tfbs	0	0.131278	142	72	580	592	592	415	4687	65053	281880	encode_tfbs GM12878 CEBPB_(SC-150)	GM12878	NA	CEBPB_(SC-150)	None	NA	wgEncodeAwgTfbsHaibGm12878Cebpbsc150V0422111UniPk.narrowPeak	1	5786
hyper_cancer_KIDN	123	encode_tfbs	0	0.149692	75	72	536	637	637	415	2188	65120	284379	encode_tfbs GM12891 PAX5-C20	GM12891	NA	PAX5-C20	None	NA	wgEncodeAwgTfbsHaibGm12891Pax5c20V0416101UniPk.narrowPeak	1	3156
hyper_cancer_KIDN	386	encode_tfbs	0	0.107581	246	72	628	545	628	415	9746	64949	276821	encode_tfbs HeLa-S3 E2F4	HeLa-S3	NA	E2F4	None	NA	wgEncodeAwgTfbsSydhHelas3E2f4UniPk.narrowPeak	1	2831
hyper_cancer_KIDN	551	encode_tfbs	0	0.106953	241	72	631	548	631	417	9608	64954	276959	encode_tfbs K562 YY1	K562	NA	YY1	None	NA	wgEncodeAwgTfbsSydhK562Yy1UcdUniPk.narrowPeak	1	4948
hyper_cancer_KIDN	480	encode_tfbs	0	0.118686	171	72	610	576	610	419	6212	65024	280355	encode_tfbs K562 c-Jun	K562	NA	c-Jun	IFNa30	NA	wgEncodeAwgTfbsSydhK562CjunIfna30UniPk.narrowPeak	1	8827
hyper_cancer_KIDN	312	encode_tfbs	0	0.0976971	241	72	644	548	644	421	10485	64954	276082	encode_tfbs GM12878 RFX5_(200-401-194)	GM12878	NA	RFX5_(200-401-194)	None	NA	wgEncodeAwgTfbsSydhGm12878Rfx5200401194IggmusUniPk.narrowPeak	1	4341
hyper_cancer_KIDN	112	encode_tfbs	0	0.0898256	250	72	653	542	653	422	11776	64945	274791	encode_tfbs GM12878 SIX5	GM12878	NA	SIX5	None	NA	wgEncodeAwgTfbsHaibGm12878Six5Pcr1xUniPk.narrowPeak	1	4839
hyper_cancer_KIDN	242	encode_tfbs	0	0.107308	218	72	630	564	630	422	8688	64977	277879	encode_tfbs K562 THAP1_(SC-98174)	K562	NA	THAP1_(SC-98174)	None	NA	wgEncodeAwgTfbsHaibK562Thap1sc98174V0416101UniPk.narrowPeak	1	3506
hyper_cancer_KIDN	283	encode_tfbs	0	0.0924816	248	72	650	543	650	422	11363	64947	275204	encode_tfbs GM10847 NFKB	GM10847	NA	NFKB	TNFa	NA	wgEncodeAwgTfbsSydhGm10847NfkbTnfaIggrabUniPk.narrowPeak	1	9262
hyper_cancer_KIDN	504	encode_tfbs	0	0.0870816	256	72	656	539	656	422	12411	64939	274156	encode_tfbs K562 IRF1	K562	NA	IRF1	IFNa6h	NA	wgEncodeAwgTfbsSydhK562Irf1Ifna6hUniPk.narrowPeak	1	8352
hyper_cancer_KIDN	540	encode_tfbs	0	0.132321	114	72	576	618	618	422	3744	65081	282823	encode_tfbs K562 STAT2	K562	NA	STAT2	IFNa30	NA	wgEncodeAwgTfbsSydhK562Stat2Ifna30UniPk.narrowPeak	1	3040
hyper_cancer_KIDN	302	encode_tfbs	0	0.11199	164	72	622	582	622	425	6311	65031	280256	encode_tfbs GM12878 NF-YA	GM12878	NA	NF-YA	None	NA	wgEncodeAwgTfbsSydhGm12878NfyaIggmusUniPk.narrowPeak	1	1841
hyper_cancer_KIDN	114	encode_tfbs	0	0.0934256	230	72	649	556	649	426	10463	64965	276104	encode_tfbs GM12878 SRF	GM12878	NA	SRF	None	NA	wgEncodeAwgTfbsHaibGm12878SrfPcr2xUniPk.narrowPeak	1	8544
hyper_cancer_KIDN	236	encode_tfbs	0	0.106235	185	72	633	572	633	426	7476	65010	279091	encode_tfbs K562 SP2_(SC-643)	K562	NA	SP2_(SC-643)	None	NA	wgEncodeAwgTfbsHaibK562Sp2sc643V0416102UniPk.narrowPeak	1	3124
hyper_cancer_KIDN	292	encode_tfbs	0	0.0958086	224	72	647	559	647	426	9954	64971	276613	encode_tfbs GM12878 E2F4	GM12878	NA	E2F4	None	NA	wgEncodeAwgTfbsSydhGm12878E2f4IggmusUniPk.narrowPeak	1	3440
hyper_cancer_KIDN	166	encode_tfbs	0	0.0977537	203	72	643	568	643	428	8873	64992	277694	encode_tfbs HCT-116 ZBTB33	HCT-116	NA	ZBTB33	None	NA	wgEncodeAwgTfbsHaibHct116Zbtb33V0416101UniPk.narrowPeak	1	4325
hyper_cancer_KIDN	294	encode_tfbs	0	0.0665196	265	72	677	536	677	428	16566	64930	270001	encode_tfbs GM12878 ELK1_(1277-1)	GM12878	NA	ELK1_(1277-1)	None	NA	wgEncodeAwgTfbsSydhGm12878Elk112771IggmusUniPk.narrowPeak	1	5584
hyper_cancer_KIDN	454	encode_tfbs	0	0.098889	170	72	642	577	642	430	7381	65025	279186	encode_tfbs HepG2 TR4	HepG2	NA	TR4	None	NA	wgEncodeAwgTfbsSydhHepg2Tr4UcdUniPk.narrowPeak	1	2953
hyper_cancer_KIDN	171	encode_tfbs	0	0.112079	135	72	621	599	621	431	5209	65060	281358	encode_tfbs HepG2 ATF3	HepG2	NA	ATF3	None	NA	wgEncodeAwgTfbsHaibHepg2Atf3V0416101UniPk.narrowPeak	1	3291
hyper_cancer_KIDN	328	encode_tfbs	0	0.0861614	219	72	659	561	659	431	10788	64976	275779	encode_tfbs GM12892 NFKB	GM12892	NA	NFKB	TNFa	NA	wgEncodeAwgTfbsSydhGm12892NfkbTnfaIggrabUniPk.narrowPeak	1	8152
hyper_cancer_KIDN	167	encode_tfbs	0	0.0721175	233	72	670	553	670	432	13577	64962	272990	encode_tfbs HeLa-S3 GABP	HeLa-S3	NA	GABP	None	NA	wgEncodeAwgTfbsHaibHelas3GabpPcr1xUniPk.narrowPeak	1	6761
hyper_cancer_KIDN	287	encode_tfbs	0	0.100699	146	72	638	590	638	433	6248	65049	280319	encode_tfbs GM12878 c-Fos	GM12878	NA	c-Fos	None	NA	wgEncodeAwgTfbsSydhGm12878CfosUniPk.narrowPeak	1	2239
hyper_cancer_KIDN	536	encode_tfbs	0	0.136096	43	72	568	660	660	433	1383	65152	285184	encode_tfbs K562 STAT1	K562	NA	STAT1	IFNa30	NA	wgEncodeAwgTfbsSydhK562Stat1Ifna30UniPk.narrowPeak	1	1503
hyper_cancer_KIDN	316	encode_tfbs	0	0.114837	116	72	616	613	616	434	4380	65079	282187	encode_tfbs GM12878 STAT3	GM12878	NA	STAT3	None	NA	wgEncodeAwgTfbsSydhGm12878Stat3IggmusUniPk.narrowPeak	1	6487
hyper_cancer_KIDN	338	encode_tfbs	0	0.100551	134	72	639	601	639	437	5752	65061	280815	encode_tfbs GM19099 NFKB	GM19099	NA	NFKB	TNFa	NA	wgEncodeAwgTfbsSydhGm19099NfkbTnfaIggrabUniPk.narrowPeak	1	7777
hyper_cancer_KIDN	425	encode_tfbs	0	0.110397	110	72	624	619	624	438	4321	65085	282246	encode_tfbs HepG2 BRST1_(A300-000A)	HepG2	NA	BRST1_(A300-000A)	None	NA	wgEncodeAwgTfbsSydhHepg2BRST1a300IggrabUniPk.narrowPeak	1	1497
hyper_cancer_KIDN	388	encode_tfbs	0	0.0583371	214	72	682	565	682	440	15313	64981	271254	encode_tfbs HeLa-S3 ELK1_(1277-1)	HeLa-S3	NA	ELK1_(1277-1)	None	NA	wgEncodeAwgTfbsSydhHelas3Elk112771IggrabUniPk.narrowPeak	1	4809
hyper_cancer_KIDN	514	encode_tfbs	0	0.122242	40	72	598	663	663	444	1432	65155	285135	encode_tfbs K562 NELFe	K562	NA	NELFe	None	NA	wgEncodeAwgTfbsSydhK562NelfeUniPk.narrowPeak	1	458
hyper_cancer_KIDN	90	encode_tfbs	0	0.0719084	140	72	671	593	671	445	8327	65055	278240	encode_tfbs GM12878 ETS1	GM12878	NA	ETS1	None	NA	wgEncodeAwgTfbsHaibGm12878Ets1Pcr1xUniPk.narrowPeak	1	4120
hyper_cancer_KIDN	332	encode_tfbs	0	0.0689959	136	72	673	596	673	447	8427	65059	278140	encode_tfbs GM18505 NFKB	GM18505	NA	NFKB	TNFa	NA	wgEncodeAwgTfbsSydhGm18505NfkbTnfaIggrabUniPk.narrowPeak	1	8805
hyper_cancer_KIDN	496	encode_tfbs	0	0.0638426	147	72	679	589	679	447	9797	65048	276770	encode_tfbs K562 ELK1_(1277-1)	K562	NA	ELK1_(1277-1)	None	NA	wgEncodeAwgTfbsSydhK562Elk112771IggrabUniPk.narrowPeak	1	2961
hyper_cancer_KIDN	365	encode_tfbs	0	0.08894	110	72	655	619	655	449	5344	65085	281223	encode_tfbs HEK293 ELK4	HEK293	NA	ELK4	None	NA	wgEncodeAwgTfbsSydhHek293Elk4UcdUniPk.narrowPeak	1	1375
hyper_cancer_KIDN	401	encode_tfbs	0	0.0685286	126	72	674	607	674	451	7875	65069	278692	encode_tfbs HeLa-S3 Nrf1	HeLa-S3	NA	Nrf1	None	NA	wgEncodeAwgTfbsSydhHelas3Nrf1IggmusUniPk.narrowPeak	1	2915
hyper_cancer_KIDN	290	encode_tfbs	0	0.0942668	69	72	648	644	648	455	3185	65126	283382	encode_tfbs GM12878 COREST_(sc-30189)	GM12878	NA	COREST_(sc-30189)	None	NA	wgEncodeAwgTfbsSydhGm12878Corestsc30189IggmusUniPk.narrowPeak	1	1397
hyper_cancer_KIDN	393	encode_tfbs	0	0.0696625	90	72	672	627	672	457	5576	65105	280991	encode_tfbs HeLa-S3 IRF3	HeLa-S3	NA	IRF3	None	NA	wgEncodeAwgTfbsSydhHelas3Irf3IggrabUniPk.narrowPeak	1	1587
hyper_cancer_KIDN	340	encode_tfbs	0	0.0821959	66	72	663	646	663	460	3490	65129	283077	encode_tfbs GM19193 NFKB	GM19193	NA	NFKB	TNFa	NA	wgEncodeAwgTfbsSydhGm19193NfkbTnfaIggrabUniPk.narrowPeak	1	5280
hyper_cancer_KIDN	8	encode_tfbs	0	0.0667482	78	72	675	635	675	461	5052	65117	281515	encode_tfbs H1-hESC JARID1A_(ab26049)	H1-hESC	NA	JARID1A_(ab26049)	None	NA	wgEncodeAwgTfbsBroadH1hescJarid1aab26049UniPk.narrowPeak	1	1625
hyper_cancer_KIDN	443	encode_tfbs	0	0.0605825	80	72	681	633	681	462	5696	65115	280871	encode_tfbs HepG2 Nrf1	HepG2	NA	Nrf1	None	NA	wgEncodeAwgTfbsSydhHepg2Nrf1IggrabUniPk.narrowPeak	1	1902
hyper_cancer_KIDN	469	encode_tfbs	0	0.0802001	57	72	664	651	664	462	3093	65138	283474	encode_tfbs K562 ATF3	K562	NA	ATF3	None	NA	wgEncodeAwgTfbsSydhK562Atf3UniPk.narrowPeak	1	1233
hyper_cancer_KIDN	547	encode_tfbs	0	0.0862202	37	72	657	664	664	464	1875	65158	284692	encode_tfbs K562 TR4	K562	NA	TR4	None	NA	wgEncodeAwgTfbsSydhK562Tr4UcdUniPk.narrowPeak	1	587
hyper_cancer_KIDN	81	encode_tfbs	0	0.0800048	47	72	665	657	665	465	2561	65148	284006	encode_tfbs GM12878 ATF3	GM12878	NA	ATF3	None	NA	wgEncodeAwgTfbsHaibGm12878Atf3Pcr1xUniPk.narrowPeak	1	1677
hyper_cancer_KIDN	334	encode_tfbs	0	0.0756049	54	72	669	653	669	465	3108	65141	283459	encode_tfbs GM18526 NFKB	GM18526	NA	NFKB	TNFa	NA	wgEncodeAwgTfbsSydhGm18526NfkbTnfaIggrabUniPk.narrowPeak	1	3070
hyper_cancer_KIDN	417	encode_tfbs	0	0.0638423	60	72	680	650	680	467	4076	65135	282491	encode_tfbs HeLa-S3 TR4	HeLa-S3	NA	TR4	None	NA	wgEncodeAwgTfbsSydhHelas3Tr4UniPk.narrowPeak	1	2115
hyper_cancer_KIDN	111	encode_tfbs	0	0.07756	34	72	667	665	667	468	1915	65161	284652	encode_tfbs GM12878 RXRA	GM12878	NA	RXRA	None	NA	wgEncodeAwgTfbsHaibGm12878RxraPcr1xUniPk.narrowPeak	1	1704
hyper_cancer_KIDN	286	encode_tfbs	0	0.0775591	31	72	668	666	668	469	1747	65164	284820	encode_tfbs GM12878 BRST1_(A300-000A)	GM12878	NA	BRST1_(A300-000A)	None	NA	wgEncodeAwgTfbsSydhGm12878BRST1a300IggmusUniPk.narrowPeak	1	551
hyper_cancer_KIDN	300	encode_tfbs	0	0.0665606	22	72	676	672	676	473	1446	65173	285121	encode_tfbs GM12878 NF-E2_(SC-22827)	GM12878	NA	NF-E2_(SC-22827)	None	NA	wgEncodeAwgTfbsSydhGm12878Nfe2sc22827UniPk.narrowPeak	1	772
hyper_cancer_KIDN	319	encode_tfbs	0	0.0655973	29	72	678	668	678	473	1931	65166	284636	encode_tfbs GM12878 TR4	GM12878	NA	TR4	None	NA	wgEncodeAwgTfbsSydhGm12878Tr4UniPk.narrowPeak	1	1263
hyper_cancer_KIDN	432	encode_tfbs	0	0.051095	27	72	684	669	684	475	2305	65168	284262	encode_tfbs HepG2 GRp20	HepG2	NA	GRp20	forskolin	NA	wgEncodeAwgTfbsSydhHepg2Grp20ForsklnUniPk.narrowPeak	1	597
hyper_cancer_KIDN	435	encode_tfbs	0	0.0331234	16	72	685	675	685	477	2108	65179	284459	encode_tfbs HepG2 IRF3	HepG2	NA	IRF3	None	NA	wgEncodeAwgTfbsSydhHepg2Irf3IggrabUniPk.narrowPeak	1	684
hyper_cancer_KIDN	296	encode_tfbs	0	0.0572899	3	72	683	682	683	479	230	65192	286337	encode_tfbs GM12878 JunD	GM12878	NA	JunD	None	NA	wgEncodeAwgTfbsSydhGm12878JundUniPk.narrowPeak	1	2472
hyper_cancer_KIDN	324	encode_tfbs	0	0	0	72	686	686	686	481	16	65195	286551	encode_tfbs GM12878 ZNF274	GM12878	NA	ZNF274	None	NA	wgEncodeAwgTfbsSydhGm12878Znf274UniPk.narrowPeak	1	233
hyper_cancer_KIDN	377	encode_tfbs	0	0	0	72	686	686	686	481	11	65195	286556	encode_tfbs HeLa-S3 BRF2	HeLa-S3	NA	BRF2	None	NA	wgEncodeAwgTfbsSydhHelas3Brf2UniPk.narrowPeak	1	303
hyper_cancer_KIDN	421	encode_tfbs	0	0	0	72	686	686	686	481	3	65195	286564	encode_tfbs HeLa-S3 ZNF274	HeLa-S3	NA	ZNF274	None	NA	wgEncodeAwgTfbsSydhHelas3Znf274UcdUniPk.narrowPeak	1	101
hyper_cancer_KIDN	554	encode_tfbs	0	0	0	72	686	686	686	481	16	65195	286551	encode_tfbs K562 ZNF274	K562	NA	ZNF274	None	NA	wgEncodeAwgTfbsSydhK562Znf274UcdUniPk.narrowPeak	1	305
hyper_cancer_THYR	7	encode_tfbs	240.112	2.64046	1791	1	2	1	2	1.33	14357	14770	312649	encode_tfbs H1-hESC EZH2_(39875)	H1-hESC	NA	EZH2_(39875)	None	NA	wgEncodeAwgTfbsBroadH1hescEzh239875UniPk.narrowPeak	5.32846e-238	6370
hyper_cancer_THYR	22	encode_tfbs	147.034	2.1602	1632	2	3	2	3	2.33	15751	14929	311255	encode_tfbs HUVEC EZH2_(39875)	HUVEC	NA	EZH2_(39875)	None	NA	wgEncodeAwgTfbsBroadHuvecEzh239875UniPk.narrowPeak	3.18328e-145	6234
hyper_cancer_THYR	359	encode_tfbs	95.9566	3.16369	509	3	1	42	42	15.3	3245	16052	323761	encode_tfbs H1-hESC SUZ12	H1-hESC	NA	SUZ12	None	NA	wgEncodeAwgTfbsSydhH1hescSuz12UcdUniPk.narrowPeak	2.53831e-94	4789
hyper_cancer_THYR	37	encode_tfbs	95.2274	1.96168	1319	4	5	3	5	4	13816	15242	313190	encode_tfbs NH-A EZH2_(39875)	NH-A	NA	EZH2_(39875)	None	NA	wgEncodeAwgTfbsBroadNhaEzh239875UniPk.narrowPeak	1.02048e-93	6493
hyper_cancer_THYR	578	encode_tfbs	69.4797	2.14584	748	5	4	14	14	7.67	7053	15813	319953	encode_tfbs NT2-D1 SUZ12	NT2-D1	NA	SUZ12	None	NA	wgEncodeAwgTfbsSydhNt2d1Suz12UcdUniPk.narrowPeak	4.56578e-68	3308
hyper_cancer_THYR	44	encode_tfbs	63.8134	1.83558	1047	6	8	5	8	6.33	11597	15514	315409	encode_tfbs NHLF EZH2_(39875)	NHLF	NA	EZH2_(39875)	None	NA	wgEncodeAwgTfbsBroadNhlfEzh239875UniPk.narrowPeak	1.76476e-62	7030
hyper_cancer_THYR	41	encode_tfbs	49.4632	1.67424	1092	7	10	4	10	7	13230	15469	313776	encode_tfbs NHEK EZH2_(39875)	NHEK	NA	EZH2_(39875)	None	NA	wgEncodeAwgTfbsBroadNhekEzh239875UniPk.narrowPeak	3.38757e-48	7978
hyper_cancer_THYR	16	encode_tfbs	46.1198	1.88879	680	8	6	17	17	10.3	7249	15881	319757	encode_tfbs HMEC EZH2_(39875)	HMEC	NA	EZH2_(39875)	None	NA	wgEncodeAwgTfbsBroadHmecEzh239875UniPk.narrowPeak	6.53652e-45	4626
hyper_cancer_THYR	39	encode_tfbs	38.9809	1.61201	979	9	11	7	11	9	12267	15582	314739	encode_tfbs NHDF-Ad EZH2_(39875)	NHDF-Ad	NA	EZH2_(39875)	None	NA	wgEncodeAwgTfbsBroadNhdfadEzh239875UniPk.narrowPeak	7.9999e-38	5739
hyper_cancer_THYR	18	encode_tfbs	13.1065	1.75585	222	10	9	228	228	82.3	2511	16339	324495	encode_tfbs HSMM EZH2_(39875)	HSMM	NA	EZH2_(39875)	None	NA	wgEncodeAwgTfbsBroadHsmmEzh239875UniPk.narrowPeak	5.39148e-12	1540
hyper_cancer_THYR	20	encode_tfbs	10.8337	1.46465	372	11	12	119	119	47.3	5051	16189	321955	encode_tfbs HSMMtube EZH2_(39875)	HSMMtube	NA	EZH2_(39875)	None	NA	wgEncodeAwgTfbsBroadHsmmtEzh239875UniPk.narrowPeak	9.18509e-10	2700
hyper_cancer_THYR	137	encode_tfbs	2.89174	1.86016	32	12	7	574	574	198	340	16529	326666	encode_tfbs H1-hESC BCL11A	H1-hESC	NA	BCL11A	None	NA	wgEncodeAwgTfbsHaibH1hescBcl11aPcr1xUniPk.narrowPeak	0.0736719	2518
hyper_cancer_THYR	349	encode_tfbs	2.13591	1.09602	815	13	18	11	18	14	14746	15746	312260	encode_tfbs H1-hESC CtBP2	H1-hESC	NA	CtBP2	None	NA	wgEncodeAwgTfbsSydhH1hescCtbp2UcdUniPk.narrowPeak	0.387585	7089
hyper_cancer_THYR	26	encode_tfbs	1.04813	1.19859	66	14	14	492	492	173	1088	16495	325918	encode_tfbs K562 EZH2_(39875)	K562	NA	EZH2_(39875)	None	NA	wgEncodeAwgTfbsBroadK562Ezh239875UniPk.narrowPeak	1	1685
hyper_cancer_THYR	54	encode_tfbs	0.725957	1.19824	31	15	15	576	576	202	511	16530	326495	encode_tfbs A549 FOXA1_(SC-101058)	A549	NA	FOXA1_(SC-101058)	DEX_100nM	NA	wgEncodeAwgTfbsHaibA549Foxa1V0416102Dex100nmUniPk.narrowPeak	1	7695
hyper_cancer_THYR	587	encode_tfbs	0.714963	1.12186	69	16	17	483	483	172	1215	16492	325791	encode_tfbs SH-SY5Y GATA3_(SC-269)	SH-SY5Y	NA	GATA3_(SC-269)	None	NA	wgEncodeAwgTfbsSydhShsy5yGata3sc269sc269UcdUniPk.narrowPeak	1	15879
hyper_cancer_THYR	453	encode_tfbs	0.673619	1.16577	35	17	16	568	568	200	593	16526	326413	encode_tfbs HepG2 TCF7L2	HepG2	NA	TCF7L2	None	NA	wgEncodeAwgTfbsSydhHepg2Tcf7l2UcdUniPk.narrowPeak	1	2742
hyper_cancer_THYR	471	encode_tfbs	0.576425	1.24024	13	18	13	642	642	224	207	16548	326799	encode_tfbs K562 BDP1	K562	NA	BDP1	None	NA	wgEncodeAwgTfbsSydhK562Bdp1UniPk.narrowPeak	1	570
hyper_cancer_THYR	4	encode_tfbs	0.395142	1.02934	102	19	19	412	412	150	1957	16459	325049	encode_tfbs GM12878 EZH2_(39875)	GM12878	NA	EZH2_(39875)	None	NA	wgEncodeAwgTfbsBroadGm12878Ezh239875UniPk.narrowPeak	1	2472
hyper_cancer_THYR	149	encode_tfbs	0.318408	1.01619	44	20	20	536	536	192	855	16517	326151	encode_tfbs H1-hESC POU5F1_(SC-9081)	H1-hESC	NA	POU5F1_(SC-9081)	None	NA	wgEncodeAwgTfbsHaibH1hescPou5f1sc9081V0416102UniPk.narrowPeak	1	3997
hyper_cancer_THYR	609	encode_tfbs	0.173877	0.981409	552	21	21	30	30	24	11099	16009	315907	encode_tfbs H1-hESC CTCF	H1-hESC	NA	CTCF	None	NA	wgEncodeAwgTfbsUtaH1hescCtcfUniPk.narrowPeak	1	43247
hyper_cancer_THYR	374	encode_tfbs	0.116926	0.803512	7	22	32	657	657	237	172	16554	326834	encode_tfbs HeLa-S3 BDP1	HeLa-S3	NA	BDP1	None	NA	wgEncodeAwgTfbsSydhHelas3Bdp1UniPk.narrowPeak	1	508
hyper_cancer_THYR	473	encode_tfbs	0.114133	0.798865	7	23	33	657	657	238	173	16554	326833	encode_tfbs K562 BRF1	K562	NA	BRF1	None	NA	wgEncodeAwgTfbsSydhK562Brf1UniPk.narrowPeak	1	221
hyper_cancer_THYR	571	encode_tfbs	0.0610783	0.893919	95	24	27	428	428	160	2097	16466	324909	encode_tfbs MCF-7 GATA3_(SC-269)	MCF-7	NA	GATA3_(SC-269)	None	NA	wgEncodeAwgTfbsSydhMcf7Gata3sc269UcdUniPk.narrowPeak	1	12077
hyper_cancer_THYR	531	encode_tfbs	0.0523157	0.80797	28	25	30	588	588	214	684	16533	326322	encode_tfbs K562 RPC155	K562	NA	RPC155	None	NA	wgEncodeAwgTfbsSydhK562Rpc155UniPk.narrowPeak	1	1310
hyper_cancer_THYR	570	encode_tfbs	0.048784	0.740897	14	26	37	636	636	233	373	16547	326633	encode_tfbs MCF-7 GATA3_(SC-268)	MCF-7	NA	GATA3_(SC-268)	None	NA	wgEncodeAwgTfbsSydhMcf7Gata3UcdUniPk.narrowPeak	1	6081
hyper_cancer_THYR	584	encode_tfbs	0.0423297	0.817928	39	27	29	553	553	203	941	16522	326065	encode_tfbs PBDEFetal GATA-1	PBDEFetal	NA	GATA-1	None	NA	wgEncodeAwgTfbsSydhPbdefetalGata1UcdUniPk.narrowPeak	1	2157
hyper_cancer_THYR	310	encode_tfbs	0.0411235	0.580644	4	28	89	668	668	262	136	16557	326870	encode_tfbs GM12878 Pol3	GM12878	NA	Pol3	None	NA	wgEncodeAwgTfbsSydhGm12878Pol3UniPk.narrowPeak	1	211
hyper_cancer_THYR	528	encode_tfbs	0.0383181	0.717777	14	29	43	636	636	236	385	16547	326621	encode_tfbs K562 Pol3	K562	NA	Pol3	None	NA	wgEncodeAwgTfbsSydhK562Pol3UniPk.narrowPeak	1	207
hyper_cancer_THYR	160	encode_tfbs	0.0366715	0.911479	227	30	23	218	218	90.3	4911	16334	322095	encode_tfbs H1-hESC TCF12	H1-hESC	NA	TCF12	None	NA	wgEncodeAwgTfbsHaibH1hescTcf12Pcr1xUniPk.narrowPeak	1	7833
hyper_cancer_THYR	555	encode_tfbs	0.0276777	0.786789	37	31	35	560	560	209	928	16524	326078	encode_tfbs K562 ZNF274_(M01)	K562	NA	ZNF274_(M01)	None	NA	wgEncodeAwgTfbsSydhK562Znf274m01UcdUniPk.narrowPeak	1	1997
hyper_cancer_THYR	6	encode_tfbs	0.0139459	0.933403	772	32	22	13	32	22.3	16277	15789	310729	encode_tfbs H1-hESC CTCF	H1-hESC	NA	CTCF	None	NA	wgEncodeAwgTfbsBroadH1hescCtcfUniPk.narrowPeak	1	66551
hyper_cancer_THYR	474	encode_tfbs	0.00978963	0.346335	2	33	223	677	677	311	114	16559	326892	encode_tfbs K562 BRF2	K562	NA	BRF2	None	NA	wgEncodeAwgTfbsSydhK562Brf2UniPk.narrowPeak	1	1087
hyper_cancer_THYR	527	encode_tfbs	0.00586103	0.733528	46	34	38	532	532	201	1237	16515	325769	encode_tfbs K562 Pol2(phosphoS2)	K562	NA	Pol2(phosphoS2)	None	NA	wgEncodeAwgTfbsSydhK562Pol2s2UniPk.narrowPeak	1	2220
hyper_cancer_THYR	306	encode_tfbs	0.00561392	0.719557	41	35	42	545	545	207	1124	16520	325882	encode_tfbs GM12878 p300_(SC-584)	GM12878	NA	p300_(SC-584)	None	NA	wgEncodeAwgTfbsSydhGm12878P300bUniPk.narrowPeak	1	6189
hyper_cancer_THYR	144	encode_tfbs	0.00499162	0.793221	91	36	34	433	433	168	2262	16470	324744	encode_tfbs H1-hESC NANOG_(SC-33759)	H1-hESC	NA	NANOG_(SC-33759)	None	NA	wgEncodeAwgTfbsHaibH1hescNanogsc33759V0416102UniPk.narrowPeak	1	5473
hyper_cancer_THYR	532	encode_tfbs	0.00425685	0.573154	14	37	92	636	636	255	482	16547	326524	encode_tfbs K562 SETDB1	K562	NA	SETDB1	MNaseD	NA	wgEncodeAwgTfbsSydhK562Setdb1MnasedUcdUniPk.narrowPeak	1	2967
hyper_cancer_THYR	269	encode_tfbs	0.00420009	0.524854	10	38	126	648	648	271	376	16551	326630	encode_tfbs T-47D ERalpha_a	T-47D	NA	ERalpha_a	BPA_100nM	NA	wgEncodeAwgTfbsHaibT47dEraaV0416102Bpa1hUniPk.narrowPeak	1	3902
hyper_cancer_THYR	201	encode_tfbs	0.00398377	0.630902	22	39	61	614	614	238	688	16539	326318	encode_tfbs HepG2 TCF12	HepG2	NA	TCF12	None	NA	wgEncodeAwgTfbsHaibHepg2Tcf12Pcr1xUniPk.narrowPeak	1	2061
hyper_cancer_THYR	138	encode_tfbs	0.00359864	0.902406	566	40	25	27	40	30.7	12339	15995	314667	encode_tfbs H1-hESC CTCF_(SC-5916)	H1-hESC	NA	CTCF_(SC-5916)	None	NA	wgEncodeAwgTfbsHaibH1hescCtcfsc5916V0416102UniPk.narrowPeak	1	54111
hyper_cancer_THYR	356	encode_tfbs	0.00307829	0.90148	582	41	26	24	41	30.3	12699	15979	314307	encode_tfbs H1-hESC Rad21	H1-hESC	NA	Rad21	None	NA	wgEncodeAwgTfbsSydhH1hescRad21IggrabUniPk.narrowPeak	1	55674
hyper_cancer_THYR	150	encode_tfbs	0.00242407	0.911056	787	42	24	12	42	26	16978	15774	310028	encode_tfbs H1-hESC Rad21	H1-hESC	NA	Rad21	None	NA	wgEncodeAwgTfbsHaibH1hescRad21V0416102UniPk.narrowPeak	1	75680
hyper_cancer_THYR	408	encode_tfbs	0.00235334	0.589405	19	43	81	620	620	248	636	16542	326370	encode_tfbs HeLa-S3 RPC155	HeLa-S3	NA	RPC155	None	NA	wgEncodeAwgTfbsSydhHelas3Rpc155UniPk.narrowPeak	1	2668
hyper_cancer_THYR	376	encode_tfbs	0.00189767	0.181103	1	44	388	679	679	370	109	16560	326897	encode_tfbs HeLa-S3 BRF1	HeLa-S3	NA	BRF1	None	NA	wgEncodeAwgTfbsSydhHelas3Brf1UniPk.narrowPeak	1	193
hyper_cancer_THYR	422	encode_tfbs	0.00181723	0.258023	2	45	295	677	677	339	153	16559	326853	encode_tfbs HeLa-S3 ZZZ3	HeLa-S3	NA	ZZZ3	None	NA	wgEncodeAwgTfbsSydhHelas3Zzz3UniPk.narrowPeak	1	251
hyper_cancer_THYR	296	encode_tfbs	0.00159182	0.346256	4	46	224	668	668	313	228	16557	326778	encode_tfbs GM12878 JunD	GM12878	NA	JunD	None	NA	wgEncodeAwgTfbsSydhGm12878JundUniPk.narrowPeak	1	2472
hyper_cancer_THYR	14	encode_tfbs	0.000660272	0.829302	247	47	28	197	197	90.7	5863	16314	321143	encode_tfbs HepG2 EZH2_(39875)	HepG2	NA	EZH2_(39875)	None	NA	wgEncodeAwgTfbsBroadHepg2Ezh239875UniPk.narrowPeak	1	3286
hyper_cancer_THYR	352	encode_tfbs	0.000628077	0.733142	85	48	39	445	445	177	2285	16476	324721	encode_tfbs H1-hESC MafK_(ab50322)	H1-hESC	NA	MafK_(ab50322)	None	NA	wgEncodeAwgTfbsSydhH1hescMafkIggrabUniPk.narrowPeak	1	11425
hyper_cancer_THYR	271	encode_tfbs	0.000525926	0.643157	41	49	58	545	545	217	1257	16520	325749	encode_tfbs T-47D ERalpha_a	T-47D	NA	ERalpha_a	Estradiol_10nM	NA	wgEncodeAwgTfbsHaibT47dEralphaaV0416102Est10nm1hUniPk.narrowPeak	1	10505
hyper_cancer_THYR	295	encode_tfbs	0.000483508	0.71217	74	50	45	471	471	189	2048	16487	324958	encode_tfbs GM12878 IKZF1_(IkN)_(UCLA)	GM12878	NA	IKZF1_(IkN)_(UCLA)	None	NA	wgEncodeAwgTfbsSydhGm12878Ikzf1iknuclaUniPk.narrowPeak	1	9047
hyper_cancer_THYR	270	encode_tfbs	0.000441623	0.638567	41	51	60	545	545	219	1266	16520	325740	encode_tfbs T-47D ERalpha_a	T-47D	NA	ERalpha_a	Genistein_100nM	NA	wgEncodeAwgTfbsHaibT47dEralphaaPcr2xGen1hUniPk.narrowPeak	1	10547
hyper_cancer_THYR	145	encode_tfbs	0.00042524	0.805901	200	52	31	250	250	111	4886	16361	322120	encode_tfbs H1-hESC NRSF	H1-hESC	NA	NRSF	None	NA	wgEncodeAwgTfbsHaibH1hescNrsfV0416102UniPk.narrowPeak	1	13286
hyper_cancer_THYR	11	encode_tfbs	0.000169975	0.392834	9	53	200	650	650	301	452	16552	326554	encode_tfbs HeLa-S3 EZH2_(39875)	HeLa-S3	NA	EZH2_(39875)	None	NA	wgEncodeAwgTfbsBroadHelas3Ezh239875UniPk.narrowPeak	1	1818
hyper_cancer_THYR	56	encode_tfbs	0.000156961	0.373136	8	54	211	654	654	306	423	16553	326583	encode_tfbs A549 GR	A549	NA	GR	DEX_500pM	NA	wgEncodeAwgTfbsHaibA549GrPcr1xDex500pmUniPk.narrowPeak	1	1009
hyper_cancer_THYR	58	encode_tfbs	0.000154878	0.606382	39	55	71	553	553	226	1268	16522	325738	encode_tfbs A549 GR	A549	NA	GR	DEX_5nM	NA	wgEncodeAwgTfbsHaibA549GrPcr1xDex5nmUniPk.narrowPeak	1	10279
hyper_cancer_THYR	30	encode_tfbs	0.000126066	0.569655	31	56	95	576	576	242	1073	16530	325933	encode_tfbs K562 p300	K562	NA	p300	None	NA	wgEncodeAwgTfbsBroadK562P300UniPk.narrowPeak	1	2674
hyper_cancer_THYR	497	encode_tfbs	0.000101715	0.642938	55	57	59	512	512	209	1686	16506	325320	encode_tfbs K562 GATA-1	K562	NA	GATA-1	None	NA	wgEncodeAwgTfbsSydhK562Gata1UcdUniPk.narrowPeak	1	4074
hyper_cancer_THYR	410	encode_tfbs	6.89902e-05	0.22007	3	58	330	672	672	353	269	16558	326737	encode_tfbs HeLa-S3 SPT20	HeLa-S3	NA	SPT20	None	NA	wgEncodeAwgTfbsSydhHelas3Spt20UniPk.narrowPeak	1	4088
hyper_cancer_THYR	151	encode_tfbs	5.69942e-05	0.520534	25	59	127	600	600	262	947	16536	326059	encode_tfbs H1-hESC RXRA	H1-hESC	NA	RXRA	None	NA	wgEncodeAwgTfbsHaibH1hescRxraV0416102UniPk.narrowPeak	1	1306
hyper_cancer_THYR	608	encode_tfbs	4.99545e-05	0.406695	12	60	196	645	645	300	582	16549	326424	encode_tfbs H1-hESC c-Myc	H1-hESC	NA	c-Myc	None	NA	wgEncodeAwgTfbsUtaH1hescCmycUniPk.narrowPeak	1	1217
hyper_cancer_THYR	498	encode_tfbs	1.71813e-05	0.686337	100	61	48	417	417	175	2869	16461	324137	encode_tfbs K562 GATA-2	K562	NA	GATA-2	None	NA	wgEncodeAwgTfbsSydhK562Gata2UcdUniPk.narrowPeak	1	10648
hyper_cancer_THYR	591	encode_tfbs	1.16965e-05	0.712967	132	62	44	360	360	155	3644	16429	323362	encode_tfbs K562 eGFP-GATA2	K562	NA	eGFP-GATA2	None	NA	wgEncodeAwgTfbsUchicagoK562Egata2UniPk.narrowPeak	1	11478
hyper_cancer_THYR	74	encode_tfbs	5.70813e-06	0.4703	24	63	166	606	606	278	1006	16537	326000	encode_tfbs ECC-1 ERalpha_a	ECC-1	NA	ERalpha_a	BPA_100nM	NA	wgEncodeAwgTfbsHaibEcc1EraaV0416102Bpa1hUniPk.narrowPeak	1	4260
hyper_cancer_THYR	546	encode_tfbs	4.02931e-06	0.411773	17	64	194	629	629	296	814	16544	326192	encode_tfbs K562 TFIIIC-110	K562	NA	TFIIIC-110	None	NA	wgEncodeAwgTfbsSydhK562Tf3c110UniPk.narrowPeak	1	1858
hyper_cancer_THYR	475	encode_tfbs	3.05775e-06	0.582794	55	65	87	512	512	221	1859	16506	325147	encode_tfbs K562 Brg1	K562	NA	Brg1	None	NA	wgEncodeAwgTfbsSydhK562Brg1IggmusUniPk.narrowPeak	1	2463
hyper_cancer_THYR	222	encode_tfbs	2.17724e-06	0.673284	113	66	51	394	394	170	3303	16448	323703	encode_tfbs K562 GATA2_(SC-267)	K562	NA	GATA2_(SC-267)	None	NA	wgEncodeAwgTfbsHaibK562Gata2sc267Pcr1xUniPk.narrowPeak	1	19322
hyper_cancer_THYR	180	encode_tfbs	1.26242e-06	0.765506	278	67	36	174	174	92.3	7134	16283	319872	encode_tfbs HepG2 FOXA2_(SC-6554)	HepG2	NA	FOXA2_(SC-6554)	None	NA	wgEncodeAwgTfbsHaibHepg2Foxa2sc6554V0416101UniPk.narrowPeak	1	40989
hyper_cancer_THYR	508	encode_tfbs	8.84779e-07	0.160377	3	68	420	672	672	387	369	16558	326637	encode_tfbs K562 KAP1	K562	NA	KAP1	None	NA	wgEncodeAwgTfbsSydhK562Kap1UcdUniPk.narrowPeak	1	5489
hyper_cancer_THYR	431	encode_tfbs	2.4315e-07	0.388071	19	69	202	620	620	297	965	16542	326041	encode_tfbs HepG2 ERRA	HepG2	NA	ERRA	forskolin	NA	wgEncodeAwgTfbsSydhHepg2ErraForsklnUniPk.narrowPeak	1	1177
hyper_cancer_THYR	416	encode_tfbs	2.30293e-07	0.262043	8	70	289	654	654	338	602	16553	326404	encode_tfbs HeLa-S3 TFIIIC-110	HeLa-S3	NA	TFIIIC-110	None	NA	wgEncodeAwgTfbsSydhHelas3Tf3c110UniPk.narrowPeak	1	2616
hyper_cancer_THYR	325	encode_tfbs	1.95085e-07	0.242596	7	71	309	657	657	346	569	16554	326437	encode_tfbs GM12878 ZZZ3	GM12878	NA	ZZZ3	None	NA	wgEncodeAwgTfbsSydhGm12878Zzz3UniPk.narrowPeak	1	713
hyper_cancer_THYR	534	encode_tfbs	5.72219e-08	0.418519	26	72	190	596	596	286	1224	16535	325782	encode_tfbs K562 SIRT6	K562	NA	SIRT6	None	NA	wgEncodeAwgTfbsSydhK562Sirt6UniPk.narrowPeak	1	2305
hyper_cancer_THYR	78	encode_tfbs	2.4883e-08	0.560908	71	73	101	478	478	217	2491	16490	324515	encode_tfbs ECC-1 GR	ECC-1	NA	GR	DEX_100nM	NA	wgEncodeAwgTfbsHaibEcc1GrV0416102Dex100nmUniPk.narrowPeak	1	9255
hyper_cancer_THYR	210	encode_tfbs	1.23872e-08	0.354194	19	74	219	620	620	304	1057	16542	325949	encode_tfbs K562 BCL3	K562	NA	BCL3	None	NA	wgEncodeAwgTfbsHaibK562Bcl3Pcr1xUniPk.narrowPeak	1	1603
hyper_cancer_THYR	29	encode_tfbs	1.65774e-09	0.335107	19	75	230	620	620	308	1117	16542	325889	encode_tfbs K562 HDAC6_(A301-341A)	K562	NA	HDAC6_(A301-341A)	None	NA	wgEncodeAwgTfbsBroadK562Hdac6a301341aUniPk.narrowPeak	1	1114
hyper_cancer_THYR	140	encode_tfbs	1.26407e-09	0.385605	27	76	204	593	593	291	1379	16534	325627	encode_tfbs H1-hESC FOSL1_(SC-183)	H1-hESC	NA	FOSL1_(SC-183)	None	NA	wgEncodeAwgTfbsHaibH1hescFosl1sc183V0416102UniPk.narrowPeak	1	1113
hyper_cancer_THYR	586	encode_tfbs	5.56414e-10	0.729622	342	77	40	134	134	83.7	9185	16219	317821	encode_tfbs SH-SY5Y GATA-2	SH-SY5Y	NA	GATA-2	None	NA	wgEncodeAwgTfbsSydhShsy5yGata2UcdUniPk.narrowPeak	1	35620
hyper_cancer_THYR	249	encode_tfbs	5.51328e-10	0.617366	135	78	68	353	353	166	4296	16426	322710	encode_tfbs PANC-1 NRSF	PANC-1	NA	NRSF	None	NA	wgEncodeAwgTfbsHaibPanc1NrsfPcr2xUniPk.narrowPeak	1	5507
hyper_cancer_THYR	161	encode_tfbs	5.09325e-10	0.722978	323	79	41	144	144	88	8756	16238	318250	encode_tfbs H1-hESC TEAD4_(SC-101184)	H1-hESC	NA	TEAD4_(SC-101184)	None	NA	wgEncodeAwgTfbsHaibH1hescTead4sc101184V0422111UniPk.narrowPeak	1	19857
hyper_cancer_THYR	502	encode_tfbs	4.91708e-10	0.382899	28	80	207	588	588	292	1440	16533	325566	encode_tfbs K562 Ini1	K562	NA	Ini1	None	NA	wgEncodeAwgTfbsSydhK562Ini1IggmusUniPk.narrowPeak	1	1942
hyper_cancer_THYR	183	encode_tfbs	2.79265e-10	0.645091	173	81	57	290	290	143	5265	16388	321741	encode_tfbs HepG2 HNF4A_(SC-8987)	HepG2	NA	HNF4A_(SC-8987)	None	NA	wgEncodeAwgTfbsHaibHepg2Hnf4asc8987V0416101UniPk.narrowPeak	1	20805
hyper_cancer_THYR	438	encode_tfbs	8.16897e-11	0.542606	88	82	115	439	439	212	3188	16473	323818	encode_tfbs HepG2 MafK_(ab50322)	HepG2	NA	MafK_(ab50322)	None	NA	wgEncodeAwgTfbsSydhHepg2Mafkab50322IggrabUniPk.narrowPeak	1	61944
hyper_cancer_THYR	142	encode_tfbs	4.0985e-11	0.625952	165	83	64	299	299	149	5174	16396	321832	encode_tfbs H1-hESC HDAC2_(SC-6296)	H1-hESC	NA	HDAC2_(SC-6296)	None	NA	wgEncodeAwgTfbsHaibH1hescHdac2sc6296V0416102UniPk.narrowPeak	1	5644
hyper_cancer_THYR	574	encode_tfbs	2.85651e-11	0.458273	53	84	177	516	516	259	2275	16508	324731	encode_tfbs MCF-7 ZNF217	MCF-7	NA	ZNF217	None	NA	wgEncodeAwgTfbsSydhMcf7Znf217UcdUniPk.narrowPeak	1	9933
hyper_cancer_THYR	503	encode_tfbs	1.58253e-11	0.11925	4	85	521	668	668	425	661	16557	326345	encode_tfbs K562 IRF1	K562	NA	IRF1	IFNa30	NA	wgEncodeAwgTfbsSydhK562Irf1Ifna30UniPk.narrowPeak	1	1299
hyper_cancer_THYR	172	encode_tfbs	1.9922e-12	0.384362	37	86	205	560	560	284	1894	16524	325112	encode_tfbs HepG2 BHLHE40	HepG2	NA	BHLHE40	None	NA	wgEncodeAwgTfbsHaibHepg2Bhlhe40V0416101UniPk.narrowPeak	1	2859
hyper_cancer_THYR	75	encode_tfbs	4.32694e-13	0.563764	129	87	98	365	365	183	4491	16432	322515	encode_tfbs ECC-1 ERalpha_a	ECC-1	NA	ERalpha_a	Estradiol_10nM	NA	wgEncodeAwgTfbsHaibEcc1EralphaaV0416102Est10nm1hUniPk.narrowPeak	1	16091
hyper_cancer_THYR	57	encode_tfbs	2.6114e-13	0.560851	129	88	102	365	365	185	4514	16432	322492	encode_tfbs A549 GR	A549	NA	GR	DEX_50nM	NA	wgEncodeAwgTfbsHaibA549GrPcr1xDex50nmUniPk.narrowPeak	1	23324
hyper_cancer_THYR	368	encode_tfbs	2.1977e-13	0.585092	154	89	86	316	316	164	5163	16407	321843	encode_tfbs HEK293 TCF7L2	HEK293	NA	TCF7L2	None	NA	wgEncodeAwgTfbsSydhHek293Tcf7l2UcdUniPk.narrowPeak	1	8961
hyper_cancer_THYR	247	encode_tfbs	1.43974e-13	0.538139	113	90	118	394	394	201	4122	16448	322884	encode_tfbs K562 ZBTB33	K562	NA	ZBTB33	None	NA	wgEncodeAwgTfbsHaibK562Zbtb33Pcr1xUniPk.narrowPeak	1	3285
hyper_cancer_THYR	538	encode_tfbs	8.26429e-14	0.29469	23	91	261	610	610	321	1536	16538	325470	encode_tfbs K562 STAT1	K562	NA	STAT1	IFNg30	NA	wgEncodeAwgTfbsSydhK562Stat1Ifng30UniPk.narrowPeak	1	2203
hyper_cancer_THYR	439	encode_tfbs	8.19678e-14	0.484952	81	92	155	456	456	234	3281	16480	323725	encode_tfbs HepG2 MafK_(SC-477)	HepG2	NA	MafK_(SC-477)	None	NA	wgEncodeAwgTfbsSydhHepg2Mafksc477IggrabUniPk.narrowPeak	1	37628
hyper_cancer_THYR	437	encode_tfbs	3.57283e-14	0.48022	81	93	158	456	456	236	3313	16480	323693	encode_tfbs HepG2 MafF_(M8194)	HepG2	NA	MafF_(M8194)	None	NA	wgEncodeAwgTfbsSydhHepg2Maffm8194IggrabUniPk.narrowPeak	1	37637
hyper_cancer_THYR	280	encode_tfbs	2.64226e-14	0.377623	42	94	208	542	542	281	2187	16519	324819	encode_tfbs A549 Pol2(phosphoS2)	A549	NA	Pol2(phosphoS2)	None	NA	wgEncodeAwgTfbsSydhA549Pol2s2IggrabUniPk.narrowPeak	1	3454
hyper_cancer_THYR	536	encode_tfbs	2.27581e-14	0.246592	17	95	306	629	629	343	1357	16544	325649	encode_tfbs K562 STAT1	K562	NA	STAT1	IFNa30	NA	wgEncodeAwgTfbsSydhK562Stat1Ifna30UniPk.narrowPeak	1	1503
hyper_cancer_THYR	347	encode_tfbs	4.62877e-15	0.313079	29	96	246	585	585	309	1822	16532	325184	encode_tfbs H1-hESC c-Jun	H1-hESC	NA	c-Jun	None	NA	wgEncodeAwgTfbsSydhH1hescCjunIggrabUniPk.narrowPeak	1	2148
hyper_cancer_THYR	179	encode_tfbs	3.13406e-15	0.655701	306	97	54	155	155	102	9126	16255	317880	encode_tfbs HepG2 FOXA1_(SC-6553)	HepG2	NA	FOXA1_(SC-6553)	None	NA	wgEncodeAwgTfbsHaibHepg2Foxa1sc6553V0416101UniPk.narrowPeak	1	51264
hyper_cancer_THYR	515	encode_tfbs	1.83222e-15	0.161099	9	98	418	650	650	389	1100	16552	325906	encode_tfbs K562 NF-E2	K562	NA	NF-E2	None	NA	wgEncodeAwgTfbsSydhK562Nfe2UniPk.narrowPeak	1	2637
hyper_cancer_THYR	541	encode_tfbs	5.78596e-16	0.197435	13	99	358	642	642	366	1296	16548	325710	encode_tfbs K562 STAT2	K562	NA	STAT2	IFNa6h	NA	wgEncodeAwgTfbsSydhK562Stat2Ifna6hUniPk.narrowPeak	1	1923
hyper_cancer_THYR	168	encode_tfbs	1.44649e-16	0.469442	91	100	168	433	433	234	3804	16470	323202	encode_tfbs HeLa-S3 NRSF	HeLa-S3	NA	NRSF	None	NA	wgEncodeAwgTfbsHaibHelas3NrsfPcr1xUniPk.narrowPeak	1	10247
hyper_cancer_THYR	433	encode_tfbs	9.64327e-17	0.55286	160	101	108	305	305	171	5670	16401	321336	encode_tfbs HepG2 HNF4A	HepG2	NA	HNF4A	forskolin	NA	wgEncodeAwgTfbsSydhHepg2Hnf4aForsklnUniPk.narrowPeak	1	11130
hyper_cancer_THYR	659	encode_tfbs	0	0.670055	674	102	52	18	102	57.3	19472	15887	307534	encode_tfbs HBMEC CTCF	HBMEC	NA	CTCF	None	NA	wgEncodeAwgTfbsUwHbmecCtcfUniPk.narrowPeak	1	58376
hyper_cancer_THYR	676	encode_tfbs	0	0.701632	558	102	46	28	102	58.7	15481	16003	311525	encode_tfbs HRPEpiC CTCF	HRPEpiC	NA	CTCF	None	NA	wgEncodeAwgTfbsUwHrpeCtcfUniPk.narrowPeak	1	53134
hyper_cancer_THYR	662	encode_tfbs	0	0.648162	656	102	56	19	102	59	19564	15905	307442	encode_tfbs HCPEpiC CTCF	HCPEpiC	NA	CTCF	None	NA	wgEncodeAwgTfbsUwHcpeCtcfUniPk.narrowPeak	1	61062
hyper_cancer_THYR	661	encode_tfbs	0	0.594129	692	102	78	15	102	65	22360	15869	304646	encode_tfbs HCM CTCF	HCM	NA	CTCF	None	NA	wgEncodeAwgTfbsUwHcmCtcfUniPk.narrowPeak	1	50703
hyper_cancer_THYR	645	encode_tfbs	0	0.626139	533	102	63	34	102	66.3	16492	16028	310514	encode_tfbs BE2_C CTCF	BE2_C	NA	CTCF	None	NA	wgEncodeAwgTfbsUwBe2cCtcfUniPk.narrowPeak	1	54655
hyper_cancer_THYR	669	encode_tfbs	0	0.624378	547	102	65	32	102	66.3	16962	16014	310044	encode_tfbs HFF-Myc CTCF	HFF-Myc	NA	CTCF	None	NA	wgEncodeAwgTfbsUwHffmycCtcfUniPk.narrowPeak	1	43821
hyper_cancer_THYR	25	encode_tfbs	0	0.58649	688	102	82	16	102	66.7	22504	15873	304502	encode_tfbs K562 CTCF	K562	NA	CTCF	None	NA	wgEncodeAwgTfbsBroadK562CtcfUniPk.narrowPeak	1	51992
hyper_cancer_THYR	658	encode_tfbs	0	0.653579	506	102	55	43	102	66.7	15044	16055	311962	encode_tfbs HA-sp CTCF	HA-sp	NA	CTCF	None	NA	wgEncodeAwgTfbsUwHaspCtcfUniPk.narrowPeak	1	46546
hyper_cancer_THYR	657	encode_tfbs	0	0.604391	574	102	73	26	102	67	18337	15987	308669	encode_tfbs HAc CTCF	HAc	NA	CTCF	None	NA	wgEncodeAwgTfbsUwHacCtcfUniPk.narrowPeak	1	45591
hyper_cancer_THYR	673	encode_tfbs	0	0.601899	578	102	74	25	102	67	18534	15983	308472	encode_tfbs HPAF CTCF	HPAF	NA	CTCF	None	NA	wgEncodeAwgTfbsUwHpafCtcfUniPk.narrowPeak	1	56686
hyper_cancer_THYR	688	encode_tfbs	0	0.690775	476	102	47	55	102	68	13433	16085	313573	encode_tfbs WERI-Rb-1 CTCF	WERI-Rb-1	NA	CTCF	None	NA	wgEncodeAwgTfbsUwWerirb1CtcfUniPk.narrowPeak	1	50308
hyper_cancer_THYR	674	encode_tfbs	0	0.627076	485	102	62	51	102	71.7	15011	16076	311995	encode_tfbs HPF CTCF	HPF	NA	CTCF	None	NA	wgEncodeAwgTfbsUwHpfCtcfUniPk.narrowPeak	1	46150
hyper_cancer_THYR	38	encode_tfbs	0	0.617443	480	102	67	53	102	74	15080	16081	311926	encode_tfbs NHDF-Ad CTCF	NHDF-Ad	NA	CTCF	None	NA	wgEncodeAwgTfbsBroadNhdfadCtcfUniPk.narrowPeak	1	48995
hyper_cancer_THYR	640	encode_tfbs	0	0.590079	511	102	80	40	102	74	16741	16050	310265	encode_tfbs AG04450 CTCF	AG04450	NA	CTCF	None	NA	wgEncodeAwgTfbsUwAg04450CtcfUniPk.narrowPeak	1	46500
hyper_cancer_THYR	5	encode_tfbs	0	0.675424	439	102	49	75	102	75.3	12672	16122	314334	encode_tfbs H1-hESC CHD1_(A301-218A)	H1-hESC	NA	CHD1_(A301-218A)	None	NA	wgEncodeAwgTfbsBroadH1hescChd1a301218aUniPk.narrowPeak	1	7247
hyper_cancer_THYR	678	encode_tfbs	0	0.585254	502	102	85	47	102	78	16581	16059	310425	encode_tfbs HVMF CTCF	HVMF	NA	CTCF	None	NA	wgEncodeAwgTfbsUwHvmfCtcfUniPk.narrowPeak	1	46460
hyper_cancer_THYR	45	encode_tfbs	0	0.543483	615	102	114	21	114	79	21668	15946	305338	encode_tfbs Osteobl CTCF	Osteobl	NA	CTCF	None	NA	wgEncodeAwgTfbsBroadOsteoblCtcfUniPk.narrowPeak	1	56264
hyper_cancer_THYR	214	encode_tfbs	0	0.596666	467	102	76	60	102	79.3	15166	16094	311840	encode_tfbs K562 CTCF_(SC-5916)	K562	NA	CTCF_(SC-5916)	None	NA	wgEncodeAwgTfbsHaibK562CtcfcPcr1xUniPk.narrowPeak	1	45603
hyper_cancer_THYR	162	encode_tfbs	0	0.674222	420	102	50	88	102	80	12151	16141	314855	encode_tfbs H1-hESC USF-1	H1-hESC	NA	USF-1	None	NA	wgEncodeAwgTfbsHaibH1hescUsf1Pcr1xUniPk.narrowPeak	1	26042
hyper_cancer_THYR	672	encode_tfbs	0	0.591765	470	102	79	59	102	80	15382	16091	311624	encode_tfbs HMF CTCF	HMF	NA	CTCF	None	NA	wgEncodeAwgTfbsUwHmfCtcfUniPk.narrowPeak	1	54171
hyper_cancer_THYR	597	encode_tfbs	0	0.582423	483	102	88	52	102	80.7	16040	16078	310966	encode_tfbs Fibrobl CTCF	Fibrobl	NA	CTCF	None	NA	wgEncodeAwgTfbsUtaFibroblCtcfUniPk.narrowPeak	1	45978
hyper_cancer_THYR	679	encode_tfbs	0	0.604436	444	102	72	70	102	81.3	14255	16117	312751	encode_tfbs K562 CTCF	K562	NA	CTCF	None	NA	wgEncodeAwgTfbsUwK562CtcfUniPk.narrowPeak	1	43247
hyper_cancer_THYR	353	encode_tfbs	0	0.620888	436	102	66	80	102	82.7	13647	16125	313359	encode_tfbs H1-hESC Max	H1-hESC	NA	Max	None	NA	wgEncodeAwgTfbsSydhH1hescMaxUcdUniPk.narrowPeak	1	11129
hyper_cancer_THYR	595	encode_tfbs	0	0.544004	519	102	113	37	113	84	18356	16042	308650	encode_tfbs A549 CTCF	A549	NA	CTCF	None	NA	wgEncodeAwgTfbsUtaA549CtcfUniPk.narrowPeak	1	55351
hyper_cancer_THYR	635	encode_tfbs	0	0.571993	472	102	94	56	102	84	15954	16089	311052	encode_tfbs NHEK CTCF	NHEK	NA	CTCF	None	NA	wgEncodeAwgTfbsUtaNhekCtcfUniPk.narrowPeak	1	53797
hyper_cancer_THYR	19	encode_tfbs	0	0.560721	489	102	103	49	103	84.7	16831	16072	310175	encode_tfbs HSMMtube CTCF	HSMMtube	NA	CTCF	None	NA	wgEncodeAwgTfbsBroadHsmmtCtcfUniPk.narrowPeak	1	47949
hyper_cancer_THYR	675	encode_tfbs	0	0.58538	450	102	84	68	102	84.7	14893	16111	312113	encode_tfbs HRE CTCF	HRE	NA	CTCF	None	NA	wgEncodeAwgTfbsUwHreCtcfUniPk.narrowPeak	1	42295
hyper_cancer_THYR	621	encode_tfbs	0	0.665359	391	102	53	107	107	87.3	11467	16170	315539	encode_tfbs K562 CTCF	K562	NA	CTCF	None	NA	wgEncodeAwgTfbsUtaK562CtcfUniPk.narrowPeak	1	56058
hyper_cancer_THYR	17	encode_tfbs	0	0.574723	439	102	90	75	102	89	14793	16122	312213	encode_tfbs HSMM CTCF	HSMM	NA	CTCF	None	NA	wgEncodeAwgTfbsBroadHsmmCtcfUniPk.narrowPeak	1	50924
hyper_cancer_THYR	646	encode_tfbs	0	0.518931	514	102	128	38	128	89.3	19011	16047	307995	encode_tfbs BJ CTCF	BJ	NA	CTCF	None	NA	wgEncodeAwgTfbsUwBjCtcfUniPk.narrowPeak	1	44668
hyper_cancer_THYR	685	encode_tfbs	0	0.530306	505	102	122	44	122	89.3	18309	16056	308697	encode_tfbs RPTEC CTCF	RPTEC	NA	CTCF	None	NA	wgEncodeAwgTfbsUwRptecCtcfUniPk.narrowPeak	1	58785
hyper_cancer_THYR	194	encode_tfbs	0	0.610263	405	102	69	99	102	90	12902	16156	314104	encode_tfbs HepG2 Rad21	HepG2	NA	Rad21	None	NA	wgEncodeAwgTfbsHaibHepg2Rad21V0416101UniPk.narrowPeak	1	54315
hyper_cancer_THYR	43	encode_tfbs	0	0.55645	459	102	106	63	106	90.3	15936	16102	311070	encode_tfbs NHLF CTCF	NHLF	NA	CTCF	None	NA	wgEncodeAwgTfbsBroadNhlfCtcfUniPk.narrowPeak	1	39537
hyper_cancer_THYR	630	encode_tfbs	0	0.553055	459	102	107	63	107	90.7	16029	16102	310977	encode_tfbs MCF-7 CTCF	MCF-7	NA	CTCF	None	NA	wgEncodeAwgTfbsUtaMcf7CtcfUniPk.narrowPeak	1	57936
hyper_cancer_THYR	21	encode_tfbs	0	0.552722	464	102	109	62	109	91	16209	16097	310797	encode_tfbs HUVEC CTCF	HUVEC	NA	CTCF	None	NA	wgEncodeAwgTfbsBroadHuvecCtcfUniPk.narrowPeak	1	37412
hyper_cancer_THYR	631	encode_tfbs	0	0.518883	503	102	129	46	129	92.3	18617	16058	308389	encode_tfbs MCF-7 CTCF	MCF-7	NA	CTCF	vehicle	NA	wgEncodeAwgTfbsUtaMcf7CtcfVehUniPk.narrowPeak	1	82176
hyper_cancer_THYR	642	encode_tfbs	0	0.511193	510	102	134	41	134	92.3	19136	16051	307870	encode_tfbs AG09319 CTCF	AG09319	NA	CTCF	None	NA	wgEncodeAwgTfbsUwAg09319CtcfUniPk.narrowPeak	1	49675
hyper_cancer_THYR	667	encode_tfbs	0	0.600819	403	102	75	100	102	92.3	13033	16158	313973	encode_tfbs HepG2 CTCF	HepG2	NA	CTCF	None	NA	wgEncodeAwgTfbsUwHepg2CtcfUniPk.narrowPeak	1	48708
hyper_cancer_THYR	175	encode_tfbs	0	0.60715	389	102	70	108	108	93.3	12461	16172	314545	encode_tfbs HepG2 CTCF_(SC-5916)	HepG2	NA	CTCF_(SC-5916)	None	NA	wgEncodeAwgTfbsHaibHepg2Ctcfsc5916V0416101UniPk.narrowPeak	1	55778
hyper_cancer_THYR	40	encode_tfbs	0	0.542055	459	102	116	63	116	93.7	16338	16102	310668	encode_tfbs NHEK CTCF	NHEK	NA	CTCF	None	NA	wgEncodeAwgTfbsBroadNhekCtcfUniPk.narrowPeak	1	47113
hyper_cancer_THYR	643	encode_tfbs	0	0.559385	437	102	104	78	104	94.7	15112	16124	311894	encode_tfbs AG10803 CTCF	AG10803	NA	CTCF	None	NA	wgEncodeAwgTfbsUwAg10803CtcfUniPk.narrowPeak	1	47656
hyper_cancer_THYR	639	encode_tfbs	0	0.552226	438	102	110	77	110	96.3	15333	16123	311673	encode_tfbs AG04449 CTCF	AG04449	NA	CTCF	None	NA	wgEncodeAwgTfbsUwAg04449CtcfUniPk.narrowPeak	1	50260
hyper_cancer_THYR	493	encode_tfbs	0	0.536896	448	102	119	69	119	96.7	16101	16113	310905	encode_tfbs K562 CTCF_(SC-15914)	K562	NA	CTCF_(SC-15914)	None	NA	wgEncodeAwgTfbsSydhK562CtcfbIggrabUniPk.narrowPeak	1	54387
hyper_cancer_THYR	3	encode_tfbs	0	0.50944	472	102	135	56	135	97.7	17806	16089	309200	encode_tfbs GM12878 CTCF	GM12878	NA	CTCF	None	NA	wgEncodeAwgTfbsBroadGm12878CtcfUniPk.narrowPeak	1	44982
hyper_cancer_THYR	13	encode_tfbs	0	0.566027	412	102	96	95	102	97.7	14104	16149	312902	encode_tfbs HepG2 CTCF	HepG2	NA	CTCF	None	NA	wgEncodeAwgTfbsBroadHepg2CtcfUniPk.narrowPeak	1	46448
hyper_cancer_THYR	605	encode_tfbs	0	0.501016	477	102	138	54	138	98	18275	16084	308731	encode_tfbs GM19238 CTCF	GM19238	NA	CTCF	None	NA	wgEncodeAwgTfbsUtaGm19238CtcfUniPk.narrowPeak	1	49938
hyper_cancer_THYR	638	encode_tfbs	0	0.551229	428	102	111	83	111	98.7	15016	16133	311990	encode_tfbs A549 CTCF	A549	NA	CTCF	None	NA	wgEncodeAwgTfbsUwA549CtcfUniPk.narrowPeak	1	45732
hyper_cancer_THYR	682	encode_tfbs	0	0.500599	472	102	139	56	139	99	18103	16089	308903	encode_tfbs NHDF-neo CTCF	NHDF-neo	NA	CTCF	None	NA	wgEncodeAwgTfbsUwNhdfneoCtcfUniPk.narrowPeak	1	45920
hyper_cancer_THYR	627	encode_tfbs	0	0.573722	393	102	91	106	106	99.7	13292	16168	313714	encode_tfbs MCF-7 CTCF	MCF-7	NA	CTCF	estrogen	NA	wgEncodeAwgTfbsUtaMcf7CtcfEstroUniPk.narrowPeak	1	66592
hyper_cancer_THYR	687	encode_tfbs	0	0.512243	453	102	133	67	133	101	17019	16108	309987	encode_tfbs SK-N-SH_RA CTCF	SK-N-SH_RA	NA	CTCF	None	NA	wgEncodeAwgTfbsUwSknshraCtcfUniPk.narrowPeak	1	46232
hyper_cancer_THYR	603	encode_tfbs	0	0.525114	435	102	125	81	125	103	15978	16126	311028	encode_tfbs GM12891 CTCF	GM12891	NA	CTCF	None	NA	wgEncodeAwgTfbsUtaGm12891CtcfUniPk.narrowPeak	1	42632
hyper_cancer_THYR	665	encode_tfbs	0	0.556554	394	102	105	104	105	104	13719	16167	313287	encode_tfbs HEK293 CTCF	HEK293	NA	CTCF	None	NA	wgEncodeAwgTfbsUwHek293CtcfUniPk.narrowPeak	1	47331
hyper_cancer_THYR	9	encode_tfbs	0	0.383636	1013	102	206	6	206	105	47473	15548	279533	encode_tfbs H1-hESC RBBP5_(A300-109A)	H1-hESC	NA	RBBP5_(A300-109A)	None	NA	wgEncodeAwgTfbsBroadH1hescRbbp5a300109aUniPk.narrowPeak	1	16151
hyper_cancer_THYR	362	encode_tfbs	0	0.459074	513	102	175	39	175	105	21288	16048	305718	encode_tfbs H1-hESC Znf143_(16618-1-AP)	H1-hESC	NA	Znf143_(16618-1-AP)	None	NA	wgEncodeAwgTfbsSydhH1hescZnf143IggrabUniPk.narrowPeak	1	30687
hyper_cancer_THYR	36	encode_tfbs	0	0.562019	377	102	99	117	117	106	13015	16184	313991	encode_tfbs NH-A CTCF	NH-A	NA	CTCF	None	NA	wgEncodeAwgTfbsBroadNhaCtcfUniPk.narrowPeak	1	38474
hyper_cancer_THYR	628	encode_tfbs	0	0.469658	488	102	167	50	167	106	19856	16073	307150	encode_tfbs MCF-7 CTCF	MCF-7	NA	CTCF	serum_stimulated_media	NA	wgEncodeAwgTfbsUtaMcf7CtcfSerumstimUniPk.narrowPeak	1	58608
hyper_cancer_THYR	664	encode_tfbs	0	0.517635	423	102	131	86	131	106	15761	16138	311245	encode_tfbs HEEpiC CTCF	HEEpiC	NA	CTCF	None	NA	wgEncodeAwgTfbsUwHeeCtcfUniPk.narrowPeak	1	46226
hyper_cancer_THYR	677	encode_tfbs	0	0.533731	411	102	121	96	121	106	14883	16150	312123	encode_tfbs HUVEC CTCF	HUVEC	NA	CTCF	None	NA	wgEncodeAwgTfbsUwHuvecCtcfUniPk.narrowPeak	1	37920
hyper_cancer_THYR	653	encode_tfbs	0	0.492285	444	102	148	70	148	107	17330	16117	309676	encode_tfbs GM12873 CTCF	GM12873	NA	CTCF	None	NA	wgEncodeAwgTfbsUwGm12873CtcfUniPk.narrowPeak	1	51005
hyper_cancer_THYR	598	encode_tfbs	0	0.481704	444	102	156	70	156	109	17690	16117	309316	encode_tfbs Gliobla CTCF	Gliobla	NA	CTCF	None	NA	wgEncodeAwgTfbsUtaGlioblaCtcfUniPk.narrowPeak	1	62772
hyper_cancer_THYR	644	encode_tfbs	0	0.529962	382	102	123	111	123	112	13948	16179	313058	encode_tfbs AoAF CTCF	AoAF	NA	CTCF	None	NA	wgEncodeAwgTfbsUwAoafCtcfUniPk.narrowPeak	1	45960
hyper_cancer_THYR	652	encode_tfbs	0	0.50418	407	102	137	98	137	112	15564	16154	311442	encode_tfbs GM12872 CTCF	GM12872	NA	CTCF	None	NA	wgEncodeAwgTfbsUwGm12872CtcfUniPk.narrowPeak	1	47151
hyper_cancer_THYR	178	encode_tfbs	0	0.596388	297	102	77	160	160	113	9715	16264	317291	encode_tfbs HepG2 FOXA1_(SC-101058)	HepG2	NA	FOXA1_(SC-101058)	None	NA	wgEncodeAwgTfbsHaibHepg2Foxa1sc101058V0416101UniPk.narrowPeak	1	43114
hyper_cancer_THYR	650	encode_tfbs	0	0.496565	408	102	143	97	143	114	15829	16153	311177	encode_tfbs GM12864 CTCF	GM12864	NA	CTCF	None	NA	wgEncodeAwgTfbsUwGm12864CtcfUniPk.narrowPeak	1	46798
hyper_cancer_THYR	663	encode_tfbs	0	0.529323	377	102	124	117	124	114	13785	16184	313221	encode_tfbs HCT-116 CTCF	HCT-116	NA	CTCF	None	NA	wgEncodeAwgTfbsUwHct116CtcfUniPk.narrowPeak	1	50294
hyper_cancer_THYR	10	encode_tfbs	0	0.473184	429	102	161	82	161	115	17400	16132	309606	encode_tfbs HeLa-S3 CTCF	HeLa-S3	NA	CTCF	None	NA	wgEncodeAwgTfbsBroadHelas3CtcfUniPk.narrowPeak	1	52783
hyper_cancer_THYR	163	encode_tfbs	0	0.444239	465	102	183	61	183	115	19967	16096	307039	encode_tfbs H1-hESC YY1_(SC-281)	H1-hESC	NA	YY1_(SC-281)	None	NA	wgEncodeAwgTfbsHaibH1hescYy1sc281V0416102UniPk.narrowPeak	1	18328
hyper_cancer_THYR	636	encode_tfbs	0	0.541706	354	102	117	126	126	115	12675	16207	314331	encode_tfbs ProgFib CTCF	ProgFib	NA	CTCF	None	NA	wgEncodeAwgTfbsUtaProgfibCtcfUniPk.narrowPeak	1	43918
hyper_cancer_THYR	265	encode_tfbs	0	0.497504	395	102	142	103	142	116	15309	16166	311697	encode_tfbs SK-N-SH_RA Rad21	SK-N-SH_RA	NA	Rad21	None	NA	wgEncodeAwgTfbsHaibSknshraRad21V0416102UniPk.narrowPeak	1	62275
hyper_cancer_THYR	358	encode_tfbs	0	0.316276	827	102	243	9	243	118	46600	15734	280406	encode_tfbs H1-hESC SIN3A_(NB600-1263)	H1-hESC	NA	SIN3A_(NB600-1263)	None	NA	wgEncodeAwgTfbsSydhH1hescSin3anb6001263IggrabUniPk.narrowPeak	1	21309
hyper_cancer_THYR	607	encode_tfbs	0	0.488388	399	102	151	101	151	118	15735	16162	311271	encode_tfbs GM19240 CTCF	GM19240	NA	CTCF	None	NA	wgEncodeAwgTfbsUtaGm19240CtcfUniPk.narrowPeak	1	46036
hyper_cancer_THYR	641	encode_tfbs	0	0.490684	396	102	149	102	149	118	15550	16165	311456	encode_tfbs AG09309 CTCF	AG09309	NA	CTCF	None	NA	wgEncodeAwgTfbsUwAg09309CtcfUniPk.narrowPeak	1	43928
hyper_cancer_THYR	449	encode_tfbs	0	0.565833	300	102	97	158	158	119	10325	16261	316681	encode_tfbs HepG2 Rad21	HepG2	NA	Rad21	None	NA	wgEncodeAwgTfbsSydhHepg2Rad21IggrabUniPk.narrowPeak	1	37233
hyper_cancer_THYR	629	encode_tfbs	0	0.470377	418	102	165	90	165	119	17062	16143	309944	encode_tfbs MCF-7 CTCF	MCF-7	NA	CTCF	serum_starved_media	NA	wgEncodeAwgTfbsUtaMcf7CtcfSerumstvdUniPk.narrowPeak	1	54343
hyper_cancer_THYR	648	encode_tfbs	0	0.48798	394	102	153	104	153	120	15555	16167	311451	encode_tfbs GM06990 CTCF	GM06990	NA	CTCF	None	NA	wgEncodeAwgTfbsUwGm06990CtcfUniPk.narrowPeak	1	45500
hyper_cancer_THYR	660	encode_tfbs	0	0.516112	354	102	132	126	132	120	13278	16207	313728	encode_tfbs HCFaa CTCF	HCFaa	NA	CTCF	None	NA	wgEncodeAwgTfbsUwHcfaaCtcfUniPk.narrowPeak	1	41571
hyper_cancer_THYR	216	encode_tfbs	0	0.324438	586	102	238	23	238	121	33217	15975	293789	encode_tfbs K562 E2F6	K562	NA	E2F6	None	NA	wgEncodeAwgTfbsHaibK562E2f6V0416102UniPk.narrowPeak	1	24570
hyper_cancer_THYR	601	encode_tfbs	0	0.533854	331	102	120	140	140	121	12032	16230	314974	encode_tfbs GM12878 CTCF	GM12878	NA	CTCF	None	NA	wgEncodeAwgTfbsUtaGm12878CtcfUniPk.narrowPeak	1	48916
hyper_cancer_THYR	369	encode_tfbs	0	0.319389	553	102	240	29	240	124	31917	16008	295089	encode_tfbs HEK293-T-REx ZNF263	HEK293-T-REx	NA	ZNF263	None	NA	wgEncodeAwgTfbsSydhHek293tZnf263UcdUniPk.narrowPeak	1	31453
hyper_cancer_THYR	671	encode_tfbs	0	0.442931	424	102	184	85	184	124	18312	16137	308694	encode_tfbs HMEC CTCF	HMEC	NA	CTCF	None	NA	wgEncodeAwgTfbsUwHmecCtcfUniPk.narrowPeak	1	55897
hyper_cancer_THYR	604	encode_tfbs	0	0.448782	415	102	180	92	180	125	17714	16146	309292	encode_tfbs GM12892 CTCF	GM12892	NA	CTCF	None	NA	wgEncodeAwgTfbsUtaGm12892CtcfUniPk.narrowPeak	1	48306
hyper_cancer_THYR	668	encode_tfbs	0	0.5085	339	102	136	136	136	125	12909	16222	314097	encode_tfbs HFF CTCF	HFF	NA	CTCF	None	NA	wgEncodeAwgTfbsUwHffCtcfUniPk.narrowPeak	1	34889
hyper_cancer_THYR	683	encode_tfbs	0	0.470442	387	102	163	109	163	125	15827	16174	311179	encode_tfbs NHEK CTCF	NHEK	NA	CTCF	None	NA	wgEncodeAwgTfbsUwNhekCtcfUniPk.narrowPeak	1	42465
hyper_cancer_THYR	651	encode_tfbs	0	0.472289	380	102	162	114	162	126	15490	16181	311516	encode_tfbs GM12865 CTCF	GM12865	NA	CTCF	None	NA	wgEncodeAwgTfbsUwGm12865CtcfUniPk.narrowPeak	1	44069
hyper_cancer_THYR	654	encode_tfbs	0	0.493485	345	102	147	132	147	127	13516	16216	313490	encode_tfbs GM12874 CTCF	GM12874	NA	CTCF	None	NA	wgEncodeAwgTfbsUwGm12874CtcfUniPk.narrowPeak	1	37517
hyper_cancer_THYR	680	encode_tfbs	0	0.49059	346	102	150	131	150	128	13631	16215	313375	encode_tfbs MCF-7 CTCF	MCF-7	NA	CTCF	None	NA	wgEncodeAwgTfbsUwMcf7CtcfUniPk.narrowPeak	1	58994
hyper_cancer_THYR	360	encode_tfbs	0	0.292715	614	102	262	22	262	129	38013	15947	288993	encode_tfbs H1-hESC TBP	H1-hESC	NA	TBP	None	NA	wgEncodeAwgTfbsSydhH1hescTbpIggrabUniPk.narrowPeak	1	17194
hyper_cancer_THYR	606	encode_tfbs	0	0.486375	347	102	154	130	154	129	13783	16214	313223	encode_tfbs GM19239 CTCF	GM19239	NA	CTCF	None	NA	wgEncodeAwgTfbsUtaGm19239CtcfUniPk.narrowPeak	1	41085
hyper_cancer_THYR	224	encode_tfbs	0	0.272557	824	102	279	10	279	130	52697	15737	274309	encode_tfbs K562 Max	K562	NA	Max	None	NA	wgEncodeAwgTfbsHaibK562MaxV0416102UniPk.narrowPeak	1	46171
hyper_cancer_THYR	463	encode_tfbs	0	0.463708	378	102	172	116	172	130	15682	16183	311324	encode_tfbs IMR90 CTCF_(SC-15914)	IMR90	NA	CTCF_(SC-15914)	None	NA	wgEncodeAwgTfbsSydhImr90CtcfbIggrabUniPk.narrowPeak	1	45920
hyper_cancer_THYR	232	encode_tfbs	0	0.548637	263	102	112	180	180	131	9343	16298	317663	encode_tfbs K562 Rad21	K562	NA	Rad21	None	NA	wgEncodeAwgTfbsHaibK562Rad21V0416102UniPk.narrowPeak	1	34725
hyper_cancer_THYR	684	encode_tfbs	0	0.479669	343	102	159	133	159	131	13810	16218	313196	encode_tfbs NHLF CTCF	NHLF	NA	CTCF	None	NA	wgEncodeAwgTfbsUwNhlfCtcfUniPk.narrowPeak	1	35446
hyper_cancer_THYR	686	encode_tfbs	0	0.445973	382	102	182	111	182	132	16442	16179	310564	encode_tfbs SAEC CTCF	SAEC	NA	CTCF	None	NA	wgEncodeAwgTfbsUwSaecCtcfUniPk.narrowPeak	1	42446
hyper_cancer_THYR	291	encode_tfbs	0	0.463137	358	102	173	124	173	133	14890	16203	312116	encode_tfbs GM12878 CTCF_(SC-15914)	GM12878	NA	CTCF_(SC-15914)	None	NA	wgEncodeAwgTfbsSydhGm12878Ctcfsc15914c20UniPk.narrowPeak	1	55551
hyper_cancer_THYR	154	encode_tfbs	0	0.375733	414	102	210	93	210	135	20889	16147	306117	encode_tfbs H1-hESC SP1	H1-hESC	NA	SP1	None	NA	wgEncodeAwgTfbsHaibH1hescSp1Pcr1xUniPk.narrowPeak	1	15110
hyper_cancer_THYR	495	encode_tfbs	0	0.30248	501	102	255	48	255	135	30572	16060	296434	encode_tfbs K562 E2F6	K562	NA	E2F6	None	NA	wgEncodeAwgTfbsSydhK562E2f6UcdUniPk.narrowPeak	1	16312
hyper_cancer_THYR	655	encode_tfbs	0	0.470381	332	102	164	138	164	135	13629	16229	313377	encode_tfbs GM12875 CTCF	GM12875	NA	CTCF	None	NA	wgEncodeAwgTfbsUwGm12875CtcfUniPk.narrowPeak	1	39184
hyper_cancer_THYR	647	encode_tfbs	0	0.46823	332	102	169	138	169	136	13689	16229	313317	encode_tfbs Caco-2 CTCF	Caco-2	NA	CTCF	None	NA	wgEncodeAwgTfbsUwCaco2CtcfUniPk.narrowPeak	1	46852
hyper_cancer_THYR	1	encode_tfbs	0	0.403998	382	102	197	111	197	137	18056	16179	308950	encode_tfbs Dnd41 CTCF	Dnd41	NA	CTCF	None	NA	wgEncodeAwgTfbsBroadDnd41CtcfUniPk.narrowPeak	1	50070
hyper_cancer_THYR	681	encode_tfbs	0	0.49971	279	102	140	172	172	138	10841	16282	316165	encode_tfbs NB4 CTCF	NB4	NA	CTCF	None	NA	wgEncodeAwgTfbsUwNb4CtcfUniPk.narrowPeak	1	38253
hyper_cancer_THYR	184	encode_tfbs	0	0.586345	210	102	83	241	241	142	7009	16351	319997	encode_tfbs HepG2 HNF4G_(SC-6558)	HepG2	NA	HNF4G_(SC-6558)	None	NA	wgEncodeAwgTfbsHaibHepg2Hnf4gsc6558V0416101UniPk.narrowPeak	1	20384
hyper_cancer_THYR	618	encode_tfbs	0	0.518641	249	102	130	194	194	142	9349	16312	317657	encode_tfbs HUVEC CTCF	HUVEC	NA	CTCF	None	NA	wgEncodeAwgTfbsUtaHuvecCtcfUniPk.narrowPeak	1	44033
hyper_cancer_THYR	656	encode_tfbs	0	0.461753	314	102	174	149	174	142	13137	16247	313869	encode_tfbs GM12878 CTCF	GM12878	NA	CTCF	None	NA	wgEncodeAwgTfbsUwGm12878CtcfUniPk.narrowPeak	1	40122
hyper_cancer_THYR	615	encode_tfbs	0	0.573071	214	102	93	235	235	143	7303	16347	319703	encode_tfbs HepG2 CTCF	HepG2	NA	CTCF	None	NA	wgEncodeAwgTfbsUtaHepg2CtcfUniPk.narrowPeak	1	40800
hyper_cancer_THYR	50	encode_tfbs	0	0.494342	248	102	144	195	195	147	9756	16313	317250	encode_tfbs A549 CTCF_(SC-5916)	A549	NA	CTCF_(SC-5916)	EtOH_0.02pct	NA	wgEncodeAwgTfbsHaibA549Ctcfsc5916Pcr1xEtoh02UniPk.narrowPeak	1	38133
hyper_cancer_THYR	361	encode_tfbs	0	0.561316	211	102	100	238	238	147	7349	16350	319657	encode_tfbs H1-hESC USF2	H1-hESC	NA	USF2	None	NA	wgEncodeAwgTfbsSydhH1hescUsf2IggrabUniPk.narrowPeak	1	6952
hyper_cancer_THYR	689	encode_tfbs	0	0.4358	308	102	187	153	187	147	13627	16253	313379	encode_tfbs WI-38 CTCF	WI-38	NA	CTCF	None	NA	wgEncodeAwgTfbsUwWi38CtcfUniPk.narrowPeak	1	31518
hyper_cancer_THYR	158	encode_tfbs	0	0.228417	639	102	321	20	321	148	48869	15922	278137	encode_tfbs H1-hESC TAF1	H1-hESC	NA	TAF1	None	NA	wgEncodeAwgTfbsHaibH1hescTaf1V0416102UniPk.narrowPeak	1	20547
hyper_cancer_THYR	511	encode_tfbs	0	0.244928	527	102	307	36	307	148	38690	16034	288316	encode_tfbs K562 Max	K562	NA	Max	None	NA	wgEncodeAwgTfbsSydhK562MaxIggrabUniPk.narrowPeak	1	31436
hyper_cancer_THYR	15	encode_tfbs	0	0.458819	279	102	176	172	176	150	11773	16282	315233	encode_tfbs HMEC CTCF	HMEC	NA	CTCF	None	NA	wgEncodeAwgTfbsBroadHmecCtcfUniPk.narrowPeak	1	40048
hyper_cancer_THYR	666	encode_tfbs	0	0.466085	262	102	171	181	181	151	10902	16299	316104	encode_tfbs HeLa-S3 CTCF	HeLa-S3	NA	CTCF	None	NA	wgEncodeAwgTfbsUwHelas3CtcfUniPk.narrowPeak	1	38400
hyper_cancer_THYR	612	encode_tfbs	0	0.480839	246	102	157	199	199	153	9942	16315	317064	encode_tfbs HeLa-S3 CTCF	HeLa-S3	NA	CTCF	None	NA	wgEncodeAwgTfbsUtaHelas3CtcfUniPk.narrowPeak	1	58806
hyper_cancer_THYR	512	encode_tfbs	0	0.221195	548	102	329	31	329	154	43814	16013	283192	encode_tfbs K562 MAZ_(ab85725)	K562	NA	MAZ_(ab85725)	None	NA	wgEncodeAwgTfbsSydhK562Mazab85725IggrabUniPk.narrowPeak	1	33323
hyper_cancer_THYR	248	encode_tfbs	0	0.272699	417	102	278	91	278	157	28294	16144	298712	encode_tfbs K562 ZBTB7A_(SC-34508)	K562	NA	ZBTB7A_(SC-34508)	None	NA	wgEncodeAwgTfbsHaibK562Zbtb7asc34508V0416101UniPk.narrowPeak	1	21711
hyper_cancer_THYR	535	encode_tfbs	0	0.473702	236	102	160	211	211	158	9684	16325	317322	encode_tfbs K562 SMC3_(ab9263)	K562	NA	SMC3_(ab9263)	None	NA	wgEncodeAwgTfbsSydhK562Smc3ab9263IggrabUniPk.narrowPeak	1	23598
hyper_cancer_THYR	466	encode_tfbs	0	0.417119	258	102	192	184	192	159	11953	16303	315053	encode_tfbs IMR90 Rad21	IMR90	NA	Rad21	None	NA	wgEncodeAwgTfbsSydhImr90Rad21IggrabUniPk.narrowPeak	1	37417
hyper_cancer_THYR	147	encode_tfbs	0	0.252981	437	102	301	78	301	160	31643	16124	295363	encode_tfbs H1-hESC Pol2-4H8	H1-hESC	NA	Pol2-4H8	None	NA	wgEncodeAwgTfbsHaibH1hescPol24h8V0416102UniPk.narrowPeak	1	21342
hyper_cancer_THYR	487	encode_tfbs	0	0.216777	505	102	334	44	334	160	41434	16056	285572	encode_tfbs K562 c-Myc	K562	NA	c-Myc	IFNg30	NA	wgEncodeAwgTfbsSydhK562CmycIfng30UniPk.narrowPeak	1	31092
hyper_cancer_THYR	263	encode_tfbs	0	0.466403	234	102	170	213	213	162	9749	16327	317257	encode_tfbs SK-N-SH_RA CTCF	SK-N-SH_RA	NA	CTCF	None	NA	wgEncodeAwgTfbsHaibSknshraCtcfV0416102UniPk.narrowPeak	1	40588
hyper_cancer_THYR	106	encode_tfbs	0	0.184083	848	102	380	8	380	163	74134	15713	252872	encode_tfbs GM12878 Pol2	GM12878	NA	Pol2	None	NA	wgEncodeAwgTfbsHaibGm12878Pol2Pcr2xUniPk.narrowPeak	1	27558
hyper_cancer_THYR	212	encode_tfbs	0	0.302777	342	102	253	134	253	163	21291	16219	305715	encode_tfbs K562 CBX3_(SC-101004)	K562	NA	CBX3_(SC-101004)	None	NA	wgEncodeAwgTfbsHaibK562Cbx3sc101004V0422111UniPk.narrowPeak	1	20723
hyper_cancer_THYR	110	encode_tfbs	0	0.234842	427	102	314	84	314	167	33120	16134	293886	encode_tfbs GM12878 RUNX3_(SC-101553)	GM12878	NA	RUNX3_(SC-101553)	None	NA	wgEncodeAwgTfbsHaibGm12878Runx3sc101553V0422111UniPk.narrowPeak	1	67965
hyper_cancer_THYR	148	encode_tfbs	0	0.191987	547	102	366	32	366	167	49392	16014	277614	encode_tfbs H1-hESC Pol2	H1-hESC	NA	Pol2	None	NA	wgEncodeAwgTfbsHaibH1hescPol2V0416102UniPk.narrowPeak	1	20317
hyper_cancer_THYR	366	encode_tfbs	0	0.319839	297	102	239	160	239	167	17662	16264	309344	encode_tfbs HEK293 KAP1	HEK293	NA	KAP1	None	NA	wgEncodeAwgTfbsSydhHek293Kap1UcdUniPk.narrowPeak	1	19774
hyper_cancer_THYR	342	encode_tfbs	0	0.369949	250	102	214	192	214	169	13009	16311	313997	encode_tfbs H1-hESC Bach1_(sc-14700)	H1-hESC	NA	Bach1_(sc-14700)	None	NA	wgEncodeAwgTfbsSydhH1hescBach1sc14700IggrabUniPk.narrowPeak	1	11457
hyper_cancer_THYR	49	encode_tfbs	0	0.456143	218	102	178	232	232	171	9291	16343	317715	encode_tfbs A549 CTCF_(SC-5916)	A549	NA	CTCF_(SC-5916)	DEX_100nM	NA	wgEncodeAwgTfbsHaibA549Ctcfsc5916Pcr1xDex100nmUniPk.narrowPeak	1	40841
hyper_cancer_THYR	139	encode_tfbs	0	0.357072	248	102	217	195	217	171	13354	16313	313652	encode_tfbs H1-hESC Egr-1	H1-hESC	NA	Egr-1	None	NA	wgEncodeAwgTfbsHaibH1hescEgr1V0416102UniPk.narrowPeak	1	8743
hyper_cancer_THYR	293	encode_tfbs	0	0.448757	214	102	181	235	235	173	9269	16347	317737	encode_tfbs GM12878 EBF1_(SC-137065)	GM12878	NA	EBF1_(SC-137065)	None	NA	wgEncodeAwgTfbsSydhGm12878Ebf1sc137065UniPk.narrowPeak	1	33410
hyper_cancer_THYR	472	encode_tfbs	0	0.27582	326	102	276	142	276	173	22191	16235	304815	encode_tfbs K562 BHLHE40_(NB100-1800)	K562	NA	BHLHE40_(NB100-1800)	None	NA	wgEncodeAwgTfbsSydhK562Bhlhe40nb100IggrabUniPk.narrowPeak	1	22497
hyper_cancer_THYR	87	encode_tfbs	0	0.346884	246	102	222	199	222	174	13622	16315	313384	encode_tfbs GM12878 EBF1_(SC-137065)	GM12878	NA	EBF1_(SC-137065)	None	NA	wgEncodeAwgTfbsHaibGm12878Ebf1sc137065Pcr1xUniPk.narrowPeak	1	36140
hyper_cancer_THYR	492	encode_tfbs	0	0.283047	318	102	273	146	273	174	21155	16243	305851	encode_tfbs K562 COREST_(sc-30189)	K562	NA	COREST_(sc-30189)	None	NA	wgEncodeAwgTfbsSydhK562Corestsc30189IggrabUniPk.narrowPeak	1	35741
hyper_cancer_THYR	195	encode_tfbs	0	0.494162	180	102	146	278	278	175	7113	16381	319893	encode_tfbs HepG2 RXRA	HepG2	NA	RXRA	None	NA	wgEncodeAwgTfbsHaibHepg2RxraPcr1xUniPk.narrowPeak	1	17063
hyper_cancer_THYR	182	encode_tfbs	0	0.340152	247	102	228	197	228	176	13935	16314	313071	encode_tfbs HepG2 HDAC2_(SC-6296)	HepG2	NA	HDAC2_(SC-6296)	None	NA	wgEncodeAwgTfbsHaibHepg2Hdac2sc6296V0416101UniPk.narrowPeak	1	18836
hyper_cancer_THYR	191	encode_tfbs	0	0.38935	224	102	201	225	225	176	11124	16337	315882	encode_tfbs HepG2 p300	HepG2	NA	p300	None	NA	wgEncodeAwgTfbsHaibHepg2P300V0416101UniPk.narrowPeak	1	27913
hyper_cancer_THYR	217	encode_tfbs	0	0.240669	369	102	310	120	310	177	28286	16192	298720	encode_tfbs K562 Egr-1	K562	NA	Egr-1	None	NA	wgEncodeAwgTfbsHaibK562Egr1V0416101UniPk.narrowPeak	1	36997
hyper_cancer_THYR	135	encode_tfbs	0	0.356995	227	102	218	218	218	179	12253	16334	314753	encode_tfbs H1-hESC ATF2_(SC-81188)	H1-hESC	NA	ATF2_(SC-81188)	None	NA	wgEncodeAwgTfbsHaibH1hescAtf2sc81188V0422111UniPk.narrowPeak	1	5998
hyper_cancer_THYR	258	encode_tfbs	0	0.269644	309	102	283	152	283	179	21539	16252	305467	encode_tfbs SK-N-SH NRSF	SK-N-SH	NA	NRSF	None	NA	wgEncodeAwgTfbsHaibSknshNrsfPcr2xUniPk.narrowPeak	1	18845
hyper_cancer_THYR	524	encode_tfbs	0	0.310335	253	102	250	188	250	180	15569	16308	311437	encode_tfbs K562 Pol2	K562	NA	Pol2	None	NA	wgEncodeAwgTfbsSydhK562Pol2IggmusUniPk.narrowPeak	1	9974
hyper_cancer_THYR	451	encode_tfbs	0	0.45589	189	102	179	261	261	181	8076	16372	318930	encode_tfbs HepG2 SMC3_(ab9263)	HepG2	NA	SMC3_(ab9263)	None	NA	wgEncodeAwgTfbsSydhHepg2Smc3ab9263IggrabUniPk.narrowPeak	1	30797
hyper_cancer_THYR	489	encode_tfbs	0	0.198665	422	102	355	87	355	181	38034	16139	288972	encode_tfbs K562 c-Myc	K562	NA	c-Myc	None	NA	wgEncodeAwgTfbsSydhK562CmycIggrabUniPk.narrowPeak	1	24153
hyper_cancer_THYR	215	encode_tfbs	0	0.48837	170	102	152	293	293	182	6800	16391	320206	encode_tfbs K562 CTCFL_(SC-98982)	K562	NA	CTCFL_(SC-98982)	None	NA	wgEncodeAwgTfbsHaibK562Ctcflsc98982V0416101UniPk.narrowPeak	1	11533
hyper_cancer_THYR	109	encode_tfbs	0	0.434318	191	102	188	259	259	183	8555	16370	318451	encode_tfbs GM12878 Rad21	GM12878	NA	Rad21	None	NA	wgEncodeAwgTfbsHaibGm12878Rad21V0416101UniPk.narrowPeak	1	40019
hyper_cancer_THYR	264	encode_tfbs	0	0.328813	230	102	233	215	233	183	13431	16331	313575	encode_tfbs SK-N-SH_RA p300	SK-N-SH_RA	NA	p300	None	NA	wgEncodeAwgTfbsHaibSknshraP300V0416102UniPk.narrowPeak	1	46485
hyper_cancer_THYR	501	encode_tfbs	0	0.195762	414	102	360	93	360	185	37869	16147	289137	encode_tfbs K562 HMGN3	K562	NA	HMGN3	None	NA	wgEncodeAwgTfbsSydhK562Hmgn3UniPk.narrowPeak	1	14587
hyper_cancer_THYR	141	encode_tfbs	0	0.37162	208	102	212	243	243	186	10822	16353	316184	encode_tfbs H1-hESC GABP	H1-hESC	NA	GABP	None	NA	wgEncodeAwgTfbsHaibH1hescGabpPcr1xUniPk.narrowPeak	1	5653
hyper_cancer_THYR	146	encode_tfbs	0	0.370803	207	102	213	244	244	186	10794	16354	316212	encode_tfbs H1-hESC p300	H1-hESC	NA	p300	None	NA	wgEncodeAwgTfbsHaibH1hescP300V0416102UniPk.narrowPeak	1	8934
hyper_cancer_THYR	354	encode_tfbs	0	0.313372	229	102	245	216	245	188	14005	16332	313001	encode_tfbs H1-hESC Mxi1_(AF4185)	H1-hESC	NA	Mxi1_(AF4185)	None	NA	wgEncodeAwgTfbsSydhH1hescMxi1IggrabUniPk.narrowPeak	1	6351
hyper_cancer_THYR	253	encode_tfbs	0	0.431858	180	102	189	278	278	190	8114	16381	318892	encode_tfbs PFSK-1 NRSF	PFSK-1	NA	NRSF	None	NA	wgEncodeAwgTfbsHaibPfsk1NrsfPcr2xUniPk.narrowPeak	1	11390
hyper_cancer_THYR	227	encode_tfbs	0	0.415663	180	102	193	278	278	191	8422	16381	318584	encode_tfbs K562 NRSF	K562	NA	NRSF	None	NA	wgEncodeAwgTfbsHaibK562NrsfV0416102UniPk.narrowPeak	1	15849
hyper_cancer_THYR	152	encode_tfbs	0	0.289161	236	102	264	211	264	192	15570	16325	311436	encode_tfbs H1-hESC Sin3Ak-20	H1-hESC	NA	Sin3Ak-20	None	NA	wgEncodeAwgTfbsHaibH1hescSin3ak20Pcr1xUniPk.narrowPeak	1	8977
hyper_cancer_THYR	193	encode_tfbs	0	0.164396	459	102	413	63	413	193	48323	16102	278683	encode_tfbs HepG2 Pol2	HepG2	NA	Pol2	None	NA	wgEncodeAwgTfbsHaibHepg2Pol2Pcr2xUniPk.narrowPeak	1	25927
hyper_cancer_THYR	588	encode_tfbs	0	0.290872	232	102	263	214	263	193	15229	16329	311777	encode_tfbs U2OS KAP1	U2OS	NA	KAP1	None	NA	wgEncodeAwgTfbsSydhU2osKap1UcdUniPk.narrowPeak	1	14647
hyper_cancer_THYR	241	encode_tfbs	0	0.280926	241	102	275	207	275	195	16331	16320	310675	encode_tfbs K562 TEAD4_(SC-101184)	K562	NA	TEAD4_(SC-101184)	None	NA	wgEncodeAwgTfbsHaibK562Tead4sc101184V0422111UniPk.narrowPeak	1	31030
hyper_cancer_THYR	542	encode_tfbs	0	0.494315	143	102	145	339	339	195	5662	16418	321344	encode_tfbs K562 TAL1_(SC-12984)	K562	NA	TAL1_(SC-12984)	None	NA	wgEncodeAwgTfbsSydhK562Tal1sc12984IggmusUniPk.narrowPeak	1	26260
hyper_cancer_THYR	197	encode_tfbs	0	0.236104	268	102	313	178	313	198	21298	16293	305708	encode_tfbs HepG2 SP1	HepG2	NA	SP1	None	NA	wgEncodeAwgTfbsHaibHepg2Sp1Pcr1xUniPk.narrowPeak	1	25477
hyper_cancer_THYR	252	encode_tfbs	0	0.210824	314	102	342	149	342	198	27460	16247	299546	encode_tfbs PFSK-1 FOXP2	PFSK-1	NA	FOXP2	None	NA	wgEncodeAwgTfbsHaibPfsk1Foxp2Pcr2xUniPk.narrowPeak	1	18182
hyper_cancer_THYR	549	encode_tfbs	0	0.219859	295	102	331	163	331	199	24919	16266	302087	encode_tfbs K562 UBTF_(SAB1404509)	K562	NA	UBTF_(SAB1404509)	None	NA	wgEncodeAwgTfbsSydhK562Ubtfsab1404509IggmusUniPk.narrowPeak	1	13692
hyper_cancer_THYR	576	encode_tfbs	0	0.197073	336	102	359	137	359	199	31095	16225	295911	encode_tfbs NB4 Max	NB4	NA	Max	None	NA	wgEncodeAwgTfbsSydhNb4MaxUniPk.narrowPeak	1	34659
hyper_cancer_THYR	207	encode_tfbs	0	0.164848	419	102	410	89	410	200	44486	16142	282520	encode_tfbs HUVEC Pol2-4H8	HUVEC	NA	Pol2-4H8	None	NA	wgEncodeAwgTfbsHaibHuvecPol24h8V0416101UniPk.narrowPeak	1	32525
hyper_cancer_THYR	230	encode_tfbs	0	0.140237	531	102	466	35	466	201	62483	16030	264523	encode_tfbs K562 Pol2	K562	NA	Pol2	None	NA	wgEncodeAwgTfbsHaibK562Pol2V0416101UniPk.narrowPeak	1	24989
hyper_cancer_THYR	218	encode_tfbs	0	0.194666	321	102	362	145	362	203	30143	16240	296863	encode_tfbs K562 ELF1_(SC-631)	K562	NA	ELF1_(SC-631)	None	NA	wgEncodeAwgTfbsHaibK562Elf1sc631V0416102UniPk.narrowPeak	1	27780
hyper_cancer_THYR	272	encode_tfbs	0	0.31187	192	102	249	258	258	203	11853	16369	315153	encode_tfbs T-47D FOXA1_(SC-6553)	T-47D	NA	FOXA1_(SC-6553)	DMSO_0.02pct	NA	wgEncodeAwgTfbsHaibT47dFoxa1sc6553V0416102Dm002p1hUniPk.narrowPeak	1	41555
hyper_cancer_THYR	462	encode_tfbs	0	0.336455	180	102	229	278	278	203	10342	16381	316664	encode_tfbs IMR90 CEBPB	IMR90	NA	CEBPB	None	NA	wgEncodeAwgTfbsSydhImr90CebpbIggrabUniPk.narrowPeak	1	70445
hyper_cancer_THYR	552	encode_tfbs	0	0.226366	252	102	324	189	324	205	20895	16309	306111	encode_tfbs K562 Znf143_(16618-1-AP)	K562	NA	Znf143_(16618-1-AP)	None	NA	wgEncodeAwgTfbsSydhK562Znf143IggrabUniPk.narrowPeak	1	29069
hyper_cancer_THYR	156	encode_tfbs	0	0.219169	254	102	332	187	332	207	21698	16307	305308	encode_tfbs H1-hESC SP4_(V-20)	H1-hESC	NA	SP4_(V-20)	None	NA	wgEncodeAwgTfbsHaibH1hescSp4v20V0422111UniPk.narrowPeak	1	5752
hyper_cancer_THYR	314	encode_tfbs	0	0.327273	179	102	237	282	282	207	10565	16382	316441	encode_tfbs GM12878 SMC3_(ab9263)	GM12878	NA	SMC3_(ab9263)	None	NA	wgEncodeAwgTfbsSydhGm12878Smc3ab9263IggmusUniPk.narrowPeak	1	30517
hyper_cancer_THYR	344	encode_tfbs	0	0.497554	125	102	141	377	377	207	4923	16436	322083	encode_tfbs H1-hESC CEBPB	H1-hESC	NA	CEBPB	None	NA	wgEncodeAwgTfbsSydhH1hescCebpbIggrabUniPk.narrowPeak	1	15557
hyper_cancer_THYR	311	encode_tfbs	0	0.354182	163	102	220	301	301	208	8927	16398	318079	encode_tfbs GM12878 Rad21	GM12878	NA	Rad21	None	NA	wgEncodeAwgTfbsSydhGm12878Rad21IggrabUniPk.narrowPeak	1	33085
hyper_cancer_THYR	488	encode_tfbs	0	0.185652	317	102	376	147	376	208	31104	16244	295902	encode_tfbs K562 c-Myc	K562	NA	c-Myc	IFNg6h	NA	wgEncodeAwgTfbsSydhK562CmycIfng6hUniPk.narrowPeak	1	19290
hyper_cancer_THYR	203	encode_tfbs	0	0.316591	178	102	242	283	283	209	10850	16383	316156	encode_tfbs HepG2 USF-1	HepG2	NA	USF-1	None	NA	wgEncodeAwgTfbsHaibHepg2Usf1Pcr1xUniPk.narrowPeak	1	21890
hyper_cancer_THYR	476	encode_tfbs	0	0.169794	366	102	403	121	403	209	38412	16195	288594	encode_tfbs K562 CCNT2	K562	NA	CCNT2	None	NA	wgEncodeAwgTfbsSydhK562Ccnt2UniPk.narrowPeak	1	20057
hyper_cancer_THYR	202	encode_tfbs	0	0.439698	140	102	185	343	343	210	6220	16421	320786	encode_tfbs HepG2 TEAD4_(SC-101184)	HepG2	NA	TEAD4_(SC-101184)	None	NA	wgEncodeAwgTfbsHaibHepg2Tead4sc101184V0422111UniPk.narrowPeak	1	15160
hyper_cancer_THYR	143	encode_tfbs	0	0.340806	160	102	227	305	305	211	9100	16401	317906	encode_tfbs H1-hESC JunD	H1-hESC	NA	JunD	None	NA	wgEncodeAwgTfbsHaibH1hescJundV0416102UniPk.narrowPeak	1	8447
hyper_cancer_THYR	188	encode_tfbs	0	0.25471	218	102	298	232	298	211	16273	16343	310733	encode_tfbs HepG2 NFIC_(SC-81335)	HepG2	NA	NFIC_(SC-81335)	None	NA	wgEncodeAwgTfbsHaibHepg2Nficsc81335V0422111UniPk.narrowPeak	1	16091
hyper_cancer_THYR	187	encode_tfbs	0	0.194669	278	102	361	174	361	212	26367	16283	300639	encode_tfbs HepG2 MYBL2_(SC-81192)	HepG2	NA	MYBL2_(SC-81192)	None	NA	wgEncodeAwgTfbsHaibHepg2Mybl2sc81192V0422111UniPk.narrowPeak	1	17898
hyper_cancer_THYR	427	encode_tfbs	0	0.387021	144	102	203	335	335	213	7247	16417	319759	encode_tfbs HepG2 CEBPB	HepG2	NA	CEBPB	None	NA	wgEncodeAwgTfbsSydhHepg2CebpbIggrabUniPk.narrowPeak	1	56629
hyper_cancer_THYR	246	encode_tfbs	0	0.188895	284	102	370	169	370	214	27651	16277	299355	encode_tfbs K562 YY1	K562	NA	YY1	None	NA	wgEncodeAwgTfbsHaibK562Yy1V0416102UniPk.narrowPeak	1	24059
hyper_cancer_THYR	346	encode_tfbs	0	0.250816	210	102	304	241	304	216	15929	16351	311077	encode_tfbs H1-hESC CHD2_(AB68301)	H1-hESC	NA	CHD2_(AB68301)	None	NA	wgEncodeAwgTfbsSydhH1hescChd2IggrabUniPk.narrowPeak	1	6849
hyper_cancer_THYR	519	encode_tfbs	0	0.258743	199	102	294	252	294	216	14681	16362	312325	encode_tfbs K562 p300	K562	NA	p300	None	NA	wgEncodeAwgTfbsSydhK562P300IggrabUniPk.narrowPeak	1	25881
hyper_cancer_THYR	244	encode_tfbs	0	0.286798	178	102	267	283	283	217	11936	16383	315070	encode_tfbs K562 USF-1	K562	NA	USF-1	None	NA	wgEncodeAwgTfbsHaibK562Usf1V0416101UniPk.narrowPeak	1	18521
hyper_cancer_THYR	268	encode_tfbs	0	0.305951	163	102	251	301	301	218	10290	16398	316716	encode_tfbs T-47D CTCF_(SC-5916)	T-47D	NA	CTCF_(SC-5916)	DMSO_0.02pct	NA	wgEncodeAwgTfbsHaibT47dCtcfsc5916V0416102Dm002p1hUniPk.narrowPeak	1	29285
hyper_cancer_THYR	442	encode_tfbs	0	0.159993	351	102	423	128	423	218	38981	16210	288025	encode_tfbs HepG2 Mxi1_(AF4185)	HepG2	NA	Mxi1_(AF4185)	None	NA	wgEncodeAwgTfbsSydhHepg2Mxi1UniPk.narrowPeak	1	20371
hyper_cancer_THYR	459	encode_tfbs	0	0.438996	128	102	186	368	368	219	5701	16433	321305	encode_tfbs HUVEC GATA-2	HUVEC	NA	GATA-2	None	NA	wgEncodeAwgTfbsSydhHuvecGata2UcdUniPk.narrowPeak	1	27454
hyper_cancer_THYR	594	encode_tfbs	0	0.223889	221	102	326	230	326	219	18629	16340	308377	encode_tfbs K562 eGFP-JunD	K562	NA	eGFP-JunD	None	NA	wgEncodeAwgTfbsUchicagoK562EjundUniPk.narrowPeak	1	26674
hyper_cancer_THYR	329	encode_tfbs	0	0.150371	380	102	444	114	444	220	44172	16181	282834	encode_tfbs GM12892 Pol2	GM12892	NA	Pol2	None	NA	wgEncodeAwgTfbsSydhGm12892Pol2IggmusUniPk.narrowPeak	1	22544
hyper_cancer_THYR	348	encode_tfbs	0	0.331361	148	102	231	327	327	220	8663	16413	318343	encode_tfbs H1-hESC c-Myc	H1-hESC	NA	c-Myc	None	NA	wgEncodeAwgTfbsSydhH1hescCmycIggrabUniPk.narrowPeak	1	4551
hyper_cancer_THYR	63	encode_tfbs	0	0.128266	444	102	492	70	492	221	57816	16117	269190	encode_tfbs A549 Pol2	A549	NA	Pol2	EtOH_0.02pct	NA	wgEncodeAwgTfbsHaibA549Pol2Pcr2xEtoh02UniPk.narrowPeak	1	27685
hyper_cancer_THYR	281	encode_tfbs	0	0.347672	141	102	221	341	341	221	7882	16420	319124	encode_tfbs A549 Rad21	A549	NA	Rad21	None	NA	wgEncodeAwgTfbsSydhA549Rad21IggrabUniPk.narrowPeak	1	24465
hyper_cancer_THYR	424	encode_tfbs	0	0.244491	197	102	308	254	308	221	15346	16364	311660	encode_tfbs HepG2 BHLHE40_(NB100-1800)	HepG2	NA	BHLHE40_(NB100-1800)	None	NA	wgEncodeAwgTfbsSydhHepg2Bhlhe40cIggrabUniPk.narrowPeak	1	14628
hyper_cancer_THYR	446	encode_tfbs	0	0.168076	300	102	404	158	404	221	32344	16261	294662	encode_tfbs HepG2 Pol2	HepG2	NA	Pol2	forskolin	NA	wgEncodeAwgTfbsSydhHepg2Pol2ForsklnUniPk.narrowPeak	1	22928
hyper_cancer_THYR	257	encode_tfbs	0	0.176303	284	102	395	169	395	222	29448	16277	297558	encode_tfbs SK-N-MC Pol2-4H8	SK-N-MC	NA	Pol2-4H8	None	NA	wgEncodeAwgTfbsHaibSknmcPol24h8V0416101UniPk.narrowPeak	1	24130
hyper_cancer_THYR	62	encode_tfbs	0	0.124937	444	102	500	70	500	224	59078	16117	267928	encode_tfbs A549 Pol2	A549	NA	Pol2	DEX_100nM	NA	wgEncodeAwgTfbsHaibA549Pol2Pcr2xDex100nmUniPk.narrowPeak	1	27603
hyper_cancer_THYR	507	encode_tfbs	0	0.181626	257	102	383	186	383	224	26114	16304	300892	encode_tfbs K562 JunD	K562	NA	JunD	None	NA	wgEncodeAwgTfbsSydhK562JundIggrabUniPk.narrowPeak	1	40052
hyper_cancer_THYR	339	encode_tfbs	0	0.146435	366	102	452	121	452	225	43720	16195	283286	encode_tfbs GM19099 Pol2	GM19099	NA	Pol2	None	NA	wgEncodeAwgTfbsSydhGm19099Pol2IggmusUniPk.narrowPeak	1	22219
hyper_cancer_THYR	266	encode_tfbs	0	0.227666	196	102	322	255	322	226	16343	16365	310663	encode_tfbs SK-N-SH_RA USF1_(SC-8983)	SK-N-SH_RA	NA	USF1_(SC-8983)	None	NA	wgEncodeAwgTfbsHaibSknshraUsf1sc8983V0416102UniPk.narrowPeak	1	19622
hyper_cancer_THYR	575	encode_tfbs	0	0.165047	287	102	409	166	409	226	31568	16274	295438	encode_tfbs NB4 c-Myc	NB4	NA	c-Myc	None	NA	wgEncodeAwgTfbsSydhNb4CmycUniPk.narrowPeak	1	26252
hyper_cancer_THYR	89	encode_tfbs	0	0.152281	330	102	442	141	442	228	38517	16231	288489	encode_tfbs GM12878 ELF1_(SC-631)	GM12878	NA	ELF1_(SC-631)	None	NA	wgEncodeAwgTfbsHaibGm12878Elf1sc631V0416101UniPk.narrowPeak	1	23008
hyper_cancer_THYR	120	encode_tfbs	0	0.160721	288	102	419	165	419	229	32437	16273	294569	encode_tfbs GM12878 YY1_(SC-281)	GM12878	NA	YY1_(SC-281)	None	NA	wgEncodeAwgTfbsHaibGm12878Yy1sc281Pcr1xUniPk.narrowPeak	1	30994
hyper_cancer_THYR	226	encode_tfbs	0	0.285374	153	102	269	317	317	229	10347	16408	316659	encode_tfbs K562 NR2F2_(SC-271940)	K562	NA	NR2F2_(SC-271940)	None	NA	wgEncodeAwgTfbsHaibK562Nr2f2sc271940V0422111UniPk.narrowPeak	1	16678
hyper_cancer_THYR	477	encode_tfbs	0	0.302541	146	102	254	330	330	229	9339	16415	317667	encode_tfbs K562 CEBPB	K562	NA	CEBPB	None	NA	wgEncodeAwgTfbsSydhK562CebpbIggrabUniPk.narrowPeak	1	38715
hyper_cancer_THYR	610	encode_tfbs	0	0.153089	315	102	436	148	436	229	36761	16246	290245	encode_tfbs H1-hESC Pol2	H1-hESC	NA	Pol2	None	NA	wgEncodeAwgTfbsUtaH1hescPol2UniPk.narrowPeak	1	12915
hyper_cancer_THYR	84	encode_tfbs	0	0.328812	133	102	234	356	356	231	7858	16428	319148	encode_tfbs GM12878 BCL3	GM12878	NA	BCL3	None	NA	wgEncodeAwgTfbsHaibGm12878Bcl3V0416101UniPk.narrowPeak	1	15455
hyper_cancer_THYR	118	encode_tfbs	0	0.233813	181	102	315	275	315	231	14757	16380	312249	encode_tfbs GM12878 TCF3_(SC-349)	GM12878	NA	TCF3_(SC-349)	None	NA	wgEncodeAwgTfbsHaibGm12878Tcf3Pcr1xUniPk.narrowPeak	1	16021
hyper_cancer_THYR	159	encode_tfbs	0	0.191166	225	102	368	223	368	231	21977	16336	305029	encode_tfbs H1-hESC TAF7_(SC-101167)	H1-hESC	NA	TAF7_(SC-101167)	None	NA	wgEncodeAwgTfbsHaibH1hescTaf7sc101167V0416102UniPk.narrowPeak	1	10475
hyper_cancer_THYR	101	encode_tfbs	0	0.207218	205	102	347	246	347	232	18651	16356	308355	encode_tfbs GM12878 PAX5-C20	GM12878	NA	PAX5-C20	None	NA	wgEncodeAwgTfbsHaibGm12878Pax5c20Pcr1xUniPk.narrowPeak	1	25342
hyper_cancer_THYR	626	encode_tfbs	0	0.155179	291	102	430	164	430	232	33795	16270	293211	encode_tfbs MCF-7 c-Myc	MCF-7	NA	c-Myc	vehicle	NA	wgEncodeAwgTfbsUtaMcf7CmycVehUniPk.narrowPeak	1	27697
hyper_cancer_THYR	189	encode_tfbs	0	0.417319	106	102	191	406	406	233	4971	16455	322035	encode_tfbs HepG2 NRSF	HepG2	NA	NRSF	None	NA	wgEncodeAwgTfbsHaibHepg2NrsfPcr2xUniPk.narrowPeak	1	6024
hyper_cancer_THYR	341	encode_tfbs	0	0.13136	359	102	480	123	480	235	47198	16202	279808	encode_tfbs GM19193 Pol2	GM19193	NA	Pol2	None	NA	wgEncodeAwgTfbsSydhGm19193Pol2IggmusUniPk.narrowPeak	1	21404
hyper_cancer_THYR	305	encode_tfbs	0	0.296939	139	102	259	346	346	236	9063	16422	317943	encode_tfbs GM12878 p300	GM12878	NA	p300	None	NA	wgEncodeAwgTfbsSydhGm12878P300IggmusUniPk.narrowPeak	1	17461
hyper_cancer_THYR	105	encode_tfbs	0	0.131322	351	102	481	128	481	237	46287	16210	280719	encode_tfbs GM12878 Pol2-4H8	GM12878	NA	Pol2-4H8	None	NA	wgEncodeAwgTfbsHaibGm12878Pol24h8Pcr1xUniPk.narrowPeak	1	19234
hyper_cancer_THYR	581	encode_tfbs	0	0.197504	199	102	357	252	357	237	18969	16362	308037	encode_tfbs PANC-1 TCF7L2	PANC-1	NA	TCF7L2	None	NA	wgEncodeAwgTfbsSydhPanc1Tcf7l2UcdUniPk.narrowPeak	1	13366
hyper_cancer_THYR	582	encode_tfbs	0	0.210079	186	102	343	266	343	237	16774	16375	310232	encode_tfbs PBDE GATA-1	PBDE	NA	GATA-1	None	NA	wgEncodeAwgTfbsSydhPbdeGata1UcdUniPk.narrowPeak	1	25001
hyper_cancer_THYR	107	encode_tfbs	0	0.184397	211	102	378	238	378	239	21389	16350	305617	encode_tfbs GM12878 POU2F2	GM12878	NA	POU2F2	None	NA	wgEncodeAwgTfbsHaibGm12878Pou2f2Pcr1xUniPk.narrowPeak	1	22891
hyper_cancer_THYR	127	encode_tfbs	0	0.255467	151	102	296	320	320	239	11369	16410	315637	encode_tfbs GM12891 PU.1	GM12891	NA	PU.1	None	NA	wgEncodeAwgTfbsHaibGm12891Pu1Pcr1xUniPk.narrowPeak	1	48830
hyper_cancer_THYR	131	encode_tfbs	0	0.153053	261	102	437	182	437	240	30971	16300	296035	encode_tfbs GM12892 Pol2-4H8	GM12892	NA	Pol2-4H8	None	NA	wgEncodeAwgTfbsHaibGm12892Pol24h8V0416102UniPk.narrowPeak	1	17407
hyper_cancer_THYR	259	encode_tfbs	0	0.316028	126	102	244	375	375	240	7745	16435	319261	encode_tfbs SK-N-SH NRSF	SK-N-SH	NA	NRSF	None	NA	wgEncodeAwgTfbsHaibSknshNrsfV0416101UniPk.narrowPeak	1	11029
hyper_cancer_THYR	98	encode_tfbs	0	0.204378	183	102	350	270	350	241	16951	16378	310055	encode_tfbs GM12878 NFIC_(SC-81335)	GM12878	NA	NFIC_(SC-81335)	None	NA	wgEncodeAwgTfbsHaibGm12878Nficsc81335V0422111UniPk.narrowPeak	1	29060
hyper_cancer_THYR	457	encode_tfbs	0	0.253986	151	102	300	320	320	241	11433	16410	315573	encode_tfbs HUVEC c-Fos	HUVEC	NA	c-Fos	None	NA	wgEncodeAwgTfbsSydhHuvecCfosUcdUniPk.narrowPeak	1	46726
hyper_cancer_THYR	177	encode_tfbs	0	0.254043	149	102	299	326	326	242	11283	16412	315723	encode_tfbs HepG2 FOSL2	HepG2	NA	FOSL2	None	NA	wgEncodeAwgTfbsHaibHepg2Fosl2V0416101UniPk.narrowPeak	1	25211
hyper_cancer_THYR	76	encode_tfbs	0	0.408209	91	102	195	433	433	243	4367	16470	322639	encode_tfbs ECC-1 ERalpha_a	ECC-1	NA	ERalpha_a	Genistein_100nM	NA	wgEncodeAwgTfbsHaibEcc1EralphaaV0416102Gen1hUniPk.narrowPeak	1	11452
hyper_cancer_THYR	486	encode_tfbs	0	0.184242	203	102	379	247	379	243	20636	16358	306370	encode_tfbs K562 c-Myc	K562	NA	c-Myc	IFNa6h	NA	wgEncodeAwgTfbsSydhK562CmycIfna6hUniPk.narrowPeak	1	10583
hyper_cancer_THYR	96	encode_tfbs	0	0.229639	155	102	318	313	318	244	12922	16406	314084	encode_tfbs GM12878 MTA3_(SC-81325)	GM12878	NA	MTA3_(SC-81325)	None	NA	wgEncodeAwgTfbsHaibGm12878Mta3sc81325V0422111UniPk.narrowPeak	1	12032
hyper_cancer_THYR	99	encode_tfbs	0	0.312044	120	102	248	382	382	244	7474	16441	319532	encode_tfbs GM12878 NRSF	GM12878	NA	NRSF	None	NA	wgEncodeAwgTfbsHaibGm12878NrsfPcr1xUniPk.narrowPeak	1	6906
hyper_cancer_THYR	337	encode_tfbs	0	0.123499	358	102	505	124	505	244	49625	16203	277381	encode_tfbs GM18951 Pol2	GM18951	NA	Pol2	None	NA	wgEncodeAwgTfbsSydhGm18951Pol2IggmusUniPk.narrowPeak	1	21218
hyper_cancer_THYR	256	encode_tfbs	0	0.193743	185	102	365	267	365	245	18017	16376	308989	encode_tfbs SK-N-MC FOXP2	SK-N-MC	NA	FOXP2	None	NA	wgEncodeAwgTfbsHaibSknmcFoxp2Pcr2xUniPk.narrowPeak	1	14695
hyper_cancer_THYR	333	encode_tfbs	0	0.128291	326	102	490	142	490	245	44256	16235	282750	encode_tfbs GM18505 Pol2	GM18505	NA	Pol2	None	NA	wgEncodeAwgTfbsSydhGm18505Pol2IggmusUniPk.narrowPeak	1	21784
hyper_cancer_THYR	206	encode_tfbs	0	0.297655	124	102	257	378	378	246	8083	16437	318923	encode_tfbs HepG2 ZBTB7A_(SC-34508)	HepG2	NA	ZBTB7A_(SC-34508)	None	NA	wgEncodeAwgTfbsHaibHepg2Zbtb7aV0416101UniPk.narrowPeak	1	9189
hyper_cancer_THYR	31	encode_tfbs	0	0.114475	385	102	530	110	530	247	56286	16176	270720	encode_tfbs K562 PHF8_(A301-772A)	K562	NA	PHF8_(A301-772A)	None	NA	wgEncodeAwgTfbsBroadK562Phf8a301772aUniPk.narrowPeak	1	22302
hyper_cancer_THYR	132	encode_tfbs	0	0.130953	302	102	482	156	482	247	40621	16259	286385	encode_tfbs GM12892 Pol2	GM12892	NA	Pol2	None	NA	wgEncodeAwgTfbsHaibGm12892Pol2V0416102UniPk.narrowPeak	1	20075
hyper_cancer_THYR	533	encode_tfbs	0	0.327941	108	102	236	402	402	247	6417	16453	320589	encode_tfbs K562 SETDB1	K562	NA	SETDB1	None	NA	wgEncodeAwgTfbsSydhK562Setdb1UcdUniPk.narrowPeak	1	3882
hyper_cancer_THYR	406	encode_tfbs	0	0.273731	129	102	277	365	365	248	9117	16432	317889	encode_tfbs HeLa-S3 Rad21	HeLa-S3	NA	Rad21	None	NA	wgEncodeAwgTfbsSydhHelas3Rad21IggrabUniPk.narrowPeak	1	43420
hyper_cancer_THYR	460	encode_tfbs	0	0.23262	148	102	316	327	327	248	12203	16413	314803	encode_tfbs HUVEC Max	HUVEC	NA	Max	None	NA	wgEncodeAwgTfbsSydhHuvecMaxUniPk.narrowPeak	1	9122
hyper_cancer_THYR	102	encode_tfbs	0	0.21367	159	102	338	308	338	249	14192	16402	312814	encode_tfbs GM12878 PAX5-N19	GM12878	NA	PAX5-N19	None	NA	wgEncodeAwgTfbsHaibGm12878Pax5n19Pcr1xUniPk.narrowPeak	1	19740
hyper_cancer_THYR	409	encode_tfbs	0	0.2056	167	102	349	297	349	249	15437	16394	311569	encode_tfbs HeLa-S3 SMC3_(ab9263)	HeLa-S3	NA	SMC3_(ab9263)	None	NA	wgEncodeAwgTfbsSydhHelas3Smc3ab9263IggrabUniPk.narrowPeak	1	39567
hyper_cancer_THYR	440	encode_tfbs	0	0.173878	203	102	397	247	397	249	21784	16358	305222	encode_tfbs HepG2 Max	HepG2	NA	Max	None	NA	wgEncodeAwgTfbsSydhHepg2MaxIggrabUniPk.narrowPeak	1	11854
hyper_cancer_THYR	622	encode_tfbs	0	0.132174	287	102	479	166	479	249	38495	16274	288511	encode_tfbs K562 Pol2	K562	NA	Pol2	None	NA	wgEncodeAwgTfbsUtaK562Pol2UniPk.narrowPeak	1	19255
hyper_cancer_THYR	28	encode_tfbs	0	0.312716	108	102	247	402	402	250	6723	16453	320283	encode_tfbs K562 HDAC2_(A300-705A)	K562	NA	HDAC2_(A300-705A)	None	NA	wgEncodeAwgTfbsBroadK562Hdac2a300705aUniPk.narrowPeak	1	5247
hyper_cancer_THYR	124	encode_tfbs	0	0.152987	238	102	439	210	439	250	28454	16323	298552	encode_tfbs GM12891 Pol2-4H8	GM12891	NA	Pol2-4H8	None	NA	wgEncodeAwgTfbsHaibGm12891Pol24h8Pcr1xUniPk.narrowPeak	1	16236
hyper_cancer_THYR	204	encode_tfbs	0	0.139863	259	102	467	183	467	251	33357	16302	293649	encode_tfbs HepG2 YY1_(SC-281)	HepG2	NA	YY1_(SC-281)	None	NA	wgEncodeAwgTfbsHaibHepg2Yy1sc281V0416101UniPk.narrowPeak	1	17876
hyper_cancer_THYR	351	encode_tfbs	0	0.269667	127	102	282	370	370	251	9110	16434	317896	encode_tfbs H1-hESC JunD	H1-hESC	NA	JunD	None	NA	wgEncodeAwgTfbsSydhH1hescJundIggrabUniPk.narrowPeak	1	9550
hyper_cancer_THYR	464	encode_tfbs	0	0.398574	83	102	199	451	451	251	4081	16478	322925	encode_tfbs IMR90 MafK_(ab50322)	IMR90	NA	MafK_(ab50322)	None	NA	wgEncodeAwgTfbsSydhImr90MafkIggrabUniPk.narrowPeak	1	40788
hyper_cancer_THYR	119	encode_tfbs	0	0.24963	138	102	305	348	348	252	10649	16423	316357	encode_tfbs GM12878 USF-1	GM12878	NA	USF-1	None	NA	wgEncodeAwgTfbsHaibGm12878Usf1Pcr2xUniPk.narrowPeak	1	9778
hyper_cancer_THYR	83	encode_tfbs	0	0.403349	78	102	198	461	461	254	3792	16483	323214	encode_tfbs GM12878 BCL11A	GM12878	NA	BCL11A	None	NA	wgEncodeAwgTfbsHaibGm12878Bcl11aPcr1xUniPk.narrowPeak	1	17876
hyper_cancer_THYR	307	encode_tfbs	0	0.126119	296	102	497	162	497	254	41236	16265	285770	encode_tfbs GM12878 Pol2	GM12878	NA	Pol2	None	NA	wgEncodeAwgTfbsSydhGm12878Pol2IggmusUniPk.narrowPeak	1	21947
hyper_cancer_THYR	529	encode_tfbs	0	0.376368	82	102	209	452	452	254	4267	16479	322739	encode_tfbs K562 Rad21	K562	NA	Rad21	None	NA	wgEncodeAwgTfbsSydhK562Rad21UniPk.narrowPeak	1	17627
hyper_cancer_THYR	91	encode_tfbs	0	0.166984	193	102	405	257	405	255	21568	16368	305438	encode_tfbs GM12878 FOXM1_(SC-502)	GM12878	NA	FOXM1_(SC-502)	None	NA	wgEncodeAwgTfbsHaibGm12878Foxm1sc502V0422111UniPk.narrowPeak	1	22926
hyper_cancer_THYR	371	encode_tfbs	0	0.154205	219	102	432	231	432	255	26146	16342	300860	encode_tfbs HeLa-S3 AP-2gamma	HeLa-S3	NA	AP-2gamma	None	NA	wgEncodeAwgTfbsSydhHelas3Ap2gammaUniPk.narrowPeak	1	25452
hyper_cancer_THYR	192	encode_tfbs	0	0.129458	267	102	487	179	487	256	36741	16294	290265	encode_tfbs HepG2 Pol2-4H8	HepG2	NA	Pol2-4H8	None	NA	wgEncodeAwgTfbsHaibHepg2Pol24h8V0416102UniPk.narrowPeak	1	19586
hyper_cancer_THYR	273	encode_tfbs	0	0.259094	126	102	293	375	375	257	9398	16435	317608	encode_tfbs T-47D GATA3_(SC-268)	T-47D	NA	GATA3_(SC-268)	DMSO_0.02pct	NA	wgEncodeAwgTfbsHaibT47dGata3sc268V0416102Dm002p1hUniPk.narrowPeak	1	37199
hyper_cancer_THYR	345	encode_tfbs	0	0.363835	82	102	216	452	452	257	4412	16479	322594	encode_tfbs H1-hESC CHD1_(A301-218A)	H1-hESC	NA	CHD1_(A301-218A)	None	NA	wgEncodeAwgTfbsSydhH1hescChd1a301218aIggrabUniPk.narrowPeak	1	2191
hyper_cancer_THYR	213	encode_tfbs	0	0.268646	118	102	285	387	387	258	8508	16443	318498	encode_tfbs K562 CEBPB_(SC-150)	K562	NA	CEBPB_(SC-150)	None	NA	wgEncodeAwgTfbsHaibK562Cebpbsc150V0422111UniPk.narrowPeak	1	22240
hyper_cancer_THYR	624	encode_tfbs	0	0.146376	227	102	453	218	453	258	28355	16334	298651	encode_tfbs MCF-7 c-Myc	MCF-7	NA	c-Myc	serum_stimulated_media	NA	wgEncodeAwgTfbsUtaMcf7CmycSerumstimUniPk.narrowPeak	1	20956
hyper_cancer_THYR	185	encode_tfbs	0	0.197956	152	102	356	318	356	259	14618	16409	312388	encode_tfbs HepG2 JunD	HepG2	NA	JunD	None	NA	wgEncodeAwgTfbsHaibHepg2JundPcr1xUniPk.narrowPeak	1	21614
hyper_cancer_THYR	441	encode_tfbs	0	0.149022	223	102	448	227	448	259	27438	16338	299568	encode_tfbs HepG2 MAZ_(ab85725)	HepG2	NA	MAZ_(ab85725)	None	NA	wgEncodeAwgTfbsSydhHepg2Mazab85725IggrabUniPk.narrowPeak	1	12090
hyper_cancer_THYR	231	encode_tfbs	0	0.262002	118	102	290	387	387	260	8718	16443	318288	encode_tfbs K562 PU.1	K562	NA	PU.1	None	NA	wgEncodeAwgTfbsHaibK562Pu1Pcr1xUniPk.narrowPeak	1	28677
hyper_cancer_THYR	423	encode_tfbs	0	0.260437	118	102	292	387	387	260	8769	16443	318237	encode_tfbs HepG2 ARID3A_(NB100-279)	HepG2	NA	ARID3A_(NB100-279)	None	NA	wgEncodeAwgTfbsSydhHepg2Arid3anb100279IggrabUniPk.narrowPeak	1	17622
hyper_cancer_THYR	545	encode_tfbs	0	0.13261	242	102	476	202	476	260	32890	16319	294116	encode_tfbs K562 TBP	K562	NA	TBP	None	NA	wgEncodeAwgTfbsSydhK562TbpIggmusUniPk.narrowPeak	1	17558
hyper_cancer_THYR	97	encode_tfbs	0	0.26746	111	102	286	396	396	261	8047	16450	318959	encode_tfbs GM12878 NFATC1_(SC-17834)	GM12878	NA	NFATC1_(SC-17834)	None	NA	wgEncodeAwgTfbsHaibGm12878Nfatc1sc17834V0422111UniPk.narrowPeak	1	10812
hyper_cancer_THYR	108	encode_tfbs	0	0.225796	133	102	325	356	356	261	11319	16428	315687	encode_tfbs GM12878 PU.1	GM12878	NA	PU.1	None	NA	wgEncodeAwgTfbsHaibGm12878Pu1Pcr1xUniPk.narrowPeak	1	42938
hyper_cancer_THYR	238	encode_tfbs	0	0.32872	84	102	235	447	447	261	4994	16477	322012	encode_tfbs K562 STAT5A_(SC-74442)	K562	NA	STAT5A_(SC-74442)	None	NA	wgEncodeAwgTfbsHaibK562Stat5asc74442V0422111UniPk.narrowPeak	1	9811
hyper_cancer_THYR	326	encode_tfbs	0	0.154654	200	102	431	250	431	261	23954	16361	303052	encode_tfbs GM12891 NFKB	GM12891	NA	NFKB	TNFa	NA	wgEncodeAwgTfbsSydhGm12891NfkbTnfaIggrabUniPk.narrowPeak	1	28683
hyper_cancer_THYR	327	encode_tfbs	0	0.119816	287	102	519	166	519	262	41956	16274	285050	encode_tfbs GM12891 Pol2	GM12891	NA	Pol2	None	NA	wgEncodeAwgTfbsSydhGm12891Pol2IggmusUniPk.narrowPeak	1	20390
hyper_cancer_THYR	200	encode_tfbs	0	0.12457	258	102	502	184	502	263	36860	16303	290146	encode_tfbs HepG2 TAF1	HepG2	NA	TAF1	None	NA	wgEncodeAwgTfbsHaibHepg2Taf1Pcr2xUniPk.narrowPeak	1	16659
hyper_cancer_THYR	32	encode_tfbs	0	0.121156	277	102	515	176	515	264	40260	16284	286746	encode_tfbs K562 PLU1	K562	NA	PLU1	None	NA	wgEncodeAwgTfbsBroadK562Plu1UniPk.narrowPeak	1	15520
hyper_cancer_THYR	243	encode_tfbs	0	0.228933	127	102	320	370	370	264	10678	16434	316328	encode_tfbs K562 TRIM28_(SC-81411)	K562	NA	TRIM28_(SC-81411)	None	NA	wgEncodeAwgTfbsHaibK562Trim28sc81411V0422111UniPk.narrowPeak	1	12137
hyper_cancer_THYR	285	encode_tfbs	0	0.190574	151	102	369	320	369	264	15062	16410	311944	encode_tfbs GM12878 BHLHE40_(NB100-1800)	GM12878	NA	BHLHE40_(NB100-1800)	None	NA	wgEncodeAwgTfbsSydhGm12878Bhlhe40cIggmusUniPk.narrowPeak	1	13986
hyper_cancer_THYR	522	encode_tfbs	0	0.128302	242	102	489	202	489	264	33880	16319	293126	encode_tfbs K562 Pol2	K562	NA	Pol2	IFNg30	NA	wgEncodeAwgTfbsSydhK562Pol2Ifng30UniPk.narrowPeak	1	16558
hyper_cancer_THYR	297	encode_tfbs	0	0.137842	226	102	472	221	472	265	29828	16335	297178	encode_tfbs GM12878 Max	GM12878	NA	Max	None	NA	wgEncodeAwgTfbsSydhGm12878MaxIggmusUniPk.narrowPeak	1	12542
hyper_cancer_THYR	444	encode_tfbs	0	0.283867	97	102	271	423	423	265	6649	16464	320357	encode_tfbs HepG2 p300_(SC-584)	HepG2	NA	p300_(SC-584)	None	NA	wgEncodeAwgTfbsSydhHepg2P300sc582IggrabUniPk.narrowPeak	1	6613
hyper_cancer_THYR	485	encode_tfbs	0	0.183239	156	102	381	312	381	265	16133	16405	310873	encode_tfbs K562 c-Myc	K562	NA	c-Myc	IFNa30	NA	wgEncodeAwgTfbsSydhK562CmycIfna30UniPk.narrowPeak	1	7746
hyper_cancer_THYR	60	encode_tfbs	0	0.178967	162	102	391	304	391	266	17106	16399	309900	encode_tfbs A549 NRSF	A549	NA	NRSF	EtOH_0.02pct	NA	wgEncodeAwgTfbsHaibA549NrsfV0422111Etoh02UniPk.narrowPeak	1	11970
hyper_cancer_THYR	572	encode_tfbs	0	0.108602	313	102	545	151	545	266	49266	16248	277740	encode_tfbs MCF-7 HA-E2F1	MCF-7	NA	HA-E2F1	None	NA	wgEncodeAwgTfbsSydhMcf7Hae2f1UcdUniPk.narrowPeak	1	21946
hyper_cancer_THYR	331	encode_tfbs	0	0.114997	284	102	529	169	529	267	43079	16277	283927	encode_tfbs GM15510 Pol2	GM15510	NA	Pol2	None	NA	wgEncodeAwgTfbsSydhGm15510Pol2IggmusUniPk.narrowPeak	1	18661
hyper_cancer_THYR	164	encode_tfbs	0	0.109309	301	102	544	157	544	268	47359	16260	279647	encode_tfbs HCT-116 Pol2-4H8	HCT-116	NA	Pol2-4H8	None	NA	wgEncodeAwgTfbsHaibHct116Pol24h8V0416101UniPk.narrowPeak	1	29178
hyper_cancer_THYR	196	encode_tfbs	0	0.124659	242	102	501	202	501	268	34765	16319	292241	encode_tfbs HepG2 Sin3Ak-20	HepG2	NA	Sin3Ak-20	None	NA	wgEncodeAwgTfbsHaibHepg2Sin3ak20Pcr1xUniPk.narrowPeak	1	16459
hyper_cancer_THYR	299	encode_tfbs	0	0.122011	251	102	512	190	512	268	36626	16310	290380	encode_tfbs GM12878 Mxi1_(AF4185)	GM12878	NA	Mxi1_(AF4185)	None	NA	wgEncodeAwgTfbsSydhGm12878Mxi1IggmusUniPk.narrowPeak	1	17735
hyper_cancer_THYR	73	encode_tfbs	0	0.266168	100	102	287	417	417	269	7297	16461	319709	encode_tfbs ECC-1 CTCF_(SC-5916)	ECC-1	NA	CTCF_(SC-5916)	DMSO_0.02pct	NA	wgEncodeAwgTfbsHaibEcc1CtcfcV0416102Dm002p1hUniPk.narrowPeak	1	23192
hyper_cancer_THYR	370	encode_tfbs	0	0.161231	174	102	417	287	417	269	20205	16387	306801	encode_tfbs HeLa-S3 AP-2alpha	HeLa-S3	NA	AP-2alpha	None	NA	wgEncodeAwgTfbsSydhHelas3Ap2alphaUniPk.narrowPeak	1	18970
hyper_cancer_THYR	173	encode_tfbs	0	0.345994	69	102	225	483	483	270	3907	16492	323099	encode_tfbs HepG2 CEBPB_(SC-150)	HepG2	NA	CEBPB_(SC-150)	None	NA	wgEncodeAwgTfbsHaibHepg2Cebpbsc150V0416101UniPk.narrowPeak	1	18125
hyper_cancer_THYR	526	encode_tfbs	0	0.212881	127	102	339	370	370	270	11455	16434	315551	encode_tfbs K562 Pol2(phosphoS2)	K562	NA	Pol2(phosphoS2)	None	NA	wgEncodeAwgTfbsSydhK562Pol2s2IggrabUniPk.narrowPeak	1	5397
hyper_cancer_THYR	136	encode_tfbs	0	0.265349	98	102	288	422	422	271	7175	16463	319831	encode_tfbs H1-hESC ATF3	H1-hESC	NA	ATF3	None	NA	wgEncodeAwgTfbsHaibH1hescAtf3V0416102UniPk.narrowPeak	1	4808
hyper_cancer_THYR	125	encode_tfbs	0	0.130906	218	102	483	232	483	272	30240	16343	296766	encode_tfbs GM12891 Pol2	GM12891	NA	Pol2	None	NA	wgEncodeAwgTfbsHaibGm12891Pol2Pcr1xUniPk.narrowPeak	1	16585
hyper_cancer_THYR	245	encode_tfbs	0	0.148657	188	102	450	264	450	272	23447	16373	303559	encode_tfbs K562 YY1_(SC-281)	K562	NA	YY1_(SC-281)	None	NA	wgEncodeAwgTfbsHaibK562Yy1V0416101UniPk.narrowPeak	1	12677
hyper_cancer_THYR	447	encode_tfbs	0	0.11894	250	102	522	192	522	272	37329	16311	289677	encode_tfbs HepG2 Pol2	HepG2	NA	Pol2	None	NA	wgEncodeAwgTfbsSydhHepg2Pol2IggrabUniPk.narrowPeak	1	19572
hyper_cancer_THYR	117	encode_tfbs	0	0.181356	145	102	386	332	386	273	15187	16416	311819	encode_tfbs GM12878 TCF12	GM12878	NA	TCF12	None	NA	wgEncodeAwgTfbsHaibGm12878Tcf12Pcr1xUniPk.narrowPeak	1	20437
hyper_cancer_THYR	426	encode_tfbs	0	0.261766	96	102	291	425	425	273	7125	16465	319881	encode_tfbs HepG2 CEBPB	HepG2	NA	CEBPB	forskolin	NA	wgEncodeAwgTfbsSydhHepg2CebpbForsklnUniPk.narrowPeak	1	18443
hyper_cancer_THYR	506	encode_tfbs	0	0.12828	224	102	491	225	491	273	31577	16337	295429	encode_tfbs K562 IRF1	K562	NA	IRF1	IFNg6h	NA	wgEncodeAwgTfbsSydhK562Irf1Ifng6hUniPk.narrowPeak	1	12576
hyper_cancer_THYR	616	encode_tfbs	0	0.116009	251	102	526	190	526	273	38299	16310	288707	encode_tfbs HepG2 Pol2	HepG2	NA	Pol2	None	NA	wgEncodeAwgTfbsUtaHepg2Pol2UniPk.narrowPeak	1	15108
hyper_cancer_THYR	670	encode_tfbs	0	0.269981	90	102	280	437	437	273	6487	16471	320519	encode_tfbs HL-60 CTCF	HL-60	NA	CTCF	None	NA	wgEncodeAwgTfbsUwHl60CtcfUniPk.narrowPeak	1	16683
hyper_cancer_THYR	208	encode_tfbs	0	0.108143	277	102	548	176	548	275	44446	16284	282560	encode_tfbs HUVEC Pol2	HUVEC	NA	Pol2	None	NA	wgEncodeAwgTfbsHaibHuvecPol2Pcr1xUniPk.narrowPeak	1	19254
hyper_cancer_THYR	589	encode_tfbs	0	0.297388	77	102	258	465	465	275	5057	16484	321949	encode_tfbs U2OS SETDB1	U2OS	NA	SETDB1	None	NA	wgEncodeAwgTfbsSydhU2osSetdb1UcdUniPk.narrowPeak	1	23538
hyper_cancer_THYR	620	encode_tfbs	0	0.211647	122	102	341	381	381	275	11078	16439	315928	encode_tfbs K562 c-Myc	K562	NA	c-Myc	None	NA	wgEncodeAwgTfbsUtaK562CmycUniPk.narrowPeak	1	11738
hyper_cancer_THYR	27	encode_tfbs	0	0.132285	203	102	478	247	478	276	28046	16358	298960	encode_tfbs K562 HDAC1_(SC-6298)	K562	NA	HDAC1_(SC-6298)	None	NA	wgEncodeAwgTfbsBroadK562Hdac1sc6298UniPk.narrowPeak	1	11833
hyper_cancer_THYR	221	encode_tfbs	0	0.144858	182	102	455	271	455	276	23297	16379	303709	encode_tfbs K562 GABP	K562	NA	GABP	None	NA	wgEncodeAwgTfbsHaibK562GabpV0416101UniPk.narrowPeak	1	14393
hyper_cancer_THYR	275	encode_tfbs	0	0.156154	166	102	428	298	428	276	19912	16395	307094	encode_tfbs U87 NRSF	U87	NA	NRSF	None	NA	wgEncodeAwgTfbsHaibU87NrsfPcr2xUniPk.narrowPeak	1	11746
hyper_cancer_THYR	510	encode_tfbs	0	0.340942	63	102	226	500	500	276	3622	16498	323384	encode_tfbs K562 MafK_(ab50322)	K562	NA	MafK_(ab50322)	None	NA	wgEncodeAwgTfbsSydhK562Mafkab50322IggrabUniPk.narrowPeak	1	19317
hyper_cancer_THYR	335	encode_tfbs	0	0.115085	242	102	528	202	528	277	37327	16319	289679	encode_tfbs GM18526 Pol2	GM18526	NA	Pol2	None	NA	wgEncodeAwgTfbsSydhGm18526Pol2IggmusUniPk.narrowPeak	1	16856
hyper_cancer_THYR	553	encode_tfbs	0	0.366373	54	102	215	515	515	277	2894	16507	324112	encode_tfbs K562 ZNF263	K562	NA	ZNF263	None	NA	wgEncodeAwgTfbsSydhK562Znf263UcdUniPk.narrowPeak	1	3081
hyper_cancer_THYR	59	encode_tfbs	0	0.191283	128	102	367	368	368	279	12795	16433	314211	encode_tfbs A549 GR	A549	NA	GR	DEX_100nM	NA	wgEncodeAwgTfbsHaibA549GrPcr2xDex100nmUniPk.narrowPeak	1	16720
hyper_cancer_THYR	190	encode_tfbs	0	0.148914	175	102	449	285	449	279	21883	16386	305123	encode_tfbs HepG2 NRSF	HepG2	NA	NRSF	None	NA	wgEncodeAwgTfbsHaibHepg2NrsfV0416101UniPk.narrowPeak	1	12828
hyper_cancer_THYR	525	encode_tfbs	0	0.115343	239	102	527	209	527	279	36837	16322	290169	encode_tfbs K562 Pol2	K562	NA	Pol2	None	NA	wgEncodeAwgTfbsSydhK562Pol2UniPk.narrowPeak	1	18081
hyper_cancer_THYR	573	encode_tfbs	0	0.287764	73	102	265	474	474	280	4955	16488	322051	encode_tfbs MCF-7 TCF7L2	MCF-7	NA	TCF7L2	None	NA	wgEncodeAwgTfbsSydhMcf7Tcf7l2UcdUniPk.narrowPeak	1	10293
hyper_cancer_THYR	67	encode_tfbs	0	0.152537	163	102	441	301	441	281	20006	16398	307000	encode_tfbs A549 TCF12	A549	NA	TCF12	EtOH_0.02pct	NA	wgEncodeAwgTfbsHaibA549Tcf12V0422111Etoh02UniPk.narrowPeak	1	20896
hyper_cancer_THYR	34	encode_tfbs	0	0.112787	240	102	537	208	537	282	37717	16321	289289	encode_tfbs K562 RBBP5_(A300-109A)	K562	NA	RBBP5_(A300-109A)	None	NA	wgEncodeAwgTfbsBroadK562Rbbp5a300109aUniPk.narrowPeak	1	14258
hyper_cancer_THYR	186	encode_tfbs	0	0.269464	79	102	284	459	459	282	5715	16482	321291	encode_tfbs HepG2 MBD4_(SC-271530)	HepG2	NA	MBD4_(SC-271530)	None	NA	wgEncodeAwgTfbsHaibHepg2Mbd4sc271530V0422111UniPk.narrowPeak	1	5912
hyper_cancer_THYR	223	encode_tfbs	0	0.317401	61	102	241	503	503	282	3765	16500	323241	encode_tfbs K562 HDAC2_(SC-6296)	K562	NA	HDAC2_(SC-6296)	None	NA	wgEncodeAwgTfbsHaibK562Hdac2sc6296V0416102UniPk.narrowPeak	1	6672
hyper_cancer_THYR	82	encode_tfbs	0	0.305354	65	102	252	494	494	283	4166	16496	322840	encode_tfbs GM12878 BATF	GM12878	NA	BATF	None	NA	wgEncodeAwgTfbsHaibGm12878BatfPcr1xUniPk.narrowPeak	1	32427
hyper_cancer_THYR	303	encode_tfbs	0	0.159183	150	102	424	324	424	283	17757	16411	309249	encode_tfbs GM12878 NF-YB	GM12878	NA	NF-YB	None	NA	wgEncodeAwgTfbsSydhGm12878NfybIggmusUniPk.narrowPeak	1	13295
hyper_cancer_THYR	403	encode_tfbs	0	0.0869848	308	102	594	153	594	283	58497	16253	268509	encode_tfbs HeLa-S3 Pol2	HeLa-S3	NA	Pol2	None	NA	wgEncodeAwgTfbsSydhHelas3Pol2UniPk.narrowPeak	1	21270
hyper_cancer_THYR	543	encode_tfbs	0	0.230747	93	102	317	430	430	283	7812	16468	319194	encode_tfbs K562 TBLR1_(ab24550)	K562	NA	TBLR1_(ab24550)	None	NA	wgEncodeAwgTfbsSydhK562Tblr1ab24550IggrabUniPk.narrowPeak	1	5086
hyper_cancer_THYR	298	encode_tfbs	0	0.106221	242	102	549	202	549	284	40060	16319	286946	encode_tfbs GM12878 MAZ_(ab85725)	GM12878	NA	MAZ_(ab85725)	None	NA	wgEncodeAwgTfbsSydhGm12878Mazab85725IggmusUniPk.narrowPeak	1	18952
hyper_cancer_THYR	364	encode_tfbs	0	0.130195	185	102	484	267	484	284	26109	16376	300897	encode_tfbs HCT-116 TCF7L2	HCT-116	NA	TCF7L2	None	NA	wgEncodeAwgTfbsSydhHct116Tcf7l2UcdUniPk.narrowPeak	1	19463
hyper_cancer_THYR	80	encode_tfbs	0	0.155702	150	102	429	324	429	285	18132	16411	308874	encode_tfbs GM12878 ATF2_(SC-81188)	GM12878	NA	ATF2_(SC-81188)	None	NA	wgEncodeAwgTfbsHaibGm12878Atf2sc81188V0422111UniPk.narrowPeak	1	23467
hyper_cancer_THYR	260	encode_tfbs	0	0.114461	226	102	531	221	531	285	35264	16335	291742	encode_tfbs SK-N-SH Pol2-4H8	SK-N-SH	NA	Pol2-4H8	None	NA	wgEncodeAwgTfbsHaibSknshPol24h8V0416101UniPk.narrowPeak	1	28168
hyper_cancer_THYR	61	encode_tfbs	0	0.202368	107	102	352	405	405	286	10181	16454	316825	encode_tfbs A549 p300	A549	NA	p300	EtOH_0.02pct	NA	wgEncodeAwgTfbsHaibA549P300V0422111Etoh02UniPk.narrowPeak	1	18216
hyper_cancer_THYR	70	encode_tfbs	0	0.210012	102	102	344	412	412	286	9373	16459	317633	encode_tfbs A549 USF-1	A549	NA	USF-1	EtOH_0.02pct	NA	wgEncodeAwgTfbsHaibA549Usf1V0422111Etoh02UniPk.narrowPeak	1	8004
hyper_cancer_THYR	491	encode_tfbs	0	0.283286	68	102	272	485	485	286	4691	16493	322315	encode_tfbs K562 COREST_(ab24166)	K562	NA	COREST_(ab24166)	None	NA	wgEncodeAwgTfbsSydhK562Corestab24166IggrabUniPk.narrowPeak	1	6371
hyper_cancer_THYR	577	encode_tfbs	0	0.110035	228	102	540	217	540	286	36815	16333	290191	encode_tfbs NB4 Pol2	NB4	NA	Pol2	None	NA	wgEncodeAwgTfbsSydhNb4Pol2UniPk.narrowPeak	1	16703
hyper_cancer_THYR	278	encode_tfbs	0	0.237599	84	102	311	447	447	287	6869	16477	320137	encode_tfbs A549 CEBPB	A549	NA	CEBPB	None	NA	wgEncodeAwgTfbsSydhA549CebpbIggrabUniPk.narrowPeak	1	38845
hyper_cancer_THYR	592	encode_tfbs	0	0.329219	48	102	232	530	530	288	2862	16513	324144	encode_tfbs K562 eGFP-HDAC8	K562	NA	eGFP-HDAC8	None	NA	wgEncodeAwgTfbsUchicagoK562Ehdac8UniPk.narrowPeak	1	1718
hyper_cancer_THYR	523	encode_tfbs	0	0.109312	225	102	543	223	543	289	36592	16336	290414	encode_tfbs K562 Pol2	K562	NA	Pol2	IFNg6h	NA	wgEncodeAwgTfbsSydhK562Pol2Ifng6hUniPk.narrowPeak	1	16522
hyper_cancer_THYR	115	encode_tfbs	0	0.208446	96	102	345	425	425	291	8898	16465	318108	encode_tfbs GM12878 STAT5A_(SC-74442)	GM12878	NA	STAT5A_(SC-74442)	None	NA	wgEncodeAwgTfbsHaibGm12878Stat5asc74442V0422111UniPk.narrowPeak	1	7423
hyper_cancer_THYR	274	encode_tfbs	0	0.218474	87	102	333	441	441	292	7718	16474	319288	encode_tfbs T-47D p300	T-47D	NA	p300	DMSO_0.02pct	NA	wgEncodeAwgTfbsHaibT47dP300V0416102Dm002p1hUniPk.narrowPeak	1	13973
hyper_cancer_THYR	458	encode_tfbs	0	0.255108	72	102	297	476	476	292	5503	16489	321503	encode_tfbs HUVEC c-Jun	HUVEC	NA	c-Jun	None	NA	wgEncodeAwgTfbsSydhHuvecCjunUniPk.narrowPeak	1	29524
hyper_cancer_THYR	279	encode_tfbs	0	0.143494	151	102	457	320	457	293	19706	16410	307300	encode_tfbs A549 Max	A549	NA	Max	None	NA	wgEncodeAwgTfbsSydhA549MaxIggrabUniPk.narrowPeak	1	9881
hyper_cancer_THYR	301	encode_tfbs	0	0.185759	108	102	375	402	402	293	11161	16453	315845	encode_tfbs GM12878 NFKB	GM12878	NA	NFKB	TNFa	NA	wgEncodeAwgTfbsSydhGm12878NfkbTnfaIggrabUniPk.narrowPeak	1	17036
hyper_cancer_THYR	548	encode_tfbs	0	0.176355	120	102	394	382	394	293	12996	16441	314010	encode_tfbs K562 UBF_(sc-13125)	K562	NA	UBF_(sc-13125)	None	NA	wgEncodeAwgTfbsSydhK562Ubfsc13125IggmusUniPk.narrowPeak	1	6002
hyper_cancer_THYR	86	encode_tfbs	0	0.269724	63	102	281	500	500	294	4565	16498	322441	encode_tfbs GM12878 CEBPB_(SC-150)	GM12878	NA	CEBPB_(SC-150)	None	NA	wgEncodeAwgTfbsHaibGm12878Cebpbsc150V0422111UniPk.narrowPeak	1	5786
hyper_cancer_THYR	321	encode_tfbs	0	0.171161	123	102	401	380	401	294	13697	16438	313309	encode_tfbs GM12878 WHIP	GM12878	NA	WHIP	None	NA	wgEncodeAwgTfbsSydhGm12878WhipIggmusUniPk.narrowPeak	1	14102
hyper_cancer_THYR	509	encode_tfbs	0	0.284215	57	102	270	510	510	294	3926	16504	323080	encode_tfbs K562 MafF_(M8194)	K562	NA	MafF_(M8194)	None	NA	wgEncodeAwgTfbsSydhK562MaffIggrabUniPk.narrowPeak	1	25074
hyper_cancer_THYR	229	encode_tfbs	0	0.116711	191	102	525	259	525	295	29720	16370	297286	encode_tfbs K562 Pol2-4H8	K562	NA	Pol2-4H8	None	NA	wgEncodeAwgTfbsHaibK562Pol24h8V0416101UniPk.narrowPeak	1	23352
hyper_cancer_THYR	219	encode_tfbs	0	0.13248	155	102	477	313	477	297	21768	16406	305238	encode_tfbs K562 ETS1	K562	NA	ETS1	None	NA	wgEncodeAwgTfbsHaibK562Ets1V0416101UniPk.narrowPeak	1	10726
hyper_cancer_THYR	402	encode_tfbs	0	0.287373	50	102	266	526	526	298	3410	16511	323596	encode_tfbs HeLa-S3 p300_(SC-584)	HeLa-S3	NA	p300_(SC-584)	None	NA	wgEncodeAwgTfbsSydhHelas3P300sc584sc584IggrabUniPk.narrowPeak	1	25854
hyper_cancer_THYR	33	encode_tfbs	0	0.119777	181	102	520	275	520	299	27620	16380	299386	encode_tfbs K562 Pol2(b)	K562	NA	Pol2(b)	None	NA	wgEncodeAwgTfbsBroadK562Pol2bUniPk.narrowPeak	1	11424
hyper_cancer_THYR	126	encode_tfbs	0	0.154061	131	102	433	362	433	299	16091	16430	310915	encode_tfbs GM12891 POU2F2	GM12891	NA	POU2F2	None	NA	wgEncodeAwgTfbsHaibGm12891Pou2f2Pcr1xUniPk.narrowPeak	1	14630
hyper_cancer_THYR	69	encode_tfbs	0	0.181171	104	102	387	410	410	300	11022	16457	315984	encode_tfbs A549 USF-1	A549	NA	USF-1	EtOH_0.02pct	NA	wgEncodeAwgTfbsHaibA549Usf1Pcr1xEtoh02UniPk.narrowPeak	1	11932
hyper_cancer_THYR	174	encode_tfbs	0	0.162252	120	102	415	382	415	300	14077	16441	312929	encode_tfbs HepG2 CEBPD_(SC-636)	HepG2	NA	CEBPD_(SC-636)	None	NA	wgEncodeAwgTfbsHaibHepg2Cebpdsc636V0416101UniPk.narrowPeak	1	11433
hyper_cancer_THYR	176	encode_tfbs	0	0.128076	160	102	493	305	493	300	23145	16401	303861	encode_tfbs HepG2 ELF1_(SC-631)	HepG2	NA	ELF1_(SC-631)	None	NA	wgEncodeAwgTfbsHaibHepg2Elf1sc631V0416101UniPk.narrowPeak	1	18001
hyper_cancer_THYR	320	encode_tfbs	0	0.186472	95	102	374	428	428	301	9814	16466	317192	encode_tfbs GM12878 USF2	GM12878	NA	USF2	None	NA	wgEncodeAwgTfbsSydhGm12878Usf2IggmusUniPk.narrowPeak	1	9022
hyper_cancer_THYR	198	encode_tfbs	0	0.282028	47	102	274	531	531	302	3267	16514	323739	encode_tfbs HepG2 SP2_(SC-643)	HepG2	NA	SP2_(SC-643)	None	NA	wgEncodeAwgTfbsHaibHepg2Sp2V0422111UniPk.narrowPeak	1	2626
hyper_cancer_THYR	289	encode_tfbs	0	0.114415	182	102	532	271	532	302	28947	16379	298059	encode_tfbs GM12878 CHD2_(AB68301)	GM12878	NA	CHD2_(AB68301)	None	NA	wgEncodeAwgTfbsSydhGm12878Chd2ab68301IggmusUniPk.narrowPeak	1	15597
hyper_cancer_THYR	323	encode_tfbs	0	0.141067	140	102	462	343	462	302	18637	16421	308369	encode_tfbs GM12878 Znf143_(16618-1-AP)	GM12878	NA	Znf143_(16618-1-AP)	None	NA	wgEncodeAwgTfbsSydhGm12878Znf143166181apUniPk.narrowPeak	1	20024
hyper_cancer_THYR	93	encode_tfbs	0	0.194544	86	102	363	444	444	303	8545	16475	318461	encode_tfbs GM12878 IRF4_(SC-6059)	GM12878	NA	IRF4_(SC-6059)	None	NA	wgEncodeAwgTfbsHaibGm12878Irf4sc6059Pcr1xUniPk.narrowPeak	1	17771
hyper_cancer_THYR	225	encode_tfbs	0	0.300462	40	102	256	550	550	303	2614	16521	324392	encode_tfbs K562 MEF2A	K562	NA	MEF2A	None	NA	wgEncodeAwgTfbsHaibK562Mef2aV0416101UniPk.narrowPeak	1	5631
hyper_cancer_THYR	372	encode_tfbs	0	0.174779	104	102	396	410	410	303	11411	16457	315595	encode_tfbs HeLa-S3 BAF155	HeLa-S3	NA	BAF155	None	NA	wgEncodeAwgTfbsSydhHelas3Baf155IggmusUniPk.narrowPeak	1	8650
hyper_cancer_THYR	490	encode_tfbs	0	0.181493	99	102	385	421	421	303	10488	16462	316518	encode_tfbs K562 c-Myc	K562	NA	c-Myc	None	NA	wgEncodeAwgTfbsSydhK562CmycUniPk.narrowPeak	1	5023
hyper_cancer_THYR	355	encode_tfbs	0	0.187578	88	102	373	439	439	305	9055	16473	317951	encode_tfbs H1-hESC Nrf1	H1-hESC	NA	Nrf1	None	NA	wgEncodeAwgTfbsSydhH1hescNrf1IggrabUniPk.narrowPeak	1	4513
hyper_cancer_THYR	88	encode_tfbs	0	0.134294	141	102	475	341	475	306	19653	16420	307353	encode_tfbs GM12878 Egr-1	GM12878	NA	Egr-1	None	NA	wgEncodeAwgTfbsHaibGm12878Egr1Pcr2xUniPk.narrowPeak	1	16331
hyper_cancer_THYR	379	encode_tfbs	0	0.144998	130	102	454	363	454	306	16920	16431	310086	encode_tfbs HeLa-S3 CEBPB	HeLa-S3	NA	CEBPB	None	NA	wgEncodeAwgTfbsSydhHelas3CebpbIggrabUniPk.narrowPeak	1	61004
hyper_cancer_THYR	169	encode_tfbs	0	0.078154	243	102	617	201	617	307	52336	16318	274670	encode_tfbs HeLa-S3 Pol2	HeLa-S3	NA	Pol2	None	NA	wgEncodeAwgTfbsHaibHelas3Pol2Pcr1xUniPk.narrowPeak	1	25332
hyper_cancer_THYR	392	encode_tfbs	0	0.129694	144	102	486	335	486	308	20715	16417	306291	encode_tfbs HeLa-S3 Ini1	HeLa-S3	NA	Ini1	None	NA	wgEncodeAwgTfbsSydhHelas3Ini1IggmusUniPk.narrowPeak	1	7780
hyper_cancer_THYR	452	encode_tfbs	0	0.113946	174	102	535	287	535	308	27875	16387	299131	encode_tfbs HepG2 TBP	HepG2	NA	TBP	None	NA	wgEncodeAwgTfbsSydhHepg2TbpIggrabUniPk.narrowPeak	1	13806
hyper_cancer_THYR	338	encode_tfbs	0	0.222296	64	102	327	498	498	309	5609	16497	321397	encode_tfbs GM19099 NFKB	GM19099	NA	NFKB	TNFa	NA	wgEncodeAwgTfbsSydhGm19099NfkbTnfaIggrabUniPk.narrowPeak	1	7777
hyper_cancer_THYR	455	encode_tfbs	0	0.229144	60	102	319	507	507	309	5108	16501	321898	encode_tfbs HepG2 USF2	HepG2	NA	USF2	None	NA	wgEncodeAwgTfbsSydhHepg2Usf2IggrabUniPk.narrowPeak	1	6291
hyper_cancer_THYR	317	encode_tfbs	0	0.141874	127	102	459	370	459	310	16892	16434	310114	encode_tfbs GM12878 TBLR1_(ab24550)	GM12878	NA	TBLR1_(ab24550)	None	NA	wgEncodeAwgTfbsSydhGm12878Tblr1ab24550IggmusUniPk.narrowPeak	1	13702
hyper_cancer_THYR	357	encode_tfbs	0	0.296528	35	102	260	568	568	310	2319	16526	324687	encode_tfbs H1-hESC RFX5_(200-401-194)	H1-hESC	NA	RFX5_(200-401-194)	None	NA	wgEncodeAwgTfbsSydhH1hescRfx5200401194IggrabUniPk.narrowPeak	1	1695
hyper_cancer_THYR	103	encode_tfbs	0	0.188553	78	102	371	461	461	311	8006	16483	319000	encode_tfbs GM12878 Pbx3	GM12878	NA	Pbx3	None	NA	wgEncodeAwgTfbsHaibGm12878Pbx3Pcr1xUniPk.narrowPeak	1	9941
hyper_cancer_THYR	129	encode_tfbs	0	0.124114	147	102	503	329	503	311	22008	16414	304998	encode_tfbs GM12891 YY1_(SC-281)	GM12891	NA	YY1_(SC-281)	None	NA	wgEncodeAwgTfbsHaibGm12891Yy1sc281V0416101UniPk.narrowPeak	1	13593
hyper_cancer_THYR	520	encode_tfbs	0	0.0967617	189	102	571	261	571	311	34855	16372	292151	encode_tfbs K562 Pol2	K562	NA	Pol2	IFNa30	NA	wgEncodeAwgTfbsSydhK562Pol2Ifna30UniPk.narrowPeak	1	13845
hyper_cancer_THYR	79	encode_tfbs	0	0.0859005	211	102	597	238	597	312	42711	16350	284295	encode_tfbs ECC-1 Pol2	ECC-1	NA	Pol2	DMSO_0.02pct	NA	wgEncodeAwgTfbsHaibEcc1Pol2V0416102Dm002p1hUniPk.narrowPeak	1	20137
hyper_cancer_THYR	396	encode_tfbs	0	0.08769	206	102	590	245	590	312	41071	16355	285935	encode_tfbs HeLa-S3 Max	HeLa-S3	NA	Max	None	NA	wgEncodeAwgTfbsSydhHelas3MaxIggrabUniPk.narrowPeak	1	29647
hyper_cancer_THYR	233	encode_tfbs	0	0.129747	135	102	485	353	485	313	19480	16426	307526	encode_tfbs K562 Sin3Ak-20	K562	NA	Sin3Ak-20	None	NA	wgEncodeAwgTfbsHaibK562Sin3ak20V0416101UniPk.narrowPeak	1	12700
hyper_cancer_THYR	350	encode_tfbs	0	0.166764	92	102	406	432	432	313	10599	16469	316407	encode_tfbs H1-hESC GTF2F1_(AB28179)	H1-hESC	NA	GTF2F1_(AB28179)	None	NA	wgEncodeAwgTfbsSydhH1hescGtf2f1IggrabUniPk.narrowPeak	1	3548
hyper_cancer_THYR	585	encode_tfbs	0	0.0823198	222	102	608	228	608	313	46327	16339	280679	encode_tfbs Raji Pol2	Raji	NA	Pol2	None	NA	wgEncodeAwgTfbsSydhRajiPol2UcdUniPk.narrowPeak	1	19732
hyper_cancer_THYR	593	encode_tfbs	0	0.19963	68	102	353	485	485	313	6617	16493	320389	encode_tfbs K562 eGFP-JunB	K562	NA	eGFP-JunB	None	NA	wgEncodeAwgTfbsUchicagoK562EjunbUniPk.narrowPeak	1	12287
hyper_cancer_THYR	557	encode_tfbs	0	0.180925	82	102	389	452	452	314	8753	16479	318253	encode_tfbs MCF10A-Er-Src c-Fos	MCF10A-Er-Src	NA	c-Fos	4OHTAM_1uM_12hr	NA	wgEncodeAwgTfbsSydhMcf10aesCfosTam112hHvdUniPk.narrowPeak	1	92358
hyper_cancer_THYR	220	encode_tfbs	0	0.25128	43	102	303	539	539	315	3353	16518	323653	encode_tfbs K562 FOSL1_(SC-183)	K562	NA	FOSL1_(SC-183)	None	NA	wgEncodeAwgTfbsHaibK562Fosl1sc183V0416101UniPk.narrowPeak	1	11174
hyper_cancer_THYR	250	encode_tfbs	0	0.114363	158	102	533	310	533	315	25403	16403	301603	encode_tfbs PANC-1 Pol2-4H8	PANC-1	NA	Pol2-4H8	None	NA	wgEncodeAwgTfbsHaibPanc1Pol24h8V0416101UniPk.narrowPeak	1	10324
hyper_cancer_THYR	568	encode_tfbs	0	0.18785	74	102	372	471	471	315	7631	16487	319375	encode_tfbs MCF10A-Er-Src STAT3	MCF10A-Er-Src	NA	STAT3	4OHTAM_1uM_12hr	NA	wgEncodeAwgTfbsSydhMcf10aesStat3Tam112hHvdUniPk.narrowPeak	1	39908
hyper_cancer_THYR	602	encode_tfbs	0	0.0906995	195	102	586	256	586	315	37970	16366	289036	encode_tfbs GM12878 Pol2	GM12878	NA	Pol2	None	NA	wgEncodeAwgTfbsUtaGm12878Pol2UniPk.narrowPeak	1	14237
hyper_cancer_THYR	104	encode_tfbs	0	0.0946554	182	102	576	271	576	316	34355	16379	292651	encode_tfbs GM12878 PML_(SC-71910)	GM12878	NA	PML_(SC-71910)	None	NA	wgEncodeAwgTfbsHaibGm12878Pmlsc71910V0422111UniPk.narrowPeak	1	16678
hyper_cancer_THYR	116	encode_tfbs	0	0.111827	159	102	538	308	538	316	26086	16402	300920	encode_tfbs GM12878 TAF1	GM12878	NA	TAF1	None	NA	wgEncodeAwgTfbsHaibGm12878Taf1Pcr1xUniPk.narrowPeak	1	14278
hyper_cancer_THYR	318	encode_tfbs	0	0.113895	157	102	536	311	536	316	25349	16404	301657	encode_tfbs GM12878 TBP	GM12878	NA	TBP	None	NA	wgEncodeAwgTfbsSydhGm12878TbpIggmusUniPk.narrowPeak	1	14893
hyper_cancer_THYR	625	encode_tfbs	0	0.214429	59	102	337	508	508	316	5363	16502	321643	encode_tfbs MCF-7 c-Myc	MCF-7	NA	c-Myc	serum_starved_media	NA	wgEncodeAwgTfbsUtaMcf7CmycSerumstvdUniPk.narrowPeak	1	6930
hyper_cancer_THYR	228	encode_tfbs	0	0.104215	168	102	555	295	555	317	29278	16393	297728	encode_tfbs K562 PML_(SC-71910)	K562	NA	PML_(SC-71910)	None	NA	wgEncodeAwgTfbsHaibK562Pmlsc71910V0422111UniPk.narrowPeak	1	15895
hyper_cancer_THYR	378	encode_tfbs	0	0.286124	30	102	268	581	581	317	2061	16531	324945	encode_tfbs HeLa-S3 Brg1	HeLa-S3	NA	Brg1	None	NA	wgEncodeAwgTfbsSydhHelas3Brg1IggmusUniPk.narrowPeak	1	1357
hyper_cancer_THYR	517	encode_tfbs	0	0.158677	97	102	425	423	425	317	11707	16464	315299	encode_tfbs K562 NF-YB	K562	NA	NF-YB	None	NA	wgEncodeAwgTfbsSydhK562NfybUniPk.narrowPeak	1	10096
hyper_cancer_THYR	521	encode_tfbs	0	0.0939498	184	102	580	269	580	317	34929	16377	292077	encode_tfbs K562 Pol2	K562	NA	Pol2	IFNa6h	NA	wgEncodeAwgTfbsSydhK562Pol2Ifna6hUniPk.narrowPeak	1	13582
hyper_cancer_THYR	632	encode_tfbs	0	0.0884744	189	102	588	261	588	317	37743	16372	289263	encode_tfbs MCF-7 Pol2	MCF-7	NA	Pol2	serum_stimulated_media	NA	wgEncodeAwgTfbsUtaMcf7Pol2SerumstimUniPk.narrowPeak	1	20449
hyper_cancer_THYR	239	encode_tfbs	0	0.0992273	174	102	564	287	564	318	31610	16387	295396	encode_tfbs K562 TAF1	K562	NA	TAF1	None	NA	wgEncodeAwgTfbsHaibK562Taf1V0416101UniPk.narrowPeak	1	15246
hyper_cancer_THYR	633	encode_tfbs	0	0.0984265	175	102	567	285	567	318	32009	16386	294997	encode_tfbs MCF-7 Pol2	MCF-7	NA	Pol2	serum_starved_media	NA	wgEncodeAwgTfbsUtaMcf7Pol2SerumstvdUniPk.narrowPeak	1	19412
hyper_cancer_THYR	436	encode_tfbs	0	0.194095	66	102	364	492	492	319	6605	16495	320401	encode_tfbs HepG2 JunD	HepG2	NA	JunD	None	NA	wgEncodeAwgTfbsSydhHepg2JundIggrabUniPk.narrowPeak	1	32275
hyper_cancer_THYR	513	encode_tfbs	0	0.142596	111	102	458	396	458	319	14775	16450	312231	encode_tfbs K562 Mxi1_(AF4185)	K562	NA	Mxi1_(AF4185)	None	NA	wgEncodeAwgTfbsSydhK562Mxi1af4185IggrabUniPk.narrowPeak	1	6711
hyper_cancer_THYR	24	encode_tfbs	0	0.138968	115	102	468	390	468	320	15666	16446	311340	encode_tfbs K562 CHD1_(A301-218A)	K562	NA	CHD1_(A301-218A)	None	NA	wgEncodeAwgTfbsBroadK562Chd1a301218aUniPk.narrowPeak	1	9350
hyper_cancer_THYR	336	encode_tfbs	0	0.141634	110	102	460	399	460	320	14742	16451	312264	encode_tfbs GM18951 NFKB	GM18951	NA	NFKB	TNFa	NA	wgEncodeAwgTfbsSydhGm18951NfkbTnfaIggrabUniPk.narrowPeak	1	13535
hyper_cancer_THYR	465	encode_tfbs	0	0.0872687	187	102	593	265	593	320	37842	16374	289164	encode_tfbs IMR90 Pol2	IMR90	NA	Pol2	None	NA	wgEncodeAwgTfbsSydhImr90Pol2IggrabUniPk.narrowPeak	1	17647
hyper_cancer_THYR	583	encode_tfbs	0	0.0761008	212	102	620	237	620	320	47608	16349	279398	encode_tfbs PBDE Pol2	PBDE	NA	Pol2	None	NA	wgEncodeAwgTfbsSydhPbdePol2UcdUniPk.narrowPeak	1	18332
hyper_cancer_THYR	94	encode_tfbs	0	0.178344	75	102	392	470	470	321	8134	16486	318872	encode_tfbs GM12878 MEF2A	GM12878	NA	MEF2A	None	NA	wgEncodeAwgTfbsHaibGm12878Mef2aPcr1xUniPk.narrowPeak	1	17605
hyper_cancer_THYR	113	encode_tfbs	0	0.108202	155	102	547	313	547	321	26260	16406	300746	encode_tfbs GM12878 SP1	GM12878	NA	SP1	None	NA	wgEncodeAwgTfbsHaibGm12878Sp1Pcr1xUniPk.narrowPeak	1	18248
hyper_cancer_THYR	134	encode_tfbs	0	0.120433	140	102	518	343	518	321	21619	16421	305387	encode_tfbs GM12892 YY1	GM12892	NA	YY1	None	NA	wgEncodeAwgTfbsHaibGm12892Yy1V0416101UniPk.narrowPeak	1	15951
hyper_cancer_THYR	467	encode_tfbs	0	0.212522	51	102	340	522	522	321	4685	16510	322321	encode_tfbs K562 ARID3A_(sc-8821)	K562	NA	ARID3A_(sc-8821)	None	NA	wgEncodeAwgTfbsSydhK562Arid3asc8821IggrabUniPk.narrowPeak	1	9026
hyper_cancer_THYR	68	encode_tfbs	0	0.156649	90	102	426	437	437	322	11022	16471	315984	encode_tfbs A549 USF-1	A549	NA	USF-1	DEX_100nM	NA	wgEncodeAwgTfbsHaibA549Usf1Pcr1xDex100nmUniPk.narrowPeak	1	11980
hyper_cancer_THYR	209	encode_tfbs	0	0.14709	100	102	451	417	451	323	12970	16461	314036	encode_tfbs K562 ATF3	K562	NA	ATF3	None	NA	wgEncodeAwgTfbsHaibK562Atf3V0416101UniPk.narrowPeak	1	16011
hyper_cancer_THYR	367	encode_tfbs	0	0.0967045	168	102	572	295	572	323	31334	16393	295672	encode_tfbs HEK293 Pol2	HEK293	NA	Pol2	None	NA	wgEncodeAwgTfbsSydhHek293Pol2UniPk.narrowPeak	1	11490
hyper_cancer_THYR	544	encode_tfbs	0	0.171551	76	102	399	467	467	323	8558	16485	318448	encode_tfbs K562 TBLR1_(NB600-270)	K562	NA	TBLR1_(NB600-270)	None	NA	wgEncodeAwgTfbsSydhK562Tblr1nb600270IggrabUniPk.narrowPeak	1	8505
hyper_cancer_THYR	566	encode_tfbs	0	0.171448	76	102	400	467	467	323	8563	16485	318443	encode_tfbs MCF10A-Er-Src STAT3	MCF10A-Er-Src	NA	STAT3	EtOH_0.01pct_4hr	NA	wgEncodeAwgTfbsSydhMcf10aesStat3Etoh01bUniPk.narrowPeak	1	45110
hyper_cancer_THYR	539	encode_tfbs	0	0.237057	38	102	312	557	557	324	3142	16523	323864	encode_tfbs K562 STAT1	K562	NA	STAT1	IFNg6h	NA	wgEncodeAwgTfbsSydhK562Stat1Ifng6hUniPk.narrowPeak	1	2333
hyper_cancer_THYR	614	encode_tfbs	0	0.183053	67	102	382	487	487	324	7099	16494	319907	encode_tfbs HepG2 c-Myc	HepG2	NA	c-Myc	None	NA	wgEncodeAwgTfbsUtaHepg2CmycUniPk.narrowPeak	1	4413
hyper_cancer_THYR	254	encode_tfbs	0	0.179866	67	102	390	487	487	326	7222	16494	319784	encode_tfbs PFSK-1 Sin3Ak-20	PFSK-1	NA	Sin3Ak-20	None	NA	wgEncodeAwgTfbsHaibPfsk1Sin3ak20V0416101UniPk.narrowPeak	1	5950
hyper_cancer_THYR	418	encode_tfbs	0	0.161911	78	102	416	461	461	326	9286	16483	317720	encode_tfbs HeLa-S3 USF2	HeLa-S3	NA	USF2	None	NA	wgEncodeAwgTfbsSydhHelas3Usf2IggmusUniPk.narrowPeak	1	12306
hyper_cancer_THYR	235	encode_tfbs	0	0.138426	105	102	470	408	470	327	14409	16456	312597	encode_tfbs K562 SP1	K562	NA	SP1	None	NA	wgEncodeAwgTfbsHaibK562Sp1Pcr1xUniPk.narrowPeak	1	7206
hyper_cancer_THYR	430	encode_tfbs	0	0.156564	82	102	427	452	452	327	10073	16479	316933	encode_tfbs HepG2 COREST_(sc-30189)	HepG2	NA	COREST_(sc-30189)	None	NA	wgEncodeAwgTfbsSydhHepg2Corestsc30189IggrabUniPk.narrowPeak	1	5336
hyper_cancer_THYR	558	encode_tfbs	0	0.178225	67	102	393	487	487	327	7287	16494	319719	encode_tfbs MCF10A-Er-Src c-Fos	MCF10A-Er-Src	NA	c-Fos	4OHTAM_1uM_4hr	NA	wgEncodeAwgTfbsSydhMcf10aesCfosTam14hHvdUniPk.narrowPeak	1	86323
hyper_cancer_THYR	415	encode_tfbs	0	0.118702	130	102	523	363	523	329	20434	16431	306572	encode_tfbs HeLa-S3 TCF7L2_C9B9_(2565)	HeLa-S3	NA	TCF7L2_C9B9_(2565)	None	NA	wgEncodeAwgTfbsSydhHelas3Tcf7l2c9b92565UcdUniPk.narrowPeak	1	19242
hyper_cancer_THYR	567	encode_tfbs	0	0.164492	73	102	412	474	474	329	8571	16488	318435	encode_tfbs MCF10A-Er-Src STAT3	MCF10A-Er-Src	NA	STAT3	EtOH_0.01pct_12hr	NA	wgEncodeAwgTfbsSydhMcf10aesStat3Etoh01cUniPk.narrowPeak	1	41355
hyper_cancer_THYR	637	encode_tfbs	0	0.0873822	170	102	592	293	592	329	34695	16391	292311	encode_tfbs ProgFib Pol2	ProgFib	NA	Pol2	None	NA	wgEncodeAwgTfbsUtaProgfibPol2UniPk.narrowPeak	1	16338
hyper_cancer_THYR	23	encode_tfbs	0	0.138202	100	102	471	417	471	330	13769	16461	313237	encode_tfbs HUVEC Pol2(b)	HUVEC	NA	Pol2(b)	None	NA	wgEncodeAwgTfbsBroadHuvecPol2bUniPk.narrowPeak	1	5298
hyper_cancer_THYR	100	encode_tfbs	0	0.226518	36	102	323	565	565	330	3115	16525	323891	encode_tfbs GM12878 p300	GM12878	NA	p300	None	NA	wgEncodeAwgTfbsHaibGm12878P300Pcr1xUniPk.narrowPeak	1	5168
hyper_cancer_THYR	619	encode_tfbs	0	0.104645	144	102	554	335	554	330	25290	16417	301716	encode_tfbs HUVEC Pol2	HUVEC	NA	Pol2	None	NA	wgEncodeAwgTfbsUtaHuvecPol2UniPk.narrowPeak	1	17190
hyper_cancer_THYR	71	encode_tfbs	0	0.109603	137	102	541	351	541	331	23127	16424	303879	encode_tfbs A549 YY1_(SC-281)	A549	NA	YY1_(SC-281)	EtOH_0.02pct	NA	wgEncodeAwgTfbsHaibA549Yy1cV0422111Etoh02UniPk.narrowPeak	1	10259
hyper_cancer_THYR	316	encode_tfbs	0	0.199546	44	102	354	536	536	331	4308	16517	322698	encode_tfbs GM12878 STAT3	GM12878	NA	STAT3	None	NA	wgEncodeAwgTfbsSydhGm12878Stat3IggmusUniPk.narrowPeak	1	6487
hyper_cancer_THYR	363	encode_tfbs	0	0.0758755	182	102	621	271	621	331	41772	16379	285234	encode_tfbs HCT-116 Pol2	HCT-116	NA	Pol2	None	NA	wgEncodeAwgTfbsSydhHct116Pol2UcdUniPk.narrowPeak	1	12864
hyper_cancer_THYR	569	encode_tfbs	0	0.150213	85	102	445	445	445	331	10858	16476	316148	encode_tfbs MCF10A-Er-Src STAT3	MCF10A-Er-Src	NA	STAT3	4OHTAM_1uM_36hr	NA	wgEncodeAwgTfbsSydhMcf10aesStat3TamUniPk.narrowPeak	1	44494
hyper_cancer_THYR	276	encode_tfbs	0	0.0845581	172	102	601	292	601	332	36105	16389	290901	encode_tfbs U87 Pol2-4H8	U87	NA	Pol2-4H8	None	NA	wgEncodeAwgTfbsHaibU87Pol24h8V0416101UniPk.narrowPeak	1	22873
hyper_cancer_THYR	623	encode_tfbs	0	0.149205	84	102	447	447	447	332	10804	16477	316202	encode_tfbs MCF-7 c-Myc	MCF-7	NA	c-Myc	estrogen	NA	wgEncodeAwgTfbsUtaMcf7CmycEstroUniPk.narrowPeak	1	10072
hyper_cancer_THYR	47	encode_tfbs	0	0.160023	72	102	422	476	476	333	8686	16489	318320	encode_tfbs A549 BCL3	A549	NA	BCL3	EtOH_0.02pct	NA	wgEncodeAwgTfbsHaibA549Bcl3V0422111Etoh02UniPk.narrowPeak	1	7740
hyper_cancer_THYR	340	encode_tfbs	0	0.214973	37	102	336	560	560	333	3371	16524	323635	encode_tfbs GM19193 NFKB	GM19193	NA	NFKB	TNFa	NA	wgEncodeAwgTfbsSydhGm19193NfkbTnfaIggrabUniPk.narrowPeak	1	5280
hyper_cancer_THYR	261	encode_tfbs	0	0.0998555	143	102	561	339	561	334	26235	16418	300771	encode_tfbs SK-N-SH Sin3Ak-20	SK-N-SH	NA	Sin3Ak-20	None	NA	wgEncodeAwgTfbsHaibSknshSin3ak20V0416101UniPk.narrowPeak	1	15561
hyper_cancer_THYR	540	encode_tfbs	0	0.207679	39	102	346	553	553	334	3675	16522	323331	encode_tfbs K562 STAT2	K562	NA	STAT2	IFNa30	NA	wgEncodeAwgTfbsSydhK562Stat2Ifna30UniPk.narrowPeak	1	3040
hyper_cancer_THYR	77	encode_tfbs	0	0.25241	25	102	302	600	600	335	1947	16536	325059	encode_tfbs ECC-1 FOXA1_(SC-6553)	ECC-1	NA	FOXA1_(SC-6553)	DMSO_0.02pct	NA	wgEncodeAwgTfbsHaibEcc1Foxa1sc6553V0416102Dm002p1hUniPk.narrowPeak	1	5892
hyper_cancer_THYR	128	encode_tfbs	0	0.101487	138	102	559	348	559	336	25005	16423	302001	encode_tfbs GM12891 TAF1	GM12891	NA	TAF1	None	NA	wgEncodeAwgTfbsHaibGm12891Taf1Pcr1xUniPk.narrowPeak	1	11883
hyper_cancer_THYR	404	encode_tfbs	0	0.0877529	152	102	589	318	589	336	31223	16409	295783	encode_tfbs HeLa-S3 Pol2(phosphoS2)	HeLa-S3	NA	Pol2(phosphoS2)	None	NA	wgEncodeAwgTfbsSydhHelas3Pol2s2IggrabUniPk.narrowPeak	1	12797
hyper_cancer_THYR	411	encode_tfbs	0	0.122963	110	102	509	399	509	337	16865	16451	310141	encode_tfbs HeLa-S3 STAT1	HeLa-S3	NA	STAT1	IFNg30	NA	wgEncodeAwgTfbsSydhHelas3Stat1Ifng30UniPk.narrowPeak	1	16158
hyper_cancer_THYR	130	encode_tfbs	0	0.12401	105	102	504	408	504	338	16002	16456	311004	encode_tfbs GM12892 PAX5-C20	GM12892	NA	PAX5-C20	None	NA	wgEncodeAwgTfbsHaibGm12892Pax5c20V0416101UniPk.narrowPeak	1	10300
hyper_cancer_THYR	479	encode_tfbs	0	0.123262	106	102	507	406	507	338	16241	16455	310765	encode_tfbs K562 CHD2_(AB68301)	K562	NA	CHD2_(AB68301)	None	NA	wgEncodeAwgTfbsSydhK562Chd2ab68301IggrabUniPk.narrowPeak	1	7797
hyper_cancer_THYR	309	encode_tfbs	0	0.090984	145	102	583	332	583	339	28937	16416	298069	encode_tfbs GM12878 Pol2(phosphoS2)	GM12878	NA	Pol2(phosphoS2)	None	NA	wgEncodeAwgTfbsSydhGm12878Pol2s2IggmusUniPk.narrowPeak	1	9370
hyper_cancer_THYR	267	encode_tfbs	0	0.0987405	135	102	566	353	566	340	25127	16426	301879	encode_tfbs SK-N-SH_RA YY1_(SC-281)	SK-N-SH_RA	NA	YY1_(SC-281)	None	NA	wgEncodeAwgTfbsHaibSknshraYy1sc281V0416102UniPk.narrowPeak	1	15684
hyper_cancer_THYR	563	encode_tfbs	0	0.0613956	181	102	646	275	646	341	49878	16380	277128	encode_tfbs MCF10A-Er-Src Pol2	MCF10A-Er-Src	NA	Pol2	EtOH_0.01pct	NA	wgEncodeAwgTfbsSydhMcf10aesPol2Etoh01UniPk.narrowPeak	1	22298
hyper_cancer_THYR	480	encode_tfbs	0	0.165704	52	102	408	520	520	343	6100	16509	320906	encode_tfbs K562 c-Jun	K562	NA	c-Jun	IFNa30	NA	wgEncodeAwgTfbsSydhK562CjunIfna30UniPk.narrowPeak	1	8827
hyper_cancer_THYR	564	encode_tfbs	0	0.0643626	173	102	637	290	637	343	46077	16388	280929	encode_tfbs MCF10A-Er-Src Pol2	MCF10A-Er-Src	NA	Pol2	4OHTAM_1uM_36hr	NA	wgEncodeAwgTfbsSydhMcf10aesPol2TamUniPk.narrowPeak	1	19467
hyper_cancer_THYR	48	encode_tfbs	0	0.0850889	146	102	600	330	600	344	30947	16415	296059	encode_tfbs A549 CREB1_(SC-240)	A549	NA	CREB1_(SC-240)	DEX_100nM	NA	wgEncodeAwgTfbsHaibA549Creb1sc240V0416102Dex100nmUniPk.narrowPeak	1	15913
hyper_cancer_THYR	66	encode_tfbs	0	0.0907141	139	102	585	346	585	344	27908	16422	299098	encode_tfbs A549 TAF1	A549	NA	TAF1	EtOH_0.02pct	NA	wgEncodeAwgTfbsHaibA549Taf1V0422111Etoh02UniPk.narrowPeak	1	9984
hyper_cancer_THYR	211	encode_tfbs	0	0.153043	65	102	438	494	494	345	8208	16496	318798	encode_tfbs K562 BCLAF1_(SC-101388)	K562	NA	BCLAF1_(SC-101388)	None	NA	wgEncodeAwgTfbsHaibK562Bclaf101388Pcr1xUniPk.narrowPeak	1	4444
hyper_cancer_THYR	590	encode_tfbs	0	0.206006	29	102	348	585	585	345	2761	16532	324245	encode_tfbs K562 eGFP-FOS	K562	NA	eGFP-FOS	None	NA	wgEncodeAwgTfbsUchicagoK562EfosUniPk.narrowPeak	1	10256
hyper_cancer_THYR	283	encode_tfbs	0	0.134677	78	102	474	461	474	346	11100	16483	315906	encode_tfbs GM10847 NFKB	GM10847	NA	NFKB	TNFa	NA	wgEncodeAwgTfbsSydhGm10847NfkbTnfaIggrabUniPk.narrowPeak	1	9262
hyper_cancer_THYR	313	encode_tfbs	0	0.0838154	145	102	603	332	603	346	31176	16416	295830	encode_tfbs GM12878 SIN3A_(NB600-1263)	GM12878	NA	SIN3A_(NB600-1263)	None	NA	wgEncodeAwgTfbsSydhGm12878Sin3anb6001263IggmusUniPk.narrowPeak	1	10392
hyper_cancer_THYR	330	encode_tfbs	0	0.101496	124	102	558	378	558	346	22624	16437	304382	encode_tfbs GM15510 NFKB	GM15510	NA	NFKB	TNFa	NA	wgEncodeAwgTfbsSydhGm15510NfkbTnfaIggrabUniPk.narrowPeak	1	12803
hyper_cancer_THYR	332	encode_tfbs	0	0.151247	64	102	443	498	498	348	8178	16497	318828	encode_tfbs GM18505 NFKB	GM18505	NA	NFKB	TNFa	NA	wgEncodeAwgTfbsSydhGm18505NfkbTnfaIggrabUniPk.narrowPeak	1	8805
hyper_cancer_THYR	308	encode_tfbs	0	0.0909319	132	102	584	360	584	349	26548	16429	300458	encode_tfbs GM12878 Pol2	GM12878	NA	Pol2	None	NA	wgEncodeAwgTfbsSydhGm12878Pol2UniPk.narrowPeak	1	11086
hyper_cancer_THYR	613	encode_tfbs	0	0.0631291	165	102	645	299	645	349	44961	16396	282045	encode_tfbs HeLa-S3 Pol2	HeLa-S3	NA	Pol2	None	NA	wgEncodeAwgTfbsUtaHelas3Pol2UniPk.narrowPeak	1	15736
hyper_cancer_THYR	550	encode_tfbs	0	0.18519	33	102	377	572	572	350	3488	16528	323518	encode_tfbs K562 USF2	K562	NA	USF2	None	NA	wgEncodeAwgTfbsSydhK562Usf2IggrabUniPk.narrowPeak	1	3083
hyper_cancer_THYR	596	encode_tfbs	0	0.0792675	144	102	613	335	613	350	32580	16417	294426	encode_tfbs A549 Pol2	A549	NA	Pol2	None	NA	wgEncodeAwgTfbsUtaA549Pol2UniPk.narrowPeak	1	17011
hyper_cancer_THYR	53	encode_tfbs	0	0.140322	67	102	465	487	487	351	9200	16494	317806	encode_tfbs A549 FOSL2	A549	NA	FOSL2	EtOH_0.02pct	NA	wgEncodeAwgTfbsHaibA549Fosl2V0422111Etoh02UniPk.narrowPeak	1	28756
hyper_cancer_THYR	461	encode_tfbs	0	0.092184	127	102	582	370	582	351	25293	16434	301713	encode_tfbs HUVEC Pol2	HUVEC	NA	Pol2	None	NA	wgEncodeAwgTfbsSydhHuvecPol2UniPk.narrowPeak	1	12305
hyper_cancer_THYR	468	encode_tfbs	0	0.126354	81	102	496	456	496	351	12244	16480	314762	encode_tfbs K562 ATF1_(06-325)	K562	NA	ATF1_(06-325)	None	NA	wgEncodeAwgTfbsSydhK562Atf106325UniPk.narrowPeak	1	14864
hyper_cancer_THYR	157	encode_tfbs	0	0.164813	42	102	411	542	542	352	4968	16519	322038	encode_tfbs H1-hESC SRF	H1-hESC	NA	SRF	None	NA	wgEncodeAwgTfbsHaibH1hescSrfPcr1xUniPk.narrowPeak	1	5105
hyper_cancer_THYR	494	encode_tfbs	0	0.0991743	115	102	565	390	565	352	21538	16446	305468	encode_tfbs K562 E2F4	K562	NA	E2F4	None	NA	wgEncodeAwgTfbsSydhK562E2f4UcdUniPk.narrowPeak	1	8181
hyper_cancer_THYR	537	encode_tfbs	0	0.221849	18	102	328	626	626	352	1596	16543	325410	encode_tfbs K562 STAT1	K562	NA	STAT1	IFNa6h	NA	wgEncodeAwgTfbsSydhK562Stat1Ifna6hUniPk.narrowPeak	1	1476
hyper_cancer_THYR	413	encode_tfbs	0	0.0834155	133	102	605	356	605	354	28930	16428	298076	encode_tfbs HeLa-S3 TBP	HeLa-S3	NA	TBP	None	NA	wgEncodeAwgTfbsSydhHelas3TbpIggrabUniPk.narrowPeak	1	18489
hyper_cancer_THYR	434	encode_tfbs	0	0.21534	18	102	335	626	626	354	1644	16543	325362	encode_tfbs HepG2 HSF1	HepG2	NA	HSF1	forskolin	NA	wgEncodeAwgTfbsSydhHepg2Hsf1ForsklnUniPk.narrowPeak	1	1435
hyper_cancer_THYR	46	encode_tfbs	0	0.149654	53	102	446	516	516	355	6868	16508	320138	encode_tfbs A549 ATF3	A549	NA	ATF3	EtOH_0.02pct	NA	wgEncodeAwgTfbsHaibA549Atf3V0422111Etoh02UniPk.narrowPeak	1	6580
hyper_cancer_THYR	343	encode_tfbs	0	0.163006	40	102	414	550	550	355	4786	16521	322220	encode_tfbs H1-hESC BRST1_(A300-000A)	H1-hESC	NA	BRST1_(A300-000A)	None	NA	wgEncodeAwgTfbsSydhH1hescBRST1IggrabUniPk.narrowPeak	1	2025
hyper_cancer_THYR	599	encode_tfbs	0	0.0831411	133	102	606	356	606	355	29017	16428	297989	encode_tfbs Gliobla Pol2	Gliobla	NA	Pol2	None	NA	wgEncodeAwgTfbsUtaGlioblaPol2UniPk.narrowPeak	1	17417
hyper_cancer_THYR	95	encode_tfbs	0	0.160192	41	102	421	545	545	356	4989	16520	322017	encode_tfbs GM12878 MEF2C_(SC-13268)	GM12878	NA	MEF2C_(SC-13268)	None	NA	wgEncodeAwgTfbsHaibGm12878Mef2csc13268V0416101UniPk.narrowPeak	1	9216
hyper_cancer_THYR	483	encode_tfbs	0	0.203762	20	102	351	618	618	357	1929	16541	325077	encode_tfbs K562 c-Jun	K562	NA	c-Jun	IFNg6h	NA	wgEncodeAwgTfbsSydhK562CjunIfng6hUniPk.narrowPeak	1	6596
hyper_cancer_THYR	560	encode_tfbs	0	0.08907	120	102	587	382	587	357	24767	16441	302239	encode_tfbs MCF10A-Er-Src c-Myc	MCF10A-Er-Src	NA	c-Myc	EtOH_0.01pct	NA	wgEncodeAwgTfbsSydhMcf10aesCmycEtoh01HvdUniPk.narrowPeak	1	35153
hyper_cancer_THYR	634	encode_tfbs	0	0.0771559	136	102	618	352	618	357	31692	16425	295314	encode_tfbs MCF-7 Pol2	MCF-7	NA	Pol2	None	NA	wgEncodeAwgTfbsUtaMcf7Pol2UniPk.narrowPeak	1	16136
hyper_cancer_THYR	381	encode_tfbs	0	0.0701728	138	102	631	348	631	360	34970	16423	292036	encode_tfbs HeLa-S3 CHD2_(AB68301)	HeLa-S3	NA	CHD2_(AB68301)	None	NA	wgEncodeAwgTfbsSydhHelas3Chd2IggrabUniPk.narrowPeak	1	20500
hyper_cancer_THYR	122	encode_tfbs	0	0.138761	53	102	469	516	516	362	7395	16508	319611	encode_tfbs GM12878 ZEB1_(SC-25388)	GM12878	NA	ZEB1_(SC-25388)	None	NA	wgEncodeAwgTfbsHaibGm12878Zeb1sc25388V0416102UniPk.narrowPeak	1	4845
hyper_cancer_THYR	288	encode_tfbs	0	0.125708	67	102	498	487	498	362	10236	16494	316770	encode_tfbs GM12878 CHD1_(A301-218A)	GM12878	NA	CHD1_(A301-218A)	None	NA	wgEncodeAwgTfbsSydhGm12878Chd1a301218aIggmusUniPk.narrowPeak	1	6668
hyper_cancer_THYR	482	encode_tfbs	0	0.170397	30	102	402	581	581	362	3446	16531	323560	encode_tfbs K562 c-Jun	K562	NA	c-Jun	IFNg30	NA	wgEncodeAwgTfbsSydhK562CjunIfng30UniPk.narrowPeak	1	8587
hyper_cancer_THYR	429	encode_tfbs	0	0.181502	24	102	384	606	606	364	2594	16537	324412	encode_tfbs HepG2 c-Jun	HepG2	NA	c-Jun	None	NA	wgEncodeAwgTfbsSydhHepg2CjunIggrabUniPk.narrowPeak	1	12672
hyper_cancer_THYR	85	encode_tfbs	0	0.120547	70	102	517	479	517	366	11123	16491	315883	encode_tfbs GM12878 BCLAF1_(SC-101388)	GM12878	NA	BCLAF1_(SC-101388)	None	NA	wgEncodeAwgTfbsHaibGm12878Bclaf101388V0416101UniPk.narrowPeak	1	6114
hyper_cancer_THYR	2	encode_tfbs	0	0.166629	26	102	407	596	596	368	3057	16535	323949	encode_tfbs Dnd41 EZH2_(39875)	Dnd41	NA	EZH2_(39875)	None	NA	wgEncodeAwgTfbsBroadDnd41Ezh239875UniPk.narrowPeak	1	1732
hyper_cancer_THYR	35	encode_tfbs	0	0.0782664	114	102	615	392	615	370	26604	16447	300402	encode_tfbs K562 SAP30_(39731)	K562	NA	SAP30_(39731)	None	NA	wgEncodeAwgTfbsBroadK562Sap3039731UniPk.narrowPeak	1	9753
hyper_cancer_THYR	565	encode_tfbs	0	0.153383	33	102	435	572	572	370	4202	16528	322804	encode_tfbs MCF10A-Er-Src STAT3	MCF10A-Er-Src	NA	STAT3	EtOH_0.01pct	NA	wgEncodeAwgTfbsSydhMcf10aesStat3Etoh01UniPk.narrowPeak	1	12334
hyper_cancer_THYR	55	encode_tfbs	0	0.078556	111	102	614	396	614	371	25867	16450	301139	encode_tfbs A549 GABP	A549	NA	GABP	EtOH_0.02pct	NA	wgEncodeAwgTfbsHaibA549GabpV0422111Etoh02UniPk.narrowPeak	1	12348
hyper_cancer_THYR	251	encode_tfbs	0	0.0952803	87	102	574	441	574	372	17173	16474	309833	encode_tfbs PANC-1 Sin3Ak-20	PANC-1	NA	Sin3Ak-20	None	NA	wgEncodeAwgTfbsHaibPanc1Sin3ak20V0416101UniPk.narrowPeak	1	7182
hyper_cancer_THYR	387	encode_tfbs	0	0.105277	77	102	551	465	551	373	13893	16484	313113	encode_tfbs HeLa-S3 E2F6	HeLa-S3	NA	E2F6	None	NA	wgEncodeAwgTfbsSydhHelas3E2f6UniPk.narrowPeak	1	4775
hyper_cancer_THYR	397	encode_tfbs	0	0.0654241	120	102	635	382	635	373	32820	16441	294186	encode_tfbs HeLa-S3 MAZ_(ab85725)	HeLa-S3	NA	MAZ_(ab85725)	None	NA	wgEncodeAwgTfbsSydhHelas3Mazab85725IggrabUniPk.narrowPeak	1	13409
hyper_cancer_THYR	481	encode_tfbs	0	0.173223	19	102	398	620	620	373	2154	16542	324852	encode_tfbs K562 c-Jun	K562	NA	c-Jun	IFNa6h	NA	wgEncodeAwgTfbsSydhK562CjunIfna6hUniPk.narrowPeak	1	5218
hyper_cancer_THYR	556	encode_tfbs	0	0.127403	51	102	494	522	522	373	7741	16510	319265	encode_tfbs MCF10A-Er-Src c-Fos	MCF10A-Er-Src	NA	c-Fos	EtOH_0.01pct	NA	wgEncodeAwgTfbsSydhMcf10aesCfosEtoh01HvdUniPk.narrowPeak	1	67918
hyper_cancer_THYR	170	encode_tfbs	0	0.0662887	114	102	633	392	633	376	30956	16447	296050	encode_tfbs HeLa-S3 TAF1	HeLa-S3	NA	TAF1	None	NA	wgEncodeAwgTfbsHaibHelas3Taf1Pcr1xUniPk.narrowPeak	1	16100
hyper_cancer_THYR	64	encode_tfbs	0	0.105492	70	102	550	479	550	377	12649	16491	314357	encode_tfbs A549 Sin3Ak-20	A549	NA	Sin3Ak-20	EtOH_0.02pct	NA	wgEncodeAwgTfbsHaibA549Sin3ak20V0422111Etoh02UniPk.narrowPeak	1	6024
hyper_cancer_THYR	384	encode_tfbs	0	0.0856249	91	102	598	433	598	378	19822	16470	307184	encode_tfbs HeLa-S3 COREST_(sc-30189)	HeLa-S3	NA	COREST_(sc-30189)	None	NA	wgEncodeAwgTfbsSydhHelas3Corestsc30189IggrabUniPk.narrowPeak	1	16322
hyper_cancer_THYR	181	encode_tfbs	0	0.0758719	102	102	622	412	622	379	24693	16459	302313	encode_tfbs HepG2 GABP	HepG2	NA	GABP	None	NA	wgEncodeAwgTfbsHaibHepg2GabpPcr2xUniPk.narrowPeak	1	10109
hyper_cancer_THYR	277	encode_tfbs	0	0.140531	34	102	464	571	571	379	4718	16527	322288	encode_tfbs A549 BHLHE40	A549	NA	BHLHE40	None	NA	wgEncodeAwgTfbsSydhA549Bhlhe40IggrabUniPk.narrowPeak	1	3123
hyper_cancer_THYR	284	encode_tfbs	0	0.0640387	110	102	638	399	638	380	30916	16451	296090	encode_tfbs GM10847 Pol2	GM10847	NA	Pol2	None	NA	wgEncodeAwgTfbsSydhGm10847Pol2IggmusUniPk.narrowPeak	1	9683
hyper_cancer_THYR	373	encode_tfbs	0	0.141109	31	102	461	576	576	380	4289	16530	322717	encode_tfbs HeLa-S3 BAF170	HeLa-S3	NA	BAF170	None	NA	wgEncodeAwgTfbsSydhHelas3Baf170IggmusUniPk.narrowPeak	1	2632
hyper_cancer_THYR	42	encode_tfbs	0	0.110612	61	102	539	503	539	381	10576	16500	316430	encode_tfbs NHEK Pol2(b)	NHEK	NA	Pol2(b)	None	NA	wgEncodeAwgTfbsBroadNhekPol2bUniPk.narrowPeak	1	5784
hyper_cancer_THYR	133	encode_tfbs	0	0.0815852	93	102	610	430	610	381	21170	16468	305836	encode_tfbs GM12892 TAF1	GM12892	NA	TAF1	None	NA	wgEncodeAwgTfbsHaibGm12892Taf1V0416102UniPk.narrowPeak	1	9442
hyper_cancer_THYR	398	encode_tfbs	0	0.0726071	102	102	628	412	628	381	25716	16459	301290	encode_tfbs HeLa-S3 Mxi1_(AF4185)	HeLa-S3	NA	Mxi1_(AF4185)	None	NA	wgEncodeAwgTfbsSydhHelas3Mxi1af4185IggrabUniPk.narrowPeak	1	12009
hyper_cancer_THYR	262	encode_tfbs	0	0.0660628	102	102	634	412	634	383	28045	16459	298961	encode_tfbs SK-N-SH TAF1	SK-N-SH	NA	TAF1	None	NA	wgEncodeAwgTfbsHaibSknshTaf1V0416101UniPk.narrowPeak	1	13993
[truncated: 1,483 more rows]

## Sheet: hypomethylated probes cancer
userSet	dbSet	collection	pValueLog	logOddsRatio	support	rnkPV	rnkLO	rnkSup	maxRnk	meanRnk	b	c	d	description	cellType	tissue	antibody	treatment	dataSource	filename	qValue	size
[truncated: 3,445 more rows]

[truncated: 2 more sheets: hypermethylated probes aging, hypomethylated probes aging]
