# Supplementary material for: Distinct chromatin signatures of DNA hypomethylation in aging and cancer
Source: Aging Cell. 2018 Mar 5;17(3):e12744. doi: 10.1111/acel.12744 (PMC5946083; doi:10.1111/acel.12744)
Supplement: Supplementary file 13 [file ACEL-17-e12744-s013.xls]

## Sheet: GO_aging_cancer_common_CpGs
Term	Ont	N	DE	P_value	FDR	Gene_Ratio	GO	Dataset
cell activation	BP	1215	55	0.919346	1	0.120038	GO:0001775	common_hypermethylated_probes_cancer_5_tissues
immune effector process	BP	1003	34	0.992267	1	0.103876	GO:0002252	common_hypermethylated_probes_cancer_5_tissues
cell activation involved in immune response	BP	625	22	0.951791	1	0.105851	GO:0002263	common_hypermethylated_probes_cancer_5_tissues
myeloid leukocyte activation	BP	577	19	0.975707	1	0.10238	GO:0002274	common_hypermethylated_probes_cancer_5_tissues
myeloid cell activation involved in immune response	BP	503	16	0.966917	1	0.100624	GO:0002275	common_hypermethylated_probes_cancer_5_tissues
neutrophil activation involved in immune response	BP	457	13	0.983736	1	0.0951565	GO:0002283	common_hypermethylated_probes_cancer_5_tissues
leukocyte activation involved in immune response	BP	623	22	0.950383	1	0.106021	GO:0002366	common_hypermethylated_probes_cancer_5_tissues
immune system process	BP	2476	101	0.997306	1	0.113949	GO:0002376	common_hypermethylated_probes_cancer_5_tissues
leukocyte mediated immunity	BP	684	22	0.978289	1	0.101183	GO:0002443	common_hypermethylated_probes_cancer_5_tissues
myeloid leukocyte mediated immunity	BP	509	15	0.983718	1	0.0968527	GO:0002444	common_hypermethylated_probes_cancer_5_tissues
neutrophil mediated immunity	BP	470	14	0.977458	1	0.0973734	GO:0002446	common_hypermethylated_probes_cancer_5_tissues
platelet degranulation	BP	117	5	0.701617	1	0.116632	GO:0002576	common_hypermethylated_probes_cancer_5_tissues
transport	BP	4586	213	0.999587	1	0.12159	GO:0006810	common_hypermethylated_probes_cancer_5_tissues
exocytosis	BP	796	33	0.93535	1	0.114875	GO:0006887	common_hypermethylated_probes_cancer_5_tissues
immune response	BP	1713	60	0.995331	1	0.10559	GO:0006955	common_hypermethylated_probes_cancer_5_tissues
biological_process	BP	15331	812	0.641376	1	0.129843	GO:0008150	common_hypermethylated_probes_cancer_5_tissues
cellular process	BP	14006	759	0.315967	1	0.131338	GO:0009987	common_hypermethylated_probes_cancer_5_tissues
vesicle-mediated transport	BP	1703	68	0.99938	1	0.112738	GO:0016192	common_hypermethylated_probes_cancer_5_tissues
secretion by cell	BP	1316	77	0.34658	1	0.136472	GO:0032940	common_hypermethylated_probes_cancer_5_tissues
granulocyte activation	BP	466	13	0.986522	1	0.0942332	GO:0036230	common_hypermethylated_probes_cancer_5_tissues
neutrophil activation	BP	462	13	0.98571	1	0.0946402	GO:0042119	common_hypermethylated_probes_cancer_5_tissues
leukocyte degranulation	BP	498	15	0.9785	1	0.0979165	GO:0043299	common_hypermethylated_probes_cancer_5_tissues
neutrophil degranulation	BP	457	13	0.983736	1	0.0951565	GO:0043312	common_hypermethylated_probes_cancer_5_tissues
single-organism process	BP	12156	697	0.00437353	0.323298	0.135097	GO:0044699	common_hypermethylated_probes_cancer_5_tissues
single-organism cellular process	BP	9878	589	0.0177531	0.765965	0.137768	GO:0044763	common_hypermethylated_probes_cancer_5_tissues
single-organism transport	BP	2846	144	0.927016	1	0.126908	GO:0044765	common_hypermethylated_probes_cancer_5_tissues
regulated exocytosis	BP	692	28	0.911876	1	0.113488	GO:0045055	common_hypermethylated_probes_cancer_5_tissues
leukocyte activation	BP	1069	43	0.975186	1	0.113154	GO:0045321	common_hypermethylated_probes_cancer_5_tissues
secretion	BP	1441	85	0.29326	1	0.137026	GO:0046903	common_hypermethylated_probes_cancer_5_tissues
response to stimulus	BP	7668	422	0.523723	1	0.132355	GO:0050896	common_hypermethylated_probes_cancer_5_tissues
localization	BP	5699	300	0.974155	1	0.129445	GO:0051179	common_hypermethylated_probes_cancer_5_tissues
establishment of localization	BP	4709	219	0.999718	1	0.12167	GO:0051234	common_hypermethylated_probes_cancer_5_tissues
single-organism localization	BP	2984	153	0.918465	1	0.127753	GO:1902578	common_hypermethylated_probes_cancer_5_tissues
complement activation, lectin pathway	BP	10	0	1	1	0	GO:0001867	common_hypermethylated_probes_cancer_5_tissues
regulation of complement activation, lectin pathway	BP	2	0	1	1	0	GO:0001868	common_hypermethylated_probes_cancer_5_tissues
negative regulation of complement activation, lectin pathway	BP	2	0	1	1	0	GO:0001869	common_hypermethylated_probes_cancer_5_tissues
activation of immune response	BP	486	20	0.864646	1	0.114452	GO:0002253	common_hypermethylated_probes_cancer_5_tissues
acute inflammatory response	BP	127	4	0.771687	1	0.100127	GO:0002526	common_hypermethylated_probes_cancer_5_tissues
regulation of acute inflammatory response	BP	69	3	0.534704	1	0.117642	GO:0002673	common_hypermethylated_probes_cancer_5_tissues
regulation of immune system process	BP	1237	57	0.849056	1	0.121109	GO:0002682	common_hypermethylated_probes_cancer_5_tissues
negative regulation of immune system process	BP	361	19	0.594994	1	0.129434	GO:0002683	common_hypermethylated_probes_cancer_5_tissues
positive regulation of immune system process	BP	861	44	0.562558	1	0.127541	GO:0002684	common_hypermethylated_probes_cancer_5_tissues
regulation of immune effector process	BP	306	15	0.575409	1	0.124914	GO:0002697	common_hypermethylated_probes_cancer_5_tissues
negative regulation of immune effector process	BP	96	4	0.72654	1	0.115165	GO:0002698	common_hypermethylated_probes_cancer_5_tissues
regulation of humoral immune response	BP	46	0	1	1	0	GO:0002920	common_hypermethylated_probes_cancer_5_tissues
negative regulation of humoral immune response	BP	11	0	1	1	0	GO:0002921	common_hypermethylated_probes_cancer_5_tissues
proteolysis	BP	1548	58	0.996413	1	0.109208	GO:0006508	common_hypermethylated_probes_cancer_5_tissues
response to stress	BP	3387	162	0.963403	1	0.123389	GO:0006950	common_hypermethylated_probes_cancer_5_tissues
defense response	BP	1345	52	0.934812	1	0.110934	GO:0006952	common_hypermethylated_probes_cancer_5_tissues
inflammatory response	BP	614	29	0.470093	1	0.122614	GO:0006954	common_hypermethylated_probes_cancer_5_tissues
complement activation	BP	51	0	1	1	0	GO:0006956	common_hypermethylated_probes_cancer_5_tissues
humoral immune response	BP	167	2	0.987819	1	0.0617422	GO:0006959	common_hypermethylated_probes_cancer_5_tissues
cell communication	BP	5677	347	0.117806	1	0.139486	GO:0007154	common_hypermethylated_probes_cancer_5_tissues
signal transduction	BP	5173	296	0.463302	1	0.134958	GO:0007165	common_hypermethylated_probes_cancer_5_tissues
small GTPase mediated signal transduction	BP	455	29	0.661112	1	0.142436	GO:0007264	common_hypermethylated_probes_cancer_5_tissues
blood coagulation	BP	321	21	0.374671	1	0.144305	GO:0007596	common_hypermethylated_probes_cancer_5_tissues
blood coagulation, intrinsic pathway	BP	17	1	0.505165	1	0.136836	GO:0007597	common_hypermethylated_probes_cancer_5_tissues
hemostasis	BP	325	21	0.404748	1	0.143414	GO:0007599	common_hypermethylated_probes_cancer_5_tissues
metabolic process	BP	10224	546	0.805251	1	0.13038	GO:0008152	common_hypermethylated_probes_cancer_5_tissues
response to external stimulus	BP	1902	115	0.23414	1	0.138729	GO:0009605	common_hypermethylated_probes_cancer_5_tissues
response to wounding	BP	606	46	0.0912557	1	0.155442	GO:0009611	common_hypermethylated_probes_cancer_5_tissues
negative regulation of metabolic process	BP	2537	161	0.16816	1	0.142127	GO:0009892	common_hypermethylated_probes_cancer_5_tissues
regulation of signal transduction	BP	2575	167	0.285805	1	0.143679	GO:0009966	common_hypermethylated_probes_cancer_5_tissues
negative regulation of peptidase activity	BP	219	9	0.573754	1	0.114373	GO:0010466	common_hypermethylated_probes_cancer_5_tissues
gene expression	BP	4846	303	0.0251641	0.919824	0.141076	GO:0010467	common_hypermethylated_probes_cancer_5_tissues
regulation of gene expression	BP	4075	290	4.78006e-05	0.0115035	0.150508	GO:0010468	common_hypermethylated_probes_cancer_5_tissues
negative regulation of macromolecule metabolic process	BP	2313	147	0.167372	1	0.142232	GO:0010605	common_hypermethylated_probes_cancer_5_tissues
negative regulation of gene expression	BP	1534	121	0.00230366	0.213227	0.158455	GO:0010629	common_hypermethylated_probes_cancer_5_tissues
regulation of cell communication	BP	2864	190	0.204763	1	0.145317	GO:0010646	common_hypermethylated_probes_cancer_5_tissues
negative regulation of endopeptidase activity	BP	210	9	0.52538	1	0.116798	GO:0010951	common_hypermethylated_probes_cancer_5_tissues
negative regulation of protein processing	BP	33	1	0.780692	1	0.0982128	GO:0010955	common_hypermethylated_probes_cancer_5_tissues
cellular component organization	BP	5619	313	0.935621	1	0.133158	GO:0016043	common_hypermethylated_probes_cancer_5_tissues
protein processing	BP	213	5	0.982912	1	0.0864411	GO:0016485	common_hypermethylated_probes_cancer_5_tissues
regulation of metabolic process	BP	5853	365	0.0258662	0.928145	0.140891	GO:0019222	common_hypermethylated_probes_cancer_5_tissues
protein metabolic process	BP	5071	258	0.958283	1	0.127259	GO:0019538	common_hypermethylated_probes_cancer_5_tissues
cellular component disassembly	BP	497	23	0.87973	1	0.12137	GO:0022411	common_hypermethylated_probes_cancer_5_tissues
extracellular matrix disassembly	BP	85	3	0.914083	1	0.105993	GO:0022617	common_hypermethylated_probes_cancer_5_tissues
regulation of signaling	BP	2914	191	0.263212	1	0.144443	GO:0023051	common_hypermethylated_probes_cancer_5_tissues
signaling	BP	5658	346	0.129853	1	0.139518	GO:0023052	common_hypermethylated_probes_cancer_5_tissues
cell differentiation	BP	3564	303	7.20363e-11	1.48454e-07	0.164504	GO:0030154	common_hypermethylated_probes_cancer_5_tissues
regulation of proteolysis	BP	667	25	0.970969	1	0.109228	GO:0030162	common_hypermethylated_probes_cancer_5_tissues
extracellular matrix organization	BP	299	20	0.588409	1	0.145917	GO:0030198	common_hypermethylated_probes_cancer_5_tissues
regulation of complement activation	BP	30	0	1	1	0	GO:0030449	common_hypermethylated_probes_cancer_5_tissues
regulation of cellular metabolic process	BP	5462	352	0.00512412	0.355716	0.143226	GO:0031323	common_hypermethylated_probes_cancer_5_tissues
negative regulation of cellular metabolic process	BP	2233	150	0.0847392	1	0.146227	GO:0031324	common_hypermethylated_probes_cancer_5_tissues
regulation of defense response	BP	631	31	0.538128	1	0.125052	GO:0031347	common_hypermethylated_probes_cancer_5_tissues
negative regulation of defense response	BP	147	8	0.477854	1	0.131617	GO:0031348	common_hypermethylated_probes_cancer_5_tissues
regulation of response to external stimulus	BP	655	36	0.543855	1	0.132268	GO:0032101	common_hypermethylated_probes_cancer_5_tissues
regulation of cellular protein metabolic process	BP	2202	114	0.905419	1	0.128372	GO:0032268	common_hypermethylated_probes_cancer_5_tissues
negative regulation of cellular protein metabolic process	BP	956	47	0.904852	1	0.125096	GO:0032269	common_hypermethylated_probes_cancer_5_tissues
multicellular organismal process	BP	6522	464	7.53957e-11	1.48454e-07	0.150485	GO:0032501	common_hypermethylated_probes_cancer_5_tissues
developmental process	BP	5488	436	4.31236e-13	2.96775e-09	0.159023	GO:0032502	common_hypermethylated_probes_cancer_5_tissues
intracellular signal transduction	BP	2416	136	0.862174	1	0.133859	GO:0035556	common_hypermethylated_probes_cancer_5_tissues
wound healing	BP	503	35	0.234035	1	0.148825	GO:0042060	common_hypermethylated_probes_cancer_5_tissues
extracellular structure organization	BP	300	20	0.598857	1	0.145673	GO:0043062	common_hypermethylated_probes_cancer_5_tissues
positive regulation of catalytic activity	BP	1493	76	0.973894	1	0.127292	GO:0043085	common_hypermethylated_probes_cancer_5_tissues
negative regulation of catalytic activity	BP	789	39	0.778845	1	0.125435	GO:0043086	common_hypermethylated_probes_cancer_5_tissues
regulation of GTPase activity	BP	644	41	0.745989	1	0.142355	GO:0043087	common_hypermethylated_probes_cancer_5_tissues
macromolecule metabolic process	BP	8277	476	0.135453	1	0.135298	GO:0043170	common_hypermethylated_probes_cancer_5_tissues
positive regulation of GTPase activity	BP	592	36	0.809034	1	0.139128	GO:0043547	common_hypermethylated_probes_cancer_5_tissues
negative regulation of molecular function	BP	1026	61	0.335591	1	0.137568	GO:0044092	common_hypermethylated_probes_cancer_5_tissues
positive regulation of molecular function	BP	1769	99	0.889159	1	0.133468	GO:0044093	common_hypermethylated_probes_cancer_5_tissues
cellular metabolic process	BP	9520	519	0.629202	1	0.131732	GO:0044237	common_hypermethylated_probes_cancer_5_tissues
primary metabolic process	BP	9419	511	0.603038	1	0.131411	GO:0044238	common_hypermethylated_probes_cancer_5_tissues
cellular macromolecule metabolic process	BP	7662	439	0.220821	1	0.135047	GO:0044260	common_hypermethylated_probes_cancer_5_tissues
cellular protein metabolic process	BP	4527	231	0.954828	1	0.127446	GO:0044267	common_hypermethylated_probes_cancer_5_tissues
single organism signaling	BP	5651	346	0.121614	1	0.139605	GO:0044700	common_hypermethylated_probes_cancer_5_tissues
single-multicellular organism process	BP	5703	433	1.72677e-10	3.11668e-07	0.15546	GO:0044707	common_hypermethylated_probes_cancer_5_tissues
single-organism developmental process	BP	5407	430	6.85109e-13	2.96775e-09	0.159104	GO:0044767	common_hypermethylated_probes_cancer_5_tissues
innate immune response	BP	736	25	0.939185	1	0.103982	GO:0045087	common_hypermethylated_probes_cancer_5_tissues
regulation of innate immune response	BP	356	15	0.740955	1	0.11581	GO:0045088	common_hypermethylated_probes_cancer_5_tissues
negative regulation of innate immune response	BP	35	1	0.849899	1	0.0953654	GO:0045824	common_hypermethylated_probes_cancer_5_tissues
negative regulation of proteolysis	BP	282	11	0.741047	1	0.111429	GO:0045861	common_hypermethylated_probes_cancer_5_tissues
negative regulation of complement activation	BP	8	0	1	1	0	GO:0045916	common_hypermethylated_probes_cancer_5_tissues
positive regulation of biological process	BP	4936	329	0.0147901	0.691875	0.145658	GO:0048518	common_hypermethylated_probes_cancer_5_tissues
negative regulation of biological process	BP	4481	282	0.126385	1	0.141534	GO:0048519	common_hypermethylated_probes_cancer_5_tissues
negative regulation of cellular process	BP	4051	267	0.0414968	1	0.144844	GO:0048523	common_hypermethylated_probes_cancer_5_tissues
regulation of response to stimulus	BP	3376	206	0.365847	1	0.139366	GO:0048583	common_hypermethylated_probes_cancer_5_tissues
positive regulation of response to stimulus	BP	1880	110	0.470685	1	0.136472	GO:0048584	common_hypermethylated_probes_cancer_5_tissues
negative regulation of response to stimulus	BP	1308	83	0.417503	1	0.142122	GO:0048585	common_hypermethylated_probes_cancer_5_tissues
stem cell differentiation	BP	161	24	0.00121452	0.138485	0.21783	GO:0048863	common_hypermethylated_probes_cancer_5_tissues
cellular developmental process	BP	3728	310	2.69631e-10	3.43526e-07	0.162693	GO:0048869	common_hypermethylated_probes_cancer_5_tissues
regulation of inflammatory response	BP	273	15	0.34734	1	0.132248	GO:0050727	common_hypermethylated_probes_cancer_5_tissues
regulation of immune response	BP	808	34	0.832889	1	0.115733	GO:0050776	common_hypermethylated_probes_cancer_5_tissues
negative regulation of immune response	BP	114	7	0.305827	1	0.139805	GO:0050777	common_hypermethylated_probes_cancer_5_tissues
positive regulation of immune response	BP	612	26	0.834856	1	0.116288	GO:0050778	common_hypermethylated_probes_cancer_5_tissues
regulation of biological process	BP	9936	582	0.0210812	0.83473	0.136547	GO:0050789	common_hypermethylated_probes_cancer_5_tissues
regulation of catalytic activity	BP	2230	112	0.982713	1	0.126439	GO:0050790	common_hypermethylated_probes_cancer_5_tissues
regulation of cellular process	BP	9370	562	0.00422306	0.317129	0.138173	GO:0050794	common_hypermethylated_probes_cancer_5_tissues
coagulation	BP	325	21	0.381288	1	0.143414	GO:0050817	common_hypermethylated_probes_cancer_5_tissues
regulation of body fluid levels	BP	472	34	0.144483	1	0.151424	GO:0050878	common_hypermethylated_probes_cancer_5_tissues
regulation of small GTPase mediated signal transduction	BP	273	21	0.393721	1	0.156478	GO:0051056	common_hypermethylated_probes_cancer_5_tissues
regulation of protein metabolic process	BP	2373	123	0.914912	1	0.128448	GO:0051246	common_hypermethylated_probes_cancer_5_tissues
negative regulation of protein metabolic process	BP	1017	53	0.826383	1	0.128796	GO:0051248	common_hypermethylated_probes_cancer_5_tissues
regulation of hydrolase activity	BP	1257	66	0.899943	1	0.129279	GO:0051336	common_hypermethylated_probes_cancer_5_tissues
positive regulation of hydrolase activity	BP	875	48	0.89609	1	0.132142	GO:0051345	common_hypermethylated_probes_cancer_5_tissues
negative regulation of hydrolase activity	BP	363	17	0.614939	1	0.122095	GO:0051346	common_hypermethylated_probes_cancer_5_tissues
protein maturation	BP	240	6	0.984696	1	0.0892062	GO:0051604	common_hypermethylated_probes_cancer_5_tissues
cellular response to stimulus	BP	6290	344	0.786889	1	0.131941	GO:0051716	common_hypermethylated_probes_cancer_5_tissues
regulation of peptidase activity	BP	370	15	0.823551	1	0.113598	GO:0052547	common_hypermethylated_probes_cancer_5_tissues
regulation of endopeptidase activity	BP	345	15	0.732039	1	0.117642	GO:0052548	common_hypermethylated_probes_cancer_5_tissues
regulation of macromolecule metabolic process	BP	5421	346	0.00884914	0.491445	0.142536	GO:0060255	common_hypermethylated_probes_cancer_5_tissues
biological regulation	BP	10508	608	0.0293838	0.994412	0.135712	GO:0065007	common_hypermethylated_probes_cancer_5_tissues
regulation of biological quality	BP	3291	186	0.81051	1	0.134127	GO:0065008	common_hypermethylated_probes_cancer_5_tissues
regulation of molecular function	BP	2762	158	0.790373	1	0.13494	GO:0065009	common_hypermethylated_probes_cancer_5_tissues
regulation of protein processing	BP	78	2	0.887834	1	0.0903426	GO:0070613	common_hypermethylated_probes_cancer_5_tissues
organic substance metabolic process	BP	9768	531	0.59113	1	0.131544	GO:0071704	common_hypermethylated_probes_cancer_5_tissues
cellular component organization or biogenesis	BP	5812	316	0.973298	1	0.131555	GO:0071840	common_hypermethylated_probes_cancer_5_tissues
protein activation cascade	BP	73	1	0.925402	1	0.0660334	GO:0072376	common_hypermethylated_probes_cancer_5_tissues
blood coagulation, fibrin clot formation	BP	25	1	0.619061	1	0.112838	GO:0072378	common_hypermethylated_probes_cancer_5_tissues
regulation of primary metabolic process	BP	5322	344	0.00425012	0.317426	0.143439	GO:0080090	common_hypermethylated_probes_cancer_5_tissues
regulation of response to stress	BP	1236	66	0.682089	1	0.130373	GO:0080134	common_hypermethylated_probes_cancer_5_tissues
regulation of intracellular signal transduction	BP	1605	97	0.513029	1	0.138699	GO:1902531	common_hypermethylated_probes_cancer_5_tissues
regulation of protein maturation	BP	79	2	0.898161	1	0.089769	GO:1903317	common_hypermethylated_probes_cancer_5_tissues
negative regulation of protein maturation	BP	33	1	0.780692	1	0.0982128	GO:1903318	common_hypermethylated_probes_cancer_5_tissues
regulation of protein activation cascade	BP	31	0	1	1	0	GO:2000257	common_hypermethylated_probes_cancer_5_tissues
negative regulation of protein activation cascade	BP	8	0	1	1	0	GO:2000258	common_hypermethylated_probes_cancer_5_tissues
xenobiotic metabolic process	BP	100	5	0.48996	1	0.126157	GO:0006805	common_hypermethylated_probes_cancer_5_tissues
response to xenobiotic stimulus	BP	111	7	0.274974	1	0.141681	GO:0009410	common_hypermethylated_probes_cancer_5_tissues
response to chemical	BP	3802	211	0.354252	1	0.132911	GO:0042221	common_hypermethylated_probes_cancer_5_tissues
cellular response to chemical stimulus	BP	2560	149	0.520357	1	0.136113	GO:0070887	common_hypermethylated_probes_cancer_5_tissues
cellular response to xenobiotic stimulus	BP	104	7	0.220449	1	0.146372	GO:0071466	common_hypermethylated_probes_cancer_5_tissues
amino acid transmembrane transport	BP	64	2	0.925454	1	0.0997356	GO:0003333	common_hypermethylated_probes_cancer_5_tissues
ion transport	BP	1455	75	0.856951	1	0.128093	GO:0006811	common_hypermethylated_probes_cancer_5_tissues
anion transport	BP	547	36	0.151396	1	0.144738	GO:0006820	common_hypermethylated_probes_cancer_5_tissues
amino acid transport	BP	129	9	0.443899	1	0.149022	GO:0006865	common_hypermethylated_probes_cancer_5_tissues
organic anion transport	BP	421	29	0.106471	1	0.148075	GO:0015711	common_hypermethylated_probes_cancer_5_tissues
L-amino acid transport	BP	61	1	0.969245	1	0.0722371	GO:0015807	common_hypermethylated_probes_cancer_5_tissues
organic acid transport	BP	293	19	0.232604	1	0.143671	GO:0015849	common_hypermethylated_probes_cancer_5_tissues
ion transmembrane transport	BP	970	43	0.990034	1	0.118788	GO:0034220	common_hypermethylated_probes_cancer_5_tissues
carboxylic acid transport	BP	285	18	0.288195	1	0.141788	GO:0046942	common_hypermethylated_probes_cancer_5_tissues
transmembrane transport	BP	1297	59	0.980267	1	0.120332	GO:0055085	common_hypermethylated_probes_cancer_5_tissues
organic substance transport	BP	2519	114	0.995363	1	0.120023	GO:0071702	common_hypermethylated_probes_cancer_5_tissues
nitrogen compound transport	BP	2159	97	0.995697	1	0.119587	GO:0071705	common_hypermethylated_probes_cancer_5_tissues
anion transmembrane transport	BP	247	13	0.734317	1	0.129434	GO:0098656	common_hypermethylated_probes_cancer_5_tissues
L-alpha-amino acid transmembrane transport	BP	29	1	0.829254	1	0.104767	GO:1902475	common_hypermethylated_probes_cancer_5_tissues
organic acid transmembrane transport	BP	106	6	0.653515	1	0.134229	GO:1903825	common_hypermethylated_probes_cancer_5_tissues
carboxylic acid transmembrane transport	BP	96	5	0.759428	1	0.128758	GO:1905039	common_hypermethylated_probes_cancer_5_tissues
tissue homeostasis	BP	188	11	0.496956	1	0.136472	GO:0001894	common_hypermethylated_probes_cancer_5_tissues
system process	BP	1782	110	0.0621885	1	0.140174	GO:0003008	common_hypermethylated_probes_cancer_5_tissues
lipid metabolic process	BP	1270	71	0.448787	1	0.133399	GO:0006629	common_hypermethylated_probes_cancer_5_tissues
acute-phase response	BP	43	2	0.568405	1	0.121676	GO:0006953	common_hypermethylated_probes_cancer_5_tissues
digestion	BP	152	14	0.0122133	0.603947	0.171225	GO:0007586	common_hypermethylated_probes_cancer_5_tissues
epithelial structure maintenance	BP	23	0	1	1	0	GO:0010669	common_hypermethylated_probes_cancer_5_tissues
regulation of lipid metabolic process	BP	271	23	0.0978581	1	0.164363	GO:0019216	common_hypermethylated_probes_cancer_5_tissues
digestive system process	BP	90	9	0.0703163	1	0.178412	GO:0022600	common_hypermethylated_probes_cancer_5_tissues
maintenance of gastrointestinal epithelium	BP	16	0	1	1	0	GO:0030277	common_hypermethylated_probes_cancer_5_tissues
homeostatic process	BP	1527	74	0.93082	1	0.1242	GO:0042592	common_hypermethylated_probes_cancer_5_tissues
single-organism metabolic process	BP	3962	191	0.987397	1	0.123875	GO:0044710	common_hypermethylated_probes_cancer_5_tissues
multicellular organismal homeostasis	BP	319	19	0.556411	1	0.137691	GO:0048871	common_hypermethylated_probes_cancer_5_tissues
anatomical structure homeostasis	BP	345	15	0.867147	1	0.117642	GO:0060249	common_hypermethylated_probes_cancer_5_tissues
neutral lipid metabolic process	BP	113	8	0.320335	1	0.150117	GO:0006638	common_hypermethylated_probes_cancer_5_tissues
acylglycerol metabolic process	BP	112	7	0.454579	1	0.141047	GO:0006639	common_hypermethylated_probes_cancer_5_tissues
triglyceride metabolic process	BP	100	5	0.592002	1	0.126157	GO:0006641	common_hypermethylated_probes_cancer_5_tissues
catabolic process	BP	2135	93	0.993769	1	0.117752	GO:0009056	common_hypermethylated_probes_cancer_5_tissues
positive regulation of metabolic process	BP	2937	200	0.061598	1	0.147227	GO:0009893	common_hypermethylated_probes_cancer_5_tissues
regulation of catabolic process	BP	702	39	0.703616	1	0.132981	GO:0009894	common_hypermethylated_probes_cancer_5_tissues
positive regulation of catabolic process	BP	391	19	0.820575	1	0.124369	GO:0009896	common_hypermethylated_probes_cancer_5_tissues
regulation of triglyceride catabolic process	BP	12	0	1	1	0	GO:0010896	common_hypermethylated_probes_cancer_5_tissues
positive regulation of triglyceride catabolic process	BP	8	0	1	1	0	GO:0010898	common_hypermethylated_probes_cancer_5_tissues
lipid catabolic process	BP	289	11	0.83729	1	0.110071	GO:0016042	common_hypermethylated_probes_cancer_5_tissues
triglyceride catabolic process	BP	31	0	1	1	0	GO:0019433	common_hypermethylated_probes_cancer_5_tissues
positive regulation of cellular metabolic process	BP	2742	188	0.0676828	1	0.147731	GO:0031325	common_hypermethylated_probes_cancer_5_tissues
regulation of cellular catabolic process	BP	590	28	0.89912	1	0.122907	GO:0031329	common_hypermethylated_probes_cancer_5_tissues
positive regulation of cellular catabolic process	BP	340	14	0.931633	1	0.114485	GO:0031331	common_hypermethylated_probes_cancer_5_tissues
cellular lipid catabolic process	BP	185	9	0.584189	1	0.12444	GO:0044242	common_hypermethylated_probes_cancer_5_tissues
cellular catabolic process	BP	1796	69	0.999446	1	0.110585	GO:0044248	common_hypermethylated_probes_cancer_5_tissues
cellular lipid metabolic process	BP	1001	60	0.276312	1	0.138129	GO:0044255	common_hypermethylated_probes_cancer_5_tissues
single-organism catabolic process	BP	898	40	0.906489	1	0.119074	GO:0044712	common_hypermethylated_probes_cancer_5_tissues
positive regulation of lipid metabolic process	BP	123	10	0.272399	1	0.160869	GO:0045834	common_hypermethylated_probes_cancer_5_tissues
neutral lipid catabolic process	BP	37	0	1	1	0	GO:0046461	common_hypermethylated_probes_cancer_5_tissues
acylglycerol catabolic process	BP	37	0	1	1	0	GO:0046464	common_hypermethylated_probes_cancer_5_tissues
glycerolipid metabolic process	BP	407	26	0.340166	1	0.142598	GO:0046486	common_hypermethylated_probes_cancer_5_tissues
glycerolipid catabolic process	BP	51	2	0.728238	1	0.111726	GO:0046503	common_hypermethylated_probes_cancer_5_tissues
positive regulation of cellular process	BP	4448	304	0.0113411	0.576612	0.147496	GO:0048522	common_hypermethylated_probes_cancer_5_tissues
regulation of lipid catabolic process	BP	55	5	0.265382	1	0.17011	GO:0050994	common_hypermethylated_probes_cancer_5_tissues
positive regulation of lipid catabolic process	BP	27	4	0.0665528	1	0.217157	GO:0050996	common_hypermethylated_probes_cancer_5_tissues
regulation of triglyceride metabolic process	BP	32	1	0.846442	1	0.0997356	GO:0090207	common_hypermethylated_probes_cancer_5_tissues
positive regulation of triglyceride metabolic process	BP	18	0	1	1	0	GO:0090208	common_hypermethylated_probes_cancer_5_tissues
organic substance catabolic process	BP	1738	76	0.980295	1	0.11798	GO:1901575	common_hypermethylated_probes_cancer_5_tissues
angiogenesis	BP	398	36	0.0508218	1	0.169682	GO:0001525	common_hypermethylated_probes_cancer_5_tissues
blood vessel development	BP	559	44	0.208833	1	0.158287	GO:0001568	common_hypermethylated_probes_cancer_5_tissues
ameboidal-type cell migration	BP	302	29	0.0610053	1	0.174832	GO:0001667	common_hypermethylated_probes_cancer_5_tissues
vasculature development	BP	581	45	0.228666	1	0.157016	GO:0001944	common_hypermethylated_probes_cancer_5_tissues
movement of cell or subcellular component	BP	1743	127	0.0909058	1	0.152292	GO:0006928	common_hypermethylated_probes_cancer_5_tissues
multicellular organism development	BP	4704	386	7.49697e-12	2.02971e-08	0.161616	GO:0007275	common_hypermethylated_probes_cancer_5_tissues
anatomical structure morphogenesis	BP	2283	214	1.45633e-07	7.69333e-05	0.172734	GO:0009653	common_hypermethylated_probes_cancer_5_tissues
regulation of endothelial cell migration	BP	114	7	0.759432	1	0.139805	GO:0010594	common_hypermethylated_probes_cancer_5_tissues
positive regulation of endothelial cell migration	BP	68	3	0.925005	1	0.118504	GO:0010595	common_hypermethylated_probes_cancer_5_tissues
epithelial cell migration	BP	221	14	0.703586	1	0.142002	GO:0010631	common_hypermethylated_probes_cancer_5_tissues
regulation of epithelial cell migration	BP	171	12	0.597714	1	0.149457	GO:0010632	common_hypermethylated_probes_cancer_5_tissues
positive regulation of epithelial cell migration	BP	107	8	0.55314	1	0.154269	GO:0010634	common_hypermethylated_probes_cancer_5_tissues
muscle cell migration	BP	72	1	0.996466	1	0.0664904	GO:0014812	common_hypermethylated_probes_cancer_5_tissues
smooth muscle cell migration	BP	62	1	0.993584	1	0.0716521	GO:0014909	common_hypermethylated_probes_cancer_5_tissues
cell migration	BP	1165	85	0.133719	1	0.152395	GO:0016477	common_hypermethylated_probes_cancer_5_tissues
ribonucleoprotein complex biogenesis	BP	413	8	0.999431	1	0.0785227	GO:0022613	common_hypermethylated_probes_cancer_5_tissues
regulation of cell migration	BP	639	42	0.54606	1	0.144644	GO:0030334	common_hypermethylated_probes_cancer_5_tissues
positive regulation of cell migration	BP	376	22	0.665128	1	0.136472	GO:0030335	common_hypermethylated_probes_cancer_5_tissues
regulation of localization	BP	2344	146	0.502014	1	0.140806	GO:0032879	common_hypermethylated_probes_cancer_5_tissues
locomotion	BP	1506	120	0.01052	0.550764	0.159259	GO:0040011	common_hypermethylated_probes_cancer_5_tissues
regulation of locomotion	BP	751	50	0.486021	1	0.145576	GO:0040012	common_hypermethylated_probes_cancer_5_tissues
positive regulation of locomotion	BP	418	25	0.617672	1	0.137977	GO:0040017	common_hypermethylated_probes_cancer_5_tissues
ribosome biogenesis	BP	293	6	0.993673	1	0.0807359	GO:0042254	common_hypermethylated_probes_cancer_5_tissues
ribosomal large subunit biogenesis	BP	59	0	1	1	0	GO:0042273	common_hypermethylated_probes_cancer_5_tissues
endothelial cell migration	BP	148	9	0.776897	1	0.139128	GO:0043542	common_hypermethylated_probes_cancer_5_tissues
cellular component biogenesis	BP	2775	124	0.999649	1	0.119263	GO:0044085	common_hypermethylated_probes_cancer_5_tissues
blood vessel morphogenesis	BP	478	41	0.085973	1	0.165235	GO:0048514	common_hypermethylated_probes_cancer_5_tissues
anatomical structure formation involved in morphogenesis	BP	937	90	0.00084589	0.106881	0.174854	GO:0048646	common_hypermethylated_probes_cancer_5_tissues
system development	BP	4185	352	4.75413e-11	1.14411e-07	0.163625	GO:0048731	common_hypermethylated_probes_cancer_5_tissues
anatomical structure development	BP	5124	416	5.79162e-13	2.96775e-09	0.160756	GO:0048856	common_hypermethylated_probes_cancer_5_tissues
cell motility	BP	1288	95	0.0685834	1	0.153225	GO:0048870	common_hypermethylated_probes_cancer_5_tissues
regulation of multicellular organismal process	BP	2515	193	0.0034289	0.275061	0.156291	GO:0051239	common_hypermethylated_probes_cancer_5_tissues
positive regulation of multicellular organismal process	BP	1364	119	0.000358984	0.0573449	0.166645	GO:0051240	common_hypermethylated_probes_cancer_5_tissues
regulation of cellular component movement	BP	752	52	0.4142	1	0.14836	GO:0051270	common_hypermethylated_probes_cancer_5_tissues
positive regulation of cellular component movement	BP	400	24	0.641525	1	0.138198	GO:0051272	common_hypermethylated_probes_cancer_5_tissues
localization of cell	BP	1288	95	0.0685834	1	0.153225	GO:0051674	common_hypermethylated_probes_cancer_5_tissues
cardiovascular system development	BP	589	46	0.222505	1	0.157669	GO:0072358	common_hypermethylated_probes_cancer_5_tissues
circulatory system development	BP	895	71	0.113652	1	0.158907	GO:0072359	common_hypermethylated_probes_cancer_5_tissues
tissue migration	BP	229	16	0.561774	1	0.149131	GO:0090130	common_hypermethylated_probes_cancer_5_tissues
epithelium migration	BP	223	15	0.619629	1	0.146325	GO:0090132	common_hypermethylated_probes_cancer_5_tissues
regulation of cell motility	BP	687	45	0.521464	1	0.144395	GO:2000145	common_hypermethylated_probes_cancer_5_tissues
positive regulation of cell motility	BP	390	24	0.561951	1	0.139958	GO:2000147	common_hypermethylated_probes_cancer_5_tissues
response to acid chemical	BP	308	19	0.582904	1	0.140129	GO:0001101	common_hypermethylated_probes_cancer_5_tissues
cellular protein modification process	BP	3603	199	0.761231	1	0.132593	GO:0006464	common_hypermethylated_probes_cancer_5_tissues
protein acetylation	BP	161	12	0.239856	1	0.154029	GO:0006473	common_hypermethylated_probes_cancer_5_tissues
N-terminal protein amino acid acetylation	BP	15	1	0.581274	1	0.145673	GO:0006474	common_hypermethylated_probes_cancer_5_tissues
cellular biogenic amine metabolic process	BP	45	2	0.558111	1	0.118942	GO:0006576	common_hypermethylated_probes_cancer_5_tissues
indolalkylamine metabolic process	BP	17	0	1	1	0	GO:0006586	common_hypermethylated_probes_cancer_5_tissues
cellular aromatic compound metabolic process	BP	5508	325	0.119925	1	0.137047	GO:0006725	common_hypermethylated_probes_cancer_5_tissues
nitrogen compound metabolic process	BP	6339	367	0.163904	1	0.135752	GO:0006807	common_hypermethylated_probes_cancer_5_tissues
circadian rhythm	BP	190	12	0.463927	1	0.141788	GO:0007623	common_hypermethylated_probes_cancer_5_tissues
biosynthetic process	BP	5846	351	0.0540719	1	0.138245	GO:0009058	common_hypermethylated_probes_cancer_5_tissues
amine metabolic process	BP	121	4	0.830557	1	0.10258	GO:0009308	common_hypermethylated_probes_cancer_5_tissues
amine biosynthetic process	BP	21	1	0.622195	1	0.123116	GO:0009309	common_hypermethylated_probes_cancer_5_tissues
response to radiation	BP	412	26	0.403375	1	0.14173	GO:0009314	common_hypermethylated_probes_cancer_5_tissues
response to light stimulus	BP	280	18	0.429099	1	0.143048	GO:0009416	common_hypermethylated_probes_cancer_5_tissues
response to abiotic stimulus	BP	1109	68	0.416078	1	0.139706	GO:0009628	common_hypermethylated_probes_cancer_5_tissues
photoperiodism	BP	23	2	0.458298	1	0.16637	GO:0009648	common_hypermethylated_probes_cancer_5_tissues
response to endogenous stimulus	BP	1516	106	0.128987	1	0.149186	GO:0009719	common_hypermethylated_probes_cancer_5_tissues
response to hormone	BP	809	47	0.629698	1	0.135988	GO:0009725	common_hypermethylated_probes_cancer_5_tissues
response to organic substance	BP	2701	162	0.347833	1	0.138172	GO:0010033	common_hypermethylated_probes_cancer_5_tissues
response to inorganic substance	BP	464	20	0.93912	1	0.117133	GO:0010035	common_hypermethylated_probes_cancer_5_tissues
response to metal ion	BP	304	10	0.982577	1	0.102327	GO:0010038	common_hypermethylated_probes_cancer_5_tissues
response to zinc ion	BP	48	1	0.844507	1	0.0814338	GO:0010043	common_hypermethylated_probes_cancer_5_tissues
response to organonitrogen compound	BP	778	48	0.482335	1	0.140138	GO:0010243	common_hypermethylated_probes_cancer_5_tissues
regulation of hormone levels	BP	449	35	0.0918732	1	0.15752	GO:0010817	common_hypermethylated_probes_cancer_5_tissues
response to organic cyclic compound	BP	877	60	0.163238	1	0.147571	GO:0014070	common_hypermethylated_probes_cancer_5_tissues
response to purine-containing compound	BP	140	5	0.933293	1	0.106622	GO:0014074	common_hypermethylated_probes_cancer_5_tissues
heterocycle biosynthetic process	BP	4075	281	0.000267098	0.0470331	0.148154	GO:0018130	common_hypermethylated_probes_cancer_5_tissues
aromatic compound biosynthetic process	BP	4080	281	0.000281422	0.0487625	0.148064	GO:0019438	common_hypermethylated_probes_cancer_5_tissues
melatonin metabolic process	BP	1	0	1	1	0	GO:0030186	common_hypermethylated_probes_cancer_5_tissues
melatonin biosynthetic process	BP	1	0	1	1	0	GO:0030187	common_hypermethylated_probes_cancer_5_tissues
N-terminal protein amino acid modification	BP	27	1	0.737471	1	0.108578	GO:0031365	common_hypermethylated_probes_cancer_5_tissues
response to corticosteroid	BP	154	13	0.114162	1	0.163922	GO:0031960	common_hypermethylated_probes_cancer_5_tissues
response to insulin	BP	238	12	0.74217	1	0.126686	GO:0032868	common_hypermethylated_probes_cancer_5_tissues
response to lipid	BP	837	57	0.120397	1	0.147231	GO:0033993	common_hypermethylated_probes_cancer_5_tissues
response to cytokine	BP	752	34	0.702271	1	0.119965	GO:0034097	common_hypermethylated_probes_cancer_5_tissues
cellular nitrogen compound metabolic process	BP	5915	342	0.204451	1	0.135663	GO:0034641	common_hypermethylated_probes_cancer_5_tissues
response to prostaglandin	BP	29	2	0.53221	1	0.148163	GO:0034694	common_hypermethylated_probes_cancer_5_tissues
response to prostaglandin E	BP	23	2	0.463715	1	0.16637	GO:0034695	common_hypermethylated_probes_cancer_5_tissues
cellular hormone metabolic process	BP	104	7	0.257522	1	0.146372	GO:0034754	common_hypermethylated_probes_cancer_5_tissues
protein modification process	BP	3603	199	0.761231	1	0.132593	GO:0036211	common_hypermethylated_probes_cancer_5_tissues
cellular biogenic amine biosynthetic process	BP	20	1	0.619658	1	0.126157	GO:0042401	common_hypermethylated_probes_cancer_5_tissues
indole-containing compound metabolic process	BP	25	0	1	1	0	GO:0042430	common_hypermethylated_probes_cancer_5_tissues
indole-containing compound biosynthetic process	BP	4	0	1	1	0	GO:0042435	common_hypermethylated_probes_cancer_5_tissues
hormone metabolic process	BP	177	10	0.536997	1	0.134103	GO:0042445	common_hypermethylated_probes_cancer_5_tissues
hormone biosynthetic process	BP	62	4	0.466038	1	0.143304	GO:0042446	common_hypermethylated_probes_cancer_5_tissues
macromolecule modification	BP	3842	209	0.816514	1	0.131589	GO:0043412	common_hypermethylated_probes_cancer_5_tissues
response to peptide hormone	BP	383	20	0.755087	1	0.128926	GO:0043434	common_hypermethylated_probes_cancer_5_tissues
protein acylation	BP	189	13	0.281153	1	0.147967	GO:0043543	common_hypermethylated_probes_cancer_5_tissues
cellular amide metabolic process	BP	861	33	0.986228	1	0.110454	GO:0043603	common_hypermethylated_probes_cancer_5_tissues
amide biosynthetic process	BP	666	25	0.979296	1	0.10931	GO:0043604	common_hypermethylated_probes_cancer_5_tissues
cellular amine metabolic process	BP	113	4	0.813313	1	0.106149	GO:0044106	common_hypermethylated_probes_cancer_5_tissues
cellular biosynthetic process	BP	5695	340	0.0833794	1	0.137853	GO:0044249	common_hypermethylated_probes_cancer_5_tissues
cellular nitrogen compound biosynthetic process	BP	4531	300	0.00125233	0.141272	0.145174	GO:0044271	common_hypermethylated_probes_cancer_5_tissues
indolalkylamine biosynthetic process	BP	4	0	1	1	0	GO:0046219	common_hypermethylated_probes_cancer_5_tissues
heterocycle metabolic process	BP	5474	324	0.110947	1	0.13726	GO:0046483	common_hypermethylated_probes_cancer_5_tissues
response to organophosphorus	BP	126	4	0.949225	1	0.100524	GO:0046683	common_hypermethylated_probes_cancer_5_tissues
response to copper ion	BP	25	2	0.42666	1	0.159577	GO:0046688	common_hypermethylated_probes_cancer_5_tissues
rhythmic process	BP	304	18	0.59063	1	0.137285	GO:0048511	common_hypermethylated_probes_cancer_5_tissues
response to steroid hormone	BP	362	23	0.440867	1	0.142211	GO:0048545	common_hypermethylated_probes_cancer_5_tissues
response to glucocorticoid	BP	140	11	0.188961	1	0.158146	GO:0051384	common_hypermethylated_probes_cancer_5_tissues
response to mineralocorticoid	BP	29	2	0.547037	1	0.148163	GO:0051385	common_hypermethylated_probes_cancer_5_tissues
response to corticosterone	BP	20	2	0.369329	1	0.178412	GO:0051412	common_hypermethylated_probes_cancer_5_tissues
response to cAMP	BP	91	3	0.927419	1	0.102439	GO:0051591	common_hypermethylated_probes_cancer_5_tissues
response to calcium ion	BP	112	3	0.978625	1	0.0923372	GO:0051592	common_hypermethylated_probes_cancer_5_tissues
response to fatty acid	BP	76	4	0.643371	1	0.129434	GO:0070542	common_hypermethylated_probes_cancer_5_tissues
cellular response to organic substance	BP	2117	134	0.237459	1	0.141944	GO:0071310	common_hypermethylated_probes_cancer_5_tissues
cellular response to cAMP	BP	48	2	0.793311	1	0.115165	GO:0071320	common_hypermethylated_probes_cancer_5_tissues
cellular response to organic cyclic compound	BP	516	28	0.830254	1	0.131425	GO:0071407	common_hypermethylated_probes_cancer_5_tissues
cellular response to organonitrogen compound	BP	487	31	0.580942	1	0.142345	GO:0071417	common_hypermethylated_probes_cancer_5_tissues
cellular response to endogenous stimulus	BP	1178	88	0.0988367	1	0.154203	GO:0071495	common_hypermethylated_probes_cancer_5_tissues
response to alcohol	BP	182	16	0.0812569	1	0.167282	GO:0097305	common_hypermethylated_probes_cancer_5_tissues
organic cyclic compound metabolic process	BP	5704	333	0.148177	1	0.136319	GO:1901360	common_hypermethylated_probes_cancer_5_tissues
organic cyclic compound biosynthetic process	BP	4208	283	0.000900432	0.110419	0.146312	GO:1901362	common_hypermethylated_probes_cancer_5_tissues
organonitrogen compound metabolic process	BP	2112	89	0.995556	1	0.115817	GO:1901564	common_hypermethylated_probes_cancer_5_tissues
organonitrogen compound biosynthetic process	BP	1304	50	0.99807	1	0.110477	GO:1901566	common_hypermethylated_probes_cancer_5_tissues
organic substance biosynthetic process	BP	5775	348	0.047304	1	0.138496	GO:1901576	common_hypermethylated_probes_cancer_5_tissues
response to peptide	BP	429	22	0.775706	1	0.127764	GO:1901652	common_hypermethylated_probes_cancer_5_tissues
response to ketone	BP	170	10	0.599355	1	0.136836	GO:1901654	common_hypermethylated_probes_cancer_5_tissues
response to nitrogen compound	BP	871	52	0.568308	1	0.137853	GO:1901698	common_hypermethylated_probes_cancer_5_tissues
cellular response to nitrogen compound	BP	568	36	0.59473	1	0.142037	GO:1901699	common_hypermethylated_probes_cancer_5_tissues
response to oxygen-containing compound	BP	1436	87	0.424255	1	0.13887	GO:1901700	common_hypermethylated_probes_cancer_5_tissues
cellular response to oxygen-containing compound	BP	931	60	0.41005	1	0.143227	GO:1901701	common_hypermethylated_probes_cancer_5_tissues
organic acid metabolic process	BP	1009	48	0.77066	1	0.123055	GO:0006082	common_hypermethylated_probes_cancer_5_tissues
nucleobase-containing compound metabolic process	BP	5314	318	0.0862702	1	0.138015	GO:0006139	common_hypermethylated_probes_cancer_5_tissues
RNA processing	BP	845	19	0.999996	1	0.0846006	GO:0006396	common_hypermethylated_probes_cancer_5_tissues
tRNA metabolic process	BP	165	2	0.996669	1	0.0621152	GO:0006399	common_hypermethylated_probes_cancer_5_tissues
tRNA modification	BP	61	1	0.937795	1	0.0722371	GO:0006400	common_hypermethylated_probes_cancer_5_tissues
translation	BP	573	19	0.992229	1	0.102736	GO:0006412	common_hypermethylated_probes_cancer_5_tissues
translational elongation	BP	135	2	0.98748	1	0.068671	GO:0006414	common_hypermethylated_probes_cancer_5_tissues
regulation of translation	BP	332	15	0.898474	1	0.119923	GO:0006417	common_hypermethylated_probes_cancer_5_tissues
tRNA aminoacylation for protein translation	BP	48	0	1	1	0	GO:0006418	common_hypermethylated_probes_cancer_5_tissues
alanyl-tRNA aminoacylation	BP	3	0	1	1	0	GO:0006419	common_hypermethylated_probes_cancer_5_tissues
regulation of translational elongation	BP	26	0	1	1	0	GO:0006448	common_hypermethylated_probes_cancer_5_tissues
regulation of translational fidelity	BP	17	0	1	1	0	GO:0006450	common_hypermethylated_probes_cancer_5_tissues
peptide metabolic process	BP	714	27	0.981698	1	0.109713	GO:0006518	common_hypermethylated_probes_cancer_5_tissues
cellular amino acid metabolic process	BP	348	9	0.991997	1	0.0907312	GO:0006520	common_hypermethylated_probes_cancer_5_tissues
apoptotic process	BP	1697	114	0.135903	1	0.14623	GO:0006915	common_hypermethylated_probes_cancer_5_tissues
nervous system development	BP	2088	242	1.03938e-15	1.1256e-11	0.192074	GO:0007399	common_hypermethylated_probes_cancer_5_tissues
central nervous system development	BP	854	111	1.17921e-09	1.11046e-06	0.203403	GO:0007417	common_hypermethylated_probes_cancer_5_tissues
brain development	BP	639	81	9.78636e-07	0.00039993	0.200871	GO:0007420	common_hypermethylated_probes_cancer_5_tissues
tRNA processing	BP	106	2	0.949234	1	0.0774974	GO:0008033	common_hypermethylated_probes_cancer_5_tissues
cell death	BP	1923	118	0.321896	1	0.139758	GO:0008219	common_hypermethylated_probes_cancer_5_tissues
macromolecule biosynthetic process	BP	4749	313	0.00108642	0.128941	0.144843	GO:0009059	common_hypermethylated_probes_cancer_5_tissues
RNA modification	BP	121	4	0.796506	1	0.10258	GO:0009451	common_hypermethylated_probes_cancer_5_tissues
regulation of biosynthetic process	BP	3996	289	1.16492e-05	0.00376582	0.151726	GO:0009889	common_hypermethylated_probes_cancer_5_tissues
regulation of macromolecule biosynthetic process	BP	3769	280	1.57322e-06	0.000619534	0.153777	GO:0010556	common_hypermethylated_probes_cancer_5_tissues
posttranscriptional regulation of gene expression	BP	455	17	0.981846	1	0.109055	GO:0010608	common_hypermethylated_probes_cancer_5_tissues
regulation of cell death	BP	1415	94	0.204984	1	0.145416	GO:0010941	common_hypermethylated_probes_cancer_5_tissues
programmed cell death	BP	1815	117	0.162509	1	0.143245	GO:0012501	common_hypermethylated_probes_cancer_5_tissues
RNA metabolic process	BP	4251	287	0.000463486	0.0678287	0.146595	GO:0016070	common_hypermethylated_probes_cancer_5_tissues
carboxylic acid metabolic process	BP	890	39	0.885886	1	0.118103	GO:0019752	common_hypermethylated_probes_cancer_5_tissues
cerebellum development	BP	86	5	0.783187	1	0.136038	GO:0021549	common_hypermethylated_probes_cancer_5_tissues
cerebellar Purkinje cell layer development	BP	24	0	1	1	0	GO:0021680	common_hypermethylated_probes_cancer_5_tissues
cerebellar cortex development	BP	44	1	0.974023	1	0.0850548	GO:0021695	common_hypermethylated_probes_cancer_5_tissues
metencephalon development	BP	95	6	0.745938	1	0.141788	GO:0022037	common_hypermethylated_probes_cancer_5_tissues
hindbrain development	BP	137	13	0.243368	1	0.173795	GO:0030902	common_hypermethylated_probes_cancer_5_tissues
regulation of cellular biosynthetic process	BP	3951	288	6.86189e-06	0.00232221	0.152324	GO:0031326	common_hypermethylated_probes_cancer_5_tissues
regulation of cellular amide metabolic process	BP	368	16	0.930324	1	0.117642	GO:0034248	common_hypermethylated_probes_cancer_5_tissues
ncRNA processing	BP	368	7	0.998848	1	0.0778126	GO:0034470	common_hypermethylated_probes_cancer_5_tissues
cellular macromolecule biosynthetic process	BP	4598	303	0.00182532	0.189161	0.144831	GO:0034645	common_hypermethylated_probes_cancer_5_tissues
ncRNA metabolic process	BP	532	17	0.975877	1	0.100854	GO:0034660	common_hypermethylated_probes_cancer_5_tissues
regulation of apoptotic process	BP	1309	92	0.0968902	1	0.149572	GO:0042981	common_hypermethylated_probes_cancer_5_tissues
amino acid activation	BP	52	0	1	1	0	GO:0043038	common_hypermethylated_probes_cancer_5_tissues
tRNA aminoacylation	BP	51	0	1	1	0	GO:0043039	common_hypermethylated_probes_cancer_5_tissues
peptide biosynthetic process	BP	594	21	0.986046	1	0.106082	GO:0043043	common_hypermethylated_probes_cancer_5_tissues
negative regulation of apoptotic process	BP	762	58	0.0545675	1	0.155654	GO:0043066	common_hypermethylated_probes_cancer_5_tissues
regulation of programmed cell death	BP	1322	92	0.114495	1	0.148834	GO:0043067	common_hypermethylated_probes_cancer_5_tissues
negative regulation of programmed cell death	BP	774	58	0.0695204	1	0.154443	GO:0043069	common_hypermethylated_probes_cancer_5_tissues
oxoacid metabolic process	BP	993	47	0.78706	1	0.122744	GO:0043436	common_hypermethylated_probes_cancer_5_tissues
regulation of neuron apoptotic process	BP	186	24	0.00249696	0.22534	0.202663	GO:0043523	common_hypermethylated_probes_cancer_5_tissues
negative regulation of neuron apoptotic process	BP	132	19	0.00152323	0.16747	0.21405	GO:0043524	common_hypermethylated_probes_cancer_5_tissues
small molecule metabolic process	BP	1942	85	0.972851	1	0.118035	GO:0044281	common_hypermethylated_probes_cancer_5_tissues
animal organ development	BP	3057	253	2.39066e-08	1.36261e-05	0.162307	GO:0048513	common_hypermethylated_probes_cancer_5_tissues
neurological system process	BP	1099	72	0.00629154	0.398446	0.144408	GO:0050877	common_hypermethylated_probes_cancer_5_tissues
neuromuscular process controlling balance	BP	52	7	0.105117	1	0.207001	GO:0050885	common_hypermethylated_probes_cancer_5_tissues
neuromuscular process	BP	99	13	0.0358648	1	0.204446	GO:0050905	common_hypermethylated_probes_cancer_5_tissues
regulation of nitrogen compound metabolic process	BP	4044	288	6.81629e-05	0.01522	0.150562	GO:0051171	common_hypermethylated_probes_cancer_5_tissues
neuron apoptotic process	BP	210	26	0.00253778	0.226266	0.198519	GO:0051402	common_hypermethylated_probes_cancer_5_tissues
head development	BP	671	84	8.82534e-07	0.000367592	0.19962	GO:0060322	common_hypermethylated_probes_cancer_5_tissues
negative regulation of cell death	BP	841	59	0.148299	1	0.149435	GO:0060548	common_hypermethylated_probes_cancer_5_tissues
neuron death	BP	292	27	0.0523795	1	0.17156	GO:0070997	common_hypermethylated_probes_cancer_5_tissues
nucleic acid metabolic process	BP	4722	299	0.00972656	0.51998	0.14197	GO:0090304	common_hypermethylated_probes_cancer_5_tissues
regulation of neuron death	BP	258	25	0.0427028	1	0.175625	GO:1901214	common_hypermethylated_probes_cancer_5_tissues
negative regulation of neuron death	BP	177	20	0.010553	0.550764	0.18965	GO:1901215	common_hypermethylated_probes_cancer_5_tissues
regulation of cellular macromolecule biosynthetic process	BP	3668	277	3.34387e-07	0.000154896	0.155042	GO:2000112	common_hypermethylated_probes_cancer_5_tissues
reproduction	BP	1244	90	0.00332328	0.268578	0.151753	GO:0000003	common_hypermethylated_probes_cancer_5_tissues
regulation of neurotransmitter levels	BP	175	15	0.279001	1	0.165178	GO:0001505	common_hypermethylated_probes_cancer_5_tissues
temperature homeostasis	BP	36	4	0.224344	1	0.188063	GO:0001659	common_hypermethylated_probes_cancer_5_tissues
response to hypoxia	BP	320	21	0.430582	1	0.144531	GO:0001666	common_hypermethylated_probes_cancer_5_tissues
peptide secretion	BP	495	38	0.0617425	1	0.15632	GO:0002790	common_hypermethylated_probes_cancer_5_tissues
regulation of peptide secretion	BP	399	30	0.117374	1	0.154703	GO:0002791	common_hypermethylated_probes_cancer_5_tissues
positive regulation of peptide secretion	BP	225	19	0.0406991	1	0.16395	GO:0002793	common_hypermethylated_probes_cancer_5_tissues
muscle system process	BP	389	26	0.528104	1	0.14586	GO:0003012	common_hypermethylated_probes_cancer_5_tissues
circulatory system process	BP	476	23	0.928437	1	0.124018	GO:0003013	common_hypermethylated_probes_cancer_5_tissues
catecholamine metabolic process	BP	44	3	0.594908	1	0.147319	GO:0006584	common_hypermethylated_probes_cancer_5_tissues
cation transport	BP	1014	51	0.886215	1	0.126529	GO:0006812	common_hypermethylated_probes_cancer_5_tissues
dicarboxylic acid transport	BP	86	6	0.431631	1	0.149022	GO:0006835	common_hypermethylated_probes_cancer_5_tissues
muscle contraction	BP	320	17	0.845219	1	0.130039	GO:0006936	common_hypermethylated_probes_cancer_5_tissues
regulation of muscle contraction	BP	142	8	0.717595	1	0.133914	GO:0006937	common_hypermethylated_probes_cancer_5_tissues
smooth muscle contraction	BP	95	5	0.746164	1	0.129434	GO:0006939	common_hypermethylated_probes_cancer_5_tissues
regulation of smooth muscle contraction	BP	54	2	0.85871	1	0.108578	GO:0006940	common_hypermethylated_probes_cancer_5_tissues
cell adhesion	BP	1275	97	0.0613179	1	0.155617	GO:0007155	common_hypermethylated_probes_cancer_5_tissues
negative regulation of cell adhesion	BP	215	14	0.427881	1	0.143969	GO:0007162	common_hypermethylated_probes_cancer_5_tissues
cell surface receptor signaling pathway	BP	2460	162	0.180755	1	0.144782	GO:0007166	common_hypermethylated_probes_cancer_5_tissues
cell-cell signaling	BP	1476	132	0.000401131	0.0611838	0.168721	GO:0007267	common_hypermethylated_probes_cancer_5_tissues
chemical synaptic transmission	BP	573	44	0.265553	1	0.156341	GO:0007268	common_hypermethylated_probes_cancer_5_tissues
aging	BP	271	21	0.217638	1	0.157054	GO:0007568	common_hypermethylated_probes_cancer_5_tissues
behavior	BP	542	58	0.000432566	0.0650622	0.184561	GO:0007610	common_hypermethylated_probes_cancer_5_tissues
mating	BP	38	2	0.661347	1	0.129434	GO:0007618	common_hypermethylated_probes_cancer_5_tissues
copulation	BP	20	2	0.303518	1	0.178412	GO:0007620	common_hypermethylated_probes_cancer_5_tissues
locomotory behavior	BP	187	27	0.000583198	0.080971	0.214381	GO:0007626	common_hypermethylated_probes_cancer_5_tissues
blood circulation	BP	473	23	0.92125	1	0.124411	GO:0008015	common_hypermethylated_probes_cancer_5_tissues
protein localization	BP	2415	114	0.997381	1	0.12258	GO:0008104	common_hypermethylated_probes_cancer_5_tissues
regulation of blood pressure	BP	155	8	0.654366	1	0.128175	GO:0008217	common_hypermethylated_probes_cancer_5_tissues
cellular amino acid biosynthetic process	BP	75	0	1	1	0	GO:0008652	common_hypermethylated_probes_cancer_5_tissues
cellular amino acid catabolic process	BP	110	6	0.433877	1	0.131766	GO:0009063	common_hypermethylated_probes_cancer_5_tissues
protein secretion	BP	466	33	0.155949	1	0.150137	GO:0009306	common_hypermethylated_probes_cancer_5_tissues
gamma-aminobutyric acid metabolic process	BP	5	0	1	1	0	GO:0009448	common_hypermethylated_probes_cancer_5_tissues
gamma-aminobutyric acid biosynthetic process	BP	3	0	1	1	0	GO:0009449	common_hypermethylated_probes_cancer_5_tissues
gamma-aminobutyric acid catabolic process	BP	2	0	1	1	0	GO:0009450	common_hypermethylated_probes_cancer_5_tissues
catechol-containing compound metabolic process	BP	44	3	0.594908	1	0.147319	GO:0009712	common_hypermethylated_probes_cancer_5_tissues
hormone transport	BP	289	27	0.0320984	1	0.172448	GO:0009914	common_hypermethylated_probes_cancer_5_tissues
positive regulation of signal transduction	BP	1361	83	0.480376	1	0.139327	GO:0009967	common_hypermethylated_probes_cancer_5_tissues
response to iron ion	BP	30	3	0.282366	1	0.178412	GO:0010039	common_hypermethylated_probes_cancer_5_tissues
regulation of platelet activation	BP	30	1	0.885798	1	0.103006	GO:0010543	common_hypermethylated_probes_cancer_5_tissues
negative regulation of platelet activation	BP	17	1	0.782678	1	0.136836	GO:0010544	common_hypermethylated_probes_cancer_5_tissues
positive regulation of cell communication	BP	1484	97	0.23943	1	0.144243	GO:0010647	common_hypermethylated_probes_cancer_5_tissues
dopamine secretion	BP	28	1	0.83777	1	0.106622	GO:0014046	common_hypermethylated_probes_cancer_5_tissues
gamma-aminobutyric acid secretion	BP	8	1	0.473555	1	0.199471	GO:0014051	common_hypermethylated_probes_cancer_5_tissues
regulation of gamma-aminobutyric acid secretion	BP	5	1	0.303398	1	0.252313	GO:0014052	common_hypermethylated_probes_cancer_5_tissues
negative regulation of gamma-aminobutyric acid secretion	BP	1	0	1	1	0	GO:0014053	common_hypermethylated_probes_cancer_5_tissues
regulation of dopamine secretion	BP	28	1	0.83777	1	0.106622	GO:0014059	common_hypermethylated_probes_cancer_5_tissues
protein transport	BP	1842	78	0.998698	1	0.116099	GO:0015031	common_hypermethylated_probes_cancer_5_tissues
ammonium transport	BP	86	4	0.686668	1	0.121676	GO:0015696	common_hypermethylated_probes_cancer_5_tissues
monocarboxylic acid transport	BP	140	10	0.123669	1	0.150786	GO:0015718	common_hypermethylated_probes_cancer_5_tissues
C4-dicarboxylate transport	BP	12	0	1	1	0	GO:0015740	common_hypermethylated_probes_cancer_5_tissues
acidic amino acid transport	BP	24	0	1	1	0	GO:0015800	common_hypermethylated_probes_cancer_5_tissues
aspartate transport	BP	9	0	1	1	0	GO:0015810	common_hypermethylated_probes_cancer_5_tissues
gamma-aminobutyric acid transport	BP	12	2	0.219408	1	0.230329	GO:0015812	common_hypermethylated_probes_cancer_5_tissues
peptide transport	BP	1874	83	0.995807	1	0.118735	GO:0015833	common_hypermethylated_probes_cancer_5_tissues
amine transport	BP	79	5	0.446228	1	0.141937	GO:0015837	common_hypermethylated_probes_cancer_5_tissues
monoamine transport	BP	70	1	0.978876	1	0.0674336	GO:0015844	common_hypermethylated_probes_cancer_5_tissues
organic hydroxy compound transport	BP	209	10	0.645528	1	0.12341	GO:0015850	common_hypermethylated_probes_cancer_5_tissues
dopamine transport	BP	40	1	0.917073	1	0.0892062	GO:0015872	common_hypermethylated_probes_cancer_5_tissues
organic acid biosynthetic process	BP	283	10	0.922083	1	0.106055	GO:0016053	common_hypermethylated_probes_cancer_5_tissues
organic acid catabolic process	BP	225	14	0.25634	1	0.140734	GO:0016054	common_hypermethylated_probes_cancer_5_tissues
single organismal cell-cell adhesion	BP	558	28	0.881154	1	0.126383	GO:0016337	common_hypermethylated_probes_cancer_5_tissues
phenol-containing compound metabolic process	BP	87	5	0.708825	1	0.135254	GO:0018958	common_hypermethylated_probes_cancer_5_tissues
sexual reproduction	BP	705	52	0.00565027	0.371973	0.153226	GO:0019953	common_hypermethylated_probes_cancer_5_tissues
regulation of cell-cell adhesion	BP	371	17	0.878342	1	0.120771	GO:0022407	common_hypermethylated_probes_cancer_5_tissues
negative regulation of cell-cell adhesion	BP	130	6	0.699053	1	0.121207	GO:0022408	common_hypermethylated_probes_cancer_5_tissues
reproductive process	BP	1243	90	0.00329097	0.268362	0.151814	GO:0022414	common_hypermethylated_probes_cancer_5_tissues
biological adhesion	BP	1281	97	0.0672378	1	0.155252	GO:0022610	common_hypermethylated_probes_cancer_5_tissues
positive regulation of signaling	BP	1492	98	0.226602	1	0.144595	GO:0023056	common_hypermethylated_probes_cancer_5_tissues
signal release	BP	397	40	0.0068911	0.421623	0.179085	GO:0023061	common_hypermethylated_probes_cancer_5_tissues
peptide hormone secretion	BP	229	24	0.0176196	0.764777	0.182647	GO:0030072	common_hypermethylated_probes_cancer_5_tissues
insulin secretion	BP	193	19	0.0633785	1	0.17702	GO:0030073	common_hypermethylated_probes_cancer_5_tissues
regulation of cell adhesion	BP	610	36	0.691054	1	0.13706	GO:0030155	common_hypermethylated_probes_cancer_5_tissues
platelet activation	BP	152	11	0.376869	1	0.151775	GO:0030168	common_hypermethylated_probes_cancer_5_tissues
regulation of blood coagulation	BP	83	4	0.729413	1	0.123856	GO:0030193	common_hypermethylated_probes_cancer_5_tissues
negative regulation of blood coagulation	BP	47	1	0.928396	1	0.0822955	GO:0030195	common_hypermethylated_probes_cancer_5_tissues
adult behavior	BP	136	24	2.13593e-05	0.00633727	0.237007	GO:0030534	common_hypermethylated_probes_cancer_5_tissues
heat generation	BP	16	2	0.317317	1	0.199471	GO:0031649	common_hypermethylated_probes_cancer_5_tissues
regulation of heat generation	BP	11	2	0.225108	1	0.240571	GO:0031650	common_hypermethylated_probes_cancer_5_tissues
positive regulation of heat generation	BP	9	2	0.143674	1	0.265962	GO:0031652	common_hypermethylated_probes_cancer_5_tissues
positive regulation of insulin secretion	BP	64	6	0.253882	1	0.172747	GO:0032024	common_hypermethylated_probes_cancer_5_tissues
negative regulation of response to external stimulus	BP	246	16	0.380846	1	0.143886	GO:0032102	common_hypermethylated_probes_cancer_5_tissues
monocarboxylic acid metabolic process	BP	524	28	0.518538	1	0.130418	GO:0032787	common_hypermethylated_probes_cancer_5_tissues
regulation of homeostatic process	BP	427	22	0.868541	1	0.128063	GO:0032844	common_hypermethylated_probes_cancer_5_tissues
positive regulation of homeostatic process	BP	195	14	0.273618	1	0.151172	GO:0032846	common_hypermethylated_probes_cancer_5_tissues
regulation of protein localization	BP	920	56	0.557959	1	0.139195	GO:0032880	common_hypermethylated_probes_cancer_5_tissues
regulation of organic acid transport	BP	46	5	0.116654	1	0.186008	GO:0032890	common_hypermethylated_probes_cancer_5_tissues
negative regulation of organic acid transport	BP	16	2	0.354093	1	0.199471	GO:0032891	common_hypermethylated_probes_cancer_5_tissues
positive regulation of organic acid transport	BP	27	3	0.118279	1	0.188063	GO:0032892	common_hypermethylated_probes_cancer_5_tissues
macromolecule localization	BP	2707	130	0.995406	1	0.123638	GO:0033036	common_hypermethylated_probes_cancer_5_tissues
regulation of cellular amine metabolic process	BP	75	3	0.782186	1	0.112838	GO:0033238	common_hypermethylated_probes_cancer_5_tissues
positive regulation of cellular amine metabolic process	BP	7	0	1	1	0	GO:0033240	common_hypermethylated_probes_cancer_5_tissues
negative regulation of dopamine secretion	BP	3	0	1	1	0	GO:0033602	common_hypermethylated_probes_cancer_5_tissues
negative regulation of catecholamine secretion	BP	11	0	1	1	0	GO:0033604	common_hypermethylated_probes_cancer_5_tissues
homotypic cell-cell adhesion	BP	70	5	0.480008	1	0.150786	GO:0034109	common_hypermethylated_probes_cancer_5_tissues
regulation of homotypic cell-cell adhesion	BP	23	2	0.542806	1	0.16637	GO:0034110	common_hypermethylated_probes_cancer_5_tissues
negative regulation of homotypic cell-cell adhesion	BP	13	1	0.667127	1	0.156478	GO:0034111	common_hypermethylated_probes_cancer_5_tissues
response to nicotine	BP	47	8	0.00795036	0.459192	0.232767	GO:0035094	common_hypermethylated_probes_cancer_5_tissues
exploration behavior	BP	23	4	0.0901196	1	0.235283	GO:0035640	common_hypermethylated_probes_cancer_5_tissues
response to decreased oxygen levels	BP	327	21	0.46549	1	0.142975	GO:0036293	common_hypermethylated_probes_cancer_5_tissues
regulation of dopamine metabolic process	BP	16	2	0.392543	1	0.199471	GO:0042053	common_hypermethylated_probes_cancer_5_tissues
regulation of catecholamine metabolic process	BP	16	2	0.392543	1	0.199471	GO:0042069	common_hypermethylated_probes_cancer_5_tissues
neurotransmitter metabolic process	BP	28	1	0.874408	1	0.106622	GO:0042133	common_hypermethylated_probes_cancer_5_tissues
neurotransmitter catabolic process	BP	9	0	1	1	0	GO:0042135	common_hypermethylated_probes_cancer_5_tissues
response to cocaine	BP	51	4	0.404815	1	0.158005	GO:0042220	common_hypermethylated_probes_cancer_5_tissues
regulation of membrane potential	BP	364	30	0.148013	1	0.16197	GO:0042391	common_hypermethylated_probes_cancer_5_tissues
dopamine metabolic process	BP	30	2	0.675441	1	0.145673	GO:0042417	common_hypermethylated_probes_cancer_5_tissues
response to drug	BP	398	37	0.00663256	0.409272	0.172022	GO:0042493	common_hypermethylated_probes_cancer_5_tissues
amide transport	BP	1895	84	0.995483	1	0.118785	GO:0042886	common_hypermethylated_probes_cancer_5_tissues
regulation of ion transport	BP	563	37	0.465888	1	0.144634	GO:0043269	common_hypermethylated_probes_cancer_5_tissues
positive regulation of ion transport	BP	207	11	0.692688	1	0.130058	GO:0043270	common_hypermethylated_probes_cancer_5_tissues
negative regulation of ion transport	BP	114	9	0.258926	1	0.158524	GO:0043271	common_hypermethylated_probes_cancer_5_tissues
response to alkaloid	BP	140	16	0.0117416	0.586636	0.190731	GO:0043279	common_hypermethylated_probes_cancer_5_tissues
regulation of system process	BP	469	29	0.694301	1	0.140294	GO:0044057	common_hypermethylated_probes_cancer_5_tissues
regulation of anion transport	BP	95	8	0.16121	1	0.163722	GO:0044070	common_hypermethylated_probes_cancer_5_tissues
small molecule catabolic process	BP	334	18	0.457134	1	0.130975	GO:0044282	common_hypermethylated_probes_cancer_5_tissues
small molecule biosynthetic process	BP	494	19	0.929733	1	0.110647	GO:0044283	common_hypermethylated_probes_cancer_5_tissues
multi-organism reproductive process	BP	849	62	0.00308658	0.256138	0.152464	GO:0044703	common_hypermethylated_probes_cancer_5_tissues
single-organism behavior	BP	389	44	0.00076868	0.100902	0.189748	GO:0044708	common_hypermethylated_probes_cancer_5_tissues
single-organism biosynthetic process	BP	1391	57	0.992584	1	0.114209	GO:0044711	common_hypermethylated_probes_cancer_5_tissues
establishment of protein localization	BP	1989	86	0.999097	1	0.117316	GO:0045184	common_hypermethylated_probes_cancer_5_tissues
response to ethanol	BP	126	12	0.0609377	1	0.174113	GO:0045471	common_hypermethylated_probes_cancer_5_tissues
negative regulation of blood pressure	BP	40	2	0.565699	1	0.126157	GO:0045776	common_hypermethylated_probes_cancer_5_tissues
positive regulation of catecholamine metabolic process	BP	4	0	1	1	0	GO:0045915	common_hypermethylated_probes_cancer_5_tissues
positive regulation of muscle contraction	BP	39	1	0.929271	1	0.0903426	GO:0045933	common_hypermethylated_probes_cancer_5_tissues
positive regulation of dopamine metabolic process	BP	4	0	1	1	0	GO:0045964	common_hypermethylated_probes_cancer_5_tissues
positive regulation of smooth muscle contraction	BP	26	0	1	1	0	GO:0045987	common_hypermethylated_probes_cancer_5_tissues
carboxylic acid biosynthetic process	BP	283	10	0.922083	1	0.106055	GO:0046394	common_hypermethylated_probes_cancer_5_tissues
carboxylic acid catabolic process	BP	225	14	0.25634	1	0.140734	GO:0046395	common_hypermethylated_probes_cancer_5_tissues
acid secretion	BP	111	10	0.088147	1	0.169342	GO:0046717	common_hypermethylated_probes_cancer_5_tissues
hormone secretion	BP	279	26	0.0416287	1	0.17223	GO:0046879	common_hypermethylated_probes_cancer_5_tissues
regulation of hormone secretion	BP	239	23	0.0379236	1	0.175021	GO:0046883	common_hypermethylated_probes_cancer_5_tissues
positive regulation of hormone secretion	BP	111	15	0.00340454	0.274122	0.2074	GO:0046887	common_hypermethylated_probes_cancer_5_tissues
behavioral response to cocaine	BP	19	2	0.310886	1	0.183047	GO:0048148	common_hypermethylated_probes_cancer_5_tissues
catecholamine secretion	BP	47	1	0.937968	1	0.0822955	GO:0050432	common_hypermethylated_probes_cancer_5_tissues
regulation of catecholamine secretion	BP	45	1	0.920869	1	0.0841044	GO:0050433	common_hypermethylated_probes_cancer_5_tissues
regulation of protein secretion	BP	374	24	0.392323	1	0.142921	GO:0050708	common_hypermethylated_probes_cancer_5_tissues
positive regulation of protein secretion	BP	207	13	0.35334	1	0.141388	GO:0050714	common_hypermethylated_probes_cancer_5_tissues
regulation of insulin secretion	BP	164	15	0.162961	1	0.170627	GO:0050796	common_hypermethylated_probes_cancer_5_tissues
modulation of synaptic transmission	BP	287	24	0.292703	1	0.163151	GO:0050804	common_hypermethylated_probes_cancer_5_tissues
positive regulation of synaptic transmission	BP	119	7	0.827591	1	0.136836	GO:0050806	common_hypermethylated_probes_cancer_5_tissues
regulation of coagulation	BP	87	4	0.743689	1	0.120975	GO:0050818	common_hypermethylated_probes_cancer_5_tissues
negative regulation of coagulation	BP	50	1	0.933325	1	0.0797885	GO:0050819	common_hypermethylated_probes_cancer_5_tissues
regulation of cell activation	BP	457	24	0.658316	1	0.129292	GO:0050865	common_hypermethylated_probes_cancer_5_tissues
negative regulation of cell activation	BP	155	8	0.61594	1	0.128175	GO:0050866	common_hypermethylated_probes_cancer_5_tissues
regulation of secretion	BP	653	50	0.0443549	1	0.156118	GO:0051046	common_hypermethylated_probes_cancer_5_tissues
positive regulation of secretion	BP	349	26	0.106067	1	0.153992	GO:0051047	common_hypermethylated_probes_cancer_5_tissues
negative regulation of secretion	BP	180	15	0.0873541	1	0.162868	GO:0051048	common_hypermethylated_probes_cancer_5_tissues
regulation of transport	BP	1702	105	0.438652	1	0.140133	GO:0051049	common_hypermethylated_probes_cancer_5_tissues
positive regulation of transport	BP	874	51	0.565566	1	0.136287	GO:0051050	common_hypermethylated_probes_cancer_5_tissues
negative regulation of transport	BP	422	29	0.187897	1	0.1479	GO:0051051	common_hypermethylated_probes_cancer_5_tissues
positive regulation of nitrogen compound metabolic process	BP	1711	139	0.00218525	0.206683	0.160808	GO:0051173	common_hypermethylated_probes_cancer_5_tissues
positive regulation of protein transport	BP	439	26	0.43212	1	0.137303	GO:0051222	common_hypermethylated_probes_cancer_5_tissues
regulation of protein transport	BP	707	42	0.520417	1	0.137512	GO:0051223	common_hypermethylated_probes_cancer_5_tissues
negative regulation of multicellular organismal process	BP	948	87	0.000307939	0.0517026	0.170915	GO:0051241	common_hypermethylated_probes_cancer_5_tissues
multi-organism process	BP	2104	111	0.42254	1	0.129588	GO:0051704	common_hypermethylated_probes_cancer_5_tissues
catecholamine transport	BP	60	1	0.969735	1	0.0728366	GO:0051937	common_hypermethylated_probes_cancer_5_tissues
regulation of amine transport	BP	71	4	0.544586	1	0.133914	GO:0051952	common_hypermethylated_probes_cancer_5_tissues
negative regulation of amine transport	BP	21	3	0.128225	1	0.213244	GO:0051953	common_hypermethylated_probes_cancer_5_tissues
positive regulation of amine transport	BP	30	2	0.512606	1	0.145673	GO:0051954	common_hypermethylated_probes_cancer_5_tissues
regulation of amino acid transport	BP	26	4	0.0594246	1	0.221293	GO:0051955	common_hypermethylated_probes_cancer_5_tissues
negative regulation of amino acid transport	BP	10	2	0.162198	1	0.252313	GO:0051956	common_hypermethylated_probes_cancer_5_tissues
positive regulation of amino acid transport	BP	14	2	0.149255	1	0.213244	GO:0051957	common_hypermethylated_probes_cancer_5_tissues
regulation of postsynaptic membrane potential	BP	127	13	0.177705	1	0.180507	GO:0060078	common_hypermethylated_probes_cancer_5_tissues
inhibitory postsynaptic potential	BP	13	1	0.675656	1	0.156478	GO:0060080	common_hypermethylated_probes_cancer_5_tissues
response to ammonium ion	BP	119	11	0.137688	1	0.171533	GO:0060359	common_hypermethylated_probes_cancer_5_tissues
regulation of wound healing	BP	126	9	0.355118	1	0.150786	GO:0061041	common_hypermethylated_probes_cancer_5_tissues
negative regulation of wound healing	BP	62	2	0.896334	1	0.101331	GO:0061045	common_hypermethylated_probes_cancer_5_tissues
aspartate secretion	BP	1	0	1	1	0	GO:0061528	common_hypermethylated_probes_cancer_5_tissues
regulation of establishment of protein localization	BP	777	47	0.504828	1	0.13876	GO:0070201	common_hypermethylated_probes_cancer_5_tissues
prolactin secretion	BP	6	0	1	1	0	GO:0070459	common_hypermethylated_probes_cancer_5_tissues
uterine smooth muscle contraction	BP	9	0	1	1	0	GO:0070471	common_hypermethylated_probes_cancer_5_tissues
regulation of uterine smooth muscle contraction	BP	8	0	1	1	0	GO:0070472	common_hypermethylated_probes_cancer_5_tissues
positive regulation of uterine smooth muscle contraction	BP	7	0	1	1	0	GO:0070474	common_hypermethylated_probes_cancer_5_tissues
response to oxygen levels	BP	341	23	0.379354	1	0.146525	GO:0070482	common_hypermethylated_probes_cancer_5_tissues
platelet aggregation	BP	51	2	0.842608	1	0.111726	GO:0070527	common_hypermethylated_probes_cancer_5_tissues
monocarboxylic acid catabolic process	BP	114	8	0.269723	1	0.149457	GO:0072329	common_hypermethylated_probes_cancer_5_tissues
monocarboxylic acid biosynthetic process	BP	184	7	0.847907	1	0.110044	GO:0072330	common_hypermethylated_probes_cancer_5_tissues
regulation of peptide transport	BP	734	48	0.258317	1	0.144277	GO:0090087	common_hypermethylated_probes_cancer_5_tissues
regulation of muscle system process	BP	198	10	0.853818	1	0.126792	GO:0090257	common_hypermethylated_probes_cancer_5_tissues
regulation of peptide hormone secretion	BP	190	21	0.0187321	0.792417	0.187568	GO:0090276	common_hypermethylated_probes_cancer_5_tissues
positive regulation of peptide hormone secretion	BP	84	12	0.00662763	0.409272	0.213244	GO:0090277	common_hypermethylated_probes_cancer_5_tissues
regulation of platelet aggregation	BP	16	1	0.753723	1	0.141047	GO:0090330	common_hypermethylated_probes_cancer_5_tissues
negative regulation of platelet aggregation	BP	10	1	0.590202	1	0.178412	GO:0090331	common_hypermethylated_probes_cancer_5_tissues
positive regulation of inhibitory postsynaptic potential	BP	7	1	0.483638	1	0.213244	GO:0097151	common_hypermethylated_probes_cancer_5_tissues
ammonium ion metabolic process	BP	182	8	0.739438	1	0.118286	GO:0097164	common_hypermethylated_probes_cancer_5_tissues
single organism cell adhesion	BP	610	30	0.919203	1	0.125118	GO:0098602	common_hypermethylated_probes_cancer_5_tissues
cell-cell adhesion	BP	744	59	0.0655044	1	0.158878	GO:0098609	common_hypermethylated_probes_cancer_5_tissues
modulation of inhibitory postsynaptic potential	BP	7	1	0.483638	1	0.213244	GO:0098828	common_hypermethylated_probes_cancer_5_tissues
anterograde trans-synaptic signaling	BP	573	44	0.265553	1	0.156341	GO:0098916	common_hypermethylated_probes_cancer_5_tissues
synaptic signaling	BP	575	44	0.277313	1	0.156069	GO:0099536	common_hypermethylated_probes_cancer_5_tissues
trans-synaptic signaling	BP	575	44	0.277313	1	0.156069	GO:0099537	common_hypermethylated_probes_cancer_5_tissues
chemical synaptic transmission, postsynaptic	BP	104	11	0.187048	1	0.183487	GO:0099565	common_hypermethylated_probes_cancer_5_tissues
regulation of hemostasis	BP	83	4	0.729413	1	0.123856	GO:1900046	common_hypermethylated_probes_cancer_5_tissues
negative regulation of hemostasis	BP	47	1	0.928396	1	0.0822955	GO:1900047	common_hypermethylated_probes_cancer_5_tissues
organonitrogen compound catabolic process	BP	338	21	0.2494	1	0.140629	GO:1901565	common_hypermethylated_probes_cancer_5_tissues
organic hydroxy compound metabolic process	BP	443	22	0.745977	1	0.125729	GO:1901615	common_hypermethylated_probes_cancer_5_tissues
positive regulation of prolactin secretion	BP	2	0	1	1	0	GO:1902722	common_hypermethylated_probes_cancer_5_tissues
regulation of response to wounding	BP	148	12	0.222053	1	0.160652	GO:1903034	common_hypermethylated_probes_cancer_5_tissues
negative regulation of response to wounding	BP	73	5	0.514036	1	0.147655	GO:1903035	common_hypermethylated_probes_cancer_5_tissues
regulation of secretion by cell	BP	597	48	0.0225922	0.868629	0.159977	GO:1903530	common_hypermethylated_probes_cancer_5_tissues
negative regulation of secretion by cell	BP	158	12	0.193621	1	0.155485	GO:1903531	common_hypermethylated_probes_cancer_5_tissues
positive regulation of secretion by cell	BP	318	26	0.0457385	1	0.161324	GO:1903532	common_hypermethylated_probes_cancer_5_tissues
negative regulation of anion transport	BP	21	2	0.479396	1	0.174113	GO:1903792	common_hypermethylated_probes_cancer_5_tissues
positive regulation of anion transport	BP	40	4	0.131896	1	0.178412	GO:1903793	common_hypermethylated_probes_cancer_5_tissues
regulation of aspartate secretion	BP	1	0	1	1	0	GO:1904448	common_hypermethylated_probes_cancer_5_tissues
positive regulation of aspartate secretion	BP	1	0	1	1	0	GO:1904450	common_hypermethylated_probes_cancer_5_tissues
positive regulation of establishment of protein localization	BP	492	30	0.40719	1	0.139317	GO:1904951	common_hypermethylated_probes_cancer_5_tissues
cell surface receptor signaling pathway involved in cell-cell signaling	BP	549	44	0.259929	1	0.159722	GO:1905114	common_hypermethylated_probes_cancer_5_tissues
cytokine production	BP	609	36	0.257403	1	0.137173	GO:0001816	common_hypermethylated_probes_cancer_5_tissues
response to molecule of bacterial origin	BP	306	21	0.127496	1	0.1478	GO:0002237	common_hypermethylated_probes_cancer_5_tissues
alcohol metabolic process	BP	280	13	0.700884	1	0.121568	GO:0006066	common_hypermethylated_probes_cancer_5_tissues
regulation of nucleotide metabolic process	BP	218	12	0.60918	1	0.132369	GO:0006140	common_hypermethylated_probes_cancer_5_tissues
purine nucleotide metabolic process	BP	509	18	0.984203	1	0.106097	GO:0006163	common_hypermethylated_probes_cancer_5_tissues
purine nucleotide biosynthetic process	BP	242	9	0.938958	1	0.108802	GO:0006164	common_hypermethylated_probes_cancer_5_tissues
cAMP biosynthetic process	BP	122	7	0.592043	1	0.135143	GO:0006171	common_hypermethylated_probes_cancer_5_tissues
protein lipidation	BP	136	7	0.487284	1	0.127998	GO:0006497	common_hypermethylated_probes_cancer_5_tissues
nucleoside phosphate metabolic process	BP	634	24	0.972103	1	0.109771	GO:0006753	common_hypermethylated_probes_cancer_5_tissues
phosphorus metabolic process	BP	2995	162	0.876221	1	0.131215	GO:0006793	common_hypermethylated_probes_cancer_5_tissues
phosphate-containing compound metabolic process	BP	2913	159	0.856721	1	0.131812	GO:0006796	common_hypermethylated_probes_cancer_5_tissues
lipid transport	BP	307	17	0.428624	1	0.132764	GO:0006869	common_hypermethylated_probes_cancer_5_tissues
endocytosis	BP	594	30	0.845234	1	0.126792	GO:0006897	common_hypermethylated_probes_cancer_5_tissues
phagocytosis	BP	205	13	0.503552	1	0.142076	GO:0006909	common_hypermethylated_probes_cancer_5_tissues
phagocytosis, engulfment	BP	28	2	0.524373	1	0.150786	GO:0006911	common_hypermethylated_probes_cancer_5_tissues
organelle organization	BP	3433	178	0.961428	1	0.128469	GO:0006996	common_hypermethylated_probes_cancer_5_tissues
vacuole organization	BP	152	4	0.973184	1	0.0915236	GO:0007033	common_hypermethylated_probes_cancer_5_tissues
lysosome organization	BP	54	1	0.943295	1	0.0767765	GO:0007040	common_hypermethylated_probes_cancer_5_tissues
G-protein coupled receptor signaling pathway	BP	1058	42	0.511347	1	0.11241	GO:0007186	common_hypermethylated_probes_cancer_5_tissues
Ras protein signal transduction	BP	302	19	0.698755	1	0.141514	GO:0007265	common_hypermethylated_probes_cancer_5_tissues
Rho protein signal transduction	BP	153	13	0.251261	1	0.164456	GO:0007266	common_hypermethylated_probes_cancer_5_tissues
response to nutrient	BP	165	16	0.0359543	1	0.175688	GO:0007584	common_hypermethylated_probes_cancer_5_tissues
steroid metabolic process	BP	272	14	0.563287	1	0.127998	GO:0008202	common_hypermethylated_probes_cancer_5_tissues
cholesterol metabolic process	BP	114	7	0.488605	1	0.139805	GO:0008203	common_hypermethylated_probes_cancer_5_tissues
nucleotide metabolic process	BP	628	23	0.980648	1	0.107972	GO:0009117	common_hypermethylated_probes_cancer_5_tissues
purine ribonucleotide metabolic process	BP	493	18	0.978582	1	0.107805	GO:0009150	common_hypermethylated_probes_cancer_5_tissues
purine ribonucleotide biosynthetic process	BP	239	9	0.935202	1	0.109483	GO:0009152	common_hypermethylated_probes_cancer_5_tissues
nucleotide biosynthetic process	BP	312	12	0.925932	1	0.110647	GO:0009165	common_hypermethylated_probes_cancer_5_tissues
cyclic nucleotide metabolic process	BP	192	10	0.769383	1	0.128758	GO:0009187	common_hypermethylated_probes_cancer_5_tissues
cyclic nucleotide biosynthetic process	BP	152	8	0.662467	1	0.129434	GO:0009190	common_hypermethylated_probes_cancer_5_tissues
ribonucleotide metabolic process	BP	506	19	0.972182	1	0.109327	GO:0009259	common_hypermethylated_probes_cancer_5_tissues
ribonucleotide biosynthetic process	BP	250	10	0.906931	1	0.112838	GO:0009260	common_hypermethylated_probes_cancer_5_tissues
response to biotic stimulus	BP	764	33	0.767213	1	0.117256	GO:0009607	common_hypermethylated_probes_cancer_5_tissues
response to bacterium	BP	466	24	0.331945	1	0.128038	GO:0009617	common_hypermethylated_probes_cancer_5_tissues
positive regulation of biosynthetic process	BP	1694	135	0.00419925	0.316904	0.15927	GO:0009891	common_hypermethylated_probes_cancer_5_tissues
response to extracellular stimulus	BP	422	29	0.195203	1	0.1479	GO:0009991	common_hypermethylated_probes_cancer_5_tissues
endomembrane system organization	BP	552	24	0.974533	1	0.117642	GO:0010256	common_hypermethylated_probes_cancer_5_tissues
membrane invagination	BP	45	3	0.533612	1	0.145673	GO:0010324	common_hypermethylated_probes_cancer_5_tissues
positive regulation of phosphorus metabolic process	BP	987	56	0.653721	1	0.134388	GO:0010562	common_hypermethylated_probes_cancer_5_tissues
macrophage derived foam cell differentiation	BP	34	2	0.463563	1	0.136836	GO:0010742	common_hypermethylated_probes_cancer_5_tissues
regulation of macrophage derived foam cell differentiation	BP	29	0	1	1	0	GO:0010743	common_hypermethylated_probes_cancer_5_tissues
negative regulation of macrophage derived foam cell differentiation	BP	13	0	1	1	0	GO:0010745	common_hypermethylated_probes_cancer_5_tissues
regulation of cholesterol efflux	BP	20	0	1	1	0	GO:0010874	common_hypermethylated_probes_cancer_5_tissues
positive regulation of cholesterol efflux	BP	14	0	1	1	0	GO:0010875	common_hypermethylated_probes_cancer_5_tissues
lipid localization	BP	340	19	0.433468	1	0.133371	GO:0010876	common_hypermethylated_probes_cancer_5_tissues
cholesterol storage	BP	15	0	1	1	0	GO:0010878	common_hypermethylated_probes_cancer_5_tissues
regulation of lipid storage	BP	42	2	0.730535	1	0.123116	GO:0010883	common_hypermethylated_probes_cancer_5_tissues
regulation of cholesterol storage	BP	13	0	1	1	0	GO:0010885	common_hypermethylated_probes_cancer_5_tissues
negative regulation of cholesterol storage	BP	6	0	1	1	0	GO:0010887	common_hypermethylated_probes_cancer_5_tissues
negative regulation of lipid storage	BP	17	1	0.640214	1	0.136836	GO:0010888	common_hypermethylated_probes_cancer_5_tissues
organophosphate ester transport	BP	80	5	0.47427	1	0.141047	GO:0015748	common_hypermethylated_probes_cancer_5_tissues
phospholipid transport	BP	58	5	0.308678	1	0.165652	GO:0015914	common_hypermethylated_probes_cancer_5_tissues
aminophospholipid transport	BP	3	0	1	1	0	GO:0015917	common_hypermethylated_probes_cancer_5_tissues
sterol transport	BP	83	4	0.7071	1	0.123856	GO:0015918	common_hypermethylated_probes_cancer_5_tissues
vesicle organization	BP	348	12	0.981825	1	0.104767	GO:0016050	common_hypermethylated_probes_cancer_5_tissues
sterol metabolic process	BP	132	10	0.218765	1	0.155288	GO:0016125	common_hypermethylated_probes_cancer_5_tissues
endosomal transport	BP	241	9	0.947841	1	0.109028	GO:0016197	common_hypermethylated_probes_cancer_5_tissues
regulation of nucleobase-containing compound metabolic process	BP	3790	279	6.04224e-06	0.00207728	0.153076	GO:0019219	common_hypermethylated_probes_cancer_5_tissues
regulation of phosphate metabolic process	BP	1522	86	0.758223	1	0.134112	GO:0019220	common_hypermethylated_probes_cancer_5_tissues
organophosphate metabolic process	BP	1104	53	0.882378	1	0.123617	GO:0019637	common_hypermethylated_probes_cancer_5_tissues
ribose phosphate metabolic process	BP	518	21	0.944466	1	0.113598	GO:0019693	common_hypermethylated_probes_cancer_5_tissues
lipid storage	BP	63	3	0.697099	1	0.123116	GO:0019915	common_hypermethylated_probes_cancer_5_tissues
cellular component assembly	BP	2531	118	0.998491	1	0.12182	GO:0022607	common_hypermethylated_probes_cancer_5_tissues
cholesterol transport	BP	76	4	0.616254	1	0.129434	GO:0030301	common_hypermethylated_probes_cancer_5_tissues
regulation of cyclic nucleotide metabolic process	BP	160	8	0.747666	1	0.126157	GO:0030799	common_hypermethylated_probes_cancer_5_tissues
positive regulation of cyclic nucleotide metabolic process	BP	106	7	0.400736	1	0.144984	GO:0030801	common_hypermethylated_probes_cancer_5_tissues
regulation of cyclic nucleotide biosynthetic process	BP	139	7	0.731792	1	0.12661	GO:0030802	common_hypermethylated_probes_cancer_5_tissues
positive regulation of cyclic nucleotide biosynthetic process	BP	97	6	0.496256	1	0.140318	GO:0030804	common_hypermethylated_probes_cancer_5_tissues
regulation of nucleotide biosynthetic process	BP	148	7	0.785025	1	0.1227	GO:0030808	common_hypermethylated_probes_cancer_5_tissues
positive regulation of nucleotide biosynthetic process	BP	103	6	0.556103	1	0.13617	GO:0030810	common_hypermethylated_probes_cancer_5_tissues
regulation of cAMP metabolic process	BP	135	7	0.694177	1	0.128472	GO:0030814	common_hypermethylated_probes_cancer_5_tissues
positive regulation of cAMP metabolic process	BP	86	6	0.364955	1	0.149022	GO:0030816	common_hypermethylated_probes_cancer_5_tissues
regulation of cAMP biosynthetic process	BP	119	7	0.583444	1	0.136836	GO:0030817	common_hypermethylated_probes_cancer_5_tissues
positive regulation of cAMP biosynthetic process	BP	79	6	0.320173	1	0.155485	GO:0030819	common_hypermethylated_probes_cancer_5_tissues
positive regulation of cellular biosynthetic process	BP	1669	135	0.00291165	0.249037	0.160459	GO:0031328	common_hypermethylated_probes_cancer_5_tissues
response to nutrient levels	BP	391	27	0.181543	1	0.148258	GO:0031667	common_hypermethylated_probes_cancer_5_tissues
intracellular lipid transport	BP	29	2	0.572933	1	0.148163	GO:0032365	common_hypermethylated_probes_cancer_5_tissues
intracellular sterol transport	BP	17	0	1	1	0	GO:0032366	common_hypermethylated_probes_cancer_5_tissues
intracellular cholesterol transport	BP	17	0	1	1	0	GO:0032367	common_hypermethylated_probes_cancer_5_tissues
regulation of lipid transport	BP	96	6	0.441489	1	0.141047	GO:0032368	common_hypermethylated_probes_cancer_5_tissues
positive regulation of lipid transport	BP	53	4	0.330023	1	0.154995	GO:0032370	common_hypermethylated_probes_cancer_5_tissues
regulation of sterol transport	BP	42	2	0.699023	1	0.123116	GO:0032371	common_hypermethylated_probes_cancer_5_tissues
positive regulation of sterol transport	BP	19	0	1	1	0	GO:0032373	common_hypermethylated_probes_cancer_5_tissues
regulation of cholesterol transport	BP	42	2	0.699023	1	0.123116	GO:0032374	common_hypermethylated_probes_cancer_5_tissues
positive regulation of cholesterol transport	BP	19	0	1	1	0	GO:0032376	common_hypermethylated_probes_cancer_5_tissues
Cdc42 protein signal transduction	BP	8	0	1	1	0	GO:0032488	common_hypermethylated_probes_cancer_5_tissues
regulation of Cdc42 protein signal transduction	BP	5	0	1	1	0	GO:0032489	common_hypermethylated_probes_cancer_5_tissues
response to lipopolysaccharide	BP	292	21	0.098495	1	0.151302	GO:0032496	common_hypermethylated_probes_cancer_5_tissues
response to retinoic acid	BP	105	10	0.16966	1	0.174113	GO:0032526	common_hypermethylated_probes_cancer_5_tissues
interleukin-1 beta production	BP	54	2	0.72462	1	0.108578	GO:0032611	common_hypermethylated_probes_cancer_5_tissues
interleukin-1 production	BP	65	3	0.555433	1	0.121207	GO:0032612	common_hypermethylated_probes_cancer_5_tissues
cholesterol efflux	BP	40	2	0.646689	1	0.126157	GO:0033344	common_hypermethylated_probes_cancer_5_tissues
secretory granule organization	BP	31	1	0.788777	1	0.101331	GO:0033363	common_hypermethylated_probes_cancer_5_tissues
phospholipid efflux	BP	12	0	1	1	0	GO:0033700	common_hypermethylated_probes_cancer_5_tissues
lipid translocation	BP	22	3	0.203279	1	0.208341	GO:0034204	common_hypermethylated_probes_cancer_5_tissues
plasma lipoprotein particle assembly	BP	20	1	0.598747	1	0.126157	GO:0034377	common_hypermethylated_probes_cancer_5_tissues
high-density lipoprotein particle assembly	BP	10	0	1	1	0	GO:0034380	common_hypermethylated_probes_cancer_5_tissues
response to fluid shear stress	BP	34	3	0.456712	1	0.167589	GO:0034405	common_hypermethylated_probes_cancer_5_tissues
response to laminar fluid shear stress	BP	14	2	0.28913	1	0.213244	GO:0034616	common_hypermethylated_probes_cancer_5_tissues
nucleobase-containing compound biosynthetic process	BP	4012	280	0.000151039	0.0292085	0.149047	GO:0034654	common_hypermethylated_probes_cancer_5_tissues
regulation of Rho protein signal transduction	BP	113	11	0.195908	1	0.176028	GO:0035023	common_hypermethylated_probes_cancer_5_tissues
response to sterol	BP	23	1	0.775094	1	0.117642	GO:0036314	common_hypermethylated_probes_cancer_5_tissues
cellular response to sterol	BP	16	0	1	1	0	GO:0036315	common_hypermethylated_probes_cancer_5_tissues
apolipoprotein A-I-mediated signaling pathway	BP	5	0	1	1	0	GO:0038027	common_hypermethylated_probes_cancer_5_tissues
lipoprotein metabolic process	BP	201	8	0.767313	1	0.112557	GO:0042157	common_hypermethylated_probes_cancer_5_tissues
lipoprotein biosynthetic process	BP	145	7	0.557229	1	0.123962	GO:0042158	common_hypermethylated_probes_cancer_5_tissues
cholesterol homeostasis	BP	68	4	0.532705	1	0.136836	GO:0042632	common_hypermethylated_probes_cancer_5_tissues
response to external biotic stimulus	BP	728	30	0.833718	1	0.11453	GO:0043207	common_hypermethylated_probes_cancer_5_tissues
reverse cholesterol transport	BP	17	0	1	1	0	GO:0043691	common_hypermethylated_probes_cancer_5_tissues
macromolecular complex subunit organization	BP	1863	83	0.992065	1	0.119085	GO:0043933	common_hypermethylated_probes_cancer_5_tissues
regulation of cellular component biogenesis	BP	759	43	0.853106	1	0.134288	GO:0044087	common_hypermethylated_probes_cancer_5_tissues
single-organism membrane organization	BP	692	41	0.665484	1	0.13733	GO:0044802	common_hypermethylated_probes_cancer_5_tissues
phospholipid translocation	BP	21	3	0.193535	1	0.213244	GO:0045332	common_hypermethylated_probes_cancer_5_tissues
regulation of cell differentiation	BP	1429	135	5.53657e-05	0.0129819	0.173411	GO:0045595	common_hypermethylated_probes_cancer_5_tissues
negative regulation of cell differentiation	BP	578	67	2.99625e-05	0.00810427	0.192087	GO:0045596	common_hypermethylated_probes_cancer_5_tissues
positive regulation of nucleobase-containing compound metabolic process	BP	1614	136	0.000657036	0.0889422	0.163773	GO:0045935	common_hypermethylated_probes_cancer_5_tissues
positive regulation of phosphate metabolic process	BP	987	56	0.653721	1	0.134388	GO:0045937	common_hypermethylated_probes_cancer_5_tissues
positive regulation of nucleotide metabolic process	BP	132	8	0.469529	1	0.138894	GO:0045981	common_hypermethylated_probes_cancer_5_tissues
cAMP metabolic process	BP	152	8	0.737882	1	0.129434	GO:0046058	common_hypermethylated_probes_cancer_5_tissues
ribose phosphate biosynthetic process	BP	252	10	0.909122	1	0.112389	GO:0046390	common_hypermethylated_probes_cancer_5_tissues
regulation of Ras protein signal transduction	BP	187	16	0.306016	1	0.165031	GO:0046578	common_hypermethylated_probes_cancer_5_tissues
intracellular transport	BP	1590	67	0.998344	1	0.115815	GO:0046907	common_hypermethylated_probes_cancer_5_tissues
chemical homeostasis	BP	978	48	0.864418	1	0.12499	GO:0048878	common_hypermethylated_probes_cancer_5_tissues
cytokine secretion	BP	162	9	0.381733	1	0.132981	GO:0050663	common_hypermethylated_probes_cancer_5_tissues
interleukin-1 secretion	BP	37	0	1	1	0	GO:0050701	common_hypermethylated_probes_cancer_5_tissues
interleukin-1 beta secretion	BP	33	0	1	1	0	GO:0050702	common_hypermethylated_probes_cancer_5_tissues
regulation of developmental process	BP	2122	185	1.8774e-05	0.00564758	0.166586	GO:0050793	common_hypermethylated_probes_cancer_5_tissues
ion homeostasis	BP	673	32	0.820942	1	0.123025	GO:0050801	common_hypermethylated_probes_cancer_5_tissues
negative regulation of developmental process	BP	767	78	0.000207397	0.0380679	0.179918	GO:0051093	common_hypermethylated_probes_cancer_5_tissues
regulation of cellular component organization	BP	2130	140	0.380087	1	0.144644	GO:0051128	common_hypermethylated_probes_cancer_5_tissues
regulation of phosphorus metabolic process	BP	1533	87	0.741227	1	0.134404	GO:0051174	common_hypermethylated_probes_cancer_5_tissues
maintenance of location	BP	278	13	0.874865	1	0.122004	GO:0051235	common_hypermethylated_probes_cancer_5_tissues
cellular localization	BP	2389	113	0.998706	1	0.122703	GO:0051641	common_hypermethylated_probes_cancer_5_tissues
establishment of localization in cell	BP	1889	85	0.99831	1	0.119679	GO:0051649	common_hypermethylated_probes_cancer_5_tissues
response to other organism	BP	727	30	0.832353	1	0.114609	GO:0051707	common_hypermethylated_probes_cancer_5_tissues
cyclic purine nucleotide metabolic process	BP	151	8	0.658336	1	0.129862	GO:0052652	common_hypermethylated_probes_cancer_5_tissues
anion homeostasis	BP	39	3	0.3525	1	0.156478	GO:0055081	common_hypermethylated_probes_cancer_5_tissues
nucleobase-containing small molecule metabolic process	BP	685	24	0.990784	1	0.105605	GO:0055086	common_hypermethylated_probes_cancer_5_tissues
lipid homeostasis	BP	104	4	0.817337	1	0.110647	GO:0055088	common_hypermethylated_probes_cancer_5_tissues
phospholipid homeostasis	BP	9	0	1	1	0	GO:0055091	common_hypermethylated_probes_cancer_5_tissues
sterol homeostasis	BP	68	4	0.532705	1	0.136836	GO:0055092	common_hypermethylated_probes_cancer_5_tissues
response to lipoprotein particle	BP	22	0	1	1	0	GO:0055094	common_hypermethylated_probes_cancer_5_tissues
response to low-density lipoprotein particle	BP	16	0	1	1	0	GO:0055098	common_hypermethylated_probes_cancer_5_tissues
platelet dense granule organization	BP	8	0	1	1	0	GO:0060155	common_hypermethylated_probes_cancer_5_tissues
membrane organization	BP	968	50	0.91097	1	0.128225	GO:0061024	common_hypermethylated_probes_cancer_5_tissues
macromolecular complex assembly	BP	1614	70	0.994484	1	0.117496	GO:0065003	common_hypermethylated_probes_cancer_5_tissues
protein-lipid complex assembly	BP	23	2	0.339696	1	0.16637	GO:0065005	common_hypermethylated_probes_cancer_5_tissues
response to cholesterol	BP	20	1	0.728694	1	0.126157	GO:0070723	common_hypermethylated_probes_cancer_5_tissues
cellular response to biotic stimulus	BP	171	10	0.503494	1	0.136435	GO:0071216	common_hypermethylated_probes_cancer_5_tissues
cellular response to molecule of bacterial origin	BP	151	10	0.346613	1	0.14519	GO:0071219	common_hypermethylated_probes_cancer_5_tissues
cellular response to lipopolysaccharide	BP	145	10	0.318116	1	0.148163	GO:0071222	common_hypermethylated_probes_cancer_5_tissues
cellular response to acid chemical	BP	189	15	0.297836	1	0.158942	GO:0071229	common_hypermethylated_probes_cancer_5_tissues
cellular response to retinoic acid	BP	69	8	0.12505	1	0.192108	GO:0071300	common_hypermethylated_probes_cancer_5_tissues
cellular response to lipid	BP	508	35	0.256471	1	0.148091	GO:0071396	common_hypermethylated_probes_cancer_5_tissues
cellular response to cholesterol	BP	13	0	1	1	0	GO:0071397	common_hypermethylated_probes_cancer_5_tissues
protein-lipid complex subunit organization	BP	38	2	0.582163	1	0.129434	GO:0071825	common_hypermethylated_probes_cancer_5_tissues
plasma lipoprotein particle organization	BP	35	1	0.810393	1	0.0953654	GO:0071827	common_hypermethylated_probes_cancer_5_tissues
purine-containing compound metabolic process	BP	545	19	0.989263	1	0.105342	GO:0072521	common_hypermethylated_probes_cancer_5_tissues
purine-containing compound biosynthetic process	BP	254	9	0.954024	1	0.106201	GO:0072522	common_hypermethylated_probes_cancer_5_tissues
lytic vacuole organization	BP	54	1	0.943295	1	0.0767765	GO:0080171	common_hypermethylated_probes_cancer_5_tissues
foam cell differentiation	BP	34	2	0.463563	1	0.136836	GO:0090077	common_hypermethylated_probes_cancer_5_tissues
regulation of high-density lipoprotein particle assembly	BP	3	0	1	1	0	GO:0090107	common_hypermethylated_probes_cancer_5_tissues
organophosphate biosynthetic process	BP	612	29	0.869671	1	0.122814	GO:0090407	common_hypermethylated_probes_cancer_5_tissues
regulation of plasma lipoprotein particle levels	BP	57	3	0.544246	1	0.129434	GO:0097006	common_hypermethylated_probes_cancer_5_tissues
regulation of membrane lipid distribution	BP	36	4	0.190035	1	0.188063	GO:0097035	common_hypermethylated_probes_cancer_5_tissues
cellular response to alcohol	BP	52	5	0.292878	1	0.174948	GO:0097306	common_hypermethylated_probes_cancer_5_tissues
plasma membrane invagination	BP	37	2	0.67571	1	0.131171	GO:0099024	common_hypermethylated_probes_cancer_5_tissues
regulation of purine nucleotide biosynthetic process	BP	147	7	0.783829	1	0.123116	GO:1900371	common_hypermethylated_probes_cancer_5_tissues
positive regulation of purine nucleotide biosynthetic process	BP	103	6	0.556103	1	0.13617	GO:1900373	common_hypermethylated_probes_cancer_5_tissues
regulation of purine nucleotide metabolic process	BP	212	12	0.590596	1	0.134229	GO:1900542	common_hypermethylated_probes_cancer_5_tissues
positive regulation of purine nucleotide metabolic process	BP	132	8	0.469529	1	0.138894	GO:1900544	common_hypermethylated_probes_cancer_5_tissues
carbohydrate derivative metabolic process	BP	1185	51	0.964816	1	0.117044	GO:1901135	common_hypermethylated_probes_cancer_5_tissues
carbohydrate derivative biosynthetic process	BP	713	31	0.934357	1	0.117642	GO:1901137	common_hypermethylated_probes_cancer_5_tissues
nucleoside phosphate biosynthetic process	BP	315	13	0.886577	1	0.114615	GO:1901293	common_hypermethylated_probes_cancer_5_tissues
single-organism cellular localization	BP	871	45	0.891992	1	0.12824	GO:1902580	common_hypermethylated_probes_cancer_5_tissues
single-organism intracellular transport	BP	674	35	0.825196	1	0.128567	GO:1902582	common_hypermethylated_probes_cancer_5_tissues
secondary alcohol metabolic process	BP	119	7	0.525431	1	0.136836	GO:1902652	common_hypermethylated_probes_cancer_5_tissues
regulation of lipid localization	BP	124	7	0.572578	1	0.134049	GO:1905952	common_hypermethylated_probes_cancer_5_tissues
negative regulation of lipid localization	BP	37	2	0.652001	1	0.131171	GO:1905953	common_hypermethylated_probes_cancer_5_tissues
positive regulation of lipid localization	BP	73	5	0.407694	1	0.147655	GO:1905954	common_hypermethylated_probes_cancer_5_tissues
transcription, DNA-templated	BP	3449	266	1.29984e-07	7.03833e-05	0.156682	GO:0006351	common_hypermethylated_probes_cancer_5_tissues
regulation of transcription, DNA-templated	BP	3299	265	4.6915e-09	3.17541e-06	0.159903	GO:0006355	common_hypermethylated_probes_cancer_5_tissues
regulation of transcription from RNA polymerase II promoter	BP	1763	170	2.35933e-08	1.36261e-05	0.175196	GO:0006357	common_hypermethylated_probes_cancer_5_tissues
transcription from RNA polymerase II promoter	BP	1950	175	1.16693e-06	0.000468048	0.169016	GO:0006366	common_hypermethylated_probes_cancer_5_tissues
regulation of intracellular lipid transport	BP	7	0	1	1	0	GO:0032377	common_hypermethylated_probes_cancer_5_tissues
regulation of intracellular sterol transport	BP	7	0	1	1	0	GO:0032380	common_hypermethylated_probes_cancer_5_tissues
regulation of intracellular cholesterol transport	BP	7	0	1	1	0	GO:0032383	common_hypermethylated_probes_cancer_5_tissues
regulation of intracellular transport	BP	472	28	0.512835	1	0.137415	GO:0032386	common_hypermethylated_probes_cancer_5_tissues
RNA biosynthetic process	BP	3576	267	1.84562e-06	0.000713827	0.154164	GO:0032774	common_hypermethylated_probes_cancer_5_tissues
regulation of RNA metabolic process	BP	3450	269	4.23283e-08	2.35074e-05	0.15754	GO:0051252	common_hypermethylated_probes_cancer_5_tissues
regulation of cellular localization	BP	796	48	0.642291	1	0.138544	GO:0060341	common_hypermethylated_probes_cancer_5_tissues
nucleic acid-templated transcription	BP	3465	266	1.89589e-07	9.77695e-05	0.15632	GO:0097659	common_hypermethylated_probes_cancer_5_tissues
regulation of nucleic acid-templated transcription	BP	3320	266	5.58906e-09	3.66829e-06	0.159697	GO:1903506	common_hypermethylated_probes_cancer_5_tissues
regulation of RNA biosynthetic process	BP	3337	266	7.42855e-09	4.7322e-06	0.15929	GO:2001141	common_hypermethylated_probes_cancer_5_tissues
retinoid metabolic process	BP	83	6	0.307698	1	0.151692	GO:0001523	common_hypermethylated_probes_cancer_5_tissues
retina homeostasis	BP	61	3	0.597983	1	0.125118	GO:0001895	common_hypermethylated_probes_cancer_5_tissues
phospholipid transfer to membrane	BP	2	0	1	1	0	GO:0006649	common_hypermethylated_probes_cancer_5_tissues
isoprenoid metabolic process	BP	121	6	0.640096	1	0.125634	GO:0006720	common_hypermethylated_probes_cancer_5_tissues
terpenoid metabolic process	BP	100	6	0.453342	1	0.138198	GO:0006721	common_hypermethylated_probes_cancer_5_tissues
sensory perception	BP	788	43	0.025939	0.928145	0.131794	GO:0007600	common_hypermethylated_probes_cancer_5_tissues
visual perception	BP	194	20	0.00550582	0.365799	0.18115	GO:0007601	common_hypermethylated_probes_cancer_5_tissues
phototransduction	BP	53	4	0.281054	1	0.154995	GO:0007602	common_hypermethylated_probes_cancer_5_tissues
phototransduction, visible light	BP	35	2	0.537811	1	0.134867	GO:0007603	common_hypermethylated_probes_cancer_5_tissues
detection of external stimulus	BP	122	8	0.418673	1	0.144474	GO:0009581	common_hypermethylated_probes_cancer_5_tissues
detection of abiotic stimulus	BP	125	9	0.296616	1	0.151388	GO:0009582	common_hypermethylated_probes_cancer_5_tissues
detection of light stimulus	BP	66	7	0.0677024	1	0.183739	GO:0009583	common_hypermethylated_probes_cancer_5_tissues
detection of visible light	BP	50	5	0.142708	1	0.178412	GO:0009584	common_hypermethylated_probes_cancer_5_tissues
diterpenoid metabolic process	BP	90	6	0.390538	1	0.145673	GO:0016101	common_hypermethylated_probes_cancer_5_tissues
photoreceptor cell maintenance	BP	35	3	0.364816	1	0.165178	GO:0045494	common_hypermethylated_probes_cancer_5_tissues
sensory perception of light stimulus	BP	198	20	0.00722782	0.432451	0.179311	GO:0050953	common_hypermethylated_probes_cancer_5_tissues
detection of stimulus	BP	532	14	0.661089	1	0.0915236	GO:0051606	common_hypermethylated_probes_cancer_5_tissues
MAPK cascade	BP	815	44	0.814015	1	0.131091	GO:0000165	common_hypermethylated_probes_cancer_5_tissues
microtubule cytoskeleton organization	BP	419	25	0.552381	1	0.137812	GO:0000226	common_hypermethylated_probes_cancer_5_tissues
mitotic cell cycle	BP	949	40	0.992082	1	0.11583	GO:0000278	common_hypermethylated_probes_cancer_5_tissues
nuclear division	BP	567	30	0.615205	1	0.129776	GO:0000280	common_hypermethylated_probes_cancer_5_tissues
response to reactive oxygen species	BP	216	12	0.581662	1	0.132981	GO:0000302	common_hypermethylated_probes_cancer_5_tissues
cell morphogenesis	BP	853	76	0.0715389	1	0.168406	GO:0000902	common_hypermethylated_probes_cancer_5_tissues
cell morphogenesis involved in differentiation	BP	609	62	0.028708	0.979193	0.180016	GO:0000904	common_hypermethylated_probes_cancer_5_tissues
regulation of cell growth	BP	356	29	0.232297	1	0.161027	GO:0001558	common_hypermethylated_probes_cancer_5_tissues
establishment of planar polarity	BP	116	8	0.467736	1	0.148163	GO:0001736	common_hypermethylated_probes_cancer_5_tissues
morphogenesis of a polarized epithelium	BP	126	8	0.568132	1	0.142162	GO:0001738	common_hypermethylated_probes_cancer_5_tissues
leukocyte homeostasis	BP	77	3	0.735133	1	0.111363	GO:0001776	common_hypermethylated_probes_cancer_5_tissues
B cell homeostasis	BP	26	0	1	1	0	GO:0001782	common_hypermethylated_probes_cancer_5_tissues
regulation of cytokine production	BP	551	31	0.391823	1	0.133823	GO:0001817	common_hypermethylated_probes_cancer_5_tissues
positive regulation of cytokine production	BP	371	20	0.425772	1	0.130995	GO:0001819	common_hypermethylated_probes_cancer_5_tissues
embryonic epithelial tube formation	BP	118	18	0.00385809	0.297375	0.220354	GO:0001838	common_hypermethylated_probes_cancer_5_tissues
neural tube formation	BP	98	15	0.00642479	0.402181	0.220728	GO:0001841	common_hypermethylated_probes_cancer_5_tissues
neural tube closure	BP	83	14	0.00580763	0.378005	0.231713	GO:0001843	common_hypermethylated_probes_cancer_5_tissues
B-1 B cell homeostasis	BP	3	0	1	1	0	GO:0001922	common_hypermethylated_probes_cancer_5_tissues
regulation of protein phosphorylation	BP	1211	66	0.845082	1	0.131712	GO:0001932	common_hypermethylated_probes_cancer_5_tissues
negative regulation of protein phosphorylation	BP	382	21	0.836006	1	0.132283	GO:0001933	common_hypermethylated_probes_cancer_5_tissues
positive regulation of protein phosphorylation	BP	833	46	0.746193	1	0.132581	GO:0001934	common_hypermethylated_probes_cancer_5_tissues
morphogenesis of an epithelium	BP	497	48	0.0254891	0.928145	0.175335	GO:0002009	common_hypermethylated_probes_cancer_5_tissues
columnar/cuboidal epithelial cell differentiation	BP	102	13	0.0404391	1	0.201417	GO:0002065	common_hypermethylated_probes_cancer_5_tissues
lymphocyte homeostasis	BP	58	1	0.936856	1	0.0740817	GO:0002260	common_hypermethylated_probes_cancer_5_tissues
lymphocyte activation involved in immune response	BP	135	7	0.517384	1	0.128472	GO:0002285	common_hypermethylated_probes_cancer_5_tissues
B cell activation involved in immune response	BP	59	4	0.370549	1	0.146902	GO:0002312	common_hypermethylated_probes_cancer_5_tissues
B cell proliferation involved in immune response	BP	5	1	0.238667	1	0.252313	GO:0002322	common_hypermethylated_probes_cancer_5_tissues
immature B cell differentiation	BP	7	0	1	1	0	GO:0002327	common_hypermethylated_probes_cancer_5_tissues
transitional stage B cell differentiation	BP	1	0	1	1	0	GO:0002332	common_hypermethylated_probes_cancer_5_tissues
transitional one stage B cell differentiation	BP	1	0	1	1	0	GO:0002333	common_hypermethylated_probes_cancer_5_tissues
immune response-activating cell surface receptor signaling pathway	BP	302	14	0.727464	1	0.121475	GO:0002429	common_hypermethylated_probes_cancer_5_tissues
Fc receptor mediated stimulatory signaling pathway	BP	75	7	0.210797	1	0.172363	GO:0002431	common_hypermethylated_probes_cancer_5_tissues
immune response-regulating cell surface receptor signaling pathway involved in phagocytosis	BP	69	7	0.178105	1	0.179701	GO:0002433	common_hypermethylated_probes_cancer_5_tissues
immune system development	BP	759	49	0.350604	1	0.143351	GO:0002520	common_hypermethylated_probes_cancer_5_tissues
leukocyte differentiation	BP	432	28	0.327254	1	0.143636	GO:0002521	common_hypermethylated_probes_cancer_5_tissues
immune response-activating signal transduction	BP	436	20	0.764769	1	0.120836	GO:0002757	common_hypermethylated_probes_cancer_5_tissues
immune response-regulating signaling pathway	BP	466	22	0.721884	1	0.122587	GO:0002764	common_hypermethylated_probes_cancer_5_tissues
immune response-regulating cell surface receptor signaling pathway	BP	331	16	0.676685	1	0.124043	GO:0002768	common_hypermethylated_probes_cancer_5_tissues
DNA metabolic process	BP	916	27	0.999877	1	0.0968633	GO:0006259	common_hypermethylated_probes_cancer_5_tissues
DNA repair	BP	492	12	0.999521	1	0.0881116	GO:0006281	common_hypermethylated_probes_cancer_5_tissues
mismatch repair	BP	34	3	0.324492	1	0.167589	GO:0006298	common_hypermethylated_probes_cancer_5_tissues
protein complex assembly	BP	1305	61	0.971533	1	0.121979	GO:0006461	common_hypermethylated_probes_cancer_5_tissues
protein phosphorylation	BP	1735	108	0.444946	1	0.140763	GO:0006468	common_hypermethylated_probes_cancer_5_tissues
negative regulation of protein kinase activity	BP	232	14	0.663179	1	0.138594	GO:0006469	common_hypermethylated_probes_cancer_5_tissues
calcium ion transport	BP	360	19	0.773597	1	0.129614	GO:0006816	common_hypermethylated_probes_cancer_5_tissues
cellular ion homeostasis	BP	547	25	0.818716	1	0.120615	GO:0006873	common_hypermethylated_probes_cancer_5_tissues
cellular calcium ion homeostasis	BP	368	21	0.438359	1	0.134775	GO:0006874	common_hypermethylated_probes_cancer_5_tissues
cellular metal ion homeostasis	BP	455	23	0.641036	1	0.126848	GO:0006875	common_hypermethylated_probes_cancer_5_tissues
autophagy	BP	425	17	0.962588	1	0.112838	GO:0006914	common_hypermethylated_probes_cancer_5_tissues
cellular response to DNA damage stimulus	BP	746	26	0.998128	1	0.105328	GO:0006974	common_hypermethylated_probes_cancer_5_tissues
DNA damage induced protein phosphorylation	BP	8	0	1	1	0	GO:0006975	common_hypermethylated_probes_cancer_5_tissues
response to oxidative stress	BP	393	19	0.797219	1	0.124053	GO:0006979	common_hypermethylated_probes_cancer_5_tissues
cytoskeleton organization	BP	1095	58	0.942073	1	0.129847	GO:0007010	common_hypermethylated_probes_cancer_5_tissues
actin filament organization	BP	325	20	0.68169	1	0.139958	GO:0007015	common_hypermethylated_probes_cancer_5_tissues
microtubule-based process	BP	608	31	0.841546	1	0.127396	GO:0007017	common_hypermethylated_probes_cancer_5_tissues
cell cycle	BP	1621	83	0.904704	1	0.127665	GO:0007049	common_hypermethylated_probes_cancer_5_tissues
cell cycle arrest	BP	238	15	0.49961	1	0.141639	GO:0007050	common_hypermethylated_probes_cancer_5_tissues
mitotic nuclear division	BP	437	18	0.946331	1	0.114504	GO:0007067	common_hypermethylated_probes_cancer_5_tissues
establishment of tissue polarity	BP	116	8	0.467736	1	0.148163	GO:0007164	common_hypermethylated_probes_cancer_5_tissues
enzyme linked receptor protein signaling pathway	BP	935	77	0.0386293	1	0.161907	GO:0007167	common_hypermethylated_probes_cancer_5_tissues
transmembrane receptor protein tyrosine kinase signaling pathway	BP	657	48	0.262695	1	0.152498	GO:0007169	common_hypermethylated_probes_cancer_5_tissues
epidermal growth factor receptor signaling pathway	BP	121	8	0.536019	1	0.14507	GO:0007173	common_hypermethylated_probes_cancer_5_tissues
transmembrane receptor protein serine/threonine kinase signaling pathway	BP	297	27	0.110203	1	0.17011	GO:0007178	common_hypermethylated_probes_cancer_5_tissues
positive regulation of cytosolic calcium ion concentration	BP	245	15	0.464022	1	0.139601	GO:0007204	common_hypermethylated_probes_cancer_5_tissues
I-kappaB kinase/NF-kappaB signaling	BP	244	9	0.897332	1	0.108356	GO:0007249	common_hypermethylated_probes_cancer_5_tissues
regulation of mitotic cell cycle	BP	494	21	0.967192	1	0.116325	GO:0007346	common_hypermethylated_probes_cancer_5_tissues
axonogenesis	BP	399	49	0.00330822	0.268362	0.197714	GO:0007409	common_hypermethylated_probes_cancer_5_tissues
cell aging	BP	91	6	0.585366	1	0.144871	GO:0007569	common_hypermethylated_probes_cancer_5_tissues
cell proliferation	BP	1820	136	0.00952692	0.514067	0.154226	GO:0008283	common_hypermethylated_probes_cancer_5_tissues
positive regulation of cell proliferation	BP	785	66	0.0068889	0.421623	0.163592	GO:0008284	common_hypermethylated_probes_cancer_5_tissues
regulation of cell size	BP	140	13	0.30491	1	0.171923	GO:0008361	common_hypermethylated_probes_cancer_5_tissues
intrinsic apoptotic signaling pathway in response to DNA damage	BP	96	6	0.599043	1	0.141047	GO:0008630	common_hypermethylated_probes_cancer_5_tissues
embryo development	BP	919	115	1.50461e-09	1.35785e-06	0.19958	GO:0009790	common_hypermethylated_probes_cancer_5_tissues
post-embryonic development	BP	87	6	0.533244	1	0.148163	GO:0009791	common_hypermethylated_probes_cancer_5_tissues
embryo development ending in birth or egg hatching	BP	544	64	6.32874e-05	0.0142786	0.193515	GO:0009792	common_hypermethylated_probes_cancer_5_tissues
animal organ morphogenesis	BP	946	107	3.64472e-07	0.00016441	0.189745	GO:0009887	common_hypermethylated_probes_cancer_5_tissues
tissue development	BP	1767	149	3.16572e-05	0.00816266	0.163832	GO:0009888	common_hypermethylated_probes_cancer_5_tissues
negative regulation of signal transduction	BP	1058	66	0.598203	1	0.140914	GO:0009968	common_hypermethylated_probes_cancer_5_tissues
glial cell differentiation	BP	177	24	0.00346244	0.276287	0.207751	GO:0010001	common_hypermethylated_probes_cancer_5_tissues
regulation of autophagy	BP	259	14	0.705462	1	0.131171	GO:0010506	common_hypermethylated_probes_cancer_5_tissues
regulation of phospholipase activity	BP	59	3	0.645501	1	0.127221	GO:0010517	common_hypermethylated_probes_cancer_5_tissues
negative regulation of phospholipase activity	BP	6	0	1	1	0	GO:0010519	common_hypermethylated_probes_cancer_5_tissues
regulation of calcium ion transport into cytosol	BP	85	5	0.650814	1	0.136836	GO:0010522	common_hypermethylated_probes_cancer_5_tissues
positive regulation of calcium ion transport into cytosol	BP	46	3	0.426174	1	0.144081	GO:0010524	common_hypermethylated_probes_cancer_5_tissues
negative regulation of phosphorus metabolic process	BP	540	30	0.837462	1	0.132981	GO:0010563	common_hypermethylated_probes_cancer_5_tissues
positive regulation of macromolecule metabolic process	BP	2724	191	0.0322335	1	0.149396	GO:0010604	common_hypermethylated_probes_cancer_5_tissues
negative regulation of cell communication	BP	1158	74	0.486665	1	0.142622	GO:0010648	common_hypermethylated_probes_cancer_5_tissues
regulation of cell morphogenesis involved in differentiation	BP	231	23	0.194187	1	0.178026	GO:0010769	common_hypermethylated_probes_cancer_5_tissues
positive regulation of cell death	BP	584	42	0.271871	1	0.151302	GO:0010942	common_hypermethylated_probes_cancer_5_tissues
regulation of metal ion transport	BP	308	16	0.839526	1	0.128591	GO:0010959	common_hypermethylated_probes_cancer_5_tissues
regulation of neuron projection development	BP	379	42	0.0166248	0.745501	0.187815	GO:0010975	common_hypermethylated_probes_cancer_5_tissues
primary neural tube formation	BP	89	14	0.00849088	0.476435	0.223766	GO:0014020	common_hypermethylated_probes_cancer_5_tissues
cell growth	BP	451	34	0.358227	1	0.154909	GO:0016049	common_hypermethylated_probes_cancer_5_tissues
Wnt signaling pathway	BP	451	33	0.458481	1	0.152614	GO:0016055	common_hypermethylated_probes_cancer_5_tissues
phosphorylation	BP	2067	126	0.464712	1	0.139296	GO:0016310	common_hypermethylated_probes_cancer_5_tissues
morphogenesis of embryonic epithelium	BP	143	21	0.00385345	0.297375	0.216205	GO:0016331	common_hypermethylated_probes_cancer_5_tissues
protein ubiquitination	BP	777	26	0.999004	1	0.103205	GO:0016567	common_hypermethylated_probes_cancer_5_tissues
peptidyl-tyrosine phosphorylation	BP	353	28	0.133271	1	0.158897	GO:0018108	common_hypermethylated_probes_cancer_5_tissues
peptidyl-amino acid modification	BP	1116	66	0.586819	1	0.137203	GO:0018193	common_hypermethylated_probes_cancer_5_tissues
peptidyl-tyrosine modification	BP	355	29	0.100439	1	0.161254	GO:0018212	common_hypermethylated_probes_cancer_5_tissues
cellular homeostasis	BP	772	35	0.914356	1	0.12013	GO:0019725	common_hypermethylated_probes_cancer_5_tissues
hindbrain morphogenesis	BP	38	2	0.84913	1	0.129434	GO:0021575	common_hypermethylated_probes_cancer_5_tissues
cerebellum morphogenesis	BP	34	1	0.953529	1	0.0967577	GO:0021587	common_hypermethylated_probes_cancer_5_tissues
neural tube development	BP	153	24	0.000357856	0.0573449	0.223452	GO:0021915	common_hypermethylated_probes_cancer_5_tissues
neurogenesis	BP	1381	163	2.34172e-10	3.16995e-07	0.19383	GO:0022008	common_hypermethylated_probes_cancer_5_tissues
cell cycle process	BP	1256	66	0.778426	1	0.129331	GO:0022402	common_hypermethylated_probes_cancer_5_tissues
regulation of anatomical structure morphogenesis	BP	887	78	0.0176776	0.765186	0.167306	GO:0022603	common_hypermethylated_probes_cancer_5_tissues
regulation of cell morphogenesis	BP	397	32	0.36506	1	0.160179	GO:0022604	common_hypermethylated_probes_cancer_5_tissues
signal transduction by protein phosphorylation	BP	850	44	0.891809	1	0.128364	GO:0023014	common_hypermethylated_probes_cancer_5_tissues
negative regulation of signaling	BP	1162	74	0.497773	1	0.142376	GO:0023057	common_hypermethylated_probes_cancer_5_tissues
metal ion transport	BP	780	39	0.910463	1	0.126157	GO:0030001	common_hypermethylated_probes_cancer_5_tissues
cellular cation homeostasis	BP	534	24	0.835556	1	0.119608	GO:0030003	common_hypermethylated_probes_cancer_5_tissues
actin filament-based process	BP	637	29	0.993908	1	0.12038	GO:0030029	common_hypermethylated_probes_cancer_5_tissues
cell projection organization	BP	1267	102	0.0664932	1	0.16008	GO:0030030	common_hypermethylated_probes_cancer_5_tissues
cell projection assembly	BP	481	19	0.985208	1	0.112132	GO:0030031	common_hypermethylated_probes_cancer_5_tissues
microspike assembly	BP	4	1	0.364022	1	0.282095	GO:0030035	common_hypermethylated_probes_cancer_5_tissues
actin cytoskeleton organization	BP	554	27	0.975165	1	0.124552	GO:0030036	common_hypermethylated_probes_cancer_5_tissues
hemopoiesis	BP	679	43	0.407014	1	0.141979	GO:0030097	common_hypermethylated_probes_cancer_5_tissues
lymphocyte differentiation	BP	291	18	0.438845	1	0.140318	GO:0030098	common_hypermethylated_probes_cancer_5_tissues
regulation of endocytosis	BP	200	12	0.583611	1	0.138198	GO:0030100	common_hypermethylated_probes_cancer_5_tissues
regulation of Wnt signaling pathway	BP	300	18	0.799792	1	0.138198	GO:0030111	common_hypermethylated_probes_cancer_5_tissues
positive regulation of Wnt signaling pathway	BP	147	6	0.934761	1	0.113984	GO:0030177	common_hypermethylated_probes_cancer_5_tissues
neuron differentiation	BP	1170	143	8.77828e-10	8.64222e-07	0.197242	GO:0030182	common_hypermethylated_probes_cancer_5_tissues
B cell differentiation	BP	96	8	0.232117	1	0.162868	GO:0030183	common_hypermethylated_probes_cancer_5_tissues
T cell differentiation	BP	209	10	0.809786	1	0.12341	GO:0030217	common_hypermethylated_probes_cancer_5_tissues
BMP signaling pathway	BP	138	20	0.0020453	0.201493	0.214783	GO:0030509	common_hypermethylated_probes_cancer_5_tissues
regulation of BMP signaling pathway	BP	78	15	0.000848768	0.106881	0.247413	GO:0030510	common_hypermethylated_probes_cancer_5_tissues
negative regulation of BMP signaling pathway	BP	44	7	0.0483661	1	0.225034	GO:0030514	common_hypermethylated_probes_cancer_5_tissues
regulation of axon extension	BP	71	5	0.732205	1	0.14972	GO:0030516	common_hypermethylated_probes_cancer_5_tissues
epithelial cell differentiation	BP	674	47	0.0460626	1	0.148986	GO:0030855	common_hypermethylated_probes_cancer_5_tissues
microtubule polymerization or depolymerization	BP	76	9	0.0499911	1	0.194151	GO:0031109	common_hypermethylated_probes_cancer_5_tissues
regulation of microtubule polymerization or depolymerization	BP	47	7	0.0261387	0.928145	0.217733	GO:0031110	common_hypermethylated_probes_cancer_5_tissues
regulation of microtubule polymerization	BP	30	5	0.0407947	1	0.230329	GO:0031113	common_hypermethylated_probes_cancer_5_tissues
neuron projection development	BP	785	83	0.00176063	0.18422	0.183455	GO:0031175	common_hypermethylated_probes_cancer_5_tissues
regulation of cell projection organization	BP	515	48	0.0733293	1	0.172243	GO:0031344	common_hypermethylated_probes_cancer_5_tissues
regulation of protein ubiquitination	BP	245	4	0.999636	1	0.0720895	GO:0031396	common_hypermethylated_probes_cancer_5_tissues
negative regulation of protein ubiquitination	BP	131	2	0.996467	1	0.0697115	GO:0031397	common_hypermethylated_probes_cancer_5_tissues
regulation of protein modification process	BP	1558	87	0.776622	1	0.133322	GO:0031399	common_hypermethylated_probes_cancer_5_tissues
negative regulation of protein modification process	BP	566	30	0.861037	1	0.129891	GO:0031400	common_hypermethylated_probes_cancer_5_tissues
positive regulation of protein modification process	BP	1072	59	0.747281	1	0.132359	GO:0031401	common_hypermethylated_probes_cancer_5_tissues
actin cytoskeleton reorganization	BP	85	5	0.772585	1	0.136836	GO:0031532	common_hypermethylated_probes_cancer_5_tissues
cell-substrate adhesion	BP	292	18	0.765041	1	0.140078	GO:0031589	common_hypermethylated_probes_cancer_5_tissues
positive regulation of protein binding	BP	78	3	0.885123	1	0.110647	GO:0032092	common_hypermethylated_probes_cancer_5_tissues
activation of protein kinase activity	BP	285	17	0.573577	1	0.137793	GO:0032147	common_hypermethylated_probes_cancer_5_tissues
positive regulation of cellular protein metabolic process	BP	1342	71	0.851605	1	0.129771	GO:0032270	common_hypermethylated_probes_cancer_5_tissues
regulation of protein polymerization	BP	166	15	0.0909867	1	0.169596	GO:0032271	common_hypermethylated_probes_cancer_5_tissues
protein modification by small protein conjugation	BP	861	30	0.998651	1	0.105314	GO:0032446	common_hypermethylated_probes_cancer_5_tissues
regulation of cellular component size	BP	305	24	0.272149	1	0.158263	GO:0032535	common_hypermethylated_probes_cancer_5_tissues
interferon-gamma production	BP	92	4	0.562506	1	0.117642	GO:0032609	common_hypermethylated_probes_cancer_5_tissues
interleukin-2 production	BP	52	3	0.563235	1	0.135514	GO:0032623	common_hypermethylated_probes_cancer_5_tissues
regulation of interferon-gamma production	BP	84	3	0.695183	1	0.106622	GO:0032649	common_hypermethylated_probes_cancer_5_tissues
regulation of interleukin-2 production	BP	45	3	0.494619	1	0.145673	GO:0032663	common_hypermethylated_probes_cancer_5_tissues
positive regulation of interferon-gamma production	BP	59	2	0.738585	1	0.103876	GO:0032729	common_hypermethylated_probes_cancer_5_tissues
positive regulation of interleukin-2 production	BP	29	3	0.245315	1	0.181462	GO:0032743	common_hypermethylated_probes_cancer_5_tissues
negative regulation of homeostatic process	BP	173	9	0.782049	1	0.128684	GO:0032845	common_hypermethylated_probes_cancer_5_tissues
regulation of microtubule-based process	BP	145	11	0.242112	1	0.155395	GO:0032886	common_hypermethylated_probes_cancer_5_tissues
mononuclear cell proliferation	BP	229	10	0.668756	1	0.117898	GO:0032943	common_hypermethylated_probes_cancer_5_tissues
regulation of actin cytoskeleton organization	BP	277	17	0.659087	1	0.139769	GO:0032956	common_hypermethylated_probes_cancer_5_tissues
regulation of actin filament-based process	BP	315	20	0.643252	1	0.142162	GO:0032970	common_hypermethylated_probes_cancer_5_tissues
cellular component morphogenesis	BP	944	80	0.0998634	1	0.164242	GO:0032989	common_hypermethylated_probes_cancer_5_tissues
cell part morphogenesis	BP	573	63	0.00661738	0.409272	0.187076	GO:0032990	common_hypermethylated_probes_cancer_5_tissues
regulation of organelle organization	BP	1089	66	0.552929	1	0.138894	GO:0033043	common_hypermethylated_probes_cancer_5_tissues
cellular response to stress	BP	1724	81	0.982254	1	0.122292	GO:0033554	common_hypermethylated_probes_cancer_5_tissues
negative regulation of kinase activity	BP	248	14	0.765536	1	0.134049	GO:0033673	common_hypermethylated_probes_cancer_5_tissues
positive regulation of kinase activity	BP	493	30	0.577546	1	0.139175	GO:0033674	common_hypermethylated_probes_cancer_5_tissues
osteoblast proliferation	BP	25	3	0.327312	1	0.195441	GO:0033687	common_hypermethylated_probes_cancer_5_tissues
regulation of osteoblast proliferation	BP	22	2	0.555311	1	0.17011	GO:0033688	common_hypermethylated_probes_cancer_5_tissues
positive regulation of osteoblast proliferation	BP	10	0	1	1	0	GO:0033690	common_hypermethylated_probes_cancer_5_tissues
substrate adhesion-dependent cell spreading	BP	79	5	0.627453	1	0.141937	GO:0034446	common_hypermethylated_probes_cancer_5_tissues
cellular response to oxidative stress	BP	236	12	0.756933	1	0.127221	GO:0034599	common_hypermethylated_probes_cancer_5_tissues
cellular response to reactive oxygen species	BP	139	8	0.582793	1	0.135351	GO:0034614	common_hypermethylated_probes_cancer_5_tissues
cellular macromolecular complex assembly	BP	916	38	0.975024	1	0.114913	GO:0034622	common_hypermethylated_probes_cancer_5_tissues
regulation of transmembrane transport	BP	398	21	0.897452	1	0.129596	GO:0034762	common_hypermethylated_probes_cancer_5_tissues
positive regulation of transmembrane transport	BP	109	3	0.972519	1	0.0935993	GO:0034764	common_hypermethylated_probes_cancer_5_tissues
regulation of ion transmembrane transport	BP	383	19	0.940267	1	0.125662	GO:0034765	common_hypermethylated_probes_cancer_5_tissues
positive regulation of ion transmembrane transport	BP	103	3	0.966624	1	0.0962869	GO:0034767	common_hypermethylated_probes_cancer_5_tissues
tube formation	BP	139	23	0.000379736	0.0591705	0.229499	GO:0035148	common_hypermethylated_probes_cancer_5_tissues
tube morphogenesis	BP	335	42	0.00203812	0.201493	0.199769	GO:0035239	common_hypermethylated_probes_cancer_5_tissues
tube development	BP	555	65	0.000175021	0.0332524	0.193079	GO:0035295	common_hypermethylated_probes_cancer_5_tissues
non-canonical Wnt signaling pathway	BP	146	10	0.510966	1	0.147655	GO:0035567	common_hypermethylated_probes_cancer_5_tissues
platelet-derived growth factor receptor-beta signaling pathway	BP	13	0	1	1	0	GO:0035791	common_hypermethylated_probes_cancer_5_tissues
peptidyl-tyrosine autophosphorylation	BP	50	4	0.504137	1	0.159577	GO:0038083	common_hypermethylated_probes_cancer_5_tissues
Fc receptor signaling pathway	BP	179	8	0.776852	1	0.119273	GO:0038093	common_hypermethylated_probes_cancer_5_tissues
Fc-gamma receptor signaling pathway	BP	73	7	0.190984	1	0.174708	GO:0038094	common_hypermethylated_probes_cancer_5_tissues
Fc-gamma receptor signaling pathway involved in phagocytosis	BP	69	7	0.178105	1	0.179701	GO:0038096	common_hypermethylated_probes_cancer_5_tissues
ERBB signaling pathway	BP	143	10	0.483917	1	0.149196	GO:0038127	common_hypermethylated_probes_cancer_5_tissues
growth	BP	879	70	0.070632	1	0.159213	GO:0040007	common_hypermethylated_probes_cancer_5_tissues
regulation of growth	BP	584	48	0.0825599	1	0.161748	GO:0040008	common_hypermethylated_probes_cancer_5_tissues
gliogenesis	BP	235	30	0.0020901	0.203917	0.201582	GO:0042063	common_hypermethylated_probes_cancer_5_tissues
T cell proliferation	BP	162	7	0.598931	1	0.117278	GO:0042098	common_hypermethylated_probes_cancer_5_tissues
B cell proliferation	BP	70	2	0.895194	1	0.0953654	GO:0042100	common_hypermethylated_probes_cancer_5_tissues
T cell activation	BP	413	16	0.949219	1	0.111048	GO:0042110	common_hypermethylated_probes_cancer_5_tissues
B cell activation	BP	196	11	0.545044	1	0.133658	GO:0042113	common_hypermethylated_probes_cancer_5_tissues
regulation of cell proliferation	BP	1443	111	0.00999955	0.532138	0.156478	GO:0042127	common_hypermethylated_probes_cancer_5_tissues
regulation of phosphorylation	BP	1296	73	0.79491	1	0.133901	GO:0042325	common_hypermethylated_probes_cancer_5_tissues
negative regulation of phosphorylation	BP	417	23	0.845562	1	0.132502	GO:0042326	common_hypermethylated_probes_cancer_5_tissues
positive regulation of phosphorylation	BP	870	50	0.654543	1	0.135254	GO:0042327	common_hypermethylated_probes_cancer_5_tissues
response to hydrogen peroxide	BP	121	6	0.728955	1	0.125634	GO:0042542	common_hypermethylated_probes_cancer_5_tissues
muscle cell differentiation	BP	353	38	0.00651247	0.406495	0.18511	GO:0042692	common_hypermethylated_probes_cancer_5_tissues
signal transduction in response to DNA damage	BP	117	5	0.860435	1	0.116632	GO:0042770	common_hypermethylated_probes_cancer_5_tissues
chordate embryonic development	BP	542	63	0.000102367	0.0211159	0.192352	GO:0043009	common_hypermethylated_probes_cancer_5_tissues
positive regulation of apoptotic process	BP	548	40	0.253187	1	0.152428	GO:0043065	common_hypermethylated_probes_cancer_5_tissues
positive regulation of programmed cell death	BP	553	40	0.272493	1	0.151737	GO:0043068	common_hypermethylated_probes_cancer_5_tissues
regulation of I-kappaB kinase/NF-kappaB signaling	BP	222	9	0.826277	1	0.113598	GO:0043122	common_hypermethylated_probes_cancer_5_tissues
positive regulation of I-kappaB kinase/NF-kappaB signaling	BP	167	6	0.863967	1	0.106941	GO:0043123	common_hypermethylated_probes_cancer_5_tissues
negative regulation of I-kappaB kinase/NF-kappaB signaling	BP	54	3	0.546509	1	0.132981	GO:0043124	common_hypermethylated_probes_cancer_5_tissues
regulation of protein complex assembly	BP	358	25	0.277405	1	0.149092	GO:0043254	common_hypermethylated_probes_cancer_5_tissues
regulation of protein binding	BP	177	11	0.60679	1	0.140648	GO:0043393	common_hypermethylated_probes_cancer_5_tissues
regulation of MAPK cascade	BP	625	34	0.773144	1	0.13159	GO:0043408	common_hypermethylated_probes_cancer_5_tissues
negative regulation of MAPK cascade	BP	140	7	0.80161	1	0.126157	GO:0043409	common_hypermethylated_probes_cancer_5_tissues
positive regulation of MAPK cascade	BP	446	28	0.457541	1	0.141363	GO:0043410	common_hypermethylated_probes_cancer_5_tissues
regulation of kinase activity	BP	757	43	0.76668	1	0.134466	GO:0043549	common_hypermethylated_probes_cancer_5_tissues
cellular protein complex assembly	BP	549	27	0.843135	1	0.125118	GO:0043623	common_hypermethylated_probes_cancer_5_tissues
positive regulation of cell differentiation	BP	808	77	0.00210156	0.204115	0.174167	GO:0045597	common_hypermethylated_probes_cancer_5_tissues
regulation of neuron differentiation	BP	521	60	0.00200678	0.201493	0.191462	GO:0045664	common_hypermethylated_probes_cancer_5_tissues
negative regulation of cell cycle	BP	546	21	0.98998	1	0.110647	GO:0045786	common_hypermethylated_probes_cancer_5_tissues
positive regulation of cell cycle	BP	327	28	0.0424694	1	0.165094	GO:0045787	common_hypermethylated_probes_cancer_5_tissues
regulation of protein kinase activity	BP	704	40	0.730344	1	0.134483	GO:0045859	common_hypermethylated_probes_cancer_5_tissues
positive regulation of protein kinase activity	BP	461	26	0.710612	1	0.133987	GO:0045860	common_hypermethylated_probes_cancer_5_tissues
negative regulation of mitotic cell cycle	BP	269	6	0.999276	1	0.0842606	GO:0045930	common_hypermethylated_probes_cancer_5_tissues
positive regulation of mitotic cell cycle	BP	125	11	0.179923	1	0.167366	GO:0045931	common_hypermethylated_probes_cancer_5_tissues
negative regulation of phosphate metabolic process	BP	539	30	0.835636	1	0.133104	GO:0045936	common_hypermethylated_probes_cancer_5_tissues
alpha-beta T cell activation	BP	108	4	0.881798	1	0.108578	GO:0046631	common_hypermethylated_probes_cancer_5_tissues
alpha-beta T cell differentiation	BP	85	3	0.904184	1	0.105993	GO:0046632	common_hypermethylated_probes_cancer_5_tissues
lymphocyte activation	BP	570	27	0.831259	1	0.122792	GO:0046649	common_hypermethylated_probes_cancer_5_tissues
lymphocyte proliferation	BP	227	10	0.658568	1	0.118416	GO:0046651	common_hypermethylated_probes_cancer_5_tissues
protein autophosphorylation	BP	222	17	0.376388	1	0.156125	GO:0046777	common_hypermethylated_probes_cancer_5_tissues
microtubule polymerization	BP	53	6	0.151352	1	0.189829	GO:0046785	common_hypermethylated_probes_cancer_5_tissues
platelet-derived growth factor receptor signaling pathway	BP	47	1	0.972761	1	0.0822955	GO:0048008	common_hypermethylated_probes_cancer_5_tissues
organelle fission	BP	610	30	0.767402	1	0.125118	GO:0048285	common_hypermethylated_probes_cancer_5_tissues
cell development	BP	1809	177	2.27536e-07	0.000113004	0.176479	GO:0048468	common_hypermethylated_probes_cancer_5_tissues
hematopoietic or lymphoid organ development	BP	719	47	0.351051	1	0.144248	GO:0048534	common_hypermethylated_probes_cancer_5_tissues
spleen development	BP	37	3	0.518699	1	0.160652	GO:0048536	common_hypermethylated_probes_cancer_5_tissues
thymus development	BP	45	3	0.687065	1	0.145673	GO:0048538	common_hypermethylated_probes_cancer_5_tissues
developmental cell growth	BP	171	15	0.43197	1	0.167099	GO:0048588	common_hypermethylated_probes_cancer_5_tissues
developmental growth	BP	534	50	0.0358693	1	0.172639	GO:0048589	common_hypermethylated_probes_cancer_5_tissues
embryonic morphogenesis	BP	557	83	1.95593e-09	1.54515e-06	0.217789	GO:0048598	common_hypermethylated_probes_cancer_5_tissues
regulation of developmental growth	BP	270	29	0.0343993	1	0.184902	GO:0048638	common_hypermethylated_probes_cancer_5_tissues
neuron development	BP	927	107	4.02104e-06	0.00145153	0.19168	GO:0048666	common_hypermethylated_probes_cancer_5_tissues
cell morphogenesis involved in neuron differentiation	BP	490	57	0.00535571	0.361369	0.192426	GO:0048667	common_hypermethylated_probes_cancer_5_tissues
collateral sprouting	BP	21	3	0.309739	1	0.213244	GO:0048668	common_hypermethylated_probes_cancer_5_tissues
axon extension	BP	91	8	0.514097	1	0.167282	GO:0048675	common_hypermethylated_probes_cancer_5_tissues
generation of neurons	BP	1287	154	5.88104e-10	6.06559e-07	0.195162	GO:0048699	common_hypermethylated_probes_cancer_5_tissues
astrocyte differentiation	BP	62	7	0.160962	1	0.189574	GO:0048708	common_hypermethylated_probes_cancer_5_tissues
tissue morphogenesis	BP	595	61	0.00292584	0.249037	0.180647	GO:0048729	common_hypermethylated_probes_cancer_5_tissues
gland development	BP	405	44	0.00237663	0.218499	0.185962	GO:0048732	common_hypermethylated_probes_cancer_5_tissues
neuron projection morphogenesis	BP	540	61	0.00619407	0.395744	0.189624	GO:0048812	common_hypermethylated_probes_cancer_5_tissues
cell projection morphogenesis	BP	555	62	0.0061852	0.395744	0.188571	GO:0048858	common_hypermethylated_probes_cancer_5_tissues
homeostasis of number of cells	BP	217	14	0.363632	1	0.143304	GO:0048872	common_hypermethylated_probes_cancer_5_tissues
regulation of cytokine secretion	BP	140	6	0.674856	1	0.116798	GO:0050707	common_hypermethylated_probes_cancer_5_tissues
positive regulation of cytokine secretion	BP	95	5	0.443091	1	0.129434	GO:0050715	common_hypermethylated_probes_cancer_5_tissues
regulation of peptidyl-tyrosine phosphorylation	BP	214	16	0.211482	1	0.154269	GO:0050730	common_hypermethylated_probes_cancer_5_tissues
positive regulation of peptidyl-tyrosine phosphorylation	BP	160	10	0.414539	1	0.141047	GO:0050731	common_hypermethylated_probes_cancer_5_tissues
regulation of neurogenesis	BP	639	74	0.000298613	0.0509265	0.191995	GO:0050767	common_hypermethylated_probes_cancer_5_tissues
regulation of axonogenesis	BP	140	16	0.143064	1	0.190731	GO:0050770	common_hypermethylated_probes_cancer_5_tissues
activated T cell proliferation	BP	41	2	0.488599	1	0.124609	GO:0050798	common_hypermethylated_probes_cancer_5_tissues
antigen receptor-mediated signaling pathway	BP	195	6	0.948539	1	0.0989654	GO:0050851	common_hypermethylated_probes_cancer_5_tissues
B cell receptor signaling pathway	BP	42	1	0.92997	1	0.0870563	GO:0050853	common_hypermethylated_probes_cancer_5_tissues
positive regulation of developmental process	BP	1120	108	8.53207e-05	0.0181869	0.175198	GO:0051094	common_hypermethylated_probes_cancer_5_tissues
regulation of binding	BP	310	27	0.0663969	1	0.166505	GO:0051098	common_hypermethylated_probes_cancer_5_tissues
positive regulation of binding	BP	149	13	0.167896	1	0.166649	GO:0051099	common_hypermethylated_probes_cancer_5_tissues
regulation of muscle cell differentiation	BP	159	19	0.0124998	0.613909	0.195031	GO:0051147	common_hypermethylated_probes_cancer_5_tissues
positive regulation of muscle cell differentiation	BP	88	6	0.541414	1	0.147319	GO:0051149	common_hypermethylated_probes_cancer_5_tissues
sequestering of calcium ion	BP	102	6	0.665713	1	0.136836	GO:0051208	common_hypermethylated_probes_cancer_5_tissues
release of sequestered calcium ion into cytosol	BP	98	6	0.636233	1	0.139601	GO:0051209	common_hypermethylated_probes_cancer_5_tissues
sequestering of metal ion	BP	117	7	0.60364	1	0.138001	GO:0051238	common_hypermethylated_probes_cancer_5_tissues
positive regulation of protein metabolic process	BP	1427	74	0.892299	1	0.128478	GO:0051247	common_hypermethylated_probes_cancer_5_tissues
protein polymerization	BP	225	17	0.223984	1	0.155081	GO:0051258	common_hypermethylated_probes_cancer_5_tissues
regulation of release of sequestered calcium ion into cytosol	BP	68	4	0.645397	1	0.136836	GO:0051279	common_hypermethylated_probes_cancer_5_tissues
positive regulation of release of sequestered calcium ion into cytosol	BP	35	2	0.541335	1	0.134867	GO:0051281	common_hypermethylated_probes_cancer_5_tissues
regulation of sequestering of calcium ion	BP	99	6	0.640133	1	0.138894	GO:0051282	common_hypermethylated_probes_cancer_5_tissues
negative regulation of sequestering of calcium ion	BP	98	6	0.636233	1	0.139601	GO:0051283	common_hypermethylated_probes_cancer_5_tissues
regulation of transferase activity	BP	915	44	0.961024	1	0.12372	GO:0051338	common_hypermethylated_probes_cancer_5_tissues
regulation of oxidoreductase activity	BP	82	3	0.894785	1	0.107914	GO:0051341	common_hypermethylated_probes_cancer_5_tissues
positive regulation of transferase activity	BP	627	31	0.896708	1	0.12545	GO:0051347	common_hypermethylated_probes_cancer_5_tissues
negative regulation of transferase activity	BP	343	15	0.93635	1	0.117984	GO:0051348	common_hypermethylated_probes_cancer_5_tissues
positive regulation of oxidoreductase activity	BP	44	1	0.942901	1	0.0850548	GO:0051353	common_hypermethylated_probes_cancer_5_tissues
regulation of ubiquitin-protein transferase activity	BP	120	1	0.997457	1	0.0515032	GO:0051438	common_hypermethylated_probes_cancer_5_tissues
negative regulation of ubiquitin-protein transferase activity	BP	83	1	0.982723	1	0.0619279	GO:0051444	common_hypermethylated_probes_cancer_5_tissues
regulation of cytosolic calcium ion concentration	BP	278	19	0.230172	1	0.147496	GO:0051480	common_hypermethylated_probes_cancer_5_tissues
regulation of cytoskeleton organization	BP	404	25	0.568004	1	0.140347	GO:0051493	common_hypermethylated_probes_cancer_5_tissues
regulation of cell cycle	BP	956	51	0.790094	1	0.130311	GO:0051726	common_hypermethylated_probes_cancer_5_tissues
regulation of mitochondrial membrane potential	BP	62	3	0.640574	1	0.124105	GO:0051881	common_hypermethylated_probes_cancer_5_tissues
mitochondrial depolarization	BP	23	2	0.356948	1	0.16637	GO:0051882	common_hypermethylated_probes_cancer_5_tissues
membrane depolarization	BP	95	6	0.649379	1	0.141788	GO:0051899	common_hypermethylated_probes_cancer_5_tissues
regulation of calcium ion transport	BP	195	10	0.746248	1	0.127764	GO:0051924	common_hypermethylated_probes_cancer_5_tissues
positive regulation of calcium ion transport	BP	92	5	0.632375	1	0.131527	GO:0051928	common_hypermethylated_probes_cancer_5_tissues
regulation of nervous system development	BP	723	81	0.00037686	0.0591479	0.188842	GO:0051960	common_hypermethylated_probes_cancer_5_tissues
metal ion homeostasis	BP	521	28	0.557631	1	0.130793	GO:0055065	common_hypermethylated_probes_cancer_5_tissues
calcium ion homeostasis	BP	381	24	0.25038	1	0.141602	GO:0055074	common_hypermethylated_probes_cancer_5_tissues
cation homeostasis	BP	602	30	0.715936	1	0.125947	GO:0055080	common_hypermethylated_probes_cancer_5_tissues
cellular chemical homeostasis	BP	665	33	0.783371	1	0.125681	GO:0055082	common_hypermethylated_probes_cancer_5_tissues
Bergmann glial cell differentiation	BP	8	0	1	1	0	GO:0060020	common_hypermethylated_probes_cancer_5_tissues
Wnt signaling pathway, planar cell polarity pathway	BP	106	8	0.372153	1	0.154995	GO:0060071	common_hypermethylated_probes_cancer_5_tissues
regulation of lipase activity	BP	78	4	0.624693	1	0.127764	GO:0060191	common_hypermethylated_probes_cancer_5_tissues
negative regulation of lipase activity	BP	14	0	1	1	0	GO:0060192	common_hypermethylated_probes_cancer_5_tissues
regulation of cell development	BP	742	80	0.000634972	0.0870434	0.185254	GO:0060284	common_hypermethylated_probes_cancer_5_tissues
cytosolic calcium ion transport	BP	132	7	0.774796	1	0.129923	GO:0060401	common_hypermethylated_probes_cancer_5_tissues
calcium ion transport into cytosol	BP	122	7	0.732163	1	0.135143	GO:0060402	common_hypermethylated_probes_cancer_5_tissues
epithelium development	BP	1154	93	0.00220834	0.207958	0.160164	GO:0060429	common_hypermethylated_probes_cancer_5_tissues
developmental growth involved in morphogenesis	BP	190	18	0.330411	1	0.173654	GO:0060560	common_hypermethylated_probes_cancer_5_tissues
epithelial tube morphogenesis	BP	299	37	0.00423151	0.317129	0.198468	GO:0060562	common_hypermethylated_probes_cancer_5_tissues
neuroepithelial cell differentiation	BP	48	4	0.508617	1	0.162868	GO:0060563	common_hypermethylated_probes_cancer_5_tissues
tube closure	BP	84	14	0.00613049	0.394007	0.230329	GO:0060606	common_hypermethylated_probes_cancer_5_tissues
regulation of vesicle-mediated transport	BP	419	24	0.697409	1	0.135028	GO:0060627	common_hypermethylated_probes_cancer_5_tissues
muscle structure development	BP	558	61	0.000458206	0.0675121	0.18654	GO:0061061	common_hypermethylated_probes_cancer_5_tissues
regulation of extent of cell growth	BP	83	7	0.557653	1	0.163846	GO:0061387	common_hypermethylated_probes_cancer_5_tissues
axon development	BP	432	53	0.00162176	0.173889	0.197616	GO:0061564	common_hypermethylated_probes_cancer_5_tissues
protein complex biogenesis	BP	1305	61	0.971533	1	0.121979	GO:0070271	common_hypermethylated_probes_cancer_5_tissues
cellular response to hydrogen peroxide	BP	79	5	0.485208	1	0.141937	GO:0070301	common_hypermethylated_probes_cancer_5_tissues
ERK1 and ERK2 cascade	BP	248	11	0.855512	1	0.118822	GO:0070371	common_hypermethylated_probes_cancer_5_tissues
regulation of ERK1 and ERK2 cascade	BP	233	10	0.87558	1	0.116882	GO:0070372	common_hypermethylated_probes_cancer_5_tissues
negative regulation of ERK1 and ERK2 cascade	BP	53	1	0.974288	1	0.0774974	GO:0070373	common_hypermethylated_probes_cancer_5_tissues
positive regulation of ERK1 and ERK2 cascade	BP	169	9	0.597065	1	0.130198	GO:0070374	common_hypermethylated_probes_cancer_5_tissues
regulation of microtubule cytoskeleton organization	BP	124	9	0.31631	1	0.151997	GO:0070507	common_hypermethylated_probes_cancer_5_tissues
calcium ion import	BP	149	7	0.867482	1	0.122287	GO:0070509	common_hypermethylated_probes_cancer_5_tissues
calcium ion transmembrane transport	BP	257	12	0.900686	1	0.121913	GO:0070588	common_hypermethylated_probes_cancer_5_tissues
protein modification by small protein conjugation or removal	BP	1023	39	0.996246	1	0.110159	GO:0070647	common_hypermethylated_probes_cancer_5_tissues
leukocyte proliferation	BP	241	11	0.626437	1	0.120535	GO:0070661	common_hypermethylated_probes_cancer_5_tissues
divalent metal ion transport	BP	407	20	0.850043	1	0.125067	GO:0070838	common_hypermethylated_probes_cancer_5_tissues
response to growth factor	BP	620	59	0.00806291	0.463222	0.174042	GO:0070848	common_hypermethylated_probes_cancer_5_tissues
interleukin-2 secretion	BP	9	1	0.570187	1	0.188063	GO:0070970	common_hypermethylated_probes_cancer_5_tissues
cellular response to ammonium ion	BP	57	4	0.507978	1	0.149457	GO:0071242	common_hypermethylated_probes_cancer_5_tissues
cellular response to growth factor stimulus	BP	597	57	0.00861561	0.482185	0.174331	GO:0071363	common_hypermethylated_probes_cancer_5_tissues
response to BMP	BP	147	21	0.00205595	0.201493	0.213244	GO:0071772	common_hypermethylated_probes_cancer_5_tissues
cellular response to BMP stimulus	BP	147	21	0.00205595	0.201493	0.213244	GO:0071773	common_hypermethylated_probes_cancer_5_tissues
protein complex subunit organization	BP	1508	71	0.968668	1	0.12242	GO:0071822	common_hypermethylated_probes_cancer_5_tissues
response to monoamine	BP	36	4	0.281559	1	0.188063	GO:0071867	common_hypermethylated_probes_cancer_5_tissues
cellular response to monoamine stimulus	BP	33	3	0.453799	1	0.17011	GO:0071868	common_hypermethylated_probes_cancer_5_tissues
response to catecholamine	BP	36	4	0.281559	1	0.188063	GO:0071869	common_hypermethylated_probes_cancer_5_tissues
cellular response to catecholamine stimulus	BP	33	3	0.453799	1	0.17011	GO:0071870	common_hypermethylated_probes_cancer_5_tissues
regulation of protein serine/threonine kinase activity	BP	455	27	0.663318	1	0.137436	GO:0071900	common_hypermethylated_probes_cancer_5_tissues
negative regulation of protein serine/threonine kinase activity	BP	120	9	0.436699	1	0.15451	GO:0071901	common_hypermethylated_probes_cancer_5_tissues
epithelial tube formation	BP	126	20	0.00122221	0.138596	0.224779	GO:0072175	common_hypermethylated_probes_cancer_5_tissues
cellular divalent inorganic cation homeostasis	BP	392	22	0.468006	1	0.133658	GO:0072503	common_hypermethylated_probes_cancer_5_tissues
divalent inorganic cation homeostasis	BP	412	25	0.343094	1	0.138978	GO:0072507	common_hypermethylated_probes_cancer_5_tissues
divalent inorganic cation transport	BP	411	20	0.854668	1	0.124457	GO:0072511	common_hypermethylated_probes_cancer_5_tissues
endothelial cell apoptotic process	BP	45	1	0.944149	1	0.0841044	GO:0072577	common_hypermethylated_probes_cancer_5_tissues
interferon-gamma secretion	BP	17	0	1	1	0	GO:0072643	common_hypermethylated_probes_cancer_5_tissues
regulation of cellular response to stress	BP	579	33	0.71828	1	0.134692	GO:0080135	common_hypermethylated_probes_cancer_5_tissues
regulation of anatomical structure size	BP	428	31	0.296742	1	0.151839	GO:0090066	common_hypermethylated_probes_cancer_5_tissues
regulation of transmembrane receptor protein serine/threonine kinase signaling pathway	BP	201	22	0.0248896	0.915253	0.186654	GO:0090092	common_hypermethylated_probes_cancer_5_tissues
negative regulation of transmembrane receptor protein serine/threonine kinase signaling pathway	BP	101	13	0.0274075	0.951115	0.202412	GO:0090101	common_hypermethylated_probes_cancer_5_tissues
actin filament branching	BP	3	0	1	1	0	GO:0090135	common_hypermethylated_probes_cancer_5_tissues
regulation of establishment of planar polarity	BP	107	8	0.377285	1	0.154269	GO:0090175	common_hypermethylated_probes_cancer_5_tissues
regulation of calcium ion import	BP	93	5	0.672055	1	0.130818	GO:0090279	common_hypermethylated_probes_cancer_5_tissues
positive regulation of calcium ion import	BP	48	3	0.455657	1	0.141047	GO:0090280	common_hypermethylated_probes_cancer_5_tissues
regulation of cellular response to growth factor stimulus	BP	227	28	0.00515977	0.355909	0.198149	GO:0090287	common_hypermethylated_probes_cancer_5_tissues
negative regulation of cellular response to growth factor stimulus	BP	122	15	0.0294832	0.996221	0.197829	GO:0090288	common_hypermethylated_probes_cancer_5_tissues
regulation of cell aging	BP	35	3	0.470222	1	0.165178	GO:0090342	common_hypermethylated_probes_cancer_5_tissues
negative regulation of cell aging	BP	17	2	0.42315	1	0.193515	GO:0090344	common_hypermethylated_probes_cancer_5_tissues
cellular senescence	BP	52	3	0.707969	1	0.135514	GO:0090398	common_hypermethylated_probes_cancer_5_tissues
apoptotic signaling pathway	BP	554	30	0.713493	1	0.13129	GO:0097190	common_hypermethylated_probes_cancer_5_tissues
intrinsic apoptotic signaling pathway	BP	270	15	0.659761	1	0.132981	GO:0097193	common_hypermethylated_probes_cancer_5_tissues
supramolecular fiber organization	BP	522	36	0.354753	1	0.148163	GO:0097435	common_hypermethylated_probes_cancer_5_tissues
calcium ion transmembrane import into cytosol	BP	103	6	0.7117	1	0.13617	GO:0097553	common_hypermethylated_probes_cancer_5_tissues
cation transmembrane transport	BP	724	34	0.95191	1	0.122263	GO:0098655	common_hypermethylated_probes_cancer_5_tissues
inorganic ion transmembrane transport	BP	721	32	0.978687	1	0.118859	GO:0098660	common_hypermethylated_probes_cancer_5_tissues
inorganic cation transmembrane transport	BP	632	27	0.981851	1	0.116613	GO:0098662	common_hypermethylated_probes_cancer_5_tissues
inorganic ion homeostasis	BP	615	31	0.700613	1	0.126668	GO:0098771	common_hypermethylated_probes_cancer_5_tissues
cell-cell signaling by wnt	BP	452	33	0.466521	1	0.152445	GO:0198738	common_hypermethylated_probes_cancer_5_tissues
regulation of interleukin-2 secretion	BP	6	1	0.469947	1	0.230329	GO:1900040	common_hypermethylated_probes_cancer_5_tissues
positive regulation of interleukin-2 secretion	BP	3	1	0.264527	1	0.325735	GO:1900042	common_hypermethylated_probes_cancer_5_tissues
regulation of phospholipase C activity	BP	37	1	0.880546	1	0.0927522	GO:1900274	common_hypermethylated_probes_cancer_5_tissues
negative regulation of phospholipase C activity	BP	2	0	1	1	0	GO:1900275	common_hypermethylated_probes_cancer_5_tissues
positive regulation of neuron death	BP	64	4	0.738699	1	0.141047	GO:1901216	common_hypermethylated_probes_cancer_5_tissues
negative regulation of intracellular signal transduction	BP	442	22	0.863187	1	0.125871	GO:1902532	common_hypermethylated_probes_cancer_5_tissues
positive regulation of intracellular signal transduction	BP	855	53	0.352421	1	0.140469	GO:1902533	common_hypermethylated_probes_cancer_5_tissues
single-organism organelle organization	BP	1526	79	0.938938	1	0.128369	GO:1902589	common_hypermethylated_probes_cancer_5_tissues
calcium ion import into cytosol	BP	103	6	0.7117	1	0.13617	GO:1902656	common_hypermethylated_probes_cancer_5_tissues
regulation of interferon-gamma secretion	BP	10	0	1	1	0	GO:1902713	common_hypermethylated_probes_cancer_5_tissues
positive regulation of interferon-gamma secretion	BP	7	0	1	1	0	GO:1902715	common_hypermethylated_probes_cancer_5_tissues
regulation of supramolecular fiber organization	BP	267	21	0.206676	1	0.158226	GO:1902903	common_hypermethylated_probes_cancer_5_tissues
mitotic cell cycle process	BP	869	35	0.993557	1	0.113227	GO:1903047	common_hypermethylated_probes_cancer_5_tissues
regulation of extracellular matrix organization	BP	29	4	0.224528	1	0.209535	GO:1903053	common_hypermethylated_probes_cancer_5_tissues
regulation of calcium ion transmembrane transport	BP	117	5	0.859221	1	0.116632	GO:1903169	common_hypermethylated_probes_cancer_5_tissues
regulation of protein modification by small protein conjugation or removal	BP	267	6	0.998131	1	0.0845756	GO:1903320	common_hypermethylated_probes_cancer_5_tissues
negative regulation of protein modification by small protein conjugation or removal	BP	138	2	0.997201	1	0.0679204	GO:1903321	common_hypermethylated_probes_cancer_5_tissues
response to dopamine	BP	13	1	0.579513	1	0.156478	GO:1903350	common_hypermethylated_probes_cancer_5_tissues
cellular response to dopamine	BP	13	1	0.579513	1	0.156478	GO:1903351	common_hypermethylated_probes_cancer_5_tissues
epithelial cell apoptotic process	BP	87	7	0.328233	1	0.160035	GO:1904019	common_hypermethylated_probes_cancer_5_tissues
regulation of epithelial cell apoptotic process	BP	62	2	0.90283	1	0.101331	GO:1904035	common_hypermethylated_probes_cancer_5_tissues
negative regulation of epithelial cell apoptotic process	BP	35	2	0.671656	1	0.134867	GO:1904036	common_hypermethylated_probes_cancer_5_tissues
regulation of cation transmembrane transport	BP	238	9	0.979358	1	0.109713	GO:1904062	common_hypermethylated_probes_cancer_5_tissues
positive regulation of cation transmembrane transport	BP	93	3	0.949566	1	0.101331	GO:1904064	common_hypermethylated_probes_cancer_5_tissues
positive regulation of calcium ion transmembrane transport	BP	52	2	0.833612	1	0.110647	GO:1904427	common_hypermethylated_probes_cancer_5_tissues
regulation of microtubule binding	BP	6	0	1	1	0	GO:1904526	common_hypermethylated_probes_cancer_5_tissues
positive regulation of microtubule binding	BP	4	0	1	1	0	GO:1904528	common_hypermethylated_probes_cancer_5_tissues
regulation of actin filament binding	BP	2	1	0.229308	1	0.398942	GO:1904529	common_hypermethylated_probes_cancer_5_tissues
positive regulation of actin filament binding	BP	1	0	1	1	0	GO:1904531	common_hypermethylated_probes_cancer_5_tissues
regulation of actin binding	BP	2	1	0.229308	1	0.398942	GO:1904616	common_hypermethylated_probes_cancer_5_tissues
positive regulation of actin binding	BP	1	0	1	1	0	GO:1904618	common_hypermethylated_probes_cancer_5_tissues
regulation of morphogenesis of an epithelium	BP	171	13	0.464547	1	0.15556	GO:1905330	common_hypermethylated_probes_cancer_5_tissues
activation of protein kinase C activity	BP	2	1	0.14979	1	0.398942	GO:1990051	common_hypermethylated_probes_cancer_5_tissues
neuron projection extension	BP	130	12	0.397576	1	0.171413	GO:1990138	common_hypermethylated_probes_cancer_5_tissues
regulation of ion homeostasis	BP	186	12	0.503784	1	0.143304	GO:2000021	common_hypermethylated_probes_cancer_5_tissues
regulation of multicellular organismal development	BP	1624	150	2.85538e-05	0.00782844	0.171466	GO:2000026	common_hypermethylated_probes_cancer_5_tissues
regulation of organ morphogenesis	BP	238	25	0.0282724	0.968911	0.182855	GO:2000027	common_hypermethylated_probes_cancer_5_tissues
regulation of non-canonical Wnt signaling pathway	BP	19	2	0.501442	1	0.183047	GO:2000050	common_hypermethylated_probes_cancer_5_tissues
positive regulation of non-canonical Wnt signaling pathway	BP	10	1	0.61908	1	0.178412	GO:2000052	common_hypermethylated_probes_cancer_5_tissues
regulation of Wnt signaling pathway, planar cell polarity pathway	BP	11	2	0.211594	1	0.240571	GO:2000095	common_hypermethylated_probes_cancer_5_tissues
positive regulation of Wnt signaling pathway, planar cell polarity pathway	BP	6	0	1	1	0	GO:2000096	common_hypermethylated_probes_cancer_5_tissues
regulation of actin cytoskeleton reorganization	BP	33	3	0.388596	1	0.17011	GO:2000249	common_hypermethylated_probes_cancer_5_tissues
regulation of endothelial cell apoptotic process	BP	38	0	1	1	0	GO:2000351	common_hypermethylated_probes_cancer_5_tissues
negative regulation of endothelial cell apoptotic process	BP	25	0	1	1	0	GO:2000352	common_hypermethylated_probes_cancer_5_tissues
regulation of cellular senescence	BP	28	3	0.317432	1	0.184674	GO:2000772	common_hypermethylated_probes_cancer_5_tissues
negative regulation of cellular senescence	BP	11	2	0.259426	1	0.240571	GO:2000773	common_hypermethylated_probes_cancer_5_tissues
regulation of response to DNA damage stimulus	BP	159	8	0.749916	1	0.126553	GO:2001020	common_hypermethylated_probes_cancer_5_tissues
cellular response to starvation	BP	120	3	0.972265	1	0.0892062	GO:0009267	common_hypermethylated_probes_cancer_5_tissues
cellular response to extracellular stimulus	BP	196	9	0.788803	1	0.120898	GO:0031668	common_hypermethylated_probes_cancer_5_tissues
cellular response to nutrient levels	BP	167	6	0.895489	1	0.106941	GO:0031669	common_hypermethylated_probes_cancer_5_tissues
response to histamine	BP	11	0	1	1	0	GO:0034776	common_hypermethylated_probes_cancer_5_tissues
cellular response to copper ion starvation	BP	1	0	1	1	0	GO:0035874	common_hypermethylated_probes_cancer_5_tissues
response to starvation	BP	154	5	0.945008	1	0.10166	GO:0042594	common_hypermethylated_probes_cancer_5_tissues
response to antibiotic	BP	46	4	0.200944	1	0.16637	GO:0046677	common_hypermethylated_probes_cancer_5_tissues
oxidation-reduction process	BP	920	44	0.625994	1	0.123384	GO:0055114	common_hypermethylated_probes_cancer_5_tissues
cellular response to inorganic substance	BP	163	8	0.692762	1	0.12499	GO:0071241	common_hypermethylated_probes_cancer_5_tissues
cellular response to metal ion	BP	141	5	0.895105	1	0.106243	GO:0071248	common_hypermethylated_probes_cancer_5_tissues
cellular response to copper ion	BP	12	2	0.173036	1	0.230329	GO:0071280	common_hypermethylated_probes_cancer_5_tissues
cellular response to histamine	BP	8	0	1	1	0	GO:0071420	common_hypermethylated_probes_cancer_5_tissues
cellular response to external stimulus	BP	264	14	0.64988	1	0.129923	GO:0071496	common_hypermethylated_probes_cancer_5_tissues
response to heparin	BP	6	1	0.354169	1	0.230329	GO:0071503	common_hypermethylated_probes_cancer_5_tissues
cellular response to heparin	BP	5	1	0.339946	1	0.252313	GO:0071504	common_hypermethylated_probes_cancer_5_tissues
response to azide	BP	1	0	1	1	0	GO:0097184	common_hypermethylated_probes_cancer_5_tissues
cellular response to azide	BP	1	0	1	1	0	GO:0097185	common_hypermethylated_probes_cancer_5_tissues
positive regulation of phospholipase activity	BP	50	2	0.760247	1	0.112838	GO:0010518	common_hypermethylated_probes_cancer_5_tissues
positive regulation of cell development	BP	434	42	0.0422901	1	0.175511	GO:0010720	common_hypermethylated_probes_cancer_5_tissues
positive regulation of phospholipase C activity	BP	35	1	0.851041	1	0.0953654	GO:0010863	common_hypermethylated_probes_cancer_5_tissues
positive regulation of neuron projection development	BP	222	21	0.196666	1	0.173523	GO:0010976	common_hypermethylated_probes_cancer_5_tissues
positive regulation of cell projection organization	BP	300	26	0.227125	1	0.166093	GO:0031346	common_hypermethylated_probes_cancer_5_tissues
positive regulation of neuron differentiation	BP	302	30	0.091927	1	0.177821	GO:0045666	common_hypermethylated_probes_cancer_5_tissues
positive regulation of neurogenesis	BP	374	38	0.0386942	1	0.179838	GO:0050769	common_hypermethylated_probes_cancer_5_tissues
positive regulation of cellular component organization	BP	1102	75	0.32208	1	0.147185	GO:0051130	common_hypermethylated_probes_cancer_5_tissues
positive regulation of nervous system development	BP	430	42	0.0557173	1	0.176326	GO:0051962	common_hypermethylated_probes_cancer_5_tissues
positive regulation of lipase activity	BP	63	3	0.672309	1	0.123116	GO:0060193	common_hypermethylated_probes_cancer_5_tissues
carbohydrate metabolic process	BP	530	39	0.0553442	1	0.153045	GO:0005975	common_hypermethylated_probes_cancer_5_tissues
protein glycosylation	BP	263	8	0.963896	1	0.0983993	GO:0006486	common_hypermethylated_probes_cancer_5_tissues
membrane lipid metabolic process	BP	184	7	0.881671	1	0.110044	GO:0006643	common_hypermethylated_probes_cancer_5_tissues
glycolipid metabolic process	BP	105	4	0.782111	1	0.110119	GO:0006664	common_hypermethylated_probes_cancer_5_tissues
lipid biosynthetic process	BP	625	26	0.959955	1	0.115073	GO:0008610	common_hypermethylated_probes_cancer_5_tissues
glycoprotein metabolic process	BP	394	14	0.974273	1	0.106351	GO:0009100	common_hypermethylated_probes_cancer_5_tissues
glycoprotein biosynthetic process	BP	330	10	0.986329	1	0.0982128	GO:0009101	common_hypermethylated_probes_cancer_5_tissues
glycolipid biosynthetic process	BP	54	3	0.509218	1	0.132981	GO:0009247	common_hypermethylated_probes_cancer_5_tissues
lipid modification	BP	260	24	0.0188807	0.797148	0.171413	GO:0030258	common_hypermethylated_probes_cancer_5_tissues
lipid glycosylation	BP	6	1	0.297138	1	0.230329	GO:0030259	common_hypermethylated_probes_cancer_5_tissues
macromolecule glycosylation	BP	263	8	0.963896	1	0.0983993	GO:0043413	common_hypermethylated_probes_cancer_5_tissues
membrane lipid biosynthetic process	BP	120	4	0.9114	1	0.103006	GO:0046467	common_hypermethylated_probes_cancer_5_tissues
glycosylation	BP	271	9	0.941004	1	0.102816	GO:0070085	common_hypermethylated_probes_cancer_5_tissues
liposaccharide metabolic process	BP	106	4	0.784864	1	0.109598	GO:1903509	common_hypermethylated_probes_cancer_5_tissues
blood vessel remodeling	BP	39	4	0.238635	1	0.180685	GO:0001974	common_hypermethylated_probes_cancer_5_tissues
regulation of leukocyte migration	BP	147	6	0.625844	1	0.113984	GO:0002685	common_hypermethylated_probes_cancer_5_tissues
negative regulation of leukocyte migration	BP	31	1	0.73293	1	0.101331	GO:0002686	common_hypermethylated_probes_cancer_5_tissues
regulation of cellular extravasation	BP	23	2	0.324138	1	0.16637	GO:0002691	common_hypermethylated_probes_cancer_5_tissues
negative regulation of cellular extravasation	BP	8	1	0.380159	1	0.199471	GO:0002692	common_hypermethylated_probes_cancer_5_tissues
regulation of leukocyte activation	BP	423	22	0.632023	1	0.128667	GO:0002694	common_hypermethylated_probes_cancer_5_tissues
negative regulation of leukocyte activation	BP	137	7	0.530663	1	0.12753	GO:0002695	common_hypermethylated_probes_cancer_5_tissues
regulation of leukocyte mediated immunity	BP	143	9	0.253929	1	0.14154	GO:0002703	common_hypermethylated_probes_cancer_5_tissues
negative regulation of leukocyte mediated immunity	BP	38	1	0.857832	1	0.0915236	GO:0002704	common_hypermethylated_probes_cancer_5_tissues
regulation of myeloid leukocyte mediated immunity	BP	35	3	0.258977	1	0.165178	GO:0002886	common_hypermethylated_probes_cancer_5_tissues
negative regulation of myeloid leukocyte mediated immunity	BP	9	1	0.349399	1	0.188063	GO:0002887	common_hypermethylated_probes_cancer_5_tissues
vascular process in circulatory system	BP	149	9	0.481523	1	0.138661	GO:0003018	common_hypermethylated_probes_cancer_5_tissues
sensory organ development	BP	502	61	3.0705e-05	0.00810427	0.19667	GO:0007423	common_hypermethylated_probes_cancer_5_tissues
regulation of exocytosis	BP	154	12	0.228001	1	0.157491	GO:0017157	common_hypermethylated_probes_cancer_5_tissues
negative regulation of cell migration	BP	204	17	0.216968	1	0.162868	GO:0030336	common_hypermethylated_probes_cancer_5_tissues
regulation of tissue remodeling	BP	65	8	0.0377593	1	0.197931	GO:0034103	common_hypermethylated_probes_cancer_5_tissues
negative regulation of tissue remodeling	BP	19	4	0.0391854	1	0.258868	GO:0034104	common_hypermethylated_probes_cancer_5_tissues
negative regulation of locomotion	BP	243	18	0.376697	1	0.153553	GO:0040013	common_hypermethylated_probes_cancer_5_tissues
ear morphogenesis	BP	114	17	0.0089924	0.496853	0.21787	GO:0042471	common_hypermethylated_probes_cancer_5_tissues
inner ear morphogenesis	BP	94	12	0.0761411	1	0.201582	GO:0042472	common_hypermethylated_probes_cancer_5_tissues
regulation of vascular permeability	BP	29	3	0.318732	1	0.181462	GO:0043114	common_hypermethylated_probes_cancer_5_tissues
regulation of leukocyte degranulation	BP	37	4	0.1107	1	0.185504	GO:0043300	common_hypermethylated_probes_cancer_5_tissues
negative regulation of leukocyte degranulation	BP	10	1	0.357915	1	0.178412	GO:0043301	common_hypermethylated_probes_cancer_5_tissues
regulation of neutrophil degranulation	BP	5	1	0.287959	1	0.252313	GO:0043313	common_hypermethylated_probes_cancer_5_tissues
negative regulation of neutrophil degranulation	BP	2	1	0.187903	1	0.398942	GO:0043314	common_hypermethylated_probes_cancer_5_tissues
ear development	BP	202	25	0.0113077	0.576265	0.198481	GO:0043583	common_hypermethylated_probes_cancer_5_tissues
cellular extravasation	BP	47	3	0.421927	1	0.14254	GO:0045123	common_hypermethylated_probes_cancer_5_tissues
positive regulation of endocytosis	BP	109	5	0.814998	1	0.120836	GO:0045807	common_hypermethylated_probes_cancer_5_tissues
negative regulation of exocytosis	BP	27	3	0.158959	1	0.188063	GO:0045920	common_hypermethylated_probes_cancer_5_tissues
embryonic organ morphogenesis	BP	279	45	8.4676e-06	0.00282153	0.226584	GO:0048562	common_hypermethylated_probes_cancer_5_tissues
embryonic organ development	BP	409	54	8.00394e-05	0.0174655	0.205003	GO:0048568	common_hypermethylated_probes_cancer_5_tissues
tissue remodeling	BP	139	12	0.109912	1	0.165771	GO:0048771	common_hypermethylated_probes_cancer_5_tissues
inner ear development	BP	177	20	0.0474237	1	0.18965	GO:0048839	common_hypermethylated_probes_cancer_5_tissues
negative regulation of inflammatory response	BP	102	7	0.261145	1	0.1478	GO:0050728	common_hypermethylated_probes_cancer_5_tissues
regulation of phagocytosis	BP	64	5	0.338315	1	0.157696	GO:0050764	common_hypermethylated_probes_cancer_5_tissues
positive regulation of phagocytosis	BP	44	2	0.740871	1	0.120286	GO:0050766	common_hypermethylated_probes_cancer_5_tissues
leukocyte migration	BP	374	17	0.65234	1	0.120286	GO:0050900	common_hypermethylated_probes_cancer_5_tissues
negative regulation of cellular component movement	BP	230	17	0.38803	1	0.153386	GO:0051271	common_hypermethylated_probes_cancer_5_tissues
regulation of blood vessel remodeling	BP	9	2	0.121873	1	0.265962	GO:0060312	common_hypermethylated_probes_cancer_5_tissues
negative regulation of blood vessel remodeling	BP	3	1	0.204856	1	0.325735	GO:0060313	common_hypermethylated_probes_cancer_5_tissues
sensory organ morphogenesis	BP	243	36	7.6255e-05	0.0168531	0.217157	GO:0090596	common_hypermethylated_probes_cancer_5_tissues
regulation of neutrophil activation	BP	6	1	0.306761	1	0.230329	GO:1902563	common_hypermethylated_probes_cancer_5_tissues
negative regulation of neutrophil activation	BP	3	1	0.209344	1	0.325735	GO:1902564	common_hypermethylated_probes_cancer_5_tissues
regulation of regulated secretory pathway	BP	102	10	0.0850299	1	0.176655	GO:1903305	common_hypermethylated_probes_cancer_5_tissues
negative regulation of regulated secretory pathway	BP	20	2	0.249777	1	0.178412	GO:1903306	common_hypermethylated_probes_cancer_5_tissues
negative regulation of cell motility	BP	216	17	0.264906	1	0.158279	GO:2000146	common_hypermethylated_probes_cancer_5_tissues
very long-chain fatty acid metabolic process	BP	27	1	0.691282	1	0.108578	GO:0000038	common_hypermethylated_probes_cancer_5_tissues
long-chain fatty acid metabolic process	BP	85	6	0.189019	1	0.149896	GO:0001676	common_hypermethylated_probes_cancer_5_tissues
fatty acid metabolic process	BP	323	17	0.46984	1	0.129434	GO:0006631	common_hypermethylated_probes_cancer_5_tissues
fatty acid beta-oxidation	BP	69	5	0.304639	1	0.151875	GO:0006635	common_hypermethylated_probes_cancer_5_tissues
bile acid metabolic process	BP	45	2	0.637873	1	0.118942	GO:0008206	common_hypermethylated_probes_cancer_5_tissues
fatty acid catabolic process	BP	92	5	0.518541	1	0.131527	GO:0009062	common_hypermethylated_probes_cancer_5_tissues
fatty acid oxidation	BP	95	6	0.387747	1	0.141788	GO:0019395	common_hypermethylated_probes_cancer_5_tissues
fatty acid beta-oxidation using acyl-CoA oxidase	BP	12	0	1	1	0	GO:0033540	common_hypermethylated_probes_cancer_5_tissues
unsaturated fatty acid metabolic process	BP	92	6	0.209095	1	0.144081	GO:0033559	common_hypermethylated_probes_cancer_5_tissues
lipid oxidation	BP	97	6	0.404788	1	0.140318	GO:0034440	common_hypermethylated_probes_cancer_5_tissues
alpha-linolenic acid metabolic process	BP	12	0	1	1	0	GO:0036109	common_hypermethylated_probes_cancer_5_tissues
acetyl-CoA metabolic process	BP	32	1	0.8227	1	0.0997356	GO:0006084	common_hypermethylated_probes_cancer_5_tissues
fatty acid biosynthetic process	BP	118	4	0.851591	1	0.103876	GO:0006633	common_hypermethylated_probes_cancer_5_tissues
acyl-CoA metabolic process	BP	91	3	0.852459	1	0.102439	GO:0006637	common_hypermethylated_probes_cancer_5_tissues
coenzyme metabolic process	BP	302	11	0.921868	1	0.107676	GO:0006732	common_hypermethylated_probes_cancer_5_tissues
vitamin metabolic process	BP	124	8	0.316825	1	0.143304	GO:0006766	common_hypermethylated_probes_cancer_5_tissues
water-soluble vitamin metabolic process	BP	81	2	0.928104	1	0.0886538	GO:0006767	common_hypermethylated_probes_cancer_5_tissues
biotin metabolic process	BP	10	0	1	1	0	GO:0006768	common_hypermethylated_probes_cancer_5_tissues
sulfur compound metabolic process	BP	339	14	0.899344	1	0.114654	GO:0006790	common_hypermethylated_probes_cancer_5_tissues
mitochondrial transport	BP	295	15	0.627461	1	0.127221	GO:0006839	common_hypermethylated_probes_cancer_5_tissues
carnitine shuttle	BP	10	2	0.142307	1	0.252313	GO:0006853	common_hypermethylated_probes_cancer_5_tissues
coenzyme biosynthetic process	BP	148	5	0.897886	1	0.1037	GO:0009108	common_hypermethylated_probes_cancer_5_tissues
fatty acid transport	BP	85	5	0.327886	1	0.136836	GO:0015908	common_hypermethylated_probes_cancer_5_tissues
long-chain fatty acid transport	BP	61	3	0.529479	1	0.125118	GO:0015909	common_hypermethylated_probes_cancer_5_tissues
cellular response to hormone stimulus	BP	591	37	0.488155	1	0.141167	GO:0032870	common_hypermethylated_probes_cancer_5_tissues
long-chain fatty-acyl-CoA metabolic process	BP	45	1	0.939259	1	0.0841044	GO:0035336	common_hypermethylated_probes_cancer_5_tissues
fatty-acyl-CoA metabolic process	BP	47	1	0.945385	1	0.0822955	GO:0035337	common_hypermethylated_probes_cancer_5_tissues
long-chain fatty-acyl-CoA biosynthetic process	BP	41	1	0.929487	1	0.0881116	GO:0035338	common_hypermethylated_probes_cancer_5_tissues
thioester metabolic process	BP	91	3	0.852459	1	0.102439	GO:0035383	common_hypermethylated_probes_cancer_5_tissues
thioester biosynthetic process	BP	61	3	0.705178	1	0.125118	GO:0035384	common_hypermethylated_probes_cancer_5_tissues
multicellular organism metabolic process	BP	130	9	0.336061	1	0.148448	GO:0044236	common_hypermethylated_probes_cancer_5_tissues
multicellular organismal macromolecule metabolic process	BP	110	9	0.224871	1	0.16138	GO:0044259	common_hypermethylated_probes_cancer_5_tissues
multicellular organismal protein metabolic process	BP	4	0	1	1	0	GO:0044268	common_hypermethylated_probes_cancer_5_tissues
sulfur compound biosynthetic process	BP	200	9	0.798785	1	0.119683	GO:0044272	common_hypermethylated_probes_cancer_5_tissues
fatty-acyl-CoA biosynthetic process	BP	42	1	0.933354	1	0.0870563	GO:0046949	common_hypermethylated_probes_cancer_5_tissues
cofactor metabolic process	BP	369	13	0.938	1	0.105897	GO:0051186	common_hypermethylated_probes_cancer_5_tissues
cofactor biosynthetic process	BP	186	6	0.914611	1	0.101331	GO:0051188	common_hypermethylated_probes_cancer_5_tissues
protein oligomerization	BP	473	19	0.946918	1	0.113076	GO:0051259	common_hypermethylated_probes_cancer_5_tissues
protein homooligomerization	BP	283	12	0.876969	1	0.116178	GO:0051260	common_hypermethylated_probes_cancer_5_tissues
protein tetramerization	BP	138	4	0.936595	1	0.096054	GO:0051262	common_hypermethylated_probes_cancer_5_tissues
protein homotetramerization	BP	69	1	0.981043	1	0.0679204	GO:0051289	common_hypermethylated_probes_cancer_5_tissues
cellular response to prostaglandin stimulus	BP	21	2	0.432672	1	0.174113	GO:0071379	common_hypermethylated_probes_cancer_5_tissues
cellular response to prostaglandin E stimulus	BP	16	2	0.367054	1	0.199471	GO:0071380	common_hypermethylated_probes_cancer_5_tissues
cellular response to fatty acid	BP	50	3	0.595263	1	0.138198	GO:0071398	common_hypermethylated_probes_cancer_5_tissues
acyl-CoA biosynthetic process	BP	61	3	0.705178	1	0.125118	GO:0071616	common_hypermethylated_probes_cancer_5_tissues
cellular response to ketone	BP	75	5	0.539112	1	0.145673	GO:1901655	common_hypermethylated_probes_cancer_5_tissues
fatty acid transmembrane transport	BP	15	2	0.322292	1	0.206013	GO:1902001	common_hypermethylated_probes_cancer_5_tissues
mitochondrial transmembrane transport	BP	70	4	0.414852	1	0.134867	GO:1990542	common_hypermethylated_probes_cancer_5_tissues
malonyl-CoA metabolic process	BP	3	0	1	1	0	GO:2001293	common_hypermethylated_probes_cancer_5_tissues
malonyl-CoA biosynthetic process	BP	2	0	1	1	0	GO:2001295	common_hypermethylated_probes_cancer_5_tissues
monosaccharide metabolic process	BP	251	19	0.201941	1	0.155226	GO:0005996	common_hypermethylated_probes_cancer_5_tissues
glucose metabolic process	BP	180	14	0.238113	1	0.157345	GO:0006006	common_hypermethylated_probes_cancer_5_tissues
regulation of carbohydrate metabolic process	BP	136	12	0.18745	1	0.167589	GO:0006109	common_hypermethylated_probes_cancer_5_tissues
heart development	BP	488	44	0.0600713	1	0.169411	GO:0007507	common_hypermethylated_probes_cancer_5_tissues
negative regulation of catabolic process	BP	194	16	0.178757	1	0.162026	GO:0009895	common_hypermethylated_probes_cancer_5_tissues
regulation of cellular ketone metabolic process	BP	153	11	0.248266	1	0.151278	GO:0010565	common_hypermethylated_probes_cancer_5_tissues
regulation of cellular carbohydrate metabolic process	BP	113	10	0.22905	1	0.167836	GO:0010675	common_hypermethylated_probes_cancer_5_tissues
positive regulation of lipid storage	BP	22	1	0.746002	1	0.120286	GO:0010884	common_hypermethylated_probes_cancer_5_tissues
regulation of glucose metabolic process	BP	88	6	0.55216	1	0.147319	GO:0010906	common_hypermethylated_probes_cancer_5_tissues
regulation of fatty acid metabolic process	BP	75	7	0.174078	1	0.172363	GO:0019217	common_hypermethylated_probes_cancer_5_tissues
hexose metabolic process	BP	218	15	0.354371	1	0.147993	GO:0019318	common_hypermethylated_probes_cancer_5_tissues
negative regulation of cellular catabolic process	BP	138	9	0.477816	1	0.144081	GO:0031330	common_hypermethylated_probes_cancer_5_tissues
regulation of fatty acid beta-oxidation	BP	16	3	0.138844	1	0.244301	GO:0031998	common_hypermethylated_probes_cancer_5_tissues
negative regulation of fatty acid beta-oxidation	BP	5	0	1	1	0	GO:0031999	common_hypermethylated_probes_cancer_5_tissues
organ growth	BP	136	14	0.144002	1	0.181017	GO:0035265	common_hypermethylated_probes_cancer_5_tissues
cellular ketone metabolic process	BP	218	11	0.559256	1	0.126734	GO:0042180	common_hypermethylated_probes_cancer_5_tissues
cellular carbohydrate metabolic process	BP	232	15	0.405625	1	0.143459	GO:0044262	common_hypermethylated_probes_cancer_5_tissues
single-organism carbohydrate metabolic process	BP	421	29	0.214017	1	0.148075	GO:0044723	common_hypermethylated_probes_cancer_5_tissues
negative regulation of lipid metabolic process	BP	74	5	0.519277	1	0.146654	GO:0045833	common_hypermethylated_probes_cancer_5_tissues
negative regulation of fatty acid metabolic process	BP	23	0	1	1	0	GO:0045922	common_hypermethylated_probes_cancer_5_tissues
positive regulation of growth	BP	226	30	0.00072132	0.0962705	0.205557	GO:0045927	common_hypermethylated_probes_cancer_5_tissues
regulation of fatty acid oxidation	BP	28	3	0.32037	1	0.184674	GO:0046320	common_hypermethylated_probes_cancer_5_tissues
negative regulation of fatty acid oxidation	BP	9	0	1	1	0	GO:0046322	common_hypermethylated_probes_cancer_5_tissues
regulation of organ growth	BP	78	8	0.257201	1	0.180685	GO:0046620	common_hypermethylated_probes_cancer_5_tissues
positive regulation of organ growth	BP	43	7	0.0684629	1	0.227635	GO:0046622	common_hypermethylated_probes_cancer_5_tissues
positive regulation of developmental growth	BP	151	20	0.0158219	0.726029	0.20533	GO:0048639	common_hypermethylated_probes_cancer_5_tissues
negative regulation of lipid catabolic process	BP	21	1	0.746439	1	0.123116	GO:0050995	common_hypermethylated_probes_cancer_5_tissues
heart growth	BP	71	10	0.0611118	1	0.211737	GO:0060419	common_hypermethylated_probes_cancer_5_tissues
regulation of heart growth	BP	50	7	0.123454	1	0.2111	GO:0060420	common_hypermethylated_probes_cancer_5_tissues
positive regulation of heart growth	BP	33	6	0.0708939	1	0.240571	GO:0060421	common_hypermethylated_probes_cancer_5_tissues
energy homeostasis	BP	33	1	0.917866	1	0.0982128	GO:0097009	common_hypermethylated_probes_cancer_5_tissues
amino-acid betaine metabolic process	BP	16	2	0.159936	1	0.199471	GO:0006577	common_hypermethylated_probes_cancer_5_tissues
amino-acid betaine catabolic process	BP	3	0	1	1	0	GO:0006579	common_hypermethylated_probes_cancer_5_tissues
carnitine metabolic process	BP	12	2	0.110976	1	0.230329	GO:0009437	common_hypermethylated_probes_cancer_5_tissues
negative regulation of biosynthetic process	BP	1385	120	0.000367494	0.0580989	0.16607	GO:0009890	common_hypermethylated_probes_cancer_5_tissues
regulation of steroid metabolic process	BP	75	4	0.67653	1	0.130294	GO:0019218	common_hypermethylated_probes_cancer_5_tissues
carnitine metabolic process, CoA-linked	BP	3	0	1	1	0	GO:0019254	common_hypermethylated_probes_cancer_5_tissues
negative regulation of cellular biosynthetic process	BP	1364	118	0.000447573	0.0663971	0.165943	GO:0031327	common_hypermethylated_probes_cancer_5_tissues
fatty acid beta-oxidation using acyl-CoA dehydrogenase	BP	9	0	1	1	0	GO:0033539	common_hypermethylated_probes_cancer_5_tissues
regulation of fatty acid biosynthetic process	BP	35	1	0.846475	1	0.0953654	GO:0042304	common_hypermethylated_probes_cancer_5_tissues
carnitine catabolic process	BP	1	0	1	1	0	GO:0042413	common_hypermethylated_probes_cancer_5_tissues
long-chain fatty acid catabolic process	BP	6	0	1	1	0	GO:0042758	common_hypermethylated_probes_cancer_5_tissues
cellular nitrogen compound catabolic process	BP	404	8	0.999629	1	0.0793925	GO:0044270	common_hypermethylated_probes_cancer_5_tissues
negative regulation of fatty acid biosynthetic process	BP	14	0	1	1	0	GO:0045717	common_hypermethylated_probes_cancer_5_tissues
regulation of lipid biosynthetic process	BP	129	6	0.828179	1	0.121676	GO:0046890	common_hypermethylated_probes_cancer_5_tissues
negative regulation of lipid biosynthetic process	BP	45	3	0.550154	1	0.145673	GO:0051055	common_hypermethylated_probes_cancer_5_tissues
regulation of cholesterol metabolic process	BP	23	2	0.494641	1	0.16637	GO:0090181	common_hypermethylated_probes_cancer_5_tissues
amino-acid betaine biosynthetic process	BP	6	0	1	1	0	GO:0006578	common_hypermethylated_probes_cancer_5_tissues
carnitine biosynthetic process	BP	4	0	1	1	0	GO:0045329	common_hypermethylated_probes_cancer_5_tissues
medium-chain fatty acid metabolic process	BP	5	0	1	1	0	GO:0051791	common_hypermethylated_probes_cancer_5_tissues
medium-chain fatty acid catabolic process	BP	1	0	1	1	0	GO:0051793	common_hypermethylated_probes_cancer_5_tissues
branched-chain amino acid metabolic process	BP	22	0	1	1	0	GO:0009081	common_hypermethylated_probes_cancer_5_tissues
branched-chain amino acid catabolic process	BP	19	0	1	1	0	GO:0009083	common_hypermethylated_probes_cancer_5_tissues
generation of precursor metabolites and energy	BP	334	15	0.765624	1	0.119563	GO:0006091	common_hypermethylated_probes_cancer_5_tissues
response to unfolded protein	BP	165	3	0.995148	1	0.0760753	GO:0006986	common_hypermethylated_probes_cancer_5_tissues
response to temperature stimulus	BP	217	12	0.653502	1	0.132674	GO:0009266	common_hypermethylated_probes_cancer_5_tissues
response to cold	BP	45	4	0.27927	1	0.168209	GO:0009409	common_hypermethylated_probes_cancer_5_tissues
energy derivation by oxidation of organic compounds	BP	246	10	0.830258	1	0.113752	GO:0015980	common_hypermethylated_probes_cancer_5_tissues
endoplasmic reticulum unfolded protein response	BP	122	3	0.963598	1	0.088472	GO:0030968	common_hypermethylated_probes_cancer_5_tissues
cellular response to unfolded protein	BP	127	3	0.97755	1	0.0867129	GO:0034620	common_hypermethylated_probes_cancer_5_tissues
response to endoplasmic reticulum stress	BP	255	7	0.99039	1	0.0934768	GO:0034976	common_hypermethylated_probes_cancer_5_tissues
response to topologically incorrect protein	BP	181	3	0.997716	1	0.0726351	GO:0035966	common_hypermethylated_probes_cancer_5_tissues
cellular response to topologically incorrect protein	BP	141	3	0.987416	1	0.0822955	GO:0035967	common_hypermethylated_probes_cancer_5_tissues
IRE1-mediated unfolded protein response	BP	64	2	0.869266	1	0.0997356	GO:0036498	common_hypermethylated_probes_cancer_5_tissues
urogenital system development	BP	306	29	0.113634	1	0.173685	GO:0001655	common_hypermethylated_probes_cancer_5_tissues
metanephros development	BP	85	9	0.257816	1	0.183585	GO:0001656	common_hypermethylated_probes_cancer_5_tissues
kidney development	BP	257	26	0.0722374	1	0.179451	GO:0001822	common_hypermethylated_probes_cancer_5_tissues
liver development	BP	126	12	0.0998373	1	0.174113	GO:0001889	common_hypermethylated_probes_cancer_5_tissues
acetyl-CoA biosynthetic process	BP	18	1	0.581067	1	0.132981	GO:0006085	common_hypermethylated_probes_cancer_5_tissues
isoleucine metabolic process	BP	5	0	1	1	0	GO:0006549	common_hypermethylated_probes_cancer_5_tissues
isoleucine catabolic process	BP	2	0	1	1	0	GO:0006550	common_hypermethylated_probes_cancer_5_tissues
coenzyme catabolic process	BP	12	0	1	1	0	GO:0009109	common_hypermethylated_probes_cancer_5_tissues
coenzyme A metabolic process	BP	14	0	1	1	0	GO:0015936	common_hypermethylated_probes_cancer_5_tissues
coenzyme A biosynthetic process	BP	10	0	1	1	0	GO:0015937	common_hypermethylated_probes_cancer_5_tissues
nucleoside bisphosphate metabolic process	BP	32	0	1	1	0	GO:0033865	common_hypermethylated_probes_cancer_5_tissues
nucleoside bisphosphate biosynthetic process	BP	16	0	1	1	0	GO:0033866	common_hypermethylated_probes_cancer_5_tissues
ribonucleoside bisphosphate metabolic process	BP	32	0	1	1	0	GO:0033875	common_hypermethylated_probes_cancer_5_tissues
ribonucleoside bisphosphate biosynthetic process	BP	16	0	1	1	0	GO:0034030	common_hypermethylated_probes_cancer_5_tissues
purine nucleoside bisphosphate metabolic process	BP	32	0	1	1	0	GO:0034032	common_hypermethylated_probes_cancer_5_tissues
purine nucleoside bisphosphate biosynthetic process	BP	16	0	1	1	0	GO:0034033	common_hypermethylated_probes_cancer_5_tissues
sulfur compound catabolic process	BP	45	5	0.10047	1	0.188063	GO:0044273	common_hypermethylated_probes_cancer_5_tissues
acetyl-CoA catabolic process	BP	2	0	1	1	0	GO:0046356	common_hypermethylated_probes_cancer_5_tissues
cellular ketone body metabolic process	BP	10	0	1	1	0	GO:0046950	common_hypermethylated_probes_cancer_5_tissues
ketone body biosynthetic process	BP	9	0	1	1	0	GO:0046951	common_hypermethylated_probes_cancer_5_tissues
ketone body catabolic process	BP	3	0	1	1	0	GO:0046952	common_hypermethylated_probes_cancer_5_tissues
cofactor catabolic process	BP	20	0	1	1	0	GO:0051187	common_hypermethylated_probes_cancer_5_tissues
adipose tissue development	BP	33	2	0.698185	1	0.138894	GO:0060612	common_hypermethylated_probes_cancer_5_tissues
hepaticobiliary system development	BP	129	12	0.112343	1	0.172076	GO:0061008	common_hypermethylated_probes_cancer_5_tissues
renal tubule development	BP	89	14	0.0160627	0.731965	0.223766	GO:0061326	common_hypermethylated_probes_cancer_5_tissues
connective tissue development	BP	229	26	0.0221276	0.857357	0.190105	GO:0061448	common_hypermethylated_probes_cancer_5_tissues
renal system development	BP	272	26	0.138322	1	0.174432	GO:0072001	common_hypermethylated_probes_cancer_5_tissues
nephron development	BP	134	19	0.00974707	0.51998	0.212446	GO:0072006	common_hypermethylated_probes_cancer_5_tissues
nephron epithelium development	BP	105	15	0.0201586	0.822346	0.213244	GO:0072009	common_hypermethylated_probes_cancer_5_tissues
proximal tubule development	BP	5	0	1	1	0	GO:0072014	common_hypermethylated_probes_cancer_5_tissues
proximal convoluted tubule development	BP	1	0	1	1	0	GO:0072019	common_hypermethylated_probes_cancer_5_tissues
kidney epithelium development	BP	135	18	0.0284362	0.971452	0.206013	GO:0072073	common_hypermethylated_probes_cancer_5_tissues
nephron tubule development	BP	87	14	0.0126089	0.616472	0.226323	GO:0072080	common_hypermethylated_probes_cancer_5_tissues
metanephric tubule development	BP	22	2	0.488098	1	0.17011	GO:0072170	common_hypermethylated_probes_cancer_5_tissues
metanephric epithelium development	BP	26	3	0.282887	1	0.191646	GO:0072207	common_hypermethylated_probes_cancer_5_tissues
metanephric proximal convoluted tubule development	BP	1	0	1	1	0	GO:0072229	common_hypermethylated_probes_cancer_5_tissues
metanephric nephron tubule development	BP	20	2	0.447213	1	0.178412	GO:0072234	common_hypermethylated_probes_cancer_5_tissues
metanephric proximal tubule development	BP	2	0	1	1	0	GO:0072237	common_hypermethylated_probes_cancer_5_tissues
metanephric nephron epithelium development	BP	23	3	0.21255	1	0.203761	GO:0072243	common_hypermethylated_probes_cancer_5_tissues
alpha-amino acid metabolic process	BP	207	6	0.955013	1	0.096054	GO:1901605	common_hypermethylated_probes_cancer_5_tissues
alpha-amino acid catabolic process	BP	96	6	0.312919	1	0.141047	GO:1901606	common_hypermethylated_probes_cancer_5_tissues
ketone body metabolic process	BP	11	0	1	1	0	GO:1902224	common_hypermethylated_probes_cancer_5_tissues
propionyl-CoA metabolic process	BP	1	0	1	1	0	GO:1902858	common_hypermethylated_probes_cancer_5_tissues
propionyl-CoA biosynthetic process	BP	1	0	1	1	0	GO:1902860	common_hypermethylated_probes_cancer_5_tissues
steroid biosynthetic process	BP	157	5	0.921741	1	0.100684	GO:0006694	common_hypermethylated_probes_cancer_5_tissues
cholesterol biosynthetic process	BP	47	0	1	1	0	GO:0006695	common_hypermethylated_probes_cancer_5_tissues
sterol biosynthetic process	BP	52	0	1	1	0	GO:0016126	common_hypermethylated_probes_cancer_5_tissues
alcohol biosynthetic process	BP	101	3	0.89786	1	0.0972355	GO:0046165	common_hypermethylated_probes_cancer_5_tissues
organic hydroxy compound biosynthetic process	BP	196	7	0.905194	1	0.106622	GO:1901617	common_hypermethylated_probes_cancer_5_tissues
secondary alcohol biosynthetic process	BP	48	0	1	1	0	GO:1902653	common_hypermethylated_probes_cancer_5_tissues
neurological system process involved in regulation of systemic arterial blood pressure	BP	10	1	0.543387	1	0.178412	GO:0001976	common_hypermethylated_probes_cancer_5_tissues
regulation of systemic arterial blood pressure by baroreceptor feedback	BP	4	1	0.391381	1	0.282095	GO:0003025	common_hypermethylated_probes_cancer_5_tissues
regulation of systemic arterial blood pressure by aortic arch baroreceptor feedback	BP	1	1	0.132517	1	0.56419	GO:0003026	common_hypermethylated_probes_cancer_5_tissues
regulation of systemic arterial blood pressure	BP	76	2	0.932522	1	0.0915236	GO:0003073	common_hypermethylated_probes_cancer_5_tissues
sodium ion transport	BP	214	12	0.655048	1	0.133601	GO:0006814	common_hypermethylated_probes_cancer_5_tissues
synapse assembly	BP	135	13	0.279292	1	0.175077	GO:0007416	common_hypermethylated_probes_cancer_5_tissues
peripheral nervous system development	BP	71	16	0.000113109	0.0231116	0.267828	GO:0007422	common_hypermethylated_probes_cancer_5_tissues
sensory perception of sound	BP	130	14	0.0838346	1	0.185147	GO:0007605	common_hypermethylated_probes_cancer_5_tissues
sensory perception of chemical stimulus	BP	388	4	0.918936	1	0.0572848	GO:0007606	common_hypermethylated_probes_cancer_5_tissues
response to pH	BP	39	5	0.0621062	1	0.202012	GO:0009268	common_hypermethylated_probes_cancer_5_tissues
response to mechanical stimulus	BP	199	13	0.471821	1	0.144202	GO:0009612	common_hypermethylated_probes_cancer_5_tissues
response to acidic pH	BP	21	3	0.100883	1	0.213244	GO:0010447	common_hypermethylated_probes_cancer_5_tissues
monovalent inorganic cation transport	BP	495	28	0.587679	1	0.134184	GO:0015672	common_hypermethylated_probes_cancer_5_tissues
regulation of vasoconstriction	BP	54	4	0.378892	1	0.153553	GO:0019229	common_hypermethylated_probes_cancer_5_tissues
regulation of tube size	BP	129	7	0.577727	1	0.131425	GO:0035150	common_hypermethylated_probes_cancer_5_tissues
regulation of tube diameter	BP	120	7	0.530042	1	0.136265	GO:0035296	common_hypermethylated_probes_cancer_5_tissues
protein localization to synapse	BP	30	2	0.81089	1	0.145673	GO:0035418	common_hypermethylated_probes_cancer_5_tissues
sodium ion transmembrane transport	BP	140	6	0.894066	1	0.116798	GO:0035725	common_hypermethylated_probes_cancer_5_tissues
vasoconstriction	BP	70	4	0.544291	1	0.134867	GO:0042310	common_hypermethylated_probes_cancer_5_tissues
positive regulation of cellular component biogenesis	BP	441	28	0.588013	1	0.142162	GO:0044089	common_hypermethylated_probes_cancer_5_tissues
regulation of synapse structure or activity	BP	116	13	0.131251	1	0.188872	GO:0050803	common_hypermethylated_probes_cancer_5_tissues
regulation of synapse organization	BP	112	13	0.110505	1	0.192215	GO:0050807	common_hypermethylated_probes_cancer_5_tissues
synapse organization	BP	231	21	0.297136	1	0.17011	GO:0050808	common_hypermethylated_probes_cancer_5_tissues
regulation of blood vessel size	BP	128	7	0.572425	1	0.131938	GO:0050880	common_hypermethylated_probes_cancer_5_tissues
detection of stimulus involved in sensory perception	BP	380	4	0.922778	1	0.0578846	GO:0050906	common_hypermethylated_probes_cancer_5_tissues
sensory perception of taste	BP	58	2	0.614273	1	0.104767	GO:0050909	common_hypermethylated_probes_cancer_5_tissues
sensory perception of sour taste	BP	5	2	0.027931	0.963307	0.356825	GO:0050915	common_hypermethylated_probes_cancer_5_tissues
sensory perception of mechanical stimulus	BP	145	14	0.16201	1	0.175309	GO:0050954	common_hypermethylated_probes_cancer_5_tissues
detection of mechanical stimulus involved in sensory perception	BP	23	1	0.803546	1	0.117642	GO:0050974	common_hypermethylated_probes_cancer_5_tissues
detection of mechanical stimulus	BP	41	2	0.72861	1	0.124609	GO:0050982	common_hypermethylated_probes_cancer_5_tissues
regulation of synapse assembly	BP	75	9	0.179941	1	0.195441	GO:0051963	common_hypermethylated_probes_cancer_5_tissues
positive regulation of synapse assembly	BP	56	5	0.498887	1	0.168584	GO:0051965	common_hypermethylated_probes_cancer_5_tissues
regulation of blood vessel diameter	BP	120	7	0.530042	1	0.136265	GO:0097746	common_hypermethylated_probes_cancer_5_tissues
negative regulation of blood vessel diameter	BP	76	4	0.607699	1	0.129434	GO:0097756	common_hypermethylated_probes_cancer_5_tissues
regulation of blood circulation	BP	259	15	0.747789	1	0.135775	GO:1903522	common_hypermethylated_probes_cancer_5_tissues
neurotransmitter transport	BP	176	16	0.21473	1	0.17011	GO:0006836	common_hypermethylated_probes_cancer_5_tissues
neurotransmitter secretion	BP	132	15	0.0574972	1	0.190188	GO:0007269	common_hypermethylated_probes_cancer_5_tissues
learning or memory	BP	214	16	0.509669	1	0.154269	GO:0007611	common_hypermethylated_probes_cancer_5_tissues
learning	BP	127	10	0.509992	1	0.158315	GO:0007612	common_hypermethylated_probes_cancer_5_tissues
memory	BP	95	6	0.714769	1	0.141788	GO:0007613	common_hypermethylated_probes_cancer_5_tissues
associative learning	BP	71	7	0.262701	1	0.177152	GO:0008306	common_hypermethylated_probes_cancer_5_tissues
regulation of neurotransmitter secretion	BP	51	8	0.0146146	0.685146	0.223452	GO:0046928	common_hypermethylated_probes_cancer_5_tissues
negative regulation of neurotransmitter secretion	BP	11	2	0.177447	1	0.240571	GO:0046929	common_hypermethylated_probes_cancer_5_tissues
negative regulation of synaptic transmission	BP	64	6	0.237797	1	0.172747	GO:0050805	common_hypermethylated_probes_cancer_5_tissues
cognition	BP	243	19	0.399984	1	0.157761	GO:0050890	common_hypermethylated_probes_cancer_5_tissues
regulation of neurotransmitter transport	BP	61	8	0.0375089	1	0.204317	GO:0051588	common_hypermethylated_probes_cancer_5_tissues
negative regulation of neurotransmitter transport	BP	13	3	0.0672095	1	0.271028	GO:0051589	common_hypermethylated_probes_cancer_5_tissues
protein trimerization	BP	46	3	0.481581	1	0.144081	GO:0070206	common_hypermethylated_probes_cancer_5_tissues
protein homotrimerization	BP	25	2	0.348005	1	0.159577	GO:0070207	common_hypermethylated_probes_cancer_5_tissues
cellular response to abiotic stimulus	BP	280	22	0.117928	1	0.158146	GO:0071214	common_hypermethylated_probes_cancer_5_tissues
cellular response to pH	BP	19	3	0.0989137	1	0.224186	GO:0071467	common_hypermethylated_probes_cancer_5_tissues
presynaptic process involved in chemical synaptic transmission	BP	142	15	0.0872689	1	0.183369	GO:0099531	common_hypermethylated_probes_cancer_5_tissues
signal release from synapse	BP	132	15	0.0574972	1	0.190188	GO:0099643	common_hypermethylated_probes_cancer_5_tissues
ossification	BP	354	27	0.321662	1	0.155814	GO:0001503	common_hypermethylated_probes_cancer_5_tissues
acetylcholine catabolic process in synaptic cleft	BP	2	0	1	1	0	GO:0001507	common_hypermethylated_probes_cancer_5_tissues
osteoblast differentiation	BP	196	13	0.690213	1	0.145301	GO:0001649	common_hypermethylated_probes_cancer_5_tissues
eye development	BP	330	38	0.00224633	0.209712	0.191452	GO:0001654	common_hypermethylated_probes_cancer_5_tissues
receptor recycling	BP	33	3	0.372973	1	0.17011	GO:0001881	common_hypermethylated_probes_cancer_5_tissues
regulation of receptor recycling	BP	23	3	0.210116	1	0.203761	GO:0001919	common_hypermethylated_probes_cancer_5_tissues
osteoblast development	BP	18	3	0.240703	1	0.230329	GO:0002076	common_hypermethylated_probes_cancer_5_tissues
DNA replication	BP	280	11	0.907487	1	0.111826	GO:0006260	common_hypermethylated_probes_cancer_5_tissues
acetylcholine catabolic process	BP	2	0	1	1	0	GO:0006581	common_hypermethylated_probes_cancer_5_tissues
phospholipid metabolic process	BP	430	29	0.257257	1	0.146518	GO:0006644	common_hypermethylated_probes_cancer_5_tissues
glycerophospholipid metabolic process	BP	329	21	0.383415	1	0.14254	GO:0006650	common_hypermethylated_probes_cancer_5_tissues
phosphatidylcholine biosynthetic process	BP	35	2	0.671528	1	0.134867	GO:0006656	common_hypermethylated_probes_cancer_5_tissues
receptor-mediated endocytosis	BP	274	11	0.918609	1	0.113044	GO:0006898	common_hypermethylated_probes_cancer_5_tissues
synaptic transmission, cholinergic	BP	35	3	0.263693	1	0.165178	GO:0007271	common_hypermethylated_probes_cancer_5_tissues
muscle organ development	BP	340	45	4.37841e-05	0.0109002	0.205254	GO:0007517	common_hypermethylated_probes_cancer_5_tissues
acetylcholine metabolic process	BP	4	0	1	1	0	GO:0008291	common_hypermethylated_probes_cancer_5_tissues
phospholipid biosynthetic process	BP	261	13	0.807719	1	0.125915	GO:0008654	common_hypermethylated_probes_cancer_5_tissues
receptor internalization	BP	80	1	0.995412	1	0.0630783	GO:0031623	common_hypermethylated_probes_cancer_5_tissues
regulation of synaptic transmission, cholinergic	BP	9	1	0.438387	1	0.188063	GO:0032222	common_hypermethylated_probes_cancer_5_tissues
negative regulation of synaptic transmission, cholinergic	BP	1	0	1	1	0	GO:0032223	common_hypermethylated_probes_cancer_5_tissues
receptor biosynthetic process	BP	22	2	0.371916	1	0.17011	GO:0032800	common_hypermethylated_probes_cancer_5_tissues
neurotransmitter biosynthetic process	BP	18	1	0.770346	1	0.132981	GO:0042136	common_hypermethylated_probes_cancer_5_tissues
amyloid precursor protein metabolic process	BP	32	0	1	1	0	GO:0042982	common_hypermethylated_probes_cancer_5_tissues
camera-type eye development	BP	286	37	0.000392795	0.0606083	0.202928	GO:0043010	common_hypermethylated_probes_cancer_5_tissues
receptor metabolic process	BP	148	9	0.60038	1	0.139128	GO:0043112	common_hypermethylated_probes_cancer_5_tissues
glycerolipid biosynthetic process	BP	246	13	0.755671	1	0.129697	GO:0045017	common_hypermethylated_probes_cancer_5_tissues
neurotransmitter receptor biosynthetic process	BP	1	0	1	1	0	GO:0045212	common_hypermethylated_probes_cancer_5_tissues
neurotransmitter receptor metabolic process	BP	3	1	0.256532	1	0.325735	GO:0045213	common_hypermethylated_probes_cancer_5_tissues
phosphatidylcholine metabolic process	BP	77	3	0.744019	1	0.111363	GO:0046470	common_hypermethylated_probes_cancer_5_tissues
glycerophospholipid biosynthetic process	BP	221	13	0.620917	1	0.136836	GO:0046474	common_hypermethylated_probes_cancer_5_tissues
retina development in camera-type eye	BP	136	21	0.00071426	0.0960879	0.2217	GO:0060041	common_hypermethylated_probes_cancer_5_tissues
acetate ester metabolic process	BP	4	0	1	1	0	GO:1900619	common_hypermethylated_probes_cancer_5_tissues
citrate metabolic process	BP	32	0	1	1	0	GO:0006101	common_hypermethylated_probes_cancer_5_tissues
oxaloacetate metabolic process	BP	12	0	1	1	0	GO:0006107	common_hypermethylated_probes_cancer_5_tissues
dicarboxylic acid metabolic process	BP	97	1	0.992245	1	0.0572848	GO:0043648	common_hypermethylated_probes_cancer_5_tissues
tricarboxylic acid metabolic process	BP	36	0	1	1	0	GO:0072350	common_hypermethylated_probes_cancer_5_tissues
tricarboxylic acid cycle	BP	28	0	1	1	0	GO:0006099	common_hypermethylated_probes_cancer_5_tissues
cellular iron ion homeostasis	BP	42	1	0.874297	1	0.0870563	GO:0006879	common_hypermethylated_probes_cancer_5_tissues
aerobic respiration	BP	60	2	0.759981	1	0.103006	GO:0009060	common_hypermethylated_probes_cancer_5_tissues
response to iron(II) ion	BP	5	2	0.0360673	1	0.356825	GO:0010040	common_hypermethylated_probes_cancer_5_tissues
cellular respiration	BP	158	6	0.747994	1	0.109944	GO:0045333	common_hypermethylated_probes_cancer_5_tissues
cellular transition metal ion homeostasis	BP	76	2	0.899296	1	0.0915236	GO:0046916	common_hypermethylated_probes_cancer_5_tissues
intestinal absorption	BP	33	3	0.198936	1	0.17011	GO:0050892	common_hypermethylated_probes_cancer_5_tissues
iron ion homeostasis	BP	65	3	0.675027	1	0.121207	GO:0055072	common_hypermethylated_probes_cancer_5_tissues
transition metal ion homeostasis	BP	103	4	0.812181	1	0.111183	GO:0055076	common_hypermethylated_probes_cancer_5_tissues
acrosome matrix dispersal	BP	1	0	1	1	0	GO:0002077	common_hypermethylated_probes_cancer_5_tissues
activation of adenylate cyclase activity	BP	37	2	0.742737	1	0.131171	GO:0007190	common_hypermethylated_probes_cancer_5_tissues
single fertilization	BP	127	11	0.0171372	0.757497	0.166043	GO:0007338	common_hypermethylated_probes_cancer_5_tissues
binding of sperm to zona pellucida	BP	33	2	0.333748	1	0.138894	GO:0007339	common_hypermethylated_probes_cancer_5_tissues
acrosome reaction	BP	33	2	0.441791	1	0.138894	GO:0007340	common_hypermethylated_probes_cancer_5_tissues
cell recognition	BP	132	10	0.201055	1	0.155288	GO:0008037	common_hypermethylated_probes_cancer_5_tissues
macromolecule catabolic process	BP	1094	46	0.984606	1	0.11569	GO:0009057	common_hypermethylated_probes_cancer_5_tissues
fertilization	BP	164	15	0.00522387	0.35805	0.170627	GO:0009566	common_hypermethylated_probes_cancer_5_tissues
cell-cell recognition	BP	63	3	0.43171	1	0.123116	GO:0009988	common_hypermethylated_probes_cancer_5_tissues
protein catabolic process	BP	746	30	0.986383	1	0.11314	GO:0030163	common_hypermethylated_probes_cancer_5_tissues
regulation of cyclase activity	BP	91	3	0.940479	1	0.102439	GO:0031279	common_hypermethylated_probes_cancer_5_tissues
positive regulation of cyclase activity	BP	61	2	0.927087	1	0.102159	GO:0031281	common_hypermethylated_probes_cancer_5_tissues
sperm-egg recognition	BP	45	3	0.185991	1	0.145673	GO:0035036	common_hypermethylated_probes_cancer_5_tissues
cellular protein catabolic process	BP	614	18	0.999391	1	0.0966	GO:0044257	common_hypermethylated_probes_cancer_5_tissues
cellular macromolecule catabolic process	BP	883	26	0.9999	1	0.0968125	GO:0044265	common_hypermethylated_probes_cancer_5_tissues
single organism reproductive process	BP	1133	86	0.00117252	0.135806	0.155439	GO:0044702	common_hypermethylated_probes_cancer_5_tissues
regulation of adenylate cyclase activity	BP	76	3	0.894979	1	0.112093	GO:0045761	common_hypermethylated_probes_cancer_5_tissues
positive regulation of adenylate cyclase activity	BP	48	2	0.875016	1	0.115165	GO:0045762	common_hypermethylated_probes_cancer_5_tissues
regulation of lyase activity	BP	92	3	0.937175	1	0.101881	GO:0051339	common_hypermethylated_probes_cancer_5_tissues
positive regulation of lyase activity	BP	61	2	0.923689	1	0.102159	GO:0051349	common_hypermethylated_probes_cancer_5_tissues
proteolysis involved in cellular protein catabolic process	BP	582	18	0.998036	1	0.0992201	GO:0051603	common_hypermethylated_probes_cancer_5_tissues
isocitrate metabolic process	BP	4	0	1	1	0	GO:0006102	common_hypermethylated_probes_cancer_5_tissues
response to isolation stress	BP	6	0	1	1	0	GO:0035900	common_hypermethylated_probes_cancer_5_tissues
icosanoid metabolic process	BP	98	8	0.0532564	1	0.161197	GO:0006690	common_hypermethylated_probes_cancer_5_tissues
prostanoid metabolic process	BP	33	2	0.377184	1	0.138894	GO:0006692	common_hypermethylated_probes_cancer_5_tissues
prostaglandin metabolic process	BP	33	2	0.377184	1	0.138894	GO:0006693	common_hypermethylated_probes_cancer_5_tissues
gamete generation	BP	559	43	0.00710971	0.426563	0.156478	GO:0007276	common_hypermethylated_probes_cancer_5_tissues
spermatogenesis	BP	450	36	0.00456443	0.331748	0.159577	GO:0007283	common_hypermethylated_probes_cancer_5_tissues
multicellular organism reproduction	BP	720	58	0.00118064	0.136018	0.16013	GO:0032504	common_hypermethylated_probes_cancer_5_tissues
male gamete generation	BP	451	36	0.00473186	0.339064	0.1594	GO:0048232	common_hypermethylated_probes_cancer_5_tissues
multicellular organismal reproductive process	BP	709	56	0.00244963	0.223867	0.158561	GO:0048609	common_hypermethylated_probes_cancer_5_tissues
fatty acid derivative metabolic process	BP	98	8	0.0532564	1	0.161197	GO:1901568	common_hypermethylated_probes_cancer_5_tissues
protein dephosphorylation	BP	240	11	0.863436	1	0.120786	GO:0006470	common_hypermethylated_probes_cancer_5_tissues
dephosphorylation	BP	398	22	0.632465	1	0.132646	GO:0016311	common_hypermethylated_probes_cancer_5_tissues
peptidyl-tyrosine dephosphorylation	BP	93	4	0.8632	1	0.117007	GO:0035335	common_hypermethylated_probes_cancer_5_tissues
skeletal system development	BP	469	55	0.00039456	0.0606083	0.193206	GO:0001501	common_hypermethylated_probes_cancer_5_tissues
riboflavin metabolic process	BP	7	1	0.236162	1	0.213244	GO:0006771	common_hypermethylated_probes_cancer_5_tissues
flavin-containing compound metabolic process	BP	8	1	0.25759	1	0.199471	GO:0042726	common_hypermethylated_probes_cancer_5_tissues
adenosine receptor signaling pathway	BP	12	0	1	1	0	GO:0001973	common_hypermethylated_probes_cancer_5_tissues
purine nucleobase metabolic process	BP	18	0	1	1	0	GO:0006144	common_hypermethylated_probes_cancer_5_tissues
thiamine metabolic process	BP	3	0	1	1	0	GO:0006772	common_hypermethylated_probes_cancer_5_tissues
regulation of G-protein coupled receptor protein signaling pathway	BP	119	7	0.580635	1	0.136836	GO:0008277	common_hypermethylated_probes_cancer_5_tissues
nucleobase metabolic process	BP	35	1	0.831235	1	0.0953654	GO:0009112	common_hypermethylated_probes_cancer_5_tissues
nucleoside metabolic process	BP	113	1	0.997374	1	0.0530745	GO:0009116	common_hypermethylated_probes_cancer_5_tissues
ribonucleoside metabolic process	BP	91	1	0.989927	1	0.0591431	GO:0009119	common_hypermethylated_probes_cancer_5_tissues
sensory perception of pain	BP	89	5	0.683805	1	0.133726	GO:0019233	common_hypermethylated_probes_cancer_5_tissues
regulation of neurological system process	BP	63	6	0.250454	1	0.174113	GO:0031644	common_hypermethylated_probes_cancer_5_tissues
purinergic receptor signaling pathway	BP	27	1	0.759492	1	0.108578	GO:0035587	common_hypermethylated_probes_cancer_5_tissues
G-protein coupled purinergic receptor signaling pathway	BP	19	0	1	1	0	GO:0035588	common_hypermethylated_probes_cancer_5_tissues
purine nucleoside metabolic process	BP	67	0	1	1	0	GO:0042278	common_hypermethylated_probes_cancer_5_tissues
thiamine-containing compound metabolic process	BP	6	0	1	1	0	GO:0042723	common_hypermethylated_probes_cancer_5_tissues
positive regulation of G-protein coupled receptor protein signaling pathway	BP	24	0	1	1	0	GO:0045745	common_hypermethylated_probes_cancer_5_tissues
adenosine metabolic process	BP	9	0	1	1	0	GO:0046085	common_hypermethylated_probes_cancer_5_tissues
purine ribonucleoside metabolic process	BP	64	0	1	1	0	GO:0046128	common_hypermethylated_probes_cancer_5_tissues
regulation of sensory perception of pain	BP	30	1	0.874557	1	0.103006	GO:0051930	common_hypermethylated_probes_cancer_5_tissues
regulation of sensory perception	BP	30	1	0.874557	1	0.103006	GO:0051931	common_hypermethylated_probes_cancer_5_tissues
regulation of adenosine receptor signaling pathway	BP	3	0	1	1	0	GO:0060167	common_hypermethylated_probes_cancer_5_tissues
positive regulation of adenosine receptor signaling pathway	BP	2	0	1	1	0	GO:0060168	common_hypermethylated_probes_cancer_5_tissues
pyrimidine-containing compound metabolic process	BP	74	1	0.968314	1	0.0655857	GO:0072527	common_hypermethylated_probes_cancer_5_tissues
glycosyl compound metabolic process	BP	136	2	0.990837	1	0.068418	GO:1901657	common_hypermethylated_probes_cancer_5_tissues
skeletal muscle tissue development	BP	145	20	0.00442392	0.325911	0.209535	GO:0007519	common_hypermethylated_probes_cancer_5_tissues
response to lithium ion	BP	23	1	0.810636	1	0.117642	GO:0010226	common_hypermethylated_probes_cancer_5_tissues
positive regulation of gene expression	BP	1633	144	5.57421e-05	0.0129819	0.167538	GO:0010628	common_hypermethylated_probes_cancer_5_tissues
cellular component assembly involved in morphogenesis	BP	96	4	0.863169	1	0.115165	GO:0010927	common_hypermethylated_probes_cancer_5_tissues
striated muscle tissue development	BP	327	41	0.000295663	0.0508236	0.199776	GO:0014706	common_hypermethylated_probes_cancer_5_tissues
skeletal myofibril assembly	BP	7	1	0.459647	1	0.213244	GO:0014866	common_hypermethylated_probes_cancer_5_tissues
striated muscle adaptation	BP	40	6	0.0684316	1	0.21851	GO:0014888	common_hypermethylated_probes_cancer_5_tissues
myotube differentiation	BP	101	12	0.0541762	1	0.194471	GO:0014902	common_hypermethylated_probes_cancer_5_tissues
myotube cell development	BP	33	4	0.170867	1	0.196426	GO:0014904	common_hypermethylated_probes_cancer_5_tissues
actin filament-based movement	BP	117	4	0.970013	1	0.104319	GO:0030048	common_hypermethylated_probes_cancer_5_tissues
muscle filament sliding	BP	38	1	0.874693	1	0.0915236	GO:0030049	common_hypermethylated_probes_cancer_5_tissues
myofibril assembly	BP	59	2	0.89053	1	0.103876	GO:0030239	common_hypermethylated_probes_cancer_5_tissues
skeletal muscle thin filament assembly	BP	5	0	1	1	0	GO:0030240	common_hypermethylated_probes_cancer_5_tissues
actomyosin structure organization	BP	162	11	0.544385	1	0.147016	GO:0031032	common_hypermethylated_probes_cancer_5_tissues
actin-myosin filament sliding	BP	38	1	0.874693	1	0.0915236	GO:0033275	common_hypermethylated_probes_cancer_5_tissues
muscle adaptation	BP	81	7	0.305675	1	0.165856	GO:0043500	common_hypermethylated_probes_cancer_5_tissues
skeletal muscle adaptation	BP	23	2	0.437135	1	0.16637	GO:0043501	common_hypermethylated_probes_cancer_5_tissues
skeletal muscle fiber adaptation	BP	2	1	0.099578	1	0.398942	GO:0043503	common_hypermethylated_probes_cancer_5_tissues
skeletal muscle fiber development	BP	30	4	0.115925	1	0.206013	GO:0048741	common_hypermethylated_probes_cancer_5_tissues
muscle fiber development	BP	50	5	0.208947	1	0.178412	GO:0048747	common_hypermethylated_probes_cancer_5_tissues
striated muscle cell differentiation	BP	237	28	0.00446699	0.327968	0.193923	GO:0051146	common_hypermethylated_probes_cancer_5_tissues
muscle cell development	BP	147	14	0.130806	1	0.174113	GO:0055001	common_hypermethylated_probes_cancer_5_tissues
striated muscle cell development	BP	132	11	0.282168	1	0.162868	GO:0055002	common_hypermethylated_probes_cancer_5_tissues
mesenchyme development	BP	227	32	0.00035399	0.0573449	0.21183	GO:0060485	common_hypermethylated_probes_cancer_5_tissues
muscle tissue development	BP	341	41	0.000643247	0.0876232	0.195632	GO:0060537	common_hypermethylated_probes_cancer_5_tissues
skeletal muscle organ development	BP	152	20	0.0078476	0.455743	0.204653	GO:0060538	common_hypermethylated_probes_cancer_5_tissues
actin-mediated cell contraction	BP	101	4	0.919109	1	0.112278	GO:0070252	common_hypermethylated_probes_cancer_5_tissues
organelle assembly	BP	676	24	0.994514	1	0.106306	GO:0070925	common_hypermethylated_probes_cancer_5_tissues
mesenchyme morphogenesis	BP	46	8	0.0198835	0.820606	0.235283	GO:0072132	common_hypermethylated_probes_cancer_5_tissues
mesenchyme migration	BP	5	0	1	1	0	GO:0090131	common_hypermethylated_probes_cancer_5_tissues
epithelial cell development	BP	185	14	0.408127	1	0.155204	GO:0002064	common_hypermethylated_probes_cancer_5_tissues
response to virus	BP	280	10	0.922672	1	0.106622	GO:0009615	common_hypermethylated_probes_cancer_5_tissues
vascular smooth muscle contraction	BP	18	0	1	1	0	GO:0014829	common_hypermethylated_probes_cancer_5_tissues
viral process	BP	888	37	0.964096	1	0.115165	GO:0016032	common_hypermethylated_probes_cancer_5_tissues
glomerulus development	BP	61	7	0.226036	1	0.191121	GO:0032835	common_hypermethylated_probes_cancer_5_tissues
epithelial cell differentiation involved in kidney development	BP	43	5	0.310849	1	0.192387	GO:0035850	common_hypermethylated_probes_cancer_5_tissues
symbiosis, encompassing mutualism through parasitism	BP	926	38	0.972126	1	0.114291	GO:0044403	common_hypermethylated_probes_cancer_5_tissues
interspecies interaction between organisms	BP	927	38	0.973198	1	0.114229	GO:0044419	common_hypermethylated_probes_cancer_5_tissues
multi-organism cellular process	BP	894	37	0.967693	1	0.114778	GO:0044764	common_hypermethylated_probes_cancer_5_tissues
cell differentiation involved in kidney development	BP	52	6	0.314646	1	0.191646	GO:0061005	common_hypermethylated_probes_cancer_5_tissues
renal system vasculature development	BP	26	3	0.360864	1	0.191646	GO:0061437	common_hypermethylated_probes_cancer_5_tissues
kidney vasculature development	BP	26	3	0.360864	1	0.191646	GO:0061440	common_hypermethylated_probes_cancer_5_tissues
mesangial cell differentiation	BP	7	1	0.471524	1	0.213244	GO:0072007	common_hypermethylated_probes_cancer_5_tissues
glomerular mesangial cell differentiation	BP	6	1	0.408546	1	0.230329	GO:0072008	common_hypermethylated_probes_cancer_5_tissues
glomerulus vasculature development	BP	24	3	0.318216	1	0.199471	GO:0072012	common_hypermethylated_probes_cancer_5_tissues
glomerular mesangium development	BP	15	2	0.354667	1	0.206013	GO:0072109	common_hypermethylated_probes_cancer_5_tissues
mesangial cell development	BP	6	1	0.438161	1	0.230329	GO:0072143	common_hypermethylated_probes_cancer_5_tissues
glomerular mesangial cell development	BP	5	1	0.371213	1	0.252313	GO:0072144	common_hypermethylated_probes_cancer_5_tissues
pericyte cell differentiation	BP	8	1	0.534967	1	0.199471	GO:1904238	common_hypermethylated_probes_cancer_5_tissues
chromatin organization	BP	674	59	0.00154834	0.16852	0.166925	GO:0006325	common_hypermethylated_probes_cancer_5_tissues
chromatin remodeling	BP	147	14	0.0408943	1	0.174113	GO:0006338	common_hypermethylated_probes_cancer_5_tissues
protein deubiquitination	BP	247	10	0.841477	1	0.113521	GO:0016579	common_hypermethylated_probes_cancer_5_tissues
substantia nigra development	BP	39	2	0.663305	1	0.127764	GO:0021762	common_hypermethylated_probes_cancer_5_tissues
midbrain development	BP	89	17	0.00022467	0.0408918	0.246578	GO:0030901	common_hypermethylated_probes_cancer_5_tissues
cell junction assembly	BP	187	10	0.884667	1	0.130468	GO:0034329	common_hypermethylated_probes_cancer_5_tissues
cell junction organization	BP	242	16	0.676549	1	0.14507	GO:0034330	common_hypermethylated_probes_cancer_5_tissues
regulation of gene expression, epigenetic	BP	243	17	0.218536	1	0.149227	GO:0040029	common_hypermethylated_probes_cancer_5_tissues
ATP-dependent chromatin remodeling	BP	67	6	0.113515	1	0.168835	GO:0043044	common_hypermethylated_probes_cancer_5_tissues
positive regulation of gene expression, epigenetic	BP	72	6	0.118965	1	0.162868	GO:0045815	common_hypermethylated_probes_cancer_5_tissues
vascular endothelial growth factor receptor signaling pathway	BP	89	3	0.955752	1	0.103584	GO:0048010	common_hypermethylated_probes_cancer_5_tissues
ephrin receptor signaling pathway	BP	85	6	0.658177	1	0.149896	GO:0048013	common_hypermethylated_probes_cancer_5_tissues
neural nucleus development	BP	58	5	0.333752	1	0.165652	GO:0048857	common_hypermethylated_probes_cancer_5_tissues
chromosome organization	BP	1071	71	0.0935408	1	0.145265	GO:0051276	common_hypermethylated_probes_cancer_5_tissues
protein modification by small protein removal	BP	262	10	0.873811	1	0.110224	GO:0070646	common_hypermethylated_probes_cancer_5_tissues
postsynaptic actin cytoskeleton organization	BP	1	0	1	1	0	GO:0098974	common_hypermethylated_probes_cancer_5_tissues
heart morphogenesis	BP	228	25	0.0338026	1	0.186822	GO:0003007	common_hypermethylated_probes_cancer_5_tissues
heart process	BP	250	11	0.952902	1	0.118345	GO:0003015	common_hypermethylated_probes_cancer_5_tissues
striated muscle contraction	BP	158	8	0.838482	1	0.126953	GO:0006941	common_hypermethylated_probes_cancer_5_tissues
cardiocyte differentiation	BP	119	18	0.00556795	0.367672	0.219426	GO:0035051	common_hypermethylated_probes_cancer_5_tissues
muscle organ morphogenesis	BP	78	14	0.00090236	0.110419	0.239024	GO:0048644	common_hypermethylated_probes_cancer_5_tissues
cardiac muscle tissue development	BP	183	23	0.00588578	0.381677	0.200015	GO:0048738	common_hypermethylated_probes_cancer_5_tissues
cardiac myofibril assembly	BP	17	0	1	1	0	GO:0055003	common_hypermethylated_probes_cancer_5_tissues
cardiac cell development	BP	62	5	0.491259	1	0.160219	GO:0055006	common_hypermethylated_probes_cancer_5_tissues
cardiac muscle cell differentiation	BP	95	12	0.0505297	1	0.200518	GO:0055007	common_hypermethylated_probes_cancer_5_tissues
cardiac muscle tissue morphogenesis	BP	62	11	0.00370755	0.288855	0.237643	GO:0055008	common_hypermethylated_probes_cancer_5_tissues
cardiac muscle cell development	BP	57	4	0.587237	1	0.149457	GO:0055013	common_hypermethylated_probes_cancer_5_tissues
heart contraction	BP	247	11	0.946009	1	0.119062	GO:0060047	common_hypermethylated_probes_cancer_5_tissues
cardiac muscle contraction	BP	118	4	0.964179	1	0.103876	GO:0060048	common_hypermethylated_probes_cancer_5_tissues
muscle tissue morphogenesis	BP	73	13	0.00193743	0.197008	0.238087	GO:0060415	common_hypermethylated_probes_cancer_5_tissues
sarcomere organization	BP	43	1	0.940437	1	0.0860381	GO:0045214	common_hypermethylated_probes_cancer_5_tissues
regulation of sodium ion transport	BP	80	4	0.816973	1	0.126157	GO:0002028	common_hypermethylated_probes_cancer_5_tissues
hydrogen transport	BP	146	5	0.775868	1	0.104408	GO:0006818	common_hypermethylated_probes_cancer_5_tissues
pinocytosis	BP	19	2	0.409487	1	0.183047	GO:0006907	common_hypermethylated_probes_cancer_5_tissues
cell-cell junction assembly	BP	89	5	0.697562	1	0.133726	GO:0007043	common_hypermethylated_probes_cancer_5_tissues
regulation of proton transport	BP	15	2	0.198727	1	0.206013	GO:0010155	common_hypermethylated_probes_cancer_5_tissues
negative regulation of cell development	BP	262	37	0.000301703	0.0510515	0.212019	GO:0010721	common_hypermethylated_probes_cancer_5_tissues
positive regulation of sodium ion transport	BP	29	0	1	1	0	GO:0010765	common_hypermethylated_probes_cancer_5_tissues
negative regulation of cell morphogenesis involved in differentiation	BP	69	5	0.665626	1	0.151875	GO:0010771	common_hypermethylated_probes_cancer_5_tissues
regulation of cell-substrate adhesion	BP	171	12	0.56107	1	0.149457	GO:0010810	common_hypermethylated_probes_cancer_5_tissues
negative regulation of cell-substrate adhesion	BP	47	4	0.515696	1	0.164591	GO:0010812	common_hypermethylated_probes_cancer_5_tissues
proton transport	BP	144	5	0.765532	1	0.105131	GO:0015992	common_hypermethylated_probes_cancer_5_tissues
regulation of transmembrane transporter activity	BP	185	7	0.965329	1	0.109746	GO:0022898	common_hypermethylated_probes_cancer_5_tissues
vesicle transport along actin filament	BP	4	0	1	1	0	GO:0030050	common_hypermethylated_probes_cancer_5_tissues
intracellular receptor signaling pathway	BP	254	14	0.725361	1	0.132456	GO:0030522	common_hypermethylated_probes_cancer_5_tissues
cytoskeleton-dependent intracellular transport	BP	137	5	0.937122	1	0.107783	GO:0030705	common_hypermethylated_probes_cancer_5_tissues
regulation of transporter activity	BP	198	8	0.954275	1	0.113406	GO:0032409	common_hypermethylated_probes_cancer_5_tissues
positive regulation of transporter activity	BP	71	1	0.993294	1	0.066957	GO:0032411	common_hypermethylated_probes_cancer_5_tissues
regulation of ion transmembrane transporter activity	BP	179	6	0.980624	1	0.103294	GO:0032412	common_hypermethylated_probes_cancer_5_tissues
positive regulation of ion transmembrane transporter activity	BP	63	1	0.988402	1	0.0710812	GO:0032414	common_hypermethylated_probes_cancer_5_tissues
regulation of sodium:proton antiporter activity	BP	6	0	1	1	0	GO:0032415	common_hypermethylated_probes_cancer_5_tissues
positive regulation of sodium:proton antiporter activity	BP	4	0	1	1	0	GO:0032417	common_hypermethylated_probes_cancer_5_tissues
peroxisome proliferator activated receptor signaling pathway	BP	19	4	0.0343386	1	0.258868	GO:0035357	common_hypermethylated_probes_cancer_5_tissues
NIK/NF-kappaB signaling	BP	116	2	0.984187	1	0.0740817	GO:0038061	common_hypermethylated_probes_cancer_5_tissues
apical junction assembly	BP	55	2	0.853588	1	0.107587	GO:0043297	common_hypermethylated_probes_cancer_5_tissues
cell-cell junction organization	BP	216	14	0.707935	1	0.143636	GO:0045216	common_hypermethylated_probes_cancer_5_tissues
retinoic acid receptor signaling pathway	BP	30	3	0.432574	1	0.178412	GO:0048384	common_hypermethylated_probes_cancer_5_tissues
regulation of pinocytosis	BP	9	1	0.457634	1	0.188063	GO:0048548	common_hypermethylated_probes_cancer_5_tissues
positive regulation of pinocytosis	BP	4	1	0.199404	1	0.282095	GO:0048549	common_hypermethylated_probes_cancer_5_tissues
actin filament bundle assembly	BP	125	10	0.437773	1	0.159577	GO:0051017	common_hypermethylated_probes_cancer_5_tissues
negative regulation of cellular component organization	BP	559	43	0.146824	1	0.156478	GO:0051129	common_hypermethylated_probes_cancer_5_tissues
organelle localization	BP	475	27	0.657468	1	0.134512	GO:0051640	common_hypermethylated_probes_cancer_5_tissues
vesicle localization	BP	244	15	0.564678	1	0.139886	GO:0051648	common_hypermethylated_probes_cancer_5_tissues
establishment of vesicle localization	BP	229	13	0.670773	1	0.134425	GO:0051650	common_hypermethylated_probes_cancer_5_tissues
establishment of organelle localization	BP	409	22	0.745799	1	0.13085	GO:0051656	common_hypermethylated_probes_cancer_5_tissues
actin filament bundle organization	BP	128	10	0.472507	1	0.157696	GO:0061572	common_hypermethylated_probes_cancer_5_tissues
bicellular tight junction assembly	BP	46	2	0.752777	1	0.117642	GO:0070830	common_hypermethylated_probes_cancer_5_tissues
actin filament-based transport	BP	6	0	1	1	0	GO:0099515	common_hypermethylated_probes_cancer_5_tissues
vesicle cytoskeletal trafficking	BP	39	1	0.930527	1	0.0903426	GO:0099518	common_hypermethylated_probes_cancer_5_tissues
regulation of substrate adhesion-dependent cell spreading	BP	43	2	0.774579	1	0.121676	GO:1900024	common_hypermethylated_probes_cancer_5_tissues
negative regulation of substrate adhesion-dependent cell spreading	BP	12	0	1	1	0	GO:1900025	common_hypermethylated_probes_cancer_5_tissues
regulation of NIK/NF-kappaB signaling	BP	50	1	0.939771	1	0.0797885	GO:1901222	common_hypermethylated_probes_cancer_5_tissues
positive regulation of NIK/NF-kappaB signaling	BP	38	0	1	1	0	GO:1901224	common_hypermethylated_probes_cancer_5_tissues
regulation of sodium ion transmembrane transport	BP	54	1	0.975248	1	0.0767765	GO:1902305	common_hypermethylated_probes_cancer_5_tissues
positive regulation of sodium ion transmembrane transport	BP	16	0	1	1	0	GO:1902307	common_hypermethylated_probes_cancer_5_tissues
protein localization to bicellular tight junction	BP	1	0	1	1	0	GO:1902396	common_hypermethylated_probes_cancer_5_tissues
protein localization to cell junction	BP	10	1	0.513758	1	0.178412	GO:1902414	common_hypermethylated_probes_cancer_5_tissues
regulation of sodium ion transmembrane transporter activity	BP	44	1	0.953442	1	0.0850548	GO:2000649	common_hypermethylated_probes_cancer_5_tissues
positive regulation of sodium ion transmembrane transporter activity	BP	11	0	1	1	0	GO:2000651	common_hypermethylated_probes_cancer_5_tissues
mitophagy	BP	75	3	0.856082	1	0.112838	GO:0000422	common_hypermethylated_probes_cancer_5_tissues
neural retina development	BP	56	11	0.00262406	0.232497	0.25005	GO:0003407	common_hypermethylated_probes_cancer_5_tissues
DNA recombination	BP	247	9	0.872166	1	0.107696	GO:0006310	common_hypermethylated_probes_cancer_5_tissues
internal protein amino acid acetylation	BP	138	11	0.215594	1	0.159288	GO:0006475	common_hypermethylated_probes_cancer_5_tissues
protein targeting	BP	646	31	0.835887	1	0.123592	GO:0006605	common_hypermethylated_probes_cancer_5_tissues
protein targeting to mitochondrion	BP	140	10	0.218981	1	0.150786	GO:0006626	common_hypermethylated_probes_cancer_5_tissues
intracellular protein transport	BP	1072	41	0.998152	1	0.110337	GO:0006886	common_hypermethylated_probes_cancer_5_tissues
mitochondrion organization	BP	499	21	0.920029	1	0.11574	GO:0007005	common_hypermethylated_probes_cancer_5_tissues
positive regulation of organelle organization	BP	584	37	0.39831	1	0.14201	GO:0010638	common_hypermethylated_probes_cancer_5_tissues
regulation of mitochondrion organization	BP	213	12	0.624116	1	0.133914	GO:0010821	common_hypermethylated_probes_cancer_5_tissues
positive regulation of mitochondrion organization	BP	164	9	0.648418	1	0.132167	GO:0010822	common_hypermethylated_probes_cancer_5_tissues
covalent chromatin modification	BP	497	46	0.00699388	0.425507	0.171643	GO:0016569	common_hypermethylated_probes_cancer_5_tissues
histone modification	BP	397	40	0.00216217	0.206683	0.179085	GO:0016570	common_hypermethylated_probes_cancer_5_tissues
histone acetylation	BP	131	11	0.162335	1	0.163488	GO:0016573	common_hypermethylated_probes_cancer_5_tissues
peptidyl-lysine modification	BP	339	24	0.209827	1	0.150117	GO:0018205	common_hypermethylated_probes_cancer_5_tissues
internal peptidyl-lysine acetylation	BP	134	11	0.20129	1	0.161648	GO:0018393	common_hypermethylated_probes_cancer_5_tissues
peptidyl-lysine acetylation	BP	139	12	0.144151	1	0.165771	GO:0018394	common_hypermethylated_probes_cancer_5_tissues
spinal cord development	BP	97	24	5.21999e-07	0.000221686	0.280637	GO:0021510	common_hypermethylated_probes_cancer_5_tissues
positive regulation of intracellular transport	BP	278	17	0.4603	1	0.139517	GO:0032388	common_hypermethylated_probes_cancer_5_tissues
regulation of intracellular protein transport	BP	354	20	0.624271	1	0.134103	GO:0033157	common_hypermethylated_probes_cancer_5_tissues
protein localization to organelle	BP	867	44	0.823416	1	0.127099	GO:0033365	common_hypermethylated_probes_cancer_5_tissues
cellular protein localization	BP	1635	72	0.99848	1	0.118395	GO:0034613	common_hypermethylated_probes_cancer_5_tissues
histone H4 acetylation	BP	58	5	0.241195	1	0.165652	GO:0043967	common_hypermethylated_probes_cancer_5_tissues
histone H2A acetylation	BP	14	1	0.502053	1	0.150786	GO:0043968	common_hypermethylated_probes_cancer_5_tissues
mitochondrion disassembly	BP	75	3	0.856082	1	0.112838	GO:0061726	common_hypermethylated_probes_cancer_5_tissues
protein localization to mitochondrion	BP	184	11	0.468477	1	0.137947	GO:0070585	common_hypermethylated_probes_cancer_5_tissues
cellular macromolecule localization	BP	1645	72	0.998791	1	0.118034	GO:0070727	common_hypermethylated_probes_cancer_5_tissues
establishment of protein localization to organelle	BP	624	31	0.758707	1	0.125752	GO:0072594	common_hypermethylated_probes_cancer_5_tissues
establishment of protein localization to mitochondrion	BP	182	11	0.458177	1	0.138703	GO:0072655	common_hypermethylated_probes_cancer_5_tissues
positive regulation of intracellular protein transport	BP	243	15	0.437185	1	0.140174	GO:0090316	common_hypermethylated_probes_cancer_5_tissues
organelle disassembly	BP	94	3	0.935157	1	0.100791	GO:1903008	common_hypermethylated_probes_cancer_5_tissues
regulation of mitophagy	BP	50	3	0.601999	1	0.138198	GO:1903146	common_hypermethylated_probes_cancer_5_tissues
regulation of protein targeting to mitochondrion	BP	91	6	0.415702	1	0.144871	GO:1903214	common_hypermethylated_probes_cancer_5_tissues
regulation of protein targeting	BP	280	17	0.510944	1	0.139018	GO:1903533	common_hypermethylated_probes_cancer_5_tissues
regulation of establishment of protein localization to mitochondrion	BP	123	8	0.459423	1	0.143886	GO:1903747	common_hypermethylated_probes_cancer_5_tissues
positive regulation of establishment of protein localization to mitochondrion	BP	110	8	0.34332	1	0.152151	GO:1903749	common_hypermethylated_probes_cancer_5_tissues
regulation of cellular protein localization	BP	547	33	0.63648	1	0.138576	GO:1903827	common_hypermethylated_probes_cancer_5_tissues
positive regulation of cellular protein localization	BP	358	23	0.444608	1	0.143004	GO:1903829	common_hypermethylated_probes_cancer_5_tissues
positive regulation of protein targeting to mitochondrion	BP	81	6	0.315116	1	0.153553	GO:1903955	common_hypermethylated_probes_cancer_5_tissues
cell-substrate junction assembly	BP	83	5	0.801351	1	0.138475	GO:0007044	common_hypermethylated_probes_cancer_5_tissues
cell-substrate adherens junction assembly	BP	68	3	0.923515	1	0.118504	GO:0007045	common_hypermethylated_probes_cancer_5_tissues
cell-matrix adhesion	BP	191	9	0.92533	1	0.12247	GO:0007160	common_hypermethylated_probes_cancer_5_tissues
myeloid cell differentiation	BP	318	21	0.37767	1	0.144984	GO:0030099	common_hypermethylated_probes_cancer_5_tissues
platelet formation	BP	18	1	0.775791	1	0.132981	GO:0030220	common_hypermethylated_probes_cancer_5_tissues
adherens junction organization	BP	118	8	0.722949	1	0.146902	GO:0034332	common_hypermethylated_probes_cancer_5_tissues
adherens junction assembly	BP	78	4	0.898223	1	0.127764	GO:0034333	common_hypermethylated_probes_cancer_5_tissues
platelet morphogenesis	BP	18	1	0.775791	1	0.132981	GO:0036344	common_hypermethylated_probes_cancer_5_tissues
focal adhesion assembly	BP	68	3	0.923515	1	0.118504	GO:0048041	common_hypermethylated_probes_cancer_5_tissues
actin filament network formation	BP	9	1	0.487543	1	0.188063	GO:0051639	common_hypermethylated_probes_cancer_5_tissues
actin crosslink formation	BP	10	1	0.570857	1	0.178412	GO:0051764	common_hypermethylated_probes_cancer_5_tissues
potassium ion transport	BP	216	13	0.66926	1	0.138411	GO:0006813	common_hypermethylated_probes_cancer_5_tissues
plasma membrane organization	BP	266	15	0.84572	1	0.133977	GO:0007009	common_hypermethylated_probes_cancer_5_tissues
phospholipase C-activating G-protein coupled receptor signaling pathway	BP	101	5	0.542818	1	0.125531	GO:0007200	common_hypermethylated_probes_cancer_5_tissues
regulation of actin polymerization or depolymerization	BP	153	11	0.360858	1	0.151278	GO:0008064	common_hypermethylated_probes_cancer_5_tissues
actin polymerization or depolymerization	BP	175	12	0.420184	1	0.14774	GO:0008154	common_hypermethylated_probes_cancer_5_tissues
regulation of receptor activity	BP	120	7	0.663511	1	0.136265	GO:0010469	common_hypermethylated_probes_cancer_5_tissues
actin filament depolymerization	BP	52	4	0.461031	1	0.156478	GO:0030042	common_hypermethylated_probes_cancer_5_tissues
regulation of actin filament length	BP	154	11	0.364473	1	0.150786	GO:0030832	common_hypermethylated_probes_cancer_5_tissues
regulation of actin filament depolymerization	BP	49	4	0.398439	1	0.161197	GO:0030834	common_hypermethylated_probes_cancer_5_tissues
positive regulation of actin filament depolymerization	BP	11	1	0.54086	1	0.17011	GO:0030836	common_hypermethylated_probes_cancer_5_tissues
negative regulation of transporter activity	BP	62	4	0.47467	1	0.143304	GO:0032410	common_hypermethylated_probes_cancer_5_tissues
negative regulation of ion transmembrane transporter activity	BP	54	1	0.953433	1	0.0767765	GO:0032413	common_hypermethylated_probes_cancer_5_tissues
endocytic recycling	BP	33	4	0.262106	1	0.196426	GO:0032456	common_hypermethylated_probes_cancer_5_tissues
macromolecular complex disassembly	BP	255	13	0.651204	1	0.127387	GO:0032984	common_hypermethylated_probes_cancer_5_tissues
protein localization to cell surface	BP	50	5	0.179796	1	0.178412	GO:0034394	common_hypermethylated_probes_cancer_5_tissues
negative regulation of transmembrane transport	BP	77	4	0.67481	1	0.128591	GO:0034763	common_hypermethylated_probes_cancer_5_tissues
negative regulation of ion transmembrane transport	BP	71	2	0.9296	1	0.0946915	GO:0034766	common_hypermethylated_probes_cancer_5_tissues
angiotensin-activated signaling pathway	BP	9	0	1	1	0	GO:0038166	common_hypermethylated_probes_cancer_5_tissues
protein complex disassembly	BP	226	12	0.57616	1	0.130005	GO:0043241	common_hypermethylated_probes_cancer_5_tissues
positive regulation of protein complex disassembly	BP	22	2	0.428093	1	0.17011	GO:0043243	common_hypermethylated_probes_cancer_5_tissues
regulation of protein complex disassembly	BP	78	7	0.232639	1	0.169016	GO:0043244	common_hypermethylated_probes_cancer_5_tissues
regulation of potassium ion transport	BP	79	4	0.798612	1	0.126953	GO:0043266	common_hypermethylated_probes_cancer_5_tissues
negative regulation of potassium ion transport	BP	25	2	0.556268	1	0.159577	GO:0043267	common_hypermethylated_probes_cancer_5_tissues
positive regulation of potassium ion transport	BP	31	1	0.899131	1	0.101331	GO:0043268	common_hypermethylated_probes_cancer_5_tissues
cellular protein complex disassembly	BP	192	10	0.560824	1	0.128758	GO:0043624	common_hypermethylated_probes_cancer_5_tissues
protein depolymerization	BP	87	8	0.209662	1	0.171084	GO:0051261	common_hypermethylated_probes_cancer_5_tissues
positive regulation of cytoskeleton organization	BP	184	14	0.217338	1	0.155625	GO:0051495	common_hypermethylated_probes_cancer_5_tissues
actin filament uncapping	BP	2	0	1	1	0	GO:0051695	common_hypermethylated_probes_cancer_5_tissues
cellular response to peptide hormone stimulus	BP	288	18	0.521733	1	0.141047	GO:0071375	common_hypermethylated_probes_cancer_5_tissues
cellular potassium ion transport	BP	181	11	0.710482	1	0.139086	GO:0071804	common_hypermethylated_probes_cancer_5_tissues
potassium ion transmembrane transport	BP	181	11	0.710482	1	0.139086	GO:0071805	common_hypermethylated_probes_cancer_5_tissues
protein localization to membrane	BP	480	25	0.874754	1	0.128758	GO:0072657	common_hypermethylated_probes_cancer_5_tissues
protein localization to plasma membrane	BP	204	11	0.855105	1	0.131011	GO:0072659	common_hypermethylated_probes_cancer_5_tissues
phospholipase C-activating angiotensin-activated signaling pathway	BP	2	0	1	1	0	GO:0086097	common_hypermethylated_probes_cancer_5_tissues
establishment of protein localization to plasma membrane	BP	133	6	0.915214	1	0.119833	GO:0090002	common_hypermethylated_probes_cancer_5_tissues
establishment of protein localization to membrane	BP	351	14	0.961254	1	0.112677	GO:0090150	common_hypermethylated_probes_cancer_5_tissues
regulation of potassium ion transmembrane transporter activity	BP	40	1	0.934811	1	0.0892062	GO:1901016	common_hypermethylated_probes_cancer_5_tissues
negative regulation of potassium ion transmembrane transporter activity	BP	14	0	1	1	0	GO:1901017	common_hypermethylated_probes_cancer_5_tissues
positive regulation of potassium ion transmembrane transporter activity	BP	14	0	1	1	0	GO:1901018	common_hypermethylated_probes_cancer_5_tissues
regulation of potassium ion transmembrane transport	BP	60	2	0.941181	1	0.103006	GO:1901379	common_hypermethylated_probes_cancer_5_tissues
negative regulation of potassium ion transmembrane transport	BP	17	0	1	1	0	GO:1901380	common_hypermethylated_probes_cancer_5_tissues
positive regulation of potassium ion transmembrane transport	BP	25	1	0.850707	1	0.112838	GO:1901381	common_hypermethylated_probes_cancer_5_tissues
cellular response to peptide	BP	310	19	0.554216	1	0.139676	GO:1901653	common_hypermethylated_probes_cancer_5_tissues
regulation of protein depolymerization	BP	65	6	0.268114	1	0.171413	GO:1901879	common_hypermethylated_probes_cancer_5_tissues
positive regulation of protein depolymerization	BP	16	2	0.288075	1	0.199471	GO:1901881	common_hypermethylated_probes_cancer_5_tissues
positive regulation of supramolecular fiber organization	BP	162	13	0.196078	1	0.159823	GO:1902905	common_hypermethylated_probes_cancer_5_tissues
negative regulation of cellular protein localization	BP	134	6	0.869232	1	0.119385	GO:1903828	common_hypermethylated_probes_cancer_5_tissues
negative regulation of cation transmembrane transport	BP	61	2	0.855202	1	0.102159	GO:1904063	common_hypermethylated_probes_cancer_5_tissues
cellular response to angiotensin	BP	15	1	0.638791	1	0.145673	GO:1904385	common_hypermethylated_probes_cancer_5_tissues
response to angiotensin	BP	16	1	0.649036	1	0.141047	GO:1990776	common_hypermethylated_probes_cancer_5_tissues
protein localization to cell periphery	BP	221	12	0.854759	1	0.131468	GO:1990778	common_hypermethylated_probes_cancer_5_tissues
regulation of protein localization to cell surface	BP	30	3	0.286089	1	0.178412	GO:2000008	common_hypermethylated_probes_cancer_5_tissues
negative regulation of protein localization to cell surface	BP	10	0	1	1	0	GO:2000009	common_hypermethylated_probes_cancer_5_tissues
positive regulation of receptor activity	BP	44	2	0.764094	1	0.120286	GO:2000273	common_hypermethylated_probes_cancer_5_tissues
regulation of endocytic recycling	BP	9	2	0.208936	1	0.265962	GO:2001135	common_hypermethylated_probes_cancer_5_tissues
positive regulation of endocytic recycling	BP	4	1	0.364386	1	0.282095	GO:2001137	common_hypermethylated_probes_cancer_5_tissues
regulation of cation channel activity	BP	121	4	0.967189	1	0.10258	GO:2001257	common_hypermethylated_probes_cancer_5_tissues
positive regulation of cation channel activity	BP	41	1	0.94699	1	0.0881116	GO:2001259	common_hypermethylated_probes_cancer_5_tissues
regulation of oxidative phosphorylation	BP	16	1	0.561259	1	0.141047	GO:0002082	common_hypermethylated_probes_cancer_5_tissues
skeletal muscle contraction	BP	36	3	0.366064	1	0.162868	GO:0003009	common_hypermethylated_probes_cancer_5_tissues
glucose catabolic process	BP	28	2	0.587043	1	0.150786	GO:0006007	common_hypermethylated_probes_cancer_5_tissues
lactate metabolic process	BP	13	0	1	1	0	GO:0006089	common_hypermethylated_probes_cancer_5_tissues
pyruvate metabolic process	BP	97	6	0.499132	1	0.140318	GO:0006090	common_hypermethylated_probes_cancer_5_tissues
glycolytic process	BP	63	4	0.531087	1	0.142162	GO:0006096	common_hypermethylated_probes_cancer_5_tissues
regulation of glycolytic process	BP	32	3	0.304076	1	0.172747	GO:0006110	common_hypermethylated_probes_cancer_5_tissues
fermentation	BP	3	0	1	1	0	GO:0006113	common_hypermethylated_probes_cancer_5_tissues
oxidative phosphorylation	BP	96	3	0.751544	1	0.0997356	GO:0006119	common_hypermethylated_probes_cancer_5_tissues
nucleoside diphosphate phosphorylation	BP	81	4	0.695339	1	0.125375	GO:0006165	common_hypermethylated_probes_cancer_5_tissues
oxidoreduction coenzyme metabolic process	BP	142	8	0.487021	1	0.133914	GO:0006733	common_hypermethylated_probes_cancer_5_tissues
NADH metabolic process	BP	34	2	0.604799	1	0.136836	GO:0006734	common_hypermethylated_probes_cancer_5_tissues
ATP generation from ADP	BP	64	4	0.55416	1	0.141047	GO:0006757	common_hypermethylated_probes_cancer_5_tissues
regulation of striated muscle contraction	BP	80	5	0.653373	1	0.141047	GO:0006942	common_hypermethylated_probes_cancer_5_tissues
nucleoside monophosphate metabolic process	BP	276	11	0.855339	1	0.112633	GO:0009123	common_hypermethylated_probes_cancer_5_tissues
purine nucleoside monophosphate metabolic process	BP	254	10	0.866949	1	0.111946	GO:0009126	common_hypermethylated_probes_cancer_5_tissues
nucleoside diphosphate metabolic process	BP	104	4	0.885928	1	0.110647	GO:0009132	common_hypermethylated_probes_cancer_5_tissues
purine nucleoside diphosphate metabolic process	BP	82	4	0.787728	1	0.124609	GO:0009135	common_hypermethylated_probes_cancer_5_tissues
nucleoside triphosphate metabolic process	BP	269	10	0.868584	1	0.10878	GO:0009141	common_hypermethylated_probes_cancer_5_tissues
purine nucleoside triphosphate metabolic process	BP	250	9	0.881853	1	0.107047	GO:0009144	common_hypermethylated_probes_cancer_5_tissues
ribonucleoside monophosphate metabolic process	BP	264	11	0.820117	1	0.115165	GO:0009161	common_hypermethylated_probes_cancer_5_tissues
purine ribonucleoside monophosphate metabolic process	BP	253	10	0.865444	1	0.112167	GO:0009167	common_hypermethylated_probes_cancer_5_tissues
purine ribonucleoside diphosphate metabolic process	BP	82	4	0.787728	1	0.124609	GO:0009179	common_hypermethylated_probes_cancer_5_tissues
ribonucleoside diphosphate metabolic process	BP	84	4	0.809299	1	0.123116	GO:0009185	common_hypermethylated_probes_cancer_5_tissues
ribonucleoside triphosphate metabolic process	BP	248	10	0.799528	1	0.113292	GO:0009199	common_hypermethylated_probes_cancer_5_tissues
purine ribonucleoside triphosphate metabolic process	BP	243	9	0.861338	1	0.108578	GO:0009205	common_hypermethylated_probes_cancer_5_tissues
positive regulation of cellular carbohydrate metabolic process	BP	49	4	0.416444	1	0.161197	GO:0010676	common_hypermethylated_probes_cancer_5_tissues
negative regulation of cellular carbohydrate metabolic process	BP	37	3	0.430033	1	0.160652	GO:0010677	common_hypermethylated_probes_cancer_5_tissues
positive regulation of glucose metabolic process	BP	32	2	0.656234	1	0.141047	GO:0010907	common_hypermethylated_probes_cancer_5_tissues
regulation of the force of skeletal muscle contraction	BP	2	0	1	1	0	GO:0014728	common_hypermethylated_probes_cancer_5_tissues
skeletal muscle atrophy	BP	8	1	0.360399	1	0.199471	GO:0014732	common_hypermethylated_probes_cancer_5_tissues
regulation of skeletal muscle adaptation	BP	13	0	1	1	0	GO:0014733	common_hypermethylated_probes_cancer_5_tissues
regulation of skeletal muscle contraction	BP	10	1	0.477294	1	0.178412	GO:0014819	common_hypermethylated_probes_cancer_5_tissues
response to inactivity	BP	13	1	0.578507	1	0.156478	GO:0014854	common_hypermethylated_probes_cancer_5_tissues
regulation of skeletal muscle contraction by chemo-mechanical energy conversion	BP	2	0	1	1	0	GO:0014862	common_hypermethylated_probes_cancer_5_tissues
response to muscle inactivity	BP	10	1	0.524428	1	0.178412	GO:0014870	common_hypermethylated_probes_cancer_5_tissues
response to stimulus involved in regulation of muscle adaptation	BP	16	1	0.608746	1	0.141047	GO:0014874	common_hypermethylated_probes_cancer_5_tissues
response to muscle inactivity involved in regulation of muscle adaptation	BP	10	1	0.524428	1	0.178412	GO:0014877	common_hypermethylated_probes_cancer_5_tissues
transition between fast and slow fiber	BP	7	0	1	1	0	GO:0014883	common_hypermethylated_probes_cancer_5_tissues
muscle atrophy	BP	13	1	0.540225	1	0.156478	GO:0014889	common_hypermethylated_probes_cancer_5_tissues
striated muscle atrophy	BP	9	1	0.409251	1	0.188063	GO:0014891	common_hypermethylated_probes_cancer_5_tissues
response to denervation involved in regulation of muscle adaptation	BP	10	1	0.524428	1	0.178412	GO:0014894	common_hypermethylated_probes_cancer_5_tissues
carbohydrate catabolic process	BP	137	6	0.74522	1	0.11807	GO:0016052	common_hypermethylated_probes_cancer_5_tissues
regulation of striated muscle tissue development	BP	114	18	0.00204931	0.201493	0.224186	GO:0016202	common_hypermethylated_probes_cancer_5_tissues
hexose catabolic process	BP	48	2	0.771455	1	0.115165	GO:0019320	common_hypermethylated_probes_cancer_5_tissues
pyridine nucleotide metabolic process	BP	126	8	0.378938	1	0.142162	GO:0019362	common_hypermethylated_probes_cancer_5_tissues
glucose catabolic process to lactate	BP	2	0	1	1	0	GO:0019659	common_hypermethylated_probes_cancer_5_tissues
glycolytic fermentation	BP	2	0	1	1	0	GO:0019660	common_hypermethylated_probes_cancer_5_tissues
glucose catabolic process to lactate via pyruvate	BP	2	0	1	1	0	GO:0019661	common_hypermethylated_probes_cancer_5_tissues
NAD metabolic process	BP	67	4	0.473929	1	0.137853	GO:0019674	common_hypermethylated_probes_cancer_5_tissues
calcium-mediated signaling	BP	141	12	0.138458	1	0.164591	GO:0019722	common_hypermethylated_probes_cancer_5_tissues
second-messenger-mediated signaling	BP	219	19	0.0972391	1	0.16618	GO:0019932	common_hypermethylated_probes_cancer_5_tissues
calcineurin-NFAT signaling cascade	BP	24	2	0.502544	1	0.162868	GO:0033173	common_hypermethylated_probes_cancer_5_tissues
regulation of cellular respiration	BP	23	2	0.448304	1	0.16637	GO:0043457	common_hypermethylated_probes_cancer_5_tissues
regulation of fermentation	BP	3	0	1	1	0	GO:0043465	common_hypermethylated_probes_cancer_5_tissues
regulation of generation of precursor metabolites and energy	BP	81	5	0.593218	1	0.140174	GO:0043467	common_hypermethylated_probes_cancer_5_tissues
regulation of carbohydrate catabolic process	BP	40	3	0.389838	1	0.15451	GO:0043470	common_hypermethylated_probes_cancer_5_tissues
regulation of muscle adaptation	BP	67	2	0.948302	1	0.0974771	GO:0043502	common_hypermethylated_probes_cancer_5_tissues
single-organism carbohydrate catabolic process	BP	130	6	0.720286	1	0.121207	GO:0044724	common_hypermethylated_probes_cancer_5_tissues
negative regulation of glycolytic process	BP	12	2	0.196212	1	0.230329	GO:0045820	common_hypermethylated_probes_cancer_5_tissues
positive regulation of striated muscle tissue development	BP	62	9	0.0702573	1	0.214956	GO:0045844	common_hypermethylated_probes_cancer_5_tissues
negative regulation of carbohydrate metabolic process	BP	40	4	0.273616	1	0.178412	GO:0045912	common_hypermethylated_probes_cancer_5_tissues
positive regulation of carbohydrate metabolic process	BP	63	5	0.377185	1	0.158942	GO:0045913	common_hypermethylated_probes_cancer_5_tissues
negative regulation of nucleobase-containing compound metabolic process	BP	1262	107	0.00140674	0.157868	0.164281	GO:0045934	common_hypermethylated_probes_cancer_5_tissues
negative regulation of nucleotide metabolic process	BP	67	4	0.627233	1	0.137853	GO:0045980	common_hypermethylated_probes_cancer_5_tissues
ADP metabolic process	BP	69	4	0.630538	1	0.135841	GO:0046031	common_hypermethylated_probes_cancer_5_tissues
ATP metabolic process	BP	218	9	0.789529	1	0.114635	GO:0046034	common_hypermethylated_probes_cancer_5_tissues
monosaccharide catabolic process	BP	57	3	0.641091	1	0.129434	GO:0046365	common_hypermethylated_probes_cancer_5_tissues
nicotinamide nucleotide metabolic process	BP	126	8	0.378938	1	0.142162	GO:0046496	common_hypermethylated_probes_cancer_5_tissues
nucleotide phosphorylation	BP	86	4	0.737643	1	0.121676	GO:0046939	common_hypermethylated_probes_cancer_5_tissues
inositol phosphate-mediated signaling	BP	35	3	0.476533	1	0.165178	GO:0048016	common_hypermethylated_probes_cancer_5_tissues
skeletal muscle tissue growth	BP	7	0	1	1	0	GO:0048630	common_hypermethylated_probes_cancer_5_tissues
regulation of skeletal muscle tissue growth	BP	5	0	1	1	0	GO:0048631	common_hypermethylated_probes_cancer_5_tissues
positive regulation of skeletal muscle tissue growth	BP	3	0	1	1	0	GO:0048633	common_hypermethylated_probes_cancer_5_tissues
regulation of muscle organ development	BP	119	19	0.00112046	0.131891	0.225439	GO:0048634	common_hypermethylated_probes_cancer_5_tissues
positive regulation of muscle organ development	BP	62	9	0.0702573	1	0.214956	GO:0048636	common_hypermethylated_probes_cancer_5_tissues
regulation of skeletal muscle tissue development	BP	46	6	0.13106	1	0.203761	GO:0048641	common_hypermethylated_probes_cancer_5_tissues
positive regulation of skeletal muscle tissue development	BP	23	1	0.859812	1	0.117642	GO:0048643	common_hypermethylated_probes_cancer_5_tissues
regulation of calcium-mediated signaling	BP	72	6	0.232085	1	0.162868	GO:0050848	common_hypermethylated_probes_cancer_5_tissues
negative regulation of calcium-mediated signaling	BP	17	0	1	1	0	GO:0050849	common_hypermethylated_probes_cancer_5_tissues
multicellular organismal movement	BP	46	3	0.579136	1	0.144081	GO:0050879	common_hypermethylated_probes_cancer_5_tissues
musculoskeletal movement	BP	46	3	0.579136	1	0.144081	GO:0050881	common_hypermethylated_probes_cancer_5_tissues
negative regulation of nitrogen compound metabolic process	BP	1403	115	0.00262994	0.232497	0.161527	GO:0051172	common_hypermethylated_probes_cancer_5_tissues
regulation of cofactor metabolic process	BP	49	5	0.120047	1	0.180224	GO:0051193	common_hypermethylated_probes_cancer_5_tissues
positive regulation of cofactor metabolic process	BP	14	1	0.579604	1	0.150786	GO:0051194	common_hypermethylated_probes_cancer_5_tissues
negative regulation of cofactor metabolic process	BP	12	2	0.196212	1	0.230329	GO:0051195	common_hypermethylated_probes_cancer_5_tissues
regulation of coenzyme metabolic process	BP	49	5	0.120047	1	0.180224	GO:0051196	common_hypermethylated_probes_cancer_5_tissues
positive regulation of coenzyme metabolic process	BP	14	1	0.579604	1	0.150786	GO:0051197	common_hypermethylated_probes_cancer_5_tissues
negative regulation of coenzyme metabolic process	BP	12	2	0.196212	1	0.230329	GO:0051198	common_hypermethylated_probes_cancer_5_tissues
regulation of calcineurin-NFAT signaling cascade	BP	17	2	0.293927	1	0.193515	GO:0070884	common_hypermethylated_probes_cancer_5_tissues
negative regulation of calcineurin-NFAT signaling cascade	BP	4	0	1	1	0	GO:0070885	common_hypermethylated_probes_cancer_5_tissues
pyridine-containing compound metabolic process	BP	131	8	0.419475	1	0.139423	GO:0072524	common_hypermethylated_probes_cancer_5_tissues
negative regulation of oxidative phosphorylation	BP	5	1	0.340539	1	0.252313	GO:0090324	common_hypermethylated_probes_cancer_5_tissues
calcineurin-mediated signaling	BP	24	2	0.502544	1	0.162868	GO:0097720	common_hypermethylated_probes_cancer_5_tissues
negative regulation of purine nucleotide metabolic process	BP	66	4	0.62454	1	0.138894	GO:1900543	common_hypermethylated_probes_cancer_5_tissues
regulation of muscle tissue development	BP	116	18	0.00253856	0.226266	0.222245	GO:1901861	common_hypermethylated_probes_cancer_5_tissues
positive regulation of muscle tissue development	BP	63	9	0.073666	1	0.213244	GO:1901863	common_hypermethylated_probes_cancer_5_tissues
regulation of NAD metabolic process	BP	3	0	1	1	0	GO:1902688	common_hypermethylated_probes_cancer_5_tissues
positive regulation of NAD metabolic process	BP	1	0	1	1	0	GO:1902690	common_hypermethylated_probes_cancer_5_tissues
regulation of ATP metabolic process	BP	52	4	0.317282	1	0.156478	GO:1903578	common_hypermethylated_probes_cancer_5_tissues
negative regulation of ATP metabolic process	BP	20	3	0.144706	1	0.21851	GO:1903579	common_hypermethylated_probes_cancer_5_tissues
positive regulation of ATP metabolic process	BP	26	1	0.763801	1	0.110647	GO:1903580	common_hypermethylated_probes_cancer_5_tissues
regulation of aerobic respiration	BP	7	1	0.452153	1	0.213244	GO:1903715	common_hypermethylated_probes_cancer_5_tissues
regulation of glucose catabolic process to lactate via pyruvate	BP	2	0	1	1	0	GO:1904023	common_hypermethylated_probes_cancer_5_tissues
positive regulation of glucose catabolic process to lactate via pyruvate	BP	1	0	1	1	0	GO:1904025	common_hypermethylated_probes_cancer_5_tissues
G1/S transition of mitotic cell cycle	BP	232	13	0.647932	1	0.133553	GO:0000082	common_hypermethylated_probes_cancer_5_tissues
branching involved in blood vessel morphogenesis	BP	30	5	0.0681858	1	0.230329	GO:0001569	common_hypermethylated_probes_cancer_5_tissues
in utero embryonic development	BP	297	22	0.296843	1	0.153553	GO:0001701	common_hypermethylated_probes_cancer_5_tissues
gastrulation with mouth forming second	BP	27	3	0.365413	1	0.188063	GO:0001702	common_hypermethylated_probes_cancer_5_tissues
formation of primary germ layer	BP	117	18	0.00307495	0.256138	0.221293	GO:0001704	common_hypermethylated_probes_cancer_5_tissues
mesoderm formation	BP	67	14	0.000555692	0.0776498	0.2579	GO:0001707	common_hypermethylated_probes_cancer_5_tissues
neural crest cell migration	BP	34	6	0.0515213	1	0.237007	GO:0001755	common_hypermethylated_probes_cancer_5_tissues
morphogenesis of a branching structure	BP	187	21	0.0735165	1	0.189066	GO:0001763	common_hypermethylated_probes_cancer_5_tissues
epithelial to mesenchymal transition	BP	123	17	0.0074949	0.44353	0.209748	GO:0001837	common_hypermethylated_probes_cancer_5_tissues
regionalization	BP	322	57	2.06886e-09	1.54515e-06	0.237375	GO:0003002	common_hypermethylated_probes_cancer_5_tissues
developmental process involved in reproduction	BP	587	51	0.00463441	0.335708	0.1663	GO:0003006	common_hypermethylated_probes_cancer_5_tissues
embryonic heart tube morphogenesis	BP	63	9	0.0400564	1	0.213244	GO:0003143	common_hypermethylated_probes_cancer_5_tissues
endocardium development	BP	11	2	0.179416	1	0.240571	GO:0003157	common_hypermethylated_probes_cancer_5_tissues
endothelium development	BP	107	6	0.793994	1	0.133601	GO:0003158	common_hypermethylated_probes_cancer_5_tissues
[truncated: 59,449 more rows]

## Sheet: GO_aging_cancer_per_tissue
Term	Ont	N	DE	P_value	FDR	Gene_Ratio	GO	Dataset
cell activation	BP	1208	89	0.542727	1	0.0736755	GO:0001775	hyper_Aging_BRST
immune effector process	BP	997	73	0.329841	1	0.0732197	GO:0002252	hyper_Aging_BRST
cell activation involved in immune response	BP	622	48	0.213386	1	0.0771704	GO:0002263	hyper_Aging_BRST
myeloid leukocyte activation	BP	575	43	0.324755	1	0.0747826	GO:0002274	hyper_Aging_BRST
myeloid cell activation involved in immune response	BP	502	37	0.330166	1	0.0737052	GO:0002275	hyper_Aging_BRST
neutrophil activation involved in immune response	BP	456	32	0.449227	1	0.0701754	GO:0002283	hyper_Aging_BRST
leukocyte activation involved in immune response	BP	620	48	0.208072	1	0.0774194	GO:0002366	hyper_Aging_BRST
immune system process	BP	2464	175	0.613906	1	0.0710227	GO:0002376	hyper_Aging_BRST
leukocyte mediated immunity	BP	681	46	0.524712	1	0.0675477	GO:0002443	hyper_Aging_BRST
myeloid leukocyte mediated immunity	BP	508	38	0.295572	1	0.0748031	GO:0002444	hyper_Aging_BRST
neutrophil mediated immunity	BP	469	33	0.443065	1	0.0703625	GO:0002446	hyper_Aging_BRST
platelet degranulation	BP	117	3	0.990906	1	0.025641	GO:0002576	hyper_Aging_BRST
transport	BP	4573	367	0.175281	1	0.0802537	GO:0006810	hyper_Aging_BRST
exocytosis	BP	795	68	0.0966308	1	0.0855346	GO:0006887	hyper_Aging_BRST
immune response	BP	1702	112	0.600455	1	0.0658049	GO:0006955	hyper_Aging_BRST
biological_process	BP	15244	1134	0.513454	1	0.0743899	GO:0008150	hyper_Aging_BRST
cellular process	BP	13933	1048	0.460216	1	0.0752171	GO:0009987	hyper_Aging_BRST
vesicle-mediated transport	BP	1700	141	0.183264	1	0.0829412	GO:0016192	hyper_Aging_BRST
secretion by cell	BP	1313	123	0.0103205	1	0.0936786	GO:0032940	hyper_Aging_BRST
granulocyte activation	BP	464	32	0.4897	1	0.0689655	GO:0036230	hyper_Aging_BRST
neutrophil activation	BP	460	32	0.474391	1	0.0695652	GO:0042119	hyper_Aging_BRST
leukocyte degranulation	BP	497	38	0.247307	1	0.0764588	GO:0043299	hyper_Aging_BRST
neutrophil degranulation	BP	456	32	0.449227	1	0.0701754	GO:0043312	hyper_Aging_BRST
single-organism process	BP	12076	937	0.0708253	1	0.0775919	GO:0044699	hyper_Aging_BRST
single-organism cellular process	BP	9849	806	0.00890142	1	0.0818357	GO:0044763	hyper_Aging_BRST
single-organism transport	BP	2837	242	0.039835	1	0.0853014	GO:0044765	hyper_Aging_BRST
regulated exocytosis	BP	691	57	0.143333	1	0.0824891	GO:0045055	hyper_Aging_BRST
leukocyte activation	BP	1062	79	0.445896	1	0.0743879	GO:0045321	hyper_Aging_BRST
secretion	BP	1437	133	0.0101052	1	0.0925539	GO:0046903	hyper_Aging_BRST
response to stimulus	BP	7603	595	0.162043	1	0.0782586	GO:0050896	hyper_Aging_BRST
localization	BP	5685	464	0.145983	1	0.0816183	GO:0051179	hyper_Aging_BRST
establishment of localization	BP	4696	375	0.220317	1	0.0798552	GO:0051234	hyper_Aging_BRST
single-organism localization	BP	2974	254	0.0406465	1	0.0854069	GO:1902578	hyper_Aging_BRST
complement activation, lectin pathway	BP	10	0	1	1	0	GO:0001867	hyper_Aging_BRST
regulation of complement activation, lectin pathway	BP	2	0	1	1	0	GO:0001868	hyper_Aging_BRST
negative regulation of complement activation, lectin pathway	BP	2	0	1	1	0	GO:0001869	hyper_Aging_BRST
activation of immune response	BP	482	32	0.690176	1	0.06639	GO:0002253	hyper_Aging_BRST
acute inflammatory response	BP	126	8	0.491249	1	0.0634921	GO:0002526	hyper_Aging_BRST
regulation of acute inflammatory response	BP	68	5	0.399955	1	0.0735294	GO:0002673	hyper_Aging_BRST
regulation of immune system process	BP	1231	84	0.728252	1	0.0682372	GO:0002682	hyper_Aging_BRST
negative regulation of immune system process	BP	360	26	0.597526	1	0.0722222	GO:0002683	hyper_Aging_BRST
positive regulation of immune system process	BP	855	57	0.765961	1	0.0666667	GO:0002684	hyper_Aging_BRST
regulation of immune effector process	BP	304	20	0.669783	1	0.0657895	GO:0002697	hyper_Aging_BRST
negative regulation of immune effector process	BP	95	7	0.523871	1	0.0736842	GO:0002698	hyper_Aging_BRST
regulation of humoral immune response	BP	45	2	0.716529	1	0.0444444	GO:0002920	hyper_Aging_BRST
negative regulation of humoral immune response	BP	11	1	0.505219	1	0.0909091	GO:0002921	hyper_Aging_BRST
proteolysis	BP	1544	103	0.822234	1	0.0667098	GO:0006508	hyper_Aging_BRST
response to stress	BP	3372	234	0.922554	1	0.069395	GO:0006950	hyper_Aging_BRST
defense response	BP	1334	89	0.517939	1	0.0667166	GO:0006952	hyper_Aging_BRST
inflammatory response	BP	610	41	0.474744	1	0.0672131	GO:0006954	hyper_Aging_BRST
complement activation	BP	49	2	0.73935	1	0.0408163	GO:0006956	hyper_Aging_BRST
humoral immune response	BP	162	9	0.579509	1	0.0555556	GO:0006959	hyper_Aging_BRST
cell communication	BP	5623	477	0.0235573	1	0.0848302	GO:0007154	hyper_Aging_BRST
signal transduction	BP	5119	414	0.168042	1	0.0808752	GO:0007165	hyper_Aging_BRST
small GTPase mediated signal transduction	BP	455	50	0.0620739	1	0.10989	GO:0007264	hyper_Aging_BRST
blood coagulation	BP	320	23	0.749571	1	0.071875	GO:0007596	hyper_Aging_BRST
blood coagulation, intrinsic pathway	BP	17	0	1	1	0	GO:0007597	hyper_Aging_BRST
hemostasis	BP	324	23	0.775284	1	0.0709877	GO:0007599	hyper_Aging_BRST
metabolic process	BP	10200	745	0.97431	1	0.0730392	GO:0008152	hyper_Aging_BRST
response to external stimulus	BP	1896	167	0.0320497	1	0.0880802	GO:0009605	hyper_Aging_BRST
response to wounding	BP	604	50	0.517401	1	0.0827815	GO:0009611	hyper_Aging_BRST
negative regulation of metabolic process	BP	2531	210	0.320089	1	0.0829712	GO:0009892	hyper_Aging_BRST
regulation of signal transduction	BP	2567	238	0.0361413	1	0.0927152	GO:0009966	hyper_Aging_BRST
negative regulation of peptidase activity	BP	216	5	0.997553	1	0.0231481	GO:0010466	hyper_Aging_BRST
gene expression	BP	4841	383	0.464723	1	0.0791159	GO:0010467	hyper_Aging_BRST
regulation of gene expression	BP	4070	338	0.220223	1	0.0830467	GO:0010468	hyper_Aging_BRST
negative regulation of macromolecule metabolic process	BP	2308	190	0.364418	1	0.0823224	GO:0010605	hyper_Aging_BRST
negative regulation of gene expression	BP	1532	150	0.0162805	1	0.0979112	GO:0010629	hyper_Aging_BRST
regulation of cell communication	BP	2855	269	0.017437	1	0.0942207	GO:0010646	hyper_Aging_BRST
negative regulation of endopeptidase activity	BP	207	5	0.996348	1	0.0241546	GO:0010951	hyper_Aging_BRST
negative regulation of protein processing	BP	32	3	0.365446	1	0.09375	GO:0010955	hyper_Aging_BRST
cellular component organization	BP	5609	488	0.0199292	1	0.087003	GO:0016043	hyper_Aging_BRST
protein processing	BP	211	16	0.427029	1	0.0758294	GO:0016485	hyper_Aging_BRST
regulation of metabolic process	BP	5843	468	0.360351	1	0.0800958	GO:0019222	hyper_Aging_BRST
protein metabolic process	BP	5060	387	0.556946	1	0.0764822	GO:0019538	hyper_Aging_BRST
cellular component disassembly	BP	497	47	0.113181	1	0.0945674	GO:0022411	hyper_Aging_BRST
extracellular matrix disassembly	BP	85	8	0.407012	1	0.0941176	GO:0022617	hyper_Aging_BRST
regulation of signaling	BP	2905	273	0.0189541	1	0.0939759	GO:0023051	hyper_Aging_BRST
signaling	BP	5604	472	0.0432985	1	0.0842256	GO:0023052	hyper_Aging_BRST
cell differentiation	BP	3554	327	0.0133093	1	0.092009	GO:0030154	hyper_Aging_BRST
regulation of proteolysis	BP	663	31	0.998139	1	0.0467572	GO:0030162	hyper_Aging_BRST
extracellular matrix organization	BP	299	25	0.657872	1	0.083612	GO:0030198	hyper_Aging_BRST
regulation of complement activation	BP	29	1	0.76315	1	0.0344828	GO:0030449	hyper_Aging_BRST
regulation of cellular metabolic process	BP	5453	428	0.608519	1	0.0784889	GO:0031323	hyper_Aging_BRST
negative regulation of cellular metabolic process	BP	2227	183	0.478389	1	0.0821733	GO:0031324	hyper_Aging_BRST
regulation of defense response	BP	629	42	0.660423	1	0.0667727	GO:0031347	hyper_Aging_BRST
negative regulation of defense response	BP	146	10	0.621369	1	0.0684932	GO:0031348	hyper_Aging_BRST
regulation of response to external stimulus	BP	652	43	0.856524	1	0.0659509	GO:0032101	hyper_Aging_BRST
regulation of cellular protein metabolic process	BP	2196	154	0.954969	1	0.0701275	GO:0032268	hyper_Aging_BRST
negative regulation of cellular protein metabolic process	BP	952	60	0.978212	1	0.0630252	GO:0032269	hyper_Aging_BRST
multicellular organismal process	BP	6466	534	0.0381033	1	0.0825858	GO:0032501	hyper_Aging_BRST
developmental process	BP	5472	501	0.000780186	1	0.091557	GO:0032502	hyper_Aging_BRST
intracellular signal transduction	BP	2410	216	0.0842481	1	0.0896266	GO:0035556	hyper_Aging_BRST
wound healing	BP	502	41	0.517262	1	0.0816733	GO:0042060	hyper_Aging_BRST
extracellular structure organization	BP	300	25	0.667574	1	0.0833333	GO:0043062	hyper_Aging_BRST
positive regulation of catalytic activity	BP	1488	132	0.208767	1	0.0887097	GO:0043085	hyper_Aging_BRST
negative regulation of catalytic activity	BP	785	41	0.997139	1	0.0522293	GO:0043086	hyper_Aging_BRST
regulation of GTPase activity	BP	641	78	0.00338602	1	0.121685	GO:0043087	hyper_Aging_BRST
macromolecule metabolic process	BP	8263	630	0.675764	1	0.0762435	GO:0043170	hyper_Aging_BRST
positive regulation of GTPase activity	BP	589	72	0.00370826	1	0.122241	GO:0043547	hyper_Aging_BRST
negative regulation of molecular function	BP	1022	58	0.996339	1	0.0567515	GO:0044092	hyper_Aging_BRST
positive regulation of molecular function	BP	1764	158	0.172493	1	0.0895692	GO:0044093	hyper_Aging_BRST
cellular metabolic process	BP	9501	688	0.991991	1	0.0724134	GO:0044237	hyper_Aging_BRST
primary metabolic process	BP	9399	691	0.935606	1	0.0735185	GO:0044238	hyper_Aging_BRST
cellular macromolecule metabolic process	BP	7650	573	0.8826	1	0.074902	GO:0044260	hyper_Aging_BRST
cellular protein metabolic process	BP	4518	341	0.723149	1	0.0754759	GO:0044267	hyper_Aging_BRST
single organism signaling	BP	5597	471	0.0450264	1	0.0841522	GO:0044700	hyper_Aging_BRST
single-multicellular organism process	BP	5686	496	0.0225015	1	0.0872318	GO:0044707	hyper_Aging_BRST
single-organism developmental process	BP	5391	496	0.000536422	1	0.0920052	GO:0044767	hyper_Aging_BRST
innate immune response	BP	729	46	0.589139	1	0.0631001	GO:0045087	hyper_Aging_BRST
regulation of innate immune response	BP	356	24	0.581625	1	0.0674157	GO:0045088	hyper_Aging_BRST
negative regulation of innate immune response	BP	35	2	0.733961	1	0.0571429	GO:0045824	hyper_Aging_BRST
negative regulation of proteolysis	BP	279	8	0.998217	1	0.0286738	GO:0045861	hyper_Aging_BRST
negative regulation of complement activation	BP	8	0	1	1	0	GO:0045916	hyper_Aging_BRST
positive regulation of biological process	BP	4923	424	0.0917985	1	0.0861263	GO:0048518	hyper_Aging_BRST
negative regulation of biological process	BP	4473	361	0.50775	1	0.0807065	GO:0048519	hyper_Aging_BRST
negative regulation of cellular process	BP	4043	324	0.648112	1	0.0801385	GO:0048523	hyper_Aging_BRST
regulation of response to stimulus	BP	3364	284	0.195607	1	0.0844233	GO:0048583	hyper_Aging_BRST
positive regulation of response to stimulus	BP	1870	154	0.296116	1	0.0823529	GO:0048584	hyper_Aging_BRST
negative regulation of response to stimulus	BP	1305	100	0.821473	1	0.0766284	GO:0048585	hyper_Aging_BRST
stem cell differentiation	BP	161	16	0.49412	1	0.0993789	GO:0048863	hyper_Aging_BRST
cellular developmental process	BP	3718	343	0.00773453	1	0.0922539	GO:0048869	hyper_Aging_BRST
regulation of inflammatory response	BP	271	18	0.611479	1	0.0664207	GO:0050727	hyper_Aging_BRST
regulation of immune response	BP	803	53	0.641563	1	0.0660025	GO:0050776	hyper_Aging_BRST
negative regulation of immune response	BP	113	8	0.499467	1	0.0707965	GO:0050777	hyper_Aging_BRST
positive regulation of immune response	BP	607	40	0.700623	1	0.0658979	GO:0050778	hyper_Aging_BRST
regulation of biological process	BP	9875	776	0.153888	1	0.0785823	GO:0050789	hyper_Aging_BRST
regulation of catalytic activity	BP	2221	171	0.761633	1	0.0769923	GO:0050790	hyper_Aging_BRST
regulation of cellular process	BP	9311	735	0.15993	1	0.0789389	GO:0050794	hyper_Aging_BRST
coagulation	BP	324	23	0.757189	1	0.0709877	GO:0050817	hyper_Aging_BRST
regulation of body fluid levels	BP	470	33	0.818833	1	0.0702128	GO:0050878	hyper_Aging_BRST
regulation of small GTPase mediated signal transduction	BP	273	30	0.164793	1	0.10989	GO:0051056	hyper_Aging_BRST
regulation of protein metabolic process	BP	2366	169	0.937075	1	0.0714286	GO:0051246	hyper_Aging_BRST
negative regulation of protein metabolic process	BP	1013	61	0.99351	1	0.0602172	GO:0051248	hyper_Aging_BRST
regulation of hydrolase activity	BP	1251	104	0.393297	1	0.0831335	GO:0051336	hyper_Aging_BRST
positive regulation of hydrolase activity	BP	872	88	0.0495263	1	0.100917	GO:0051345	hyper_Aging_BRST
negative regulation of hydrolase activity	BP	360	14	0.994821	1	0.0388889	GO:0051346	hyper_Aging_BRST
protein maturation	BP	238	20	0.268177	1	0.0840336	GO:0051604	hyper_Aging_BRST
cellular response to stimulus	BP	6233	498	0.181896	1	0.0798973	GO:0051716	hyper_Aging_BRST
regulation of peptidase activity	BP	367	17	0.976417	1	0.0463215	GO:0052547	hyper_Aging_BRST
regulation of endopeptidase activity	BP	342	17	0.948071	1	0.0497076	GO:0052548	hyper_Aging_BRST
regulation of macromolecule metabolic process	BP	5412	435	0.347381	1	0.0803769	GO:0060255	hyper_Aging_BRST
biological regulation	BP	10443	808	0.302085	1	0.0773724	GO:0065007	hyper_Aging_BRST
regulation of biological quality	BP	3283	282	0.106117	1	0.085897	GO:0065008	hyper_Aging_BRST
regulation of molecular function	BP	2753	224	0.52358	1	0.0813658	GO:0065009	hyper_Aging_BRST
regulation of protein processing	BP	76	6	0.413597	1	0.0789474	GO:0070613	hyper_Aging_BRST
organic substance metabolic process	BP	9746	716	0.950465	1	0.073466	GO:0071704	hyper_Aging_BRST
cellular component organization or biogenesis	BP	5802	502	0.0188087	1	0.0865219	GO:0071840	hyper_Aging_BRST
protein activation cascade	BP	71	2	0.902555	1	0.028169	GO:0072376	hyper_Aging_BRST
blood coagulation, fibrin clot formation	BP	25	0	1	1	0	GO:0072378	hyper_Aging_BRST
regulation of primary metabolic process	BP	5312	421	0.491381	1	0.0792545	GO:0080090	hyper_Aging_BRST
regulation of response to stress	BP	1233	88	0.80153	1	0.0713706	GO:0080134	hyper_Aging_BRST
regulation of intracellular signal transduction	BP	1600	151	0.0293304	1	0.094375	GO:1902531	hyper_Aging_BRST
regulation of protein maturation	BP	77	7	0.277941	1	0.0909091	GO:1903317	hyper_Aging_BRST
negative regulation of protein maturation	BP	32	3	0.365446	1	0.09375	GO:1903318	hyper_Aging_BRST
regulation of protein activation cascade	BP	30	1	0.770862	1	0.0333333	GO:2000257	hyper_Aging_BRST
negative regulation of protein activation cascade	BP	8	0	1	1	0	GO:2000258	hyper_Aging_BRST
xenobiotic metabolic process	BP	100	5	0.784486	1	0.05	GO:0006805	hyper_Aging_BRST
response to xenobiotic stimulus	BP	111	6	0.75296	1	0.0540541	GO:0009410	hyper_Aging_BRST
response to chemical	BP	3751	278	0.608298	1	0.0741136	GO:0042221	hyper_Aging_BRST
cellular response to chemical stimulus	BP	2552	204	0.465502	1	0.0799373	GO:0070887	hyper_Aging_BRST
cellular response to xenobiotic stimulus	BP	104	6	0.690444	1	0.0576923	GO:0071466	hyper_Aging_BRST
amino acid transmembrane transport	BP	64	8	0.176712	1	0.125	GO:0003333	hyper_Aging_BRST
ion transport	BP	1451	125	0.137972	1	0.0861475	GO:0006811	hyper_Aging_BRST
anion transport	BP	545	48	0.153087	1	0.0880734	GO:0006820	hyper_Aging_BRST
amino acid transport	BP	129	16	0.0814991	1	0.124031	GO:0006865	hyper_Aging_BRST
organic anion transport	BP	419	40	0.0696744	1	0.0954654	GO:0015711	hyper_Aging_BRST
L-amino acid transport	BP	61	5	0.51312	1	0.0819672	GO:0015807	hyper_Aging_BRST
organic acid transport	BP	292	29	0.0703491	1	0.0993151	GO:0015849	hyper_Aging_BRST
ion transmembrane transport	BP	969	84	0.279823	1	0.0866873	GO:0034220	hyper_Aging_BRST
carboxylic acid transport	BP	284	29	0.0570735	1	0.102113	GO:0046942	hyper_Aging_BRST
transmembrane transport	BP	1294	102	0.509768	1	0.0788253	GO:0055085	hyper_Aging_BRST
organic substance transport	BP	2512	206	0.171375	1	0.0820064	GO:0071702	hyper_Aging_BRST
nitrogen compound transport	BP	2155	177	0.236118	1	0.0821346	GO:0071705	hyper_Aging_BRST
anion transmembrane transport	BP	247	25	0.134941	1	0.101215	GO:0098656	hyper_Aging_BRST
L-alpha-amino acid transmembrane transport	BP	29	2	0.682056	1	0.0689655	GO:1902475	hyper_Aging_BRST
organic acid transmembrane transport	BP	106	12	0.16203	1	0.113208	GO:1903825	hyper_Aging_BRST
carboxylic acid transmembrane transport	BP	96	12	0.117841	1	0.125	GO:1905039	hyper_Aging_BRST
tissue homeostasis	BP	188	15	0.470085	1	0.0797872	GO:0001894	hyper_Aging_BRST
system process	BP	1741	130	0.451757	1	0.0746697	GO:0003008	hyper_Aging_BRST
lipid metabolic process	BP	1264	91	0.733325	1	0.0719937	GO:0006629	hyper_Aging_BRST
acute-phase response	BP	43	4	0.270025	1	0.0930233	GO:0006953	hyper_Aging_BRST
digestion	BP	152	13	0.2202	1	0.0855263	GO:0007586	hyper_Aging_BRST
epithelial structure maintenance	BP	23	4	0.134642	1	0.173913	GO:0010669	hyper_Aging_BRST
regulation of lipid metabolic process	BP	271	29	0.107994	1	0.107011	GO:0019216	hyper_Aging_BRST
digestive system process	BP	90	10	0.159133	1	0.111111	GO:0022600	hyper_Aging_BRST
maintenance of gastrointestinal epithelium	BP	16	3	0.138037	1	0.1875	GO:0030277	hyper_Aging_BRST
homeostatic process	BP	1524	125	0.250912	1	0.082021	GO:0042592	hyper_Aging_BRST
single-organism metabolic process	BP	3946	285	0.891212	1	0.072225	GO:0044710	hyper_Aging_BRST
multicellular organismal homeostasis	BP	319	26	0.491433	1	0.0815047	GO:0048871	hyper_Aging_BRST
anatomical structure homeostasis	BP	345	25	0.633045	1	0.0724638	GO:0060249	hyper_Aging_BRST
neutral lipid metabolic process	BP	113	9	0.512194	1	0.079646	GO:0006638	hyper_Aging_BRST
acylglycerol metabolic process	BP	112	8	0.641872	1	0.0714286	GO:0006639	hyper_Aging_BRST
triglyceride metabolic process	BP	100	7	0.588007	1	0.07	GO:0006641	hyper_Aging_BRST
catabolic process	BP	2130	158	0.668838	1	0.0741784	GO:0009056	hyper_Aging_BRST
positive regulation of metabolic process	BP	2933	247	0.413433	1	0.0842141	GO:0009893	hyper_Aging_BRST
regulation of catabolic process	BP	702	55	0.6425	1	0.0783476	GO:0009894	hyper_Aging_BRST
positive regulation of catabolic process	BP	391	29	0.686764	1	0.0741688	GO:0009896	hyper_Aging_BRST
regulation of triglyceride catabolic process	BP	12	1	0.54636	1	0.0833333	GO:0010896	hyper_Aging_BRST
positive regulation of triglyceride catabolic process	BP	8	0	1	1	0	GO:0010898	hyper_Aging_BRST
lipid catabolic process	BP	286	19	0.633933	1	0.0664336	GO:0016042	hyper_Aging_BRST
triglyceride catabolic process	BP	31	1	0.875901	1	0.0322581	GO:0019433	hyper_Aging_BRST
positive regulation of cellular metabolic process	BP	2738	234	0.35323	1	0.0854638	GO:0031325	hyper_Aging_BRST
regulation of cellular catabolic process	BP	590	44	0.720333	1	0.0745763	GO:0031329	hyper_Aging_BRST
positive regulation of cellular catabolic process	BP	340	26	0.604509	1	0.0764706	GO:0031331	hyper_Aging_BRST
cellular lipid catabolic process	BP	184	14	0.462125	1	0.076087	GO:0044242	hyper_Aging_BRST
cellular catabolic process	BP	1793	129	0.755625	1	0.0719465	GO:0044248	hyper_Aging_BRST
cellular lipid metabolic process	BP	997	76	0.544921	1	0.0762287	GO:0044255	hyper_Aging_BRST
single-organism catabolic process	BP	895	67	0.52497	1	0.0748603	GO:0044712	hyper_Aging_BRST
positive regulation of lipid metabolic process	BP	123	13	0.241666	1	0.105691	GO:0045834	hyper_Aging_BRST
neutral lipid catabolic process	BP	37	1	0.929904	1	0.027027	GO:0046461	hyper_Aging_BRST
acylglycerol catabolic process	BP	37	1	0.929904	1	0.027027	GO:0046464	hyper_Aging_BRST
glycerolipid metabolic process	BP	405	40	0.0934865	1	0.0987654	GO:0046486	hyper_Aging_BRST
glycerolipid catabolic process	BP	50	3	0.703279	1	0.06	GO:0046503	hyper_Aging_BRST
positive regulation of cellular process	BP	4437	393	0.0475274	1	0.0885734	GO:0048522	hyper_Aging_BRST
regulation of lipid catabolic process	BP	55	9	0.0372596	1	0.163636	GO:0050994	hyper_Aging_BRST
positive regulation of lipid catabolic process	BP	27	5	0.0523325	1	0.185185	GO:0050996	hyper_Aging_BRST
regulation of triglyceride metabolic process	BP	32	2	0.717736	1	0.0625	GO:0090207	hyper_Aging_BRST
positive regulation of triglyceride metabolic process	BP	18	2	0.429226	1	0.111111	GO:0090208	hyper_Aging_BRST
organic substance catabolic process	BP	1734	128	0.638544	1	0.0738178	GO:1901575	hyper_Aging_BRST
angiogenesis	BP	396	31	0.798467	1	0.0782828	GO:0001525	hyper_Aging_BRST
blood vessel development	BP	557	41	0.930469	1	0.0736086	GO:0001568	hyper_Aging_BRST
ameboidal-type cell migration	BP	302	21	0.929522	1	0.0695364	GO:0001667	hyper_Aging_BRST
vasculature development	BP	579	41	0.958622	1	0.0708117	GO:0001944	hyper_Aging_BRST
movement of cell or subcellular component	BP	1740	161	0.150261	1	0.0925287	GO:0006928	hyper_Aging_BRST
multicellular organism development	BP	4689	438	0.0014816	1	0.0934101	GO:0007275	hyper_Aging_BRST
anatomical structure morphogenesis	BP	2279	220	0.109083	1	0.0965336	GO:0009653	hyper_Aging_BRST
regulation of endothelial cell migration	BP	114	9	0.760614	1	0.0789474	GO:0010594	hyper_Aging_BRST
positive regulation of endothelial cell migration	BP	68	7	0.54852	1	0.102941	GO:0010595	hyper_Aging_BRST
epithelial cell migration	BP	221	17	0.791968	1	0.0769231	GO:0010631	hyper_Aging_BRST
regulation of epithelial cell migration	BP	171	14	0.720005	1	0.0818713	GO:0010632	hyper_Aging_BRST
positive regulation of epithelial cell migration	BP	107	9	0.693414	1	0.0841121	GO:0010634	hyper_Aging_BRST
muscle cell migration	BP	72	12	0.0389063	1	0.166667	GO:0014812	hyper_Aging_BRST
smooth muscle cell migration	BP	62	12	0.0157884	1	0.193548	GO:0014909	hyper_Aging_BRST
cell migration	BP	1164	108	0.182019	1	0.0927835	GO:0016477	hyper_Aging_BRST
ribonucleoprotein complex biogenesis	BP	413	29	0.560871	1	0.0702179	GO:0022613	hyper_Aging_BRST
regulation of cell migration	BP	638	56	0.466958	1	0.0877743	GO:0030334	hyper_Aging_BRST
positive regulation of cell migration	BP	375	36	0.203069	1	0.096	GO:0030335	hyper_Aging_BRST
regulation of localization	BP	2338	219	0.0262228	1	0.0936698	GO:0032879	hyper_Aging_BRST
locomotion	BP	1504	142	0.109681	1	0.0944149	GO:0040011	hyper_Aging_BRST
regulation of locomotion	BP	749	64	0.54205	1	0.0854473	GO:0040012	hyper_Aging_BRST
positive regulation of locomotion	BP	417	40	0.185315	1	0.0959233	GO:0040017	hyper_Aging_BRST
ribosome biogenesis	BP	293	18	0.738097	1	0.0614334	GO:0042254	hyper_Aging_BRST
ribosomal large subunit biogenesis	BP	59	5	0.351293	1	0.0847458	GO:0042273	hyper_Aging_BRST
endothelial cell migration	BP	148	11	0.831698	1	0.0743243	GO:0043542	hyper_Aging_BRST
cellular component biogenesis	BP	2773	234	0.143669	1	0.0843851	GO:0044085	hyper_Aging_BRST
blood vessel morphogenesis	BP	476	36	0.87805	1	0.0756303	GO:0048514	hyper_Aging_BRST
anatomical structure formation involved in morphogenesis	BP	934	81	0.66589	1	0.0867238	GO:0048646	hyper_Aging_BRST
system development	BP	4173	401	0.000739982	1	0.0960939	GO:0048731	hyper_Aging_BRST
anatomical structure development	BP	5109	471	0.00143719	1	0.0921903	GO:0048856	hyper_Aging_BRST
cell motility	BP	1286	117	0.187975	1	0.0909798	GO:0048870	hyper_Aging_BRST
regulation of multicellular organismal process	BP	2510	233	0.068282	1	0.0928287	GO:0051239	hyper_Aging_BRST
positive regulation of multicellular organismal process	BP	1360	140	0.00918833	1	0.102941	GO:0051240	hyper_Aging_BRST
regulation of cellular component movement	BP	750	66	0.477027	1	0.088	GO:0051270	hyper_Aging_BRST
positive regulation of cellular component movement	BP	399	41	0.0988926	1	0.102757	GO:0051272	hyper_Aging_BRST
localization of cell	BP	1286	117	0.187975	1	0.0909798	GO:0051674	hyper_Aging_BRST
cardiovascular system development	BP	587	42	0.956453	1	0.0715503	GO:0072358	hyper_Aging_BRST
circulatory system development	BP	893	72	0.84546	1	0.0806271	GO:0072359	hyper_Aging_BRST
tissue migration	BP	229	17	0.838664	1	0.0742358	GO:0090130	hyper_Aging_BRST
epithelium migration	BP	223	17	0.805751	1	0.0762332	GO:0090132	hyper_Aging_BRST
regulation of cell motility	BP	685	62	0.338928	1	0.0905109	GO:2000145	hyper_Aging_BRST
positive regulation of cell motility	BP	389	40	0.089509	1	0.102828	GO:2000147	hyper_Aging_BRST
response to acid chemical	BP	307	32	0.122569	1	0.104235	GO:0001101	hyper_Aging_BRST
cellular protein modification process	BP	3596	275	0.756427	1	0.0764739	GO:0006464	hyper_Aging_BRST
protein acetylation	BP	161	13	0.545956	1	0.0807453	GO:0006473	hyper_Aging_BRST
N-terminal protein amino acid acetylation	BP	15	1	0.710548	1	0.0666667	GO:0006474	hyper_Aging_BRST
cellular biogenic amine metabolic process	BP	45	2	0.779423	1	0.0444444	GO:0006576	hyper_Aging_BRST
indolalkylamine metabolic process	BP	17	1	0.676203	1	0.0588235	GO:0006586	hyper_Aging_BRST
cellular aromatic compound metabolic process	BP	5501	405	0.925485	1	0.073623	GO:0006725	hyper_Aging_BRST
nitrogen compound metabolic process	BP	6330	466	0.934429	1	0.0736177	GO:0006807	hyper_Aging_BRST
circadian rhythm	BP	190	18	0.278619	1	0.0947368	GO:0007623	hyper_Aging_BRST
biosynthetic process	BP	5838	458	0.430382	1	0.0784515	GO:0009058	hyper_Aging_BRST
amine metabolic process	BP	121	4	0.971852	1	0.0330579	GO:0009308	hyper_Aging_BRST
amine biosynthetic process	BP	21	0	1	1	0	GO:0009309	hyper_Aging_BRST
response to radiation	BP	412	39	0.174555	1	0.0946602	GO:0009314	hyper_Aging_BRST
response to light stimulus	BP	280	28	0.16687	1	0.1	GO:0009416	hyper_Aging_BRST
response to abiotic stimulus	BP	1108	95	0.301124	1	0.0857401	GO:0009628	hyper_Aging_BRST
photoperiodism	BP	23	3	0.338353	1	0.130435	GO:0009648	hyper_Aging_BRST
response to endogenous stimulus	BP	1512	122	0.696765	1	0.0806878	GO:0009719	hyper_Aging_BRST
response to hormone	BP	808	58	0.864964	1	0.0717822	GO:0009725	hyper_Aging_BRST
response to organic substance	BP	2690	210	0.634677	1	0.0780669	GO:0010033	hyper_Aging_BRST
response to inorganic substance	BP	463	36	0.592944	1	0.0777538	GO:0010035	hyper_Aging_BRST
response to metal ion	BP	304	28	0.225429	1	0.0921053	GO:0010038	hyper_Aging_BRST
response to zinc ion	BP	48	3	0.547201	1	0.0625	GO:0010043	hyper_Aging_BRST
response to organonitrogen compound	BP	775	64	0.495203	1	0.0825806	GO:0010243	hyper_Aging_BRST
regulation of hormone levels	BP	448	48	0.0380818	1	0.107143	GO:0010817	hyper_Aging_BRST
response to organic cyclic compound	BP	876	79	0.176778	1	0.0901826	GO:0014070	hyper_Aging_BRST
response to purine-containing compound	BP	140	11	0.613201	1	0.0785714	GO:0014074	hyper_Aging_BRST
heterocycle biosynthetic process	BP	4071	330	0.343262	1	0.0810612	GO:0018130	hyper_Aging_BRST
aromatic compound biosynthetic process	BP	4076	330	0.348833	1	0.0809617	GO:0019438	hyper_Aging_BRST
melatonin metabolic process	BP	1	0	1	1	0	GO:0030186	hyper_Aging_BRST
melatonin biosynthetic process	BP	1	0	1	1	0	GO:0030187	hyper_Aging_BRST
N-terminal protein amino acid modification	BP	27	2	0.580557	1	0.0740741	GO:0031365	hyper_Aging_BRST
response to corticosteroid	BP	154	10	0.786448	1	0.0649351	GO:0031960	hyper_Aging_BRST
response to insulin	BP	237	17	0.721067	1	0.07173	GO:0032868	hyper_Aging_BRST
response to lipid	BP	836	75	0.137485	1	0.0897129	GO:0033993	hyper_Aging_BRST
response to cytokine	BP	746	53	0.472071	1	0.0710456	GO:0034097	hyper_Aging_BRST
cellular nitrogen compound metabolic process	BP	5906	438	0.904153	1	0.0741619	GO:0034641	hyper_Aging_BRST
response to prostaglandin	BP	29	1	0.911325	1	0.0344828	GO:0034694	hyper_Aging_BRST
response to prostaglandin E	BP	23	1	0.874702	1	0.0434783	GO:0034695	hyper_Aging_BRST
cellular hormone metabolic process	BP	103	5	0.850591	1	0.0485437	GO:0034754	hyper_Aging_BRST
protein modification process	BP	3596	275	0.756427	1	0.0764739	GO:0036211	hyper_Aging_BRST
cellular biogenic amine biosynthetic process	BP	20	0	1	1	0	GO:0042401	hyper_Aging_BRST
indole-containing compound metabolic process	BP	25	1	0.860277	1	0.04	GO:0042430	hyper_Aging_BRST
indole-containing compound biosynthetic process	BP	4	0	1	1	0	GO:0042435	hyper_Aging_BRST
hormone metabolic process	BP	176	12	0.703122	1	0.0681818	GO:0042445	hyper_Aging_BRST
hormone biosynthetic process	BP	62	3	0.865129	1	0.0483871	GO:0042446	hyper_Aging_BRST
macromolecule modification	BP	3835	292	0.768526	1	0.0761408	GO:0043412	hyper_Aging_BRST
response to peptide hormone	BP	382	26	0.851115	1	0.0680628	GO:0043434	hyper_Aging_BRST
protein acylation	BP	189	18	0.240196	1	0.0952381	GO:0043543	hyper_Aging_BRST
cellular amide metabolic process	BP	859	69	0.34071	1	0.080326	GO:0043603	hyper_Aging_BRST
amide biosynthetic process	BP	665	56	0.241591	1	0.0842105	GO:0043604	hyper_Aging_BRST
cellular amine metabolic process	BP	113	4	0.964855	1	0.0353982	GO:0044106	hyper_Aging_BRST
cellular biosynthetic process	BP	5688	449	0.38043	1	0.0789381	GO:0044249	hyper_Aging_BRST
cellular nitrogen compound biosynthetic process	BP	4526	364	0.349101	1	0.0804242	GO:0044271	hyper_Aging_BRST
indolalkylamine biosynthetic process	BP	4	0	1	1	0	GO:0046219	hyper_Aging_BRST
heterocycle metabolic process	BP	5467	403	0.924044	1	0.073715	GO:0046483	hyper_Aging_BRST
response to organophosphorus	BP	126	10	0.586803	1	0.0793651	GO:0046683	hyper_Aging_BRST
response to copper ion	BP	25	3	0.327776	1	0.12	GO:0046688	hyper_Aging_BRST
rhythmic process	BP	304	30	0.16856	1	0.0986842	GO:0048511	hyper_Aging_BRST
response to steroid hormone	BP	362	31	0.416947	1	0.0856354	GO:0048545	hyper_Aging_BRST
response to glucocorticoid	BP	140	10	0.676343	1	0.0714286	GO:0051384	hyper_Aging_BRST
response to mineralocorticoid	BP	29	3	0.452851	1	0.103448	GO:0051385	hyper_Aging_BRST
response to corticosterone	BP	20	3	0.250134	1	0.15	GO:0051412	hyper_Aging_BRST
response to cAMP	BP	91	8	0.505557	1	0.0879121	GO:0051591	hyper_Aging_BRST
response to calcium ion	BP	112	8	0.754463	1	0.0714286	GO:0051592	hyper_Aging_BRST
response to fatty acid	BP	76	6	0.556445	1	0.0789474	GO:0070542	hyper_Aging_BRST
cellular response to organic substance	BP	2110	175	0.365314	1	0.0829384	GO:0071310	hyper_Aging_BRST
cellular response to cAMP	BP	48	4	0.566395	1	0.0833333	GO:0071320	hyper_Aging_BRST
cellular response to organic cyclic compound	BP	516	48	0.265685	1	0.0930233	GO:0071407	hyper_Aging_BRST
cellular response to organonitrogen compound	BP	486	41	0.574673	1	0.0843621	GO:0071417	hyper_Aging_BRST
cellular response to endogenous stimulus	BP	1176	97	0.701269	1	0.082483	GO:0071495	hyper_Aging_BRST
response to alcohol	BP	180	14	0.624326	1	0.0777778	GO:0097305	hyper_Aging_BRST
organic cyclic compound metabolic process	BP	5697	412	0.968487	1	0.0723188	GO:1901360	hyper_Aging_BRST
organic cyclic compound biosynthetic process	BP	4204	336	0.421677	1	0.0799239	GO:1901362	hyper_Aging_BRST
organonitrogen compound metabolic process	BP	2108	149	0.828685	1	0.0706831	GO:1901564	hyper_Aging_BRST
organonitrogen compound biosynthetic process	BP	1301	101	0.471826	1	0.0776326	GO:1901566	hyper_Aging_BRST
organic substance biosynthetic process	BP	5767	454	0.395477	1	0.0787238	GO:1901576	hyper_Aging_BRST
response to peptide	BP	428	29	0.858291	1	0.067757	GO:1901652	hyper_Aging_BRST
response to ketone	BP	170	9	0.940863	1	0.0529412	GO:1901654	hyper_Aging_BRST
response to nitrogen compound	BP	868	72	0.46792	1	0.0829493	GO:1901698	hyper_Aging_BRST
cellular response to nitrogen compound	BP	567	48	0.571461	1	0.0846561	GO:1901699	hyper_Aging_BRST
response to oxygen-containing compound	BP	1430	123	0.226511	1	0.086014	GO:1901700	hyper_Aging_BRST
cellular response to oxygen-containing compound	BP	929	84	0.237903	1	0.0904198	GO:1901701	hyper_Aging_BRST
organic acid metabolic process	BP	1007	62	0.947667	1	0.061569	GO:0006082	hyper_Aging_BRST
nucleobase-containing compound metabolic process	BP	5307	395	0.89212	1	0.07443	GO:0006139	hyper_Aging_BRST
RNA processing	BP	845	53	0.92714	1	0.0627219	GO:0006396	hyper_Aging_BRST
tRNA metabolic process	BP	165	8	0.895126	1	0.0484848	GO:0006399	hyper_Aging_BRST
tRNA modification	BP	61	2	0.928675	1	0.0327869	GO:0006400	hyper_Aging_BRST
translation	BP	573	48	0.264451	1	0.0837696	GO:0006412	hyper_Aging_BRST
translational elongation	BP	135	7	0.838136	1	0.0518519	GO:0006414	hyper_Aging_BRST
regulation of translation	BP	332	23	0.830092	1	0.0692771	GO:0006417	hyper_Aging_BRST
tRNA aminoacylation for protein translation	BP	48	5	0.328171	1	0.104167	GO:0006418	hyper_Aging_BRST
alanyl-tRNA aminoacylation	BP	3	1	0.264977	1	0.333333	GO:0006419	hyper_Aging_BRST
regulation of translational elongation	BP	26	2	0.584038	1	0.0769231	GO:0006448	hyper_Aging_BRST
regulation of translational fidelity	BP	17	1	0.724172	1	0.0588235	GO:0006450	hyper_Aging_BRST
peptide metabolic process	BP	713	60	0.228735	1	0.0841515	GO:0006518	hyper_Aging_BRST
cellular amino acid metabolic process	BP	348	18	0.951808	1	0.0517241	GO:0006520	hyper_Aging_BRST
apoptotic process	BP	1695	133	0.732571	1	0.0784661	GO:0006915	hyper_Aging_BRST
nervous system development	BP	2084	249	8.24172e-06	0.178474	0.119482	GO:0007399	hyper_Aging_BRST
central nervous system development	BP	853	89	0.191527	1	0.104338	GO:0007417	hyper_Aging_BRST
brain development	BP	638	66	0.265033	1	0.103448	GO:0007420	hyper_Aging_BRST
tRNA processing	BP	106	4	0.930145	1	0.0377358	GO:0008033	hyper_Aging_BRST
cell death	BP	1920	148	0.693018	1	0.0770833	GO:0008219	hyper_Aging_BRST
macromolecule biosynthetic process	BP	4745	384	0.277221	1	0.0809273	GO:0009059	hyper_Aging_BRST
RNA modification	BP	121	5	0.921121	1	0.0413223	GO:0009451	hyper_Aging_BRST
regulation of biosynthetic process	BP	3992	329	0.267099	1	0.0824148	GO:0009889	hyper_Aging_BRST
regulation of macromolecule biosynthetic process	BP	3766	310	0.298449	1	0.0823155	GO:0010556	hyper_Aging_BRST
posttranscriptional regulation of gene expression	BP	455	27	0.962312	1	0.0593407	GO:0010608	hyper_Aging_BRST
regulation of cell death	BP	1412	122	0.297294	1	0.0864023	GO:0010941	hyper_Aging_BRST
programmed cell death	BP	1813	137	0.783418	1	0.0755654	GO:0012501	hyper_Aging_BRST
RNA metabolic process	BP	4246	335	0.523555	1	0.0788978	GO:0016070	hyper_Aging_BRST
carboxylic acid metabolic process	BP	889	55	0.927695	1	0.0618673	GO:0019752	hyper_Aging_BRST
cerebellum development	BP	86	10	0.315838	1	0.116279	GO:0021549	hyper_Aging_BRST
cerebellar Purkinje cell layer development	BP	24	3	0.427302	1	0.125	GO:0021680	hyper_Aging_BRST
cerebellar cortex development	BP	44	5	0.456338	1	0.113636	GO:0021695	hyper_Aging_BRST
metencephalon development	BP	95	12	0.21953	1	0.126316	GO:0022037	hyper_Aging_BRST
hindbrain development	BP	137	15	0.356357	1	0.109489	GO:0030902	hyper_Aging_BRST
regulation of cellular biosynthetic process	BP	3947	326	0.26056	1	0.0825944	GO:0031326	hyper_Aging_BRST
regulation of cellular amide metabolic process	BP	368	25	0.863106	1	0.0679348	GO:0034248	hyper_Aging_BRST
ncRNA processing	BP	368	23	0.757706	1	0.0625	GO:0034470	hyper_Aging_BRST
cellular macromolecule biosynthetic process	BP	4594	372	0.305479	1	0.0809752	GO:0034645	hyper_Aging_BRST
ncRNA metabolic process	BP	532	36	0.639448	1	0.0676692	GO:0034660	hyper_Aging_BRST
regulation of apoptotic process	BP	1307	108	0.528152	1	0.082632	GO:0042981	hyper_Aging_BRST
amino acid activation	BP	52	5	0.384448	1	0.0961538	GO:0043038	hyper_Aging_BRST
tRNA aminoacylation	BP	51	5	0.372094	1	0.0980392	GO:0043039	hyper_Aging_BRST
peptide biosynthetic process	BP	594	49	0.30499	1	0.0824916	GO:0043043	hyper_Aging_BRST
negative regulation of apoptotic process	BP	760	53	0.924384	1	0.0697368	GO:0043066	hyper_Aging_BRST
regulation of programmed cell death	BP	1320	108	0.572665	1	0.0818182	GO:0043067	hyper_Aging_BRST
negative regulation of programmed cell death	BP	772	53	0.941806	1	0.0686528	GO:0043069	hyper_Aging_BRST
oxoacid metabolic process	BP	991	62	0.933801	1	0.0625631	GO:0043436	hyper_Aging_BRST
regulation of neuron apoptotic process	BP	185	18	0.413795	1	0.0972973	GO:0043523	hyper_Aging_BRST
negative regulation of neuron apoptotic process	BP	131	12	0.509142	1	0.0916031	GO:0043524	hyper_Aging_BRST
small molecule metabolic process	BP	1936	122	0.980395	1	0.0630165	GO:0044281	hyper_Aging_BRST
animal organ development	BP	3048	268	0.105934	1	0.0879265	GO:0048513	hyper_Aging_BRST
neurological system process	BP	1059	76	0.348934	1	0.0717658	GO:0050877	hyper_Aging_BRST
neuromuscular process controlling balance	BP	52	7	0.248248	1	0.134615	GO:0050885	hyper_Aging_BRST
neuromuscular process	BP	99	11	0.359094	1	0.111111	GO:0050905	hyper_Aging_BRST
regulation of nitrogen compound metabolic process	BP	4039	328	0.421759	1	0.0812082	GO:0051171	hyper_Aging_BRST
neuron apoptotic process	BP	209	19	0.516472	1	0.0909091	GO:0051402	hyper_Aging_BRST
head development	BP	670	68	0.310621	1	0.101493	GO:0060322	hyper_Aging_BRST
negative regulation of cell death	BP	839	64	0.766945	1	0.0762813	GO:0060548	hyper_Aging_BRST
neuron death	BP	291	30	0.203106	1	0.103093	GO:0070997	hyper_Aging_BRST
nucleic acid metabolic process	BP	4717	361	0.731407	1	0.0765317	GO:0090304	hyper_Aging_BRST
regulation of neuron death	BP	257	28	0.148646	1	0.108949	GO:1901214	hyper_Aging_BRST
negative regulation of neuron death	BP	176	17	0.34627	1	0.0965909	GO:1901215	hyper_Aging_BRST
regulation of cellular macromolecule biosynthetic process	BP	3665	302	0.326965	1	0.0824011	GO:2000112	hyper_Aging_BRST
reproduction	BP	1241	93	0.545851	1	0.0749396	GO:0000003	hyper_Aging_BRST
regulation of neurotransmitter levels	BP	175	21	0.133742	1	0.12	GO:0001505	hyper_Aging_BRST
temperature homeostasis	BP	36	5	0.198813	1	0.138889	GO:0001659	hyper_Aging_BRST
response to hypoxia	BP	320	28	0.443887	1	0.0875	GO:0001666	hyper_Aging_BRST
peptide secretion	BP	494	54	0.0107318	1	0.109312	GO:0002790	hyper_Aging_BRST
regulation of peptide secretion	BP	398	44	0.0174697	1	0.110553	GO:0002791	hyper_Aging_BRST
positive regulation of peptide secretion	BP	224	23	0.0737285	1	0.102679	GO:0002793	hyper_Aging_BRST
muscle system process	BP	389	38	0.263796	1	0.0976864	GO:0003012	hyper_Aging_BRST
circulatory system process	BP	475	40	0.511139	1	0.0842105	GO:0003013	hyper_Aging_BRST
catecholamine metabolic process	BP	44	3	0.761655	1	0.0681818	GO:0006584	hyper_Aging_BRST
cation transport	BP	1012	91	0.117336	1	0.0899209	GO:0006812	hyper_Aging_BRST
dicarboxylic acid transport	BP	86	8	0.414119	1	0.0930233	GO:0006835	hyper_Aging_BRST
muscle contraction	BP	320	32	0.217612	1	0.1	GO:0006936	hyper_Aging_BRST
regulation of muscle contraction	BP	142	12	0.583869	1	0.084507	GO:0006937	hyper_Aging_BRST
smooth muscle contraction	BP	95	7	0.735964	1	0.0736842	GO:0006939	hyper_Aging_BRST
regulation of smooth muscle contraction	BP	54	4	0.687084	1	0.0740741	GO:0006940	hyper_Aging_BRST
cell adhesion	BP	1269	134	0.00478766	1	0.105595	GO:0007155	hyper_Aging_BRST
negative regulation of cell adhesion	BP	214	17	0.556069	1	0.0794393	GO:0007162	hyper_Aging_BRST
cell surface receptor signaling pathway	BP	2448	206	0.3893	1	0.0841503	GO:0007166	hyper_Aging_BRST
cell-cell signaling	BP	1473	158	0.00517672	1	0.107264	GO:0007267	hyper_Aging_BRST
chemical synaptic transmission	BP	572	60	0.126221	1	0.104895	GO:0007268	hyper_Aging_BRST
aging	BP	270	29	0.12035	1	0.107407	GO:0007568	hyper_Aging_BRST
behavior	BP	541	53	0.242479	1	0.0979667	GO:0007610	hyper_Aging_BRST
mating	BP	38	6	0.079687	1	0.157895	GO:0007618	hyper_Aging_BRST
copulation	BP	20	4	0.0622644	1	0.2	GO:0007620	hyper_Aging_BRST
locomotory behavior	BP	187	19	0.407081	1	0.101604	GO:0007626	hyper_Aging_BRST
blood circulation	BP	472	40	0.487775	1	0.0847458	GO:0008015	hyper_Aging_BRST
protein localization	BP	2412	198	0.393789	1	0.0820896	GO:0008104	hyper_Aging_BRST
regulation of blood pressure	BP	155	13	0.43102	1	0.083871	GO:0008217	hyper_Aging_BRST
cellular amino acid biosynthetic process	BP	75	6	0.508381	1	0.08	GO:0008652	hyper_Aging_BRST
cellular amino acid catabolic process	BP	110	7	0.640885	1	0.0636364	GO:0009063	hyper_Aging_BRST
protein secretion	BP	465	49	0.02379	1	0.105376	GO:0009306	hyper_Aging_BRST
gamma-aminobutyric acid metabolic process	BP	5	0	1	1	0	GO:0009448	hyper_Aging_BRST
gamma-aminobutyric acid biosynthetic process	BP	3	0	1	1	0	GO:0009449	hyper_Aging_BRST
gamma-aminobutyric acid catabolic process	BP	2	0	1	1	0	GO:0009450	hyper_Aging_BRST
catechol-containing compound metabolic process	BP	44	3	0.761655	1	0.0681818	GO:0009712	hyper_Aging_BRST
hormone transport	BP	289	37	0.00847712	1	0.128028	GO:0009914	hyper_Aging_BRST
positive regulation of signal transduction	BP	1356	116	0.304276	1	0.0855457	GO:0009967	hyper_Aging_BRST
response to iron ion	BP	30	6	0.0338264	1	0.2	GO:0010039	hyper_Aging_BRST
regulation of platelet activation	BP	30	3	0.508695	1	0.1	GO:0010543	hyper_Aging_BRST
negative regulation of platelet activation	BP	17	2	0.551222	1	0.117647	GO:0010544	hyper_Aging_BRST
positive regulation of cell communication	BP	1479	130	0.2113	1	0.0878972	GO:0010647	hyper_Aging_BRST
dopamine secretion	BP	27	5	0.0678637	1	0.185185	GO:0014046	hyper_Aging_BRST
gamma-aminobutyric acid secretion	BP	8	0	1	1	0	GO:0014051	hyper_Aging_BRST
regulation of gamma-aminobutyric acid secretion	BP	5	0	1	1	0	GO:0014052	hyper_Aging_BRST
negative regulation of gamma-aminobutyric acid secretion	BP	1	0	1	1	0	GO:0014053	hyper_Aging_BRST
regulation of dopamine secretion	BP	27	5	0.0678637	1	0.185185	GO:0014059	hyper_Aging_BRST
protein transport	BP	1839	144	0.521623	1	0.0783034	GO:0015031	hyper_Aging_BRST
ammonium transport	BP	85	11	0.0545189	1	0.129412	GO:0015696	hyper_Aging_BRST
monocarboxylic acid transport	BP	139	10	0.470231	1	0.0719424	GO:0015718	hyper_Aging_BRST
C4-dicarboxylate transport	BP	12	0	1	1	0	GO:0015740	hyper_Aging_BRST
acidic amino acid transport	BP	24	1	0.88166	1	0.0416667	GO:0015800	hyper_Aging_BRST
aspartate transport	BP	9	0	1	1	0	GO:0015810	hyper_Aging_BRST
gamma-aminobutyric acid transport	BP	12	0	1	1	0	GO:0015812	hyper_Aging_BRST
peptide transport	BP	1871	149	0.436307	1	0.0796366	GO:0015833	hyper_Aging_BRST
amine transport	BP	78	12	0.0167787	1	0.153846	GO:0015837	hyper_Aging_BRST
monoamine transport	BP	69	13	0.00168106	1	0.188406	GO:0015844	hyper_Aging_BRST
organic hydroxy compound transport	BP	207	17	0.344614	1	0.0821256	GO:0015850	hyper_Aging_BRST
dopamine transport	BP	39	6	0.092035	1	0.153846	GO:0015872	hyper_Aging_BRST
organic acid biosynthetic process	BP	283	21	0.484546	1	0.0742049	GO:0016053	hyper_Aging_BRST
organic acid catabolic process	BP	225	16	0.567888	1	0.0711111	GO:0016054	hyper_Aging_BRST
single organismal cell-cell adhesion	BP	554	50	0.23334	1	0.0902527	GO:0016337	hyper_Aging_BRST
phenol-containing compound metabolic process	BP	87	6	0.781521	1	0.0689655	GO:0018958	hyper_Aging_BRST
sexual reproduction	BP	703	51	0.508001	1	0.0725462	GO:0019953	hyper_Aging_BRST
regulation of cell-cell adhesion	BP	368	31	0.364508	1	0.0842391	GO:0022407	hyper_Aging_BRST
negative regulation of cell-cell adhesion	BP	129	11	0.355442	1	0.0852713	GO:0022408	hyper_Aging_BRST
reproductive process	BP	1240	93	0.543834	1	0.075	GO:0022414	hyper_Aging_BRST
biological adhesion	BP	1275	136	0.00315227	1	0.106667	GO:0022610	hyper_Aging_BRST
positive regulation of signaling	BP	1487	131	0.205049	1	0.0880968	GO:0023056	hyper_Aging_BRST
signal release	BP	397	51	0.00432063	1	0.128463	GO:0023061	hyper_Aging_BRST
peptide hormone secretion	BP	229	31	0.00960754	1	0.135371	GO:0030072	hyper_Aging_BRST
insulin secretion	BP	193	25	0.0350312	1	0.129534	GO:0030073	hyper_Aging_BRST
regulation of cell adhesion	BP	606	57	0.181816	1	0.0940594	GO:0030155	hyper_Aging_BRST
platelet activation	BP	152	11	0.752304	1	0.0723684	GO:0030168	hyper_Aging_BRST
regulation of blood coagulation	BP	83	5	0.786599	1	0.060241	GO:0030193	hyper_Aging_BRST
negative regulation of blood coagulation	BP	47	2	0.873194	1	0.0425532	GO:0030195	hyper_Aging_BRST
adult behavior	BP	135	16	0.160449	1	0.118519	GO:0030534	hyper_Aging_BRST
heat generation	BP	16	4	0.0483697	1	0.25	GO:0031649	hyper_Aging_BRST
regulation of heat generation	BP	11	3	0.08827	1	0.272727	GO:0031650	hyper_Aging_BRST
positive regulation of heat generation	BP	9	3	0.0460099	1	0.333333	GO:0031652	hyper_Aging_BRST
positive regulation of insulin secretion	BP	64	5	0.680844	1	0.078125	GO:0032024	hyper_Aging_BRST
negative regulation of response to external stimulus	BP	245	13	0.958504	1	0.0530612	GO:0032102	hyper_Aging_BRST
monocarboxylic acid metabolic process	BP	523	34	0.816647	1	0.0650096	GO:0032787	hyper_Aging_BRST
regulation of homeostatic process	BP	426	46	0.051276	1	0.107981	GO:0032844	hyper_Aging_BRST
positive regulation of homeostatic process	BP	195	19	0.229421	1	0.0974359	GO:0032846	hyper_Aging_BRST
regulation of protein localization	BP	918	81	0.268629	1	0.0882353	GO:0032880	hyper_Aging_BRST
regulation of organic acid transport	BP	46	8	0.0247994	1	0.173913	GO:0032890	hyper_Aging_BRST
negative regulation of organic acid transport	BP	16	3	0.20207	1	0.1875	GO:0032891	hyper_Aging_BRST
positive regulation of organic acid transport	BP	27	3	0.273744	1	0.111111	GO:0032892	hyper_Aging_BRST
macromolecule localization	BP	2702	218	0.430428	1	0.080681	GO:0033036	hyper_Aging_BRST
regulation of cellular amine metabolic process	BP	75	2	0.982888	1	0.0266667	GO:0033238	hyper_Aging_BRST
positive regulation of cellular amine metabolic process	BP	7	1	0.52837	1	0.142857	GO:0033240	hyper_Aging_BRST
negative regulation of dopamine secretion	BP	3	1	0.298946	1	0.333333	GO:0033602	hyper_Aging_BRST
negative regulation of catecholamine secretion	BP	11	3	0.0374556	1	0.272727	GO:0033604	hyper_Aging_BRST
homotypic cell-cell adhesion	BP	70	5	0.708796	1	0.0714286	GO:0034109	hyper_Aging_BRST
regulation of homotypic cell-cell adhesion	BP	23	3	0.391229	1	0.130435	GO:0034110	hyper_Aging_BRST
negative regulation of homotypic cell-cell adhesion	BP	13	1	0.741114	1	0.0769231	GO:0034111	hyper_Aging_BRST
response to nicotine	BP	47	5	0.354385	1	0.106383	GO:0035094	hyper_Aging_BRST
exploration behavior	BP	23	2	0.662838	1	0.0869565	GO:0035640	hyper_Aging_BRST
response to decreased oxygen levels	BP	327	30	0.331202	1	0.0917431	GO:0036293	hyper_Aging_BRST
regulation of dopamine metabolic process	BP	16	2	0.506376	1	0.125	GO:0042053	hyper_Aging_BRST
regulation of catecholamine metabolic process	BP	16	2	0.506376	1	0.125	GO:0042069	hyper_Aging_BRST
neurotransmitter metabolic process	BP	28	1	0.935579	1	0.0357143	GO:0042133	hyper_Aging_BRST
neurotransmitter catabolic process	BP	9	0	1	1	0	GO:0042135	hyper_Aging_BRST
response to cocaine	BP	50	7	0.120188	1	0.14	GO:0042220	hyper_Aging_BRST
regulation of membrane potential	BP	364	36	0.251888	1	0.0989011	GO:0042391	hyper_Aging_BRST
dopamine metabolic process	BP	30	2	0.797783	1	0.0666667	GO:0042417	hyper_Aging_BRST
response to drug	BP	397	37	0.219325	1	0.093199	GO:0042493	hyper_Aging_BRST
amide transport	BP	1892	150	0.446526	1	0.0792812	GO:0042886	hyper_Aging_BRST
regulation of ion transport	BP	562	58	0.0784813	1	0.103203	GO:0043269	hyper_Aging_BRST
positive regulation of ion transport	BP	207	17	0.519154	1	0.0821256	GO:0043270	hyper_Aging_BRST
negative regulation of ion transport	BP	113	11	0.308874	1	0.0973451	GO:0043271	hyper_Aging_BRST
response to alkaloid	BP	139	13	0.349023	1	0.0935252	GO:0043279	hyper_Aging_BRST
regulation of system process	BP	468	42	0.46473	1	0.0897436	GO:0044057	hyper_Aging_BRST
regulation of anion transport	BP	95	9	0.314915	1	0.0947368	GO:0044070	hyper_Aging_BRST
small molecule catabolic process	BP	333	23	0.653191	1	0.0690691	GO:0044282	hyper_Aging_BRST
small molecule biosynthetic process	BP	492	35	0.581767	1	0.0711382	GO:0044283	hyper_Aging_BRST
multi-organism reproductive process	BP	846	60	0.570817	1	0.070922	GO:0044703	hyper_Aging_BRST
single-organism behavior	BP	388	39	0.245096	1	0.100515	GO:0044708	hyper_Aging_BRST
single-organism biosynthetic process	BP	1385	101	0.686113	1	0.0729242	GO:0044711	hyper_Aging_BRST
establishment of protein localization	BP	1986	157	0.532549	1	0.0790534	GO:0045184	hyper_Aging_BRST
response to ethanol	BP	124	12	0.294951	1	0.0967742	GO:0045471	hyper_Aging_BRST
negative regulation of blood pressure	BP	40	3	0.517878	1	0.075	GO:0045776	hyper_Aging_BRST
positive regulation of catecholamine metabolic process	BP	4	1	0.325896	1	0.25	GO:0045915	hyper_Aging_BRST
positive regulation of muscle contraction	BP	39	6	0.130533	1	0.153846	GO:0045933	hyper_Aging_BRST
positive regulation of dopamine metabolic process	BP	4	1	0.325896	1	0.25	GO:0045964	hyper_Aging_BRST
positive regulation of smooth muscle contraction	BP	26	3	0.389208	1	0.115385	GO:0045987	hyper_Aging_BRST
carboxylic acid biosynthetic process	BP	283	21	0.484546	1	0.0742049	GO:0046394	hyper_Aging_BRST
carboxylic acid catabolic process	BP	225	16	0.567888	1	0.0711111	GO:0046395	hyper_Aging_BRST
acid secretion	BP	111	11	0.222009	1	0.0990991	GO:0046717	hyper_Aging_BRST
hormone secretion	BP	279	36	0.00976552	1	0.129032	GO:0046879	hyper_Aging_BRST
regulation of hormone secretion	BP	239	27	0.0880008	1	0.112971	GO:0046883	hyper_Aging_BRST
positive regulation of hormone secretion	BP	111	11	0.328554	1	0.0990991	GO:0046887	hyper_Aging_BRST
behavioral response to cocaine	BP	18	2	0.428947	1	0.111111	GO:0048148	hyper_Aging_BRST
catecholamine secretion	BP	46	10	0.00267341	1	0.217391	GO:0050432	hyper_Aging_BRST
regulation of catecholamine secretion	BP	44	10	0.00146062	1	0.227273	GO:0050433	hyper_Aging_BRST
regulation of protein secretion	BP	373	41	0.0222994	1	0.10992	GO:0050708	hyper_Aging_BRST
positive regulation of protein secretion	BP	206	20	0.13569	1	0.0970874	GO:0050714	hyper_Aging_BRST
regulation of insulin secretion	BP	164	19	0.155324	1	0.115854	GO:0050796	hyper_Aging_BRST
modulation of synaptic transmission	BP	286	35	0.0688067	1	0.122378	GO:0050804	hyper_Aging_BRST
positive regulation of synaptic transmission	BP	119	19	0.0225552	1	0.159664	GO:0050806	hyper_Aging_BRST
regulation of coagulation	BP	87	5	0.804	1	0.0574713	GO:0050818	hyper_Aging_BRST
negative regulation of coagulation	BP	50	2	0.884509	1	0.04	GO:0050819	hyper_Aging_BRST
regulation of cell activation	BP	454	36	0.433429	1	0.0792952	GO:0050865	hyper_Aging_BRST
negative regulation of cell activation	BP	154	14	0.26547	1	0.0909091	GO:0050866	hyper_Aging_BRST
regulation of secretion	BP	650	77	0.000387318	1	0.118462	GO:0051046	hyper_Aging_BRST
positive regulation of secretion	BP	348	44	0.00102044	1	0.126437	GO:0051047	hyper_Aging_BRST
negative regulation of secretion	BP	179	22	0.0210273	1	0.122905	GO:0051048	hyper_Aging_BRST
regulation of transport	BP	1698	162	0.018737	1	0.0954064	GO:0051049	hyper_Aging_BRST
positive regulation of transport	BP	872	81	0.0925836	1	0.0928899	GO:0051050	hyper_Aging_BRST
negative regulation of transport	BP	420	38	0.207799	1	0.0904762	GO:0051051	hyper_Aging_BRST
positive regulation of nitrogen compound metabolic process	BP	1708	155	0.244685	1	0.0907494	GO:0051173	hyper_Aging_BRST
positive regulation of protein transport	BP	437	35	0.444111	1	0.0800915	GO:0051222	hyper_Aging_BRST
regulation of protein transport	BP	705	59	0.383658	1	0.0836879	GO:0051223	hyper_Aging_BRST
negative regulation of multicellular organismal process	BP	946	89	0.149328	1	0.0940803	GO:0051241	hyper_Aging_BRST
multi-organism process	BP	2098	157	0.341778	1	0.0748332	GO:0051704	hyper_Aging_BRST
catecholamine transport	BP	59	11	0.00564347	1	0.186441	GO:0051937	hyper_Aging_BRST
regulation of amine transport	BP	70	12	0.00659136	1	0.171429	GO:0051952	hyper_Aging_BRST
negative regulation of amine transport	BP	21	6	0.00489369	1	0.285714	GO:0051953	hyper_Aging_BRST
positive regulation of amine transport	BP	30	4	0.229745	1	0.133333	GO:0051954	hyper_Aging_BRST
regulation of amino acid transport	BP	26	4	0.146202	1	0.153846	GO:0051955	hyper_Aging_BRST
negative regulation of amino acid transport	BP	10	2	0.247562	1	0.2	GO:0051956	hyper_Aging_BRST
positive regulation of amino acid transport	BP	14	1	0.655641	1	0.0714286	GO:0051957	hyper_Aging_BRST
regulation of postsynaptic membrane potential	BP	127	15	0.23823	1	0.11811	GO:0060078	hyper_Aging_BRST
inhibitory postsynaptic potential	BP	13	5	0.00729631	1	0.384615	GO:0060080	hyper_Aging_BRST
response to ammonium ion	BP	118	11	0.410994	1	0.0932203	GO:0060359	hyper_Aging_BRST
regulation of wound healing	BP	126	8	0.803244	1	0.0634921	GO:0061041	hyper_Aging_BRST
negative regulation of wound healing	BP	62	2	0.964746	1	0.0322581	GO:0061045	hyper_Aging_BRST
aspartate secretion	BP	1	0	1	1	0	GO:0061528	hyper_Aging_BRST
regulation of establishment of protein localization	BP	775	66	0.353197	1	0.0851613	GO:0070201	hyper_Aging_BRST
prolactin secretion	BP	6	1	0.381819	1	0.166667	GO:0070459	hyper_Aging_BRST
uterine smooth muscle contraction	BP	9	1	0.543455	1	0.111111	GO:0070471	hyper_Aging_BRST
regulation of uterine smooth muscle contraction	BP	8	1	0.526425	1	0.125	GO:0070472	hyper_Aging_BRST
positive regulation of uterine smooth muscle contraction	BP	7	1	0.500498	1	0.142857	GO:0070474	hyper_Aging_BRST
response to oxygen levels	BP	341	31	0.354847	1	0.0909091	GO:0070482	hyper_Aging_BRST
platelet aggregation	BP	51	4	0.621898	1	0.0784314	GO:0070527	hyper_Aging_BRST
monocarboxylic acid catabolic process	BP	114	8	0.642994	1	0.0701754	GO:0072329	hyper_Aging_BRST
monocarboxylic acid biosynthetic process	BP	184	12	0.692789	1	0.0652174	GO:0072330	hyper_Aging_BRST
regulation of peptide transport	BP	732	62	0.344122	1	0.0846995	GO:0090087	hyper_Aging_BRST
regulation of muscle system process	BP	198	17	0.571657	1	0.0858586	GO:0090257	hyper_Aging_BRST
regulation of peptide hormone secretion	BP	190	23	0.0800652	1	0.121053	GO:0090276	hyper_Aging_BRST
positive regulation of peptide hormone secretion	BP	84	9	0.288742	1	0.107143	GO:0090277	hyper_Aging_BRST
regulation of platelet aggregation	BP	16	2	0.503051	1	0.125	GO:0090330	hyper_Aging_BRST
negative regulation of platelet aggregation	BP	10	1	0.666195	1	0.1	GO:0090331	hyper_Aging_BRST
positive regulation of inhibitory postsynaptic potential	BP	7	3	0.0300119	1	0.428571	GO:0097151	hyper_Aging_BRST
ammonium ion metabolic process	BP	181	11	0.789429	1	0.0607735	GO:0097164	hyper_Aging_BRST
single organism cell adhesion	BP	606	57	0.146329	1	0.0940594	GO:0098602	hyper_Aging_BRST
cell-cell adhesion	BP	739	86	0.0016026	1	0.116373	GO:0098609	hyper_Aging_BRST
modulation of inhibitory postsynaptic potential	BP	7	3	0.0300119	1	0.428571	GO:0098828	hyper_Aging_BRST
anterograde trans-synaptic signaling	BP	572	60	0.126221	1	0.104895	GO:0098916	hyper_Aging_BRST
synaptic signaling	BP	574	60	0.133929	1	0.10453	GO:0099536	hyper_Aging_BRST
trans-synaptic signaling	BP	574	60	0.133929	1	0.10453	GO:0099537	hyper_Aging_BRST
chemical synaptic transmission, postsynaptic	BP	104	14	0.138491	1	0.134615	GO:0099565	hyper_Aging_BRST
regulation of hemostasis	BP	83	5	0.786599	1	0.060241	GO:1900046	hyper_Aging_BRST
negative regulation of hemostasis	BP	47	2	0.873194	1	0.0425532	GO:1900047	hyper_Aging_BRST
organonitrogen compound catabolic process	BP	337	27	0.349042	1	0.0801187	GO:1901565	hyper_Aging_BRST
organic hydroxy compound metabolic process	BP	440	26	0.939422	1	0.0590909	GO:1901615	hyper_Aging_BRST
positive regulation of prolactin secretion	BP	2	1	0.265671	1	0.5	GO:1902722	hyper_Aging_BRST
regulation of response to wounding	BP	148	11	0.692065	1	0.0743243	GO:1903034	hyper_Aging_BRST
negative regulation of response to wounding	BP	73	3	0.952819	1	0.0410959	GO:1903035	hyper_Aging_BRST
regulation of secretion by cell	BP	595	71	0.000499823	1	0.119328	GO:1903530	hyper_Aging_BRST
negative regulation of secretion by cell	BP	158	21	0.010788	1	0.132911	GO:1903531	hyper_Aging_BRST
positive regulation of secretion by cell	BP	317	39	0.00320926	1	0.123028	GO:1903532	hyper_Aging_BRST
negative regulation of anion transport	BP	21	3	0.325744	1	0.142857	GO:1903792	hyper_Aging_BRST
positive regulation of anion transport	BP	40	3	0.554558	1	0.075	GO:1903793	hyper_Aging_BRST
regulation of aspartate secretion	BP	1	0	1	1	0	GO:1904448	hyper_Aging_BRST
positive regulation of aspartate secretion	BP	1	0	1	1	0	GO:1904450	hyper_Aging_BRST
positive regulation of establishment of protein localization	BP	490	40	0.430754	1	0.0816327	GO:1904951	hyper_Aging_BRST
cell surface receptor signaling pathway involved in cell-cell signaling	BP	548	52	0.482463	1	0.0948905	GO:1905114	hyper_Aging_BRST
cytokine production	BP	607	44	0.555955	1	0.0724876	GO:0001816	hyper_Aging_BRST
response to molecule of bacterial origin	BP	305	28	0.125377	1	0.0918033	GO:0002237	hyper_Aging_BRST
alcohol metabolic process	BP	277	15	0.917787	1	0.0541516	GO:0006066	hyper_Aging_BRST
regulation of nucleotide metabolic process	BP	217	17	0.546442	1	0.078341	GO:0006140	hyper_Aging_BRST
purine nucleotide metabolic process	BP	507	37	0.632535	1	0.0729783	GO:0006163	hyper_Aging_BRST
purine nucleotide biosynthetic process	BP	241	15	0.852417	1	0.0622407	GO:0006164	hyper_Aging_BRST
cAMP biosynthetic process	BP	121	8	0.759214	1	0.0661157	GO:0006171	hyper_Aging_BRST
protein lipidation	BP	136	11	0.346776	1	0.0808824	GO:0006497	hyper_Aging_BRST
nucleoside phosphate metabolic process	BP	632	42	0.815266	1	0.0664557	GO:0006753	hyper_Aging_BRST
phosphorus metabolic process	BP	2986	227	0.822027	1	0.0760214	GO:0006793	hyper_Aging_BRST
phosphate-containing compound metabolic process	BP	2904	223	0.784867	1	0.0767906	GO:0006796	hyper_Aging_BRST
lipid transport	BP	305	24	0.368407	1	0.0786885	GO:0006869	hyper_Aging_BRST
endocytosis	BP	592	56	0.109403	1	0.0945946	GO:0006897	hyper_Aging_BRST
phagocytosis	BP	205	20	0.251896	1	0.097561	GO:0006909	hyper_Aging_BRST
phagocytosis, engulfment	BP	28	3	0.410199	1	0.107143	GO:0006911	hyper_Aging_BRST
organelle organization	BP	3429	285	0.209617	1	0.0831146	GO:0006996	hyper_Aging_BRST
vacuole organization	BP	152	13	0.418735	1	0.0855263	GO:0007033	hyper_Aging_BRST
lysosome organization	BP	54	8	0.0480425	1	0.148148	GO:0007040	hyper_Aging_BRST
G-protein coupled receptor signaling pathway	BP	1016	60	0.482981	1	0.0590551	GO:0007186	hyper_Aging_BRST
Ras protein signal transduction	BP	302	34	0.0993623	1	0.112583	GO:0007265	hyper_Aging_BRST
Rho protein signal transduction	BP	153	19	0.091003	1	0.124183	GO:0007266	hyper_Aging_BRST
response to nutrient	BP	165	17	0.169534	1	0.10303	GO:0007584	hyper_Aging_BRST
steroid metabolic process	BP	271	16	0.844463	1	0.0590406	GO:0008202	hyper_Aging_BRST
cholesterol metabolic process	BP	114	5	0.955459	1	0.0438596	GO:0008203	hyper_Aging_BRST
nucleotide metabolic process	BP	626	42	0.797817	1	0.0670927	GO:0009117	hyper_Aging_BRST
purine ribonucleotide metabolic process	BP	491	37	0.562964	1	0.0753564	GO:0009150	hyper_Aging_BRST
purine ribonucleotide biosynthetic process	BP	238	15	0.843012	1	0.0630252	GO:0009152	hyper_Aging_BRST
nucleotide biosynthetic process	BP	311	18	0.912536	1	0.0578778	GO:0009165	hyper_Aging_BRST
cyclic nucleotide metabolic process	BP	191	16	0.511513	1	0.0837696	GO:0009187	hyper_Aging_BRST
cyclic nucleotide biosynthetic process	BP	151	10	0.755671	1	0.0662252	GO:0009190	hyper_Aging_BRST
ribonucleotide metabolic process	BP	504	37	0.620782	1	0.0734127	GO:0009259	hyper_Aging_BRST
ribonucleotide biosynthetic process	BP	249	15	0.878249	1	0.060241	GO:0009260	hyper_Aging_BRST
response to biotic stimulus	BP	761	60	0.137109	1	0.0788436	GO:0009607	hyper_Aging_BRST
response to bacterium	BP	463	36	0.181649	1	0.0777538	GO:0009617	hyper_Aging_BRST
positive regulation of biosynthetic process	BP	1691	154	0.209503	1	0.0910704	GO:0009891	hyper_Aging_BRST
response to extracellular stimulus	BP	422	37	0.27959	1	0.0876777	GO:0009991	hyper_Aging_BRST
endomembrane system organization	BP	549	50	0.27788	1	0.0910747	GO:0010256	hyper_Aging_BRST
membrane invagination	BP	45	5	0.316391	1	0.111111	GO:0010324	hyper_Aging_BRST
positive regulation of phosphorus metabolic process	BP	983	76	0.660158	1	0.0773143	GO:0010562	hyper_Aging_BRST
macrophage derived foam cell differentiation	BP	34	0	1	1	0	GO:0010742	hyper_Aging_BRST
regulation of macrophage derived foam cell differentiation	BP	29	0	1	1	0	GO:0010743	hyper_Aging_BRST
negative regulation of macrophage derived foam cell differentiation	BP	13	0	1	1	0	GO:0010745	hyper_Aging_BRST
regulation of cholesterol efflux	BP	20	0	1	1	0	GO:0010874	hyper_Aging_BRST
positive regulation of cholesterol efflux	BP	14	0	1	1	0	GO:0010875	hyper_Aging_BRST
lipid localization	BP	338	26	0.431658	1	0.0769231	GO:0010876	hyper_Aging_BRST
cholesterol storage	BP	15	1	0.750284	1	0.0666667	GO:0010878	hyper_Aging_BRST
regulation of lipid storage	BP	42	3	0.681263	1	0.0714286	GO:0010883	hyper_Aging_BRST
regulation of cholesterol storage	BP	13	1	0.715999	1	0.0769231	GO:0010885	hyper_Aging_BRST
negative regulation of cholesterol storage	BP	6	0	1	1	0	GO:0010887	hyper_Aging_BRST
negative regulation of lipid storage	BP	17	0	1	1	0	GO:0010888	hyper_Aging_BRST
organophosphate ester transport	BP	80	7	0.436725	1	0.0875	GO:0015748	hyper_Aging_BRST
phospholipid transport	BP	58	6	0.364315	1	0.103448	GO:0015914	hyper_Aging_BRST
aminophospholipid transport	BP	3	0	1	1	0	GO:0015917	hyper_Aging_BRST
sterol transport	BP	83	2	0.991554	1	0.0240964	GO:0015918	hyper_Aging_BRST
vesicle organization	BP	347	36	0.0616389	1	0.103746	GO:0016050	hyper_Aging_BRST
sterol metabolic process	BP	132	7	0.903426	1	0.0530303	GO:0016125	hyper_Aging_BRST
endosomal transport	BP	241	18	0.674691	1	0.0746888	GO:0016197	hyper_Aging_BRST
regulation of nucleobase-containing compound metabolic process	BP	3785	311	0.326036	1	0.0821664	GO:0019219	hyper_Aging_BRST
regulation of phosphate metabolic process	BP	1517	125	0.461704	1	0.0823995	GO:0019220	hyper_Aging_BRST
organophosphate metabolic process	BP	1098	86	0.464367	1	0.0783242	GO:0019637	hyper_Aging_BRST
ribose phosphate metabolic process	BP	516	37	0.680103	1	0.0717054	GO:0019693	hyper_Aging_BRST
lipid storage	BP	63	3	0.877984	1	0.047619	GO:0019915	hyper_Aging_BRST
cellular component assembly	BP	2529	216	0.150802	1	0.0854093	GO:0022607	hyper_Aging_BRST
cholesterol transport	BP	76	2	0.984717	1	0.0263158	GO:0030301	hyper_Aging_BRST
regulation of cyclic nucleotide metabolic process	BP	159	11	0.741481	1	0.0691824	GO:0030799	hyper_Aging_BRST
positive regulation of cyclic nucleotide metabolic process	BP	106	7	0.71988	1	0.0660377	GO:0030801	hyper_Aging_BRST
regulation of cyclic nucleotide biosynthetic process	BP	138	9	0.788649	1	0.0652174	GO:0030802	hyper_Aging_BRST
positive regulation of cyclic nucleotide biosynthetic process	BP	97	6	0.780334	1	0.0618557	GO:0030804	hyper_Aging_BRST
regulation of nucleotide biosynthetic process	BP	147	9	0.842644	1	0.0612245	GO:0030808	hyper_Aging_BRST
positive regulation of nucleotide biosynthetic process	BP	103	6	0.827189	1	0.0582524	GO:0030810	hyper_Aging_BRST
regulation of cAMP metabolic process	BP	134	10	0.634074	1	0.0746269	GO:0030814	hyper_Aging_BRST
positive regulation of cAMP metabolic process	BP	86	6	0.653913	1	0.0697674	GO:0030816	hyper_Aging_BRST
regulation of cAMP biosynthetic process	BP	118	8	0.74781	1	0.0677966	GO:0030817	hyper_Aging_BRST
positive regulation of cAMP biosynthetic process	BP	79	5	0.754296	1	0.0632911	GO:0030819	hyper_Aging_BRST
positive regulation of cellular biosynthetic process	BP	1666	154	0.169314	1	0.092437	GO:0031328	hyper_Aging_BRST
response to nutrient levels	BP	391	33	0.354255	1	0.084399	GO:0031667	hyper_Aging_BRST
intracellular lipid transport	BP	29	3	0.45454	1	0.103448	GO:0032365	hyper_Aging_BRST
intracellular sterol transport	BP	17	1	0.795102	1	0.0588235	GO:0032366	hyper_Aging_BRST
intracellular cholesterol transport	BP	17	1	0.795102	1	0.0588235	GO:0032367	hyper_Aging_BRST
regulation of lipid transport	BP	96	6	0.76392	1	0.0625	GO:0032368	hyper_Aging_BRST
positive regulation of lipid transport	BP	53	4	0.586501	1	0.0754717	GO:0032370	hyper_Aging_BRST
regulation of sterol transport	BP	42	0	1	1	0	GO:0032371	hyper_Aging_BRST
positive regulation of sterol transport	BP	19	0	1	1	0	GO:0032373	hyper_Aging_BRST
regulation of cholesterol transport	BP	42	0	1	1	0	GO:0032374	hyper_Aging_BRST
positive regulation of cholesterol transport	BP	19	0	1	1	0	GO:0032376	hyper_Aging_BRST
Cdc42 protein signal transduction	BP	8	1	0.442845	1	0.125	GO:0032488	hyper_Aging_BRST
regulation of Cdc42 protein signal transduction	BP	5	0	1	1	0	GO:0032489	hyper_Aging_BRST
response to lipopolysaccharide	BP	291	24	0.310268	1	0.0824742	GO:0032496	hyper_Aging_BRST
response to retinoic acid	BP	105	11	0.317061	1	0.104762	GO:0032526	hyper_Aging_BRST
interleukin-1 beta production	BP	54	5	0.265213	1	0.0925926	GO:0032611	hyper_Aging_BRST
interleukin-1 production	BP	65	6	0.210887	1	0.0923077	GO:0032612	hyper_Aging_BRST
cholesterol efflux	BP	40	1	0.96162	1	0.025	GO:0033344	hyper_Aging_BRST
secretory granule organization	BP	30	4	0.163552	1	0.133333	GO:0033363	hyper_Aging_BRST
phospholipid efflux	BP	12	0	1	1	0	GO:0033700	hyper_Aging_BRST
lipid translocation	BP	22	2	0.605201	1	0.0909091	GO:0034204	hyper_Aging_BRST
plasma lipoprotein particle assembly	BP	20	0	1	1	0	GO:0034377	hyper_Aging_BRST
high-density lipoprotein particle assembly	BP	10	0	1	1	0	GO:0034380	hyper_Aging_BRST
response to fluid shear stress	BP	34	1	0.964603	1	0.0294118	GO:0034405	hyper_Aging_BRST
response to laminar fluid shear stress	BP	14	0	1	1	0	GO:0034616	hyper_Aging_BRST
nucleobase-containing compound biosynthetic process	BP	4008	325	0.361604	1	0.0810878	GO:0034654	hyper_Aging_BRST
regulation of Rho protein signal transduction	BP	113	13	0.248514	1	0.115044	GO:0035023	hyper_Aging_BRST
response to sterol	BP	23	2	0.595302	1	0.0869565	GO:0036314	hyper_Aging_BRST
cellular response to sterol	BP	16	1	0.768071	1	0.0625	GO:0036315	hyper_Aging_BRST
apolipoprotein A-I-mediated signaling pathway	BP	5	0	1	1	0	GO:0038027	hyper_Aging_BRST
lipoprotein metabolic process	BP	201	15	0.428188	1	0.0746269	GO:0042157	hyper_Aging_BRST
lipoprotein biosynthetic process	BP	145	11	0.430207	1	0.0758621	GO:0042158	hyper_Aging_BRST
cholesterol homeostasis	BP	68	4	0.782299	1	0.0588235	GO:0042632	hyper_Aging_BRST
response to external biotic stimulus	BP	725	60	0.0686353	1	0.0827586	GO:0043207	hyper_Aging_BRST
reverse cholesterol transport	BP	17	1	0.730705	1	0.0588235	GO:0043691	hyper_Aging_BRST
macromolecular complex subunit organization	BP	1862	148	0.388378	1	0.0794844	GO:0043933	hyper_Aging_BRST
regulation of cellular component biogenesis	BP	759	81	0.0233763	1	0.106719	GO:0044087	hyper_Aging_BRST
single-organism membrane organization	BP	690	70	0.057986	1	0.101449	GO:0044802	hyper_Aging_BRST
phospholipid translocation	BP	21	2	0.585904	1	0.0952381	GO:0045332	hyper_Aging_BRST
regulation of cell differentiation	BP	1427	150	0.0165166	1	0.105116	GO:0045595	hyper_Aging_BRST
negative regulation of cell differentiation	BP	577	63	0.0724469	1	0.109185	GO:0045596	hyper_Aging_BRST
positive regulation of nucleobase-containing compound metabolic process	BP	1611	149	0.18189	1	0.0924891	GO:0045935	hyper_Aging_BRST
positive regulation of phosphate metabolic process	BP	983	76	0.660158	1	0.0773143	GO:0045937	hyper_Aging_BRST
positive regulation of nucleotide metabolic process	BP	132	8	0.804322	1	0.0606061	GO:0045981	hyper_Aging_BRST
cAMP metabolic process	BP	151	12	0.590701	1	0.0794702	GO:0046058	hyper_Aging_BRST
ribose phosphate biosynthetic process	BP	251	15	0.882795	1	0.059761	GO:0046390	hyper_Aging_BRST
regulation of Ras protein signal transduction	BP	187	21	0.222994	1	0.112299	GO:0046578	hyper_Aging_BRST
intracellular transport	BP	1588	129	0.406197	1	0.0812343	GO:0046907	hyper_Aging_BRST
chemical homeostasis	BP	976	85	0.143019	1	0.0870902	GO:0048878	hyper_Aging_BRST
cytokine secretion	BP	162	16	0.0716692	1	0.0987654	GO:0050663	hyper_Aging_BRST
interleukin-1 secretion	BP	37	5	0.0636209	1	0.135135	GO:0050701	hyper_Aging_BRST
interleukin-1 beta secretion	BP	33	4	0.116024	1	0.121212	GO:0050702	hyper_Aging_BRST
regulation of developmental process	BP	2117	213	0.00812423	1	0.100614	GO:0050793	hyper_Aging_BRST
ion homeostasis	BP	671	54	0.35121	1	0.0804769	GO:0050801	hyper_Aging_BRST
negative regulation of developmental process	BP	765	78	0.110212	1	0.101961	GO:0051093	hyper_Aging_BRST
regulation of cellular component organization	BP	2128	214	0.00377626	1	0.100564	GO:0051128	hyper_Aging_BRST
regulation of phosphorus metabolic process	BP	1528	125	0.492854	1	0.0818063	GO:0051174	hyper_Aging_BRST
maintenance of location	BP	278	25	0.357351	1	0.0899281	GO:0051235	hyper_Aging_BRST
cellular localization	BP	2386	209	0.147971	1	0.0875943	GO:0051641	hyper_Aging_BRST
establishment of localization in cell	BP	1887	156	0.405597	1	0.0826709	GO:0051649	hyper_Aging_BRST
response to other organism	BP	724	60	0.0675297	1	0.0828729	GO:0051707	hyper_Aging_BRST
cyclic purine nucleotide metabolic process	BP	150	10	0.750446	1	0.0666667	GO:0052652	hyper_Aging_BRST
anion homeostasis	BP	39	3	0.585773	1	0.0769231	GO:0055081	hyper_Aging_BRST
nucleobase-containing small molecule metabolic process	BP	683	43	0.899604	1	0.0629575	GO:0055086	hyper_Aging_BRST
lipid homeostasis	BP	104	5	0.901474	1	0.0480769	GO:0055088	hyper_Aging_BRST
phospholipid homeostasis	BP	9	0	1	1	0	GO:0055091	hyper_Aging_BRST
sterol homeostasis	BP	68	4	0.782299	1	0.0588235	GO:0055092	hyper_Aging_BRST
response to lipoprotein particle	BP	22	2	0.559144	1	0.0909091	GO:0055094	hyper_Aging_BRST
response to low-density lipoprotein particle	BP	16	2	0.414524	1	0.125	GO:0055098	hyper_Aging_BRST
platelet dense granule organization	BP	8	1	0.517926	1	0.125	GO:0060155	hyper_Aging_BRST
membrane organization	BP	966	97	0.0245996	1	0.100414	GO:0061024	hyper_Aging_BRST
macromolecular complex assembly	BP	1613	125	0.539226	1	0.0774954	GO:0065003	hyper_Aging_BRST
protein-lipid complex assembly	BP	23	1	0.838024	1	0.0434783	GO:0065005	hyper_Aging_BRST
response to cholesterol	BP	20	1	0.834595	1	0.05	GO:0070723	hyper_Aging_BRST
cellular response to biotic stimulus	BP	170	10	0.853666	1	0.0588235	GO:0071216	hyper_Aging_BRST
cellular response to molecule of bacterial origin	BP	150	9	0.822732	1	0.06	GO:0071219	hyper_Aging_BRST
cellular response to lipopolysaccharide	BP	144	8	0.879678	1	0.0555556	GO:0071222	hyper_Aging_BRST
cellular response to acid chemical	BP	189	23	0.0723246	1	0.121693	GO:0071229	hyper_Aging_BRST
cellular response to retinoic acid	BP	69	8	0.316063	1	0.115942	GO:0071300	hyper_Aging_BRST
cellular response to lipid	BP	507	49	0.137644	1	0.0966469	GO:0071396	hyper_Aging_BRST
cellular response to cholesterol	BP	13	0	1	1	0	GO:0071397	hyper_Aging_BRST
protein-lipid complex subunit organization	BP	38	2	0.785282	1	0.0526316	GO:0071825	hyper_Aging_BRST
plasma lipoprotein particle organization	BP	35	1	0.922605	1	0.0285714	GO:0071827	hyper_Aging_BRST
purine-containing compound metabolic process	BP	543	37	0.787087	1	0.06814	GO:0072521	hyper_Aging_BRST
purine-containing compound biosynthetic process	BP	253	15	0.891582	1	0.0592885	GO:0072522	hyper_Aging_BRST
lytic vacuole organization	BP	54	8	0.0480425	1	0.148148	GO:0080171	hyper_Aging_BRST
foam cell differentiation	BP	34	0	1	1	0	GO:0090077	hyper_Aging_BRST
regulation of high-density lipoprotein particle assembly	BP	3	0	1	1	0	GO:0090107	hyper_Aging_BRST
organophosphate biosynthetic process	BP	609	50	0.397023	1	0.0821018	GO:0090407	hyper_Aging_BRST
regulation of plasma lipoprotein particle levels	BP	57	1	0.986466	1	0.0175439	GO:0097006	hyper_Aging_BRST
regulation of membrane lipid distribution	BP	35	3	0.580478	1	0.0857143	GO:0097035	hyper_Aging_BRST
cellular response to alcohol	BP	52	3	0.858494	1	0.0576923	GO:0097306	hyper_Aging_BRST
plasma membrane invagination	BP	37	4	0.363228	1	0.108108	GO:0099024	hyper_Aging_BRST
regulation of purine nucleotide biosynthetic process	BP	146	9	0.840947	1	0.0616438	GO:1900371	hyper_Aging_BRST
positive regulation of purine nucleotide biosynthetic process	BP	103	6	0.827189	1	0.0582524	GO:1900373	hyper_Aging_BRST
regulation of purine nucleotide metabolic process	BP	211	17	0.516242	1	0.0805687	GO:1900542	hyper_Aging_BRST
positive regulation of purine nucleotide metabolic process	BP	132	8	0.804322	1	0.0606061	GO:1900544	hyper_Aging_BRST
carbohydrate derivative metabolic process	BP	1181	79	0.890043	1	0.0668925	GO:1901135	hyper_Aging_BRST
carbohydrate derivative biosynthetic process	BP	711	43	0.96319	1	0.0604782	GO:1901137	hyper_Aging_BRST
nucleoside phosphate biosynthetic process	BP	314	18	0.919924	1	0.0573248	GO:1901293	hyper_Aging_BRST
single-organism cellular localization	BP	869	85	0.0497198	1	0.0978136	GO:1902580	hyper_Aging_BRST
single-organism intracellular transport	BP	673	65	0.075478	1	0.0965825	GO:1902582	hyper_Aging_BRST
secondary alcohol metabolic process	BP	119	6	0.919179	1	0.0504202	GO:1902652	hyper_Aging_BRST
regulation of lipid localization	BP	124	9	0.652896	1	0.0725806	GO:1905952	hyper_Aging_BRST
negative regulation of lipid localization	BP	37	1	0.954838	1	0.027027	GO:1905953	hyper_Aging_BRST
positive regulation of lipid localization	BP	73	7	0.354388	1	0.0958904	GO:1905954	hyper_Aging_BRST
transcription, DNA-templated	BP	3446	284	0.345201	1	0.0824144	GO:0006351	hyper_Aging_BRST
regulation of transcription, DNA-templated	BP	3296	274	0.301046	1	0.0831311	GO:0006355	hyper_Aging_BRST
regulation of transcription from RNA polymerase II promoter	BP	1761	179	0.0122709	1	0.101647	GO:0006357	hyper_Aging_BRST
transcription from RNA polymerase II promoter	BP	1948	191	0.0271126	1	0.0980493	GO:0006366	hyper_Aging_BRST
regulation of intracellular lipid transport	BP	7	0	1	1	0	GO:0032377	hyper_Aging_BRST
regulation of intracellular sterol transport	BP	7	0	1	1	0	GO:0032380	hyper_Aging_BRST
regulation of intracellular cholesterol transport	BP	7	0	1	1	0	GO:0032383	hyper_Aging_BRST
regulation of intracellular transport	BP	471	31	0.902516	1	0.0658174	GO:0032386	hyper_Aging_BRST
RNA biosynthetic process	BP	3573	301	0.160968	1	0.0842429	GO:0032774	hyper_Aging_BRST
regulation of RNA metabolic process	BP	3446	287	0.271102	1	0.083285	GO:0051252	hyper_Aging_BRST
regulation of cellular localization	BP	795	64	0.680459	1	0.0805031	GO:0060341	hyper_Aging_BRST
nucleic acid-templated transcription	BP	3462	288	0.277595	1	0.0831889	GO:0097659	hyper_Aging_BRST
regulation of nucleic acid-templated transcription	BP	3317	279	0.225344	1	0.0841121	GO:1903506	hyper_Aging_BRST
regulation of RNA biosynthetic process	BP	3334	279	0.246483	1	0.0836833	GO:2001141	hyper_Aging_BRST
retinoid metabolic process	BP	83	5	0.753001	1	0.060241	GO:0001523	hyper_Aging_BRST
retina homeostasis	BP	61	3	0.810596	1	0.0491803	GO:0001895	hyper_Aging_BRST
phospholipid transfer to membrane	BP	2	0	1	1	0	GO:0006649	hyper_Aging_BRST
isoprenoid metabolic process	BP	121	7	0.803347	1	0.0578512	GO:0006720	hyper_Aging_BRST
terpenoid metabolic process	BP	100	7	0.60825	1	0.07	GO:0006721	hyper_Aging_BRST
sensory perception	BP	748	43	0.586277	1	0.0574866	GO:0007600	hyper_Aging_BRST
visual perception	BP	193	13	0.708624	1	0.0673575	GO:0007601	hyper_Aging_BRST
phototransduction	BP	53	3	0.739615	1	0.0566038	GO:0007602	hyper_Aging_BRST
phototransduction, visible light	BP	35	0	1	1	0	GO:0007603	hyper_Aging_BRST
detection of external stimulus	BP	122	8	0.755839	1	0.0655738	GO:0009581	hyper_Aging_BRST
detection of abiotic stimulus	BP	125	8	0.774063	1	0.064	GO:0009582	hyper_Aging_BRST
detection of light stimulus	BP	66	5	0.56365	1	0.0757576	GO:0009583	hyper_Aging_BRST
detection of visible light	BP	50	2	0.90302	1	0.04	GO:0009584	hyper_Aging_BRST
diterpenoid metabolic process	BP	90	7	0.529403	1	0.0777778	GO:0016101	hyper_Aging_BRST
photoreceptor cell maintenance	BP	35	2	0.788895	1	0.0571429	GO:0045494	hyper_Aging_BRST
sensory perception of light stimulus	BP	197	15	0.532492	1	0.0761421	GO:0050953	hyper_Aging_BRST
detection of stimulus	BP	494	18	0.861163	1	0.0364372	GO:0051606	hyper_Aging_BRST
MAPK cascade	BP	811	66	0.549002	1	0.081381	GO:0000165	hyper_Aging_BRST
microtubule cytoskeleton organization	BP	419	39	0.224362	1	0.0930788	GO:0000226	hyper_Aging_BRST
mitotic cell cycle	BP	948	74	0.641586	1	0.0780591	GO:0000278	hyper_Aging_BRST
nuclear division	BP	566	33	0.967201	1	0.0583039	GO:0000280	hyper_Aging_BRST
response to reactive oxygen species	BP	215	16	0.6207	1	0.0744186	GO:0000302	hyper_Aging_BRST
cell morphogenesis	BP	852	103	0.00746831	1	0.120892	GO:0000902	hyper_Aging_BRST
cell morphogenesis involved in differentiation	BP	608	74	0.0455301	1	0.121711	GO:0000904	hyper_Aging_BRST
regulation of cell growth	BP	355	45	0.0162149	1	0.126761	GO:0001558	hyper_Aging_BRST
establishment of planar polarity	BP	116	8	0.794429	1	0.0689655	GO:0001736	hyper_Aging_BRST
morphogenesis of a polarized epithelium	BP	126	8	0.862532	1	0.0634921	GO:0001738	hyper_Aging_BRST
leukocyte homeostasis	BP	76	6	0.418826	1	0.0789474	GO:0001776	hyper_Aging_BRST
B cell homeostasis	BP	26	2	0.537117	1	0.0769231	GO:0001782	hyper_Aging_BRST
regulation of cytokine production	BP	549	41	0.487647	1	0.0746812	GO:0001817	hyper_Aging_BRST
positive regulation of cytokine production	BP	369	26	0.550792	1	0.0704607	GO:0001819	hyper_Aging_BRST
embryonic epithelial tube formation	BP	118	15	0.184664	1	0.127119	GO:0001838	hyper_Aging_BRST
neural tube formation	BP	98	12	0.240807	1	0.122449	GO:0001841	hyper_Aging_BRST
neural tube closure	BP	83	11	0.220226	1	0.13253	GO:0001843	hyper_Aging_BRST
B-1 B cell homeostasis	BP	3	0	1	1	0	GO:0001922	hyper_Aging_BRST
regulation of protein phosphorylation	BP	1208	102	0.386433	1	0.0844371	GO:0001932	hyper_Aging_BRST
negative regulation of protein phosphorylation	BP	381	37	0.265525	1	0.0971129	GO:0001933	hyper_Aging_BRST
positive regulation of protein phosphorylation	BP	830	66	0.590965	1	0.0795181	GO:0001934	hyper_Aging_BRST
morphogenesis of an epithelium	BP	497	48	0.424395	1	0.0965795	GO:0002009	hyper_Aging_BRST
columnar/cuboidal epithelial cell differentiation	BP	102	12	0.262599	1	0.117647	GO:0002065	hyper_Aging_BRST
lymphocyte homeostasis	BP	57	5	0.321881	1	0.0877193	GO:0002260	hyper_Aging_BRST
lymphocyte activation involved in immune response	BP	133	14	0.081572	1	0.105263	GO:0002285	hyper_Aging_BRST
B cell activation involved in immune response	BP	58	5	0.415345	1	0.0862069	GO:0002312	hyper_Aging_BRST
B cell proliferation involved in immune response	BP	5	0	1	1	0	GO:0002322	hyper_Aging_BRST
immature B cell differentiation	BP	7	1	0.490416	1	0.142857	GO:0002327	hyper_Aging_BRST
transitional stage B cell differentiation	BP	1	0	1	1	0	GO:0002332	hyper_Aging_BRST
transitional one stage B cell differentiation	BP	1	0	1	1	0	GO:0002333	hyper_Aging_BRST
immune response-activating cell surface receptor signaling pathway	BP	300	20	0.696126	1	0.0666667	GO:0002429	hyper_Aging_BRST
Fc receptor mediated stimulatory signaling pathway	BP	75	5	0.773456	1	0.0666667	GO:0002431	hyper_Aging_BRST
immune response-regulating cell surface receptor signaling pathway involved in phagocytosis	BP	69	5	0.730497	1	0.0724638	GO:0002433	hyper_Aging_BRST
immune system development	BP	756	69	0.182015	1	0.0912698	GO:0002520	hyper_Aging_BRST
leukocyte differentiation	BP	429	42	0.0982632	1	0.0979021	GO:0002521	hyper_Aging_BRST
immune response-activating signal transduction	BP	434	30	0.64642	1	0.0691244	GO:0002757	hyper_Aging_BRST
immune response-regulating signaling pathway	BP	464	31	0.713889	1	0.0668103	GO:0002764	hyper_Aging_BRST
immune response-regulating cell surface receptor signaling pathway	BP	329	22	0.695807	1	0.0668693	GO:0002768	hyper_Aging_BRST
DNA metabolic process	BP	914	57	0.94734	1	0.0623632	GO:0006259	hyper_Aging_BRST
DNA repair	BP	492	27	0.969241	1	0.054878	GO:0006281	hyper_Aging_BRST
mismatch repair	BP	34	2	0.7703	1	0.0588235	GO:0006298	hyper_Aging_BRST
protein complex assembly	BP	1304	108	0.323575	1	0.0828221	GO:0006461	hyper_Aging_BRST
protein phosphorylation	BP	1731	145	0.44394	1	0.0837666	GO:0006468	hyper_Aging_BRST
negative regulation of protein kinase activity	BP	232	21	0.459391	1	0.0905172	GO:0006469	hyper_Aging_BRST
calcium ion transport	BP	358	30	0.461869	1	0.0837989	GO:0006816	hyper_Aging_BRST
cellular ion homeostasis	BP	545	43	0.37697	1	0.0788991	GO:0006873	hyper_Aging_BRST
cellular calcium ion homeostasis	BP	366	29	0.407273	1	0.079235	GO:0006874	hyper_Aging_BRST
cellular metal ion homeostasis	BP	453	36	0.372517	1	0.0794702	GO:0006875	hyper_Aging_BRST
autophagy	BP	425	35	0.442428	1	0.0823529	GO:0006914	hyper_Aging_BRST
cellular response to DNA damage stimulus	BP	746	48	0.941097	1	0.0643432	GO:0006974	hyper_Aging_BRST
DNA damage induced protein phosphorylation	BP	8	0	1	1	0	GO:0006975	hyper_Aging_BRST
response to oxidative stress	BP	391	31	0.493772	1	0.0792839	GO:0006979	hyper_Aging_BRST
cytoskeleton organization	BP	1093	108	0.0490822	1	0.0988106	GO:0007010	hyper_Aging_BRST
actin filament organization	BP	325	34	0.158668	1	0.104615	GO:0007015	hyper_Aging_BRST
microtubule-based process	BP	608	57	0.141483	1	0.09375	GO:0007017	hyper_Aging_BRST
cell cycle	BP	1619	124	0.719479	1	0.0765905	GO:0007049	hyper_Aging_BRST
cell cycle arrest	BP	237	24	0.189634	1	0.101266	GO:0007050	hyper_Aging_BRST
mitotic nuclear division	BP	436	29	0.86252	1	0.0665138	GO:0007067	hyper_Aging_BRST
establishment of tissue polarity	BP	116	8	0.794429	1	0.0689655	GO:0007164	hyper_Aging_BRST
enzyme linked receptor protein signaling pathway	BP	932	76	0.801887	1	0.0815451	GO:0007167	hyper_Aging_BRST
transmembrane receptor protein tyrosine kinase signaling pathway	BP	654	51	0.834207	1	0.0779817	GO:0007169	hyper_Aging_BRST
epidermal growth factor receptor signaling pathway	BP	120	4	0.993812	1	0.0333333	GO:0007173	hyper_Aging_BRST
transmembrane receptor protein serine/threonine kinase signaling pathway	BP	297	26	0.624891	1	0.0875421	GO:0007178	hyper_Aging_BRST
positive regulation of cytosolic calcium ion concentration	BP	244	18	0.660951	1	0.0737705	GO:0007204	hyper_Aging_BRST
I-kappaB kinase/NF-kappaB signaling	BP	243	23	0.135982	1	0.0946502	GO:0007249	hyper_Aging_BRST
regulation of mitotic cell cycle	BP	493	42	0.437181	1	0.0851927	GO:0007346	hyper_Aging_BRST
axonogenesis	BP	398	52	0.0450617	1	0.130653	GO:0007409	hyper_Aging_BRST
cell aging	BP	91	11	0.181704	1	0.120879	GO:0007569	hyper_Aging_BRST
cell proliferation	BP	1816	165	0.100537	1	0.090859	GO:0008283	hyper_Aging_BRST
positive regulation of cell proliferation	BP	782	72	0.192866	1	0.0920716	GO:0008284	hyper_Aging_BRST
regulation of cell size	BP	140	17	0.22783	1	0.121429	GO:0008361	hyper_Aging_BRST
intrinsic apoptotic signaling pathway in response to DNA damage	BP	96	6	0.851333	1	0.0625	GO:0008630	hyper_Aging_BRST
embryo development	BP	918	95	0.167223	1	0.103486	GO:0009790	hyper_Aging_BRST
post-embryonic development	BP	87	11	0.140934	1	0.126437	GO:0009791	hyper_Aging_BRST
embryo development ending in birth or egg hatching	BP	544	56	0.244524	1	0.102941	GO:0009792	hyper_Aging_BRST
animal organ morphogenesis	BP	946	96	0.159916	1	0.10148	GO:0009887	hyper_Aging_BRST
tissue development	BP	1763	151	0.294404	1	0.0856495	GO:0009888	hyper_Aging_BRST
negative regulation of signal transduction	BP	1056	89	0.559838	1	0.0842803	GO:0009968	hyper_Aging_BRST
glial cell differentiation	BP	177	20	0.261184	1	0.112994	GO:0010001	hyper_Aging_BRST
regulation of autophagy	BP	259	22	0.460461	1	0.0849421	GO:0010506	hyper_Aging_BRST
regulation of phospholipase activity	BP	59	4	0.66388	1	0.0677966	GO:0010517	hyper_Aging_BRST
negative regulation of phospholipase activity	BP	6	0	1	1	0	GO:0010519	hyper_Aging_BRST
regulation of calcium ion transport into cytosol	BP	85	8	0.452465	1	0.0941176	GO:0010522	hyper_Aging_BRST
positive regulation of calcium ion transport into cytosol	BP	46	2	0.859476	1	0.0434783	GO:0010524	hyper_Aging_BRST
negative regulation of phosphorus metabolic process	BP	538	47	0.484624	1	0.0873606	GO:0010563	hyper_Aging_BRST
positive regulation of macromolecule metabolic process	BP	2720	230	0.425327	1	0.0845588	GO:0010604	hyper_Aging_BRST
negative regulation of cell communication	BP	1155	97	0.555067	1	0.0839827	GO:0010648	hyper_Aging_BRST
regulation of cell morphogenesis involved in differentiation	BP	231	29	0.139414	1	0.125541	GO:0010769	hyper_Aging_BRST
positive regulation of cell death	BP	583	53	0.35783	1	0.0909091	GO:0010942	hyper_Aging_BRST
regulation of metal ion transport	BP	307	31	0.187929	1	0.100977	GO:0010959	hyper_Aging_BRST
regulation of neuron projection development	BP	378	47	0.0658001	1	0.124339	GO:0010975	hyper_Aging_BRST
primary neural tube formation	BP	89	11	0.269391	1	0.123596	GO:0014020	hyper_Aging_BRST
cell growth	BP	450	50	0.0846215	1	0.111111	GO:0016049	hyper_Aging_BRST
Wnt signaling pathway	BP	450	38	0.751834	1	0.0844444	GO:0016055	hyper_Aging_BRST
phosphorylation	BP	2062	167	0.5817	1	0.0809893	GO:0016310	hyper_Aging_BRST
morphogenesis of embryonic epithelium	BP	143	19	0.123237	1	0.132867	GO:0016331	hyper_Aging_BRST
protein ubiquitination	BP	775	57	0.696576	1	0.0735484	GO:0016567	hyper_Aging_BRST
peptidyl-tyrosine phosphorylation	BP	350	30	0.50151	1	0.0857143	GO:0018108	hyper_Aging_BRST
peptidyl-amino acid modification	BP	1113	91	0.535384	1	0.081761	GO:0018193	hyper_Aging_BRST
peptidyl-tyrosine modification	BP	352	30	0.517993	1	0.0852273	GO:0018212	hyper_Aging_BRST
cellular homeostasis	BP	769	61	0.42358	1	0.0793238	GO:0019725	hyper_Aging_BRST
hindbrain morphogenesis	BP	38	5	0.380895	1	0.131579	GO:0021575	hyper_Aging_BRST
cerebellum morphogenesis	BP	34	5	0.295528	1	0.147059	GO:0021587	hyper_Aging_BRST
neural tube development	BP	153	17	0.298661	1	0.111111	GO:0021915	hyper_Aging_BRST
neurogenesis	BP	1379	173	5.24463e-05	0.283931	0.125453	GO:0022008	hyper_Aging_BRST
cell cycle process	BP	1254	87	0.917484	1	0.069378	GO:0022402	hyper_Aging_BRST
regulation of anatomical structure morphogenesis	BP	886	96	0.0289284	1	0.108352	GO:0022603	hyper_Aging_BRST
regulation of cell morphogenesis	BP	397	54	0.00441823	1	0.13602	GO:0022604	hyper_Aging_BRST
signal transduction by protein phosphorylation	BP	846	67	0.652366	1	0.0791962	GO:0023014	hyper_Aging_BRST
negative regulation of signaling	BP	1159	97	0.568224	1	0.0836928	GO:0023057	hyper_Aging_BRST
metal ion transport	BP	778	68	0.282767	1	0.0874036	GO:0030001	hyper_Aging_BRST
cellular cation homeostasis	BP	532	42	0.371691	1	0.0789474	GO:0030003	hyper_Aging_BRST
actin filament-based process	BP	636	66	0.100128	1	0.103774	GO:0030029	hyper_Aging_BRST
cell projection organization	BP	1265	136	0.0181481	1	0.10751	GO:0030030	hyper_Aging_BRST
cell projection assembly	BP	481	41	0.416865	1	0.0852391	GO:0030031	hyper_Aging_BRST
microspike assembly	BP	4	0	1	1	0	GO:0030035	hyper_Aging_BRST
actin cytoskeleton organization	BP	553	57	0.129775	1	0.103074	GO:0030036	hyper_Aging_BRST
hemopoiesis	BP	676	64	0.117887	1	0.0946746	GO:0030097	hyper_Aging_BRST
lymphocyte differentiation	BP	288	32	0.0335512	1	0.111111	GO:0030098	hyper_Aging_BRST
regulation of endocytosis	BP	200	24	0.0386446	1	0.12	GO:0030100	hyper_Aging_BRST
regulation of Wnt signaling pathway	BP	299	26	0.659132	1	0.0869565	GO:0030111	hyper_Aging_BRST
positive regulation of Wnt signaling pathway	BP	146	12	0.656814	1	0.0821918	GO:0030177	hyper_Aging_BRST
neuron differentiation	BP	1168	149	0.000138711	0.600756	0.127568	GO:0030182	hyper_Aging_BRST
B cell differentiation	BP	95	12	0.0887773	1	0.126316	GO:0030183	hyper_Aging_BRST
T cell differentiation	BP	207	20	0.223531	1	0.0966184	GO:0030217	hyper_Aging_BRST
BMP signaling pathway	BP	138	12	0.645856	1	0.0869565	GO:0030509	hyper_Aging_BRST
regulation of BMP signaling pathway	BP	78	8	0.511016	1	0.102564	GO:0030510	hyper_Aging_BRST
negative regulation of BMP signaling pathway	BP	44	4	0.630089	1	0.0909091	GO:0030514	hyper_Aging_BRST
regulation of axon extension	BP	71	11	0.129873	1	0.15493	GO:0030516	hyper_Aging_BRST
epithelial cell differentiation	BP	671	47	0.656128	1	0.0700447	GO:0030855	hyper_Aging_BRST
microtubule polymerization or depolymerization	BP	76	8	0.306914	1	0.105263	GO:0031109	hyper_Aging_BRST
regulation of microtubule polymerization or depolymerization	BP	47	7	0.0903383	1	0.148936	GO:0031110	hyper_Aging_BRST
regulation of microtubule polymerization	BP	30	4	0.236301	1	0.133333	GO:0031113	hyper_Aging_BRST
neuron projection development	BP	783	94	0.0194945	1	0.120051	GO:0031175	hyper_Aging_BRST
regulation of cell projection organization	BP	514	59	0.0840034	1	0.114786	GO:0031344	hyper_Aging_BRST
regulation of protein ubiquitination	BP	245	15	0.871849	1	0.0612245	GO:0031396	hyper_Aging_BRST
negative regulation of protein ubiquitination	BP	131	6	0.956243	1	0.0458015	GO:0031397	hyper_Aging_BRST
regulation of protein modification process	BP	1555	121	0.707965	1	0.0778135	GO:0031399	hyper_Aging_BRST
negative regulation of protein modification process	BP	565	45	0.68209	1	0.079646	GO:0031400	hyper_Aging_BRST
positive regulation of protein modification process	BP	1069	84	0.616831	1	0.0785781	GO:0031401	hyper_Aging_BRST
actin cytoskeleton reorganization	BP	85	7	0.698108	1	0.0823529	GO:0031532	hyper_Aging_BRST
cell-substrate adhesion	BP	292	27	0.49222	1	0.0924658	GO:0031589	hyper_Aging_BRST
positive regulation of protein binding	BP	78	6	0.67722	1	0.0769231	GO:0032092	hyper_Aging_BRST
activation of protein kinase activity	BP	283	20	0.802546	1	0.0706714	GO:0032147	hyper_Aging_BRST
positive regulation of cellular protein metabolic process	BP	1339	100	0.805981	1	0.0746826	GO:0032270	hyper_Aging_BRST
regulation of protein polymerization	BP	166	15	0.399182	1	0.0903614	GO:0032271	hyper_Aging_BRST
protein modification by small protein conjugation	BP	859	63	0.695361	1	0.0733411	GO:0032446	hyper_Aging_BRST
regulation of cellular component size	BP	305	33	0.156257	1	0.108197	GO:0032535	hyper_Aging_BRST
interferon-gamma production	BP	90	6	0.505322	1	0.0666667	GO:0032609	hyper_Aging_BRST
interleukin-2 production	BP	52	6	0.197843	1	0.115385	GO:0032623	hyper_Aging_BRST
regulation of interferon-gamma production	BP	82	6	0.405684	1	0.0731707	GO:0032649	hyper_Aging_BRST
regulation of interleukin-2 production	BP	45	6	0.135582	1	0.133333	GO:0032663	hyper_Aging_BRST
positive regulation of interferon-gamma production	BP	57	4	0.495823	1	0.0701754	GO:0032729	hyper_Aging_BRST
positive regulation of interleukin-2 production	BP	29	3	0.401465	1	0.103448	GO:0032743	hyper_Aging_BRST
negative regulation of homeostatic process	BP	173	13	0.714927	1	0.0751445	GO:0032845	hyper_Aging_BRST
regulation of microtubule-based process	BP	145	14	0.285673	1	0.0965517	GO:0032886	hyper_Aging_BRST
mononuclear cell proliferation	BP	228	17	0.384668	1	0.0745614	GO:0032943	hyper_Aging_BRST
regulation of actin cytoskeleton organization	BP	277	33	0.0396777	1	0.119134	GO:0032956	hyper_Aging_BRST
regulation of actin filament-based process	BP	315	35	0.0905272	1	0.111111	GO:0032970	hyper_Aging_BRST
cellular component morphogenesis	BP	942	106	0.0279639	1	0.112527	GO:0032989	hyper_Aging_BRST
cell part morphogenesis	BP	572	74	0.0147304	1	0.129371	GO:0032990	hyper_Aging_BRST
regulation of organelle organization	BP	1088	104	0.0626248	1	0.0955882	GO:0033043	hyper_Aging_BRST
cellular response to stress	BP	1721	123	0.911693	1	0.0714701	GO:0033554	hyper_Aging_BRST
negative regulation of kinase activity	BP	248	23	0.418404	1	0.0927419	GO:0033673	hyper_Aging_BRST
positive regulation of kinase activity	BP	491	41	0.526845	1	0.0835031	GO:0033674	hyper_Aging_BRST
osteoblast proliferation	BP	25	6	0.0370627	1	0.24	GO:0033687	hyper_Aging_BRST
regulation of osteoblast proliferation	BP	22	6	0.0219982	1	0.272727	GO:0033688	hyper_Aging_BRST
positive regulation of osteoblast proliferation	BP	10	2	0.237115	1	0.2	GO:0033690	hyper_Aging_BRST
substrate adhesion-dependent cell spreading	BP	79	9	0.251723	1	0.113924	GO:0034446	hyper_Aging_BRST
cellular response to oxidative stress	BP	235	25	0.0907447	1	0.106383	GO:0034599	hyper_Aging_BRST
cellular response to reactive oxygen species	BP	139	13	0.322104	1	0.0935252	GO:0034614	hyper_Aging_BRST
cellular macromolecular complex assembly	BP	916	67	0.659817	1	0.0731441	GO:0034622	hyper_Aging_BRST
regulation of transmembrane transport	BP	397	40	0.213364	1	0.100756	GO:0034762	hyper_Aging_BRST
positive regulation of transmembrane transport	BP	109	7	0.826616	1	0.0642202	GO:0034764	hyper_Aging_BRST
regulation of ion transmembrane transport	BP	382	37	0.315141	1	0.0968586	GO:0034765	hyper_Aging_BRST
positive regulation of ion transmembrane transport	BP	103	7	0.791518	1	0.0679612	GO:0034767	hyper_Aging_BRST
tube formation	BP	139	17	0.21233	1	0.122302	GO:0035148	hyper_Aging_BRST
tube morphogenesis	BP	335	41	0.104816	1	0.122388	GO:0035239	hyper_Aging_BRST
tube development	BP	554	61	0.143949	1	0.110108	GO:0035295	hyper_Aging_BRST
non-canonical Wnt signaling pathway	BP	146	9	0.904902	1	0.0616438	GO:0035567	hyper_Aging_BRST
platelet-derived growth factor receptor-beta signaling pathway	BP	13	1	0.799559	1	0.0769231	GO:0035791	hyper_Aging_BRST
peptidyl-tyrosine autophosphorylation	BP	50	6	0.318851	1	0.12	GO:0038083	hyper_Aging_BRST
Fc receptor signaling pathway	BP	179	8	0.967802	1	0.0446927	GO:0038093	hyper_Aging_BRST
Fc-gamma receptor signaling pathway	BP	73	5	0.750755	1	0.0684932	GO:0038094	hyper_Aging_BRST
Fc-gamma receptor signaling pathway involved in phagocytosis	BP	69	5	0.730497	1	0.0724638	GO:0038096	hyper_Aging_BRST
ERBB signaling pathway	BP	141	5	0.995851	1	0.035461	GO:0038127	hyper_Aging_BRST
growth	BP	877	86	0.154053	1	0.0980616	GO:0040007	hyper_Aging_BRST
regulation of growth	BP	582	64	0.0402158	1	0.109966	GO:0040008	hyper_Aging_BRST
gliogenesis	BP	235	29	0.0832803	1	0.123404	GO:0042063	hyper_Aging_BRST
T cell proliferation	BP	161	11	0.476064	1	0.068323	GO:0042098	hyper_Aging_BRST
B cell proliferation	BP	69	4	0.748067	1	0.057971	GO:0042100	hyper_Aging_BRST
T cell activation	BP	409	31	0.517232	1	0.0757946	GO:0042110	hyper_Aging_BRST
B cell activation	BP	194	21	0.0710011	1	0.108247	GO:0042113	hyper_Aging_BRST
regulation of cell proliferation	BP	1439	142	0.0152084	1	0.0986796	GO:0042127	hyper_Aging_BRST
regulation of phosphorylation	BP	1293	111	0.337229	1	0.0858469	GO:0042325	hyper_Aging_BRST
negative regulation of phosphorylation	BP	416	41	0.230081	1	0.0985577	GO:0042326	hyper_Aging_BRST
positive regulation of phosphorylation	BP	867	69	0.594379	1	0.0795848	GO:0042327	hyper_Aging_BRST
response to hydrogen peroxide	BP	120	11	0.367782	1	0.0916667	GO:0042542	hyper_Aging_BRST
muscle cell differentiation	BP	353	34	0.402425	1	0.0963173	GO:0042692	hyper_Aging_BRST
signal transduction in response to DNA damage	BP	117	12	0.272291	1	0.102564	GO:0042770	hyper_Aging_BRST
chordate embryonic development	BP	542	56	0.235682	1	0.103321	GO:0043009	hyper_Aging_BRST
positive regulation of apoptotic process	BP	548	48	0.4815	1	0.0875912	GO:0043065	hyper_Aging_BRST
positive regulation of programmed cell death	BP	553	48	0.508254	1	0.0867993	GO:0043068	hyper_Aging_BRST
regulation of I-kappaB kinase/NF-kappaB signaling	BP	221	21	0.144626	1	0.0950226	GO:0043122	hyper_Aging_BRST
positive regulation of I-kappaB kinase/NF-kappaB signaling	BP	166	16	0.159293	1	0.0963855	GO:0043123	hyper_Aging_BRST
negative regulation of I-kappaB kinase/NF-kappaB signaling	BP	54	4	0.576737	1	0.0740741	GO:0043124	hyper_Aging_BRST
regulation of protein complex assembly	BP	358	33	0.272452	1	0.0921788	GO:0043254	hyper_Aging_BRST
regulation of protein binding	BP	177	14	0.674822	1	0.079096	GO:0043393	hyper_Aging_BRST
regulation of MAPK cascade	BP	623	53	0.404418	1	0.0850722	GO:0043408	hyper_Aging_BRST
negative regulation of MAPK cascade	BP	140	12	0.539223	1	0.0857143	GO:0043409	hyper_Aging_BRST
positive regulation of MAPK cascade	BP	444	39	0.347851	1	0.0878378	GO:0043410	hyper_Aging_BRST
regulation of kinase activity	BP	755	63	0.539304	1	0.0834437	GO:0043549	hyper_Aging_BRST
cellular protein complex assembly	BP	549	42	0.634741	1	0.0765027	GO:0043623	hyper_Aging_BRST
positive regulation of cell differentiation	BP	806	91	0.0118013	1	0.112903	GO:0045597	hyper_Aging_BRST
regulation of neuron differentiation	BP	520	70	0.00533442	1	0.134615	GO:0045664	hyper_Aging_BRST
negative regulation of cell cycle	BP	545	47	0.365205	1	0.0862385	GO:0045786	hyper_Aging_BRST
positive regulation of cell cycle	BP	326	31	0.238205	1	0.095092	GO:0045787	hyper_Aging_BRST
regulation of protein kinase activity	BP	702	55	0.701689	1	0.0783476	GO:0045859	hyper_Aging_BRST
positive regulation of protein kinase activity	BP	459	36	0.667819	1	0.0784314	GO:0045860	hyper_Aging_BRST
negative regulation of mitotic cell cycle	BP	269	23	0.469629	1	0.0855019	GO:0045930	hyper_Aging_BRST
positive regulation of mitotic cell cycle	BP	124	10	0.648107	1	0.0806452	GO:0045931	hyper_Aging_BRST
negative regulation of phosphate metabolic process	BP	537	47	0.479884	1	0.0875233	GO:0045936	hyper_Aging_BRST
alpha-beta T cell activation	BP	106	12	0.124629	1	0.113208	GO:0046631	hyper_Aging_BRST
alpha-beta T cell differentiation	BP	83	12	0.0370502	1	0.144578	GO:0046632	hyper_Aging_BRST
lymphocyte activation	BP	565	48	0.236595	1	0.0849558	GO:0046649	hyper_Aging_BRST
lymphocyte proliferation	BP	226	16	0.471646	1	0.0707965	GO:0046651	hyper_Aging_BRST
protein autophosphorylation	BP	222	24	0.218968	1	0.108108	GO:0046777	hyper_Aging_BRST
microtubule polymerization	BP	53	5	0.503057	1	0.0943396	GO:0046785	hyper_Aging_BRST
platelet-derived growth factor receptor signaling pathway	BP	47	4	0.647604	1	0.0851064	GO:0048008	hyper_Aging_BRST
organelle fission	BP	609	39	0.908947	1	0.0640394	GO:0048285	hyper_Aging_BRST
cell development	BP	1805	188	0.0158382	1	0.104155	GO:0048468	hyper_Aging_BRST
hematopoietic or lymphoid organ development	BP	716	67	0.15103	1	0.0935754	GO:0048534	hyper_Aging_BRST
spleen development	BP	37	4	0.469318	1	0.108108	GO:0048536	hyper_Aging_BRST
thymus development	BP	45	5	0.455789	1	0.111111	GO:0048538	hyper_Aging_BRST
developmental cell growth	BP	171	29	0.0044065	1	0.169591	GO:0048588	hyper_Aging_BRST
developmental growth	BP	533	62	0.0394814	1	0.116323	GO:0048589	hyper_Aging_BRST
embryonic morphogenesis	BP	557	61	0.204383	1	0.109515	GO:0048598	hyper_Aging_BRST
regulation of developmental growth	BP	269	40	0.00390845	1	0.148699	GO:0048638	hyper_Aging_BRST
neuron development	BP	925	111	0.00741961	1	0.12	GO:0048666	hyper_Aging_BRST
cell morphogenesis involved in neuron differentiation	BP	489	59	0.113693	1	0.120654	GO:0048667	hyper_Aging_BRST
collateral sprouting	BP	21	4	0.203624	1	0.190476	GO:0048668	hyper_Aging_BRST
axon extension	BP	91	14	0.098161	1	0.153846	GO:0048675	hyper_Aging_BRST
generation of neurons	BP	1285	164	4.74159e-05	0.283931	0.127626	GO:0048699	hyper_Aging_BRST
astrocyte differentiation	BP	62	8	0.231986	1	0.129032	GO:0048708	hyper_Aging_BRST
tissue morphogenesis	BP	595	58	0.359559	1	0.097479	GO:0048729	hyper_Aging_BRST
gland development	BP	403	46	0.0681246	1	0.114144	GO:0048732	hyper_Aging_BRST
neuron projection morphogenesis	BP	539	71	0.0152252	1	0.131725	GO:0048812	hyper_Aging_BRST
cell projection morphogenesis	BP	554	74	0.00848141	1	0.133574	GO:0048858	hyper_Aging_BRST
homeostasis of number of cells	BP	216	17	0.51463	1	0.0787037	GO:0048872	hyper_Aging_BRST
regulation of cytokine secretion	BP	140	16	0.0227746	1	0.114286	GO:0050707	hyper_Aging_BRST
positive regulation of cytokine secretion	BP	95	11	0.0377247	1	0.115789	GO:0050715	hyper_Aging_BRST
regulation of peptidyl-tyrosine phosphorylation	BP	212	14	0.821905	1	0.0660377	GO:0050730	hyper_Aging_BRST
positive regulation of peptidyl-tyrosine phosphorylation	BP	158	6	0.985821	1	0.0379747	GO:0050731	hyper_Aging_BRST
regulation of neurogenesis	BP	638	82	0.00601267	1	0.128527	GO:0050767	hyper_Aging_BRST
regulation of axonogenesis	BP	140	20	0.101455	1	0.142857	GO:0050770	hyper_Aging_BRST
activated T cell proliferation	BP	40	1	0.913643	1	0.025	GO:0050798	hyper_Aging_BRST
antigen receptor-mediated signaling pathway	BP	193	15	0.456544	1	0.0777202	GO:0050851	hyper_Aging_BRST
B cell receptor signaling pathway	BP	42	8	0.0178123	1	0.190476	GO:0050853	hyper_Aging_BRST
positive regulation of developmental process	BP	1116	120	0.0117042	1	0.107527	GO:0051094	hyper_Aging_BRST
regulation of binding	BP	310	26	0.560455	1	0.083871	GO:0051098	hyper_Aging_BRST
positive regulation of binding	BP	149	14	0.410879	1	0.0939597	GO:0051099	hyper_Aging_BRST
regulation of muscle cell differentiation	BP	159	16	0.334878	1	0.100629	GO:0051147	hyper_Aging_BRST
positive regulation of muscle cell differentiation	BP	88	5	0.893431	1	0.0568182	GO:0051149	hyper_Aging_BRST
sequestering of calcium ion	BP	102	10	0.388066	1	0.0980392	GO:0051208	hyper_Aging_BRST
release of sequestered calcium ion into cytosol	BP	98	9	0.482009	1	0.0918367	GO:0051209	hyper_Aging_BRST
sequestering of metal ion	BP	117	13	0.181701	1	0.111111	GO:0051238	hyper_Aging_BRST
positive regulation of protein metabolic process	BP	1424	106	0.818704	1	0.0744382	GO:0051247	hyper_Aging_BRST
protein polymerization	BP	225	19	0.491111	1	0.0844444	GO:0051258	hyper_Aging_BRST
regulation of release of sequestered calcium ion into cytosol	BP	68	6	0.533297	1	0.0882353	GO:0051279	hyper_Aging_BRST
positive regulation of release of sequestered calcium ion into cytosol	BP	35	2	0.72968	1	0.0571429	GO:0051281	hyper_Aging_BRST
regulation of sequestering of calcium ion	BP	99	9	0.489287	1	0.0909091	GO:0051282	hyper_Aging_BRST
negative regulation of sequestering of calcium ion	BP	98	9	0.482009	1	0.0918367	GO:0051283	hyper_Aging_BRST
regulation of transferase activity	BP	913	73	0.622321	1	0.0799562	GO:0051338	hyper_Aging_BRST
regulation of oxidoreductase activity	BP	82	7	0.5203	1	0.0853659	GO:0051341	hyper_Aging_BRST
positive regulation of transferase activity	BP	625	49	0.643664	1	0.0784	GO:0051347	hyper_Aging_BRST
negative regulation of transferase activity	BP	343	25	0.784715	1	0.0728863	GO:0051348	hyper_Aging_BRST
positive regulation of oxidoreductase activity	BP	44	4	0.499742	1	0.0909091	GO:0051353	hyper_Aging_BRST
regulation of ubiquitin-protein transferase activity	BP	120	4	0.974482	1	0.0333333	GO:0051438	hyper_Aging_BRST
negative regulation of ubiquitin-protein transferase activity	BP	83	2	0.983592	1	0.0240964	GO:0051444	hyper_Aging_BRST
regulation of cytosolic calcium ion concentration	BP	276	23	0.391546	1	0.0833333	GO:0051480	hyper_Aging_BRST
regulation of cytoskeleton organization	BP	404	45	0.0319619	1	0.111386	GO:0051493	hyper_Aging_BRST
regulation of cell cycle	BP	954	78	0.48157	1	0.081761	GO:0051726	hyper_Aging_BRST
regulation of mitochondrial membrane potential	BP	62	6	0.318546	1	0.0967742	GO:0051881	hyper_Aging_BRST
mitochondrial depolarization	BP	23	3	0.246424	1	0.130435	GO:0051882	hyper_Aging_BRST
membrane depolarization	BP	95	9	0.474197	1	0.0947368	GO:0051899	hyper_Aging_BRST
regulation of calcium ion transport	BP	194	15	0.620042	1	0.0773196	GO:0051924	hyper_Aging_BRST
positive regulation of calcium ion transport	BP	92	6	0.745742	1	0.0652174	GO:0051928	hyper_Aging_BRST
regulation of nervous system development	BP	722	92	0.00413687	1	0.127424	GO:0051960	hyper_Aging_BRST
metal ion homeostasis	BP	519	41	0.407547	1	0.0789981	GO:0055065	hyper_Aging_BRST
calcium ion homeostasis	BP	379	31	0.333112	1	0.0817942	GO:0055074	hyper_Aging_BRST
cation homeostasis	BP	600	47	0.417703	1	0.0783333	GO:0055080	hyper_Aging_BRST
cellular chemical homeostasis	BP	663	57	0.214357	1	0.0859729	GO:0055082	hyper_Aging_BRST
Bergmann glial cell differentiation	BP	8	0	1	1	0	GO:0060020	hyper_Aging_BRST
Wnt signaling pathway, planar cell polarity pathway	BP	106	8	0.706603	1	0.0754717	GO:0060071	hyper_Aging_BRST
regulation of lipase activity	BP	78	5	0.703092	1	0.0641026	GO:0060191	hyper_Aging_BRST
negative regulation of lipase activity	BP	14	1	0.631033	1	0.0714286	GO:0060192	hyper_Aging_BRST
regulation of cell development	BP	741	88	0.0188653	1	0.118758	GO:0060284	hyper_Aging_BRST
cytosolic calcium ion transport	BP	132	12	0.47203	1	0.0909091	GO:0060401	hyper_Aging_BRST
calcium ion transport into cytosol	BP	122	12	0.395346	1	0.0983607	GO:0060402	hyper_Aging_BRST
epithelium development	BP	1151	94	0.444643	1	0.0816681	GO:0060429	hyper_Aging_BRST
developmental growth involved in morphogenesis	BP	190	33	0.00225942	1	0.173684	GO:0060560	hyper_Aging_BRST
epithelial tube morphogenesis	BP	299	35	0.184161	1	0.117057	GO:0060562	hyper_Aging_BRST
neuroepithelial cell differentiation	BP	48	4	0.709348	1	0.0833333	GO:0060563	hyper_Aging_BRST
tube closure	BP	84	11	0.227776	1	0.130952	GO:0060606	hyper_Aging_BRST
regulation of vesicle-mediated transport	BP	419	48	0.015017	1	0.114558	GO:0060627	hyper_Aging_BRST
muscle structure development	BP	558	53	0.412495	1	0.0949821	GO:0061061	hyper_Aging_BRST
regulation of extent of cell growth	BP	83	14	0.0506644	1	0.168675	GO:0061387	hyper_Aging_BRST
axon development	BP	431	56	0.0338309	1	0.12993	GO:0061564	hyper_Aging_BRST
protein complex biogenesis	BP	1304	108	0.323575	1	0.0828221	GO:0070271	hyper_Aging_BRST
cellular response to hydrogen peroxide	BP	79	9	0.162715	1	0.113924	GO:0070301	hyper_Aging_BRST
ERK1 and ERK2 cascade	BP	248	24	0.155175	1	0.0967742	GO:0070371	hyper_Aging_BRST
regulation of ERK1 and ERK2 cascade	BP	233	23	0.140764	1	0.0987124	GO:0070372	hyper_Aging_BRST
negative regulation of ERK1 and ERK2 cascade	BP	53	6	0.311033	1	0.113208	GO:0070373	hyper_Aging_BRST
positive regulation of ERK1 and ERK2 cascade	BP	169	15	0.288575	1	0.0887574	GO:0070374	hyper_Aging_BRST
regulation of microtubule cytoskeleton organization	BP	124	11	0.417061	1	0.0887097	GO:0070507	hyper_Aging_BRST
calcium ion import	BP	149	14	0.405658	1	0.0939597	GO:0070509	hyper_Aging_BRST
calcium ion transmembrane transport	BP	256	20	0.66642	1	0.078125	GO:0070588	hyper_Aging_BRST
protein modification by small protein conjugation or removal	BP	1021	79	0.500576	1	0.0773751	GO:0070647	hyper_Aging_BRST
leukocyte proliferation	BP	240	18	0.382221	1	0.075	GO:0070661	hyper_Aging_BRST
divalent metal ion transport	BP	405	35	0.36365	1	0.0864198	GO:0070838	hyper_Aging_BRST
response to growth factor	BP	619	50	0.815441	1	0.0807754	GO:0070848	hyper_Aging_BRST
interleukin-2 secretion	BP	9	2	0.255173	1	0.222222	GO:0070970	hyper_Aging_BRST
cellular response to ammonium ion	BP	57	4	0.728851	1	0.0701754	GO:0071242	hyper_Aging_BRST
cellular response to growth factor stimulus	BP	596	44	0.936581	1	0.0738255	GO:0071363	hyper_Aging_BRST
response to BMP	BP	147	14	0.519786	1	0.0952381	GO:0071772	hyper_Aging_BRST
cellular response to BMP stimulus	BP	147	14	0.519786	1	0.0952381	GO:0071773	hyper_Aging_BRST
protein complex subunit organization	BP	1507	127	0.210216	1	0.0842734	GO:0071822	hyper_Aging_BRST
response to monoamine	BP	36	4	0.451123	1	0.111111	GO:0071867	hyper_Aging_BRST
cellular response to monoamine stimulus	BP	33	3	0.620374	1	0.0909091	GO:0071868	hyper_Aging_BRST
response to catecholamine	BP	36	4	0.451123	1	0.111111	GO:0071869	hyper_Aging_BRST
cellular response to catecholamine stimulus	BP	33	3	0.620374	1	0.0909091	GO:0071870	hyper_Aging_BRST
regulation of protein serine/threonine kinase activity	BP	453	40	0.421304	1	0.0883002	GO:0071900	hyper_Aging_BRST
negative regulation of protein serine/threonine kinase activity	BP	120	10	0.643876	1	0.0833333	GO:0071901	hyper_Aging_BRST
epithelial tube formation	BP	126	16	0.166517	1	0.126984	GO:0072175	hyper_Aging_BRST
cellular divalent inorganic cation homeostasis	BP	390	31	0.401232	1	0.0794872	GO:0072503	hyper_Aging_BRST
divalent inorganic cation homeostasis	BP	410	34	0.328582	1	0.0829268	GO:0072507	hyper_Aging_BRST
divalent inorganic cation transport	BP	409	35	0.3762	1	0.0855746	GO:0072511	hyper_Aging_BRST
endothelial cell apoptotic process	BP	45	2	0.885189	1	0.0444444	GO:0072577	hyper_Aging_BRST
interferon-gamma secretion	BP	17	2	0.287224	1	0.117647	GO:0072643	hyper_Aging_BRST
regulation of cellular response to stress	BP	578	50	0.423397	1	0.0865052	GO:0080135	hyper_Aging_BRST
regulation of anatomical structure size	BP	428	43	0.175744	1	0.100467	GO:0090066	hyper_Aging_BRST
regulation of transmembrane receptor protein serine/threonine kinase signaling pathway	BP	201	19	0.461623	1	0.0945274	GO:0090092	hyper_Aging_BRST
negative regulation of transmembrane receptor protein serine/threonine kinase signaling pathway	BP	101	9	0.587512	1	0.0891089	GO:0090101	hyper_Aging_BRST
actin filament branching	BP	3	0	1	1	0	GO:0090135	hyper_Aging_BRST
regulation of establishment of planar polarity	BP	107	8	0.713503	1	0.0747664	GO:0090175	hyper_Aging_BRST
regulation of calcium ion import	BP	93	8	0.493754	1	0.0860215	GO:0090279	hyper_Aging_BRST
positive regulation of calcium ion import	BP	48	4	0.466366	1	0.0833333	GO:0090280	hyper_Aging_BRST
regulation of cellular response to growth factor stimulus	BP	227	20	0.659965	1	0.0881057	GO:0090287	hyper_Aging_BRST
negative regulation of cellular response to growth factor stimulus	BP	122	9	0.805465	1	0.0737705	GO:0090288	hyper_Aging_BRST
regulation of cell aging	BP	35	5	0.227468	1	0.142857	GO:0090342	hyper_Aging_BRST
negative regulation of cell aging	BP	17	3	0.265983	1	0.176471	GO:0090344	hyper_Aging_BRST
cellular senescence	BP	52	6	0.325986	1	0.115385	GO:0090398	hyper_Aging_BRST
apoptotic signaling pathway	BP	553	36	0.931282	1	0.0650995	GO:0097190	hyper_Aging_BRST
intrinsic apoptotic signaling pathway	BP	270	19	0.796412	1	0.0703704	GO:0097193	hyper_Aging_BRST
supramolecular fiber organization	BP	522	48	0.316462	1	0.091954	GO:0097435	hyper_Aging_BRST
calcium ion transmembrane import into cytosol	BP	103	10	0.429059	1	0.0970874	GO:0097553	hyper_Aging_BRST
cation transmembrane transport	BP	723	62	0.352385	1	0.0857538	GO:0098655	hyper_Aging_BRST
inorganic ion transmembrane transport	BP	720	62	0.339065	1	0.0861111	GO:0098660	hyper_Aging_BRST
inorganic cation transmembrane transport	BP	631	53	0.43553	1	0.0839937	GO:0098662	hyper_Aging_BRST
inorganic ion homeostasis	BP	613	49	0.365944	1	0.0799347	GO:0098771	hyper_Aging_BRST
cell-cell signaling by wnt	BP	451	38	0.757585	1	0.0842572	GO:0198738	hyper_Aging_BRST
regulation of interleukin-2 secretion	BP	6	2	0.149729	1	0.333333	GO:1900040	hyper_Aging_BRST
positive regulation of interleukin-2 secretion	BP	3	1	0.316172	1	0.333333	GO:1900042	hyper_Aging_BRST
regulation of phospholipase C activity	BP	37	2	0.788118	1	0.0540541	GO:1900274	hyper_Aging_BRST
negative regulation of phospholipase C activity	BP	2	0	1	1	0	GO:1900275	hyper_Aging_BRST
positive regulation of neuron death	BP	64	7	0.433625	1	0.109375	GO:1901216	hyper_Aging_BRST
negative regulation of intracellular signal transduction	BP	442	42	0.183291	1	0.0950226	GO:1902532	hyper_Aging_BRST
positive regulation of intracellular signal transduction	BP	851	71	0.363631	1	0.0834313	GO:1902533	hyper_Aging_BRST
single-organism organelle organization	BP	1524	139	0.0934328	1	0.0912073	GO:1902589	hyper_Aging_BRST
calcium ion import into cytosol	BP	103	10	0.429059	1	0.0970874	GO:1902656	hyper_Aging_BRST
regulation of interferon-gamma secretion	BP	10	1	0.418176	1	0.1	GO:1902713	hyper_Aging_BRST
positive regulation of interferon-gamma secretion	BP	7	1	0.29503	1	0.142857	GO:1902715	hyper_Aging_BRST
regulation of supramolecular fiber organization	BP	267	31	0.0507585	1	0.116105	GO:1902903	hyper_Aging_BRST
mitotic cell cycle process	BP	868	61	0.878581	1	0.0702765	GO:1903047	hyper_Aging_BRST
regulation of extracellular matrix organization	BP	29	3	0.589342	1	0.103448	GO:1903053	hyper_Aging_BRST
regulation of calcium ion transmembrane transport	BP	116	9	0.635983	1	0.0775862	GO:1903169	hyper_Aging_BRST
regulation of protein modification by small protein conjugation or removal	BP	267	18	0.78054	1	0.0674157	GO:1903320	hyper_Aging_BRST
negative regulation of protein modification by small protein conjugation or removal	BP	138	7	0.92638	1	0.0507246	GO:1903321	hyper_Aging_BRST
response to dopamine	BP	13	0	1	1	0	GO:1903350	hyper_Aging_BRST
cellular response to dopamine	BP	13	0	1	1	0	GO:1903351	hyper_Aging_BRST
epithelial cell apoptotic process	BP	87	5	0.868959	1	0.0574713	GO:1904019	hyper_Aging_BRST
regulation of epithelial cell apoptotic process	BP	62	4	0.748529	1	0.0645161	GO:1904035	hyper_Aging_BRST
negative regulation of epithelial cell apoptotic process	BP	35	2	0.794378	1	0.0571429	GO:1904036	hyper_Aging_BRST
regulation of cation transmembrane transport	BP	237	26	0.141156	1	0.109705	GO:1904062	hyper_Aging_BRST
positive regulation of cation transmembrane transport	BP	93	7	0.710205	1	0.0752688	GO:1904064	hyper_Aging_BRST
positive regulation of calcium ion transmembrane transport	BP	52	3	0.803322	1	0.0576923	GO:1904427	hyper_Aging_BRST
regulation of microtubule binding	BP	6	1	0.463295	1	0.166667	GO:1904526	hyper_Aging_BRST
positive regulation of microtubule binding	BP	4	0	1	1	0	GO:1904528	hyper_Aging_BRST
regulation of actin filament binding	BP	2	0	1	1	0	GO:1904529	hyper_Aging_BRST
positive regulation of actin filament binding	BP	1	0	1	1	0	GO:1904531	hyper_Aging_BRST
regulation of actin binding	BP	2	0	1	1	0	GO:1904616	hyper_Aging_BRST
positive regulation of actin binding	BP	1	0	1	1	0	GO:1904618	hyper_Aging_BRST
regulation of morphogenesis of an epithelium	BP	171	16	0.541721	1	0.0935673	GO:1905330	hyper_Aging_BRST
activation of protein kinase C activity	BP	2	0	1	1	0	GO:1990051	hyper_Aging_BRST
neuron projection extension	BP	130	24	0.00352731	1	0.184615	GO:1990138	hyper_Aging_BRST
regulation of ion homeostasis	BP	186	19	0.219088	1	0.102151	GO:2000021	hyper_Aging_BRST
regulation of multicellular organismal development	BP	1621	168	0.0125095	1	0.10364	GO:2000026	hyper_Aging_BRST
regulation of organ morphogenesis	BP	238	24	0.3298	1	0.10084	GO:2000027	hyper_Aging_BRST
regulation of non-canonical Wnt signaling pathway	BP	19	3	0.325813	1	0.157895	GO:2000050	hyper_Aging_BRST
positive regulation of non-canonical Wnt signaling pathway	BP	10	2	0.302345	1	0.2	GO:2000052	hyper_Aging_BRST
regulation of Wnt signaling pathway, planar cell polarity pathway	BP	11	3	0.0859041	1	0.272727	GO:2000095	hyper_Aging_BRST
positive regulation of Wnt signaling pathway, planar cell polarity pathway	BP	6	1	0.459546	1	0.166667	GO:2000096	hyper_Aging_BRST
regulation of actin cytoskeleton reorganization	BP	33	2	0.805161	1	0.0606061	GO:2000249	hyper_Aging_BRST
regulation of endothelial cell apoptotic process	BP	38	2	0.802437	1	0.0526316	GO:2000351	hyper_Aging_BRST
negative regulation of endothelial cell apoptotic process	BP	25	1	0.852472	1	0.04	GO:2000352	hyper_Aging_BRST
regulation of cellular senescence	BP	28	4	0.253068	1	0.142857	GO:2000772	hyper_Aging_BRST
negative regulation of cellular senescence	BP	11	2	0.352032	1	0.181818	GO:2000773	hyper_Aging_BRST
regulation of response to DNA damage stimulus	BP	159	13	0.553894	1	0.081761	GO:2001020	hyper_Aging_BRST
cellular response to starvation	BP	120	11	0.353472	1	0.0916667	GO:0009267	hyper_Aging_BRST
cellular response to extracellular stimulus	BP	196	20	0.134109	1	0.102041	GO:0031668	hyper_Aging_BRST
cellular response to nutrient levels	BP	167	16	0.19677	1	0.0958084	GO:0031669	hyper_Aging_BRST
response to histamine	BP	11	0	1	1	0	GO:0034776	hyper_Aging_BRST
cellular response to copper ion starvation	BP	1	0	1	1	0	GO:0035874	hyper_Aging_BRST
response to starvation	BP	154	11	0.68159	1	0.0714286	GO:0042594	hyper_Aging_BRST
response to antibiotic	BP	46	1	0.966326	1	0.0217391	GO:0046677	hyper_Aging_BRST
oxidation-reduction process	BP	917	57	0.882948	1	0.0621592	GO:0055114	hyper_Aging_BRST
cellular response to inorganic substance	BP	163	13	0.491687	1	0.0797546	GO:0071241	hyper_Aging_BRST
cellular response to metal ion	BP	141	12	0.399507	1	0.0851064	GO:0071248	hyper_Aging_BRST
cellular response to copper ion	BP	12	2	0.26658	1	0.166667	GO:0071280	hyper_Aging_BRST
cellular response to histamine	BP	8	0	1	1	0	GO:0071420	hyper_Aging_BRST
cellular response to external stimulus	BP	263	26	0.133341	1	0.0988593	GO:0071496	hyper_Aging_BRST
response to heparin	BP	6	1	0.425948	1	0.166667	GO:0071503	hyper_Aging_BRST
cellular response to heparin	BP	5	1	0.400531	1	0.2	GO:0071504	hyper_Aging_BRST
response to azide	BP	1	0	1	1	0	GO:0097184	hyper_Aging_BRST
cellular response to azide	BP	1	0	1	1	0	GO:0097185	hyper_Aging_BRST
positive regulation of phospholipase activity	BP	50	3	0.738468	1	0.06	GO:0010518	hyper_Aging_BRST
positive regulation of cell development	BP	433	57	0.00581556	1	0.13164	GO:0010720	hyper_Aging_BRST
positive regulation of phospholipase C activity	BP	35	2	0.744077	1	0.0571429	GO:0010863	hyper_Aging_BRST
positive regulation of neuron projection development	BP	221	29	0.0658829	1	0.131222	GO:0010976	hyper_Aging_BRST
positive regulation of cell projection organization	BP	299	37	0.0572223	1	0.123746	GO:0031346	hyper_Aging_BRST
positive regulation of neuron differentiation	BP	301	44	0.00424852	1	0.146179	GO:0045666	hyper_Aging_BRST
positive regulation of neurogenesis	BP	373	51	0.00628597	1	0.136729	GO:0050769	hyper_Aging_BRST
positive regulation of cellular component organization	BP	1100	115	0.0115092	1	0.104545	GO:0051130	hyper_Aging_BRST
positive regulation of nervous system development	BP	429	57	0.00718056	1	0.132867	GO:0051962	hyper_Aging_BRST
positive regulation of lipase activity	BP	63	4	0.709623	1	0.0634921	GO:0060193	hyper_Aging_BRST
carbohydrate metabolic process	BP	528	36	0.838347	1	0.0681818	GO:0005975	hyper_Aging_BRST
protein glycosylation	BP	262	14	0.922624	1	0.0534351	GO:0006486	hyper_Aging_BRST
membrane lipid metabolic process	BP	183	10	0.910737	1	0.0546448	GO:0006643	hyper_Aging_BRST
glycolipid metabolic process	BP	104	3	0.985985	1	0.0288462	GO:0006664	hyper_Aging_BRST
lipid biosynthetic process	BP	624	52	0.318701	1	0.0833333	GO:0008610	hyper_Aging_BRST
glycoprotein metabolic process	BP	393	25	0.872461	1	0.0636132	GO:0009100	hyper_Aging_BRST
glycoprotein biosynthetic process	BP	329	21	0.834563	1	0.0638298	GO:0009101	hyper_Aging_BRST
glycolipid biosynthetic process	BP	54	0	1	1	0	GO:0009247	hyper_Aging_BRST
lipid modification	BP	259	26	0.141661	1	0.100386	GO:0030258	hyper_Aging_BRST
lipid glycosylation	BP	6	0	1	1	0	GO:0030259	hyper_Aging_BRST
macromolecule glycosylation	BP	262	14	0.922624	1	0.0534351	GO:0043413	hyper_Aging_BRST
membrane lipid biosynthetic process	BP	119	7	0.841708	1	0.0588235	GO:0046467	hyper_Aging_BRST
glycosylation	BP	270	14	0.938491	1	0.0518519	GO:0070085	hyper_Aging_BRST
liposaccharide metabolic process	BP	105	3	0.986355	1	0.0285714	GO:1903509	hyper_Aging_BRST
blood vessel remodeling	BP	39	4	0.427075	1	0.102564	GO:0001974	hyper_Aging_BRST
regulation of leukocyte migration	BP	146	5	0.959547	1	0.0342466	GO:0002685	hyper_Aging_BRST
negative regulation of leukocyte migration	BP	31	2	0.555213	1	0.0645161	GO:0002686	hyper_Aging_BRST
regulation of cellular extravasation	BP	23	3	0.225703	1	0.130435	GO:0002691	hyper_Aging_BRST
negative regulation of cellular extravasation	BP	8	2	0.124772	1	0.25	GO:0002692	hyper_Aging_BRST
regulation of leukocyte activation	BP	420	34	0.349251	1	0.0809524	GO:0002694	hyper_Aging_BRST
negative regulation of leukocyte activation	BP	136	12	0.247066	1	0.0882353	GO:0002695	hyper_Aging_BRST
regulation of leukocyte mediated immunity	BP	142	11	0.395786	1	0.0774648	GO:0002703	hyper_Aging_BRST
negative regulation of leukocyte mediated immunity	BP	38	4	0.263297	1	0.105263	GO:0002704	hyper_Aging_BRST
regulation of myeloid leukocyte mediated immunity	BP	35	5	0.105395	1	0.142857	GO:0002886	hyper_Aging_BRST
negative regulation of myeloid leukocyte mediated immunity	BP	9	2	0.106751	1	0.222222	GO:0002887	hyper_Aging_BRST
vascular process in circulatory system	BP	149	12	0.512077	1	0.0805369	GO:0003018	hyper_Aging_BRST
sensory organ development	BP	502	66	0.0018634	1	0.131474	GO:0007423	hyper_Aging_BRST
regulation of exocytosis	BP	154	22	0.0073984	1	0.142857	GO:0017157	hyper_Aging_BRST
negative regulation of cell migration	BP	204	15	0.78882	1	0.0735294	GO:0030336	hyper_Aging_BRST
regulation of tissue remodeling	BP	64	6	0.400658	1	0.09375	GO:0034103	hyper_Aging_BRST
negative regulation of tissue remodeling	BP	19	2	0.517489	1	0.105263	GO:0034104	hyper_Aging_BRST
negative regulation of locomotion	BP	243	17	0.857934	1	0.0699588	GO:0040013	hyper_Aging_BRST
ear morphogenesis	BP	114	17	0.0684362	1	0.149123	GO:0042471	hyper_Aging_BRST
inner ear morphogenesis	BP	94	15	0.0535538	1	0.159574	GO:0042472	hyper_Aging_BRST
regulation of vascular permeability	BP	29	3	0.476608	1	0.103448	GO:0043114	hyper_Aging_BRST
regulation of leukocyte degranulation	BP	37	5	0.120813	1	0.135135	GO:0043300	hyper_Aging_BRST
negative regulation of leukocyte degranulation	BP	10	2	0.115657	1	0.2	GO:0043301	hyper_Aging_BRST
regulation of neutrophil degranulation	BP	5	2	0.0724768	1	0.4	GO:0043313	hyper_Aging_BRST
negative regulation of neutrophil degranulation	BP	2	1	0.227927	1	0.5	GO:0043314	hyper_Aging_BRST
ear development	BP	202	29	0.0206614	1	0.143564	GO:0043583	hyper_Aging_BRST
cellular extravasation	BP	47	6	0.115799	1	0.12766	GO:0045123	hyper_Aging_BRST
positive regulation of endocytosis	BP	109	13	0.113448	1	0.119266	GO:0045807	hyper_Aging_BRST
negative regulation of exocytosis	BP	27	3	0.287388	1	0.111111	GO:0045920	hyper_Aging_BRST
embryonic organ morphogenesis	BP	279	35	0.127465	1	0.125448	GO:0048562	hyper_Aging_BRST
embryonic organ development	BP	408	47	0.156848	1	0.115196	GO:0048568	hyper_Aging_BRST
tissue remodeling	BP	138	13	0.289425	1	0.0942029	GO:0048771	hyper_Aging_BRST
inner ear development	BP	177	25	0.0329563	1	0.141243	GO:0048839	hyper_Aging_BRST
negative regulation of inflammatory response	BP	101	7	0.609606	1	0.0693069	GO:0050728	hyper_Aging_BRST
regulation of phagocytosis	BP	64	7	0.261726	1	0.109375	GO:0050764	hyper_Aging_BRST
positive regulation of phagocytosis	BP	44	4	0.474522	1	0.0909091	GO:0050766	hyper_Aging_BRST
leukocyte migration	BP	373	23	0.738275	1	0.0616622	GO:0050900	hyper_Aging_BRST
negative regulation of cellular component movement	BP	230	16	0.859773	1	0.0695652	GO:0051271	hyper_Aging_BRST
regulation of blood vessel remodeling	BP	9	1	0.561906	1	0.111111	GO:0060312	hyper_Aging_BRST
negative regulation of blood vessel remodeling	BP	3	1	0.255467	1	0.333333	GO:0060313	hyper_Aging_BRST
sensory organ morphogenesis	BP	243	35	0.0100326	1	0.144033	GO:0090596	hyper_Aging_BRST
regulation of neutrophil activation	BP	6	2	0.0892597	1	0.333333	GO:1902563	hyper_Aging_BRST
negative regulation of neutrophil activation	BP	3	1	0.267596	1	0.333333	GO:1902564	hyper_Aging_BRST
regulation of regulated secretory pathway	BP	102	14	0.0376641	1	0.137255	GO:1903305	hyper_Aging_BRST
negative regulation of regulated secretory pathway	BP	20	2	0.39616	1	0.1	GO:1903306	hyper_Aging_BRST
negative regulation of cell motility	BP	216	16	0.765781	1	0.0740741	GO:2000146	hyper_Aging_BRST
very long-chain fatty acid metabolic process	BP	27	3	0.243363	1	0.111111	GO:0000038	hyper_Aging_BRST
long-chain fatty acid metabolic process	BP	84	5	0.632495	1	0.0595238	GO:0001676	hyper_Aging_BRST
fatty acid metabolic process	BP	322	23	0.537714	1	0.0714286	GO:0006631	hyper_Aging_BRST
fatty acid beta-oxidation	BP	69	7	0.26954	1	0.101449	GO:0006635	hyper_Aging_BRST
bile acid metabolic process	BP	45	1	0.958756	1	0.0222222	GO:0008206	hyper_Aging_BRST
fatty acid catabolic process	BP	92	8	0.37254	1	0.0869565	GO:0009062	hyper_Aging_BRST
fatty acid oxidation	BP	95	8	0.422669	1	0.0842105	GO:0019395	hyper_Aging_BRST
fatty acid beta-oxidation using acyl-CoA oxidase	BP	12	1	0.611504	1	0.0833333	GO:0033540	hyper_Aging_BRST
unsaturated fatty acid metabolic process	BP	91	6	0.520784	1	0.0659341	GO:0033559	hyper_Aging_BRST
lipid oxidation	BP	97	8	0.441968	1	0.0824742	GO:0034440	hyper_Aging_BRST
alpha-linolenic acid metabolic process	BP	12	1	0.678302	1	0.0833333	GO:0036109	hyper_Aging_BRST
acetyl-CoA metabolic process	BP	32	1	0.912531	1	0.03125	GO:0006084	hyper_Aging_BRST
fatty acid biosynthetic process	BP	118	9	0.466449	1	0.0762712	GO:0006633	hyper_Aging_BRST
acyl-CoA metabolic process	BP	91	5	0.79553	1	0.0549451	GO:0006637	hyper_Aging_BRST
coenzyme metabolic process	BP	302	17	0.90608	1	0.0562914	GO:0006732	hyper_Aging_BRST
vitamin metabolic process	BP	124	7	0.802448	1	0.0564516	GO:0006766	hyper_Aging_BRST
water-soluble vitamin metabolic process	BP	81	5	0.708395	1	0.0617284	GO:0006767	hyper_Aging_BRST
biotin metabolic process	BP	10	1	0.691705	1	0.1	GO:0006768	hyper_Aging_BRST
sulfur compound metabolic process	BP	337	17	0.981191	1	0.0504451	GO:0006790	hyper_Aging_BRST
mitochondrial transport	BP	295	18	0.86389	1	0.0610169	GO:0006839	hyper_Aging_BRST
carnitine shuttle	BP	10	2	0.213137	1	0.2	GO:0006853	hyper_Aging_BRST
coenzyme biosynthetic process	BP	148	9	0.779384	1	0.0608108	GO:0009108	hyper_Aging_BRST
fatty acid transport	BP	85	7	0.32285	1	0.0823529	GO:0015908	hyper_Aging_BRST
long-chain fatty acid transport	BP	61	5	0.365395	1	0.0819672	GO:0015909	hyper_Aging_BRST
cellular response to hormone stimulus	BP	590	44	0.794328	1	0.0745763	GO:0032870	hyper_Aging_BRST
long-chain fatty-acyl-CoA metabolic process	BP	45	3	0.728006	1	0.0666667	GO:0035336	hyper_Aging_BRST
fatty-acyl-CoA metabolic process	BP	47	3	0.754604	1	0.0638298	GO:0035337	hyper_Aging_BRST
long-chain fatty-acyl-CoA biosynthetic process	BP	41	3	0.683827	1	0.0731707	GO:0035338	hyper_Aging_BRST
thioester metabolic process	BP	91	5	0.79553	1	0.0549451	GO:0035383	hyper_Aging_BRST
thioester biosynthetic process	BP	61	4	0.732665	1	0.0655738	GO:0035384	hyper_Aging_BRST
multicellular organism metabolic process	BP	130	13	0.213125	1	0.1	GO:0044236	hyper_Aging_BRST
multicellular organismal macromolecule metabolic process	BP	110	10	0.399957	1	0.0909091	GO:0044259	hyper_Aging_BRST
multicellular organismal protein metabolic process	BP	4	1	0.282571	1	0.25	GO:0044268	hyper_Aging_BRST
sulfur compound biosynthetic process	BP	199	12	0.86273	1	0.0603015	GO:0044272	hyper_Aging_BRST
fatty-acyl-CoA biosynthetic process	BP	42	3	0.700092	1	0.0714286	GO:0046949	hyper_Aging_BRST
cofactor metabolic process	BP	369	19	0.959202	1	0.0514905	GO:0051186	hyper_Aging_BRST
cofactor biosynthetic process	BP	186	10	0.877351	1	0.0537634	GO:0051188	hyper_Aging_BRST
protein oligomerization	BP	472	41	0.21883	1	0.0868644	GO:0051259	hyper_Aging_BRST
protein homooligomerization	BP	283	26	0.209225	1	0.0918728	GO:0051260	hyper_Aging_BRST
protein tetramerization	BP	138	10	0.560467	1	0.0724638	GO:0051262	hyper_Aging_BRST
protein homotetramerization	BP	69	4	0.786424	1	0.057971	GO:0051289	hyper_Aging_BRST
cellular response to prostaglandin stimulus	BP	21	1	0.856227	1	0.047619	GO:0071379	hyper_Aging_BRST
cellular response to prostaglandin E stimulus	BP	16	1	0.809234	1	0.0625	GO:0071380	hyper_Aging_BRST
cellular response to fatty acid	BP	50	6	0.222391	1	0.12	GO:0071398	hyper_Aging_BRST
acyl-CoA biosynthetic process	BP	61	4	0.732665	1	0.0655738	GO:0071616	hyper_Aging_BRST
cellular response to ketone	BP	75	4	0.886463	1	0.0533333	GO:1901655	hyper_Aging_BRST
fatty acid transmembrane transport	BP	15	3	0.172283	1	0.2	GO:1902001	hyper_Aging_BRST
mitochondrial transmembrane transport	BP	70	4	0.729645	1	0.0571429	GO:1990542	hyper_Aging_BRST
malonyl-CoA metabolic process	BP	3	0	1	1	0	GO:2001293	hyper_Aging_BRST
malonyl-CoA biosynthetic process	BP	2	0	1	1	0	GO:2001295	hyper_Aging_BRST
monosaccharide metabolic process	BP	251	18	0.784078	1	0.0717131	GO:0005996	hyper_Aging_BRST
glucose metabolic process	BP	180	15	0.56372	1	0.0833333	GO:0006006	hyper_Aging_BRST
regulation of carbohydrate metabolic process	BP	135	16	0.129737	1	0.118519	GO:0006109	hyper_Aging_BRST
heart development	BP	488	41	0.74833	1	0.0840164	GO:0007507	hyper_Aging_BRST
negative regulation of catabolic process	BP	194	19	0.294489	1	0.0979381	GO:0009895	hyper_Aging_BRST
regulation of cellular ketone metabolic process	BP	153	11	0.655646	1	0.0718954	GO:0010565	hyper_Aging_BRST
regulation of cellular carbohydrate metabolic process	BP	112	15	0.0720824	1	0.133929	GO:0010675	hyper_Aging_BRST
positive regulation of lipid storage	BP	22	3	0.265036	1	0.136364	GO:0010884	hyper_Aging_BRST
regulation of glucose metabolic process	BP	88	12	0.0888932	1	0.136364	GO:0010906	hyper_Aging_BRST
regulation of fatty acid metabolic process	BP	75	9	0.155925	1	0.12	GO:0019217	hyper_Aging_BRST
hexose metabolic process	BP	218	17	0.64617	1	0.0779817	GO:0019318	hyper_Aging_BRST
negative regulation of cellular catabolic process	BP	138	11	0.593104	1	0.0797101	GO:0031330	hyper_Aging_BRST
regulation of fatty acid beta-oxidation	BP	16	6	0.00336873	1	0.375	GO:0031998	hyper_Aging_BRST
negative regulation of fatty acid beta-oxidation	BP	5	2	0.0918618	1	0.4	GO:0031999	hyper_Aging_BRST
organ growth	BP	136	16	0.220659	1	0.117647	GO:0035265	hyper_Aging_BRST
cellular ketone metabolic process	BP	218	11	0.918682	1	0.0504587	GO:0042180	hyper_Aging_BRST
cellular carbohydrate metabolic process	BP	230	24	0.120506	1	0.104348	GO:0044262	hyper_Aging_BRST
single-organism carbohydrate metabolic process	BP	419	29	0.836181	1	0.0692124	GO:0044723	hyper_Aging_BRST
negative regulation of lipid metabolic process	BP	74	8	0.294494	1	0.108108	GO:0045833	hyper_Aging_BRST
negative regulation of fatty acid metabolic process	BP	23	2	0.5898	1	0.0869565	GO:0045922	hyper_Aging_BRST
positive regulation of growth	BP	224	34	0.00331041	1	0.151786	GO:0045927	hyper_Aging_BRST
regulation of fatty acid oxidation	BP	28	7	0.0109012	1	0.25	GO:0046320	hyper_Aging_BRST
negative regulation of fatty acid oxidation	BP	9	2	0.188485	1	0.222222	GO:0046322	hyper_Aging_BRST
regulation of organ growth	BP	78	10	0.229557	1	0.128205	GO:0046620	hyper_Aging_BRST
positive regulation of organ growth	BP	43	7	0.161713	1	0.162791	GO:0046622	hyper_Aging_BRST
positive regulation of developmental growth	BP	150	26	0.00419807	1	0.173333	GO:0048639	hyper_Aging_BRST
negative regulation of lipid catabolic process	BP	21	4	0.0946346	1	0.190476	GO:0050995	hyper_Aging_BRST
heart growth	BP	71	10	0.176034	1	0.140845	GO:0060419	hyper_Aging_BRST
regulation of heart growth	BP	50	8	0.137796	1	0.16	GO:0060420	hyper_Aging_BRST
positive regulation of heart growth	BP	33	7	0.0606725	1	0.212121	GO:0060421	hyper_Aging_BRST
energy homeostasis	BP	33	3	0.594273	1	0.0909091	GO:0097009	hyper_Aging_BRST
amino-acid betaine metabolic process	BP	16	2	0.295937	1	0.125	GO:0006577	hyper_Aging_BRST
amino-acid betaine catabolic process	BP	3	0	1	1	0	GO:0006579	hyper_Aging_BRST
carnitine metabolic process	BP	12	1	0.584892	1	0.0833333	GO:0009437	hyper_Aging_BRST
negative regulation of biosynthetic process	BP	1383	134	0.0635969	1	0.0968908	GO:0009890	hyper_Aging_BRST
regulation of steroid metabolic process	BP	75	8	0.268076	1	0.106667	GO:0019218	hyper_Aging_BRST
carnitine metabolic process, CoA-linked	BP	3	0	1	1	0	GO:0019254	hyper_Aging_BRST
negative regulation of cellular biosynthetic process	BP	1362	134	0.0435571	1	0.0983847	GO:0031327	hyper_Aging_BRST
fatty acid beta-oxidation using acyl-CoA dehydrogenase	BP	9	0	1	1	0	GO:0033539	hyper_Aging_BRST
regulation of fatty acid biosynthetic process	BP	35	2	0.74359	1	0.0571429	GO:0042304	hyper_Aging_BRST
carnitine catabolic process	BP	1	0	1	1	0	GO:0042413	hyper_Aging_BRST
long-chain fatty acid catabolic process	BP	6	0	1	1	0	GO:0042758	hyper_Aging_BRST
cellular nitrogen compound catabolic process	BP	403	27	0.696785	1	0.0669975	GO:0044270	hyper_Aging_BRST
negative regulation of fatty acid biosynthetic process	BP	14	0	1	1	0	GO:0045717	hyper_Aging_BRST
regulation of lipid biosynthetic process	BP	129	13	0.289119	1	0.100775	GO:0046890	hyper_Aging_BRST
negative regulation of lipid biosynthetic process	BP	45	4	0.535279	1	0.0888889	GO:0051055	hyper_Aging_BRST
regulation of cholesterol metabolic process	BP	23	1	0.896124	1	0.0434783	GO:0090181	hyper_Aging_BRST
amino-acid betaine biosynthetic process	BP	6	1	0.284133	1	0.166667	GO:0006578	hyper_Aging_BRST
carnitine biosynthetic process	BP	4	0	1	1	0	GO:0045329	hyper_Aging_BRST
medium-chain fatty acid metabolic process	BP	5	0	1	1	0	GO:0051791	hyper_Aging_BRST
medium-chain fatty acid catabolic process	BP	1	0	1	1	0	GO:0051793	hyper_Aging_BRST
branched-chain amino acid metabolic process	BP	22	0	1	1	0	GO:0009081	hyper_Aging_BRST
branched-chain amino acid catabolic process	BP	19	0	1	1	0	GO:0009083	hyper_Aging_BRST
generation of precursor metabolites and energy	BP	334	21	0.830095	1	0.0628743	GO:0006091	hyper_Aging_BRST
response to unfolded protein	BP	164	10	0.823705	1	0.0609756	GO:0006986	hyper_Aging_BRST
response to temperature stimulus	BP	217	14	0.847733	1	0.0645161	GO:0009266	hyper_Aging_BRST
response to cold	BP	45	2	0.892375	1	0.0444444	GO:0009409	hyper_Aging_BRST
energy derivation by oxidation of organic compounds	BP	246	16	0.748516	1	0.0650407	GO:0015980	hyper_Aging_BRST
endoplasmic reticulum unfolded protein response	BP	121	9	0.585211	1	0.0743802	GO:0030968	hyper_Aging_BRST
cellular response to unfolded protein	BP	126	10	0.543345	1	0.0793651	GO:0034620	hyper_Aging_BRST
response to endoplasmic reticulum stress	BP	254	17	0.782234	1	0.0669291	GO:0034976	hyper_Aging_BRST
response to topologically incorrect protein	BP	180	12	0.743766	1	0.0666667	GO:0035966	hyper_Aging_BRST
cellular response to topologically incorrect protein	BP	140	12	0.418392	1	0.0857143	GO:0035967	hyper_Aging_BRST
IRE1-mediated unfolded protein response	BP	64	3	0.877626	1	0.046875	GO:0036498	hyper_Aging_BRST
urogenital system development	BP	306	34	0.206696	1	0.111111	GO:0001655	hyper_Aging_BRST
metanephros development	BP	85	7	0.782458	1	0.0823529	GO:0001656	hyper_Aging_BRST
kidney development	BP	257	30	0.151201	1	0.116732	GO:0001822	hyper_Aging_BRST
liver development	BP	126	10	0.631016	1	0.0793651	GO:0001889	hyper_Aging_BRST
acetyl-CoA biosynthetic process	BP	18	0	1	1	0	GO:0006085	hyper_Aging_BRST
isoleucine metabolic process	BP	5	0	1	1	0	GO:0006549	hyper_Aging_BRST
isoleucine catabolic process	BP	2	0	1	1	0	GO:0006550	hyper_Aging_BRST
coenzyme catabolic process	BP	12	0	1	1	0	GO:0009109	hyper_Aging_BRST
coenzyme A metabolic process	BP	14	2	0.350209	1	0.142857	GO:0015936	hyper_Aging_BRST
coenzyme A biosynthetic process	BP	10	2	0.263131	1	0.2	GO:0015937	hyper_Aging_BRST
nucleoside bisphosphate metabolic process	BP	31	2	0.640273	1	0.0645161	GO:0033865	hyper_Aging_BRST
nucleoside bisphosphate biosynthetic process	BP	16	2	0.435189	1	0.125	GO:0033866	hyper_Aging_BRST
ribonucleoside bisphosphate metabolic process	BP	31	2	0.640273	1	0.0645161	GO:0033875	hyper_Aging_BRST
ribonucleoside bisphosphate biosynthetic process	BP	16	2	0.435189	1	0.125	GO:0034030	hyper_Aging_BRST
purine nucleoside bisphosphate metabolic process	BP	31	2	0.640273	1	0.0645161	GO:0034032	hyper_Aging_BRST
purine nucleoside bisphosphate biosynthetic process	BP	16	2	0.435189	1	0.125	GO:0034033	hyper_Aging_BRST
sulfur compound catabolic process	BP	45	5	0.256908	1	0.111111	GO:0044273	hyper_Aging_BRST
acetyl-CoA catabolic process	BP	2	0	1	1	0	GO:0046356	hyper_Aging_BRST
cellular ketone body metabolic process	BP	10	1	0.538066	1	0.1	GO:0046950	hyper_Aging_BRST
ketone body biosynthetic process	BP	9	1	0.490201	1	0.111111	GO:0046951	hyper_Aging_BRST
ketone body catabolic process	BP	3	0	1	1	0	GO:0046952	hyper_Aging_BRST
cofactor catabolic process	BP	20	0	1	1	0	GO:0051187	hyper_Aging_BRST
adipose tissue development	BP	33	2	0.825174	1	0.0606061	GO:0060612	hyper_Aging_BRST
hepaticobiliary system development	BP	129	11	0.533722	1	0.0852713	GO:0061008	hyper_Aging_BRST
renal tubule development	BP	89	13	0.140264	1	0.146067	GO:0061326	hyper_Aging_BRST
connective tissue development	BP	229	27	0.143984	1	0.117904	GO:0061448	hyper_Aging_BRST
renal system development	BP	272	31	0.198189	1	0.113971	GO:0072001	hyper_Aging_BRST
nephron development	BP	134	16	0.27554	1	0.119403	GO:0072006	hyper_Aging_BRST
nephron epithelium development	BP	105	14	0.181076	1	0.133333	GO:0072009	hyper_Aging_BRST
proximal tubule development	BP	5	1	0.335004	1	0.2	GO:0072014	hyper_Aging_BRST
proximal convoluted tubule development	BP	1	0	1	1	0	GO:0072019	hyper_Aging_BRST
kidney epithelium development	BP	135	20	0.062884	1	0.148148	GO:0072073	hyper_Aging_BRST
nephron tubule development	BP	87	13	0.121355	1	0.149425	GO:0072080	hyper_Aging_BRST
metanephric tubule development	BP	22	3	0.361577	1	0.136364	GO:0072170	hyper_Aging_BRST
metanephric epithelium development	BP	26	3	0.457471	1	0.115385	GO:0072207	hyper_Aging_BRST
metanephric proximal convoluted tubule development	BP	1	0	1	1	0	GO:0072229	hyper_Aging_BRST
metanephric nephron tubule development	BP	20	3	0.310056	1	0.15	GO:0072234	hyper_Aging_BRST
metanephric proximal tubule development	BP	2	0	1	1	0	GO:0072237	hyper_Aging_BRST
metanephric nephron epithelium development	BP	23	3	0.364406	1	0.130435	GO:0072243	hyper_Aging_BRST
alpha-amino acid metabolic process	BP	207	10	0.937934	1	0.0483092	GO:1901605	hyper_Aging_BRST
alpha-amino acid catabolic process	BP	96	5	0.793832	1	0.0520833	GO:1901606	hyper_Aging_BRST
ketone body metabolic process	BP	11	1	0.548457	1	0.0909091	GO:1902224	hyper_Aging_BRST
propionyl-CoA metabolic process	BP	1	0	1	1	0	GO:1902858	hyper_Aging_BRST
propionyl-CoA biosynthetic process	BP	1	0	1	1	0	GO:1902860	hyper_Aging_BRST
steroid biosynthetic process	BP	157	11	0.623681	1	0.0700637	GO:0006694	hyper_Aging_BRST
cholesterol biosynthetic process	BP	47	2	0.900385	1	0.0425532	GO:0006695	hyper_Aging_BRST
sterol biosynthetic process	BP	52	3	0.804758	1	0.0576923	GO:0016126	hyper_Aging_BRST
alcohol biosynthetic process	BP	99	6	0.752475	1	0.0606061	GO:0046165	hyper_Aging_BRST
organic hydroxy compound biosynthetic process	BP	194	15	0.488379	1	0.0773196	GO:1901617	hyper_Aging_BRST
secondary alcohol biosynthetic process	BP	48	2	0.905926	1	0.0416667	GO:1902653	hyper_Aging_BRST
neurological system process involved in regulation of systemic arterial blood pressure	BP	10	0	1	1	0	GO:0001976	hyper_Aging_BRST
regulation of systemic arterial blood pressure by baroreceptor feedback	BP	4	0	1	1	0	GO:0003025	hyper_Aging_BRST
regulation of systemic arterial blood pressure by aortic arch baroreceptor feedback	BP	1	0	1	1	0	GO:0003026	hyper_Aging_BRST
regulation of systemic arterial blood pressure	BP	76	8	0.23246	1	0.105263	GO:0003073	hyper_Aging_BRST
sodium ion transport	BP	214	19	0.380633	1	0.088785	GO:0006814	hyper_Aging_BRST
synapse assembly	BP	135	16	0.235977	1	0.118519	GO:0007416	hyper_Aging_BRST
peripheral nervous system development	BP	71	5	0.861474	1	0.0704225	GO:0007422	hyper_Aging_BRST
sensory perception of sound	BP	130	16	0.144612	1	0.123077	GO:0007605	hyper_Aging_BRST
sensory perception of chemical stimulus	BP	349	4	0.995967	1	0.0114613	GO:0007606	hyper_Aging_BRST
response to pH	BP	39	4	0.353039	1	0.102564	GO:0009268	hyper_Aging_BRST
response to mechanical stimulus	BP	198	16	0.586195	1	0.0808081	GO:0009612	hyper_Aging_BRST
response to acidic pH	BP	21	3	0.207663	1	0.142857	GO:0010447	hyper_Aging_BRST
monovalent inorganic cation transport	BP	494	38	0.611045	1	0.0769231	GO:0015672	hyper_Aging_BRST
regulation of vasoconstriction	BP	54	4	0.641822	1	0.0740741	GO:0019229	hyper_Aging_BRST
regulation of tube size	BP	129	10	0.551744	1	0.0775194	GO:0035150	hyper_Aging_BRST
regulation of tube diameter	BP	120	10	0.481047	1	0.0833333	GO:0035296	hyper_Aging_BRST
protein localization to synapse	BP	30	4	0.487024	1	0.133333	GO:0035418	hyper_Aging_BRST
sodium ion transmembrane transport	BP	140	13	0.411587	1	0.0928571	GO:0035725	hyper_Aging_BRST
vasoconstriction	BP	70	6	0.4634	1	0.0857143	GO:0042310	hyper_Aging_BRST
positive regulation of cellular component biogenesis	BP	441	51	0.0180472	1	0.115646	GO:0044089	hyper_Aging_BRST
regulation of synapse structure or activity	BP	116	16	0.102442	1	0.137931	GO:0050803	hyper_Aging_BRST
regulation of synapse organization	BP	112	15	0.134723	1	0.133929	GO:0050807	hyper_Aging_BRST
synapse organization	BP	231	29	0.105559	1	0.125541	GO:0050808	hyper_Aging_BRST
regulation of blood vessel size	BP	128	10	0.54294	1	0.078125	GO:0050880	hyper_Aging_BRST
detection of stimulus involved in sensory perception	BP	342	3	0.999058	1	0.00877193	GO:0050906	hyper_Aging_BRST
sensory perception of taste	BP	57	1	0.958939	1	0.0175439	GO:0050909	hyper_Aging_BRST
sensory perception of sour taste	BP	5	0	1	1	0	GO:0050915	hyper_Aging_BRST
sensory perception of mechanical stimulus	BP	145	17	0.183432	1	0.117241	GO:0050954	hyper_Aging_BRST
detection of mechanical stimulus involved in sensory perception	BP	23	1	0.882207	1	0.0434783	GO:0050974	hyper_Aging_BRST
detection of mechanical stimulus	BP	41	3	0.669884	1	0.0731707	GO:0050982	hyper_Aging_BRST
regulation of synapse assembly	BP	75	11	0.130401	1	0.146667	GO:0051963	hyper_Aging_BRST
positive regulation of synapse assembly	BP	56	9	0.102827	1	0.160714	GO:0051965	hyper_Aging_BRST
regulation of blood vessel diameter	BP	120	10	0.481047	1	0.0833333	GO:0097746	hyper_Aging_BRST
negative regulation of blood vessel diameter	BP	76	8	0.23739	1	0.105263	GO:0097756	hyper_Aging_BRST
regulation of blood circulation	BP	258	24	0.412583	1	0.0930233	GO:1903522	hyper_Aging_BRST
neurotransmitter transport	BP	176	21	0.147657	1	0.119318	GO:0006836	hyper_Aging_BRST
neurotransmitter secretion	BP	132	19	0.0390589	1	0.143939	GO:0007269	hyper_Aging_BRST
learning or memory	BP	214	22	0.374733	1	0.102804	GO:0007611	hyper_Aging_BRST
learning	BP	127	13	0.470473	1	0.102362	GO:0007612	hyper_Aging_BRST
memory	BP	95	11	0.290053	1	0.115789	GO:0007613	hyper_Aging_BRST
associative learning	BP	71	8	0.361383	1	0.112676	GO:0008306	hyper_Aging_BRST
regulation of neurotransmitter secretion	BP	51	6	0.249814	1	0.117647	GO:0046928	hyper_Aging_BRST
negative regulation of neurotransmitter secretion	BP	11	0	1	1	0	GO:0046929	hyper_Aging_BRST
negative regulation of synaptic transmission	BP	63	4	0.801538	1	0.0634921	GO:0050805	hyper_Aging_BRST
cognition	BP	243	26	0.267598	1	0.106996	GO:0050890	hyper_Aging_BRST
regulation of neurotransmitter transport	BP	61	6	0.400174	1	0.0983607	GO:0051588	hyper_Aging_BRST
negative regulation of neurotransmitter transport	BP	13	1	0.710942	1	0.0769231	GO:0051589	hyper_Aging_BRST
protein trimerization	BP	46	3	0.688556	1	0.0652174	GO:0070206	hyper_Aging_BRST
protein homotrimerization	BP	25	2	0.512408	1	0.08	GO:0070207	hyper_Aging_BRST
cellular response to abiotic stimulus	BP	279	24	0.430959	1	0.0860215	GO:0071214	hyper_Aging_BRST
cellular response to pH	BP	19	2	0.473214	1	0.105263	GO:0071467	hyper_Aging_BRST
presynaptic process involved in chemical synaptic transmission	BP	142	20	0.0397909	1	0.140845	GO:0099531	hyper_Aging_BRST
signal release from synapse	BP	132	19	0.0390589	1	0.143939	GO:0099643	hyper_Aging_BRST
ossification	BP	354	46	0.00671947	1	0.129944	GO:0001503	hyper_Aging_BRST
acetylcholine catabolic process in synaptic cleft	BP	2	0	1	1	0	GO:0001507	hyper_Aging_BRST
osteoblast differentiation	BP	196	30	0.00542287	1	0.153061	GO:0001649	hyper_Aging_BRST
eye development	BP	330	46	0.00245393	1	0.139394	GO:0001654	hyper_Aging_BRST
receptor recycling	BP	33	3	0.550958	1	0.0909091	GO:0001881	hyper_Aging_BRST
regulation of receptor recycling	BP	23	3	0.336428	1	0.130435	GO:0001919	hyper_Aging_BRST
osteoblast development	BP	18	2	0.62886	1	0.111111	GO:0002076	hyper_Aging_BRST
DNA replication	BP	280	13	0.986629	1	0.0464286	GO:0006260	hyper_Aging_BRST
acetylcholine catabolic process	BP	2	0	1	1	0	GO:0006581	hyper_Aging_BRST
phospholipid metabolic process	BP	428	45	0.0429354	1	0.10514	GO:0006644	hyper_Aging_BRST
glycerophospholipid metabolic process	BP	327	36	0.0363026	1	0.110092	GO:0006650	hyper_Aging_BRST
phosphatidylcholine biosynthetic process	BP	35	2	0.824072	1	0.0571429	GO:0006656	hyper_Aging_BRST
receptor-mediated endocytosis	BP	272	31	0.0209879	1	0.113971	GO:0006898	hyper_Aging_BRST
synaptic transmission, cholinergic	BP	35	1	0.930533	1	0.0285714	GO:0007271	hyper_Aging_BRST
muscle organ development	BP	340	33	0.407826	1	0.0970588	GO:0007517	hyper_Aging_BRST
acetylcholine metabolic process	BP	4	0	1	1	0	GO:0008291	hyper_Aging_BRST
phospholipid biosynthetic process	BP	261	30	0.042346	1	0.114943	GO:0008654	hyper_Aging_BRST
receptor internalization	BP	79	10	0.135932	1	0.126582	GO:0031623	hyper_Aging_BRST
regulation of synaptic transmission, cholinergic	BP	9	0	1	1	0	GO:0032222	hyper_Aging_BRST
negative regulation of synaptic transmission, cholinergic	BP	1	0	1	1	0	GO:0032223	hyper_Aging_BRST
receptor biosynthetic process	BP	22	0	1	1	0	GO:0032800	hyper_Aging_BRST
neurotransmitter biosynthetic process	BP	18	1	0.849362	1	0.0555556	GO:0042136	hyper_Aging_BRST
amyloid precursor protein metabolic process	BP	32	1	0.936757	1	0.03125	GO:0042982	hyper_Aging_BRST
camera-type eye development	BP	286	35	0.0526002	1	0.122378	GO:0043010	hyper_Aging_BRST
receptor metabolic process	BP	147	13	0.472228	1	0.0884354	GO:0043112	hyper_Aging_BRST
glycerolipid biosynthetic process	BP	246	29	0.0355874	1	0.117886	GO:0045017	hyper_Aging_BRST
neurotransmitter receptor biosynthetic process	BP	1	0	1	1	0	GO:0045212	hyper_Aging_BRST
neurotransmitter receptor metabolic process	BP	3	0	1	1	0	GO:0045213	hyper_Aging_BRST
phosphatidylcholine metabolic process	BP	77	4	0.809952	1	0.0519481	GO:0046470	hyper_Aging_BRST
glycerophospholipid biosynthetic process	BP	221	27	0.0308781	1	0.122172	GO:0046474	hyper_Aging_BRST
retina development in camera-type eye	BP	136	14	0.375673	1	0.102941	GO:0060041	hyper_Aging_BRST
acetate ester metabolic process	BP	4	0	1	1	0	GO:1900619	hyper_Aging_BRST
citrate metabolic process	BP	32	1	0.885426	1	0.03125	GO:0006101	hyper_Aging_BRST
oxaloacetate metabolic process	BP	12	0	1	1	0	GO:0006107	hyper_Aging_BRST
dicarboxylic acid metabolic process	BP	97	5	0.824583	1	0.0515464	GO:0043648	hyper_Aging_BRST
tricarboxylic acid metabolic process	BP	36	1	0.905719	1	0.0277778	GO:0072350	hyper_Aging_BRST
tricarboxylic acid cycle	BP	28	1	0.83301	1	0.0357143	GO:0006099	hyper_Aging_BRST
cellular iron ion homeostasis	BP	42	4	0.349367	1	0.0952381	GO:0006879	hyper_Aging_BRST
aerobic respiration	BP	60	4	0.593895	1	0.0666667	GO:0009060	hyper_Aging_BRST
response to iron(II) ion	BP	5	2	0.0516975	1	0.4	GO:0010040	hyper_Aging_BRST
cellular respiration	BP	158	9	0.775551	1	0.056962	GO:0045333	hyper_Aging_BRST
cellular transition metal ion homeostasis	BP	76	6	0.484015	1	0.0789474	GO:0046916	hyper_Aging_BRST
intestinal absorption	BP	33	3	0.38114	1	0.0909091	GO:0050892	hyper_Aging_BRST
iron ion homeostasis	BP	65	4	0.728544	1	0.0615385	GO:0055072	hyper_Aging_BRST
transition metal ion homeostasis	BP	103	6	0.807712	1	0.0582524	GO:0055076	hyper_Aging_BRST
acrosome matrix dispersal	BP	1	0	1	1	0	GO:0002077	hyper_Aging_BRST
activation of adenylate cyclase activity	BP	37	2	0.860948	1	0.0540541	GO:0007190	hyper_Aging_BRST
single fertilization	BP	127	7	0.652084	1	0.0551181	GO:0007338	hyper_Aging_BRST
binding of sperm to zona pellucida	BP	33	2	0.540885	1	0.0606061	GO:0007339	hyper_Aging_BRST
acrosome reaction	BP	33	2	0.612396	1	0.0606061	GO:0007340	hyper_Aging_BRST
cell recognition	BP	132	11	0.390008	1	0.0833333	GO:0008037	hyper_Aging_BRST
macromolecule catabolic process	BP	1093	87	0.430869	1	0.0795974	GO:0009057	hyper_Aging_BRST
fertilization	BP	164	8	0.811759	1	0.0487805	GO:0009566	hyper_Aging_BRST
cell-cell recognition	BP	63	2	0.880551	1	0.031746	GO:0009988	hyper_Aging_BRST
protein catabolic process	BP	746	57	0.64339	1	0.0764075	GO:0030163	hyper_Aging_BRST
regulation of cyclase activity	BP	90	4	0.954292	1	0.0444444	GO:0031279	hyper_Aging_BRST
positive regulation of cyclase activity	BP	61	3	0.913788	1	0.0491803	GO:0031281	hyper_Aging_BRST
sperm-egg recognition	BP	45	2	0.683286	1	0.0444444	GO:0035036	hyper_Aging_BRST
cellular protein catabolic process	BP	614	43	0.789823	1	0.0700326	GO:0044257	hyper_Aging_BRST
cellular macromolecule catabolic process	BP	882	64	0.706444	1	0.0725624	GO:0044265	hyper_Aging_BRST
single organism reproductive process	BP	1131	88	0.408864	1	0.0778073	GO:0044702	hyper_Aging_BRST
regulation of adenylate cyclase activity	BP	75	3	0.966578	1	0.04	GO:0045761	hyper_Aging_BRST
positive regulation of adenylate cyclase activity	BP	48	2	0.945602	1	0.0416667	GO:0045762	hyper_Aging_BRST
regulation of lyase activity	BP	91	4	0.953722	1	0.043956	GO:0051339	hyper_Aging_BRST
positive regulation of lyase activity	BP	61	3	0.911557	1	0.0491803	GO:0051349	hyper_Aging_BRST
proteolysis involved in cellular protein catabolic process	BP	582	39	0.84767	1	0.0670103	GO:0051603	hyper_Aging_BRST
isocitrate metabolic process	BP	4	0	1	1	0	GO:0006102	hyper_Aging_BRST
response to isolation stress	BP	6	1	0.387855	1	0.166667	GO:0035900	hyper_Aging_BRST
icosanoid metabolic process	BP	97	5	0.719387	1	0.0515464	GO:0006690	hyper_Aging_BRST
prostanoid metabolic process	BP	33	1	0.875355	1	0.030303	GO:0006692	hyper_Aging_BRST
prostaglandin metabolic process	BP	33	1	0.875355	1	0.030303	GO:0006693	hyper_Aging_BRST
gamete generation	BP	557	37	0.76257	1	0.0664273	GO:0007276	hyper_Aging_BRST
spermatogenesis	BP	448	31	0.622884	1	0.0691964	GO:0007283	hyper_Aging_BRST
multicellular organism reproduction	BP	718	56	0.379048	1	0.0779944	GO:0032504	hyper_Aging_BRST
male gamete generation	BP	449	31	0.628742	1	0.0690423	GO:0048232	hyper_Aging_BRST
multicellular organismal reproductive process	BP	707	55	0.400022	1	0.0777935	GO:0048609	hyper_Aging_BRST
fatty acid derivative metabolic process	BP	97	5	0.719387	1	0.0515464	GO:1901568	hyper_Aging_BRST
protein dephosphorylation	BP	240	19	0.588365	1	0.0791667	GO:0006470	hyper_Aging_BRST
dephosphorylation	BP	397	30	0.659779	1	0.0755668	GO:0016311	hyper_Aging_BRST
peptidyl-tyrosine dephosphorylation	BP	93	12	0.0964427	1	0.129032	GO:0035335	hyper_Aging_BRST
skeletal system development	BP	469	48	0.304401	1	0.102345	GO:0001501	hyper_Aging_BRST
riboflavin metabolic process	BP	7	0	1	1	0	GO:0006771	hyper_Aging_BRST
flavin-containing compound metabolic process	BP	8	0	1	1	0	GO:0042726	hyper_Aging_BRST
adenosine receptor signaling pathway	BP	12	0	1	1	0	GO:0001973	hyper_Aging_BRST
purine nucleobase metabolic process	BP	18	0	1	1	0	GO:0006144	hyper_Aging_BRST
thiamine metabolic process	BP	3	0	1	1	0	GO:0006772	hyper_Aging_BRST
regulation of G-protein coupled receptor protein signaling pathway	BP	118	10	0.49695	1	0.0847458	GO:0008277	hyper_Aging_BRST
nucleobase metabolic process	BP	35	1	0.922655	1	0.0285714	GO:0009112	hyper_Aging_BRST
nucleoside metabolic process	BP	113	8	0.563925	1	0.0707965	GO:0009116	hyper_Aging_BRST
ribonucleoside metabolic process	BP	91	6	0.607302	1	0.0659341	GO:0009119	hyper_Aging_BRST
sensory perception of pain	BP	89	8	0.491338	1	0.0898876	GO:0019233	hyper_Aging_BRST
regulation of neurological system process	BP	63	5	0.665604	1	0.0793651	GO:0031644	hyper_Aging_BRST
purinergic receptor signaling pathway	BP	27	0	1	1	0	GO:0035587	hyper_Aging_BRST
G-protein coupled purinergic receptor signaling pathway	BP	19	0	1	1	0	GO:0035588	hyper_Aging_BRST
purine nucleoside metabolic process	BP	67	6	0.43152	1	0.0895522	GO:0042278	hyper_Aging_BRST
thiamine-containing compound metabolic process	BP	6	0	1	1	0	GO:0042723	hyper_Aging_BRST
positive regulation of G-protein coupled receptor protein signaling pathway	BP	24	2	0.483537	1	0.0833333	GO:0045745	hyper_Aging_BRST
adenosine metabolic process	BP	9	0	1	1	0	GO:0046085	hyper_Aging_BRST
purine ribonucleoside metabolic process	BP	64	6	0.364799	1	0.09375	GO:0046128	hyper_Aging_BRST
regulation of sensory perception of pain	BP	30	2	0.751636	1	0.0666667	GO:0051930	hyper_Aging_BRST
regulation of sensory perception	BP	30	2	0.751636	1	0.0666667	GO:0051931	hyper_Aging_BRST
regulation of adenosine receptor signaling pathway	BP	3	0	1	1	0	GO:0060167	hyper_Aging_BRST
positive regulation of adenosine receptor signaling pathway	BP	2	0	1	1	0	GO:0060168	hyper_Aging_BRST
pyrimidine-containing compound metabolic process	BP	74	5	0.543569	1	0.0675676	GO:0072527	hyper_Aging_BRST
glycosyl compound metabolic process	BP	136	10	0.455814	1	0.0735294	GO:1901657	hyper_Aging_BRST
skeletal muscle tissue development	BP	145	15	0.378857	1	0.103448	GO:0007519	hyper_Aging_BRST
response to lithium ion	BP	23	1	0.887848	1	0.0434783	GO:0010226	hyper_Aging_BRST
positive regulation of gene expression	BP	1630	158	0.0575103	1	0.0969325	GO:0010628	hyper_Aging_BRST
cellular component assembly involved in morphogenesis	BP	95	5	0.913485	1	0.0526316	GO:0010927	hyper_Aging_BRST
striated muscle tissue development	BP	327	32	0.385068	1	0.0978593	GO:0014706	hyper_Aging_BRST
skeletal myofibril assembly	BP	7	0	1	1	0	GO:0014866	hyper_Aging_BRST
striated muscle adaptation	BP	40	2	0.896257	1	0.05	GO:0014888	hyper_Aging_BRST
myotube differentiation	BP	101	11	0.307418	1	0.108911	GO:0014902	hyper_Aging_BRST
myotube cell development	BP	33	4	0.318223	1	0.121212	GO:0014904	hyper_Aging_BRST
actin filament-based movement	BP	117	12	0.366301	1	0.102564	GO:0030048	hyper_Aging_BRST
muscle filament sliding	BP	38	3	0.543624	1	0.0789474	GO:0030049	hyper_Aging_BRST
myofibril assembly	BP	59	2	0.963426	1	0.0338983	GO:0030239	hyper_Aging_BRST
skeletal muscle thin filament assembly	BP	5	0	1	1	0	GO:0030240	hyper_Aging_BRST
actomyosin structure organization	BP	162	13	0.692645	1	0.0802469	GO:0031032	hyper_Aging_BRST
actin-myosin filament sliding	BP	38	3	0.543624	1	0.0789474	GO:0033275	hyper_Aging_BRST
muscle adaptation	BP	81	6	0.729281	1	0.0740741	GO:0043500	hyper_Aging_BRST
skeletal muscle adaptation	BP	23	1	0.868131	1	0.0434783	GO:0043501	hyper_Aging_BRST
skeletal muscle fiber adaptation	BP	2	0	1	1	0	GO:0043503	hyper_Aging_BRST
skeletal muscle fiber development	BP	30	4	0.238849	1	0.133333	GO:0048741	hyper_Aging_BRST
muscle fiber development	BP	50	5	0.425936	1	0.1	GO:0048747	hyper_Aging_BRST
striated muscle cell differentiation	BP	237	24	0.311613	1	0.101266	GO:0051146	hyper_Aging_BRST
muscle cell development	BP	147	13	0.562041	1	0.0884354	GO:0055001	hyper_Aging_BRST
striated muscle cell development	BP	132	13	0.395625	1	0.0984848	GO:0055002	hyper_Aging_BRST
mesenchyme development	BP	227	20	0.673644	1	0.0881057	GO:0060485	hyper_Aging_BRST
muscle tissue development	BP	341	34	0.327506	1	0.0997067	GO:0060537	hyper_Aging_BRST
skeletal muscle organ development	BP	152	16	0.35147	1	0.105263	GO:0060538	hyper_Aging_BRST
actin-mediated cell contraction	BP	101	12	0.17307	1	0.118812	GO:0070252	hyper_Aging_BRST
organelle assembly	BP	675	54	0.425062	1	0.08	GO:0070925	hyper_Aging_BRST
mesenchyme morphogenesis	BP	46	6	0.276275	1	0.130435	GO:0072132	hyper_Aging_BRST
mesenchyme migration	BP	5	0	1	1	0	GO:0090131	hyper_Aging_BRST
epithelial cell development	BP	185	22	0.107432	1	0.118919	GO:0002064	hyper_Aging_BRST
[truncated: 63,860 more rows]

## Sheet: KEGG_pathways_aging_cancer_common_CpGs
Pathway	N	DE	P_value	FDR	Gene_Ratio	KEGG	Dataset
[truncated: 1,276 more rows]

## Sheet: KEGG_pathways_aging_cancer_per_tissue
Pathway	N	DE	P_value	FDR	Gene_Ratio	KEGG	Dataset
[truncated: 6,380 more rows]
