# Supplementary material for: Distinct chromatin signatures of DNA hypomethylation in aging and cancer
Source: Aging Cell. 2018 Mar 5;17(3):e12744. doi: 10.1111/acel.12744 (PMC5946083; doi:10.1111/acel.12744)
Supplement: Supplementary file 14 [file ACEL-17-e12744-s014.xls]

## Sheet: phenoData
sampleID	gender	age_at_initial_pathologic_diagnosis	sample_type	age_group
TCGA-A3-3357-01	MALE	62	Primary Tumor	3
TCGA-A3-3367-01	MALE	72	Primary Tumor	4
TCGA-A3-3370-01	FEMALE	48	Primary Tumor	1
TCGA-A3-3385-01	FEMALE	46	Primary Tumor	1
TCGA-A3-A6NI-01	MALE	47	Primary Tumor	1
TCGA-A3-A6NJ-01	FEMALE	57	Primary Tumor	2
TCGA-A3-A6NL-01	FEMALE	49	Primary Tumor	1
TCGA-A3-A6NN-01	MALE	78	Primary Tumor	5
TCGA-A3-A8CQ-01	FEMALE	59	Primary Tumor	2
TCGA-A3-A8OU-01	FEMALE	74	Primary Tumor	5
TCGA-A3-A8OW-01	MALE	37	Primary Tumor	1
TCGA-A3-A8OX-01	FEMALE	65	Primary Tumor	3
TCGA-AK-3425-01	MALE	68	Primary Tumor	4
TCGA-AK-3431-01	FEMALE	62	Primary Tumor	3
TCGA-AK-3433-01	FEMALE	48	Primary Tumor	1
TCGA-AK-3434-01	MALE	72	Primary Tumor	4
TCGA-AK-3440-01	MALE	58	Primary Tumor	2
TCGA-AK-3445-01	MALE	69	Primary Tumor	4
TCGA-AK-3450-01	FEMALE	85	Primary Tumor	5
TCGA-AK-3453-01	FEMALE	58	Primary Tumor	2
TCGA-B0-4688-01	MALE	46	Primary Tumor	1
TCGA-B0-4690-01	MALE	65	Primary Tumor	3
TCGA-B0-4691-01	MALE	55	Primary Tumor	2
TCGA-B0-4693-01	FEMALE	72	Primary Tumor	4
TCGA-B0-4694-01	MALE	72	Primary Tumor	4
TCGA-B0-4696-01	MALE	58	Primary Tumor	2
TCGA-B0-4697-01	FEMALE	46	Primary Tumor	1
TCGA-B0-4699-01	MALE	74	Primary Tumor	5
TCGA-B0-4700-01	MALE	60	Primary Tumor	3
TCGA-B0-4701-01	FEMALE	66	Primary Tumor	4
TCGA-B0-4703-01	MALE	51	Primary Tumor	1
TCGA-B0-4706-01	MALE	61	Primary Tumor	3
TCGA-B0-4710-01	FEMALE	75	Primary Tumor	5
TCGA-B0-4712-01	MALE	76	Primary Tumor	5
TCGA-B0-4712-11	MALE	76	Solid Tissue Normal	5
TCGA-B0-4713-01	FEMALE	76	Primary Tumor	5
TCGA-B0-4718-01	MALE	57	Primary Tumor	2
TCGA-B0-4810-01	MALE	47	Primary Tumor	1
TCGA-B0-4811-01	MALE	48	Primary Tumor	1
TCGA-B0-4813-01	MALE	68	Primary Tumor	4
TCGA-B0-4814-01	MALE	58	Primary Tumor	2
TCGA-B0-4815-01	MALE	65	Primary Tumor	4
TCGA-B0-4817-01	MALE	81	Primary Tumor	5
TCGA-B0-4818-01	FEMALE	68	Primary Tumor	4
TCGA-B0-4819-01	FEMALE	60	Primary Tumor	3
TCGA-B0-4822-01	MALE	78	Primary Tumor	5
TCGA-B0-4823-01	MALE	88	Primary Tumor	5
TCGA-B0-4824-01	FEMALE	49	Primary Tumor	1
TCGA-B0-4827-01	FEMALE	77	Primary Tumor	5
TCGA-B0-4828-01	MALE	79	Primary Tumor	5
TCGA-B0-4841-01	MALE	63	Primary Tumor	3
TCGA-B0-4844-01	MALE	60	Primary Tumor	3
TCGA-B0-4845-01	MALE	70	Primary Tumor	4
TCGA-B0-4846-01	MALE	52	Primary Tumor	1
TCGA-B0-4848-01	MALE	54	Primary Tumor	2
TCGA-B0-4945-01	FEMALE	75	Primary Tumor	5
TCGA-B0-5080-01	MALE	63	Primary Tumor	3
TCGA-B0-5083-01	MALE	63	Primary Tumor	3
TCGA-B0-5092-01	FEMALE	53	Primary Tumor	2
TCGA-B0-5094-01	MALE	62	Primary Tumor	3
TCGA-B0-5095-01	MALE	81	Primary Tumor	5
TCGA-B0-5097-01	FEMALE	59	Primary Tumor	2
TCGA-B0-5098-01	FEMALE	53	Primary Tumor	2
TCGA-B0-5099-01	FEMALE	88	Primary Tumor	5
TCGA-B0-5100-01	MALE	72	Primary Tumor	4
TCGA-B0-5102-01	FEMALE	74	Primary Tumor	5
TCGA-B0-5104-01	FEMALE	90	Primary Tumor	5
TCGA-B0-5106-01	MALE	64	Primary Tumor	3
TCGA-B0-5107-01	FEMALE	65	Primary Tumor	4
TCGA-B0-5109-01	MALE	69	Primary Tumor	4
TCGA-B0-5110-01	FEMALE	71	Primary Tumor	4
TCGA-B0-5115-01	MALE	43	Primary Tumor	1
TCGA-B0-5116-01	MALE	52	Primary Tumor	1
TCGA-B0-5119-01	FEMALE	61	Primary Tumor	3
TCGA-B0-5120-01	FEMALE	72	Primary Tumor	4
TCGA-B0-5400-01	FEMALE	59	Primary Tumor	2
TCGA-B0-5402-01	MALE	64	Primary Tumor	3
TCGA-B0-5402-11	MALE	64	Solid Tissue Normal	3
TCGA-B0-5695-01	FEMALE	61	Primary Tumor	3
TCGA-B0-5696-01	MALE	69	Primary Tumor	4
TCGA-B0-5697-01	MALE	50	Primary Tumor	1
TCGA-B0-5698-01	MALE	77	Primary Tumor	5
TCGA-B0-5699-01	MALE	53	Primary Tumor	2
TCGA-B0-5700-01	MALE	77	Primary Tumor	5
TCGA-B0-5701-01	MALE	65	Primary Tumor	4
TCGA-B0-5702-01	MALE	71	Primary Tumor	4
TCGA-B0-5706-01	MALE	45	Primary Tumor	1
TCGA-B0-5707-01	FEMALE	39	Primary Tumor	1
TCGA-B0-5710-01	MALE	57	Primary Tumor	2
TCGA-B0-5711-11	MALE	50	Solid Tissue Normal	1
TCGA-B0-5712-11	FEMALE	68	Solid Tissue Normal	4
TCGA-B0-5812-01	MALE	53	Primary Tumor	2
TCGA-B2-4101-01	MALE	52	Primary Tumor	1
TCGA-B2-5633-01	MALE	56	Primary Tumor	TCGA-B2-5633-01B-04D-A27A-05	2	Control
TCGA-B2-5636-01	MALE	79	Primary Tumor	5
TCGA-B2-5639-01	MALE	46	Primary Tumor	1
TCGA-B2-5641-01	MALE	79	Primary Tumor	5
TCGA-B2-A4SR-01	MALE	61	Primary Tumor	3
TCGA-B4-5378-01	MALE	62	Primary Tumor	3
TCGA-B4-5834-01	MALE	59	Primary Tumor	2
TCGA-B4-5835-01	FEMALE	64	Primary Tumor	3
TCGA-B4-5838-01	MALE	52	Primary Tumor	1
TCGA-B4-5843-01	MALE	45	Primary Tumor	1
TCGA-B4-5844-01	FEMALE	61	Primary Tumor	3
TCGA-B8-4621-01	MALE	63	Primary Tumor	3
TCGA-B8-4622-01	MALE	57	Primary Tumor	2
TCGA-B8-5158-01	MALE	56	Primary Tumor	2
TCGA-B8-5162-01	MALE	62	Primary Tumor	3
TCGA-B8-5163-01	FEMALE	63	Primary Tumor	3
TCGA-B8-5164-01	MALE	65	Primary Tumor	4
TCGA-B8-5165-01	MALE	43	Primary Tumor	1
TCGA-B8-5545-01	MALE	42	Primary Tumor	1
TCGA-B8-5546-01	FEMALE	38	Primary Tumor	1
TCGA-B8-5549-01	MALE	53	Primary Tumor	2
TCGA-B8-5550-01	MALE	71	Primary Tumor	4
TCGA-B8-5551-01	FEMALE	65	Primary Tumor	4
TCGA-B8-5553-01	FEMALE	67	Primary Tumor	4
TCGA-B8-A54D-01	MALE	69	Primary Tumor	4
TCGA-B8-A54E-01	FEMALE	62	Primary Tumor	3
TCGA-B8-A54F-01	FEMALE	49	Primary Tumor	1
TCGA-B8-A54G-01	MALE	50	Primary Tumor	1
TCGA-B8-A54H-01	FEMALE	69	Primary Tumor	4
TCGA-B8-A54I-01	MALE	48	Primary Tumor	1
TCGA-B8-A54K-01	MALE	61	Primary Tumor	3
TCGA-BP-4760-01	MALE	69	Primary Tumor	4
TCGA-BP-4782-01	FEMALE	55	Primary Tumor	2
TCGA-BP-4795-01	FEMALE	74	Primary Tumor	5
TCGA-BP-4801-01	MALE	57	Primary Tumor	2
TCGA-BP-5010-01	MALE	63	Primary Tumor	3
TCGA-BP-5173-01	MALE	75	Primary Tumor	5
TCGA-BP-5174-01	FEMALE	45	Primary Tumor	1
TCGA-BP-5175-01	MALE	60	Primary Tumor	3
TCGA-BP-5176-01	FEMALE	78	Primary Tumor	5
TCGA-BP-5177-01	FEMALE	46	Primary Tumor	1
TCGA-BP-5178-01	MALE	71	Primary Tumor	4
TCGA-BP-5180-01	MALE	53	Primary Tumor	2
TCGA-BP-5181-01	FEMALE	58	Primary Tumor	2
TCGA-BP-5182-01	MALE	56	Primary Tumor	2
TCGA-BP-5184-01	MALE	54	Primary Tumor	2
TCGA-BP-5186-01	FEMALE	50	Primary Tumor	1
TCGA-BP-5187-01	MALE	54	Primary Tumor	2
TCGA-BP-5189-01	MALE	60	Primary Tumor	3
TCGA-BP-5191-01	MALE	79	Primary Tumor	5
TCGA-BP-5192-01	MALE	59	Primary Tumor	2
TCGA-BP-5194-01	MALE	39	Primary Tumor	1
TCGA-BP-5195-01	MALE	75	Primary Tumor	5
TCGA-BP-5198-01	MALE	72	Primary Tumor	4
TCGA-BP-5199-01	MALE	58	Primary Tumor	2
TCGA-BP-5200-01	MALE	44	Primary Tumor	1
TCGA-BP-5201-01	MALE	63	Primary Tumor	3
TCGA-BP-5202-01	MALE	75	Primary Tumor	5
TCGA-CJ-4869-01	MALE	49	Primary Tumor	1
TCGA-CJ-4882-01	MALE	57	Primary Tumor	2
TCGA-CJ-4901-01	MALE	47	Primary Tumor	1
TCGA-CJ-4902-01	MALE	61	Primary Tumor	3
TCGA-CJ-4907-01	MALE	58	Primary Tumor	2
TCGA-CJ-4908-01	MALE	38	Primary Tumor	1
TCGA-CJ-4912-01	MALE	61	Primary Tumor	3
TCGA-CJ-4918-01	MALE	64	Primary Tumor	3
TCGA-CJ-4920-01	FEMALE	64	Primary Tumor	3
TCGA-CJ-5677-01	FEMALE	54	Primary Tumor	2
TCGA-CJ-5678-01	MALE	62	Primary Tumor	3
TCGA-CJ-5679-01	MALE	73	Primary Tumor	4
TCGA-CJ-5680-01	FEMALE	65	Primary Tumor	4
TCGA-CJ-5681-01	FEMALE	44	Primary Tumor	1
TCGA-CJ-5682-01	MALE	60	Primary Tumor	3
TCGA-CJ-5684-01	MALE	61	Primary Tumor	3
TCGA-CJ-5686-01	FEMALE	59	Primary Tumor	2
TCGA-CJ-5689-01	MALE	90	Primary Tumor	5
TCGA-CJ-6028-01	MALE	58	Primary Tumor	2
TCGA-CJ-6031-01	MALE	54	Primary Tumor	2
TCGA-CW-5580-01	FEMALE	73	Primary Tumor	4
TCGA-CW-5581-01	MALE	44	Primary Tumor	1
TCGA-CW-5583-01	FEMALE	51	Primary Tumor	1
TCGA-CW-5584-01	MALE	74	Primary Tumor	5
TCGA-CW-5585-01	MALE	51	Primary Tumor	1
TCGA-CW-5588-01	FEMALE	78	Primary Tumor	5
TCGA-CW-5589-01	MALE	52	Primary Tumor	1
TCGA-CW-5591-01	MALE	56	Primary Tumor	2
TCGA-CW-6087-01	MALE	61	Primary Tumor	3
TCGA-CW-6088-01	MALE	60	Primary Tumor	3
TCGA-CW-6090-01	MALE	68	Primary Tumor	4
TCGA-CZ-4853-01	MALE	82	Primary Tumor	5
TCGA-CZ-4856-01	FEMALE	62	Primary Tumor	3
TCGA-CZ-4859-01	FEMALE	59	Primary Tumor	3
TCGA-CZ-4863-11	FEMALE	51	Solid Tissue Normal	1
TCGA-CZ-4864-11	MALE	86	Solid Tissue Normal	5
TCGA-CZ-4865-01	FEMALE	70	Primary Tumor	4
TCGA-CZ-4866-01	FEMALE	79	Primary Tumor	5
TCGA-CZ-5451-11	MALE	74	Solid Tissue Normal	5
TCGA-CZ-5453-01	MALE	67	Primary Tumor	4
TCGA-CZ-5453-11	MALE	67	Solid Tissue Normal	4
TCGA-CZ-5454-11	MALE	63	Solid Tissue Normal	3
TCGA-CZ-5455-01	MALE	63	Primary Tumor	3
TCGA-CZ-5455-11	MALE	63	Solid Tissue Normal	3
TCGA-CZ-5456-11	MALE	57	Solid Tissue Normal	2
TCGA-CZ-5457-11	MALE	62	Solid Tissue Normal	3
TCGA-CZ-5458-01	MALE	43	Primary Tumor	1
TCGA-CZ-5459-01	MALE	63	Primary Tumor	3
TCGA-CZ-5461-11	MALE	52	Solid Tissue Normal	2
TCGA-CZ-5463-01	MALE	76	Primary Tumor	5
TCGA-CZ-5464-01	MALE	69	Primary Tumor	4
TCGA-CZ-5465-01	FEMALE	76	Primary Tumor	5
TCGA-CZ-5465-11	FEMALE	76	Solid Tissue Normal	5
TCGA-CZ-5466-01	MALE	67	Primary Tumor	4
TCGA-CZ-5466-11	MALE	67	Solid Tissue Normal	4
TCGA-CZ-5468-11	MALE	84	Solid Tissue Normal	5
TCGA-CZ-5469-11	MALE	41	Solid Tissue Normal	1
TCGA-CZ-5470-01	FEMALE	72	Primary Tumor	4
TCGA-CZ-5470-11	FEMALE	72	Solid Tissue Normal	4
TCGA-CZ-5982-01	FEMALE	59	Primary Tumor	3
TCGA-CZ-5984-01	MALE	51	Primary Tumor	1
TCGA-CZ-5985-01	MALE	58	Primary Tumor	2
TCGA-CZ-5987-01	MALE	60	Primary Tumor	3
TCGA-DV-5565-01	MALE	59	Primary Tumor	3
TCGA-DV-5566-01	FEMALE	67	Primary Tumor	4
TCGA-DV-5568-01	MALE	26	Primary Tumor	1
TCGA-DV-5574-01	MALE	37	Primary Tumor	1
TCGA-DV-5575-01	FEMALE	52	Primary Tumor	2
TCGA-DV-A4VZ-01	MALE	53	Primary Tumor	2
TCGA-DV-A4W0-01	MALE	55	Primary Tumor	2
TCGA-EU-5904-01	FEMALE	47	Primary Tumor	1
TCGA-EU-5905-01	FEMALE	67	Primary Tumor	4
TCGA-EU-5906-01	MALE	55	Primary Tumor	2
TCGA-EU-5907-01	MALE	81	Primary Tumor	5
TCGA-G6-A8L6-01	MALE	55	Primary Tumor	2
TCGA-G6-A8L7-01	FEMALE	81	Primary Tumor	5
TCGA-G6-A8L8-01	FEMALE	62	Primary Tumor	3
TCGA-GK-A6C7-01	FEMALE	76	Primary Tumor	5
TCGA-MM-A563-01	MALE	41	Primary Tumor	1
TCGA-MM-A564-01	MALE	68	Primary Tumor	4
TCGA-MM-A84U-01	FEMALE	58	Primary Tumor	2
TCGA-MW-A4EC-01	FEMALE	72	Primary Tumor	4
TCGA-T7-A92I-01	FEMALE	47	Primary Tumor	1

## Sheet: results_deseq_aging_KIRC
ensembl_ID	baseMean	log2FoldChange	lfcSE	stat	pvalue	padj
ENSG00000233930.3	35.7607	2.22731	0.338009	6.58951	4.41283e-11	1.2652e-06
ENSG00000104879.4	190.216	4.62047	0.760066	6.07904	1.20907e-09	1.73326e-05
ENSG00000266521.1	15.8771	4.29182	0.817706	5.24861	1.53253e-07	0.00146464
ENSG00000272405.1	168.556	2.65301	0.520467	5.09737	3.44404e-07	0.00246527
ENSG00000272068.1	51.1176	2.82293	0.558421	5.05521	4.29925e-07	0.00246527
ENSG00000170356.8	21.6428	-7.32741	1.51802	-4.82696	1.38633e-06	0.0066246
ENSG00000148702.13	1555.59	-3.66184	0.787697	-4.6488	3.33874e-06	0.013675
ENSG00000260996.1	50.781	2.19283	0.484851	4.52269	6.10585e-06	0.0214684
ENSG00000140557.10	31.5621	2.05164	0.45574	4.50177	6.73906e-06	0.0214684
ENSG00000187045.15	18.6472	-2.25779	0.505706	-4.46463	8.02081e-06	0.0229965
ENSG00000213433.5	51.4807	1.33108	0.304402	4.37276	1.22683e-05	0.0319767
ENSG00000094755.15	1187.2	-1.21943	0.282963	-4.30951	1.63614e-05	0.0368921
ENSG00000130720.11	8.93213	2.82137	0.655428	4.30462	1.67276e-05	0.0368921
ENSG00000122386.9	594.758	-0.579539	0.137602	-4.21169	2.53464e-05	0.0515787
ENSG00000248590.2	48.548	-1.74135	0.414851	-4.19753	2.69848e-05	0.0515787
ENSG00000117594.8	431.895	2.11705	0.513492	4.12285	3.74216e-05	0.0670572
ENSG00000215030.5	289.253	-1.32029	0.324358	-4.07046	4.69207e-05	0.0712246
ENSG00000150782.10	821.061	-1.06893	0.262833	-4.06695	4.7633e-05	0.0712246
ENSG00000259728.4	43.5557	0.962508	0.236825	4.06421	4.81959e-05	0.0712246
ENSG00000277159.1	70.1449	0.87787	0.216378	4.05711	4.96841e-05	0.0712246
ENSG00000276957.1	9.24274	2.39024	0.59338	4.02818	5.62108e-05	0.0761096
ENSG00000197106.6	515.964	-1.40526	0.349639	-4.01918	5.84008e-05	0.0761096
ENSG00000155052.14	50.6558	-2.88183	0.723583	-3.98272	6.81301e-05	0.079033
ENSG00000250584.2	13.3191	5.01181	1.25948	3.97928	6.91242e-05	0.079033
ENSG00000167034.9	227.988	0.858411	0.215888	3.9762	7.00265e-05	0.079033
ENSG00000197332.8	47.574	0.852077	0.215044	3.96233	7.42218e-05	0.079033
ENSG00000178445.8	5933.25	-1.48661	0.375247	-3.96167	7.44268e-05	0.079033
ENSG00000225265.1	302.476	0.85802	0.217175	3.95082	7.78841e-05	0.0797506
ENSG00000227766.1	149.718	2.66308	0.677392	3.93138	8.4461e-05	0.0835028
ENSG00000272914.1	32.1733	1.32103	0.336826	3.92201	8.78142e-05	0.083924
ENSG00000189134.3	158.198	1.61763	0.414534	3.90229	9.52867e-05	0.0873452
ENSG00000187147.16	2995.36	-0.496935	0.127525	-3.89676	9.74869e-05	0.0873452
ENSG00000105509.9	8.52743	4.34094	1.11951	3.87754	0.000105517	0.0916748
ENSG00000117322.15	551.544	-4.5458	1.17915	-3.85515	0.000115657	0.0956596
ENSG00000123901.7	33.2086	1.43276	0.372025	3.85125	0.000117514	0.0956596
ENSG00000262003.1	9.13012	2.56862	0.668473	3.84252	0.00012178	0.0956596
ENSG00000213889.9	46.2279	1.7588	0.458561	3.83548	0.000125317	0.0956596
ENSG00000175832.11	214.022	-2.03634	0.531449	-3.83167	0.000127274	0.0956596
ENSG00000125355.14	129.583	-2.20848	0.578966	-3.81453	0.00013644	0.0956596
ENSG00000264456.1	122.351	1.15541	0.302959	3.81375	0.000136873	0.0956596
ENSG00000092345.12	9.56315	3.6608	0.960776	3.81025	0.000138827	0.0956596
ENSG00000279791.1	13.7405	2.38591	0.626564	3.80794	0.000140131	0.0956596
ENSG00000223561.5	557.892	4.08119	1.07573	3.7939	0.000148302	0.0988831
ENSG00000179886.5	674.959	-0.612163	0.16254	-3.76622	0.000165735	0.107995
ENSG00000272031.2	60.9044	0.930123	0.247483	3.75833	0.000171053	0.108983
ENSG00000225083.1	4.76266	2.56925	0.688439	3.732	0.000189969	0.116661
ENSG00000253736.1	5.16933	3.1913	0.855503	3.73031	0.000191241	0.116661
ENSG00000189325.6	15.2372	-2.89261	0.783608	-3.6914	0.000223023	0.133214
ENSG00000188763.4	17.512	1.6375	0.444712	3.68216	0.000231265	0.135318
ENSG00000142549.9	8.17767	1.95462	0.531976	3.67426	0.000238544	0.136372
ENSG00000132872.10	18.1481	3.31867	0.90494	3.66728	0.000245142	0.136372
ENSG00000224041.3	6.57083	-5.58993	1.52523	-3.66497	0.000247368	0.136372
ENSG00000145626.10	8201.34	-1.3946	0.381025	-3.66013	0.000252092	0.136372
ENSG00000264235.4	32.4533	1.2488	0.342027	3.65116	0.000261058	0.138539
ENSG00000115008.5	6.54799	2.64465	0.726168	3.64193	0.000270605	0.138539
ENSG00000111405.7	41.0852	2.34953	0.645593	3.63934	0.000273337	0.138539
ENSG00000225140.1	24.9789	2.46228	0.678629	3.62832	0.000285268	0.138539
ENSG00000228696.7	45.2721	0.937503	0.258462	3.62723	0.000286476	0.138539
ENSG00000204644.8	20.5934	2.57705	0.710862	3.62525	0.00028868	0.138539
ENSG00000107105.13	49.3523	1.689	0.466042	3.62414	0.000289921	0.138539
ENSG00000258634.3	478.097	-0.629746	0.174474	-3.60939	0.000306914	0.141167
ENSG00000239774.1	16.9292	2.11688	0.587116	3.60555	0.000311491	0.141167
ENSG00000105982.15	260.555	0.634016	0.175924	3.60392	0.000313451	0.141167
ENSG00000021826.13	566.163	-1.53686	0.426603	-3.60255	0.000315116	0.141167
ENSG00000188778.4	10.9102	5.70603	1.58879	3.59143	0.000328871	0.145062
ENSG00000237949.1	298.966	1.79295	0.499963	3.58617	0.000335568	0.145774
ENSG00000107077.16	894.861	-0.378072	0.105618	-3.57961	0.000344103	0.14725
ENSG00000120837.6	3096.8	0.663317	0.185755	3.57093	0.000355715	0.149722
ENSG00000237685.1	20.9721	2.05572	0.576226	3.56756	0.000360324	0.149722
ENSG00000121053.5	73.8863	1.94945	0.547627	3.55981	0.000371126	0.151606
ENSG00000197893.12	41.613	-1.97552	0.555793	-3.55441	0.000378833	0.151606
ENSG00000266852.2	10.7185	2.43593	0.685704	3.55245	0.000381666	0.151606
ENSG00000171551.10	94.9733	-2.66346	0.750382	-3.54947	0.000386008	0.151606
ENSG00000267213.4	29.9868	1.3072	0.369065	3.54191	0.00039724	0.153909
ENSG00000177822.6	73.2177	1.59714	0.451435	3.53791	0.0004033	0.154174
ENSG00000229953.1	38.0136	1.85709	0.525966	3.53082	0.000414273	0.154784
ENSG00000261839.1	30.7237	1.87522	0.531238	3.52991	0.000415694	0.154784
ENSG00000111262.4	15.7176	1.83764	0.523132	3.51277	0.000443461	0.163006
ENSG00000259091.1	14.8325	3.18954	0.9098	3.50576	0.000455298	0.163268
ENSG00000182378.11	374.451	0.849903	0.242441	3.50561	0.000455561	0.163268
ENSG00000245498.5	262.855	1.03263	0.295135	3.49885	0.000467268	0.165395
ENSG00000163673.6	7.44326	1.99886	0.571932	3.49493	0.00047419	0.165799
ENSG00000226777.6	5.7495	-4.26349	1.22252	-3.48746	0.000487631	0.168444
ENSG00000228689.6	18.5521	-1.25694	0.361561	-3.47642	0.00050815	0.173374
ENSG00000162040.6	45.7228	2.24427	0.64614	3.47335	0.000513998	0.173374
ENSG00000080166.14	67.8697	1.25105	0.360546	3.46988	0.000520683	0.173587
ENSG00000257335.7	6316.05	-2.64587	0.764267	-3.46197	0.000536244	0.175344
ENSG00000123838.9	28.4456	-3.04023	0.878427	-3.46099	0.000538184	0.175344
ENSG00000204396.9	1428.76	-0.890317	0.257838	-3.45301	0.000554378	0.178591
ENSG00000213667.3	16.0182	1.64764	0.477734	3.44887	0.00056294	0.179334
ENSG00000135625.7	35.2874	3.39172	0.984422	3.44539	0.000570233	0.179661
ENSG00000261504.1	54.6754	1.69896	0.494427	3.43621	0.000589904	0.181962
ENSG00000187010.17	28.0338	-1.76736	0.514356	-3.43607	0.000590229	0.181962
ENSG00000109101.6	58.3871	2.05726	0.599364	3.4324	0.00059827	0.182479
ENSG00000228970.6	8.60633	2.64958	0.774499	3.42103	0.000623845	0.188276
ENSG00000186056.8	82.1744	1.32579	0.388608	3.41165	0.000645707	0.192639
ENSG00000196787.3	54.6837	1.78126	0.5225	3.40912	0.000651739	0.192639
ENSG00000137033.10	805.075	-1.53238	0.451087	-3.39708	0.000681095	0.19359
ENSG00000238197.4	184.506	0.739844	0.217848	3.39614	0.000683431	0.19359
ENSG00000141551.13	9190.71	-0.362798	0.106932	-3.39279	0.000691846	0.19359
ENSG00000269889.1	31.6178	1.58549	0.467992	3.38786	0.000704399	0.19359
ENSG00000234665.7	42.1691	-3.14228	0.928014	-3.38602	0.000709135	0.19359
ENSG00000073150.12	147.753	-2.04419	0.604254	-3.383	0.000716976	0.19359
ENSG00000145331.12	861.305	0.740581	0.21897	3.38211	0.000719315	0.19359
ENSG00000172497.7	178.894	-1.1733	0.347128	-3.38003	0.000724768	0.19359
ENSG00000231943.6	11.0361	-2.8336	0.83836	-3.37993	0.000725044	0.19359
ENSG00000225234.1	72.6381	1.19225	0.353297	3.37463	0.000739145	0.19359
ENSG00000277369.1	65.941	1.66506	0.493901	3.37123	0.000748322	0.19359
ENSG00000147144.11	959.81	-0.561399	0.166554	-3.37067	0.000749853	0.19359
ENSG00000253669.3	100.674	1.67538	0.497502	3.36759	0.000758294	0.19359
ENSG00000176933.5	34.4727	1.58099	0.469757	3.36555	0.000763905	0.19359
ENSG00000224358.1	74.4362	1.51701	0.450832	3.36491	0.000765682	0.19359
ENSG00000270938.1	29.429	2.14861	0.638857	3.36322	0.0007704	0.19359
ENSG00000103126.13	1379.67	-0.434113	0.12909	-3.36287	0.000771372	0.19359
ENSG00000102290.20	37.0248	3.60828	1.07356	3.36104	0.000776492	0.19359
ENSG00000258413.1	5.6401	2.8573	0.851897	3.35404	0.000796402	0.195847
ENSG00000151773.11	366.868	0.495641	0.147927	3.35059	0.0008064	0.195847
ENSG00000198759.10	114.481	2.63641	0.787111	3.34948	0.000809631	0.195847
ENSG00000230454.1	39.1172	1.64569	0.49149	3.34837	0.000812871	0.195847
ENSG00000270640.1	58.4217	2.02705	0.608929	3.32888	0.000871962	0.200659
ENSG00000177335.9	86.9961	1.37273	0.412393	3.32869	0.000872555	0.200659
ENSG00000186453.11	30.5979	1.6598	0.498641	3.32864	0.000872709	0.200659
ENSG00000176054.6	21.3935	1.00908	0.303241	3.32764	0.000875851	0.200659
ENSG00000141579.6	97.5928	1.87376	0.563143	3.32733	0.000876821	0.200659
ENSG00000248050.1	9.7535	2.10868	0.63399	3.32604	0.000880891	0.200659
ENSG00000263280.1	31.6851	1.44466	0.43471	3.32327	0.000889682	0.200659
ENSG00000039139.9	775.988	-1.11349	0.335237	-3.32149	0.000895383	0.200659
ENSG00000198732.9	315.737	1.44743	0.435841	3.321	0.000896971	0.200659
ENSG00000167165.17	1669.23	-1.74102	0.524811	-3.31742	0.000908542	0.200659
ENSG00000196335.11	11.9133	-2.03191	0.612845	-3.31553	0.000914701	0.200659
ENSG00000074964.15	6183.97	-0.560225	0.169008	-3.31479	0.000917118	0.200659
ENSG00000230453.8	12.451	2.28281	0.689096	3.31275	0.000923823	0.200659
ENSG00000203814.6	119.967	1.95621	0.591561	3.30686	0.000943493	0.202076
ENSG00000005189.18	248.736	0.930129	0.281297	3.30657	0.000944447	0.202076
ENSG00000244265.1	7.18369	2.12809	0.644457	3.30215	0.000959465	0.20349
ENSG00000273763.1	10.433	1.57477	0.477268	3.29956	0.00096838	0.20349
ENSG00000250451.4	134.306	1.05254	0.319105	3.29841	0.000972345	0.20349
ENSG00000135218.16	3267.1	1.58167	0.480121	3.29431	0.000986634	0.204381
ENSG00000272459.1	18.2647	-1.40889	0.427831	-3.29311	0.000990861	0.204381
ENSG00000178217.12	14.3099	2.25875	0.686671	3.28943	0.00100392	0.205596
ENSG00000179546.4	31.5218	3.24572	0.988114	3.28476	0.00102069	0.20708
ENSG00000251596.1	9.60517	2.076	0.632655	3.28142	0.00103287	0.20708
ENSG00000231256.6	12.0728	1.53585	0.468279	3.27978	0.00103887	0.20708
ENSG00000064607.15	4372.99	0.538122	0.164089	3.27946	0.00104006	0.20708
ENSG00000256906.1	7.61983	2.37329	0.724879	3.27405	0.00106019	0.209632
ENSG00000272994.1	151.797	0.58696	0.179608	3.268	0.0010831	0.2098
ENSG00000275765.3	254.59	0.764047	0.23382	3.26767	0.00108436	0.2098
ENSG00000126368.5	2456.42	1.75436	0.536931	3.26739	0.00108543	0.2098
ENSG00000281183.1	22.4421	-1.26798	0.388543	-3.26343	0.00110074	0.2098
ENSG00000180660.7	29.9092	1.10512	0.338893	3.26096	0.00111035	0.2098
ENSG00000203688.4	22.3018	1.78361	0.547117	3.26002	0.00111406	0.2098
ENSG00000140090.16	32.1144	1.02202	0.313844	3.25646	0.00112812	0.2098
ENSG00000161958.9	88.4642	1.43915	0.442364	3.25331	0.00114068	0.2098
ENSG00000109927.8	103.863	-1.07358	0.33003	-3.25298	0.00114201	0.2098
ENSG00000246331.2	27.8377	1.64961	0.507313	3.25166	0.00114735	0.2098
ENSG00000157227.11	6045.03	-0.676405	0.208049	-3.25118	0.00114926	0.2098
ENSG00000079215.12	209.707	-2.34034	0.720097	-3.25004	0.00115391	0.2098
ENSG00000186458.4	139.079	3.39338	1.04429	3.24948	0.00115617	0.2098
ENSG00000231768.1	55.8219	1.55157	0.479313	3.23708	0.00120761	0.216368
ENSG00000230258.5	48.042	-0.879986	0.272008	-3.23515	0.00121579	0.216368
ENSG00000116183.9	4596.82	-2.50455	0.774982	-3.23175	0.00123033	0.216368
ENSG00000196951.9	41.8864	0.903823	0.27967	3.23175	0.00123035	0.216368
ENSG00000152766.5	310.162	-1.25672	0.388982	-3.23078	0.00123452	0.216368
ENSG00000152910.17	9.07834	2.66462	0.824944	3.23006	0.00123764	0.216368
ENSG00000131400.6	3906.48	-2.1602	0.670828	-3.2202	0.00128103	0.222596
ENSG00000257613.1	4.99696	2.01723	0.626971	3.21741	0.00129351	0.223225
ENSG00000272734.1	442.914	0.859073	0.267438	3.21223	0.00131709	0.223225
ENSG00000272691.1	9.79948	2.08846	0.650244	3.21181	0.001319	0.223225
ENSG00000130487.5	83.6109	-2.21722	0.690577	-3.21067	0.00132424	0.223225
ENSG00000165861.12	3168.86	-0.617155	0.192311	-3.20915	0.0013313	0.223225
ENSG00000204179.9	387.389	-0.933048	0.290814	-3.2084	0.00133475	0.223225
ENSG00000132182.10	2506.06	-0.589616	0.183948	-3.20534	0.00134902	0.223225
ENSG00000261654.1	39.9006	1.4331	0.447484	3.20257	0.00136209	0.223225
ENSG00000144868.12	115.575	1.28278	0.40055	3.20256	0.00136212	0.223225
ENSG00000011105.10	10427.8	-0.58739	0.183417	-3.20248	0.0013625	0.223225
ENSG00000160401.13	128.19	-0.603012	0.18847	-3.19952	0.00137659	0.22425
ENSG00000237988.3	200.541	-2.30832	0.723694	-3.18964	0.00142451	0.229628
ENSG00000223829.4	47.8366	-2.09754	0.657656	-3.18941	0.00142562	0.229628
ENSG00000177519.3	198.519	1.48705	0.466994	3.18431	0.00145101	0.23177
ENSG00000246863.2	9.09105	1.88582	0.592375	3.1835	0.00145508	0.23177
ENSG00000118946.10	596	0.982496	0.308942	3.1802	0.00147174	0.231865
ENSG00000129451.10	44.3692	2.79088	0.878178	3.17804	0.00148275	0.231865
ENSG00000234028.3	442.232	1.25929	0.396708	3.17435	0.00150172	0.231865
ENSG00000130812.9	75.9654	1.78368	0.561906	3.17433	0.0015018	0.231865
ENSG00000157653.10	129.249	0.99027	0.312063	3.17331	0.00150714	0.231865
ENSG00000161904.10	2107.95	-0.469135	0.147926	-3.17141	0.00151701	0.231865
ENSG00000101222.11	148.22	-1.075	0.339003	-3.17105	0.00151888	0.231865
ENSG00000226856.4	23.6682	1.61512	0.509379	3.17077	0.00152037	0.231865
ENSG00000007376.6	822.235	-0.580875	0.183683	-3.16238	0.00156487	0.237388
ENSG00000164211.11	1330.22	0.708044	0.22415	3.1588	0.00158422	0.23795
ENSG00000272070.1	68.374	1.14148	0.361384	3.15862	0.00158517	0.23795
ENSG00000129514.5	98.1869	4.0591	1.2866	3.15491	0.00160549	0.239031
ENSG00000164778.4	31.3947	2.04124	0.647138	3.15426	0.00160905	0.239031
ENSG00000254941.1	130.215	1.12796	0.358753	3.14413	0.00166583	0.245359
ENSG00000261795.1	605.736	-3.07931	0.979615	-3.14339	0.00167002	0.245359
ENSG00000188825.12	318.122	0.628219	0.199935	3.14212	0.00167732	0.245359
ENSG00000217275.2	5.32066	2.99064	0.952872	3.13856	0.00169783	0.245932
ENSG00000277022.1	4.86673	2.13888	0.681506	3.13846	0.00169839	0.245932
ENSG00000087495.15	169.236	-1.3085	0.417567	-3.13364	0.00172652	0.248749
ENSG00000106258.12	716.945	-3.00996	0.96229	-3.12791	0.00176051	0.252378
ENSG00000231249.1	93.9126	1.21891	0.390408	3.12215	0.00179534	0.255459
ENSG00000143093.13	1866.89	-0.536434	0.172017	-3.1185	0.00181772	0.255459
ENSG00000159495.7	23.2444	2.66883	0.856003	3.11778	0.00182216	0.255459
ENSG00000170044.7	152.964	-2.95387	0.947482	-3.1176	0.00182333	0.255459
ENSG00000222033.1	78.7983	1.06631	0.342088	3.11707	0.00182655	0.255459
ENSG00000258616.4	98.2303	-3.3671	1.08139	-3.11366	0.00184781	0.257177
ENSG00000215458.7	20.1553	1.23155	0.395977	3.11015	0.00186993	0.258999
ENSG00000234080.3	2.42619	3.47421	1.11781	3.10806	0.00188322	0.259174
ENSG00000080608.9	1488.03	-0.588536	0.189444	-3.10665	0.00189222	0.259174
ENSG00000245904.3	173.899	1.34314	0.432697	3.10412	0.00190848	0.259174
ENSG00000237187.7	751.723	0.999811	0.322189	3.10318	0.00191452	0.259174
ENSG00000216921.6	6.98108	1.93037	0.622156	3.10271	0.00191759	0.259174
ENSG00000259818.1	9.12761	1.78847	0.576646	3.1015	0.00192543	0.259174
ENSG00000133063.14	31.3414	-1.95943	0.632153	-3.09962	0.00193767	0.259603
ENSG00000228109.1	75.867	1.62133	0.523529	3.09692	0.00195541	0.260761
ENSG00000279463.1	3.78584	2.682	0.867473	3.09174	0.00198984	0.264123
ENSG00000273445.1	7.59781	2.08926	0.676203	3.0897	0.00200361	0.264726
ENSG00000034971.13	67.0721	1.47608	0.478273	3.08627	0.00202687	0.265851
ENSG00000112494.8	479.45	3.58147	1.16066	3.08571	0.00203067	0.265851
ENSG00000144136.9	3574.8	1.24461	0.403654	3.08336	0.00204679	0.266744
ENSG00000257624.1	16.3496	1.20536	0.391551	3.07844	0.00208089	0.269442
ENSG00000187616.4	74.128	2.3415	0.760803	3.07766	0.0020863	0.269442
ENSG00000120440.12	33.8976	2.84658	0.926036	3.07394	0.0021125	0.270485
ENSG00000226051.5	155.248	0.929175	0.302285	3.07384	0.00211324	0.270485
ENSG00000205716.4	12.7571	2.59094	0.843523	3.07157	0.00212934	0.271334
ENSG00000148300.10	1399.7	-0.439699	0.143221	-3.07008	0.00213999	0.271423
ENSG00000137634.8	32.0333	2.22628	0.725717	3.0677	0.00215714	0.271423
ENSG00000274922.1	283.371	1.2854	0.419037	3.06752	0.00215844	0.271423
ENSG00000273783.1	116.944	0.98187	0.320345	3.06504	0.00217643	0.272491
ENSG00000224083.1	5.20472	-2.3922	0.781482	-3.0611	0.00220523	0.274896
ENSG00000263272.1	60.0087	-0.895549	0.293031	-3.05616	0.00224191	0.277006
ENSG00000164100.8	186.026	1.33128	0.43605	3.05306	0.00226524	0.277006
ENSG00000131015.4	57.4153	1.19132	0.390444	3.0512	0.00227927	0.277006
ENSG00000143632.13	16.0978	2.0855	0.683733	3.05017	0.00228713	0.277006
ENSG00000227076.1	6.2136	2.39535	0.785995	3.04754	0.00230723	0.277006
ENSG00000168079.15	127.99	2.66505	0.874673	3.04691	0.00231208	0.277006
ENSG00000237989.1	447.036	1.96719	0.645882	3.04574	0.00232106	0.277006
ENSG00000258944.1	9.41999	-2.0953	0.688337	-3.04401	0.00233446	0.277006
ENSG00000090924.13	1109.1	0.532483	0.174974	3.04322	0.00234063	0.277006
ENSG00000185565.10	1208.31	1.27524	0.419274	3.04155	0.00235365	0.277006
ENSG00000140009.17	142.144	1.12929	0.37134	3.04111	0.00235707	0.277006
ENSG00000279641.1	18.8713	1.22368	0.402472	3.0404	0.00236262	0.277006
ENSG00000127990.14	2448	-0.433457	0.142641	-3.0388	0.00237519	0.277006
ENSG00000131401.10	189.318	-1.86995	0.61581	-3.03656	0.00239293	0.277006
ENSG00000148719.13	4284.29	-0.441372	0.145397	-3.03562	0.00240038	0.277006
ENSG00000236882.6	389.942	-3.51859	1.15916	-3.03545	0.00240176	0.277006
ENSG00000229727.5	28.719	1.54336	0.508523	3.03499	0.00240541	0.277006
ENSG00000227131.1	32.5245	-1.5439	0.508815	-3.03431	0.00241087	0.277006
ENSG00000169594.11	51.605	1.78206	0.587525	3.03316	0.00242004	0.277006
ENSG00000185332.5	30.7014	-3.85528	1.27249	-3.02973	0.00244774	0.277006
ENSG00000273989.1	13.2451	2.40184	0.79277	3.02968	0.00244814	0.277006
ENSG00000165280.14	23332.7	-0.265184	0.087571	-3.02821	0.00246003	0.277006
ENSG00000231889.6	321.746	0.402236	0.132849	3.02777	0.00246369	0.277006
ENSG00000256943.1	82.4397	2.05593	0.67912	3.02735	0.00246712	0.277006
ENSG00000231123.1	22.321	-1.01426	0.335238	-3.02551	0.00248216	0.277006
ENSG00000006047.11	109.67	1.03218	0.341163	3.02546	0.00248252	0.277006
ENSG00000279711.1	108.969	1.50396	0.497111	3.0254	0.00248302	0.277006
ENSG00000185038.13	32.7338	-2.08937	0.690887	-3.02419	0.00249301	0.277043
ENSG00000274253.3	59.1108	1.4733	0.487806	3.02026	0.00252557	0.278202
ENSG00000167355.6	8.08992	-2.35141	0.778583	-3.02012	0.00252675	0.278202
ENSG00000124875.8	72.8697	-1.83483	0.607771	-3.01895	0.00253654	0.278202
ENSG00000225698.3	49.1008	-3.2207	1.06707	-3.01827	0.00254225	0.278202
ENSG00000271167.1	4.48501	3.85184	1.2769	3.01656	0.00255664	0.278713
ENSG00000211961.3	4.29684	-4.96816	1.64817	-3.01434	0.00257541	0.279695
ENSG00000175137.10	2172.65	-0.335243	0.111323	-3.01143	0.00260016	0.280307
ENSG00000160993.3	799.6	-0.494946	0.16442	-3.01026	0.00261027	0.280307
ENSG00000229391.6	906.616	-1.38939	0.461694	-3.00933	0.00261828	0.280307
ENSG00000147082.16	81.9061	1.06485	0.35392	3.00872	0.00262349	0.280307
ENSG00000269559.2	60.4535	1.02027	0.33925	3.00743	0.00263467	0.280307
ENSG00000198324.13	622.06	-0.806663	0.268275	-3.00685	0.0026397	0.280307
ENSG00000214944.8	6353.54	-0.417576	0.139173	-3.0004	0.00269628	0.28435
ENSG00000213621.3	34.7924	1.03885	0.346478	2.99831	0.0027148	0.28435
ENSG00000271614.1	405.975	0.915358	0.305422	2.99702	0.00272631	0.28435
ENSG00000156959.8	29.9267	-1.21302	0.404762	-2.99686	0.00272774	0.28435
ENSG00000128285.4	13.4131	1.46147	0.487749	2.99636	0.00273227	0.28435
ENSG00000228614.1	22.6396	0.980709	0.327543	2.99414	0.00275221	0.28435
ENSG00000256540.1	31.7232	1.11156	0.371282	2.99384	0.00275486	0.28435
ENSG00000232629.7	282.078	-1.47233	0.491826	-2.99359	0.00275712	0.28435
ENSG00000258285.1	6.53449	2.53324	0.847678	2.98844	0.00280402	0.286832
ENSG00000171056.7	511.442	1.05706	0.353877	2.98708	0.00281655	0.286832
ENSG00000157087.15	115.74	1.70597	0.571205	2.98662	0.00282084	0.286832
ENSG00000185269.10	95.1341	2.56566	0.859259	2.98589	0.0028275	0.286832
ENSG00000233178.6	39.6855	0.789996	0.264612	2.98549	0.0028312	0.286832
ENSG00000276533.1	18.3539	2.07839	0.696777	2.98286	0.00285572	0.287415
ENSG00000136448.10	9025.86	-0.237579	0.0796838	-2.98152	0.00286822	0.287415
ENSG00000259523.1	81.2941	0.771881	0.258918	2.98118	0.00287138	0.287415
ENSG00000100206.8	50.3007	0.886812	0.297587	2.98	0.00288244	0.287415
ENSG00000099860.7	19607	2.14369	0.719718	2.97851	0.00289649	0.287415
ENSG00000274560.1	27.6567	1.63748	0.549775	2.97845	0.00289711	0.287415
ENSG00000198794.10	4858.27	-0.343102	0.115289	-2.97601	0.00292027	0.288714
ENSG00000259438.1	8.86722	1.57181	0.528635	2.97334	0.00294578	0.290236
ENSG00000211639.2	14.1239	-4.98442	1.67716	-2.97194	0.00295923	0.290562
ENSG00000211973.2	6.98804	-4.20337	1.4169	-2.9666	0.00301111	0.293844
ENSG00000143367.14	4091.04	1.12044	0.377724	2.96629	0.00301418	0.293844
ENSG00000183150.6	8.34307	1.56742	0.528578	2.96535	0.0030234	0.293844
ENSG00000279329.1	170.33	0.535226	0.180643	2.96289	0.00304765	0.29438
ENSG00000168495.11	1172.33	-0.447604	0.15119	-2.96054	0.00307103	0.29438
ENSG00000242337.4	12.7061	1.34765	0.455351	2.95959	0.00308048	0.29438
ENSG00000124575.6	23.9454	2.41823	0.817123	2.95944	0.00308197	0.29438
ENSG00000181408.3	84.5118	2.65105	0.897815	2.95278	0.00314929	0.29438
ENSG00000117834.11	990.114	-2.79641	0.947275	-2.95206	0.00315664	0.29438
ENSG00000068024.15	1274.73	-0.612556	0.207583	-2.9509	0.00316852	0.29438
ENSG00000156427.7	179.595	2.12926	0.721701	2.95033	0.00317431	0.29438
ENSG00000065325.11	109.977	2.72263	0.922864	2.95019	0.00317576	0.29438
ENSG00000163145.11	747.428	0.906094	0.30714	2.9501	0.00317674	0.29438
ENSG00000114446.4	3849.5	-0.366813	0.124426	-2.94804	0.00319797	0.29438
ENSG00000273706.3	983.426	-0.974704	0.330654	-2.94781	0.00320035	0.29438
ENSG00000099364.15	806.235	-0.645216	0.218896	-2.94759	0.00320263	0.29438
ENSG00000157954.13	6608.35	-0.321303	0.109009	-2.94748	0.00320371	0.29438
ENSG00000241163.6	14.0039	1.48108	0.502497	2.94745	0.00320408	0.29438
ENSG00000111981.4	36.0884	1.46502	0.497195	2.94657	0.00321324	0.29438
ENSG00000226193.1	53.9274	-1.1756	0.398977	-2.94652	0.00321369	0.29438
ENSG00000060069.15	1634.56	-0.513149	0.174154	-2.94652	0.00321373	0.29438
ENSG00000126062.3	4074.56	-0.48087	0.163258	-2.94546	0.0032248	0.294453
ENSG00000168671.8	211.291	-1.77934	0.60445	-2.94373	0.00324287	0.295163
ENSG00000115112.7	27868.7	-0.527472	0.179285	-2.94208	0.00326015	0.295797
ENSG00000103264.14	1831.08	-0.656617	0.223268	-2.94094	0.00327222	0.295955
ENSG00000012223.11	5366.62	-2.56399	0.873125	-2.93657	0.00331864	0.298571
ENSG00000169188.4	1975.21	-0.407539	0.13885	-2.9351	0.00333437	0.298571
ENSG00000229525.1	18.4084	1.12829	0.3845	2.93445	0.00334144	0.298571
ENSG00000277224.1	3.77297	3.05436	1.0412	2.93349	0.00335172	0.298571
ENSG00000276136.1	9.04688	-1.61535	0.550685	-2.93335	0.00335321	0.298571
ENSG00000167771.5	86.8576	1.54882	0.528517	2.93049	0.00338424	0.299362
ENSG00000278662.3	17.6403	-1.64329	0.560796	-2.93028	0.00338659	0.299362
ENSG00000168118.10	2663.16	-0.263944	0.090094	-2.92965	0.00339341	0.299362
ENSG00000248923.1	55.3945	-1.90189	0.650056	-2.92573	0.00343653	0.301868
ENSG00000254675.1	7.10708	1.78567	0.610494	2.92496	0.00344499	0.301868
ENSG00000264714.1	2.55324	4.17717	1.42848	2.9242	0.00345341	0.301868
ENSG00000162104.8	4293.5	-0.513294	0.17561	-2.92293	0.00346758	0.302185
ENSG00000165548.9	148.253	-1.71637	0.58837	-2.91717	0.00353228	0.306427
ENSG00000197943.8	7669.44	-0.636593	0.218258	-2.91669	0.00353763	0.306427
ENSG00000231365.4	580.183	0.563952	0.193454	2.91517	0.00355499	0.306657
ENSG00000179111.7	11.1359	2.9102	0.998497	2.91458	0.00356168	0.306657
ENSG00000257543.1	35.4112	1.46373	0.503246	2.90858	0.00363074	0.309977
ENSG00000151655.16	278.711	2.18846	0.752609	2.90783	0.00363944	0.309977
ENSG00000160712.11	1932.25	-2.49256	0.857198	-2.9078	0.00363979	0.309977
ENSG00000116396.12	1855.25	-0.805116	0.276911	-2.90749	0.00364348	0.309977
ENSG00000118271.8	150.729	-1.81886	0.62605	-2.90529	0.00366914	0.310637
ENSG00000254966.1	75.8767	0.608307	0.209529	2.90321	0.00369358	0.310637
ENSG00000111012.8	1759.39	-3.53714	1.21839	-2.90312	0.0036946	0.310637
ENSG00000151967.17	183.881	0.778529	0.268229	2.90248	0.00370226	0.310637
ENSG00000232186.1	13.838	-1.13797	0.392103	-2.90221	0.00370542	0.310637
ENSG00000261578.1	477.038	-3.41364	1.17862	-2.8963	0.00377592	0.315625
ENSG00000197320.5	66.2465	-2.05232	0.708866	-2.89521	0.00378904	0.315801
ENSG00000168491.8	271.2	0.778208	0.269099	2.8919	0.00382921	0.318224
ENSG00000281731.1	9.4139	1.26072	0.436218	2.89011	0.00385111	0.318255
ENSG00000136574.16	1.84651	3.66954	1.26972	2.89005	0.00385179	0.318255
ENSG00000162814.9	374.952	-1.08811	0.377159	-2.88502	0.00391387	0.318454
ENSG00000130768.13	588.4	-1.10776	0.383983	-2.88492	0.00391508	0.318454
ENSG00000234141.1	12.3167	1.25932	0.436563	2.88462	0.00391881	0.318454
ENSG00000272247.1	12.6323	1.84539	0.639739	2.8846	0.00391908	0.318454
ENSG00000135314.11	87.1184	1.12668	0.390731	2.88353	0.00393249	0.318454
ENSG00000135519.6	200.282	-0.529792	0.183817	-2.88217	0.0039495	0.318454
ENSG00000279584.1	11.3501	1.7447	0.605535	2.88126	0.00396088	0.318454
ENSG00000186188.9	19.8597	1.81539	0.63024	2.88047	0.00397078	0.318454
ENSG00000243176.4	58.1736	0.818512	0.284286	2.87918	0.00398711	0.318454
ENSG00000152475.6	206.033	-0.753723	0.261867	-2.87827	0.00399864	0.318454
ENSG00000241635.6	4.15494	-3.67637	1.2773	-2.87824	0.00399896	0.318454
ENSG00000261377.4	81.9367	1.04165	0.361951	2.87787	0.00400368	0.318454
ENSG00000187957.7	3115.35	-1.08253	0.376183	-2.87766	0.00400634	0.318454
ENSG00000228252.7	12.5078	-3.09255	1.0754	-2.87573	0.00403097	0.318454
ENSG00000224743.5	5.31101	2.13698	0.743448	2.87441	0.00404778	0.318454
ENSG00000222012.1	15.7858	2.19267	0.763078	2.87346	0.00406005	0.318454
ENSG00000204498.9	909.792	-0.508063	0.176855	-2.87276	0.00406903	0.318454
ENSG00000153531.11	130.998	0.608732	0.211905	2.87266	0.00407034	0.318454
ENSG00000167178.14	109.055	2.05801	0.716506	2.87229	0.0040751	0.318454
ENSG00000225595.2	2.62562	3.58955	1.25081	2.86979	0.00410741	0.318454
ENSG00000173567.13	773.334	1.14596	0.39935	2.86957	0.00411034	0.318454
ENSG00000243300.2	11.1348	3.13961	1.0944	2.8688	0.00412032	0.318454
ENSG00000127412.5	156.13	-2.69265	0.938787	-2.86823	0.00412779	0.318454
ENSG00000228158.2	26.6478	0.955907	0.33338	2.86732	0.00413969	0.318454
ENSG00000196754.9	4435.6	-1.42869	0.498292	-2.86717	0.00414161	0.318454
ENSG00000161798.6	415.271	2.45486	0.856227	2.86707	0.00414297	0.318454
ENSG00000176697.17	64.037	0.754865	0.263614	2.86353	0.00418953	0.321171
ENSG00000253295.1	7.83052	2.80091	0.978752	2.86172	0.00421354	0.321936
ENSG00000235172.6	10.2475	1.41991	0.496284	2.86108	0.00422196	0.321936
ENSG00000184956.14	96.3017	-2.19263	0.766748	-2.85965	0.00424114	0.32253
ENSG00000255874.2	647.681	1.52772	0.534388	2.85882	0.00425225	0.32253
ENSG00000255326.1	52.9294	1.1461	0.401917	2.85158	0.00435032	0.329098
ENSG00000177738.3	211.152	0.661435	0.232253	2.84791	0.00440072	0.330449
ENSG00000224389.7	1155.62	-2.84303	0.998417	-2.84754	0.00440589	0.330449
ENSG00000136933.15	978.216	-0.416618	0.146316	-2.84739	0.00440794	0.330449
ENSG00000211685.3	5.9985	-4.86226	1.70789	-2.84693	0.00441429	0.330449
ENSG00000248441.5	315.483	0.882414	0.310332	2.84345	0.00446284	0.333214
ENSG00000129933.19	3597.2	-0.338887	0.119254	-2.84172	0.00448702	0.334149
ENSG00000278338.3	30.4981	1.18556	0.417517	2.83954	0.00451792	0.335578
ENSG00000237864.1	6.62398	2.04785	0.722732	2.83349	0.00460434	0.339165
ENSG00000250343.1	8.39116	-1.55056	0.547386	-2.83266	0.00461619	0.339165
ENSG00000062038.12	2234.38	-1.03226	0.364449	-2.8324	0.00462006	0.339165
ENSG00000229644.6	256.736	1.71957	0.607241	2.83178	0.00462903	0.339165
ENSG00000197421.8	26.7693	-2.20225	0.778012	-2.83061	0.00464598	0.339165
ENSG00000263120.1	3.62501	-2.46633	0.871325	-2.83055	0.00464686	0.339165
ENSG00000229666.1	33.748	1.73608	0.61367	2.82901	0.00466925	0.339165
ENSG00000154493.16	11.2294	1.62062	0.572967	2.82848	0.004677	0.339165
ENSG00000272969.1	4.81053	1.79501	0.634734	2.82798	0.00468429	0.339165
ENSG00000215808.2	1593.76	0.67651	0.239222	2.82796	0.00468451	0.339165
ENSG00000249706.1	117.639	2.23811	0.791996	2.82591	0.0047147	0.340492
ENSG00000280071.2	299.546	-1.36547	0.483422	-2.82459	0.00473413	0.340625
ENSG00000227527.2	22.0975	0.968311	0.342914	2.82377	0.00474622	0.340625
ENSG00000139055.5	3945.75	-1.41225	0.5002	-2.82337	0.00475219	0.340625
ENSG00000205414.1	17.6402	1.08123	0.383254	2.82118	0.00478469	0.341795
ENSG00000232811.1	65.3005	0.986124	0.349606	2.82067	0.00479236	0.341795
ENSG00000141337.11	750.148	-0.497513	0.176478	-2.81913	0.0048154	0.342587
ENSG00000180210.13	11.5515	-4.33531	1.53907	-2.81684	0.00484984	0.343955
ENSG00000207834.1	14.915	-4.75761	1.68934	-2.81626	0.00485863	0.343955
ENSG00000178997.10	3.78883	2.18262	0.775536	2.81433	0.00488786	0.344838
ENSG00000260625.2	40.0459	0.939004	0.333707	2.81385	0.00489516	0.344838
ENSG00000270806.1	12.2845	1.57758	0.561213	2.81102	0.00493849	0.344913
ENSG00000269473.1	50.0876	1.36259	0.484738	2.81098	0.00493911	0.344913
ENSG00000092621.10	6009.37	-0.875955	0.311708	-2.81017	0.00495147	0.344913
ENSG00000088836.11	8866.23	2.15412	0.766839	2.80909	0.00496819	0.344913
ENSG00000152503.8	73.24	1.44603	0.515207	2.8067	0.00500513	0.344913
ENSG00000230630.2	212.974	1.29359	0.460928	2.8065	0.00500825	0.344913
ENSG00000267882.2	31.8196	1.71773	0.612056	2.80649	0.0050085	0.344913
ENSG00000069011.14	9.55144	2.52511	0.899835	2.80619	0.00501314	0.344913
ENSG00000275358.1	5.542	2.47013	0.88031	2.80598	0.00501637	0.344913
ENSG00000178828.6	1152.78	-3.52559	1.25646	-2.80597	0.00501652	0.344913
ENSG00000277142.1	232.851	1.3628	0.486545	2.80097	0.005095	0.34947
ENSG00000152128.13	141.521	-1.27138	0.454181	-2.79928	0.00512164	0.350459
ENSG00000162227.6	894.2	-0.466775	0.166844	-2.79767	0.00514726	0.351374
ENSG00000149428.17	11754.5	-0.402892	0.1442	-2.79398	0.00520643	0.354569
ENSG00000157890.16	113.043	-2.82834	1.01303	-2.79197	0.00523884	0.355098
ENSG00000248540.2	5.76263	2.76278	0.989923	2.7909	0.00525609	0.355098
ENSG00000279432.1	6.64947	1.76332	0.631837	2.79078	0.0052581	0.355098
ENSG00000254470.2	1881.69	-0.469529	0.168264	-2.79043	0.00526373	0.355098
ENSG00000180044.4	98.2033	1.52715	0.547588	2.78886	0.0052894	0.355992
ENSG00000227619.1	12.0996	1.30692	0.469063	2.78624	0.0053324	0.356107
ENSG00000257446.3	68.1282	1.67712	0.602049	2.78568	0.00534151	0.356107
ENSG00000223695.1	10.2267	2.08852	0.749858	2.78522	0.00534911	0.356107
ENSG00000103056.10	233.883	1.88649	0.677524	2.7844	0.00536272	0.356107
ENSG00000186310.9	514.952	0.472641	0.16979	2.78369	0.0053745	0.356107
ENSG00000010282.13	4.73006	-3.44678	1.23836	-2.78335	0.00538007	0.356107
ENSG00000115380.17	7433.8	-0.654638	0.235205	-2.78326	0.00538154	0.356107
ENSG00000165899.9	1078.57	-4.21523	1.5151	-2.78216	0.00539989	0.356107
ENSG00000225528.1	3.6648	2.12599	0.764355	2.78142	0.00541212	0.356107
ENSG00000225637.1	37.6538	2.53996	0.913532	2.78037	0.00542974	0.356107
ENSG00000204427.10	403.954	-0.439837	0.158297	-2.77855	0.00546016	0.356107
ENSG00000116809.10	1037.57	-0.47177	0.169814	-2.77815	0.00546692	0.356107
ENSG00000231680.1	25.3186	2.46404	0.886957	2.77808	0.00546811	0.356107
ENSG00000183397.5	172.201	-1.66597	0.599777	-2.77764	0.00547548	0.356107
ENSG00000157445.13	748.262	0.627927	0.226087	2.77737	0.00548006	0.356107
ENSG00000203808.9	34.2611	1.73773	0.625806	2.77679	0.00548985	0.356107
ENSG00000214814.5	509.674	-1.21859	0.43899	-2.77589	0.00550504	0.356286
ENSG00000148483.8	45.4565	-1.50518	0.54244	-2.77484	0.00552294	0.35664
ENSG00000164626.8	6056.68	-2.09976	0.757076	-2.77351	0.0055455	0.356754
ENSG00000259687.1	61.3236	1.19839	0.432122	2.77327	0.00554959	0.356754
ENSG00000279817.1	6.56976	2.33351	0.841827	2.77196	0.00557192	0.357388
ENSG00000256537.3	1983.9	-0.365325	0.131927	-2.76914	0.00562039	0.359296
ENSG00000101542.8	31.5544	-1.21587	0.439249	-2.76806	0.00563918	0.359296
ENSG00000261514.1	114.466	1.67857	0.606674	2.76683	0.00566035	0.359296
ENSG00000232075.1	17.0156	1.17718	0.425553	2.76623	0.00567085	0.359296
ENSG00000196890.4	11.8098	1.41615	0.511958	2.76614	0.00567245	0.359296
ENSG00000203722.6	79.4481	1.1784	0.426046	2.76589	0.00567685	0.359296
ENSG00000213386.3	8.56735	2.4218	0.87593	2.76483	0.00569524	0.359343
ENSG00000237327.1	8.05061	-2.51732	0.910768	-2.76396	0.00571053	0.359343
ENSG00000080493.12	21684	-2.01653	0.729724	-2.76341	0.00572001	0.359343
ENSG00000272138.1	49.0456	1.3987	0.50634	2.76237	0.00573832	0.359343
ENSG00000254681.5	55.6877	-1.75057	0.633775	-2.76214	0.00574242	0.359343
ENSG00000260708.1	198.605	1.39963	0.506827	2.76155	0.00575279	0.359343
ENSG00000244675.2	14.0815	1.3828	0.501195	2.759	0.00579784	0.361068
ENSG00000118785.12	134677	-1.49626	0.542405	-2.75856	0.0058056	0.361068
ENSG00000259799.1	112.769	2.66773	0.967828	2.75641	0.00584396	0.361703
ENSG00000177464.4	1200.16	0.902272	0.327374	2.75609	0.00584962	0.361703
ENSG00000102575.9	3271.94	-2.80378	1.0174	-2.75583	0.00585441	0.361703
ENSG00000229373.7	8.69123	3.83196	1.39101	2.75481	0.00587271	0.361703
ENSG00000250979.1	2.176	-3.30159	1.19866	-2.75441	0.00587976	0.361703
ENSG00000257727.4	1196.76	-0.334873	0.121606	-2.75376	0.00589151	0.361703
ENSG00000277075.1	48.0829	1.03922	0.377666	2.75168	0.00592902	0.362625
ENSG00000243709.1	114.274	-3.06476	1.11443	-2.75006	0.00595842	0.362625
ENSG00000120088.13	13.1205	-3.32737	1.21028	-2.74925	0.00597315	0.362625
ENSG00000241360.1	66.3424	-1.25207	0.455496	-2.7488	0.00598135	0.362625
ENSG00000272931.1	153.052	1.12895	0.410873	2.74768	0.00600183	0.362625
ENSG00000188693.7	49.8667	1.17216	0.426811	2.74632	0.00602681	0.362625
ENSG00000233760.1	23.804	-1.35949	0.495199	-2.74534	0.00604478	0.362625
ENSG00000101265.14	596.906	0.848989	0.309379	2.74417	0.00606647	0.362625
ENSG00000239405.1	75.4609	1.05476	0.384393	2.74397	0.00607002	0.362625
ENSG00000236404.7	130.921	1.2283	0.447692	2.74362	0.0060766	0.362625
ENSG00000173702.6	3739.65	-4.45475	1.62391	-2.74322	0.00608392	0.362625
ENSG00000259584.1	16.1464	1.1931	0.43494	2.74313	0.00608564	0.362625
ENSG00000112706.10	42.2932	-0.994379	0.362536	-2.74284	0.00609105	0.362625
ENSG00000005513.9	51.3132	1.40307	0.511657	2.74221	0.00610265	0.362625
ENSG00000205662.2	6.25157	-4.91097	1.79096	-2.74209	0.00610501	0.362625
ENSG00000103037.10	842.668	-0.403883	0.147301	-2.74188	0.00610888	0.362625
ENSG00000270820.4	254.339	0.653751	0.238502	2.74107	0.00612386	0.362763
ENSG00000226853.2	104.11	0.763566	0.278661	2.74012	0.00614163	0.363065
ENSG00000101096.18	851.047	0.616941	0.225249	2.73893	0.00616393	0.363428
ENSG00000160633.11	4369.08	-0.51742	0.188947	-2.73844	0.00617312	0.363428
ENSG00000267498.1	41.5202	1.11142	0.406181	2.73627	0.00621408	0.36509
ENSG00000134545.12	15.2126	1.93705	0.70831	2.73475	0.00624282	0.366028
ENSG00000263586.1	14.1062	1.11484	0.407855	2.73343	0.0062679	0.366749
ENSG00000158859.9	1417.14	2.41905	0.886072	2.73008	0.00633183	0.369735
ENSG00000154473.16	4652.76	0.243971	0.0894273	2.72814	0.00636918	0.370597
ENSG00000267325.1	33.4194	1.25786	0.461096	2.72797	0.00637244	0.370597
ENSG00000253111.1	19.5246	-1.28517	0.471333	-2.72666	0.00639789	0.370645
ENSG00000258384.1	17.5434	1.72739	0.633532	2.7266	0.00639913	0.370645
ENSG00000099821.12	2550.56	-0.48166	0.176759	-2.72495	0.00643113	0.371507
ENSG00000279865.1	238.304	1.06325	0.390255	2.7245	0.00643991	0.371507
ENSG00000196700.6	1577.85	-0.744158	0.273347	-2.72239	0.00648117	0.37307
ENSG00000136110.11	22.1517	3.82527	1.40543	2.72178	0.00649304	0.37307
ENSG00000112299.7	2202.84	-4.13099	1.51871	-2.72007	0.00652686	0.373595
ENSG00000151164.17	61.7477	0.792058	0.291198	2.72	0.00652823	0.373595
ENSG00000259090.1	5.36046	2.72389	1.00218	2.71796	0.00656856	0.374134
ENSG00000274897.2	10.4192	-1.37357	0.505512	-2.71719	0.00658391	0.374134
ENSG00000223559.1	9.5643	1.83593	0.675767	2.7168	0.00659154	0.374134
ENSG00000156006.4	119.343	1.07452	0.395551	2.71652	0.00659728	0.374134
ENSG00000269526.1	32.144	2.76465	1.01795	2.7159	0.00660953	0.374134
ENSG00000163932.12	3599.79	-0.618725	0.227892	-2.71499	0.00662774	0.374134
ENSG00000233251.6	102.239	0.750287	0.276356	2.71493	0.00662899	0.374134
ENSG00000224122.1	24.5944	1.27012	0.467948	2.71423	0.00664299	0.374187
ENSG00000188897.7	111.132	1.21125	0.446809	2.71088	0.00671041	0.376664
ENSG00000272906.1	39.6598	1.28653	0.474611	2.7107	0.00671422	0.376664
ENSG00000250292.1	2.18689	3.24401	1.19701	2.7101	0.00672638	0.376664
ENSG00000075618.16	2168.19	0.731019	0.270157	2.7059	0.00681189	0.37857
ENSG00000138061.10	10150.1	1.35213	0.499709	2.70583	0.00681335	0.37857
ENSG00000167962.11	970.564	-0.472142	0.174495	-2.70576	0.00681476	0.37857
ENSG00000164867.9	1867.41	0.920139	0.340083	2.70563	0.00681753	0.37857
ENSG00000110274.13	1138.1	-0.450023	0.166355	-2.7052	0.00682643	0.37857
ENSG00000234371.6	6.1289	2.09919	0.776584	2.70311	0.00686939	0.380217
ENSG00000274949.1	11.8219	2.02943	0.751258	2.70137	0.00690547	0.381477
ENSG00000088448.13	2940.42	-0.663414	0.245792	-2.69909	0.00695293	0.382949
ENSG00000204388.6	9476.44	1.31732	0.488112	2.69881	0.00695883	0.382949
ENSG00000166780.9	1781.61	-0.65528	0.243173	-2.69471	0.00704493	0.386675
ENSG00000261842.1	5.85066	1.92528	0.714574	2.69431	0.0070535	0.386675
ENSG00000166923.9	5894.54	4.18204	1.55404	2.69107	0.00712227	0.388361
ENSG00000245552.5	221.846	0.94364	0.35073	2.6905	0.00713445	0.388361
ENSG00000168509.16	11.2972	-3.48819	1.29649	-2.69048	0.007135	0.388361
ENSG00000138316.9	33.3737	2.08168	0.773767	2.69032	0.00713844	0.388361
ENSG00000204642.12	1734.14	-0.930955	0.346247	-2.6887	0.00717299	0.389501
ENSG00000258429.1	203.551	-0.721893	0.268716	-2.68645	0.00722153	0.391396
ENSG00000172244.7	152.35	0.880384	0.327994	2.68415	0.00727152	0.392989
ENSG00000272463.1	53.0998	1.00193	0.373648	2.68148	0.00732975	0.392989
ENSG00000245105.2	237.107	0.672674	0.250968	2.68031	0.00735537	0.392989
ENSG00000128268.11	896.931	-1.01783	0.379748	-2.68028	0.00735609	0.392989
ENSG00000237923.1	2.93188	2.68847	1.00311	2.68013	0.00735945	0.392989
ENSG00000131323.13	1649.25	-0.784785	0.29283	-2.68	0.00736212	0.392989
ENSG00000233560.2	6.95344	1.60919	0.600502	2.67974	0.0073679	0.392989
ENSG00000152578.11	84.0656	2.63932	0.984942	2.67967	0.00736947	0.392989
ENSG00000100600.13	14860.8	-1.63578	0.61049	-2.67945	0.00737428	0.392989
ENSG00000246308.1	43.5153	1.12637	0.42049	2.67871	0.00739056	0.393126
ENSG00000226883.1	3.22519	-2.49439	0.931553	-2.67767	0.00741358	0.39362
ENSG00000226174.5	32.0694	1.05518	0.394605	2.67403	0.0074946	0.397048
ENSG00000248668.2	87.8646	1.03827	0.388464	2.67275	0.00752325	0.397048
ENSG00000270972.1	6.23409	1.64883	0.616986	2.6724	0.0075311	0.397048
ENSG00000162772.15	24066.9	1.85771	0.695175	2.67229	0.00753354	0.397048
ENSG00000079999.12	4276.18	-0.501351	0.187813	-2.66942	0.00759827	0.399495
ENSG00000231721.5	682.45	0.832508	0.311918	2.669	0.00760784	0.399495
ENSG00000198822.9	39.8388	1.40515	0.526817	2.66725	0.0076475	0.400843
ENSG00000237263.1	4.33129	2.67371	1.00268	2.66656	0.00766331	0.400939
ENSG00000122490.17	2953.91	-1.00969	0.379037	-2.66383	0.00772561	0.403463
ENSG00000260000.2	131.352	0.745535	0.28008	2.66187	0.00777081	0.405085
ENSG00000249631.4	38.4056	1.07856	0.405384	2.66058	0.0078006	0.405646
ENSG00000273133.1	13.3035	-1.63294	0.61391	-2.65991	0.00781623	0.405646
ENSG00000170374.5	1.55049	3.40516	1.28034	2.65957	0.00782401	0.405646
ENSG00000089123.14	704.224	-0.514806	0.193622	-2.65882	0.00784145	0.405816
ENSG00000181562.3	143.835	1.94391	0.731659	2.65686	0.00788731	0.407454
ENSG00000275149.1	16.9823	-1.75246	0.660083	-2.65492	0.00793283	0.407905
ENSG00000235052.1	7.54322	1.53311	0.577608	2.65423	0.00794892	0.407905
ENSG00000280028.1	2.29475	-4.6657	1.75816	-2.65374	0.00796042	0.407905
ENSG00000125730.15	3059.12	-2.21308	0.834087	-2.65329	0.00797103	0.407905
ENSG00000225173.1	7.78099	2.03811	0.768242	2.65295	0.00797916	0.407905
ENSG00000138386.15	3677.83	0.329845	0.12436	2.65234	0.00799358	0.407905
ENSG00000115221.9	9131.85	-1.37457	0.518266	-2.65225	0.00799563	0.407905
ENSG00000143196.4	1521.52	2.10032	0.792376	2.65065	0.0080336	0.408949
ENSG00000172273.11	978.723	-0.283369	0.106944	-2.64969	0.00805664	0.408949
ENSG00000133101.8	42.1135	1.56958	0.592386	2.64959	0.00805889	0.408949
ENSG00000272716.1	19.2574	1.25241	0.472945	2.64812	0.00809416	0.410014
ENSG00000229927.2	5.63177	1.79292	0.677502	2.64637	0.00813608	0.411125
ENSG00000184216.10	4643.34	-0.669033	0.252846	-2.64601	0.00814477	0.411125
ENSG00000230487.6	1142.2	0.587863	0.222249	2.64506	0.00816761	0.411401
ENSG00000259488.2	42.2021	1.49935	0.566991	2.6444	0.00818358	0.411401
ENSG00000273274.1	20.6027	-0.89656	0.339142	-2.64361	0.00820268	0.411401
ENSG00000258913.1	23.6498	1.30285	0.493004	2.64267	0.00822548	0.411401
ENSG00000280161.1	67.2697	0.829086	0.313773	2.64231	0.00823422	0.411401
ENSG00000276791.1	359.023	1.59248	0.602706	2.64222	0.00823634	0.411401
ENSG00000196990.7	36.6298	2.10908	0.798425	2.64155	0.00825269	0.411495
ENSG00000162896.5	28806.2	-1.47912	0.560219	-2.64026	0.00828429	0.411495
ENSG00000225554.1	8.38968	2.18159	0.826345	2.64005	0.0082894	0.411495
ENSG00000111737.10	3349.76	-0.306548	0.116134	-2.63961	0.0083001	0.411495
ENSG00000261420.1	73.9544	1.27387	0.482672	2.63921	0.00830998	0.411495
ENSG00000159496.13	24.4535	-1.08483	0.411256	-2.63785	0.00834338	0.412436
ENSG00000244723.3	12.3356	-2.06951	0.784907	-2.63662	0.00837355	0.413215
ENSG00000188916.7	118.117	1.70932	0.64845	2.63601	0.00838882	0.413258
ENSG00000154153.12	5430.22	-1.18809	0.451005	-2.63431	0.00843084	0.413682
ENSG00000166183.14	402.76	-3.1645	1.20236	-2.63191	0.00849052	0.413682
ENSG00000273010.1	26.902	1.58414	0.602134	2.63088	0.00851639	0.413682
ENSG00000165182.9	25.1732	0.74573	0.283511	2.63034	0.00852992	0.413682
ENSG00000178460.16	215.343	0.652448	0.248059	2.63021	0.0085331	0.413682
ENSG00000101115.11	11.7927	1.32771	0.504922	2.62953	0.00855042	0.413682
ENSG00000157404.14	5114.84	-1.00798	0.383336	-2.62948	0.00855157	0.413682
ENSG00000047579.18	1212.33	-0.476248	0.181177	-2.62863	0.00857291	0.413682
ENSG00000158955.9	1392.22	1.56571	0.595791	2.62795	0.00859018	0.413682
ENSG00000278224.3	19.5727	1.01173	0.385297	2.62583	0.00864369	0.413682
ENSG00000027869.10	56.2135	1.16707	0.44447	2.62576	0.00864569	0.413682
ENSG00000213886.3	216.185	-1.68946	0.643516	-2.62535	0.00865592	0.413682
ENSG00000125875.12	3365.56	-0.447641	0.17051	-2.62531	0.00865691	0.413682
ENSG00000087586.16	212.539	-0.626882	0.238819	-2.62492	0.00866681	0.413682
ENSG00000130876.10	76.0871	3.02132	1.15108	2.62478	0.0086706	0.413682
ENSG00000165566.12	20.7059	1.36567	0.520338	2.62457	0.00867572	0.413682
ENSG00000243384.1	39.5854	-2.4603	0.93747	-2.62441	0.00868	0.413682
ENSG00000238120.1	69.838	1.60838	0.612903	2.6242	0.00868532	0.413682
ENSG00000268355.1	16.5954	1.77257	0.675674	2.62342	0.0087053	0.413682
ENSG00000235531.8	475.564	-1.83524	0.699576	-2.62336	0.00870679	0.413682
ENSG00000165794.8	9.0324	2.94277	1.12203	2.62272	0.00872314	0.413682
ENSG00000204439.3	2255.52	-0.375906	0.143332	-2.62262	0.0087257	0.413682
ENSG00000179361.16	249.614	-0.736736	0.280931	-2.62248	0.0087293	0.413682
ENSG00000236548.1	25.9163	0.782653	0.298581	2.62124	0.00876096	0.414497
ENSG00000124731.11	54.307	1.2271	0.468427	2.61962	0.00880281	0.415791
ENSG00000158887.14	126.807	0.756921	0.289103	2.61817	0.00884036	0.415909
ENSG00000248802.1	36.6343	-2.04134	0.779929	-2.61734	0.0088617	0.415909
ENSG00000164077.12	739.44	-0.6641	0.253777	-2.61686	0.00887417	0.415909
ENSG00000167757.12	11.304	2.53485	0.968805	2.61647	0.0088844	0.415909
ENSG00000165171.9	377.291	-1.13106	0.432293	-2.61641	0.00888589	0.415909
ENSG00000187775.15	385.425	1.5111	0.5776	2.61617	0.00889233	0.415909
ENSG00000273802.1	91.0943	1.73303	0.663083	2.61359	0.00895971	0.41754
ENSG00000216331.1	10.6667	1.48172	0.566992	2.6133	0.00896734	0.41754
ENSG00000162736.14	12375.7	-0.292369	0.111897	-2.61285	0.00897917	0.41754
ENSG00000247400.3	1089.72	0.730353	0.279621	2.61194	0.00900312	0.41754
ENSG00000229314.5	2.07098	-3.25199	1.24517	-2.61169	0.00900966	0.41754
ENSG00000198221.8	162.469	0.570814	0.218577	2.6115	0.00901458	0.41754
ENSG00000075043.16	52.7243	-3.19975	1.22663	-2.60857	0.00909226	0.418289
ENSG00000162670.9	352.34	-1.08746	0.416903	-2.60842	0.00909619	0.418289
ENSG00000108688.10	12.2719	2.22661	0.853941	2.60745	0.00912184	0.418289
ENSG00000185022.10	4713.45	2.10842	0.808661	2.60729	0.00912608	0.418289
ENSG00000266824.1	10.0969	1.22337	0.469279	2.60692	0.00913594	0.418289
ENSG00000204311.10	108.499	0.464608	0.178256	2.60641	0.00914975	0.418289
ENSG00000253309.5	9.01969	-1.23117	0.472378	-2.60633	0.00915185	0.418289
ENSG00000196511.12	665.135	0.491975	0.188763	2.60631	0.00915249	0.418289
ENSG00000275713.1	4.66446	1.87817	0.720726	2.60595	0.00916206	0.418289
ENSG00000223564.1	3.57551	-4.08413	1.56865	-2.60359	0.00922524	0.420273
ENSG00000228541.1	2.36379	-2.86956	1.10245	-2.6029	0.00924384	0.420273
ENSG00000152795.16	15695.9	0.367471	0.141189	2.60269	0.0092495	0.420273
ENSG00000015520.13	129.902	-2.28421	0.878502	-2.60012	0.00931905	0.422763
ENSG00000145217.12	866.609	-1.9897	0.765734	-2.59842	0.00936529	0.423763
ENSG00000224940.7	5.8119	1.79568	0.69122	2.59784	0.00938124	0.423763
ENSG00000101443.16	14529.1	-1.49139	0.574123	-2.59769	0.00938543	0.423763
ENSG00000188293.5	9.67057	-4.71421	1.81567	-2.59639	0.00942078	0.42469
ENSG00000207577.1	2.27259	-2.84525	1.09613	-2.59572	0.00943938	0.424861
ENSG00000171631.13	202.945	-1.0426	0.401782	-2.59494	0.00946086	0.42516
ENSG00000211892.3	592.668	-3.26968	1.26073	-2.59348	0.00950103	0.425895
ENSG00000231550.1	7.59672	2.33119	0.898939	2.59327	0.00950691	0.425895
ENSG00000269973.1	261.396	-0.703733	0.271426	-2.59272	0.00952198	0.425904
ENSG00000260493.1	7.29009	1.31151	0.506037	2.59173	0.00954942	0.42623
ENSG00000185666.13	137.48	1.14618	0.442303	2.59139	0.00955898	0.42623
ENSG00000232237.3	8.18375	2.10167	0.81166	2.58935	0.00961571	0.427128
ENSG00000076650.5	796.511	-0.50525	0.195163	-2.58886	0.00962954	0.427128
ENSG00000121753.11	235.947	-0.904616	0.349553	-2.58792	0.00965573	0.427128
ENSG00000136709.10	3861.99	-0.369877	0.14297	-2.5871	0.0096788	0.427128
ENSG00000173821.18	13241.8	-0.58711	0.226983	-2.58658	0.00969331	0.427128
ENSG00000236617.2	31.9077	1.2587	0.486672	2.58633	0.00970041	0.427128
ENSG00000168280.15	842.646	-1.49183	0.57689	-2.58599	0.00971009	0.427128
ENSG00000157551.16	23199.1	-1.33941	0.518002	-2.58572	0.00971763	0.427128
ENSG00000227477.1	36.6887	1.0094	0.390393	2.58561	0.00972081	0.427128
ENSG00000242371.1	4.78502	-5.1284	1.98367	-2.5853	0.0097293	0.427128
ENSG00000001626.13	107.924	-1.90607	0.73741	-2.58482	0.009743	0.427128
ENSG00000147488.10	50.5695	-2.93125	1.13447	-2.58379	0.00977206	0.427748
ENSG00000136244.10	601.048	2.05038	0.793797	2.583	0.00979456	0.428079
ENSG00000244953.1	59.5753	1.80951	0.700708	2.5824	0.00981166	0.428174
ENSG00000133275.14	2907.01	-0.481027	0.186317	-2.58177	0.00982961	0.428305
ENSG00000233509.2	43.7157	1.06516	0.412709	2.5809	0.0098542	0.428725
ENSG00000117984.11	84187.8	-0.629806	0.244119	-2.57991	0.00988266	0.429312
ENSG00000122971.7	3733.85	-0.653369	0.253357	-2.57885	0.009913	0.429675
ENSG00000133067.16	275.243	1.90626	0.739291	2.5785	0.00992307	0.429675
ENSG00000253276.2	2372.24	0.75163	0.29155	2.57805	0.00993599	0.429675
ENSG00000280987.1	48.1104	0.545897	0.211854	2.57676	0.00997298	0.430453
ENSG00000259405.1	15.3543	1.15631	0.448812	2.57638	0.009984	0.430453
ENSG00000130943.6	70.6068	0.533092	0.206963	2.57578	0.0100014	0.430555
ENSG00000171303.6	2900.19	2.25834	0.877602	2.5733	0.0100733	0.431174
ENSG00000233485.1	15.4761	1.83203	0.712209	2.57231	0.0101021	0.431174
ENSG00000267253.1	12.5629	1.98033	0.770095	2.57154	0.0101248	0.431174
ENSG00000254910.1	70.3604	1.0008	0.389209	2.57137	0.0101298	0.431174
ENSG00000147854.15	1704.25	-0.369186	0.143589	-2.57113	0.0101367	0.431174
ENSG00000126821.7	6193.26	-0.499548	0.194301	-2.571	0.0101405	0.431174
ENSG00000272610.1	34.6128	1.94023	0.754696	2.57087	0.0101444	0.431174
ENSG00000234998.1	7.1594	1.54898	0.602517	2.57084	0.0101451	0.431174
ENSG00000116786.10	3799.89	-0.439927	0.17114	-2.57057	0.0101532	0.431174
ENSG00000261360.1	34.9808	1.1759	0.457632	2.56952	0.0101838	0.431174
ENSG00000229255.1	47.7937	-3.17986	1.23763	-2.56932	0.0101897	0.431174
ENSG00000272501.1	258.437	1.04152	0.405402	2.5691	0.0101962	0.431174
ENSG00000120693.12	1376.4	0.66842	0.260272	2.56816	0.0102239	0.431582
ENSG00000134443.8	37.0735	3.24324	1.2631	2.56769	0.010238	0.431582
ENSG00000228709.1	4.17678	2.99964	1.16886	2.56629	0.0102794	0.431582
ENSG00000274528.1	21.4721	1.04435	0.406993	2.56602	0.0102872	0.431582
ENSG00000260859.1	1.59761	3.37916	1.31699	2.56581	0.0102934	0.431582
ENSG00000260228.4	12.8567	1.42011	0.553716	2.56469	0.0103267	0.431582
ENSG00000236908.2	16.472	1.34018	0.52258	2.56454	0.0103313	0.431582
ENSG00000211599.2	4.82782	-4.53597	1.76889	-2.5643	0.0103385	0.431582
ENSG00000271551.1	50.962	1.10954	0.432702	2.5642	0.0103414	0.431582
ENSG00000240230.4	615.364	-0.426752	0.166475	-2.56346	0.0103634	0.431872
ENSG00000064270.11	322.277	-1.34173	0.523699	-2.56202	0.0104064	0.432602
ENSG00000158125.8	19.6955	-1.51932	0.59305	-2.56187	0.0104111	0.432602
ENSG00000223855.1	63.5505	0.946497	0.369573	2.56105	0.0104355	0.432767
ENSG00000272372.1	13.3795	1.74478	0.68136	2.56073	0.0104452	0.432767
ENSG00000156234.7	3.90973	-3.66521	1.43185	-2.55978	0.010474	0.432979
ENSG00000227879.2	8.53057	1.19338	0.466252	2.55951	0.010482	0.432979
ENSG00000090863.10	22841.1	-0.272453	0.106466	-2.55906	0.0104956	0.432979
ENSG00000215041.8	1570.31	-0.512651	0.200408	-2.55803	0.0105266	0.433631
ENSG00000242515.4	5.18694	-4.64295	1.81825	-2.55352	0.010664	0.43845
ENSG00000116031.8	8.88391	-1.84585	0.722982	-2.5531	0.0106768	0.43845
ENSG00000204338.7	27.668	-2.22027	0.869776	-2.55269	0.0106894	0.43845
ENSG00000214145.5	44.3808	0.967798	0.379302	2.55152	0.0107253	0.438799
ENSG00000145824.11	27484.6	-1.1148	0.437028	-2.55088	0.0107452	0.438799
ENSG00000143921.6	50.2721	1.77196	0.694791	2.55035	0.0107614	0.438799
ENSG00000258072.1	17.8176	-0.951087	0.373023	-2.54967	0.0107824	0.438799
ENSG00000176597.10	1047.54	1.06327	0.417038	2.54958	0.0107852	0.438799
ENSG00000066135.11	3443.06	-0.56257	0.220685	-2.5492	0.0107971	0.438799
ENSG00000275481.1	24.4349	1.05339	0.413264	2.54894	0.0108051	0.438799
ENSG00000254233.1	10.2704	2.31768	0.909504	2.54828	0.0108254	0.438947
ENSG00000231292.6	6.87266	-4.11001	1.61314	-2.54784	0.0108393	0.438947
ENSG00000137434.10	119.347	0.878431	0.344923	2.54675	0.0108732	0.439379
ENSG00000171557.15	15.4158	-1.97401	0.77519	-2.54649	0.0108812	0.439379
ENSG00000179059.8	10.0173	1.90674	0.748945	2.54591	0.0108994	0.439379
ENSG00000257743.7	16.9144	-1.81154	0.711671	-2.54548	0.0109128	0.439379
ENSG00000082074.14	824.012	-1.00754	0.395933	-2.54472	0.0109366	0.439379
ENSG00000196422.9	2047.08	-0.6245	0.245427	-2.54455	0.0109419	0.439379
ENSG00000224650.2	147.961	-1.62375	0.638283	-2.54393	0.0109613	0.439539
ENSG00000260653.4	4.81268	2.78292	1.09444	2.54279	0.0109973	0.440366
ENSG00000167720.11	861.03	0.573825	0.225886	2.54033	0.0110749	0.441262
ENSG00000271427.1	12.5069	1.3432	0.528764	2.54026	0.0110772	0.441262
ENSG00000167244.16	17169.6	2.13995	0.842441	2.54017	0.0110798	0.441262
ENSG00000065361.13	8415.41	-0.730064	0.287489	-2.53945	0.0111027	0.441262
ENSG00000213658.9	5.71426	-1.49324	0.588115	-2.53903	0.0111161	0.441262
ENSG00000279518.1	38.8503	-1.30387	0.513542	-2.53898	0.0111177	0.441262
ENSG00000170819.4	17.5697	-1.25939	0.496082	-2.53867	0.0111274	0.441262
ENSG00000205791.3	302.522	0.587668	0.231652	2.53685	0.0111854	0.442437
ENSG00000239569.3	203.01	0.799128	0.31505	2.53651	0.0111963	0.442437
ENSG00000232194.1	12.5749	1.43153	0.564417	2.53629	0.0112033	0.442437
ENSG00000170265.10	1614.52	-0.403655	0.159191	-2.53567	0.0112234	0.44262
ENSG00000109084.12	1549.31	0.569583	0.224699	2.53487	0.0112489	0.442961
ENSG00000278916.1	82.0096	0.981592	0.387302	2.53443	0.0112629	0.442961
ENSG00000260740.2	21.5872	-2.13042	0.84093	-2.53341	0.0112958	0.443646
ENSG00000159423.15	14154.3	-2.0328	0.802663	-2.53257	0.0113229	0.4441
ENSG00000163497.2	3.60654	2.35188	0.928849	2.53204	0.0113402	0.444174
ENSG00000248685.4	8.27425	1.52065	0.600845	2.53086	0.0113784	0.444738
ENSG00000224418.1	54.0631	1.11639	0.441149	2.53063	0.0113857	0.444738
ENSG00000276093.1	4.86443	2.18144	0.862471	2.52929	0.0114292	0.445758
ENSG00000230772.1	53.3086	1.09979	0.434895	2.52888	0.0114429	0.445758
ENSG00000230020.1	4.82505	-1.85387	0.733352	-2.52793	0.0114736	0.446348
ENSG00000279457.2	143.272	0.939988	0.372386	2.52423	0.0115953	0.448791
ENSG00000147257.12	11067.3	0.643405	0.254896	2.52419	0.0115966	0.448791
ENSG00000279878.1	8.7471	1.54708	0.613021	2.5237	0.0116126	0.448791
ENSG00000121931.14	1650.92	1.00412	0.397898	2.52355	0.0116176	0.448791
ENSG00000277406.1	11.9104	1.73013	0.685707	2.52313	0.0116316	0.448791
ENSG00000148143.11	1369.64	0.434363	0.172168	2.5229	0.0116392	0.448791
ENSG00000225449.3	21.4843	1.37749	0.546132	2.52227	0.0116602	0.448791
ENSG00000143869.6	1719.42	-0.682354	0.270587	-2.52175	0.0116772	0.448791
ENSG00000259083.1	8.85868	1.60295	0.635955	2.52053	0.0117177	0.448791
ENSG00000139618.13	101.587	0.792551	0.314464	2.52033	0.0117246	0.448791
ENSG00000111432.4	58.7633	1.51136	0.599778	2.51986	0.0117401	0.448791
ENSG00000254965.1	4.58867	2.35773	0.936068	2.51876	0.0117769	0.448791
ENSG00000112473.15	9457.26	-0.334271	0.132726	-2.5185	0.0117856	0.448791
ENSG00000251893.2	1.98763	3.73278	1.48219	2.51843	0.011788	0.448791
ENSG00000236922.8	96.1968	2.70679	1.075	2.51795	0.0118041	0.448791
ENSG00000234952.1	6.35639	1.98168	0.787426	2.51665	0.0118476	0.448791
ENSG00000272620.1	9.87892	1.09798	0.43644	2.51577	0.0118772	0.448791
ENSG00000124935.3	385.532	1.3526	0.537694	2.51556	0.0118843	0.448791
ENSG00000231154.1	30.4383	1.03619	0.411919	2.51553	0.0118854	0.448791
ENSG00000196274.5	2.27614	-2.74552	1.09155	-2.51524	0.0118952	0.448791
ENSG00000187546.12	452.845	-1.53675	0.61103	-2.51501	0.011903	0.448791
ENSG00000223751.1	5.49362	-2.97089	1.18154	-2.51441	0.011923	0.448791
ENSG00000236088.8	260.361	0.465003	0.184965	2.514	0.011937	0.448791
ENSG00000162763.3	125.27	2.30542	0.917067	2.51391	0.0119401	0.448791
ENSG00000279312.1	824.274	-0.872977	0.347317	-2.51349	0.0119544	0.448791
ENSG00000249574.1	82.4594	1.04288	0.415036	2.51275	0.0119793	0.448791
ENSG00000211802.3	3.64962	2.29104	0.911785	2.51269	0.0119813	0.448791
ENSG00000180957.16	2890.33	-0.457544	0.1821	-2.51259	0.0119847	0.448791
ENSG00000271855.1	31.0497	0.966055	0.38451	2.51243	0.0119903	0.448791
ENSG00000205106.4	20.8484	1.42398	0.5671	2.51099	0.0120393	0.449446
ENSG00000233942.1	5.11679	2.01838	0.803901	2.51073	0.0120482	0.449446
ENSG00000163362.9	1216.54	-1.0235	0.407682	-2.51054	0.0120548	0.449446
ENSG00000281912.1	245.324	0.865741	0.344918	2.50999	0.0120733	0.449552
ENSG00000007237.17	803.878	0.781608	0.311488	2.50927	0.0120981	0.449607
ENSG00000166546.12	23.8486	-1.52396	0.607389	-2.50903	0.0121062	0.449607
ENSG00000217159.2	2.26541	2.7396	1.09211	2.50854	0.012123	0.449647
ENSG00000254300.1	131.25	2.14766	0.856711	2.50687	0.0121807	0.450204
ENSG00000007908.14	1446.55	2.08816	0.832992	2.50682	0.0121824	0.450204
ENSG00000235245.1	22.2826	-0.913626	0.364468	-2.50674	0.0121851	0.450204
ENSG00000180432.5	1606.83	-2.94102	1.17384	-2.50547	0.0122288	0.451238
ENSG00000154856.11	2246.49	1.21985	0.487011	2.50478	0.0122529	0.451546
ENSG00000205221.11	19.5786	1.6132	0.644413	2.50336	0.0123019	0.452612
ENSG00000243649.7	786.916	-1.13405	0.453093	-2.50292	0.0123174	0.452612
ENSG00000236296.6	161.942	0.821522	0.328342	2.50204	0.0123482	0.452612
ENSG00000012171.16	4568.27	-0.95024	0.3798	-2.50195	0.0123513	0.452612
ENSG00000141934.8	349.674	-1.42086	0.567963	-2.50167	0.0123608	0.452612
ENSG00000279839.1	32.5326	1.63555	0.654357	2.49948	0.0124376	0.454843
ENSG00000197980.10	199.478	0.82437	0.329892	2.49891	0.0124577	0.455
ENSG00000169432.13	386.872	-1.67785	0.671697	-2.49793	0.0124922	0.455233
ENSG00000164574.14	3346.37	-0.739424	0.296075	-2.49742	0.0125101	0.455233
ENSG00000179082.3	34.1973	1.33191	0.533402	2.497	0.0125248	0.455233
ENSG00000176383.8	131.854	-2.01491	0.806956	-2.49692	0.0125276	0.455233
ENSG00000143374.13	2469.95	-0.423124	0.169492	-2.49642	0.0125453	0.455298
ENSG00000268471.4	564.68	0.933942	0.374269	2.49537	0.0125825	0.455451
ENSG00000236514.1	24.2415	0.839182	0.336333	2.49509	0.0125925	0.455451
ENSG00000147799.10	457.408	-0.49644	0.198977	-2.49496	0.0125971	0.455451
ENSG00000181790.9	90.9706	1.81339	0.726955	2.4945	0.0126134	0.455466
ENSG00000197461.12	2751.47	1.23316	0.494536	2.49358	0.0126462	0.455656
ENSG00000258735.1	4.88557	2.14751	0.861279	2.4934	0.0126527	0.455656
ENSG00000237412.5	1.58399	-3.46039	1.38803	-2.49301	0.0126664	0.455656
ENSG00000229425.1	24.2881	-3.15754	1.26712	-2.49191	0.0127059	0.456026
ENSG00000076984.16	2106.84	-0.387754	0.15561	-2.49184	0.0127085	0.456026
ENSG00000160932.9	4636.32	-1.01978	0.40938	-2.49104	0.0127368	0.456473
ENSG00000253557.4	3.03405	2.08994	0.839455	2.48963	0.0127875	0.457715
ENSG00000272465.1	9.61641	1.10475	0.443913	2.48866	0.0128226	0.458399
ENSG00000279400.1	3.10546	-5.10573	2.05239	-2.4877	0.012857	0.459059
ENSG00000251665.1	10.7195	1.38026	0.55512	2.48642	0.0129036	0.45921
ENSG00000188389.9	17.4167	-2.0046	0.80635	-2.48602	0.012918	0.45921
ENSG00000136718.8	3186.99	-0.379902	0.15282	-2.48595	0.0129206	0.45921
ENSG00000196312.10	207.586	0.567884	0.228497	2.4853	0.0129443	0.45921
ENSG00000130208.8	81.8675	-1.14072	0.459035	-2.48503	0.012954	0.45921
ENSG00000278619.3	391.925	-0.609185	0.24523	-2.48414	0.0129864	0.45921
ENSG00000261114.1	16.0047	-1.31376	0.528901	-2.48395	0.0129936	0.45921
ENSG00000055955.14	7.87511	-1.63522	0.658345	-2.48383	0.0129978	0.45921
ENSG00000083812.10	647.13	-0.247882	0.0998066	-2.48362	0.0130054	0.45921
ENSG00000197714.7	365.807	1.09979	0.442929	2.48299	0.0130284	0.459455
ENSG00000133742.12	4.79508	-2.41291	0.972155	-2.48202	0.0130639	0.460027
ENSG00000188338.13	596.602	-2.82959	1.14026	-2.48153	0.0130819	0.460027
ENSG00000163817.14	701.414	-2.00417	0.807732	-2.48124	0.0130927	0.460027
ENSG00000270755.1	10.5519	1.1804	0.47591	2.4803	0.0131271	0.460107
ENSG00000279602.1	36.0378	1.84506	0.743886	2.4803	0.0131271	0.460107
ENSG00000260231.1	1179.52	1.10243	0.444706	2.47902	0.0131745	0.460828
ENSG00000145569.5	2708.5	1.03276	0.416663	2.47865	0.0131879	0.460828
ENSG00000217447.1	4.50466	3.3678	1.35923	2.47772	0.0132225	0.460828
ENSG00000274736.3	47.8103	-2.32444	0.938148	-2.47769	0.0132236	0.460828
ENSG00000229081.1	8.12419	1.54124	0.622092	2.47752	0.01323	0.460828
ENSG00000182704.7	3902.05	-2.06839	0.834992	-2.47714	0.0132441	0.460828
ENSG00000266441.1	15.2913	-1.62223	0.6555	-2.47479	0.0133314	0.463302
ENSG00000265806.1	2.95162	-2.13395	0.862616	-2.47382	0.0133678	0.464006
ENSG00000224812.2	86.717	1.46805	0.593746	2.47252	0.0134165	0.464592
ENSG00000231187.2	9.39936	1.40928	0.570046	2.47222	0.0134278	0.464592
ENSG00000173402.10	16357.5	-0.382599	0.154775	-2.47196	0.0134375	0.464592
ENSG00000243797.5	7.9659	1.89465	0.766555	2.47164	0.0134495	0.464592
ENSG00000118733.15	40.7806	-2.0806	0.842987	-2.46813	0.0135822	0.46861
ENSG00000125772.11	2684.57	1.02907	0.417222	2.46649	0.0136446	0.470199
ENSG00000103269.12	109.351	-2.42134	0.982042	-2.46561	0.0136779	0.470474
ENSG00000095596.10	6.1876	1.92764	0.781872	2.46542	0.0136855	0.470474
ENSG00000173698.16	88.6222	0.973691	0.395047	2.46475	0.0137109	0.470499
ENSG00000126803.9	37823.9	1.21941	0.494784	2.46454	0.013719	0.470499
ENSG00000275409.1	19.6286	-1.04955	0.426363	-2.46164	0.0138303	0.473485
ENSG00000260448.4	53.1523	0.910955	0.370094	2.46141	0.0138391	0.473485
ENSG00000120875.7	329.491	0.89281	0.36285	2.46055	0.0138724	0.473759
ENSG00000237541.3	615.101	-1.76979	0.719428	-2.46	0.0138939	0.473759
ENSG00000273473.1	28.7009	1.14661	0.466117	2.45992	0.0138967	0.473759
ENSG00000227666.1	1.31976	3.13914	1.27667	2.45886	0.0139379	0.474601
ENSG00000091128.11	316.833	-1.23538	0.502608	-2.45794	0.0139737	0.475081
ENSG00000170703.14	162.856	-1.28861	0.524329	-2.45764	0.0139851	0.475081
ENSG00000276251.1	4.36554	1.76545	0.718637	2.45667	0.0140232	0.475808
ENSG00000238755.3	25.2164	-2.39394	0.974812	-2.4558	0.0140573	0.476403
ENSG00000133247.12	205.918	-0.63229	0.257581	-2.45472	0.0140993	0.476709
ENSG00000122877.12	3702.8	2.059	0.838794	2.45472	0.0140996	0.476709
ENSG00000272735.1	28.7886	1.39331	0.56772	2.45422	0.0141192	0.476811
ENSG00000189060.5	63491.8	1.43819	0.586271	2.45311	0.0141626	0.476993
ENSG00000270060.1	11.6982	-1.08561	0.442593	-2.45284	0.0141732	0.476993
ENSG00000215475.4	747.174	1.85443	0.756075	2.45271	0.0141785	0.476993
ENSG00000169302.13	744.396	-1.04544	0.426363	-2.45199	0.0142069	0.476993
ENSG00000234944.1	5.15867	2.40088	0.979164	2.45197	0.0142078	0.476993
ENSG00000211751.6	4.23886	-2.19006	0.893755	-2.4504	0.0142697	0.478512
ENSG00000167716.17	2400.51	-0.878642	0.358718	-2.44939	0.0143098	0.479
ENSG00000167434.8	1536.6	-1.25005	0.510401	-2.44915	0.0143195	0.479
ENSG00000109072.12	215.406	-2.83318	1.15698	-2.44877	0.0143344	0.479
ENSG00000156097.11	22.3682	1.31967	0.539053	2.44813	0.0143598	0.479117
ENSG00000235586.1	3.77652	2.37616	0.970717	2.44784	0.0143713	0.479117
ENSG00000070047.10	2678.08	-0.269809	0.110255	-2.44713	0.0143997	0.479507
ENSG00000226828.1	4.40795	1.90481	0.778795	2.44584	0.0144515	0.480076
ENSG00000268798.1	24.0455	0.720063	0.294474	2.44525	0.0144751	0.480076
ENSG00000267676.1	12.1646	1.48551	0.607969	2.4434	0.0145494	0.480076
ENSG00000196096.3	14.8312	1.2511	0.512059	2.44328	0.0145544	0.480076
ENSG00000185915.5	13.214	1.19802	0.490381	2.44303	0.0145644	0.480076
ENSG00000110917.6	21462.7	-0.412612	0.168902	-2.44291	0.0145694	0.480076
ENSG00000214578.5	26.05	0.783288	0.32071	2.44236	0.0145918	0.480076
ENSG00000274248.1	9.51503	1.24401	0.509516	2.44155	0.0146244	0.480076
ENSG00000255153.1	191.487	0.742442	0.304087	2.44154	0.0146246	0.480076
ENSG00000265485.4	10.4166	1.42321	0.582956	2.44136	0.014632	0.480076
ENSG00000198925.9	4954.52	-0.292384	0.119776	-2.44108	0.0146433	0.480076
ENSG00000261242.1	16.4769	2.00626	0.822051	2.44056	0.0146645	0.480076
ENSG00000224373.3	93.5522	-2.89393	1.18585	-2.44038	0.0146719	0.480076
ENSG00000232973.10	89.6122	0.765562	0.31371	2.44035	0.014673	0.480076
ENSG00000137868.17	965.567	-3.0489	1.25014	-2.43886	0.0147338	0.480076
ENSG00000253608.1	15.9686	1.35974	0.557618	2.43848	0.0147491	0.480076
ENSG00000172602.8	410.047	1.94681	0.798393	2.43841	0.014752	0.480076
ENSG00000057149.13	2.2794	-3.39753	1.39344	-2.43824	0.014759	0.480076
ENSG00000204335.3	54.8099	1.02487	0.420339	2.43819	0.0147611	0.480076
ENSG00000236114.1	2.44751	-2.38159	0.976816	-2.43811	0.0147642	0.480076
ENSG00000247363.2	30.5131	1.02143	0.419047	2.43749	0.0147895	0.480076
ENSG00000273604.1	165.107	1.17637	0.482641	2.43737	0.0147946	0.480076
ENSG00000272971.1	4.35447	1.698	0.696848	2.43668	0.0148226	0.480076
ENSG00000272549.1	18.8094	1.45568	0.597444	2.43651	0.0148296	0.480076
ENSG00000128274.14	2889.67	-1.0444	0.42873	-2.43602	0.01485	0.480076
ENSG00000269210.2	50.3337	1.02098	0.419126	2.43596	0.0148522	0.480076
ENSG00000243607.3	7.84664	1.6061	0.659665	2.43473	0.014903	0.480937
ENSG00000228084.1	164.591	0.704521	0.28939	2.4345	0.0149124	0.480937
ENSG00000262772.1	9.2869	1.4659	0.60268	2.4323	0.0150034	0.482377
ENSG00000233723.6	11.2509	1.48103	0.608946	2.43211	0.015011	0.482377
ENSG00000115758.11	17527.2	0.665899	0.273934	2.43087	0.0150625	0.482377
ENSG00000260761.1	2.89728	-5.0194	2.06561	-2.42998	0.0150996	0.482377
ENSG00000136371.8	565.036	-1.20275	0.494969	-2.42994	0.0151012	0.482377
ENSG00000258604.1	85.9764	1.41743	0.583321	2.42993	0.0151017	0.482377
ENSG00000259251.2	43.569	0.841014	0.346144	2.42966	0.0151128	0.482377
ENSG00000263004.1	368.406	0.466922	0.192184	2.42956	0.0151173	0.482377
ENSG00000228521.2	59.0691	2.04835	0.843107	2.42953	0.0151184	0.482377
ENSG00000182759.3	81.7154	2.42598	0.998606	2.42937	0.0151253	0.482377
ENSG00000155287.9	1791.65	-0.340976	0.140442	-2.42788	0.0151874	0.483071
ENSG00000130950.12	4.26376	-3.26748	1.34614	-2.42729	0.0152119	0.483071
ENSG00000271743.1	50.0571	-0.700276	0.288597	-2.42648	0.0152459	0.483071
ENSG00000204869.7	4.02498	2.59183	1.06838	2.42593	0.0152691	0.483071
ENSG00000248599.1	8.52054	1.5528	0.640104	2.42585	0.0152725	0.483071
ENSG00000260917.1	610.505	-0.767876	0.316578	-2.42555	0.0152853	0.483071
ENSG00000273117.1	145.132	1.26574	0.521874	2.42538	0.0152923	0.483071
ENSG00000260589.1	26.9917	1.12425	0.463558	2.42527	0.0152971	0.483071
ENSG00000229326.3	12.4429	1.67595	0.691125	2.42496	0.0153101	0.483071
ENSG00000136108.13	945.93	-0.542973	0.223922	-2.42483	0.0153155	0.483071
ENSG00000171772.14	6.42648	-1.81511	0.749266	-2.42251	0.0154136	0.48563
ENSG00000137878.15	189.678	1.88823	0.779798	2.42144	0.0154593	0.486513
ENSG00000124635.8	32.9719	1.36396	0.563386	2.42101	0.0154774	0.486513
ENSG00000177098.7	750.395	0.751562	0.310593	2.41976	0.0155306	0.486513
ENSG00000235897.1	35.8002	1.0102	0.41762	2.41894	0.0155659	0.486513
ENSG00000248494.1	35.3422	1.01629	0.420158	2.41883	0.0155705	0.486513
ENSG00000213376.4	2.11734	-3.90708	1.61572	-2.41817	0.0155988	0.486513
ENSG00000267344.1	7.50723	-1.74084	0.719902	-2.41816	0.0155992	0.486513
ENSG00000253408.4	2.24554	2.65448	1.09782	2.41796	0.0156077	0.486513
ENSG00000139874.5	679.564	-0.684563	0.283132	-2.41783	0.0156135	0.486513
ENSG00000231402.1	1.8164	-3.0499	1.26154	-2.4176	0.0156231	0.486513
ENSG00000211896.5	5937.68	-2.91127	1.20466	-2.41668	0.0156626	0.486513
ENSG00000204394.11	4050.7	-0.416636	0.172421	-2.41639	0.0156752	0.486513
ENSG00000187531.12	680.101	-0.538266	0.222775	-2.41618	0.0156842	0.486513
ENSG00000111199.9	2761.05	-0.581944	0.240861	-2.4161	0.0156876	0.486513
ENSG00000142319.17	67.8699	1.42051	0.587981	2.4159	0.0156962	0.486513
ENSG00000087266.14	4586.13	-0.794903	0.329113	-2.41529	0.0157228	0.486814
ENSG00000259956.1	3510.06	-0.321569	0.13317	-2.41473	0.0157467	0.487026
ENSG00000172554.10	26.1045	1.57683	0.653155	2.41417	0.0157711	0.487257
ENSG00000178726.6	3209.41	1.45379	0.602321	2.41364	0.0157939	0.487291
ENSG00000163825.3	10.9045	-3.37658	1.39912	-2.41335	0.0158064	0.487291
ENSG00000171962.16	706.201	-0.581204	0.240867	-2.41297	0.0158232	0.487291
ENSG00000203760.7	90.1396	0.807453	0.334874	2.41121	0.0158995	0.489115
ENSG00000127191.16	746.761	-0.511137	0.21223	-2.40841	0.0160224	0.492366
ENSG00000259354.4	3.13528	-1.88066	0.781114	-2.40766	0.016055	0.492841
ENSG00000214413.6	1246.75	0.261459	0.108656	2.40631	0.0161146	0.493933
ENSG00000172867.3	7.64853	1.91135	0.794385	2.40607	0.016125	0.493933
ENSG00000217767.2	6.15094	2.048	0.85207	2.40355	0.0162366	0.496819
ENSG00000279964.1	4.28437	1.70529	0.709785	2.40254	0.0162815	0.496912
ENSG00000227825.4	181.961	0.874942	0.364182	2.40248	0.0162841	0.496912
ENSG00000215217.5	268.022	-0.895404	0.372753	-2.40214	0.0162995	0.496912
ENSG00000198598.5	21.8107	-0.890013	0.370557	-2.40182	0.0163136	0.496912
ENSG00000256250.1	2.02678	-2.62536	1.09336	-2.40118	0.0163423	0.496912
ENSG00000206073.9	3.54183	-4.6922	1.95415	-2.40115	0.0163436	0.496912
ENSG00000221838.8	910.722	-0.389171	0.162276	-2.39821	0.0164756	0.500395
ENSG00000180638.16	3735.63	-2.46385	1.02759	-2.39771	0.0164981	0.500546
ENSG00000181908.5	20.5369	1.2342	0.515001	2.3965	0.0165526	0.500549
ENSG00000108592.15	4372.94	-0.426732	0.178117	-2.39579	0.0165845	0.500549
ENSG00000137491.13	2399.23	-2.01097	0.839513	-2.3954	0.0166021	0.500549
ENSG00000233377.1	1.82464	-3.03545	1.26752	-2.3948	0.0166292	0.500549
ENSG00000224067.2	3.92531	-1.82042	0.760181	-2.39471	0.0166334	0.500549
ENSG00000212694.7	452.242	0.780893	0.326126	2.39445	0.0166454	0.500549
ENSG00000243696.4	17.6438	-1.56406	0.653213	-2.39441	0.0166471	0.500549
ENSG00000197798.7	1053.33	-0.329732	0.137738	-2.39391	0.01667	0.500549
ENSG00000138675.15	30.8707	-3.06412	1.28016	-2.39355	0.0166863	0.500549
ENSG00000268533.1	1.81148	-3.03274	1.26707	-2.39351	0.0166882	0.500549
ENSG00000104722.12	445.393	1.7791	0.743317	2.39346	0.0166902	0.500549
ENSG00000231663.1	127.637	0.887361	0.370882	2.39257	0.0167308	0.501242
ENSG00000183826.15	2740.88	-0.355443	0.148656	-2.39104	0.0168005	0.501801
ENSG00000272512.1	69.6429	1.14531	0.479054	2.39077	0.0168131	0.501801
ENSG00000206567.8	192.016	0.4415	0.184746	2.38978	0.0168587	0.501801
ENSG00000275328.1	0.994505	-3.46921	1.45179	-2.38961	0.0168661	0.501801
ENSG00000241962.8	366.88	1.19592	0.500516	2.38937	0.0168772	0.501801
ENSG00000117601.12	85.4733	-2.64255	1.10598	-2.38932	0.0168797	0.501801
ENSG00000187051.7	2988.06	-0.503087	0.210626	-2.38854	0.0169157	0.501801
ENSG00000069998.11	2117.98	-0.458858	0.192132	-2.38825	0.016929	0.501801
ENSG00000116983.11	601.362	-2.56586	1.07437	-2.38824	0.0169295	0.501801
ENSG00000235387.1	656.784	1.02	0.427364	2.38673	0.016999	0.501801
ENSG00000125347.12	4844.57	1.36614	0.572534	2.38613	0.0170268	0.501801
ENSG00000269937.1	2.31694	-2.85444	1.19689	-2.38488	0.0170849	0.501801
ENSG00000233542.1	1.98409	3.08918	1.29534	2.38484	0.0170867	0.501801
ENSG00000280135.1	11.7981	-1.9169	0.803842	-2.38467	0.0170943	0.501801
ENSG00000259062.2	3.35533	1.95609	0.820449	2.38417	0.0171179	0.501801
ENSG00000211592.5	4326.79	-2.98682	1.25285	-2.38402	0.0171248	0.501801
ENSG00000240499.6	19.3625	-1.18426	0.496839	-2.38359	0.0171445	0.501801
ENSG00000130433.6	2.21861	2.65871	1.11572	2.38295	0.0171746	0.501801
ENSG00000235821.1	3.85591	2.35683	0.989107	2.38278	0.0171822	0.501801
ENSG00000272540.1	7.77583	-1.45645	0.611583	-2.38145	0.0172448	0.501801
ENSG00000112276.12	823.509	1.29477	0.543692	2.38143	0.0172456	0.501801
ENSG00000180061.8	171.295	-2.90295	1.21903	-2.38137	0.0172486	0.501801
ENSG00000128016.5	28094.1	1.55245	0.652001	2.38106	0.017263	0.501801
ENSG00000205763.12	224.137	0.592463	0.248863	2.38067	0.017281	0.501801
ENSG00000176619.9	1924.43	-0.508461	0.213581	-2.38065	0.0172822	0.501801
ENSG00000023318.7	5156.41	-0.203437	0.0854613	-2.38046	0.0172909	0.501801
ENSG00000168229.3	11.8025	-1.24541	0.523221	-2.38028	0.0172997	0.501801
ENSG00000196660.9	4.04934	2.45287	1.03056	2.38013	0.0173064	0.501801
ENSG00000243290.1	7.78844	-3.76531	1.58236	-2.37955	0.0173337	0.501801
ENSG00000184557.4	15688.9	1.85254	0.778527	2.37954	0.0173342	0.501801
ENSG00000175265.16	187.093	-1.08571	0.456332	-2.37922	0.0173494	0.501801
ENSG00000186603.5	55.9847	0.945125	0.397259	2.37911	0.0173543	0.501801
ENSG00000095932.6	14131.4	-2.15819	0.90718	-2.37901	0.017359	0.501801
ENSG00000197375.11	4915.74	-0.902502	0.379413	-2.37868	0.0173747	0.501801
ENSG00000221978.10	1557.21	-0.522508	0.219727	-2.37799	0.0174074	0.501801
ENSG00000196361.8	26.7393	1.75334	0.737378	2.3778	0.0174162	0.501801
ENSG00000274270.1	25.2446	1.71178	0.719914	2.37776	0.0174184	0.501801
ENSG00000250244.4	16.4766	-3.24201	1.36363	-2.37749	0.0174307	0.501801
ENSG00000106266.7	1749.43	-0.798545	0.335901	-2.37733	0.0174387	0.501801
ENSG00000280057.1	68.6961	1.16549	0.490301	2.3771	0.0174496	0.501801
ENSG00000119688.19	3070.48	-0.5643	0.237471	-2.37629	0.0174875	0.50239
ENSG00000171217.5	11.6017	-1.54034	0.648502	-2.37523	0.017538	0.502415
ENSG00000174611.10	73.9648	-0.565944	0.238303	-2.3749	0.0175539	0.502415
ENSG00000223703.1	10.0865	-2.53633	1.06814	-2.37453	0.0175713	0.502415
ENSG00000134278.13	2854.16	-0.60702	0.255675	-2.37418	0.0175878	0.502415
ENSG00000164430.14	153.163	0.763889	0.321766	2.37405	0.0175942	0.502415
ENSG00000197632.7	2.60975	3.56568	1.5022	2.37364	0.0176135	0.502415
ENSG00000143393.15	5395.68	-0.318043	0.134001	-2.37344	0.0176234	0.502415
ENSG00000196689.9	4.21182	-2.16494	0.912195	-2.37333	0.0176286	0.502415
ENSG00000065882.14	14327.8	-0.495518	0.208845	-2.37266	0.0176603	0.502758
ENSG00000216915.2	6.64448	1.63353	0.688572	2.37234	0.0176757	0.502758
ENSG00000197102.9	24296.6	-0.354557	0.149543	-2.37093	0.0177433	0.50418
ENSG00000096654.14	857.072	-0.560219	0.236351	-2.37028	0.0177746	0.50443
ENSG00000250240.4	12.3	1.2471	0.526227	2.36989	0.0177935	0.50443
ENSG00000118137.8	37.556	-2.19086	0.924548	-2.36965	0.0178049	0.50443
ENSG00000274898.1	13.1388	1.68482	0.711281	2.36871	0.0178504	0.50443
ENSG00000237324.3	1.61544	-2.83788	1.19812	-2.3686	0.0178553	0.50443
ENSG00000171885.12	647.962	-1.77352	0.748842	-2.36835	0.0178677	0.50443
ENSG00000233967.5	17.3412	-0.856817	0.361879	-2.36769	0.0178994	0.50443
ENSG00000184857.7	749.576	-0.327449	0.138306	-2.36757	0.0179053	0.50443
ENSG00000241794.1	30.0714	-2.53794	1.07201	-2.36747	0.0179104	0.50443
ENSG00000051523.9	3824.01	-1.11556	0.471386	-2.36654	0.0179551	0.504442
ENSG00000168913.6	74.3131	1.19194	0.503695	2.36639	0.0179625	0.504442
ENSG00000259287.2	9.80072	-1.0793	0.456221	-2.36573	0.0179947	0.504442
ENSG00000205403.11	12911.8	-1.28448	0.542981	-2.3656	0.0180008	0.504442
ENSG00000147613.6	25.3002	-1.3472	0.569557	-2.36536	0.0180128	0.504442
ENSG00000110628.12	2784.51	-1.30682	0.5525	-2.36528	0.0180164	0.504442
ENSG00000198746.11	860.531	-0.328304	0.13889	-2.36377	0.0180898	0.506003
ENSG00000240505.7	4.24872	-3.12053	1.32201	-2.36045	0.0182529	0.510067
ENSG00000125149.10	1386.79	-0.779978	0.330645	-2.35896	0.0183264	0.511376
ENSG00000164104.10	5008.51	0.732241	0.31046	2.35857	0.0183455	0.511376
ENSG00000156831.6	925.374	-0.334319	0.141756	-2.35841	0.0183533	0.511376
ENSG00000248360.6	71.8062	1.16104	0.492711	2.35644	0.0184509	0.512343
ENSG00000070444.13	1032.69	-0.443701	0.188293	-2.35644	0.0184511	0.512343
ENSG00000247708.6	204.404	0.452013	0.191827	2.35636	0.0184551	0.512343
ENSG00000009790.13	116.176	-1.29762	0.550834	-2.35574	0.0184861	0.512343
ENSG00000175445.13	4620.65	1.66793	0.708043	2.35568	0.0184887	0.512343
ENSG00000215347.3	16.5253	1.04628	0.444175	2.35555	0.0184952	0.512343
ENSG00000146215.12	35.5795	-1.96036	0.832632	-2.35441	0.0185522	0.512926
ENSG00000168903.8	1.21596	3.02392	1.28479	2.35362	0.0185914	0.512926
ENSG00000057757.8	2666.5	-0.196181	0.0833528	-2.35362	0.0185917	0.512926
ENSG00000273394.1	13.8988	1.20443	0.51176	2.3535	0.0185977	0.512926
ENSG00000198074.8	123.978	-2.70392	1.14903	-2.35323	0.0186113	0.512926
ENSG00000249797.1	25.0639	-1.5851	0.673655	-2.35298	0.0186238	0.512926
ENSG00000231646.4	3.01635	-1.83407	0.779584	-2.35262	0.0186414	0.512926
ENSG00000105479.14	37.6033	0.71809	0.305358	2.35163	0.0186912	0.513803
ENSG00000161091.11	4213.08	-1.09783	0.466912	-2.35127	0.0187096	0.513816
ENSG00000068615.15	254.261	-1.87694	0.798593	-2.35031	0.0187579	0.51465
ENSG00000133424.19	1282.67	-0.557748	0.237555	-2.34786	0.0188814	0.516975
ENSG00000231407.4	9.78764	1.03716	0.441867	2.34722	0.018914	0.516975
ENSG00000169221.12	2915.56	-0.358307	0.152679	-2.3468	0.0189356	0.516975
ENSG00000136918.6	6.42795	-1.54912	0.660191	-2.34648	0.0189519	0.516975
ENSG00000185453.11	687.63	-0.643752	0.274395	-2.34608	0.0189719	0.516975
ENSG00000102802.8	517.955	1.14343	0.48738	2.34608	0.018972	0.516975
ENSG00000237513.1	52.0191	1.49906	0.639005	2.34593	0.0189797	0.516975
ENSG00000197568.12	937.831	0.494758	0.210913	2.34579	0.0189869	0.516975
ENSG00000151360.8	11.3643	-3.37412	1.43902	-2.34474	0.0190403	0.517935
ENSG00000006377.10	5.59122	1.86405	0.795377	2.34361	0.0190982	0.517957
ENSG00000249192.1	2.2	-2.74763	1.17276	-2.34287	0.0191361	0.517957
ENSG00000274602.3	97.3947	-1.62713	0.694616	-2.34249	0.0191558	0.517957
ENSG00000205622.8	50.7671	1.24022	0.529545	2.34205	0.0191784	0.517957
ENSG00000124557.11	3.88398	1.60032	0.68332	2.34198	0.0191818	0.517957
ENSG00000275636.1	6.02921	1.81584	0.775409	2.34178	0.0191919	0.517957
ENSG00000270332.1	22.217	1.07647	0.459715	2.3416	0.0192014	0.517957
ENSG00000126778.8	32.514	0.913301	0.390145	2.34093	0.0192358	0.517957
ENSG00000260398.1	29.5483	-0.944583	0.40363	-2.34022	0.0192723	0.517957
ENSG00000272677.1	16.3912	1.22952	0.525525	2.33961	0.0193041	0.517957
ENSG00000142459.7	1650.35	-0.50598	0.216304	-2.3392	0.0193251	0.517957
ENSG00000165655.15	5115.13	-1.0767	0.460363	-2.33881	0.0193451	0.517957
ENSG00000181218.5	78.7672	0.8715	0.372721	2.33821	0.0193763	0.517957
ENSG00000168878.15	50.2857	-2.29509	0.981762	-2.33773	0.0194015	0.517957
ENSG00000238273.3	31.4508	1.10736	0.473728	2.33754	0.0194113	0.517957
ENSG00000204389.9	5814.27	0.857356	0.3668	2.33739	0.0194187	0.517957
ENSG00000148824.17	365.8	-0.533108	0.228081	-2.33736	0.0194204	0.517957
ENSG00000255568.3	120.873	0.869366	0.371945	2.33735	0.0194211	0.517957
ENSG00000260714.1	4.84659	1.50622	0.644487	2.33709	0.0194347	0.517957
ENSG00000154429.9	464.28	0.533054	0.22814	2.33652	0.0194643	0.517957
ENSG00000266988.4	22.4072	1.36529	0.584351	2.33642	0.0194694	0.517957
ENSG00000112053.12	21.3943	-1.93464	0.828059	-2.33635	0.0194728	0.517957
ENSG00000149930.16	4517.03	-0.394137	0.168734	-2.33585	0.0194989	0.517957
ENSG00000251409.1	17.6221	-2.0324	0.870315	-2.33524	0.0195308	0.517957
ENSG00000213943.3	3.52056	2.00799	0.860248	2.33419	0.0195856	0.517957
ENSG00000276715.3	205.761	0.51444	0.220394	2.33418	0.0195864	0.517957
ENSG00000048162.18	542.368	-0.696791	0.298542	-2.33398	0.0195969	0.517957
ENSG00000279179.1	32.7565	0.891841	0.382129	2.33387	0.0196024	0.517957
ENSG00000124602.8	1554.2	-1.42944	0.612514	-2.33372	0.0196104	0.517957
ENSG00000198189.9	3863.94	-0.862817	0.369787	-2.33328	0.0196333	0.517957
ENSG00000189419.6	36.571	0.93361	0.400166	2.33305	0.0196453	0.517957
ENSG00000272255.1	13.8637	1.68946	0.724152	2.33302	0.0196471	0.517957
ENSG00000230534.5	5.54253	1.8332	0.785765	2.33302	0.0196473	0.517957
ENSG00000042445.12	9174.88	-0.642811	0.275546	-2.33286	0.0196553	0.517957
ENSG00000243238.1	8.749	-2.74667	1.17832	-2.33101	0.0197529	0.519913
ENSG00000279048.1	51.4989	0.938633	0.402717	2.33075	0.0197663	0.519913
ENSG00000241404.5	33.6424	-0.657927	0.282321	-2.33042	0.0197839	0.519913
ENSG00000189433.5	88.2706	2.72654	1.17045	2.32947	0.0198339	0.52075
ENSG00000245662.2	6.89191	-1.98482	0.852444	-2.32839	0.0198915	0.521784
ENSG00000151498.10	4024.08	-0.557554	0.239628	-2.32675	0.0199787	0.522624
ENSG00000113273.14	2980.89	-1.02542	0.440732	-2.32662	0.0199857	0.522624
ENSG00000244122.2	11.5563	-3.19225	1.37212	-2.32651	0.0199916	0.522624
ENSG00000273391.1	27.3122	0.994546	0.427591	2.32593	0.0200223	0.522624
ENSG00000103326.9	1565.18	-0.429388	0.184615	-2.32586	0.0200258	0.522624
ENSG00000176919.10	25.4486	-2.06476	0.887789	-2.32573	0.0200329	0.522624
ENSG00000248161.4	58.0594	0.753525	0.324084	2.32509	0.0200672	0.523043
ENSG00000223546.5	183.036	0.584159	0.251463	2.32304	0.0201772	0.525259
ENSG00000138161.11	35.7135	-0.688675	0.296491	-2.32275	0.0201926	0.525259
ENSG00000144040.11	3136.53	-0.472456	0.203427	-2.32248	0.0202072	0.525259
ENSG00000249684.4	82.113	1.42061	0.611981	2.32133	0.0202692	0.526393
ENSG00000279415.1	11.2008	1.35071	0.582121	2.32033	0.0203231	0.526688
ENSG00000273812.1	13.6637	1.26716	0.546244	2.31977	0.0203536	0.526688
ENSG00000186452.9	18.6301	1.51501	0.653263	2.31914	0.0203873	0.526688
ENSG00000232977.5	8.71679	1.20359	0.519306	2.31769	0.020466	0.526688
ENSG00000279164.1	3.88731	2.65165	1.14424	2.31739	0.0204823	0.526688
ENSG00000117472.8	33347	-0.994748	0.429272	-2.31729	0.0204879	0.526688
ENSG00000133401.14	3700.19	-0.903911	0.390082	-2.31723	0.020491	0.526688
ENSG00000126231.12	544.795	-3.84176	1.65812	-2.31694	0.0205068	0.526688
ENSG00000187686.4	18.4836	1.08153	0.466823	2.31679	0.0205154	0.526688
ENSG00000141295.12	3386.24	-1.2019	0.518887	-2.31631	0.0205412	0.526688
ENSG00000158669.10	4605.99	-0.53236	0.229855	-2.31607	0.0205546	0.526688
ENSG00000160917.13	1038.54	-0.43876	0.189483	-2.31557	0.0205817	0.526688
ENSG00000185697.15	149.724	0.447387	0.193216	2.31548	0.0205867	0.526688
ENSG00000182687.3	13.3337	2.41429	1.04279	2.31521	0.0206013	0.526688
ENSG00000272799.1	18.1754	1.32103	0.570629	2.31503	0.0206112	0.526688
ENSG00000129437.8	2.31832	-2.70298	1.16772	-2.31475	0.0206265	0.526688
ENSG00000279801.1	2.88869	-1.9772	0.854174	-2.31475	0.0206266	0.526688
ENSG00000100330.14	795.864	-0.285317	0.123278	-2.31441	0.0206451	0.526688
ENSG00000197444.8	20554.5	-1.15593	0.49947	-2.31431	0.020651	0.526688
ENSG00000187908.14	11.6019	1.32348	0.571904	2.31417	0.0206585	0.526688
ENSG00000211663.2	189.049	-3.15163	1.36207	-2.31385	0.0206759	0.526688
ENSG00000260509.2	29.2057	1.28768	0.556546	2.31369	0.0206847	0.526688
ENSG00000171659.12	239.91	-1.84551	0.797894	-2.31297	0.0207242	0.527196
ENSG00000116574.5	2204.24	0.863673	0.37348	2.3125	0.0207502	0.527196
ENSG00000267387.1	6.00113	1.8103	0.782893	2.31232	0.0207598	0.527196
ENSG00000123388.4	106.615	0.9045	0.391261	2.31176	0.020791	0.527521
ENSG00000198156.9	5.16375	1.65916	0.718016	2.31076	0.0208463	0.527965
ENSG00000167378.7	2021.36	-0.325548	0.140884	-2.31075	0.0208465	0.527965
ENSG00000176160.8	2.51885	2.40669	1.04166	2.31044	0.0208638	0.527965
ENSG00000168679.16	10205.7	-1.07537	0.465531	-2.30998	0.0208893	0.528084
ENSG00000155792.8	6785.68	-0.637483	0.276004	-2.30969	0.0209053	0.528084
ENSG00000146090.14	23.6838	0.977033	0.423176	2.30881	0.0209541	0.528852
ENSG00000087076.7	1452.77	-2.31456	1.00277	-2.30817	0.0209898	0.529044
ENSG00000182700.4	1613.97	-0.353129	0.153024	-2.30766	0.0210178	0.529044
ENSG00000234745.8	56060	-0.807758	0.350104	-2.3072	0.0210439	0.529044
ENSG00000232838.3	338.538	-0.450911	0.19546	-2.30692	0.0210596	0.529044
ENSG00000009780.14	1250.75	0.292875	0.126974	2.30657	0.0210786	0.529044
ENSG00000273247.4	366.301	0.468242	0.203023	2.30635	0.0210909	0.529044
ENSG00000179520.9	21.077	1.6133	0.699504	2.30635	0.0210909	0.529044
ENSG00000260285.1	287.369	0.751871	0.326131	2.30543	0.0211426	0.52957
ENSG00000166963.11	1318.37	0.538026	0.233385	2.30532	0.0211488	0.52957
ENSG00000231760.4	25.3019	1.98124	0.859641	2.30473	0.0211816	0.529883
ENSG00000261526.2	171.591	0.898675	0.389983	2.3044	0.0212003	0.529883
ENSG00000211445.10	435308	-2.52426	1.09555	-2.3041	0.0212168	0.529883
ENSG00000157005.3	184.974	2.06375	0.895827	2.30374	0.0212375	0.52994
ENSG00000167083.5	141.751	0.797926	0.346413	2.30339	0.0212567	0.529958
ENSG00000229808.1	9.3303	1.06652	0.463183	2.30258	0.0213024	0.530621
ENSG00000070501.10	1041.61	0.458996	0.199367	2.30226	0.0213203	0.530621
ENSG00000172987.11	360.323	1.6134	0.701166	2.30103	0.0213899	0.531892
ENSG00000262920.4	158.989	2.80966	1.22144	2.30028	0.0214322	0.532013
ENSG00000259476.1	2.7663	3.06802	1.33385	2.30013	0.0214406	0.532013
ENSG00000174721.9	181.587	0.69529	0.302305	2.29996	0.0214505	0.532013
ENSG00000256690.1	11.5289	1.04284	0.453567	2.2992	0.0214938	0.532292
ENSG00000176907.4	24298.9	1.07565	0.468004	2.29839	0.0215397	0.532292
ENSG00000177706.8	6111.75	-1.00117	0.435605	-2.29834	0.0215427	0.532292
ENSG00000231084.2	47.5809	0.56305	0.245008	2.29809	0.0215569	0.532292
ENSG00000143845.13	6202.57	-1.6808	0.73146	-2.29786	0.0215695	0.532292
ENSG00000279805.1	37.0765	0.684676	0.297996	2.2976	0.0215846	0.532292
ENSG00000226496.2	229.53	1.55504	0.676849	2.29748	0.0215917	0.532292
ENSG00000197935.6	167.315	0.780092	0.33961	2.29702	0.0216174	0.532383
ENSG00000260592.1	0.918855	3.32286	1.4466	2.29701	0.021618	NA
ENSG00000227507.2	286.144	-1.65764	0.721729	-2.29676	0.0216325	0.532383
ENSG00000260121.1	37.8878	-0.835573	0.363953	-2.29583	0.0216858	0.533236
ENSG00000178860.8	299.66	-1.86928	0.814364	-2.29539	0.0217108	0.533393
ENSG00000169598.14	244.939	-0.869729	0.379046	-2.29452	0.0217605	0.534158
ENSG00000203896.8	94.5228	-2.09645	0.914282	-2.293	0.0218481	0.535849
ENSG00000276649.1	36.5982	0.837586	0.365415	2.29215	0.0218968	0.536508
ENSG00000168135.4	12.77	1.47314	0.642884	2.29145	0.0219374	0.536508
ENSG00000123095.5	2066.85	1.09854	0.479477	2.29113	0.0219562	0.536508
ENSG00000141452.8	1511.79	-0.428082	0.186885	-2.29061	0.0219858	0.536508
ENSG00000115919.13	706.783	-1.98573	0.866992	-2.29037	0.0219999	0.536508
ENSG00000231106.2	35.9936	2.06023	0.899578	2.29022	0.0220085	0.536508
ENSG00000272578.4	44.0586	-1.56291	0.682617	-2.28959	0.022045	0.536508
ENSG00000181444.11	792.662	0.657205	0.287092	2.28918	0.0220687	0.536508
ENSG00000258077.2	20.1627	1.17259	0.512258	2.28907	0.0220751	0.536508
ENSG00000246339.5	14.853	0.946866	0.413661	2.28899	0.02208	0.536508
ENSG00000086289.10	2797.51	0.401755	0.17554	2.28868	0.022098	0.536508
ENSG00000121281.11	89.1935	-1.42275	0.621653	-2.28865	0.0220995	0.536508
ENSG00000279880.1	5.21301	-1.3215	0.578004	-2.28631	0.0222361	0.539366
ENSG00000235750.8	7385.82	0.658439	0.288069	2.2857	0.0222716	0.539772
ENSG00000126581.11	4845.44	-0.275997	0.120776	-2.2852	0.0223009	0.540024
ENSG00000148158.15	4364.05	-1.41682	0.620212	-2.28442	0.022347	0.540083
ENSG00000169248.11	33.2013	-1.44734	0.633627	-2.28422	0.0223587	0.540083
ENSG00000258957.1	55.4418	1.15052	0.503776	2.28379	0.0223839	0.540083
ENSG00000205336.10	34200.7	-0.481802	0.210997	-2.28345	0.0224036	0.540083
ENSG00000105516.9	1055.41	0.760478	0.333044	2.28342	0.0224058	0.540083
ENSG00000160293.15	5568.07	-0.371436	0.162679	-2.28324	0.0224163	0.540083
ENSG00000068366.18	14241.9	-0.576734	0.252648	-2.28276	0.0224445	0.540308
ENSG00000105755.6	1419.85	-0.560834	0.245772	-2.28193	0.0224934	0.540862
ENSG00000127415.11	420.038	-0.693337	0.304043	-2.28039	0.0225846	0.540862
ENSG00000225611.1	12.1279	1.34359	0.589249	2.28017	0.0225974	0.540862
ENSG00000231852.5	12.2656	-2.23842	0.981687	-2.28017	0.0225974	0.540862
ENSG00000165323.14	386.929	1.39753	0.61294	2.28004	0.0226053	0.540862
ENSG00000225506.2	32.9112	-2.25479	0.989288	-2.2792	0.0226551	0.540862
ENSG00000262370.4	45.6566	0.753423	0.330581	2.27908	0.022662	0.540862
ENSG00000187242.4	1.9713	3.12581	1.37173	2.27874	0.0226825	0.540862
ENSG00000121454.5	65.7526	-1.41316	0.620205	-2.27853	0.022695	0.540862
ENSG00000162728.4	32.6885	1.15926	0.508803	2.2784	0.0227025	0.540862
ENSG00000103429.9	4010.47	-0.274606	0.120543	-2.27808	0.0227217	0.540862
ENSG00000234840.1	19.8449	-1.53231	0.672641	-2.27804	0.022724	0.540862
ENSG00000089692.7	75.4011	1.52378	0.668998	2.2777	0.0227444	0.540862
ENSG00000259219.1	3.83734	1.92326	0.844841	2.27647	0.0228176	0.540862
ENSG00000260360.1	17.5601	0.769316	0.337976	2.27625	0.0228313	0.540862
ENSG00000279690.1	6.37914	-1.42748	0.627134	-2.27619	0.0228345	0.540862
ENSG00000164776.8	17.2445	-0.866837	0.380915	-2.27567	0.0228658	0.540862
ENSG00000004866.17	2585.71	-0.591709	0.260036	-2.27549	0.0228766	0.540862
ENSG00000162591.14	569.739	-0.94585	0.415765	-2.27496	0.0229081	0.540862
ENSG00000144354.12	46.813	0.878493	0.386249	2.27442	0.0229408	0.540862
ENSG00000260698.1	6.17887	-1.52033	0.66858	-2.27397	0.0229676	0.540862
ENSG00000253307.1	33.6729	1.69324	0.744671	2.27381	0.0229772	0.540862
ENSG00000244405.6	1028.91	-1.3912	0.612039	-2.27305	0.0230229	0.540862
ENSG00000252335.1	4.76573	-1.84965	0.813935	-2.27249	0.0230572	0.540862
ENSG00000211677.2	383.904	-2.54222	1.11882	-2.27224	0.0230722	0.540862
ENSG00000233183.2	2.4667	-2.86305	1.26009	-2.27211	0.02308	0.540862
ENSG00000279058.1	3.8853	-2.53874	1.11752	-2.27177	0.0231003	0.540862
ENSG00000223461.1	14.4168	1.27974	0.56346	2.27122	0.0231336	0.540862
ENSG00000212719.9	526.117	-0.53617	0.236113	-2.27082	0.0231578	0.540862
ENSG00000155660.9	8951.34	-0.436566	0.192277	-2.2705	0.0231771	0.540862
ENSG00000276853.1	20.3169	1.25379	0.552259	2.27029	0.02319	0.540862
ENSG00000220161.4	5.06857	1.96948	0.867516	2.27025	0.0231925	0.540862
ENSG00000238105.6	379.825	-0.935131	0.411912	-2.27022	0.0231942	0.540862
ENSG00000251189.1	6.11027	-1.34595	0.592929	-2.27001	0.023207	0.540862
ENSG00000132704.14	3.13639	-2.92296	1.28769	-2.26993	0.0232116	0.540862
ENSG00000157315.4	353.994	-1.3464	0.593157	-2.26989	0.0232145	0.540862
ENSG00000176182.5	424.051	-0.693759	0.30565	-2.26979	0.0232206	0.540862
ENSG00000279317.1	34.9769	-0.717195	0.31601	-2.26953	0.023236	0.540862
ENSG00000233609.3	20.8637	-1.33099	0.586592	-2.26903	0.0232665	0.540862
ENSG00000230490.2	32.4801	0.973865	0.429201	2.26902	0.023267	0.540862
ENSG00000080644.14	18.0907	1.68573	0.743137	2.2684	0.023305	0.540862
ENSG00000243116.1	3.1235	1.8131	0.799516	2.26774	0.0233448	0.540862
ENSG00000065491.8	1599.28	-0.488297	0.215329	-2.26768	0.0233485	0.540862
ENSG00000111321.9	6705.03	-0.363509	0.160337	-2.26715	0.0233808	0.540862
ENSG00000230439.2	28.1108	1.17936	0.520419	2.26617	0.0234413	0.540862
ENSG00000249395.2	48.6485	-1.94131	0.856697	-2.26604	0.023449	0.540862
ENSG00000104142.9	3404.1	-0.312271	0.137855	-2.26522	0.0234994	0.540862
ENSG00000227815.2	5.24789	1.56499	0.690921	2.26508	0.0235079	0.540862
ENSG00000197408.7	631.271	-2.19828	0.970778	-2.26445	0.0235465	0.540862
ENSG00000160284.13	280.605	0.731266	0.323012	2.2639	0.0235802	0.540862
ENSG00000058600.14	1932.09	-0.38208	0.168841	-2.26296	0.0236383	0.540862
ENSG00000091947.8	3548.73	-0.631463	0.279087	-2.26261	0.02366	0.540862
ENSG00000188783.5	6537.35	1.23612	0.546356	2.26249	0.0236673	0.540862
ENSG00000109511.9	1.46788	-2.69412	1.19082	-2.26241	0.0236721	0.540862
ENSG00000176909.10	110.338	0.731814	0.323486	2.26227	0.0236807	0.540862
ENSG00000153253.14	277.816	-0.756961	0.334658	-2.26189	0.0237041	0.540862
ENSG00000081248.9	39.8198	-3.05963	1.35274	-2.2618	0.0237099	0.540862
ENSG00000254056.1	2.52514	-3.5407	1.56601	-2.26097	0.0237612	0.540862
ENSG00000165071.13	113.775	0.91115	0.403025	2.26078	0.0237729	0.540862
ENSG00000137507.10	10959.7	0.880881	0.389639	2.26076	0.0237741	0.540862
ENSG00000225548.4	1.57709	3.36813	1.48988	2.26067	0.0237794	0.540862
ENSG00000144792.8	262.919	0.526672	0.232981	2.26058	0.0237855	0.540862
ENSG00000104388.13	13437.8	-0.155529	0.0688026	-2.26052	0.0237893	0.540862
ENSG00000184227.6	1033.63	-1.52746	0.675717	-2.26051	0.0237899	0.540862
ENSG00000180902.15	1350.02	-1.06648	0.471817	-2.26037	0.0237984	0.540862
ENSG00000167654.16	13.2346	2.04098	0.902983	2.26026	0.0238052	0.540862
ENSG00000157823.15	3649.98	-0.233141	0.103149	-2.26024	0.0238064	0.540862
ENSG00000100031.17	6881.18	-2.22312	0.983599	-2.26019	0.0238097	0.540862
ENSG00000260762.1	29.6463	-3.36391	1.48836	-2.26014	0.0238123	0.540862
ENSG00000059588.8	1374.62	-0.477662	0.211343	-2.26013	0.0238132	0.540862
ENSG00000160216.17	14194.1	-1.04136	0.460787	-2.25996	0.0238238	0.540862
ENSG00000229703.4	7.35279	-2.50031	1.10637	-2.25993	0.0238259	0.540862
ENSG00000230751.1	2.78163	2.08994	0.925082	2.2592	0.0238711	0.540862
ENSG00000057294.12	1291.79	-0.899435	0.398122	-2.2592	0.0238711	0.540862
ENSG00000255819.5	5.12372	2.20183	0.974687	2.25902	0.0238824	0.540862
ENSG00000114650.17	6690.22	-0.306033	0.135565	-2.25746	0.0239794	0.541549
ENSG00000278266.1	139.478	1.18992	0.527114	2.25743	0.023981	0.541549
ENSG00000109321.9	218.041	1.13502	0.502836	2.25723	0.0239937	0.541549
ENSG00000258863.1	1.55458	3.34945	1.48419	2.25674	0.0240241	0.541549
ENSG00000104825.15	1381.04	-0.550102	0.243857	-2.25584	0.0240805	0.541549
ENSG00000250427.1	5.13405	-2.09848	0.930474	-2.25528	0.0241158	0.541549
ENSG00000101695.7	484.988	0.525481	0.233015	2.25514	0.0241247	0.541549
ENSG00000070886.9	4.26783	-1.99013	0.882581	-2.2549	0.0241395	0.541549
ENSG00000113838.11	889.813	-0.277471	0.123079	-2.25441	0.0241706	0.541549
ENSG00000071051.12	3103.17	-0.364148	0.161532	-2.25434	0.0241748	0.541549
ENSG00000105204.12	1794.19	-0.418137	0.185511	-2.25397	0.0241979	0.541549
ENSG00000180279.5	4.12482	1.80677	0.801595	2.25397	0.0241981	0.541549
ENSG00000257270.1	18.7596	-0.835142	0.370523	-2.25396	0.0241989	0.541549
ENSG00000229212.6	5.65717	-1.59453	0.707508	-2.25373	0.0242129	0.541549
ENSG00000174010.9	2075.88	0.553086	0.245415	2.25367	0.0242167	0.541549
ENSG00000253921.1	16.0543	1.25764	0.558106	2.25341	0.0242335	0.541549
ENSG00000187094.10	23.8697	2.43604	1.08131	2.25286	0.0242681	0.541549
ENSG00000239873.2	2.84311	-2.74436	1.21822	-2.25276	0.0242744	0.541549
ENSG00000143127.11	256.409	1.00178	0.444802	2.25219	0.02431	0.541549
ENSG00000230631.1	202.601	1.44265	0.640672	2.25178	0.024336	0.541549
ENSG00000090661.10	2374.02	-0.946722	0.420444	-2.25172	0.0243399	0.541549
ENSG00000270638.1	112.748	1.13462	0.5039	2.25168	0.0243423	0.541549
ENSG00000235649.2	64.9677	2.50904	1.11456	2.25116	0.0243755	0.541549
ENSG00000225793.2	66.84	0.586589	0.260609	2.25084	0.0243956	0.541549
ENSG00000144712.10	703.402	-0.340354	0.15124	-2.25042	0.0244223	0.541549
ENSG00000267871.4	30.0223	0.864729	0.384306	2.25011	0.024442	0.541549
ENSG00000273702.1	341.219	0.793342	0.352658	2.24961	0.024474	0.541549
ENSG00000198633.9	3.30094	1.84292	0.819388	2.24914	0.0245035	0.541549
ENSG00000165501.15	313.129	0.345973	0.15383	2.24907	0.0245082	0.541549
ENSG00000256030.1	4.96109	1.8332	0.815318	2.24845	0.0245478	0.541549
ENSG00000063438.15	128.715	0.62622	0.278532	2.24829	0.0245577	0.541549
ENSG00000257167.2	103.557	0.586646	0.260935	2.24825	0.0245604	0.541549
ENSG00000260790.1	11.7686	1.36862	0.608773	2.24816	0.024566	0.541549
ENSG00000142733.13	1375.09	-0.76176	0.338842	-2.24813	0.0245682	0.541549
ENSG00000259319.1	455.895	0.551976	0.245537	2.24804	0.0245738	0.541549
ENSG00000111452.11	370.809	1.18536	0.527396	2.24758	0.0246032	0.541781
ENSG00000271447.4	462.961	1.45616	0.648187	2.24652	0.024671	0.542856
ENSG00000258405.8	74.024	0.959416	0.427293	2.24533	0.0247467	0.543785
ENSG00000260807.5	43.33	0.888045	0.395606	2.24477	0.0247829	0.543785
ENSG00000182446.12	6855.07	-0.583468	0.259928	-2.24473	0.0247854	0.543785
ENSG00000164303.9	2302.94	-2.9149	1.29858	-2.24467	0.0247891	0.543785
ENSG00000196456.7	1382.23	0.900506	0.401295	2.244	0.0248324	0.543961
ENSG00000274204.1	7.47553	1.42145	0.633456	2.24396	0.024835	0.543961
ENSG00000156509.12	11.8754	0.882308	0.393276	2.24348	0.0248657	0.544054
ENSG00000214432.8	14.9164	1.0377	0.462663	2.24288	0.0249047	0.544054
ENSG00000275155.1	6.82941	1.83903	0.819983	2.24276	0.024912	0.544054
ENSG00000137700.15	7199.1	-1.43773	0.641214	-2.2422	0.0249484	0.544054
ENSG00000149575.5	194.963	0.785227	0.350234	2.24201	0.024961	0.544054
ENSG00000164949.6	2740.17	0.956737	0.426799	2.24166	0.0249834	0.544054
ENSG00000279017.1	38.4617	-2.0945	0.934386	-2.24158	0.0249886	0.544054
ENSG00000154162.12	21.9149	-2.63095	1.17373	-2.24154	0.0249911	0.544054
ENSG00000256542.2	201.951	1.13822	0.507893	2.24106	0.0250221	0.544217
ENSG00000156500.13	205.933	0.454196	0.202736	2.24033	0.0250696	0.544217
ENSG00000110619.15	2008.51	-0.279652	0.124826	-2.24033	0.0250697	0.544217
ENSG00000202198.1	268.103	1.70267	0.760034	2.24025	0.0250745	0.544217
ENSG00000232224.4	17.6271	-1.38516	0.618853	-2.23827	0.0252032	0.546597
ENSG00000246100.3	41.1321	1.52841	0.682963	2.23791	0.0252268	0.546632
ENSG00000249898.6	123.665	-0.421075	0.188177	-2.23766	0.0252432	0.546632
ENSG00000243836.4	50.7327	1.11663	0.499111	2.23723	0.0252711	0.546632
ENSG00000229107.2	1.82575	-2.43908	1.0903	-2.23708	0.0252811	0.546632
ENSG00000268423.3	4.54318	1.68725	0.754377	2.23661	0.0253118	0.546671
ENSG00000169857.6	311.73	-0.519378	0.232231	-2.23647	0.025321	0.546671
ENSG00000099869.7	43.1566	2.60273	1.16406	2.2359	0.0253582	0.54669
ENSG00000161509.12	70.5389	1.46745	0.656479	2.23533	0.0253955	0.54669
ENSG00000184454.6	290.794	-1.11644	0.499561	-2.23485	0.0254274	0.54669
ENSG00000167625.9	647.95	-0.331921	0.148524	-2.2348	0.0254307	0.54669
ENSG00000198099.7	24.8431	1.19001	0.532508	2.23472	0.0254355	0.54669
ENSG00000234336.5	6.52661	1.20227	0.537996	2.23471	0.0254363	0.54669
ENSG00000160111.11	6754.86	-1.38735	0.620996	-2.23407	0.0254782	0.547089
ENSG00000163394.5	4.82994	-2.17633	0.974292	-2.23376	0.025499	0.547089
ENSG00000251226.1	69.8559	1.88828	0.845527	2.23326	0.0255316	0.547089
ENSG00000263126.1	16.5368	-0.781529	0.350004	-2.23291	0.0255546	0.547089
ENSG00000272695.1	501.938	1.2096	0.541818	2.23249	0.0255827	0.547089
ENSG00000130699.15	1097.1	-0.4132	0.185089	-2.23244	0.0255857	0.547089
ENSG00000234353.2	17.9006	-1.49799	0.671293	-2.2315	0.0256483	0.547089
ENSG00000253636.1	152.569	-0.684821	0.306891	-2.23148	0.0256492	0.547089
ENSG00000225434.2	175.269	1.04718	0.469394	2.23092	0.0256861	0.547089
ENSG00000163902.10	21033.5	-0.325311	0.145843	-2.23055	0.0257107	0.547089
ENSG00000165282.12	4660.91	-0.267386	0.119883	-2.23039	0.0257217	0.547089
ENSG00000155980.10	202.707	-0.800916	0.359107	-2.2303	0.0257278	0.547089
ENSG00000204316.11	397.47	-0.561682	0.251848	-2.23024	0.0257314	0.547089
ENSG00000146038.10	8492.7	-0.933331	0.418725	-2.22898	0.025815	0.547089
ENSG00000132676.14	5063.19	-0.201639	0.0904773	-2.22862	0.0258394	0.547089
ENSG00000183092.14	36.9437	-0.971391	0.435963	-2.22815	0.0258706	0.547089
ENSG00000009694.12	211.581	-1.39134	0.624442	-2.22814	0.0258713	0.547089
ENSG00000107816.16	3468.76	-0.387487	0.17392	-2.22796	0.0258833	0.547089
ENSG00000005961.16	95.6744	1.13502	0.509715	2.22677	0.0259624	0.547089
ENSG00000273923.1	6.27666	1.38235	0.620824	2.22663	0.0259719	0.547089
ENSG00000105778.16	3719.36	-0.427631	0.192057	-2.22658	0.0259753	0.547089
ENSG00000250366.2	138.469	1.43511	0.644608	2.22633	0.0259922	0.547089
ENSG00000185519.8	850.171	1.34395	0.603756	2.22598	0.0260158	0.547089
ENSG00000088298.11	2109.79	-0.347952	0.156316	-2.22596	0.0260171	0.547089
ENSG00000154678.15	795.793	-0.969992	0.43585	-2.22552	0.0260463	0.547089
ENSG00000271387.1	4.70665	1.82461	0.820072	2.22493	0.0260858	0.547089
ENSG00000267470.4	49.4371	0.909385	0.408785	2.2246	0.0261078	0.547089
ENSG00000188981.9	32.6339	0.847822	0.381136	2.22446	0.0261176	0.547089
ENSG00000165140.8	13329.9	-1.61472	0.725897	-2.22445	0.0261184	0.547089
ENSG00000048471.12	8614.49	-0.56698	0.254888	-2.22443	0.0261198	0.547089
ENSG00000231105.1	10.3874	1.28221	0.576485	2.22418	0.0261364	0.547089
ENSG00000169919.15	4516.64	-0.395856	0.177989	-2.22404	0.0261459	0.547089
ENSG00000204852.14	3188.99	-0.410773	0.184738	-2.22354	0.0261794	0.547089
ENSG00000232859.8	2134.88	0.64402	0.289655	2.22341	0.0261884	0.547089
ENSG00000233610.1	4.39507	2.67982	1.20556	2.22289	0.0262235	0.547089
ENSG00000135144.6	2299.45	0.815035	0.366666	2.22283	0.0262275	0.547089
ENSG00000099889.12	804.513	-0.865721	0.389481	-2.22276	0.0262323	0.547089
ENSG00000244383.1	33.3488	-1.50183	0.675767	-2.2224	0.026256	0.547089
ENSG00000160888.6	22604.6	1.26571	0.569545	2.22231	0.0262621	0.547089
ENSG00000123219.11	55.1306	0.88638	0.39886	2.22229	0.026264	0.547089
ENSG00000152580.8	322.393	1.14357	0.514671	2.22194	0.0262872	0.547089
ENSG00000187953.9	246.321	-0.552515	0.248691	-2.22169	0.0263042	0.547089
ENSG00000165197.4	64.4747	-2.05617	0.925677	-2.22126	0.0263331	0.547089
ENSG00000070476.13	2133.34	-0.331485	0.149234	-2.22124	0.0263346	0.547089
ENSG00000170476.14	65.6731	-2.10037	0.945753	-2.22085	0.0263612	0.547089
ENSG00000237647.7	1.69885	2.91425	1.31223	2.22084	0.0263619	0.547089
ENSG00000237686.5	150.389	0.907335	0.408579	2.22071	0.0263706	0.547089
ENSG00000281404.1	24.1956	-0.914312	0.411798	-2.22029	0.0263988	0.547089
ENSG00000241886.1	3.9988	-1.66055	0.747927	-2.22021	0.0264047	0.547089
ENSG00000116885.17	1403.46	-0.207212	0.09335	-2.21973	0.0264369	0.547089
ENSG00000179476.6	249.844	-0.424661	0.191336	-2.21945	0.0264559	0.547089
ENSG00000139973.14	160.935	-1.51261	0.681603	-2.2192	0.0264732	0.547089
ENSG00000181856.13	293.026	0.551358	0.248471	2.21901	0.0264862	0.547089
ENSG00000261226.1	4.75636	2.2877	1.03111	2.21867	0.0265092	0.547089
ENSG00000145703.14	5778.16	-1.36861	0.616913	-2.21848	0.0265222	0.547089
ENSG00000213435.3	20.5952	1.2707	0.572785	2.21846	0.0265235	0.547089
ENSG00000230585.2	2.88121	1.97184	0.889349	2.21717	0.0266115	0.548511
ENSG00000235908.1	1.95363	-2.5454	1.14834	-2.2166	0.0266507	0.548923
ENSG00000134755.13	2248.68	0.276048	0.124558	2.21622	0.0266765	0.54906
ENSG00000196187.10	5406.81	-0.994708	0.448982	-2.21548	0.0267274	0.549291
ENSG00000272356.1	105.167	-1.1968	0.540279	-2.21516	0.0267492	0.549291
ENSG00000059145.17	412.362	-0.380544	0.171804	-2.21499	0.0267604	0.549291
ENSG00000275163.1	7.02091	-2.32441	1.04951	-2.21476	0.0267762	0.549291
ENSG00000277149.3	200.264	-1.38525	0.62553	-2.21453	0.0267927	0.549291
ENSG00000257191.1	136.517	1.34778	0.608647	2.21438	0.0268026	0.549291
ENSG00000171234.12	33022	-2.49385	1.12638	-2.21404	0.0268257	0.549371
ENSG00000226674.7	247.716	-1.30134	0.58806	-2.21293	0.0269023	0.549845
ENSG00000125633.9	2955.99	-0.46946	0.212154	-2.21282	0.0269099	0.549845
ENSG00000076826.8	1530.72	-0.915413	0.413704	-2.21272	0.0269168	0.549845
ENSG00000132361.15	9007.79	-0.701253	0.316937	-2.2126	0.0269255	0.549845
ENSG00000123427.14	936.771	-0.856533	0.387179	-2.21224	0.0269499	0.54995
ENSG00000107018.7	29.7511	1.106	0.500074	2.21167	0.0269893	0.550362
ENSG00000123453.15	1666.62	-1.79076	0.809802	-2.21135	0.0270113	0.550419
ENSG00000175868.12	78.742	1.92019	0.868971	2.20973	0.0271237	0.552318
ENSG00000268324.2	12.7288	0.909699	0.411884	2.20863	0.0272007	0.552704
ENSG00000280132.1	52.0368	0.764679	0.346276	2.20829	0.0272238	0.552704
ENSG00000270177.1	141.702	0.695917	0.315188	2.20794	0.0272482	0.552704
ENSG00000230749.4	1.85613	2.3917	1.08336	2.20766	0.0272678	0.552704
ENSG00000228570.6	10.7959	-2.6791	1.21363	-2.20751	0.0272782	0.552704
ENSG00000244349.1	18.6308	0.758237	0.343507	2.20734	0.0272901	0.552704
ENSG00000215481.7	185.125	-1.31295	0.594834	-2.20725	0.0272967	0.552704
ENSG00000198576.3	1201.96	1.62681	0.737031	2.20725	0.0272969	0.552704
ENSG00000149328.13	2292.84	-1.21001	0.54829	-2.20687	0.0273231	0.552845
ENSG00000163808.15	50.0317	0.514591	0.233236	2.20631	0.0273624	0.553141
ENSG00000175449.12	233.325	0.838634	0.380204	2.20575	0.0274016	0.553141
ENSG00000257135.4	84.7736	0.851475	0.386116	2.20523	0.0274381	0.553141
ENSG00000239218.2	15.2981	1.4799	0.671191	2.20488	0.0274624	0.553141
ENSG00000092068.17	17055	-1.83275	0.83134	-2.20457	0.0274844	0.553141
ENSG00000254414.1	19.6431	-0.975185	0.442388	-2.20437	0.0274985	0.553141
ENSG00000250519.5	6.20985	1.60508	0.728168	2.20427	0.0275056	0.553141
ENSG00000167113.9	3296.89	-0.591133	0.268241	-2.20374	0.027543	0.553141
ENSG00000226604.2	2.99193	2.22395	1.00921	2.20365	0.0275489	0.553141
ENSG00000185028.3	9.09293	1.6221	0.736129	2.20355	0.0275559	0.553141
ENSG00000197951.7	427.387	-0.509015	0.231022	-2.20332	0.0275723	0.553141
ENSG00000131943.16	1899.94	-0.808526	0.366981	-2.20318	0.0275817	0.553141
ENSG00000146938.13	167.35	-0.840589	0.381616	-2.20271	0.0276153	0.553141
ENSG00000213090.2	9.19844	1.43203	0.650162	2.20257	0.0276251	0.553141
ENSG00000101445.8	3709.36	-1.98256	0.900136	-2.20251	0.0276293	0.553141
ENSG00000182327.7	409.593	-1.71358	0.778368	-2.2015	0.0277005	0.553141
ENSG00000255135.3	584.262	0.764193	0.347168	2.20122	0.0277206	0.553141
ENSG00000228775.6	374.892	0.630208	0.286304	2.20118	0.0277231	0.553141
ENSG00000124920.12	2804.97	-0.576091	0.261767	-2.20078	0.0277517	0.553141
ENSG00000130340.13	7193.84	-0.405098	0.184081	-2.20065	0.0277606	0.553141
ENSG00000274373.1	6.12959	1.34178	0.609724	2.20063	0.027762	0.553141
ENSG00000040487.11	761.879	-0.453856	0.206259	-2.20042	0.027777	0.553141
ENSG00000171189.15	11.4434	-1.12335	0.510586	-2.20013	0.0277978	0.553141
ENSG00000178919.8	68.6761	1.87328	0.851471	2.20005	0.0278031	0.553141
ENSG00000162951.9	13.3051	-2.26872	1.03132	-2.19981	0.0278201	0.553141
ENSG00000275880.1	109.86	1.4068	0.639596	2.19952	0.0278411	0.553176
ENSG00000138867.15	9340.41	-0.637727	0.290038	-2.19877	0.0278945	0.553853
ENSG00000274667.1	35.876	0.971094	0.44182	2.19794	0.0279535	0.554482
ENSG00000211950.2	59.8569	-3.83304	1.74405	-2.19778	0.0279649	0.554482
ENSG00000258081.3	3.96704	-2.49368	1.13561	-2.19589	0.0280999	0.556677
ENSG00000255966.1	7.52341	1.30911	0.596247	2.19558	0.0281222	0.556677
ENSG00000111850.9	714.079	0.321625	0.146512	2.19522	0.0281481	0.556677
ENSG00000133116.7	16101.6	-1.5644	0.712664	-2.19514	0.0281532	0.556677
ENSG00000135124.13	1886.99	-0.564521	0.257297	-2.19404	0.0282324	0.557747
ENSG00000160207.7	32.087	0.754314	0.343832	2.19385	0.0282465	0.557747
ENSG00000255382.1	2.83966	-1.98517	0.904993	-2.19358	0.028266	0.557747
ENSG00000149305.5	39.6692	-1.82471	0.831946	-2.19331	0.0282851	0.557747
ENSG00000097021.18	2876.61	-1.72385	0.786191	-2.19266	0.0283317	0.558281
ENSG00000167210.15	45.5973	1.06957	0.487858	2.19238	0.0283524	0.558305
ENSG00000212961.4	0.848896	3.19736	1.45841	2.19237	0.0283529	NA
ENSG00000178531.5	379.881	-1.1701	0.533812	-2.19197	0.0283813	0.558491
ENSG00000160801.12	10984.4	-1.98608	0.906399	-2.19118	0.028439	0.559228
ENSG00000166377.18	2233.65	-0.33696	0.153836	-2.19039	0.0284962	0.559228
ENSG00000051009.9	1908.05	-0.433915	0.198101	-2.19037	0.0284974	0.559228
ENSG00000225359.1	2.15926	2.61167	1.19237	2.19031	0.0285019	0.559228
ENSG00000224796.1	1.89287	-2.38022	1.0868	-2.19011	0.0285163	0.559228
ENSG00000277423.1	4.76469	-1.74976	0.799198	-2.18939	0.0285683	0.559727
ENSG00000253516.1	5.87681	1.21362	0.554483	2.18874	0.0286157	0.559727
ENSG00000225315.2	1.98828	-2.58802	1.18249	-2.18862	0.0286247	0.559727
ENSG00000189013.13	4.32528	2.17576	0.994182	2.18849	0.0286336	0.559727
ENSG00000114279.12	411.416	0.579814	0.265047	2.18759	0.0286993	0.559727
ENSG00000235590.6	10.6689	0.879673	0.402154	2.1874	0.028713	0.559727
ENSG00000164087.6	168.183	-0.599914	0.274327	-2.18686	0.0287527	0.559727
ENSG00000171084.14	289.476	0.397076	0.181599	2.18656	0.028775	0.559727
ENSG00000182676.4	2.96339	2.53156	1.15809	2.18597	0.028818	0.559727
ENSG00000241233.2	39.492	-2.13364	0.976105	-2.18587	0.0288252	0.559727
ENSG00000119673.13	2550.55	-0.759299	0.347383	-2.18577	0.0288324	0.559727
ENSG00000272829.1	59.3468	0.728195	0.333239	2.18521	0.0288738	0.559727
ENSG00000173077.13	9.57242	1.96803	0.900786	2.18479	0.0289042	0.559727
ENSG00000204524.6	233.407	0.345006	0.157946	2.18432	0.0289384	0.559727
ENSG00000099992.14	1276.26	-0.514563	0.235572	-2.18431	0.0289392	0.559727
ENSG00000236360.2	20.1746	2.74517	1.25681	2.18425	0.0289442	0.559727
ENSG00000271538.4	61.5179	1.22428	0.560637	2.18373	0.0289822	0.559727
ENSG00000115875.17	7251.99	0.696461	0.318947	2.18363	0.0289896	0.559727
ENSG00000121064.11	11739.5	-0.372965	0.170814	-2.18345	0.0290024	0.559727
ENSG00000251613.3	9.2959	1.27554	0.58436	2.1828	0.0290503	0.559727
ENSG00000276573.1	8.59847	1.64611	0.754135	2.18278	0.0290522	0.559727
ENSG00000140465.12	244.542	2.05708	0.942522	2.18253	0.0290702	0.559727
ENSG00000160181.7	10.7942	2.02866	0.929516	2.18249	0.0290732	0.559727
ENSG00000164855.14	667.862	-0.61026	0.279643	-2.18228	0.0290888	0.559727
ENSG00000146067.14	647.814	-0.546227	0.250305	-2.18225	0.0290915	0.559727
ENSG00000145700.8	59.8012	0.738022	0.33821	2.18214	0.029099	0.559727
ENSG00000187097.11	8401.36	-1.73335	0.79434	-2.18212	0.0291006	0.559727
ENSG00000105989.7	58.1271	0.967263	0.443271	2.1821	0.0291018	0.559727
ENSG00000254682.1	144.355	1.01983	0.467436	2.18175	0.0291282	0.559727
ENSG00000163918.9	425.502	0.306628	0.140552	2.18161	0.0291386	0.559727
ENSG00000117036.10	2425.49	0.333306	0.152823	2.18099	0.0291839	0.559727
ENSG00000145147.18	1606.7	-1.96985	0.90331	-2.1807	0.0292056	0.559727
ENSG00000267248.1	32.8057	0.609029	0.279337	2.18027	0.0292376	0.559727
ENSG00000188996.4	4.81364	1.44334	0.662164	2.17973	0.0292773	0.559727
ENSG00000224281.4	552.596	0.808699	0.371016	2.17969	0.0292804	0.559727
ENSG00000079435.8	494.639	0.513432	0.235554	2.17968	0.0292814	0.559727
ENSG00000172890.10	2443.24	-0.642705	0.294866	-2.17965	0.0292834	0.559727
ENSG00000173548.8	2931.09	-0.38477	0.176529	-2.17965	0.0292836	0.559727
ENSG00000278054.1	12.3724	1.47271	0.67579	2.17925	0.0293134	0.559923
ENSG00000176681.13	24.9352	0.82065	0.376739	2.1783	0.0293839	0.560209
ENSG00000233461.4	155.994	0.442249	0.203034	2.17821	0.0293907	0.560209
ENSG00000031691.6	335.171	0.468497	0.215114	2.1779	0.0294135	0.560209
ENSG00000138795.8	401.131	0.84295	0.387118	2.1775	0.0294433	0.560209
ENSG00000229635.1	9.25431	-1.14268	0.524776	-2.17747	0.0294459	0.560209
ENSG00000166123.12	3250.2	-1.12091	0.514795	-2.17739	0.0294515	0.560209
ENSG00000270659.1	55.8774	1.13741	0.522418	2.17721	0.0294651	0.560209
ENSG00000276900.1	245.927	0.606599	0.278698	2.17655	0.0295144	0.560774
ENSG00000197816.12	44.3792	-0.886887	0.407623	-2.17575	0.0295738	0.561499
ENSG00000203907.8	11.4527	-1.53852	0.7072	-2.17551	0.0295918	0.561499
ENSG00000141084.9	2176.76	-0.330723	0.152071	-2.17479	0.0296459	0.561805
ENSG00000273287.2	7.5834	2.24735	1.03346	2.17459	0.0296609	0.561805
ENSG00000163666.7	70.0969	0.556162	0.25578	2.17438	0.0296766	0.561805
ENSG00000262251.1	34.0389	0.78606	0.361533	2.17424	0.0296871	0.561805
ENSG00000248763.2	79.445	1.16115	0.534243	2.17345	0.0297463	0.561805
ENSG00000106538.8	7418.84	0.861251	0.396302	2.17322	0.0297636	0.561805
ENSG00000100767.14	3862.75	-1.36278	0.627088	-2.17318	0.0297667	0.561805
ENSG00000122711.7	17.5084	2.50761	1.15415	2.17269	0.0298039	0.561805
ENSG00000211956.2	76.2161	-3.05498	1.40614	-2.1726	0.0298103	0.561805
ENSG00000013364.17	14925.3	-0.77639	0.357364	-2.17255	0.0298141	0.561805
ENSG00000278385.1	268.543	0.623676	0.287109	2.17226	0.0298358	0.561805
ENSG00000145919.9	1903.06	-0.422313	0.19447	-2.17161	0.0298848	0.561805
ENSG00000084710.12	688.352	0.99649	0.458882	2.17156	0.029889	0.561805
ENSG00000119321.7	3264.58	-0.239397	0.110264	-2.17114	0.0299208	0.561805
ENSG00000104522.14	2518.17	-0.529319	0.243811	-2.17102	0.0299296	0.561805
ENSG00000160688.17	1739.76	-0.227619	0.104844	-2.17102	0.02993	0.561805
ENSG00000258457.4	86.9924	0.626278	0.288543	2.17049	0.02997	0.561805
ENSG00000011376.8	3759.74	-0.314268	0.144807	-2.17026	0.0299873	0.561805
ENSG00000259883.1	13.8345	1.30726	0.602392	2.17012	0.0299976	0.561805
ENSG00000266992.1	4.67246	3.86116	1.77926	2.17009	0.0299998	0.561805
ENSG00000261777.4	66.876	0.663929	0.306062	2.16926	0.0300626	0.562614
ENSG00000165782.9	2298.22	-0.241265	0.111233	-2.169	0.0300824	0.562618
ENSG00000171657.5	24.7743	-2.26393	1.04404	-2.16844	0.0301251	0.563032
ENSG00000236417.2	23.0068	-0.84729	0.390781	-2.16819	0.0301439	0.563032
ENSG00000008853.15	1707.2	-0.787096	0.363118	-2.1676	0.0301891	0.563434
ENSG00000008311.13	1273.95	-1.15698	0.533813	-2.1674	0.0302047	0.563434
ENSG00000233013.7	1.77555	-2.44619	1.12887	-2.16694	0.0302396	0.563719
ENSG00000182010.9	89.1867	-0.573134	0.264621	-2.16587	0.0303213	0.564874
ENSG00000259332.2	4.43677	-1.6422	0.758467	-2.16515	0.030376	0.565187
ENSG00000235070.3	72.0582	2.15104	0.993546	2.16501	0.0303871	0.565187
ENSG00000173727.10	121.631	0.871499	0.402563	2.16488	0.0303972	0.565187
ENSG00000203645.2	68.3418	-0.75767	0.350107	-2.16411	0.0304558	0.565909
ENSG00000117154.10	37.4883	-1.53913	0.711311	-2.16379	0.0304804	0.565999
ENSG00000168298.5	86.9658	1.97948	0.915277	2.16271	0.0305632	0.56717
ENSG00000248323.4	3.52963	1.61441	0.746666	2.16216	0.0306058	0.567459
ENSG00000134049.4	4393.18	-0.239474	0.110774	-2.16182	0.0306324	0.567459
ENSG00000236008.1	85.3456	0.656014	0.303475	2.16168	0.0306432	0.567459
ENSG00000231927.1	1.73462	2.86434	1.32517	2.16148	0.030658	0.567459
ENSG00000238058.1	38.4139	0.790509	0.365886	2.16054	0.0307312	0.567741
ENSG00000277476.1	123.904	-0.50833	0.235317	-2.16019	0.0307579	0.567741
ENSG00000197993.6	15.2733	-1.3592	0.629287	-2.15991	0.0307797	0.567741
ENSG00000203804.4	14.7881	1.39453	0.645728	2.15963	0.0308013	0.567741
ENSG00000279541.1	86.7924	1.17107	0.54231	2.15941	0.0308183	0.567741
ENSG00000277561.3	3.32243	1.64605	0.762306	2.1593	0.0308266	0.567741
ENSG00000245522.2	29.7822	0.670106	0.310381	2.15898	0.0308515	0.567741
ENSG00000177885.12	11257.1	-0.192433	0.0891446	-2.15866	0.0308762	0.567741
ENSG00000139266.5	1526.28	-0.623785	0.289002	-2.15841	0.0308957	0.567741
ENSG00000167419.9	10.7593	0.973855	0.4512	2.15837	0.0308994	0.567741
ENSG00000280304.1	69.8547	0.773678	0.35847	2.15828	0.030906	0.567741
ENSG00000227725.3	4.99441	1.4736	0.682858	2.15799	0.0309286	0.567741
ENSG00000250787.1	32.3695	1.24764	0.578156	2.15796	0.0309306	0.567741
ENSG00000145423.4	560.954	1.46338	0.678366	2.15721	0.0309891	0.568452
ENSG00000233220.3	14.0579	1.06386	0.493401	2.15617	0.03107	0.569571
ENSG00000130203.8	24740.3	-2.72079	1.2626	-2.1549	0.0311695	0.569833
ENSG00000070423.16	1103.47	-0.499742	0.231929	-2.15472	0.0311837	0.569833
ENSG00000232259.1	3.26643	1.9793	0.918687	2.15449	0.0312015	0.569833
ENSG00000028528.13	9606.16	-0.214049	0.099352	-2.15445	0.0312049	0.569833
ENSG00000233392.4	44.3624	1.92634	0.894136	2.15441	0.0312081	0.569833
ENSG00000244593.1	5.50245	1.50428	0.698251	2.15435	0.0312125	0.569833
ENSG00000139537.9	248.713	-0.535004	0.248377	-2.154	0.0312402	0.569833
ENSG00000268529.1	2.16402	2.12128	0.984828	2.15396	0.0312434	0.569833
ENSG00000085563.13	10344	-0.770917	0.357983	-2.1535	0.0312792	0.570125
ENSG00000198580.7	19.6921	0.784652	0.364506	2.15264	0.0313469	0.570818
ENSG00000229273.1	8.59604	-1.06599	0.495229	-2.15251	0.0313571	0.570818
ENSG00000152784.14	118.339	1.06266	0.494029	2.151	0.031476	0.572619
ENSG00000227579.4	8.04523	-2.24381	1.04337	-2.15055	0.0315119	0.572677
ENSG00000125846.14	746.446	-0.296064	0.137675	-2.15046	0.0315191	0.572677
ENSG00000177971.8	2571.58	-0.408206	0.189889	-2.1497	0.0315786	0.573395
ENSG00000232456.1	139.737	1.23269	0.573553	2.14921	0.0316175	0.573738
ENSG00000150636.14	354.92	0.446894	0.207962	2.14892	0.0316406	0.573794
ENSG00000166710.16	97951.9	-0.476818	0.221993	-2.1479	0.031722	0.574371
ENSG00000131653.11	3869.99	-0.36303	0.169034	-2.14767	0.0317398	0.574371
ENSG00000133256.11	593.029	-0.38554	0.179518	-2.14764	0.0317422	0.574371
ENSG00000181778.4	1454.08	-1.65234	0.769423	-2.1475	0.0317533	0.574371
ENSG00000136098.15	703.677	0.416052	0.193778	2.14705	0.0317893	0.574371
ENSG00000203739.3	90.1445	0.602411	0.280582	2.14701	0.0317926	0.574371
ENSG00000147526.18	21576.4	0.605163	0.282036	2.14569	0.0318975	0.575902
ENSG00000125999.9	2.53904	-3.04041	1.4172	-2.14536	0.0319241	0.575929
ENSG00000171723.14	3017.99	-0.884343	0.412267	-2.14507	0.0319472	0.575929
ENSG00000235947.1	601.609	0.588939	0.274574	2.14492	0.0319592	0.575929
ENSG00000253755.1	216.318	-2.86867	1.33758	-2.14467	0.0319796	0.575934
ENSG00000238113.5	133.825	1.2339	0.575515	2.14399	0.0320333	0.576501
ENSG00000230666.4	3.15441	2.13763	0.997263	2.14349	0.0320735	0.576501
ENSG00000130545.14	1988.24	-0.314919	0.146953	-2.14299	0.0321135	0.576501
ENSG00000232229.4	233.815	1.07695	0.502604	2.14274	0.0321343	0.576501
ENSG00000274213.1	6.8321	1.36401	0.636601	2.14265	0.0321413	0.576501
ENSG00000105088.7	940.983	1.31829	0.615269	2.14263	0.0321432	0.576501
ENSG00000165810.15	1192.39	0.823468	0.384361	2.14244	0.0321585	0.576501
ENSG00000117600.11	65.7514	-1.53107	0.714803	-2.14195	0.0321974	0.576501
ENSG00000281706.1	7.38172	1.19474	0.55787	2.1416	0.0322254	0.576501
ENSG00000226738.1	9.40527	-2.43546	1.13735	-2.14135	0.0322461	0.576501
ENSG00000187980.6	2.18965	-2.3068	1.07728	-2.14133	0.0322475	0.576501
ENSG00000166278.13	311.917	-1.95047	0.910896	-2.14127	0.0322524	0.576501
ENSG00000250616.2	124.592	0.556149	0.259804	2.14065	0.0323023	0.576787
ENSG00000063601.15	2155.24	-0.338572	0.158169	-2.14057	0.0323086	0.576787
ENSG00000175170.13	27.3788	0.633311	0.295934	2.14004	0.0323513	0.576998
ENSG00000112539.13	8.60484	-0.989488	0.462404	-2.13988	0.0323646	0.576998
ENSG00000136867.9	160.19	-1.14806	0.536558	-2.13968	0.0323808	0.576998
ENSG00000158062.19	920.958	-0.429319	0.20072	-2.13889	0.0324444	0.577715
ENSG00000207146.1	3.48253	-1.73788	0.812594	-2.13868	0.0324614	0.577715
ENSG00000147573.15	973.046	-0.795374	0.372029	-2.13794	0.0325218	0.578229
ENSG00000240891.5	749.152	0.387055	0.181058	2.13774	0.0325382	0.578229
ENSG00000279789.1	15.999	-0.86193	0.403252	-2.13745	0.0325616	0.578229
ENSG00000149657.18	2278.79	-0.257941	0.120693	-2.13717	0.0325844	0.578229
ENSG00000234965.2	3.35029	-2.64509	1.23784	-2.13685	0.0326098	0.578229
ENSG00000182870.11	887.747	1.0409	0.487213	2.13644	0.0326435	0.578229
ENSG00000260735.1	7.83308	1.21029	0.566499	2.13643	0.0326443	0.578229
ENSG00000090520.9	2992.39	-0.340578	0.159422	-2.13634	0.0326521	0.578229
ENSG00000136859.8	3278.42	0.972233	0.455153	2.13606	0.0326748	0.578229
ENSG00000258461.4	45.5671	-1.55349	0.727342	-2.13585	0.0326919	0.578229
ENSG00000248503.2	85.2963	0.946196	0.443099	2.1354	0.0327281	0.578355
ENSG00000272163.1	64.7983	1.32981	0.622917	2.13481	0.0327764	0.578355
ENSG00000172828.11	1096.2	-2.32393	1.0886	-2.13478	0.032779	0.578355
ENSG00000171595.12	2.84597	1.87741	0.879536	2.13454	0.0327986	0.578355
ENSG00000181074.3	4.88872	-1.40461	0.658072	-2.13443	0.0328076	0.578355
ENSG00000223931.2	2.36011	-4.07034	1.90713	-2.13428	0.0328201	0.578355
ENSG00000228915.3	19.0915	0.860312	0.403301	2.13318	0.0329104	0.578843
ENSG00000108576.8	128.84	-0.728608	0.341643	-2.13266	0.0329527	0.578843
ENSG00000090565.14	10366	-1.21975	0.571996	-2.13245	0.0329702	0.578843
ENSG00000151150.19	13773	-0.507935	0.238196	-2.13243	0.0329717	0.578843
ENSG00000256594.6	284.365	0.78218	0.366843	2.13219	0.0329909	0.578843
ENSG00000197256.9	8327.53	0.380676	0.178547	2.13208	0.0330003	0.578843
ENSG00000164062.11	12649.6	-0.373791	0.175343	-2.13177	0.0330257	0.578843
ENSG00000178773.13	65.0591	1.79201	0.840626	2.13176	0.0330269	0.578843
ENSG00000177354.10	33.4056	-2.12888	0.998704	-2.13164	0.0330361	0.578843
ENSG00000173013.5	253.336	0.896549	0.420658	2.1313	0.0330642	0.578843
ENSG00000074416.12	14774.1	-0.479395	0.224946	-2.13116	0.0330763	0.578843
ENSG00000178248.11	52.8955	1.62606	0.763196	2.1306	0.0331224	0.578843
ENSG00000267185.1	14.3041	1.224	0.574549	2.13037	0.0331412	0.578843
ENSG00000271895.2	51.8522	-0.606457	0.284682	-2.1303	0.0331471	0.578843
ENSG00000275557.1	41.0124	-0.77791	0.365191	-2.13015	0.0331595	0.578843
ENSG00000201151.1	1.09576	-2.90277	1.36288	-2.12988	0.0331818	0.578843
ENSG00000136295.13	3903.43	-1.40481	0.65961	-2.12977	0.033191	0.578843
ENSG00000004975.10	1694.54	-0.21915	0.102927	-2.12918	0.0332394	0.579336
ENSG00000204277.1	2.79937	-2.58005	1.21197	-2.12881	0.03327	0.579447
ENSG00000279212.1	8.8871	1.58422	0.744248	2.12861	0.0332862	0.579447
ENSG00000103642.10	1806.78	-0.467971	0.219928	-2.12784	0.0333504	0.579989
ENSG00000176887.6	9.42346	1.754	0.824345	2.12775	0.0333578	0.579989
ENSG00000248671.6	40.0871	0.849146	0.399148	2.12739	0.0333873	0.580145
ENSG00000112893.8	6592.6	-0.444584	0.209004	-2.12715	0.0334072	0.580145
ENSG00000087494.14	24.7332	0.803379	0.377772	2.12663	0.0334511	0.580297
ENSG00000240211.1	7.32043	1.5695	0.738204	2.1261	0.0334947	0.580297
ENSG00000214787.7	7.18482	-2.00297	0.942171	-2.12591	0.0335109	0.580297
ENSG00000196666.4	2.6234	2.47188	1.16292	2.12559	0.0335376	0.580297
ENSG00000104324.14	8418.55	-0.382608	0.180029	-2.12526	0.0335647	0.580297
ENSG00000065802.10	2274.86	-0.249391	0.117366	-2.12491	0.0335943	0.580297
ENSG00000161634.10	2.44874	2.85899	1.3455	2.12484	0.0335996	0.580297
ENSG00000137078.7	16.5768	-1.38547	0.652167	-2.1244	0.0336364	0.580297
ENSG00000171861.9	1088.87	-0.316949	0.149202	-2.12429	0.0336458	0.580297
ENSG00000219201.4	59.9197	1.12937	0.531652	2.12426	0.0336487	0.580297
ENSG00000229896.2	234.246	0.762824	0.35914	2.12403	0.033668	0.580297
ENSG00000227375.4	50.1394	0.866557	0.40799	2.12397	0.033673	0.580297
ENSG00000237169.1	14.7424	1.63809	0.771266	2.12389	0.0336791	0.580297
ENSG00000135100.16	791.041	-1.97228	0.928762	-2.12356	0.0337071	0.580369
ENSG00000203601.3	18.2988	0.864244	0.407017	2.12336	0.0337238	0.580369
ENSG00000129473.8	4599.79	-0.468136	0.220505	-2.12302	0.0337522	0.58051
ENSG00000161896.9	440.693	-2.06844	0.974464	-2.12265	0.0337835	0.5807
ENSG00000182256.11	85.4814	2.18015	1.02735	2.12211	0.0338283	0.581121
ENSG00000268942.2	1.44796	-3.99476	1.88282	-2.12169	0.0338639	0.581384
ENSG00000165383.9	1.36335	3.16162	1.49032	2.12144	0.0338846	0.581392
ENSG00000138669.8	213.099	0.740964	0.349386	2.12076	0.0339422	0.582031
ENSG00000214269.3	37.6979	-1.5612	0.736298	-2.12034	0.0339775	0.582093
ENSG00000240342.3	1148.32	-0.695505	0.328037	-2.1202	0.0339888	0.582093
ENSG00000260657.2	3.32992	1.97804	0.933043	2.11999	0.0340067	0.582093
ENSG00000278981.1	1.09616	3.60417	1.70108	2.11876	0.0341109	0.583401
ENSG00000175354.17	1347.45	-0.329188	0.15538	-2.11861	0.0341238	0.583401
ENSG00000087884.13	1459.04	0.392707	0.185403	2.11813	0.0341641	0.583741
ENSG00000280245.1	1.04955	-2.87011	1.35526	-2.11775	0.0341962	0.583924
ENSG00000119720.16	1405.58	-0.317768	0.150066	-2.11752	0.0342155	0.583924
ENSG00000135414.8	650.84	0.478506	0.226046	2.11685	0.0342726	0.584271
ENSG00000182871.13	25528.6	-0.561478	0.265248	-2.1168	0.0342766	0.584271
ENSG00000222894.1	16.0722	0.729565	0.344758	2.11616	0.0343309	0.584563
ENSG00000224628.2	2.47607	-2.57135	1.21512	-2.11612	0.0343345	0.584563
ENSG00000214013.8	1307.2	0.243424	0.11505	2.11581	0.0343609	0.584666
ENSG00000177674.14	3095.34	-0.52824	0.249701	-2.11549	0.0343881	0.584781
ENSG00000237188.3	313.911	0.457462	0.216327	2.11468	0.034457	0.58549
ENSG00000235631.1	17.3877	1.34382	0.635517	2.11452	0.0344706	0.58549
ENSG00000171804.8	5.89335	1.62231	0.767666	2.11331	0.0345746	0.586909
ENSG00000119125.15	4097.87	-2.73578	1.29478	-2.11293	0.0346068	0.587086
ENSG00000163132.6	182.012	0.809896	0.383416	2.11232	0.0346592	0.587086
ENSG00000102539.5	56.1295	1.53284	0.725698	2.11223	0.0346668	0.587086
ENSG00000167759.11	2.37021	1.86191	0.881788	2.11152	0.0347274	0.587086
ENSG00000137440.4	178.53	1.4599	0.691425	2.11144	0.0347348	0.587086
ENSG00000221986.5	1.83156	2.99003	1.41629	2.11117	0.0347578	0.587086
ENSG00000099994.10	5193.94	-2.60254	1.2328	-2.11108	0.0347653	0.587086
ENSG00000223658.6	190.652	0.591753	0.280312	2.11106	0.0347676	0.587086
ENSG00000137331.11	7788.94	1.07079	0.507325	2.11065	0.034802	0.587086
ENSG00000254028.1	4.76503	1.80674	0.856105	2.11042	0.0348223	0.587086
ENSG00000219891.2	94.2759	0.569465	0.269856	2.11025	0.0348365	0.587086
ENSG00000255434.1	42.495	0.827528	0.392214	2.10989	0.0348679	0.587086
ENSG00000169877.8	3.83296	1.72311	0.816741	2.10974	0.0348804	0.587086
ENSG00000276067.1	3.27743	-2.99906	1.42154	-2.10972	0.0348824	0.587086
ENSG00000165887.10	1579.37	1.20098	0.569291	2.10961	0.0348922	0.587086
ENSG00000250138.4	4.17739	-1.63735	0.776359	-2.10901	0.0349435	0.587137
ENSG00000122986.12	296.443	0.935296	0.443503	2.10888	0.0349548	0.587137
ENSG00000116205.9	806.181	-0.51265	0.243093	-2.10886	0.0349567	0.587137
ENSG00000087088.18	1577.31	-0.524036	0.248551	-2.10837	0.0349993	0.587501
ENSG00000259065.1	205.007	0.641824	0.304453	2.10812	0.0350205	0.587501
ENSG00000101350.7	13042.9	-0.359393	0.170522	-2.1076	0.0350653	0.587501
ENSG00000230590.6	182.979	0.572521	0.271649	2.10758	0.0350676	0.587501
ENSG00000253194.1	16.2295	1.06581	0.505743	2.10742	0.0350809	0.587501
ENSG00000205238.8	5.67683	-1.55858	0.739648	-2.10719	0.0351013	0.587501
ENSG00000180425.9	1702.29	0.412046	0.195587	2.10672	0.0351419	0.587507
ENSG00000116863.10	1967.74	-0.372906	0.177008	-2.10671	0.0351426	0.587507
ENSG00000206503.10	46611	-0.507113	0.240769	-2.10622	0.0351855	0.587615
ENSG00000237436.1	42.9697	0.820995	0.389806	2.10616	0.0351901	0.587615
ENSG00000137275.12	3301.16	-0.287875	0.136721	-2.10556	0.0352427	0.588151
ENSG00000197837.3	108.744	0.815407	0.387341	2.10514	0.0352789	0.588188
ENSG00000233754.1	7.1543	1.52113	0.722607	2.10506	0.035286	0.588188
ENSG00000164404.7	125.528	0.711771	0.33833	2.10378	0.0353979	0.589712
ENSG00000073146.14	19.1885	-1.43763	0.683565	-2.10314	0.0354536	0.589918
ENSG00000120094.6	27.4829	1.23319	0.586384	2.10305	0.0354617	0.589918
ENSG00000203855.7	10.0253	-1.97503	0.939179	-2.10293	0.035472	0.589918
ENSG00000114166.7	4548	0.467356	0.222302	2.10235	0.0355228	0.590061
ENSG00000175730.8	11.3386	1.05798	0.503383	2.10174	0.0355763	0.590061
ENSG00000225840.2	4.59198	3.03258	1.44314	2.10139	0.0356071	0.590061
ENSG00000105767.2	2369.23	-0.769321	0.366135	-2.1012	0.0356237	0.590061
ENSG00000171496.3	9.87372	-1.37928	0.656468	-2.10106	0.035636	0.590061
ENSG00000277548.1	12.1683	-0.95843	0.45617	-2.10103	0.0356379	0.590061
ENSG00000266644.1	2.02974	-2.18474	1.03988	-2.10097	0.035644	0.590061
ENSG00000180245.4	22.0867	-0.89321	0.425145	-2.10095	0.0356453	0.590061
ENSG00000277020.3	8.19428	0.955002	0.454655	2.1005	0.0356849	0.590247
ENSG00000184414.2	18.4207	1.76785	0.841814	2.10005	0.0357244	0.590247
ENSG00000164733.19	67930.3	-1.27245	0.605935	-2.09998	0.0357305	0.590247
ENSG00000165406.14	4883.93	-0.26249	0.125002	-2.09989	0.0357388	0.590247
ENSG00000069966.17	5238.16	-0.437351	0.208355	-2.09907	0.035811	0.590765
ENSG00000136531.12	758.195	-0.835201	0.398007	-2.09846	0.0358646	0.590765
ENSG00000162341.14	1322.97	-0.81465	0.388348	-2.09773	0.0359288	0.590765
ENSG00000229951.4	77.5643	1.2502	0.595984	2.09771	0.0359308	0.590765
ENSG00000141497.12	115.406	-0.582595	0.277732	-2.09768	0.0359331	0.590765
ENSG00000049246.13	2896.76	0.699447	0.333457	2.09756	0.0359436	0.590765
ENSG00000255337.1	42.3706	0.594936	0.283654	2.0974	0.0359584	0.590765
ENSG00000230910.2	14.1874	1.10334	0.526093	2.09723	0.0359731	0.590765
ENSG00000242802.5	1278.16	-0.476523	0.227223	-2.09716	0.0359796	0.590765
ENSG00000275223.1	7.90496	-1.1545	0.550586	-2.09685	0.0360067	0.590765
ENSG00000196372.11	5129.65	-0.685384	0.3269	-2.09662	0.0360277	0.590765
ENSG00000273456.1	148.614	0.777367	0.37079	2.09652	0.0360364	0.590765
ENSG00000166900.13	3880	-0.797638	0.380462	-2.0965	0.0360381	0.590765
ENSG00000169562.9	3446.39	-0.89032	0.424819	-2.09576	0.0361034	0.591497
ENSG00000257859.1	45.9171	1.23411	0.589355	2.094	0.0362596	0.593359
ENSG00000125864.10	319.543	0.816513	0.389968	2.09379	0.0362785	0.593359
ENSG00000213380.12	2121.09	-0.233698	0.111675	-2.09267	0.0363788	0.593359
ENSG00000188229.5	13213.6	-0.447542	0.213943	-2.09188	0.0364492	0.593359
ENSG00000060558.3	97.678	-0.924328	0.441895	-2.09174	0.0364621	0.593359
ENSG00000231784.7	64.335	1.14703	0.548419	2.09151	0.0364821	0.593359
ENSG00000155090.13	14107.5	0.986849	0.47189	2.09127	0.0365038	0.593359
ENSG00000204084.11	1194.82	-0.322833	0.15438	-2.09116	0.036514	0.593359
ENSG00000132768.12	1333.45	-0.27978	0.133796	-2.0911	0.0365191	0.593359
ENSG00000108700.4	482.2	1.78174	0.852084	2.09103	0.0365251	0.593359
ENSG00000172432.17	1693.7	-0.443248	0.211984	-2.09095	0.0365323	0.593359
ENSG00000112667.11	2942.43	-0.971071	0.464417	-2.09095	0.036533	0.593359
ENSG00000261221.3	637.966	-0.585072	0.279827	-2.09083	0.0365429	0.593359
ENSG00000248290.1	5.3433	-1.90462	0.910975	-2.09075	0.0365502	0.593359
ENSG00000140795.11	346.711	-2.27095	1.08627	-2.0906	0.0365644	0.593359
ENSG00000233110.1	11.4374	-1.24576	0.595941	-2.09041	0.036581	0.593359
ENSG00000232000.2	26.6262	0.878368	0.420229	2.09021	0.0365988	0.593359
ENSG00000262728.4	11.8677	0.96931	0.46377	2.09007	0.0366119	0.593359
ENSG00000237413.4	132.081	1.17588	0.562734	2.08959	0.0366544	0.593359
ENSG00000174469.16	63.5144	1.18832	0.568733	2.08941	0.0366706	0.593359
ENSG00000144535.18	1582.46	-0.306801	0.14684	-2.08935	0.0366759	0.593359
ENSG00000235989.3	37.9203	0.799591	0.382755	2.08904	0.0367042	0.593359
ENSG00000272473.1	66.776	1.24369	0.595442	2.08868	0.0367364	0.593359
ENSG00000233608.3	33.0631	1.63295	0.781848	2.08857	0.0367462	0.593359
ENSG00000275759.1	34.3481	-0.815246	0.390342	-2.08855	0.0367487	0.593359
ENSG00000118849.8	729.317	1.45224	0.695427	2.08827	0.0367736	0.593359
ENSG00000264954.1	7.30371	1.61228	0.772075	2.08824	0.0367758	0.593359
ENSG00000136634.5	31.0914	1.60648	0.769494	2.08771	0.0368243	0.593808
ENSG00000159399.8	563.16	0.793343	0.380217	2.08655	0.0369284	0.594254
ENSG00000258365.1	8.01193	-1.15256	0.552423	-2.08637	0.0369453	0.594254
ENSG00000189398.5	2.03763	-2.18967	1.0496	-2.0862	0.0369605	0.594254
ENSG00000130164.10	4132.49	1.33463	0.639747	2.08618	0.0369619	0.594254
ENSG00000066117.13	4104.72	-0.224037	0.1074	-2.08602	0.0369772	0.594254
ENSG00000178732.5	9.15585	-1.59884	0.766638	-2.08552	0.0370221	0.594254
ENSG00000274290.1	9.1929	1.07211	0.514097	2.08543	0.03703	0.594254
ENSG00000267166.4	99.9739	0.995242	0.477263	2.08531	0.037041	0.594254
ENSG00000101198.13	395.829	-2.51214	1.20473	-2.08523	0.0370483	0.594254
ENSG00000007216.13	4682.97	-2.37585	1.13944	-2.08511	0.0370593	0.594254
ENSG00000250486.3	212.525	1.02394	0.491155	2.08476	0.0370909	0.594337
ENSG00000042088.12	961.56	-0.431221	0.206861	-2.0846	0.0371059	0.594337
ENSG00000185101.11	378.413	-0.71752	0.344291	-2.08405	0.0371558	0.594804
ENSG00000130055.12	82.1346	-0.963919	0.462596	-2.08372	0.0371859	0.594908
ENSG00000237073.1	2.8013	-1.69106	0.81172	-2.08331	0.037223	0.594908
ENSG00000160007.16	11084.2	-0.348815	0.167438	-2.08325	0.0372287	0.594908
ENSG00000258940.2	133.401	0.599128	0.287631	2.08297	0.0372536	0.594908
ENSG00000122218.13	19232.7	-0.195687	0.0939603	-2.08266	0.0372823	0.594908
ENSG00000264743.2	5.2466	1.26391	0.606899	2.08257	0.0372907	0.594908
ENSG00000157884.9	45.1852	2.52761	1.21388	2.08226	0.0373188	0.594908
ENSG00000233354.1	3.02973	2.3535	1.13032	2.08216	0.0373283	0.594908
ENSG00000119943.9	615.876	0.799884	0.384218	2.08185	0.0373563	0.595023
ENSG00000136270.12	3400	-0.3506	0.168446	-2.08137	0.0373996	0.595383
ENSG00000119487.15	6662.32	-0.447614	0.21515	-2.08047	0.0374823	0.595589
ENSG00000079102.15	373.862	0.4522	0.217365	2.08037	0.0374916	0.595589
ENSG00000196301.3	7.64503	-1.02379	0.492217	-2.07995	0.0375298	0.595589
ENSG00000261186.2	26.1856	1.35943	0.653639	2.07979	0.0375448	0.595589
ENSG00000181722.14	309.744	0.524159	0.252036	2.0797	0.0375532	0.595589
ENSG00000233791.4	11.3263	1.22757	0.590273	2.07967	0.0375559	0.595589
ENSG00000263237.1	11.6783	0.891273	0.42857	2.07965	0.037558	0.595589
ENSG00000197576.12	406.279	0.569321	0.273819	2.07918	0.0376005	0.595934
ENSG00000115762.15	26832.1	-0.40978	0.197143	-2.07859	0.0376551	0.59611
ENSG00000105352.9	7.45576	-1.41684	0.681736	-2.07828	0.0376838	0.59611
ENSG00000160014.15	20494.6	-0.357134	0.171846	-2.07822	0.0376889	0.59611
ENSG00000185274.10	687.018	-1.27986	0.615941	-2.0779	0.0377184	0.59611
ENSG00000272856.1	1.17679	-3.02979	1.45811	-2.07789	0.0377192	0.59611
ENSG00000230676.1	89.6088	1.22241	0.588402	2.07751	0.0377548	0.59611
ENSG00000196553.12	9.13101	-1.18664	0.571194	-2.07748	0.0377571	0.59611
ENSG00000233947.1	5.60826	-2.89056	1.39172	-2.07697	0.0378045	0.596203
ENSG00000198626.14	72.2634	1.27147	0.612263	2.07667	0.0378318	0.596203
ENSG00000074370.16	4158.13	1.27089	0.612031	2.07652	0.0378459	0.596203
ENSG00000266554.1	6.85559	-2.36816	1.14096	-2.07559	0.0379321	0.596203
ENSG00000139209.14	1219.7	-1.203	0.579658	-2.07535	0.0379539	0.596203
ENSG00000246774.1	2.31575	2.72389	1.31272	2.07499	0.0379873	0.596203
ENSG00000188508.9	1.86384	-2.37618	1.14517	-2.07497	0.0379895	0.596203
ENSG00000169230.8	2848.56	-0.53316	0.256968	-2.07481	0.0380041	0.596203
ENSG00000261324.2	221.959	0.904089	0.435792	2.07459	0.0380246	0.596203
ENSG00000106688.10	4691.11	-1.56642	0.755098	-2.07446	0.0380363	0.596203
ENSG00000260410.2	7.76327	1.0804	0.520831	2.07438	0.0380443	0.596203
ENSG00000105464.3	41.0327	0.872076	0.420441	2.0742	0.0380612	0.596203
ENSG00000160877.5	3493.22	-0.366242	0.176574	-2.07416	0.0380648	0.596203
ENSG00000248724.5	14.2087	1.06297	0.512499	2.07408	0.0380715	0.596203
ENSG00000268006.1	739.65	-0.37449	0.180574	-2.07388	0.0380901	0.596203
ENSG00000272905.1	2.26072	-1.88699	0.910124	-2.07333	0.0381416	0.596203
ENSG00000224950.2	165.493	-1.76594	0.851785	-2.07323	0.0381511	0.596203
ENSG00000142185.15	104.184	-0.753132	0.363313	-2.07296	0.0381761	0.596203
ENSG00000147036.10	119.394	0.9385	0.452785	2.07273	0.0381974	0.596203
ENSG00000184992.10	2653.87	0.336093	0.162164	2.07255	0.0382141	0.596203
ENSG00000278546.1	9.01489	1.81565	0.876097	2.07243	0.0382257	0.596203
ENSG00000233258.1	6.09224	2.42257	1.169	2.07234	0.0382334	0.596203
ENSG00000273148.1	75.1297	0.806529	0.389203	2.07226	0.0382413	0.596203
ENSG00000165061.13	28.6345	0.988134	0.477076	2.07123	0.0383375	0.597378
ENSG00000232284.6	99.2805	-0.367422	0.17744	-2.07068	0.0383883	0.597845
ENSG00000132326.10	1697.99	0.494491	0.238926	2.06964	0.0384863	0.598785
ENSG00000256210.3	45.6061	0.522617	0.252541	2.06943	0.0385055	0.598785
ENSG00000163975.10	8215.89	1.87593	0.906521	2.06937	0.0385114	0.598785
ENSG00000259974.2	2.03111	2.48627	1.20171	2.06895	0.0385511	0.598857
ENSG00000072778.18	28604.4	-0.455161	0.220004	-2.06888	0.0385578	0.598857
ENSG00000124615.16	3363.45	-0.740892	0.358216	-2.06828	0.0386133	0.599394
ENSG00000264918.1	110.641	0.847534	0.4099	2.06766	0.038672	0.599953
ENSG00000258819.1	58.032	0.979202	0.473626	2.06746	0.0386911	0.599953
ENSG00000224195.1	6.65886	-1.47155	0.711859	-2.0672	0.0387156	0.600008
ENSG00000165516.9	4718.69	-0.401772	0.194464	-2.06605	0.0388238	0.601087
ENSG00000251079.5	6.62261	-1.0839	0.524692	-2.06579	0.0388487	0.601087
ENSG00000236136.1	64.2447	-2.7066	1.31031	-2.06562	0.0388642	0.601087
ENSG00000241472.5	68.0427	0.797007	0.38588	2.06543	0.0388825	0.601087
ENSG00000229388.1	19.2644	0.721245	0.349301	2.06482	0.0389396	0.601087
ENSG00000167011.7	5.11325	2.15111	1.04185	2.06471	0.0389501	0.601087
ENSG00000270419.1	47.6307	0.753562	0.364987	2.06462	0.0389585	0.601087
ENSG00000240764.3	11.8374	1.36008	0.658776	2.06456	0.0389645	0.601087
ENSG00000226994.6	1.97266	-2.44523	1.18451	-2.06433	0.038986	0.601087
ENSG00000271425.5	60.158	-0.445165	0.215669	-2.06412	0.0390066	0.601087
ENSG00000225531.1	11.9517	1.0988	0.532361	2.06402	0.0390159	0.601087
ENSG00000238228.1	16.4386	-0.802108	0.388668	-2.06374	0.0390426	0.601177
ENSG00000160870.11	345.042	-2.14465	1.03949	-2.06318	0.0390956	0.601396
ENSG00000125966.9	1467.85	-1.32382	0.641715	-2.06294	0.0391186	0.601396
ENSG00000223459.5	75.0206	-0.574604	0.278584	-2.06259	0.039152	0.601396
ENSG00000176871.7	7495.58	0.292732	0.141932	2.06249	0.039161	0.601396
ENSG00000182247.8	1563.55	-0.788467	0.38231	-2.06238	0.0391718	0.601396
ENSG00000273443.1	4.12796	-1.68722	0.818139	-2.06226	0.0391827	0.601396
ENSG00000167306.17	6378.72	-0.410697	0.199189	-2.06184	0.0392226	0.601654
ENSG00000101333.15	893.845	0.423867	0.205596	2.06165	0.0392415	0.601654
ENSG00000245719.1	4.75812	2.10126	1.01937	2.06132	0.0392724	0.601806
ENSG00000198556.12	577.104	0.229305	0.111268	2.06085	0.0393175	0.602154
ENSG00000174428.15	371.12	-0.52599	0.255255	-2.06064	0.0393371	0.602154
ENSG00000274641.1	1.81242	2.91409	1.4146	2.06	0.0393981	0.602766
ENSG00000167699.12	6011.07	-0.190201	0.092376	-2.05898	0.0394959	0.603729
ENSG00000243819.4	153.127	1.08131	0.525198	2.05886	0.0395079	0.603729
ENSG00000229251.3	12.4522	-0.910877	0.442456	-2.05869	0.0395243	0.603729
ENSG00000272769.1	7.2558	1.43861	0.698912	2.05835	0.0395561	0.603894
ENSG00000277182.1	120.987	0.936446	0.455136	2.05751	0.0396375	0.604815
ENSG00000246560.2	91.816	0.388427	0.188812	2.05722	0.039665	0.604913
ENSG00000183347.14	5.40672	1.27348	0.619232	2.05655	0.0397292	0.605117
ENSG00000025708.11	712.257	-1.17928	0.573501	-2.05628	0.0397557	0.605117
ENSG00000278600.1	608.023	0.735678	0.357779	2.05624	0.0397596	0.605117
ENSG00000175003.11	67.9656	-1.77469	0.863136	-2.0561	0.0397731	0.605117
ENSG00000203706.7	322.071	0.83168	0.404557	2.05578	0.0398037	0.605117
ENSG00000158113.11	273.758	-0.685482	0.333443	-2.05577	0.0398051	0.605117
ENSG00000204687.4	2.64599	-3.61788	1.76052	-2.05501	0.0398782	0.605908
ENSG00000197535.13	3287.37	-0.413801	0.201454	-2.05408	0.0399684	0.60618
ENSG00000258708.1	293.143	0.642981	0.313043	2.05397	0.0399786	0.60618
ENSG00000187742.13	4205.11	-0.254091	0.123711	-2.05391	0.0399842	0.60618
ENSG00000272468.1	10.8908	1.74247	0.848384	2.05387	0.0399887	0.60618
ENSG00000105058.10	4942.38	-0.200354	0.0975564	-2.05372	0.0400028	0.60618
ENSG00000253930.1	45.2024	-0.632051	0.307791	-2.05351	0.0400233	0.60618
ENSG00000250746.1	2.97753	2.1044	1.02513	2.05282	0.0400899	0.60618
ENSG00000135838.12	2011.14	-2.1391	1.04203	-2.05282	0.04009	0.60618
ENSG00000244040.4	4.14952	1.52975	0.745255	2.05265	0.0401069	0.60618
ENSG00000165526.7	1064.49	-0.416652	0.202983	-2.05264	0.0401075	0.60618
ENSG00000213221.4	8.39181	1.23532	0.601933	2.05225	0.0401452	0.606225
ENSG00000147027.3	6720.02	0.47055	0.229293	2.05217	0.0401528	0.606225
ENSG00000158050.4	564.458	1.46368	0.713394	2.05172	0.0401971	0.606574
ENSG00000271550.1	33.6108	1.3227	0.644956	2.05083	0.0402834	0.606995
ENSG00000001036.12	6247.22	-0.321696	0.156883	-2.05055	0.0403113	0.606995
ENSG00000249661.1	15.7197	1.29182	0.630295	2.04955	0.0404088	0.606995
ENSG00000077092.17	2425.23	0.714001	0.348424	2.04923	0.0404394	0.606995
ENSG00000211946.3	3.48947	-4.04746	1.97519	-2.04915	0.0404478	0.606995
ENSG00000077274.8	5321.76	1.19121	0.581374	2.04896	0.0404659	0.606995
ENSG00000214021.14	401.919	-0.413625	0.201911	-2.04855	0.0405061	0.606995
ENSG00000223776.5	17.7661	1.27465	0.622253	2.04845	0.040516	0.606995
ENSG00000185495.9	178.437	0.667358	0.325869	2.04793	0.0405667	0.606995
ENSG00000185745.9	4418.5	0.729795	0.356422	2.04756	0.040603	0.606995
ENSG00000134013.14	1354.82	1.15861	0.56589	2.04742	0.0406171	0.606995
ENSG00000262904.1	6.46923	1.56327	0.763551	2.04737	0.0406217	0.606995
ENSG00000223414.2	503.054	-1.38404	0.676098	-2.04711	0.0406476	0.606995
ENSG00000145063.13	9.31204	1.37157	0.670116	2.04677	0.0406805	0.606995
ENSG00000104154.6	1016.77	-0.961052	0.469596	-2.04655	0.0407023	0.606995
ENSG00000166340.13	14626.4	-0.771964	0.377212	-2.0465	0.0407074	0.606995
ENSG00000225578.1	1.53711	-2.68387	1.31148	-2.04644	0.0407131	0.606995
ENSG00000281832.1	13.2472	-1.55859	0.761665	-2.0463	0.0407273	0.606995
ENSG00000090339.7	3339.76	0.992716	0.485145	2.04622	0.0407343	0.606995
ENSG00000271983.1	16.6694	1.45085	0.709062	2.04615	0.0407412	0.606995
ENSG00000278867.1	11.6181	-0.807556	0.394744	-2.04577	0.0407785	0.606995
ENSG00000015133.17	2318.47	-0.436273	0.213257	-2.04576	0.0407797	0.606995
ENSG00000169174.10	78.952	1.36768	0.668615	2.04554	0.0408018	0.606995
ENSG00000211964.3	17.994	-2.98939	1.46142	-2.04554	0.0408018	0.606995
ENSG00000250327.1	222.861	-0.756382	0.369774	-2.04553	0.040803	0.606995
ENSG00000082805.18	8532.35	-0.589179	0.288061	-2.04532	0.0408229	0.606995
ENSG00000109205.15	213.247	1.0955	0.53564	2.04521	0.0408343	0.606995
ENSG00000100625.8	557.26	0.734345	0.359068	2.04514	0.040841	0.606995
ENSG00000234327.6	100.254	0.670465	0.327838	2.04511	0.0408441	0.606995
ENSG00000212916.4	418.576	0.897027	0.438718	2.04466	0.0408888	0.606995
ENSG00000214725.6	24.6576	1.18611	0.580192	2.04433	0.0409205	0.606995
ENSG00000236740.5	104.215	1.27285	0.622626	2.04433	0.0409214	0.606995
ENSG00000277358.1	2.45606	2.83017	1.38442	2.0443	0.0409236	0.606995
ENSG00000184022.3	78.091	-2.57572	1.26057	-2.04329	0.0410236	0.607232
ENSG00000235706.6	283.278	0.381547	0.186768	2.04289	0.0410636	0.607232
ENSG00000113552.14	5699.03	-1.00458	0.491759	-2.04283	0.041069	0.607232
ENSG00000033867.15	3581.56	0.847186	0.414724	2.04277	0.0410749	0.607232
ENSG00000214223.4	33.2495	0.54304	0.26584	2.04274	0.0410785	0.607232
ENSG00000183798.4	29.5873	-1.97537	0.967098	-2.04257	0.0410947	0.607232
ENSG00000214076.3	13.6107	-0.836351	0.409514	-2.0423	0.0411216	0.607232
ENSG00000228203.5	59.5373	1.21982	0.597321	2.04215	0.0411369	0.607232
ENSG00000164304.14	7.52895	1.22529	0.600064	2.04193	0.0411586	0.607232
ENSG00000268615.1	1.99076	2.45726	1.20345	2.04185	0.0411669	0.607232
ENSG00000138039.13	8.33948	-3.65371	1.78969	-2.04154	0.0411977	0.607232
ENSG00000205138.3	737.901	-0.379498	0.185896	-2.04145	0.041206	0.607232
ENSG00000172046.17	6484.77	-0.227989	0.111685	-2.04136	0.0412149	0.607232
ENSG00000175970.8	7273.93	-0.318616	0.156123	-2.0408	0.0412708	0.6077
ENSG00000122729.17	14371.6	-1.13045	0.553974	-2.04062	0.0412891	0.6077
ENSG00000119431.8	2591.02	-0.979481	0.480135	-2.04001	0.0413492	0.608186
ENSG00000269970.1	28.673	2.18236	1.06986	2.03986	0.0413645	0.608186
ENSG00000211893.3	3258.28	-3.06457	1.50259	-2.03953	0.0413968	0.608214
ENSG00000236409.1	3.26393	1.92463	0.943719	2.03941	0.0414089	0.608214
ENSG00000203364.2	17.8896	1.27736	0.626482	2.03894	0.0414564	0.6086
ENSG00000213024.9	2777.03	-0.261005	0.128031	-2.0386	0.0414901	0.608783
ENSG00000077585.12	3127.6	-1.31919	0.647192	-2.03832	0.0415177	0.608877
ENSG00000178947.8	1441.77	-0.673992	0.330713	-2.038	0.0415502	0.608969
ENSG00000200789.1	3.45614	2.33287	1.14487	2.03767	0.0415832	0.608969
ENSG00000149089.11	2264.33	0.405576	0.199044	2.03762	0.0415877	0.608969
ENSG00000090861.14	12480.9	-0.261884	0.128538	-2.0374	0.0416097	0.60898
ENSG00000144550.11	28.5317	1.22365	0.600676	2.03712	0.0416381	0.609085
ENSG00000176720.4	2168.19	-1.0176	0.4996	-2.03683	0.0416674	0.609202
ENSG00000174015.8	37.4755	1.27888	0.62809	2.03614	0.0417363	0.609298
ENSG00000141582.13	2573.23	1.23143	0.604886	2.03581	0.0417698	0.609298
ENSG00000228063.1	79.6454	0.732481	0.359862	2.03545	0.0418056	0.609298
ENSG00000237036.4	778.262	0.681574	0.334928	2.03499	0.0418518	0.609298
ENSG00000163435.14	22789	1.43331	0.704424	2.03472	0.0418789	0.609298
ENSG00000224885.1	25.8021	1.55841	0.765946	2.03462	0.0418887	0.609298
ENSG00000143862.6	3357.63	-0.335401	0.164862	-2.03444	0.0419072	0.609298
ENSG00000204963.5	24.6451	0.616631	0.303098	2.03442	0.0419089	0.609298
ENSG00000170893.3	4.39805	2.43683	1.19785	2.03433	0.0419182	0.609298
ENSG00000133110.13	949.064	-2.27086	1.11627	-2.03432	0.0419193	0.609298
ENSG00000100294.11	1537.2	-0.540077	0.265487	-2.03429	0.0419227	0.609298
ENSG00000129910.6	7.70297	-2.1289	1.04661	-2.03409	0.0419423	0.609298
ENSG00000183114.7	280.362	1.20133	0.590622	2.03401	0.0419502	0.609298
ENSG00000232306.1	20.9784	1.4129	0.694738	2.03371	0.0419804	0.609428
ENSG00000158488.14	26.307	-2.0988	1.03211	-2.0335	0.0420025	0.60944
ENSG00000223949.5	2.55125	-2.41654	1.18887	-2.03263	0.0420898	0.609549
ENSG00000267219.1	31.8478	0.646665	0.318159	2.03252	0.0421009	0.609549
ENSG00000259502.1	7.56529	1.30634	0.642721	2.03252	0.0421012	0.609549
ENSG00000262096.2	5.5909	1.15962	0.570641	2.03213	0.0421407	0.609549
ENSG00000249471.6	265.382	-0.419828	0.206596	-2.03213	0.042141	0.609549
ENSG00000100312.9	12.527	-1.89609	0.933152	-2.03192	0.0421621	0.609549
ENSG00000235027.1	115.648	-0.684339	0.336824	-2.03174	0.0421799	0.609549
ENSG00000225731.1	15.012	1.15026	0.566144	2.03174	0.0421801	0.609549
ENSG00000106086.17	1112.52	-0.403005	0.198424	-2.03104	0.0422514	0.610272
ENSG00000254226.4	3.82178	-1.57545	0.775948	-2.03036	0.0423203	0.610683
ENSG00000160808.8	733.692	-1.24806	0.614716	-2.0303	0.0423256	0.610683
ENSG00000260063.1	128.458	0.750749	0.369804	2.03013	0.0423437	0.610683
ENSG00000205177.6	9.21808	1.17686	0.579839	2.02963	0.0423942	0.610942
ENSG00000136003.14	12933.2	-0.37679	0.185654	-2.02953	0.0424043	0.610942
ENSG00000197122.10	4091.83	-0.341551	0.168329	-2.02907	0.0424515	0.611314
ENSG00000162396.5	690.908	-0.572206	0.282094	-2.02842	0.042517	0.61195
ENSG00000279149.1	3.80739	1.7103	0.843364	2.02795	0.0425654	0.61234
ENSG00000266783.1	30.7988	1.01089	0.498558	2.02762	0.0425995	0.612522
ENSG00000113525.8	2.13612	2.03393	1.00337	2.0271	0.0426525	0.612648
ENSG00000146678.8	51.2346	-1.64352	0.810928	-2.02672	0.0426915	0.612648
ENSG00000276449.1	14.0249	-0.851067	0.419949	-2.0266	0.0427036	0.612648
[truncated: 29,431 more rows]

## Sheet: results_deseq_cancer_KIRC
ensembl_ID	baseMean	log2FoldChange	lfcSE	stat	pvalue	padj
ENSG00000107159.11	12556.1	-9.01152	0.308983	-29.1651	5.38176e-187	1.69149e-182
ENSG00000174514.11	3212.12	5.5777	0.225851	24.6963	1.17057e-134	1.83956e-130
ENSG00000249859.6	910.089	-5.16958	0.232089	-22.2741	6.58698e-110	6.90096e-106
ENSG00000185633.9	95092.1	-6.84701	0.310301	-22.0657	6.74951e-108	5.30343e-104
ENSG00000187730.7	996.097	-6.68812	0.322484	-20.7394	1.52906e-95	9.61168e-92
ENSG00000113739.9	7851.41	-5.26126	0.255234	-20.6135	2.07625e-94	1.08761e-90
ENSG00000184661.12	1215.59	-5.88026	0.287525	-20.4513	5.85394e-93	2.62842e-89
ENSG00000125726.9	3007.61	-8.42898	0.425165	-19.8252	1.80435e-87	7.08885e-84
ENSG00000050767.14	12322	-6.15679	0.31327	-19.6533	5.41433e-86	1.89081e-82
ENSG00000263429.3	88.2213	8.1138	0.416397	19.4858	1.45011e-84	4.55771e-81
ENSG00000135245.9	11635.8	-5.17127	0.269785	-19.1681	6.83512e-82	1.95298e-78
ENSG00000167772.10	50205.4	-5.63828	0.29727	-18.9669	3.20403e-80	8.39189e-77
ENSG00000224490.4	1681.43	-8.96675	0.473982	-18.9179	8.12213e-80	1.96368e-76
ENSG00000147889.15	408.393	-5.33771	0.282373	-18.903	1.07659e-79	2.41694e-76
ENSG00000061656.8	2729.39	-4.16593	0.222666	-18.7093	4.15954e-78	8.71562e-75
ENSG00000237517.7	4000.13	-5.82577	0.312118	-18.6653	9.49067e-78	1.86432e-74
ENSG00000164434.10	11348.1	-11.2337	0.603865	-18.6031	3.03353e-77	5.60846e-74
ENSG00000214145.5	2155.62	-6.00621	0.326308	-18.4066	1.16315e-75	2.03098e-72
ENSG00000073060.14	14112.9	-4.32738	0.237804	-18.1973	5.42226e-74	8.96956e-71
ENSG00000095970.15	1380.88	-4.89103	0.273315	-17.8952	1.28539e-71	2.01998e-68
ENSG00000273335.1	66.1708	7.36376	0.413497	17.8085	6.07068e-71	9.08578e-68
ENSG00000234393.1	6.57017	4.06674	0.229556	17.7157	3.17208e-70	4.53175e-67
ENSG00000170231.14	1351.19	-7.64291	0.433532	-17.6294	1.46494e-69	2.00188e-66
ENSG00000129521.12	32462.5	-4.22988	0.244151	-17.3249	3.05463e-67	4.0003e-64
ENSG00000128805.13	458.783	-3.11337	0.180354	-17.2625	9.01094e-67	1.13286e-63
ENSG00000123610.4	2756.79	-6.6658	0.388955	-17.1377	7.7655e-66	9.3873e-63
ENSG00000140939.13	6116.01	-3.5205	0.2062	-17.0732	2.34865e-65	2.73401e-62
ENSG00000130208.8	5889.56	-6.22894	0.369477	-16.8588	9.03915e-64	1.01464e-60
ENSG00000130822.14	7006.07	-8.23577	0.489138	-16.8373	1.29979e-63	1.4087e-60
ENSG00000159399.8	5792.77	-3.77541	0.225526	-16.7404	6.65108e-63	6.96812e-60
ENSG00000114113.5	16.6034	5.22888	0.313468	16.6807	1.81043e-62	1.83554e-59
ENSG00000233610.1	835.35	-7.99108	0.480897	-16.617	5.24678e-62	5.15332e-59
ENSG00000102878.14	3539.79	-6.19925	0.37612	-16.4821	4.93308e-61	4.69838e-58
ENSG00000113532.11	3187.82	-4.01377	0.243677	-16.4717	5.86062e-61	5.41762e-58
ENSG00000088836.11	557.554	5.45761	0.332165	16.4304	1.15896e-60	1.04075e-57
ENSG00000104972.13	851.14	-3.38774	0.206844	-16.3782	2.73531e-60	2.38807e-57
ENSG00000226419.5	270.861	-3.7627	0.229781	-16.3752	2.8774e-60	2.44424e-57
ENSG00000014257.14	278.881	5.43902	0.335107	16.2307	3.06006e-59	2.53099e-56
ENSG00000017797.10	5059.59	1.88394	0.117569	16.0241	8.67088e-58	6.98784e-55
ENSG00000142319.17	9028.34	-7.7115	0.48278	-15.9731	1.9668e-57	1.54541e-54
ENSG00000140678.15	1762.34	-3.96472	0.248956	-15.9254	4.22448e-57	3.23842e-54
ENSG00000164105.3	1067.77	-2.48842	0.156726	-15.8775	9.07562e-57	6.79159e-54
ENSG00000132874.12	624.492	8.09486	0.510964	15.8423	1.58815e-56	1.16083e-53
ENSG00000105366.14	466.946	-5.66218	0.36006	-15.7256	1.00941e-55	7.21043e-53
ENSG00000026025.12	181043	-2.64859	0.168638	-15.7058	1.38095e-55	9.64517e-53
ENSG00000139354.9	2366.79	-3.77754	0.24225	-15.5935	8.05387e-55	5.50289e-52
ENSG00000089041.15	1022.97	-3.0947	0.199521	-15.5107	2.93617e-54	1.96348e-51
ENSG00000215475.4	74.2791	6.55826	0.423704	15.4784	4.85293e-54	3.17766e-51
ENSG00000178776.4	1074.84	-10.6936	0.693542	-15.4188	1.22399e-53	7.85099e-51
ENSG00000082684.13	9473.54	-4.20635	0.273032	-15.4061	1.48969e-53	9.21534e-51
ENSG00000106236.3	11582.4	-7.66526	0.497555	-15.4058	1.49533e-53	9.21534e-51
ENSG00000116014.8	603.518	-7.90686	0.513755	-15.3903	1.9006e-53	1.14877e-50
ENSG00000273032.1	397.067	-4.50669	0.292944	-15.3842	2.09083e-53	1.2399e-50
ENSG00000266968.2	182.352	7.96795	0.5183	15.3732	2.47518e-53	1.44064e-50
ENSG00000154269.13	16063.6	-5.53076	0.359979	-15.3641	2.85004e-53	1.62867e-50
ENSG00000243144.5	276.943	-6.28735	0.40993	-15.3376	4.28618e-53	2.40562e-50
ENSG00000177989.12	1380.66	-3.89551	0.254584	-15.3015	7.47633e-53	4.12247e-50
ENSG00000135439.10	402.733	-2.95077	0.192871	-15.2992	7.73956e-53	4.19404e-50
ENSG00000159263.14	319.811	4.58186	0.300456	15.2497	1.65425e-52	8.81237e-50
ENSG00000226792.5	3.90391	6.48087	0.428005	15.1421	8.5494e-52	4.47846e-49
ENSG00000126882.11	897.258	-2.81297	0.186013	-15.1224	1.15188e-51	5.93501e-49
ENSG00000163399.14	67087	2.91689	0.193089	15.1065	1.4682e-51	7.44284e-49
ENSG00000272711.1	167.631	-3.68877	0.244232	-15.1035	1.53445e-51	7.65522e-49
ENSG00000240758.2	84.9404	-6.12576	0.405628	-15.1019	1.57271e-51	7.72349e-49
ENSG00000173567.13	88.6451	3.77905	0.250559	15.0824	2.11324e-51	1.02183e-48
ENSG00000182199.9	12863.6	-2.29464	0.152409	-15.0558	3.16333e-51	1.50641e-48
ENSG00000176890.14	1655.41	-2.62329	0.174364	-15.0449	3.72971e-51	1.74963e-48
ENSG00000126803.9	3330.5	4.32108	0.287665	15.0212	5.33181e-51	2.46439e-48
ENSG00000050438.15	180.251	2.99307	0.200138	14.955	1.44385e-50	6.57683e-48
ENSG00000257108.1	155.47	3.76865	0.252031	14.9532	1.48547e-50	6.66975e-48
ENSG00000164283.11	15474.6	-4.42374	0.295935	-14.9484	1.5958e-50	7.0642e-48
ENSG00000141506.12	976.837	-3.24004	0.216902	-14.9378	1.86955e-50	8.16109e-48
ENSG00000112715.19	87821.6	-3.83161	0.256809	-14.9201	2.43953e-50	1.05034e-47
ENSG00000251632.1	9.66509	5.95068	0.399089	14.9106	2.81057e-50	1.19373e-47
ENSG00000225174.1	383.023	-10.9036	0.731599	-14.9037	3.11629e-50	1.30593e-47
ENSG00000265743.1	100.315	-3.0721	0.206183	-14.8999	3.30244e-50	1.36573e-47
ENSG00000080573.6	2320.12	-3.86744	0.260276	-14.859	6.08193e-50	2.48254e-47
ENSG00000099219.12	4650.96	2.93405	0.197482	14.8573	6.2398e-50	2.51432e-47
ENSG00000099194.5	25328.1	-3.86221	0.259993	-14.8551	6.44962e-50	2.56597e-47
ENSG00000088340.14	1152.89	-5.96852	0.402891	-14.8142	1.1858e-49	4.65871e-47
ENSG00000225205.4	202.43	-2.14493	0.144978	-14.7949	1.58059e-49	6.13308e-47
ENSG00000115652.13	3688.51	1.76395	0.119331	14.782	1.91528e-49	7.34114e-47
ENSG00000142347.15	2107.69	-3.03485	0.20549	-14.7689	2.32542e-49	8.80577e-47
ENSG00000233542.1	60.868	-5.65977	0.384563	-14.7174	4.98237e-49	1.86424e-46
ENSG00000203747.8	7978.43	-3.90701	0.265636	-14.7081	5.71904e-49	2.1147e-46
ENSG00000134574.10	2974.91	-1.90281	0.130045	-14.6319	1.75739e-48	6.42263e-46
ENSG00000141526.13	16817.4	-2.98479	0.2046	-14.5884	3.3279e-48	1.20225e-45
ENSG00000025708.11	5686.43	-3.2182	0.220637	-14.5859	3.45161e-48	1.23277e-45
ENSG00000243147.6	1606.99	1.37155	0.0941084	14.5742	4.09972e-48	1.4478e-45
ENSG00000180354.14	3133.82	3.27374	0.225547	14.5147	9.78424e-48	3.41687e-45
ENSG00000137135.16	329.688	-2.71854	0.189023	-14.3821	6.70515e-47	2.31586e-44
ENSG00000155380.10	5371.05	-2.60224	0.181066	-14.3718	7.77963e-47	2.65776e-44
ENSG00000105122.11	994.508	-2.99175	0.208426	-14.354	1.00546e-46	3.39801e-44
ENSG00000171208.8	4056.46	-3.35599	0.233898	-14.3481	1.0947e-46	3.66027e-44
ENSG00000134716.8	7659.86	-5.57643	0.388986	-14.3358	1.30737e-46	4.32535e-44
ENSG00000142188.15	2618.22	1.20509	0.084116	14.3265	1.49456e-46	4.89314e-44
ENSG00000136720.6	3035.93	2.57849	0.180135	14.3142	1.7838e-46	5.77986e-44
ENSG00000267496.3	4.49373	4.63823	0.324079	14.3121	1.83982e-46	5.90056e-44
ENSG00000173786.15	5916.85	1.56315	0.109471	14.2791	2.95522e-46	9.38207e-44
ENSG00000273585.1	199.765	-6.32151	0.44278	-14.2769	3.04984e-46	9.58565e-44
ENSG00000156110.12	1081.33	1.46705	0.102941	14.2513	4.3986e-46	1.36879e-43
ENSG00000066926.9	1994.81	1.88644	0.132447	14.243	4.95526e-46	1.5269e-43
ENSG00000135094.9	871.421	-5.18163	0.365064	-14.1938	1.00149e-45	3.05599e-43
ENSG00000186074.17	297.846	-3.59561	0.253742	-14.1703	1.39814e-45	4.22534e-43
ENSG00000136378.13	862.359	-3.0787	0.217754	-14.1384	2.20261e-45	6.59315e-43
ENSG00000280078.1	4.07333	4.73407	0.336268	14.0783	5.16635e-45	1.53187e-42
ENSG00000172927.6	1571.49	-7.54193	0.535926	-14.0727	5.58812e-45	1.64144e-42
ENSG00000228063.1	13.1803	2.78296	0.197925	14.0606	6.62977e-45	1.91246e-42
ENSG00000130309.9	7969.68	-1.72692	0.12282	-14.0606	6.63245e-45	1.91246e-42
ENSG00000146094.12	811.453	-2.86997	0.205337	-13.9769	2.15598e-44	6.16024e-42
ENSG00000184922.12	1995.74	-2.75896	0.198006	-13.9337	3.95334e-44	1.1194e-41
ENSG00000142609.16	62.6419	-4.59791	0.330139	-13.9272	4.32975e-44	1.21504e-41
ENSG00000121966.6	11677	-2.98563	0.215053	-13.8832	8.00699e-44	2.22708e-41
ENSG00000129667.11	3075.98	-2.00932	0.144753	-13.881	8.25409e-44	2.27567e-41
ENSG00000176887.6	329.734	-5.93707	0.428492	-13.8557	1.17457e-43	3.21014e-41
ENSG00000149927.16	1425.23	-5.76758	0.416306	-13.8542	1.20031e-43	3.25221e-41
ENSG00000223561.5	32.4262	5.49075	0.396632	13.8434	1.39374e-43	3.74403e-41
ENSG00000020633.17	1426.84	-3.30764	0.238978	-13.8408	1.44658e-43	3.84712e-41
ENSG00000163873.8	1725.41	-5.34276	0.38603	-13.8403	1.45659e-43	3.84712e-41
ENSG00000149091.14	4552.51	-1.60212	0.115846	-13.8297	1.68614e-43	4.41628e-41
ENSG00000251442.4	289.066	-3.21474	0.2327	-13.8149	2.0711e-43	5.37974e-41
ENSG00000188266.12	177.73	1.88191	0.136455	13.7915	2.8693e-43	7.39199e-41
ENSG00000079101.15	71.7722	3.87403	0.280916	13.7907	2.89902e-43	7.40783e-41
ENSG00000173598.12	2885.86	2.11171	0.153334	13.772	3.75757e-43	9.52423e-41
ENSG00000186918.12	19054.4	-2.87434	0.20884	-13.7634	4.23322e-43	1.0644e-40
ENSG00000119715.13	376.37	6.05331	0.439964	13.7586	4.52006e-43	1.1275e-40
ENSG00000143257.10	40.3157	2.5096	0.182653	13.7398	5.8659e-43	1.45169e-40
ENSG00000128739.19	4056.33	1.56611	0.113989	13.7392	5.91575e-43	1.45259e-40
ENSG00000153012.10	510.058	3.87733	0.28232	13.7338	6.36898e-43	1.55176e-40
ENSG00000231890.6	344.671	-3.31129	0.241177	-13.7297	6.74046e-43	1.62963e-40
ENSG00000100385.12	1593.68	-3.49647	0.255424	-13.6889	1.18326e-42	2.83891e-40
ENSG00000054967.11	475.044	-2.4499	0.17908	-13.6805	1.32854e-42	3.16334e-40
ENSG00000147378.10	108.474	-4.22106	0.308851	-13.667	1.59893e-42	3.77852e-40
ENSG00000228271.1	97.1181	-5.5288	0.404669	-13.6625	1.69995e-42	3.98727e-40
ENSG00000101842.12	249.638	-4.82533	0.353631	-13.6451	2.15939e-42	5.02737e-40
ENSG00000185482.6	234.147	-2.71068	0.199027	-13.6196	3.06088e-42	7.07379e-40
ENSG00000166130.13	3207.44	-1.89661	0.13934	-13.6114	3.42481e-42	7.85707e-40
ENSG00000134202.9	3315.98	3.51084	0.258743	13.5688	6.12955e-42	1.39603e-39
ENSG00000261175.4	898.774	-4.20019	0.310202	-13.5402	9.0599e-42	2.04858e-39
ENSG00000187688.13	1385.96	-2.17544	0.160673	-13.5395	9.13757e-42	2.05138e-39
ENSG00000168404.11	1325.05	-1.90681	0.140874	-13.5356	9.6443e-42	2.14979e-39
ENSG00000100504.15	4496.88	-2.36507	0.174883	-13.5238	1.13234e-41	2.5063e-39
ENSG00000112769.17	11078	-2.98531	0.220998	-13.5083	1.39651e-41	3.06939e-39
ENSG00000205089.6	64.9363	3.75715	0.278241	13.5032	1.49632e-41	3.26592e-39
ENSG00000125657.4	542.36	-3.85068	0.285194	-13.502	1.52211e-41	3.29929e-39
ENSG00000182379.9	1462.33	-4.7914	0.355441	-13.4802	2.0469e-41	4.40645e-39
ENSG00000082929.7	157.72	-5.90306	0.438081	-13.4748	2.20016e-41	4.70416e-39
ENSG00000164188.7	476.268	6.07737	0.452257	13.4379	3.62743e-41	7.70338e-39
ENSG00000148926.8	11725.1	-3.13804	0.233575	-13.4348	3.78054e-41	7.97466e-39
ENSG00000166741.6	48052.4	-4.18734	0.311722	-13.4329	3.8782e-41	8.12611e-39
ENSG00000077044.8	2859.1	-2.40735	0.17944	-13.4159	4.88284e-41	1.01634e-38
ENSG00000119408.15	7338.19	-2.65589	0.197995	-13.4139	5.01306e-41	1.03658e-38
ENSG00000105219.7	83.6416	5.9288	0.442098	13.4106	5.24165e-41	1.07677e-38
ENSG00000236064.1	118.568	-7.89706	0.589415	-13.3981	6.20018e-41	1.2654e-38
ENSG00000142512.13	917.288	-3.60054	0.269223	-13.3738	8.60168e-41	1.7442e-38
ENSG00000214827.8	499.246	-3.32197	0.248713	-13.3566	1.08378e-40	2.18355e-38
ENSG00000135374.8	454.218	8.49279	0.636137	13.3506	1.17567e-40	2.35358e-38
ENSG00000101057.14	442.504	-4.64611	0.348112	-13.3466	1.23984e-40	2.46633e-38
ENSG00000258292.1	1.0706	4.6172	0.346041	13.3429	1.3023e-40	2.5743e-38
ENSG00000167851.12	1263.71	-3.15567	0.236751	-13.3291	1.56882e-40	3.08175e-38
ENSG00000138964.15	1116.9	-3.05345	0.229627	-13.2975	2.39478e-40	4.67502e-38
ENSG00000143653.9	3837.29	1.96712	0.147986	13.2925	2.55733e-40	4.96154e-38
ENSG00000248323.4	207.935	-6.47678	0.489315	-13.2364	5.40529e-40	1.04226e-37
ENSG00000255774.1	441.416	-7.27091	0.549525	-13.2313	5.79087e-40	1.1098e-37
ENSG00000134955.10	1052.94	-3.21517	0.243081	-13.2268	6.14877e-40	1.17125e-37
ENSG00000189060.5	9462.13	2.6486	0.200294	13.2235	6.41748e-40	1.20918e-37
ENSG00000272941.1	220.989	-2.41921	0.182949	-13.2234	6.42487e-40	1.20918e-37
ENSG00000142185.15	885.75	-3.14309	0.237716	-13.2221	6.54539e-40	1.22453e-37
ENSG00000183239.5	136.9	-7.21749	0.545965	-13.2197	6.7554e-40	1.25634e-37
ENSG00000148773.11	1439.95	-3.71771	0.281397	-13.2116	7.51747e-40	1.38985e-37
ENSG00000170909.12	293.632	-2.92647	0.221565	-13.2082	7.86847e-40	1.44623e-37
ENSG00000271275.1	141.782	-8.48515	0.64313	-13.1935	9.5618e-40	1.74725e-37
ENSG00000232271.1	104.001	-6.0233	0.456563	-13.1927	9.66593e-40	1.75607e-37
ENSG00000146070.15	509.158	-4.52577	0.343308	-13.1828	1.10193e-39	1.99044e-37
ENSG00000204362.5	353.31	-7.55408	0.573516	-13.1715	1.27963e-39	2.29821e-37
ENSG00000213963.5	269.613	2.53349	0.192783	13.1417	1.8996e-39	3.3923e-37
ENSG00000237499.5	133.648	-2.59049	0.197251	-13.1329	2.1319e-39	3.78563e-37
ENSG00000011600.10	4714.75	-2.96806	0.226404	-13.1096	2.90184e-39	5.12387e-37
ENSG00000007968.6	124.719	-3.15632	0.240872	-13.1037	3.13622e-39	5.50678e-37
ENSG00000141480.16	3284.19	-1.62965	0.124403	-13.0998	3.30286e-39	5.76716e-37
ENSG00000140464.18	6926.9	-1.21822	0.0932737	-13.0607	5.52384e-39	9.59194e-37
ENSG00000162511.7	18155.8	-2.92098	0.223706	-13.0573	5.77689e-39	9.97625e-37
ENSG00000184060.9	1398.82	-2.22892	0.17072	-13.056	5.87382e-39	1.00882e-36
ENSG00000140749.8	1141.67	-3.14561	0.240997	-13.0525	6.15055e-39	1.05061e-36
ENSG00000119535.16	1070.87	-3.54384	0.271542	-13.0508	6.28814e-39	1.0683e-36
ENSG00000054356.12	373.601	-6.54089	0.501592	-13.0403	7.21938e-39	1.21992e-36
ENSG00000233154.4	43.9683	4.80035	0.36813	13.0398	7.26317e-39	1.22076e-36
ENSG00000189057.9	263.35	-2.80059	0.21506	-13.0224	9.12619e-39	1.52572e-36
ENSG00000186185.12	182.485	-4.27496	0.328594	-13.0099	1.07521e-38	1.78803e-36
ENSG00000185567.6	7790.53	-4.05872	0.312054	-13.0065	1.12402e-38	1.85937e-36
ENSG00000162946.19	718.082	-1.82891	0.1408	-12.9894	1.40462e-38	2.31138e-36
ENSG00000071246.9	3219.07	-2.37897	0.183361	-12.9743	1.71176e-38	2.80212e-36
ENSG00000276043.3	290.218	-3.29282	0.254023	-12.9627	1.99165e-38	3.2434e-36
ENSG00000137804.11	1137.51	-2.57708	0.198902	-12.9565	2.15879e-38	3.49747e-36
ENSG00000233456.1	161.153	-8.68763	0.671247	-12.9425	2.59018e-38	4.17484e-36
ENSG00000100302.6	851.357	-3.39672	0.262615	-12.9342	2.88552e-38	4.62714e-36
ENSG00000132334.15	2245.79	-1.70799	0.132057	-12.9337	2.90311e-38	4.63171e-36
ENSG00000159461.13	9001.98	1.81598	0.140445	12.9302	3.03874e-38	4.82362e-36
ENSG00000197093.9	1021.93	-3.22582	0.249763	-12.9155	3.67841e-38	5.80966e-36
ENSG00000131042.12	818.074	-2.6632	0.206449	-12.9	4.49975e-38	7.07135e-36
ENSG00000256694.1	309.992	-3.57869	0.27743	-12.8994	4.53499e-38	7.09129e-36
ENSG00000133619.16	3442.53	-2.83096	0.219746	-12.8829	5.61903e-38	8.74287e-36
ENSG00000267420.1	8.70195	6.79194	0.527252	12.8818	5.70035e-38	8.82572e-36
ENSG00000170190.14	908.555	3.72798	0.289565	12.8744	6.26918e-38	9.65883e-36
ENSG00000131203.11	2207.72	-4.47543	0.347934	-12.8629	7.28079e-38	1.11627e-35
ENSG00000099331.12	5209.53	-1.32353	0.102979	-12.8524	8.34143e-38	1.27268e-35
ENSG00000066279.15	400.097	-3.85231	0.299802	-12.8495	8.65603e-38	1.31429e-35
ENSG00000100897.16	4503.76	1.2597	0.0983194	12.8123	1.39903e-37	2.11402e-35
ENSG00000005249.11	532.982	2.58258	0.201643	12.8077	1.48487e-37	2.23299e-35
ENSG00000178538.8	313.354	4.3615	0.340889	12.7945	1.76009e-37	2.63427e-35
ENSG00000102547.17	1017.37	2.2238	0.173888	12.7887	1.89608e-37	2.82434e-35
ENSG00000111674.7	11825.1	-2.92536	0.228761	-12.7878	1.91719e-37	2.84232e-35
ENSG00000186818.11	1295.75	-3.61257	0.282592	-12.7837	2.02232e-37	2.98411e-35
ENSG00000127564.15	149.217	-3.29912	0.258204	-12.7772	2.199e-37	3.22965e-35
ENSG00000066336.10	1902.06	-2.72095	0.213213	-12.7616	2.68488e-37	3.92492e-35
ENSG00000125895.5	324.134	-3.79725	0.29761	-12.7591	2.77308e-37	4.0351e-35
ENSG00000104321.9	387.138	-4.61647	0.36197	-12.7538	2.97051e-37	4.30244e-35
ENSG00000259459.4	45.0333	3.76095	0.295053	12.7467	3.25331e-37	4.69043e-35
ENSG00000231925.10	23450.3	-1.71728	0.134797	-12.7397	3.55733e-37	5.10533e-35
ENSG00000101017.12	3188.09	-1.82974	0.143856	-12.7192	4.62369e-37	6.60557e-35
ENSG00000169129.13	2126.36	2.43772	0.191674	12.7181	4.69387e-37	6.67549e-35
ENSG00000107719.8	2083.7	-2.17186	0.170873	-12.7103	5.18149e-37	7.33578e-35
ENSG00000100599.14	2356.81	-1.85729	0.146176	-12.7059	5.4852e-37	7.73094e-35
ENSG00000136295.13	15580.2	-2.52455	0.198734	-12.7032	5.67917e-37	7.96859e-35
ENSG00000169860.6	844.521	-2.97951	0.235105	-12.6731	8.33576e-37	1.16441e-34
ENSG00000044446.10	7924.89	-2.30166	0.182036	-12.644	1.20734e-36	1.67906e-34
ENSG00000182472.7	1504.31	-4.01553	0.317805	-12.6352	1.35018e-36	1.86943e-34
ENSG00000258957.1	7.53141	3.21574	0.254737	12.6238	1.56131e-36	2.15228e-34
ENSG00000111206.11	564.746	-3.12692	0.247776	-12.6199	1.63998e-36	2.25085e-34
ENSG00000166908.16	2792.87	1.56076	0.123733	12.6139	1.77032e-36	2.41918e-34
ENSG00000279496.1	1397.5	-4.46798	0.354394	-12.6074	1.92264e-36	2.61595e-34
ENSG00000167613.14	2368.03	-2.97215	0.235944	-12.5969	2.19685e-36	2.97617e-34
ENSG00000043462.10	2856.36	-2.42218	0.192509	-12.5821	2.64869e-36	3.5729e-34
ENSG00000138134.10	832.431	-2.55973	0.203469	-12.5804	2.70617e-36	3.63482e-34
ENSG00000167261.12	322.094	-2.64924	0.210606	-12.5791	2.74982e-36	3.67774e-34
ENSG00000122122.9	1430.5	-2.85899	0.227466	-12.5689	3.13175e-36	4.16407e-34
ENSG00000147853.15	4381.95	1.61127	0.128197	12.5687	3.13995e-36	4.16407e-34
ENSG00000160111.11	805.863	3.22718	0.25686	12.564	3.33249e-36	4.40085e-34
ENSG00000164112.11	92.69	-5.17363	0.411822	-12.5628	3.38216e-36	4.44776e-34
ENSG00000226754.1	31.2765	2.05836	0.163995	12.5514	3.90756e-36	5.11728e-34
ENSG00000233695.2	607.296	-3.92018	0.312625	-12.5396	4.53537e-36	5.9148e-34
ENSG00000167513.7	353.357	-2.84397	0.226849	-12.5369	4.69101e-36	6.0925e-34
ENSG00000171388.11	6282.16	-3.36171	0.268545	-12.5182	5.93399e-36	7.67511e-34
ENSG00000136286.13	1031.11	-3.27315	0.261944	-12.4956	7.88643e-36	1.01586e-33
ENSG00000123095.5	8224.47	-2.52571	0.202138	-12.4949	7.95512e-36	1.02053e-33
ENSG00000129226.12	231.401	-3.44817	0.276271	-12.4811	9.46276e-36	1.209e-33
ENSG00000100292.15	17871.2	-3.27367	0.262441	-12.4739	1.03581e-35	1.31804e-33
ENSG00000159388.5	10306.8	2.62028	0.210084	12.4725	1.05409e-35	1.33588e-33
ENSG00000266976.1	1579.54	-11.7034	0.939483	-12.4573	1.27608e-35	1.61072e-33
ENSG00000280334.1	233.011	-6.07972	0.488284	-12.4512	1.37794e-35	1.73234e-33
ENSG00000156886.11	112.738	-4.89383	0.393271	-12.4439	1.50934e-35	1.88998e-33
ENSG00000087494.14	2443.01	-6.71817	0.540067	-12.4395	1.59478e-35	1.98905e-33
ENSG00000082438.14	5673.35	2.54317	0.204629	12.4282	1.83713e-35	2.28225e-33
ENSG00000086730.15	925.818	-2.40054	0.193205	-12.4248	1.91729e-35	2.37246e-33
ENSG00000121933.16	895.944	-3.10198	0.249687	-12.4234	1.94982e-35	2.40325e-33
ENSG00000115085.12	474.134	-3.57141	0.287928	-12.4038	2.49156e-35	3.05897e-33
ENSG00000236753.4	219.05	1.73193	0.13965	12.4019	2.55145e-35	3.12031e-33
ENSG00000133246.10	257.311	-2.92269	0.236108	-12.3786	3.41255e-35	4.15723e-33
ENSG00000075218.17	220.389	-3.39557	0.274335	-12.3775	3.46136e-35	4.20041e-33
ENSG00000115902.9	2182.76	-1.9728	0.159415	-12.3753	3.55588e-35	4.29852e-33
ENSG00000236922.8	6.3111	7.2714	0.587693	12.3728	3.66803e-35	4.4171e-33
ENSG00000112799.7	714.014	-2.90409	0.235302	-12.3419	5.3837e-35	6.45839e-33
ENSG00000273164.1	45.3189	-4.86102	0.393989	-12.338	5.65675e-35	6.76014e-33
ENSG00000024422.10	21040.7	-2.36013	0.191299	-12.3374	5.69879e-35	6.78458e-33
ENSG00000071054.14	9041.2	-1.52012	0.123337	-12.3249	6.6523e-35	7.88988e-33
ENSG00000278338.3	3.9787	3.08386	0.250276	12.3218	6.91234e-35	8.16747e-33
ENSG00000113083.11	19308.6	-4.76655	0.386913	-12.3194	7.11903e-35	8.3802e-33
ENSG00000160255.15	8817.69	-2.78555	0.226147	-12.3174	7.30003e-35	8.5612e-33
ENSG00000182963.8	2182.9	-2.84558	0.231084	-12.3141	7.60662e-35	8.88758e-33
ENSG00000277639.1	281.413	4.42583	0.35974	12.3029	8.74195e-35	1.01763e-32
ENSG00000115935.15	5798.28	-1.76336	0.143419	-12.2952	9.61174e-35	1.11475e-32
ENSG00000188060.6	1804.41	-5.02231	0.40876	-12.2867	1.06784e-34	1.2339e-32
ENSG00000158473.6	497.86	-2.17101	0.176715	-12.2854	1.08538e-34	1.24958e-32
ENSG00000065328.15	120.524	-2.97009	0.241814	-12.2825	1.12402e-34	1.28934e-32
ENSG00000163083.5	4598.38	-3.82835	0.311757	-12.2799	1.16113e-34	1.32707e-32
ENSG00000225733.4	6586.65	1.32784	0.108173	12.2752	1.23131e-34	1.40217e-32
ENSG00000168575.8	2126.47	1.61879	0.131945	12.2686	1.33465e-34	1.51437e-32
ENSG00000180644.6	1412.87	-2.97772	0.242752	-12.2665	1.37014e-34	1.54905e-32
ENSG00000117598.10	404.166	-7.27017	0.5934	-12.2517	1.64505e-34	1.85319e-32
ENSG00000138798.10	2294.53	5.38631	0.440063	12.2398	1.90385e-34	2.13707e-32
ENSG00000270638.1	17.1737	2.80197	0.22909	12.2308	2.12712e-34	2.37919e-32
ENSG00000100505.12	976.669	-3.23878	0.265024	-12.2207	2.4095e-34	2.68549e-32
ENSG00000078900.13	75.6586	-3.59452	0.294299	-12.2138	2.62258e-34	2.91263e-32
ENSG00000136014.10	43.0743	3.39928	0.278577	12.2023	3.0216e-34	3.34398e-32
ENSG00000145386.8	363.013	-2.9223	0.239676	-12.1927	3.39834e-34	3.74771e-32
ENSG00000140853.14	2912.79	-2.3445	0.192366	-12.1877	3.61303e-34	3.97055e-32
ENSG00000248866.1	111.175	1.67508	0.137513	12.1813	3.91053e-34	4.28251e-32
ENSG00000244682.6	293.823	-3.96664	0.325881	-12.172	4.37966e-34	4.7796e-32
ENSG00000134539.15	383.652	-2.60908	0.214378	-12.1705	4.46426e-34	4.85508e-32
ENSG00000145332.12	1630.12	1.3885	0.1141	12.1691	4.54251e-34	4.92314e-32
ENSG00000168619.14	117.803	-9.52292	0.783123	-12.1602	5.06408e-34	5.46956e-32
ENSG00000225217.1	415.31	-4.43263	0.364623	-12.1568	5.28152e-34	5.68487e-32
ENSG00000170561.11	205.539	4.98445	0.410121	12.1536	5.48911e-34	5.88815e-32
ENSG00000196968.9	3695.66	-1.55446	0.12808	-12.1366	6.75693e-34	7.22348e-32
ENSG00000225614.2	341.352	-2.74737	0.226405	-12.1348	6.9104e-34	7.36251e-32
ENSG00000204642.12	8407.21	-2.40717	0.198449	-12.1299	7.33244e-34	7.78576e-32
ENSG00000251320.1	112.4	-9.13455	0.753562	-12.1218	8.09365e-34	8.5651e-32
ENSG00000230432.1	45.3636	-7.33728	0.605514	-12.1174	8.53789e-34	9.0049e-32
ENSG00000256540.1	195.742	-3.34508	0.276376	-12.1033	1.01389e-33	1.06577e-31
ENSG00000174564.11	1319.4	-6.8023	0.562196	-12.0995	1.0623e-33	1.11294e-31
ENSG00000117707.14	533.688	4.84157	0.400158	12.0991	1.06727e-33	1.11442e-31
ENSG00000249706.1	12.5242	5.48125	0.453123	12.0966	1.10066e-33	1.14548e-31
ENSG00000169495.4	78.528	-5.58639	0.462052	-12.0904	1.18746e-33	1.23174e-31
ENSG00000015285.9	1053.35	-2.66731	0.220783	-12.0812	1.32796e-33	1.37295e-31
ENSG00000168487.16	3414.42	-2.13211	0.176499	-12.08	1.3478e-33	1.3889e-31
ENSG00000134028.13	342.111	-5.66556	0.469265	-12.0733	1.46222e-33	1.50189e-31
ENSG00000273783.1	29.272	1.94159	0.160833	12.072	1.48413e-33	1.51942e-31
ENSG00000104894.10	1628.19	-2.66515	0.220801	-12.0704	1.51467e-33	1.54565e-31
ENSG00000182585.8	6.05296	5.036	0.417386	12.0656	1.60575e-33	1.63329e-31
ENSG00000211584.12	2348.57	1.69634	0.140599	12.0651	1.61476e-33	1.63486e-31
ENSG00000180353.9	4562.95	-2.11654	0.175429	-12.0649	1.61769e-33	1.63486e-31
ENSG00000172578.10	738.242	-3.04266	0.252703	-12.0404	2.17813e-33	2.19419e-31
ENSG00000139370.9	5479.67	-1.79687	0.149309	-12.0346	2.33829e-33	2.348e-31
ENSG00000177807.6	682.872	5.87297	0.48811	12.0321	2.41022e-33	2.41252e-31
ENSG00000186827.9	555.321	-3.35392	0.278756	-12.0317	2.42036e-33	2.41498e-31
ENSG00000185989.10	2290.6	-1.6141	0.134165	-12.0307	2.4509e-33	2.43772e-31
ENSG00000203386.5	4.77707	3.26413	0.271506	12.0223	2.71256e-33	2.68946e-31
ENSG00000198821.9	633.244	-2.91914	0.242886	-12.0185	2.83911e-33	2.80608e-31
ENSG00000146112.10	4988.05	-1.81713	0.151203	-12.0178	2.86414e-33	2.82194e-31
ENSG00000151715.6	564.394	4.24215	0.35367	11.9947	3.78954e-33	3.72204e-31
ENSG00000196498.12	12068.2	-1.26718	0.105699	-11.9887	4.07396e-33	3.98893e-31
ENSG00000276980.1	449.057	-5.6048	0.468035	-11.9752	4.79522e-33	4.68055e-31
ENSG00000160883.9	300.066	-2.95147	0.246479	-11.9745	4.83059e-33	4.70048e-31
ENSG00000224281.4	107.809	2.35646	0.196828	11.9722	4.96854e-33	4.81979e-31
ENSG00000101082.12	305.257	-3.46235	0.28922	-11.9713	5.0215e-33	4.85531e-31
ENSG00000176083.16	183.157	-4.50546	0.376362	-11.9711	5.03605e-33	4.85531e-31
ENSG00000227338.1	38.5681	7.18179	0.600412	11.9614	5.6576e-33	5.43787e-31
ENSG00000135451.11	194.794	-4.04389	0.338134	-11.9594	5.79691e-33	5.55478e-31
ENSG00000007923.14	2229.03	1.52161	0.127315	11.9515	6.37319e-33	6.08843e-31
ENSG00000231324.1	24.876	5.96065	0.498893	11.9477	6.67077e-33	6.35341e-31
ENSG00000159374.16	55.7345	2.68	0.224345	11.9459	6.81957e-33	6.4755e-31
ENSG00000165182.9	4.86457	2.40258	0.201167	11.9432	7.04602e-33	6.67038e-31
ENSG00000150054.17	765.974	3.33821	0.279985	11.9228	9.00103e-33	8.49557e-31
ENSG00000157470.10	306.045	2.90439	0.243791	11.9135	1.00705e-32	9.46255e-31
ENSG00000105877.16	2105.07	-4.99625	0.419383	-11.9133	1.00858e-32	9.46255e-31
ENSG00000257191.1	9.01547	7.91946	0.664893	11.9109	1.03874e-32	9.71657e-31
ENSG00000119630.12	10940.6	-4.88962	0.41086	-11.9009	1.17023e-32	1.09141e-30
ENSG00000059377.14	1732.85	-2.07688	0.174593	-11.8955	1.24873e-32	1.16117e-30
ENSG00000110876.9	1846.79	-2.50958	0.210979	-11.8949	1.25785e-32	1.1662e-30
ENSG00000185585.18	8909.32	-3.01942	0.253971	-11.8889	1.35221e-32	1.25e-30
ENSG00000073861.2	140.805	-2.79074	0.234867	-11.8822	1.46485e-32	1.35015e-30
ENSG00000102871.14	2305.03	-1.50845	0.127144	-11.8641	1.81783e-32	1.6706e-30
ENSG00000228638.1	190.831	1.11279	0.0938459	11.8577	1.96359e-32	1.79929e-30
ENSG00000102879.14	3874.19	-2.75873	0.232898	-11.8453	2.27731e-32	2.08069e-30
ENSG00000140600.15	78.1795	6.62427	0.559329	11.8432	2.33263e-32	2.12506e-30
ENSG00000149781.11	1772.09	-2.4545	0.207327	-11.8388	2.45935e-32	2.23402e-30
ENSG00000136630.12	1460.15	-2.99543	0.253055	-11.8371	2.51076e-32	2.27415e-30
ENSG00000267166.4	6.69966	4.92427	0.416074	11.8351	2.57125e-32	2.32225e-30
ENSG00000111254.6	93.0224	2.44373	0.206804	11.8167	3.20199e-32	2.88067e-30
ENSG00000146674.13	142859	-3.30725	0.279884	-11.8165	3.20788e-32	2.88067e-30
ENSG00000105374.8	1677.5	-3.76515	0.318675	-11.815	3.26568e-32	2.92422e-30
ENSG00000281103.1	145.192	-2.95582	0.250195	-11.8141	3.30249e-32	2.94878e-30
ENSG00000145632.13	6632.2	-2.27395	0.192509	-11.8122	3.37606e-32	3.00594e-30
ENSG00000055163.17	14507.8	2.40155	0.203384	11.8079	3.55116e-32	3.15291e-30
ENSG00000089351.13	4162.78	-1.4434	0.122306	-11.8016	3.82955e-32	3.3905e-30
ENSG00000147872.8	55739.4	-3.5129	0.297891	-11.7926	4.26308e-32	3.76373e-30
ENSG00000172209.5	7.57501	4.97624	0.422122	11.7886	4.46803e-32	3.93362e-30
ENSG00000196209.11	351.5	-2.5716	0.218154	-11.788	4.50147e-32	3.95199e-30
ENSG00000233237.5	261.737	2.63501	0.223667	11.7809	4.89421e-32	4.28482e-30
ENSG00000164483.15	141.01	-2.8135	0.238987	-11.7726	5.40261e-32	4.71678e-30
ENSG00000237836.4	57.6968	-3.15463	0.268114	-11.766	5.84079e-32	5.08521e-30
ENSG00000101197.11	740.718	-7.08819	0.602446	-11.7657	5.86519e-32	5.08943e-30
ENSG00000224057.1	757.25	-6.31929	0.537104	-11.7655	5.87803e-32	5.08943e-30
ENSG00000247774.5	517.037	-3.05443	0.259639	-11.7641	5.97391e-32	5.15825e-30
ENSG00000158869.9	2780.12	-2.75597	0.234394	-11.7578	6.43697e-32	5.54285e-30
ENSG00000205791.3	89.2318	1.65333	0.140681	11.7524	6.86764e-32	5.89754e-30
ENSG00000248144.4	244.203	5.81785	0.495231	11.7478	7.25214e-32	6.21076e-30
ENSG00000161542.15	1696.48	0.962746	0.0819665	11.7456	7.43975e-32	6.35411e-30
ENSG00000214857.4	3.71377	4.54155	0.386716	11.7439	7.58973e-32	6.46464e-30
ENSG00000173210.18	6949.38	-3.00752	0.256253	-11.7365	8.28272e-32	7.03583e-30
ENSG00000235568.5	936.28	-2.35559	0.200768	-11.7329	8.64137e-32	7.32071e-30
ENSG00000010671.14	585.919	-2.58581	0.220516	-11.7262	9.36023e-32	7.90839e-30
ENSG00000088179.7	1379.32	1.29488	0.11047	11.7216	9.88248e-32	8.32725e-30
ENSG00000266274.2	51.1508	-2.87799	0.245661	-11.7153	1.06428e-31	8.94391e-30
ENSG00000105711.9	1093.6	-2.29809	0.196272	-11.7087	1.15056e-31	9.64321e-30
ENSG00000138028.13	1667.87	-3.65143	0.312221	-11.695	1.35167e-31	1.12978e-29
ENSG00000141968.6	813.788	-2.68614	0.229687	-11.6948	1.35516e-31	1.12978e-29
ENSG00000249159.5	5.68423	2.89921	0.247922	11.694	1.36737e-31	1.13694e-29
ENSG00000279879.1	11.2161	2.34131	0.20055	11.6744	1.72214e-31	1.42815e-29
ENSG00000133466.12	1333.43	-2.46367	0.211066	-11.6725	1.76109e-31	1.45661e-29
ENSG00000272870.1	477.659	-2.63713	0.226005	-11.6684	1.84785e-31	1.52435e-29
ENSG00000196220.14	467.6	2.78711	0.238959	11.6636	1.9569e-31	1.60612e-29
ENSG00000095777.13	605.832	-3.60666	0.309225	-11.6635	1.95719e-31	1.60612e-29
ENSG00000137992.13	2093.8	1.44909	0.124329	11.6553	2.15511e-31	1.76006e-29
ENSG00000078053.15	107.552	3.92261	0.336552	11.6553	2.15598e-31	1.76006e-29
ENSG00000248996.1	26.483	-3.0302	0.260092	-11.6505	2.28129e-31	1.85754e-29
ENSG00000172824.13	1705.33	-4.44495	0.381563	-11.6493	2.31291e-31	1.87842e-29
ENSG00000125730.15	122684	-4.14106	0.355671	-11.6429	2.49302e-31	2.01948e-29
ENSG00000198890.7	1047.9	1.39592	0.119927	11.6397	2.58891e-31	2.09176e-29
ENSG00000275385.1	939.181	-6.41133	0.550853	-11.6389	2.61315e-31	2.10593e-29
ENSG00000116852.13	511.903	-2.50165	0.214973	-11.6371	2.67095e-31	2.147e-29
ENSG00000237707.1	9.02358	5.40938	0.464895	11.6357	2.71343e-31	2.17559e-29
ENSG00000168961.15	3030.96	-2.15112	0.184892	-11.6345	2.75345e-31	2.20206e-29
ENSG00000269985.1	175.047	-4.30167	0.369806	-11.6322	2.82606e-31	2.25439e-29
ENSG00000126562.15	778.047	3.9983	0.343786	11.6302	2.89415e-31	2.30201e-29
ENSG00000112319.16	282.972	4.20968	0.361967	11.63	2.9004e-31	2.30201e-29
ENSG00000109805.8	263.786	-3.22107	0.277049	-11.6264	3.02763e-31	2.39694e-29
ENSG00000240498.5	32.756	-4.05677	0.348997	-11.6241	3.10905e-31	2.45111e-29
ENSG00000248362.1	82.785	-9.01362	0.775431	-11.624	3.11166e-31	2.45111e-29
ENSG00000204947.7	162.585	1.40394	0.120884	11.6139	3.5018e-31	2.75154e-29
ENSG00000172969.6	21.8497	5.78743	0.498424	11.6115	3.60432e-31	2.82503e-29
ENSG00000204577.10	197.878	-2.82741	0.243586	-11.6074	3.77808e-31	2.95386e-29
ENSG00000079482.12	607.455	1.94716	0.167769	11.6063	3.83033e-31	2.98727e-29
ENSG00000276231.3	265.843	-3.43718	0.296275	-11.6013	4.05661e-31	3.15592e-29
ENSG00000267121.4	136.808	-4.81198	0.414879	-11.5985	4.19284e-31	3.25385e-29
ENSG00000256128.4	115.664	-4.5551	0.392911	-11.5932	4.46041e-31	3.45297e-29
ENSG00000172765.15	5759.51	-1.88838	0.162962	-11.5878	4.74982e-31	3.66798e-29
ENSG00000123485.10	229.457	-3.70116	0.319467	-11.5854	4.88436e-31	3.76263e-29
ENSG00000171777.14	201.607	-2.19321	0.189338	-11.5836	4.99022e-31	3.83478e-29
ENSG00000155849.14	2714.64	-2.06623	0.178421	-11.5807	5.16402e-31	3.95866e-29
ENSG00000143847.14	1541.98	-3.88063	0.335151	-11.5787	5.28196e-31	4.03922e-29
ENSG00000197705.8	280.87	4.16852	0.360023	11.5785	5.29824e-31	4.04184e-29
ENSG00000169896.15	1383.74	-2.46196	0.212784	-11.5702	5.83511e-31	4.44061e-29
ENSG00000158402.17	81.6858	-3.88455	0.335904	-11.5645	6.23859e-31	4.72639e-29
ENSG00000057657.13	2117.9	-2.31446	0.200136	-11.5644	6.24069e-31	4.72639e-29
ENSG00000005844.16	2414.6	-2.9375	0.25406	-11.5622	6.40214e-31	4.837e-29
ENSG00000264707.1	38.3019	-2.95477	0.255609	-11.5597	6.59438e-31	4.9703e-29
ENSG00000198691.10	483.9	5.3197	0.460553	11.5507	7.32336e-31	5.50653e-29
ENSG00000198911.10	5951.85	1.42508	0.123468	11.5421	8.09303e-31	6.07074e-29
ENSG00000178999.11	195.823	-3.74848	0.324817	-11.5403	8.26299e-31	6.18347e-29
ENSG00000272027.2	144.113	-5.42975	0.470998	-11.5282	9.51408e-31	7.10279e-29
ENSG00000227992.1	64.015	-2.54038	0.220552	-11.5183	1.06692e-30	7.94631e-29
ENSG00000079459.11	3883.15	1.35115	0.117381	11.5107	1.16498e-30	8.65611e-29
ENSG00000278899.1	19.2848	1.89977	0.165051	11.5102	1.17232e-30	8.69007e-29
ENSG00000187605.14	1316.36	-1.26261	0.109707	-11.5089	1.1903e-30	8.80265e-29
ENSG00000153395.8	15481.4	-2.55647	0.22231	-11.4996	1.32595e-30	9.78279e-29
ENSG00000161381.12	2773.02	-2.85668	0.248459	-11.4976	1.35709e-30	9.98908e-29
ENSG00000261051.1	260.854	-2.93338	0.255265	-11.4915	1.45494e-30	1.06843e-28
ENSG00000077420.14	3456.22	-2.98823	0.260113	-11.4882	1.51193e-30	1.10769e-28
ENSG00000271605.4	266.204	-2.42933	0.211488	-11.4868	1.53639e-30	1.123e-28
ENSG00000223784.1	110.063	-3.95092	0.344171	-11.4795	1.67216e-30	1.2194e-28
ENSG00000048540.13	190.721	4.13166	0.359924	11.4792	1.67748e-30	1.22045e-28
ENSG00000164970.13	2049.16	-1.11932	0.0975259	-11.4772	1.71778e-30	1.24687e-28
ENSG00000277883.1	55.2426	-7.02654	0.612392	-11.4739	1.78387e-30	1.29187e-28
ENSG00000183856.9	541.059	-3.17838	0.277015	-11.4737	1.78873e-30	1.29241e-28
ENSG00000106397.10	7135.51	-1.4611	0.12738	-11.4704	1.85718e-30	1.33879e-28
ENSG00000101336.11	1403.06	-2.40324	0.209546	-11.4688	1.89311e-30	1.36157e-28
ENSG00000130638.14	5043.72	0.932613	0.0813255	11.4677	1.91772e-30	1.37612e-28
ENSG00000253266.1	2.93238	4.5525	0.397112	11.464	2.00025e-30	1.43207e-28
ENSG00000255750.4	75.5392	-5.14271	0.448676	-11.462	2.04822e-30	1.46308e-28
ENSG00000080986.11	271.786	-2.68412	0.234232	-11.4593	2.11334e-30	1.50618e-28
ENSG00000145390.10	2111.97	1.74389	0.15253	11.4331	2.8561e-30	2.03093e-28
ENSG00000187952.9	32.6572	3.49558	0.305814	11.4304	2.94727e-30	2.09103e-28
ENSG00000074803.16	15843	7.82041	0.685682	11.4053	3.93389e-30	2.78473e-28
ENSG00000263862.1	41.6525	7.62544	0.669194	11.395	4.43039e-30	3.12915e-28
ENSG00000134013.14	7309.55	-2.91948	0.256303	-11.3908	4.64948e-30	3.27653e-28
ENSG00000125735.9	375.783	-4.38925	0.385373	-11.3896	4.70981e-30	3.31162e-28
ENSG00000226281.2	50.8918	5.00287	0.439323	11.3877	4.81576e-30	3.37855e-28
ENSG00000176532.3	305.143	4.43935	0.389877	11.3865	4.88043e-30	3.4163e-28
ENSG00000137434.10	22.9933	2.27779	0.200142	11.3809	5.208e-30	3.6375e-28
ENSG00000159189.10	12706.9	-3.10377	0.272782	-11.3782	5.36817e-30	3.74105e-28
ENSG00000106462.9	427.734	-2.01909	0.177638	-11.3663	6.15399e-30	4.2792e-28
ENSG00000259660.2	45.6816	-3.26859	0.287618	-11.3644	6.2929e-30	4.36235e-28
ENSG00000150337.12	503.23	-3.27558	0.288236	-11.3642	6.30132e-30	4.36235e-28
ENSG00000066294.13	1687.96	-3.27574	0.28826	-11.3639	6.32861e-30	4.37161e-28
ENSG00000233038.4	155.646	-3.09621	0.272549	-11.3602	6.60174e-30	4.55028e-28
ENSG00000130592.12	3090.98	-2.63197	0.231799	-11.3545	7.04321e-30	4.84394e-28
ENSG00000175879.8	2223.27	1.97135	0.17367	11.3511	7.32283e-30	5.02525e-28
ENSG00000244482.8	122.597	-3.08089	0.271531	-11.3463	7.73257e-30	5.29487e-28
ENSG00000196460.11	73.9488	-4.11328	0.362533	-11.3459	7.7684e-30	5.30785e-28
ENSG00000142046.13	2812	-3.65917	0.322561	-11.3441	7.93269e-30	5.40834e-28
ENSG00000148468.15	2397.3	2.20535	0.194409	11.3439	7.95653e-30	5.41285e-28
ENSG00000204482.9	1059.02	-2.52495	0.222686	-11.3386	8.44799e-30	5.73478e-28
ENSG00000169607.11	179.916	-3.24537	0.286232	-11.3383	8.48196e-30	5.74543e-28
ENSG00000237471.1	70.0172	-7.12977	0.629014	-11.3348	8.81979e-30	5.96142e-28
ENSG00000197099.7	27.1918	4.58126	0.404329	11.3305	9.26564e-30	6.24933e-28
ENSG00000249341.1	67.3762	7.6038	0.671578	11.3223	1.01783e-29	6.84484e-28
ENSG00000130270.15	709.074	-4.59359	0.405717	-11.3222	1.01921e-29	6.84484e-28
ENSG00000267369.1	70.3813	-3.62754	0.320754	-11.3094	1.17872e-29	7.89921e-28
ENSG00000175305.15	98.6011	-1.86573	0.165008	-11.3069	1.21309e-29	8.11224e-28
ENSG00000204540.9	373.644	-2.81899	0.249462	-11.3003	1.30805e-29	8.72864e-28
ENSG00000173369.14	15883.5	-3.1587	0.279673	-11.2942	1.40118e-29	9.3303e-28
ENSG00000170409.7	26.9333	-4.13146	0.365869	-11.2922	1.43399e-29	9.52862e-28
ENSG00000172081.12	4639.94	-1.27985	0.113387	-11.2874	1.51402e-29	1.00392e-27
ENSG00000142611.15	384.342	3.90257	0.345797	11.2857	1.5435e-29	1.02131e-27
ENSG00000171848.12	834.04	-3.31425	0.293701	-11.2844	1.56639e-29	1.03428e-27
ENSG00000227947.1	59.2027	-4.61847	0.409396	-11.2812	1.62551e-29	1.07107e-27
ENSG00000105971.13	8919.49	-1.8699	0.165906	-11.2708	1.82933e-29	1.20284e-27
ENSG00000096996.14	386.854	-2.84857	0.252767	-11.2695	1.85551e-29	1.21751e-27
ENSG00000085276.16	3237.5	2.76066	0.245084	11.2642	1.97223e-29	1.2914e-27
ENSG00000076641.4	2701.68	-1.74142	0.154635	-11.2614	2.03404e-29	1.32911e-27
ENSG00000181036.12	164.991	-3.10219	0.275505	-11.26	2.06719e-29	1.34796e-27
ENSG00000276067.1	51.9907	-4.34119	0.385572	-11.2591	2.08905e-29	1.35939e-27
ENSG00000239572.1	9.45566	4.2772	0.38023	11.249	2.34289e-29	1.52143e-27
ENSG00000131747.13	1492.18	-3.20503	0.28508	-11.2426	2.51968e-29	1.63286e-27
ENSG00000115523.15	761.777	-3.3216	0.295474	-11.2416	2.54779e-29	1.64767e-27
ENSG00000123338.11	2905.67	-2.77613	0.247143	-11.2329	2.81161e-29	1.81456e-27
ENSG00000068489.11	380.427	-2.88486	0.256933	-11.2281	2.9682e-29	1.91169e-27
ENSG00000226791.5	74.4494	-3.06742	0.273273	-11.2247	3.08336e-29	1.9818e-27
ENSG00000089685.13	492.263	-3.42689	0.305322	-11.2238	3.11475e-29	1.99789e-27
ENSG00000167850.3	171.464	-2.6793	0.238733	-11.223	3.14564e-29	2.0136e-27
ENSG00000175097.6	4.40637	5.13916	0.458055	11.2195	3.26963e-29	2.08871e-27
ENSG00000238021.5	3.90503	4.52933	0.403721	11.219	3.2909e-29	2.09803e-27
ENSG00000196405.11	4637.08	-1.98316	0.176969	-11.2063	3.79814e-29	2.41651e-27
ENSG00000010295.18	1354.38	-1.99027	0.177733	-11.1981	4.16616e-29	2.6453e-27
ENSG00000170647.3	1139.03	-1.71956	0.153583	-11.1963	4.25219e-29	2.69448e-27
ENSG00000130775.14	2204.98	-2.37053	0.211735	-11.1958	4.27598e-29	2.70411e-27
ENSG00000165304.6	226.695	-3.05997	0.273348	-11.1944	4.34285e-29	2.74088e-27
ENSG00000258940.2	33.2884	1.77789	0.158822	11.1942	4.35306e-29	2.74182e-27
ENSG00000268758.4	50.233	-4.62328	0.413019	-11.1939	4.36958e-29	2.74672e-27
ENSG00000087266.14	9657.17	-1.69445	0.151454	-11.1879	4.67626e-29	2.93363e-27
ENSG00000090889.11	331.824	-2.98424	0.266838	-11.1837	4.90019e-29	3.06799e-27
ENSG00000144355.13	49.4749	-3.88375	0.347365	-11.1806	5.07361e-29	3.17025e-27
ENSG00000117560.7	148.857	-3.79959	0.340234	-11.1676	5.8754e-29	3.65723e-27
ENSG00000120889.11	5949.71	-1.55965	0.139658	-11.1676	5.87624e-29	3.65723e-27
ENSG00000167895.13	1046.96	-2.70243	0.242036	-11.1654	6.02124e-29	3.74007e-27
ENSG00000114013.14	986.293	-2.63692	0.23634	-11.1573	6.59579e-29	4.08887e-27
ENSG00000152315.4	179.722	2.92689	0.262356	11.1562	6.67835e-29	4.1319e-27
ENSG00000100450.11	421.865	-3.27472	0.293541	-11.1559	6.70001e-29	4.13716e-27
ENSG00000261420.1	9.50454	3.30232	0.296043	11.1549	6.77957e-29	4.17808e-27
ENSG00000175063.15	439.988	-3.95768	0.354808	-11.1544	6.81242e-29	4.1901e-27
ENSG00000279196.1	211.862	-3.22052	0.288852	-11.1494	7.21251e-29	4.42752e-27
ENSG00000141756.17	13529.4	-3.06635	0.275053	-11.1482	7.30696e-29	4.47676e-27
ENSG00000118193.10	127.94	-3.37752	0.303003	-11.1468	7.42055e-29	4.53751e-27
ENSG00000158748.3	112.379	-7.11394	0.638349	-11.1443	7.63616e-29	4.66028e-27
ENSG00000240694.7	4484.19	-3.22383	0.289411	-11.1392	8.07993e-29	4.92155e-27
ENSG00000049249.7	490.056	-4.47167	0.401498	-11.1375	8.24263e-29	5.00688e-27
ENSG00000087088.18	3025.2	-1.3183	0.118367	-11.1374	8.25187e-29	5.00688e-27
ENSG00000274029.1	16.6611	-3.58566	0.322249	-11.127	9.27186e-29	5.61492e-27
ENSG00000225383.5	71.1958	-4.5343	0.407533	-11.1262	9.3519e-29	5.65251e-27
ENSG00000142002.15	5073.6	-1.57542	0.141612	-11.1249	9.49023e-29	5.7251e-27
ENSG00000163219.10	1883.36	-1.86791	0.16797	-11.1205	9.9663e-29	6.00078e-27
ENSG00000213347.9	255.189	-3.05517	0.274914	-11.1132	1.08257e-28	6.50264e-27
ENSG00000119669.4	2510.69	1.73243	0.155892	11.113	1.08412e-28	6.50264e-27
ENSG00000174939.9	720.536	-3.20013	0.288059	-11.1093	1.13028e-28	6.76659e-27
ENSG00000146192.13	716.454	-2.62084	0.235989	-11.1058	1.17617e-28	7.02795e-27
ENSG00000075886.10	832.04	-7.12204	0.641373	-11.1044	1.19459e-28	7.12349e-27
ENSG00000180658.3	46.4566	-7.22134	0.650325	-11.1042	1.19669e-28	7.12349e-27
ENSG00000093009.8	163.387	-2.9682	0.267319	-11.1036	1.20531e-28	7.16122e-27
ENSG00000204531.14	1685.16	-3.51708	0.31693	-11.0973	1.29247e-28	7.66457e-27
ENSG00000251994.1	13.3421	2.21776	0.199956	11.0912	1.38348e-28	8.18884e-27
ENSG00000130755.11	2092.83	-2.16562	0.195288	-11.0894	1.41282e-28	8.34679e-27
ENSG00000061337.14	2564.21	-2.57165	0.23193	-11.088	1.43405e-28	8.4563e-27
ENSG00000113140.9	158703	-2.1858	0.197142	-11.0875	1.44319e-28	8.49431e-27
ENSG00000171612.6	350.005	1.86952	0.168651	11.0851	1.48104e-28	8.70076e-27
ENSG00000123329.16	779.742	-2.75126	0.24824	-11.0831	1.51599e-28	8.88949e-27
ENSG00000165487.12	2596.34	1.1163	0.100723	11.0828	1.51989e-28	8.89577e-27
ENSG00000051341.12	110.086	-3.13178	0.282609	-11.0817	1.53983e-28	8.99568e-27
ENSG00000213024.9	3717.93	-0.792668	0.0715554	-11.0777	1.6099e-28	9.38761e-27
ENSG00000234745.8	181766	-1.83418	0.165628	-11.0741	1.6748e-28	9.74794e-27
ENSG00000172349.15	1443.54	-2.23072	0.201443	-11.0737	1.68305e-28	9.77786e-27
ENSG00000279500.1	58.3011	-3.15	0.284485	-11.0726	1.70312e-28	9.87621e-27
ENSG00000186810.7	338.731	-3.79157	0.342472	-11.0712	1.73088e-28	1.00187e-26
ENSG00000168502.16	2053.69	-2.45983	0.222252	-11.0678	1.79789e-28	1.03874e-26
ENSG00000136379.10	623.826	2.18323	0.197286	11.0663	1.82743e-28	1.05388e-26
ENSG00000026297.14	15577.1	-3.4127	0.308517	-11.0616	1.92563e-28	1.10847e-26
ENSG00000100055.19	1409.85	-2.35663	0.213105	-11.0585	1.99409e-28	1.14578e-26
ENSG00000227107.1	13.4377	3.36446	0.304312	11.056	2.05141e-28	1.17656e-26
ENSG00000110077.13	4290.21	-2.59504	0.234769	-11.0536	2.10575e-28	1.20553e-26
ENSG00000259236.1	56.5134	-3.38106	0.305934	-11.0516	2.15339e-28	1.23056e-26
ENSG00000188373.4	860.518	-7.74302	0.700767	-11.0493	2.20823e-28	1.25961e-26
ENSG00000107819.12	4991.52	-1.38214	0.125117	-11.0469	2.2702e-28	1.29262e-26
ENSG00000189430.11	29.3525	-3.29513	0.298395	-11.0428	2.37472e-28	1.34968e-26
ENSG00000172183.13	898.776	-2.53223	0.22933	-11.0418	2.40101e-28	1.36216e-26
ENSG00000179399.12	67.6379	5.20078	0.471437	11.0318	2.68552e-28	1.52083e-26
ENSG00000023892.10	800.985	-2.57863	0.233847	-11.027	2.83122e-28	1.60045e-26
ENSG00000226268.3	9.40748	2.44645	0.221991	11.0205	3.04491e-28	1.71816e-26
ENSG00000008517.15	15615.2	-2.72738	0.247527	-11.0185	3.11149e-28	1.75258e-26
ENSG00000173548.8	6097.24	-1.3942	0.126551	-11.017	3.16553e-28	1.77983e-26
ENSG00000072786.11	3363.07	-1.33853	0.121535	-11.0135	3.28829e-28	1.84555e-26
ENSG00000138180.14	323.361	-3.04517	0.276513	-11.0128	3.31701e-28	1.85835e-26
ENSG00000154839.8	91.0552	-3.03311	0.275762	-10.999	3.86254e-28	2.16013e-26
ENSG00000143226.12	3063.31	-2.34408	0.213214	-10.994	4.08314e-28	2.27945e-26
ENSG00000172243.16	705.325	-2.54457	0.231492	-10.992	4.17434e-28	2.32623e-26
ENSG00000109674.3	75.7199	-4.12172	0.375048	-10.9899	4.27616e-28	2.37381e-26
ENSG00000173546.7	9330.53	-2.8274	0.257277	-10.9897	4.28195e-28	2.37381e-26
ENSG00000231312.5	450.399	1.08321	0.0985657	10.9897	4.28238e-28	2.37381e-26
ENSG00000077238.12	4509.19	-1.48034	0.134726	-10.9877	4.37757e-28	2.42231e-26
ENSG00000103496.13	3302.11	-1.16665	0.106182	-10.9873	4.4009e-28	2.43094e-26
ENSG00000228888.1	114.117	-4.36955	0.397875	-10.9822	4.65252e-28	2.56541e-26
ENSG00000077984.5	891.372	-3.43549	0.312938	-10.9782	4.86545e-28	2.67813e-26
ENSG00000226887.6	163.083	5.0514	0.460181	10.977	4.93174e-28	2.70987e-26
ENSG00000140368.11	430.971	-3.17564	0.289379	-10.974	5.0976e-28	2.79612e-26
ENSG00000269190.4	6705.62	-1.80771	0.1648	-10.9692	5.37681e-28	2.94413e-26
ENSG00000013725.13	656.114	-2.85489	0.260336	-10.9662	5.55659e-28	3.03728e-26
ENSG00000126878.11	14649.8	3.50368	0.319564	10.964	5.69482e-28	3.10744e-26
ENSG00000198793.11	3328.47	1.15909	0.105725	10.9633	5.73656e-28	3.12478e-26
ENSG00000174938.13	5090.66	-3.03596	0.276987	-10.9607	5.9066e-28	3.21184e-26
ENSG00000244509.3	3823.57	-2.24712	0.205023	-10.9603	5.92927e-28	3.2186e-26
ENSG00000131080.13	972.976	-2.00493	0.182944	-10.9593	5.99831e-28	3.25046e-26
ENSG00000260997.1	98.8986	-3.88668	0.354701	-10.9576	6.10851e-28	3.30449e-26
ENSG00000081803.14	2562.47	1.73603	0.158482	10.9541	6.3483e-28	3.4283e-26
ENSG00000250012.1	16.8112	2.33317	0.213068	10.9504	6.61857e-28	3.56812e-26
ENSG00000145782.11	2287.92	-0.974003	0.0889795	-10.9464	6.91586e-28	3.72201e-26
ENSG00000008516.15	136.691	-2.33473	0.213308	-10.9453	6.99478e-28	3.75805e-26
ENSG00000265206.3	74.1846	-4.57817	0.418554	-10.938	7.58158e-28	4.06636e-26
ENSG00000139971.14	471.117	3.07114	0.280787	10.9376	7.61867e-28	4.0793e-26
ENSG00000278982.1	39.3344	-3.33054	0.304656	-10.9321	8.09321e-28	4.32601e-26
ENSG00000242759.5	65.8414	2.19988	0.201294	10.9287	8.40619e-28	4.48568e-26
ENSG00000187474.4	1980.15	-2.81102	0.257384	-10.9215	9.09881e-28	4.84704e-26
ENSG00000156466.9	962.995	-4.47365	0.409969	-10.9122	1.00817e-27	5.36154e-26
ENSG00000126895.12	209.164	4.07182	0.373161	10.9117	1.01329e-27	5.3797e-26
ENSG00000267892.1	449.567	-2.96477	0.271737	-10.9104	1.02795e-27	5.44832e-26
ENSG00000265962.1	92.5781	-5.16265	0.473359	-10.9064	1.07404e-27	5.68303e-26
ENSG00000047457.12	27960.3	-4.88358	0.447964	-10.9017	1.1309e-27	5.9738e-26
ENSG00000280721.1	62.9474	-3.27713	0.300611	-10.9016	1.133e-27	5.97485e-26
ENSG00000257605.2	45.2431	-2.79337	0.2565	-10.8903	1.28186e-27	6.74855e-26
ENSG00000114268.10	1729.34	-2.13469	0.19602	-10.8902	1.28405e-27	6.74879e-26
ENSG00000262691.1	74.4811	-2.48551	0.228238	-10.89	1.2864e-27	6.74985e-26
ENSG00000163565.17	6312.48	-1.67275	0.153641	-10.8874	1.32369e-27	6.93393e-26
ENSG00000258667.1	144.179	-3.6582	0.336097	-10.8844	1.3684e-27	7.15622e-26
ENSG00000105397.12	4496.25	-0.975772	0.0896577	-10.8833	1.3844e-27	7.22788e-26
ENSG00000105880.4	151.247	-3.19962	0.294162	-10.8771	1.48284e-27	7.72894e-26
ENSG00000233509.2	9.97536	2.03895	0.187472	10.876	1.50029e-27	7.80696e-26
ENSG00000117266.14	17601.9	-2.31244	0.21263	-10.8754	1.5096e-27	7.84244e-26
ENSG00000157600.10	1854.04	1.54082	0.141697	10.874	1.53293e-27	7.95032e-26
ENSG00000271503.4	4211.66	-3.454	0.317642	-10.8739	1.53543e-27	7.95032e-26
ENSG00000103522.14	338.061	-3.24867	0.298828	-10.8714	1.57834e-27	8.15907e-26
ENSG00000145331.12	303.67	1.11954	0.103024	10.8667	1.661e-27	8.5723e-26
ENSG00000160219.10	473.182	-1.76142	0.162147	-10.8631	1.72772e-27	8.90201e-26
ENSG00000197471.10	1148.16	-2.58815	0.238259	-10.8628	1.73404e-27	8.91996e-26
ENSG00000167208.13	585.035	-2.8961	0.266652	-10.861	1.76831e-27	9.08138e-26
ENSG00000270021.1	45.0812	1.90744	0.175628	10.8607	1.77384e-27	9.09492e-26
ENSG00000179593.14	242.405	-4.68856	0.43177	-10.8589	1.80842e-27	9.25712e-26
ENSG00000129450.7	287.925	-2.46547	0.227093	-10.8567	1.8539e-27	9.47449e-26
ENSG00000135144.6	424.312	2.6777	0.24668	10.855	1.88838e-27	9.63339e-26
ENSG00000100453.11	351.788	-3.0196	0.27818	-10.8549	1.89112e-27	9.63339e-26
ENSG00000166927.11	3165.22	-2.52151	0.232313	-10.8539	1.91039e-27	9.7158e-26
ENSG00000108846.14	11203.2	-2.7054	0.249265	-10.8535	1.91956e-27	9.74664e-26
ENSG00000126787.11	220.36	-3.34048	0.307984	-10.8463	2.07684e-27	1.05283e-25
ENSG00000247095.2	1425.69	-2.75038	0.253628	-10.8442	2.12578e-27	1.0759e-25
ENSG00000197857.12	1023.5	1.58225	0.145914	10.8437	2.13689e-27	1.07814e-25
ENSG00000166012.13	3205.57	-1.5825	0.145938	-10.8437	2.13707e-27	1.07814e-25
ENSG00000163600.11	92.2782	-4.09799	0.377952	-10.8426	2.16218e-27	1.08906e-25
ENSG00000067064.9	1862.1	1.12269	0.10359	10.8378	2.27828e-27	1.1457e-25
ENSG00000054598.6	1455.31	2.33029	0.215172	10.8299	2.48444e-27	1.24738e-25
ENSG00000126500.3	59.0352	4.47838	0.413585	10.8282	2.53095e-27	1.26871e-25
ENSG00000140795.11	55.6377	3.40444	0.314507	10.8247	2.62998e-27	1.31624e-25
ENSG00000145029.10	917.203	1.20235	0.111084	10.8238	2.65667e-27	1.32749e-25
ENSG00000180869.4	4.54582	5.21598	0.482215	10.8167	2.86896e-27	1.43129e-25
ENSG00000073849.13	10508	2.58088	0.238678	10.8132	2.97947e-27	1.48407e-25
ENSG00000074696.11	5810.85	1.79618	0.166161	10.8098	3.09248e-27	1.53792e-25
ENSG00000134516.14	2095.12	-2.82335	0.26135	-10.8029	3.33399e-27	1.65541e-25
ENSG00000088325.14	950.674	-3.07189	0.284366	-10.8026	3.34511e-27	1.65831e-25
ENSG00000143412.8	735.587	2.00724	0.185839	10.8009	3.40779e-27	1.68672e-25
ENSG00000090104.10	6817.29	-3.25698	0.301672	-10.7964	3.57864e-27	1.7685e-25
ENSG00000166928.9	201.01	-3.18155	0.294821	-10.7915	3.7774e-27	1.86379e-25
ENSG00000127663.13	3688.85	-1.09541	0.10151	-10.7912	3.78761e-27	1.8659e-25
ENSG00000139618.13	265.685	-1.83826	0.170355	-10.7907	3.80822e-27	1.87312e-25
ENSG00000240065.6	3914.3	-2.11015	0.195651	-10.7853	4.03817e-27	1.98312e-25
ENSG00000168071.20	1059.75	-2.74174	0.254284	-10.7822	4.17895e-27	2.04906e-25
ENSG00000023902.12	3146.29	-2.23445	0.207299	-10.7789	4.33198e-27	2.12078e-25
ENSG00000175538.9	4843.85	-2.45433	0.227712	-10.7783	4.36095e-27	2.13164e-25
ENSG00000280088.1	472.083	-1.04511	0.0969785	-10.7767	4.43322e-27	2.1636e-25
ENSG00000111732.9	41.343	-4.8948	0.454267	-10.7752	4.50955e-27	2.19745e-25
ENSG00000157873.16	7244.7	-2.05082	0.190338	-10.7746	4.53508e-27	2.20647e-25
ENSG00000261971.5	450.974	-2.36073	0.21923	-10.7683	4.85918e-27	2.36049e-25
ENSG00000264772.4	150.605	-2.22949	0.207157	-10.7623	5.18415e-27	2.51447e-25
ENSG00000112984.10	480.684	-3.34396	0.31082	-10.7585	5.40528e-27	2.61769e-25
ENSG00000158517.12	230.636	-2.82644	0.262826	-10.754	5.67196e-27	2.74261e-25
ENSG00000151006.7	165.618	-4.08151	0.379551	-10.7535	5.70543e-27	2.75456e-25
ENSG00000088827.11	1311.96	-3.14707	0.292671	-10.7529	5.74159e-27	2.76776e-25
ENSG00000231483.1	24.4151	-3.98058	0.370261	-10.7507	5.87949e-27	2.8299e-25
ENSG00000110092.3	48307.7	-2.41353	0.224529	-10.7493	5.97361e-27	2.8708e-25
ENSG00000204264.7	7862.96	-1.46951	0.136728	-10.7477	6.07533e-27	2.91523e-25
ENSG00000271044.1	44.7458	-4.18815	0.389732	-10.7462	6.17453e-27	2.95831e-25
ENSG00000143110.10	1729.33	-2.34114	0.217978	-10.7402	6.58725e-27	3.15125e-25
ENSG00000130829.16	608.405	6.24755	0.581904	10.7364	6.86758e-27	3.28037e-25
ENSG00000089639.9	1165.37	-1.72078	0.160281	-10.736	6.89627e-27	3.28907e-25
ENSG00000261298.1	37.8793	-4.7829	0.445571	-10.7343	7.02318e-27	3.34452e-25
ENSG00000196668.3	173.424	-3.95959	0.368891	-10.7338	7.06487e-27	3.35929e-25
ENSG00000231028.7	67.9313	2.13273	0.198715	10.7326	7.15694e-27	3.39792e-25
ENSG00000179152.17	1682.44	1.13813	0.106048	10.7323	7.17854e-27	3.40304e-25
ENSG00000101265.14	3236.88	-2.23918	0.208758	-10.7262	7.6678e-27	3.6295e-25
ENSG00000279970.1	378.013	-3.6106	0.336732	-10.7225	7.9835e-27	3.77326e-25
ENSG00000084628.8	153.559	-4.48996	0.418842	-10.7199	8.20511e-27	3.87217e-25
ENSG00000229628.1	62.5489	-5.73733	0.535272	-10.7185	8.3316e-27	3.92597e-25
ENSG00000206503.10	129495	-1.70422	0.159021	-10.7169	8.47664e-27	3.98834e-25
ENSG00000184574.8	408.227	-2.53844	0.236969	-10.7121	8.93242e-27	4.1965e-25
ENSG00000168291.11	3011.6	1.25812	0.117459	10.7112	9.02327e-27	4.23286e-25
ENSG00000232739.1	5.77078	2.85412	0.266492	10.71	9.1388e-27	4.28066e-25
ENSG00000110324.8	2846.33	-2.56161	0.239226	-10.7079	9.34507e-27	4.37077e-25
ENSG00000140750.15	3552.73	-0.781176	0.0729761	-10.7045	9.69124e-27	4.52594e-25
ENSG00000136250.10	1203.57	-2.61909	0.244751	-10.701	1.00636e-26	4.69288e-25
ENSG00000124126.12	5759.94	-1.73741	0.162381	-10.6995	1.02289e-26	4.76289e-25
ENSG00000250138.4	40.5686	-3.52864	0.329816	-10.6988	1.03096e-26	4.79337e-25
ENSG00000034510.5	74639.1	-2.19268	0.204991	-10.6964	1.05762e-26	4.91003e-25
ENSG00000152137.5	14602.8	-2.46931	0.23093	-10.6929	1.0988e-26	5.09368e-25
ENSG00000272908.1	53.2585	-2.52007	0.235688	-10.6924	1.10519e-26	5.11578e-25
ENSG00000168394.10	9246.29	-1.77412	0.166146	-10.678	1.28955e-26	5.96036e-25
ENSG00000239887.4	312.706	3.0186	0.282919	10.6695	1.41401e-26	6.52606e-25
ENSG00000136492.7	185.958	-2.39548	0.224553	-10.6678	1.43981e-26	6.63535e-25
ENSG00000141469.15	1126.52	3.64463	0.341695	10.6664	1.46255e-26	6.72727e-25
ENSG00000213654.8	1884.28	-1.92078	0.18008	-10.6663	1.46403e-26	6.72727e-25
ENSG00000172794.18	763.866	-2.20813	0.207138	-10.6602	1.56237e-26	7.16867e-25
ENSG00000167333.11	852.166	1.11342	0.104466	10.6582	1.59611e-26	7.31281e-25
ENSG00000141985.8	5553.97	-1.24285	0.116615	-10.6577	1.60515e-26	7.34349e-25
ENSG00000165480.14	136.016	-2.60583	0.24454	-10.6561	1.63371e-26	7.46331e-25
ENSG00000237352.2	108.524	-5.73043	0.537864	-10.6541	1.66932e-26	7.61492e-25
ENSG00000170542.5	1927.7	-1.64409	0.154453	-10.6446	1.84715e-26	8.41391e-25
ENSG00000101307.14	365.388	-3.43098	0.322387	-10.6425	1.89091e-26	8.60075e-25
ENSG00000165698.14	486.445	1.44239	0.135583	10.6384	1.97423e-26	8.96676e-25
ENSG00000166803.9	342.078	-2.63875	0.248061	-10.6375	1.9943e-26	9.04485e-25
ENSG00000267423.1	6.22718	7.49805	0.704934	10.6365	2.01527e-26	9.12678e-25
ENSG00000142623.9	390.081	-5.34988	0.503021	-10.6355	2.03729e-26	9.21323e-25
ENSG00000043039.6	2807.88	-2.92222	0.274832	-10.6328	2.09822e-26	9.47514e-25
ENSG00000138796.14	3221.74	1.61719	0.152122	10.6308	2.14204e-26	9.65914e-25
ENSG00000197989.12	777.052	-3.07401	0.28925	-10.6275	2.21991e-26	9.99594e-25
ENSG00000166851.13	330.008	-3.00657	0.282969	-10.6251	2.27851e-26	1.02451e-24
ENSG00000171700.12	908.05	-1.65206	0.155525	-10.6225	2.34234e-26	1.05171e-24
ENSG00000147570.8	74.5244	-3.97372	0.374115	-10.6216	2.36397e-26	1.05991e-24
ENSG00000231856.2	98.0693	1.61589	0.152219	10.6156	2.52236e-26	1.12931e-24
ENSG00000107551.19	10871.2	-2.16144	0.20364	-10.614	2.56422e-26	1.14642e-24
ENSG00000198019.11	86.8693	-3.00989	0.283589	-10.6135	2.57793e-26	1.15091e-24
ENSG00000163154.5	408.602	-2.37038	0.223372	-10.6118	2.62618e-26	1.17079e-24
ENSG00000105639.17	1836.76	-2.62587	0.247619	-10.6045	2.84043e-26	1.26303e-24
ENSG00000110799.12	75112	-3.08677	0.291082	-10.6045	2.84111e-26	1.26303e-24
ENSG00000165125.16	125.053	4.92083	0.464064	10.6038	2.86204e-26	1.27054e-24
ENSG00000165813.15	1701.75	1.44066	0.136119	10.5838	3.54143e-26	1.56992e-24
ENSG00000015475.17	1468.51	-1.22963	0.116211	-10.5811	3.64739e-26	1.61461e-24
ENSG00000155719.15	46.9502	-3.28249	0.31027	-10.5795	3.7104e-26	1.6402e-24
ENSG00000254481.1	57.0607	-3.12739	0.295782	-10.5733	3.96268e-26	1.74926e-24
ENSG00000100985.7	1444.16	-4.77513	0.451632	-10.5731	3.97301e-26	1.75135e-24
ENSG00000129173.11	123.155	-3.42354	0.323995	-10.5667	4.25376e-26	1.87249e-24
ENSG00000115896.14	1563.52	2.57487	0.243729	10.5645	4.354e-26	1.91393e-24
ENSG00000271614.1	108.529	1.61255	0.152695	10.5606	4.5388e-26	1.99238e-24
ENSG00000234961.1	32.4465	-2.86921	0.271707	-10.56	4.56824e-26	2.00251e-24
ENSG00000128285.4	876.295	-5.8899	0.558081	-10.5538	4.87637e-26	2.1346e-24
ENSG00000106070.16	9985.33	-2.02671	0.192161	-10.5469	5.24885e-26	2.29446e-24
ENSG00000198108.3	328.914	-2.45736	0.233241	-10.5357	5.91297e-26	2.58117e-24
ENSG00000213667.3	1.99819	3.28153	0.31151	10.5343	6.00459e-26	2.61754e-24
ENSG00000145649.7	997.564	-3.28697	0.312047	-10.5336	6.0485e-26	2.63302e-24
ENSG00000188242.4	1910.95	2.75794	0.261862	10.532	6.15008e-26	2.67354e-24
ENSG00000235505.6	345.324	-2.56376	0.243479	-10.5297	6.30444e-26	2.73686e-24
ENSG00000254271.1	4.40918	4.39331	0.417342	10.5269	6.49631e-26	2.81626e-24
ENSG00000136111.11	3474.06	1.75929	0.167184	10.5231	6.76387e-26	2.92822e-24
ENSG00000256546.1	206.171	-3.41686	0.324714	-10.5227	6.79275e-26	2.93667e-24
ENSG00000225079.2	35.1144	-4.50503	0.428314	-10.5181	7.13284e-26	3.07946e-24
ENSG00000258402.1	5.46703	7.45241	0.708577	10.5174	7.17964e-26	3.09542e-24
ENSG00000203392.3	110.082	-3.41788	0.324985	-10.517	7.2098e-26	3.10417e-24
ENSG00000198604.9	2078.14	-1.3982	0.132959	-10.516	7.28707e-26	3.12925e-24
ENSG00000198885.8	145.76	-2.0697	0.196814	-10.516	7.28797e-26	3.12925e-24
ENSG00000024526.15	162.902	-3.26771	0.310748	-10.5156	7.31845e-26	3.13805e-24
ENSG00000115109.12	2130.09	1.74615	0.166064	10.5149	7.37403e-26	3.15757e-24
ENSG00000133612.17	2872.3	-1.15879	0.110233	-10.5121	7.59422e-26	3.24743e-24
ENSG00000110852.4	1047.5	-2.36821	0.225287	-10.512	7.60982e-26	3.24968e-24
ENSG00000168918.12	3054.79	-1.86058	0.177039	-10.5094	7.81909e-26	3.33452e-24
ENSG00000153563.14	1995.55	-3.82368	0.363902	-10.5074	7.98293e-26	3.39978e-24
ENSG00000267551.3	25.6291	-4.64973	0.442596	-10.5056	8.14151e-26	3.46262e-24
ENSG00000225783.5	349.378	-4.35667	0.41475	-10.5043	8.25202e-26	3.50488e-24
ENSG00000163564.13	239.317	-3.29541	0.313993	-10.4952	9.09153e-26	3.85623e-24
ENSG00000246334.2	26.2473	-4.05719	0.386633	-10.4936	9.24073e-26	3.91423e-24
ENSG00000182487.11	82.6867	-2.79811	0.266713	-10.4911	9.49114e-26	4.01489e-24
ENSG00000116824.4	1302.89	-3.28302	0.313051	-10.4872	9.89317e-26	4.17933e-24
ENSG00000026950.15	4205.92	-1.81109	0.172727	-10.4853	1.00929e-25	4.258e-24
ENSG00000163293.10	322.611	3.71415	0.354277	10.4837	1.026e-25	4.3227e-24
ENSG00000105246.5	348.828	-2.61227	0.249201	-10.4825	1.03907e-25	4.37188e-24
ENSG00000115163.13	83.3025	-3.57533	0.341108	-10.4815	1.05057e-25	4.41434e-24
ENSG00000092929.10	869.46	-2.59873	0.247951	-10.4808	1.05828e-25	4.44082e-24
ENSG00000277287.1	78.981	3.15201	0.300765	10.48	1.0679e-25	4.47157e-24
ENSG00000127955.14	3079.52	1.59363	0.152066	10.4799	1.06885e-25	4.47157e-24
ENSG00000160791.13	1083.55	-3.09277	0.295118	-10.4798	1.06988e-25	4.47157e-24
ENSG00000103326.9	2953.67	-1.4351	0.136952	-10.4788	1.08068e-25	4.51072e-24
ENSG00000126231.12	35.5017	4.77074	0.455416	10.4756	1.1186e-25	4.66282e-24
ENSG00000099953.8	1095.4	-2.56493	0.245221	-10.4597	1.32292e-25	5.50721e-24
ENSG00000153283.11	682.136	-2.98414	0.285403	-10.4559	1.37738e-25	5.72632e-24
ENSG00000130962.16	1274.77	1.6304	0.155957	10.4542	1.40235e-25	5.82245e-24
ENSG00000163162.7	5320.37	-1.27699	0.122153	-10.454	1.40501e-25	5.8258e-24
ENSG00000007264.12	346.196	-2.76649	0.264646	-10.4535	1.41165e-25	5.84561e-24
ENSG00000198929.11	69.3328	3.02418	0.289351	10.4516	1.44064e-25	5.95782e-24
ENSG00000175262.13	27.9521	-3.29088	0.314895	-10.4507	1.45412e-25	6.00566e-24
ENSG00000000003.13	3614.33	1.44796	0.138621	10.4455	1.53627e-25	6.33663e-24
ENSG00000142634.11	4253.5	-1.62786	0.155849	-10.4451	1.54347e-25	6.35795e-24
ENSG00000154760.12	2449.13	-1.82569	0.174793	-10.4449	1.54622e-25	6.36094e-24
ENSG00000243927.4	3345.67	2.22178	0.21273	10.4441	1.55865e-25	6.40373e-24
ENSG00000198053.10	13355.1	-1.86233	0.178424	-10.4376	1.66895e-25	6.84792e-24
ENSG00000232788.1	74.0716	-2.82389	0.270661	-10.4333	1.74682e-25	7.15808e-24
ENSG00000227869.1	2621.02	-4.08777	0.392027	-10.4273	1.86141e-25	7.61774e-24
ENSG00000169679.13	373.909	-3.04023	0.291652	-10.4242	1.92351e-25	7.86162e-24
ENSG00000175463.10	612.605	-2.81364	0.27025	-10.4113	2.20275e-25	8.99121e-24
ENSG00000119801.11	6536.2	0.843802	0.0810515	10.4107	2.21611e-25	9.03402e-24
ENSG00000107731.11	6881.58	-2.30078	0.221216	-10.4006	2.46369e-25	1.00303e-23
ENSG00000262246.4	789.507	-1.76671	0.169869	-10.4004	2.46864e-25	1.00374e-23
ENSG00000115756.11	13207.8	-1.97247	0.189696	-10.398	2.53079e-25	1.02768e-23
ENSG00000144647.5	1025.95	1.31719	0.126694	10.3966	2.56912e-25	1.04111e-23
ENSG00000175857.7	328.717	-2.78344	0.267727	-10.3966	2.57047e-25	1.04111e-23
ENSG00000122884.11	8834.58	-1.52437	0.14664	-10.3953	2.6039e-25	1.05329e-23
ENSG00000245164.5	181.388	-3.30495	0.317944	-10.3947	2.62025e-25	1.05854e-23
ENSG00000166924.7	34.5613	3.13411	0.301545	10.3935	2.6538e-25	1.07072e-23
ENSG00000185737.11	338.795	-2.41705	0.232636	-10.3898	2.75829e-25	1.11145e-23
ENSG00000163563.7	891.645	-2.38195	0.229261	-10.3897	2.76208e-25	1.11155e-23
ENSG00000232434.2	389.033	-2.26293	0.217873	-10.3865	2.85653e-25	1.14809e-23
ENSG00000259172.1	235.726	-3.11944	0.300391	-10.3846	2.91308e-25	1.16933e-23
ENSG00000152256.12	3915.14	-1.74099	0.167655	-10.3844	2.92088e-25	1.17096e-23
ENSG00000188820.11	774.39	-3.21769	0.309967	-10.3807	3.03456e-25	1.21383e-23
ENSG00000172543.6	802.876	-3.22511	0.310683	-10.3807	3.03554e-25	1.21383e-23
ENSG00000144583.4	87.0926	-3.39377	0.327	-10.3785	3.1059e-25	1.24039e-23
ENSG00000099917.16	5561.98	-0.957646	0.0922802	-10.3776	3.13608e-25	1.25085e-23
ENSG00000139597.15	1230.92	-1.38183	0.133239	-10.3711	3.3572e-25	1.33735e-23
ENSG00000105642.14	235.509	-4.70352	0.453596	-10.3694	3.41698e-25	1.35944e-23
ENSG00000169340.8	3.89706	3.59242	0.34648	10.3684	3.45435e-25	1.37257e-23
ENSG00000186517.12	2091.38	-2.11846	0.204325	-10.3681	3.46328e-25	1.37438e-23
ENSG00000164265.7	39.4113	-7.7828	0.75078	-10.3663	3.52965e-25	1.39895e-23
ENSG00000069493.13	803.228	-2.58897	0.249777	-10.3651	3.57351e-25	1.41455e-23
ENSG00000173641.16	751.368	4.38063	0.422665	10.3643	3.60365e-25	1.42469e-23
ENSG00000273045.4	126.815	2.16113	0.208553	10.3625	3.67193e-25	1.44986e-23
ENSG00000261249.1	12.8004	-6.16698	0.595364	-10.3584	3.83517e-25	1.51241e-23
ENSG00000010327.9	8878.02	-2.23809	0.21611	-10.3563	3.91961e-25	1.54378e-23
ENSG00000204528.3	363.679	-3.56131	0.343911	-10.3553	3.95745e-25	1.55673e-23
ENSG00000105697.6	93.8571	-4.59329	0.443595	-10.3547	3.98414e-25	1.56527e-23
ENSG00000111729.11	216.98	-1.97871	0.191125	-10.353	4.05727e-25	1.59201e-23
ENSG00000196189.11	1410.71	2.2306	0.215459	10.3528	4.06502e-25	1.59306e-23
ENSG00000168333.12	587.69	-8.3461	0.806196	-10.3524	4.07919e-25	1.59662e-23
ENSG00000154451.13	1995.58	-3.76764	0.364262	-10.3432	4.4921e-25	1.75605e-23
ENSG00000112425.12	485.011	1.37449	0.132891	10.343	4.50105e-25	1.75737e-23
ENSG00000101412.12	386.618	-2.10899	0.204004	-10.338	4.74538e-25	1.85046e-23
ENSG00000151963.4	32.36	-4.42757	0.428309	-10.3373	4.77669e-25	1.86036e-23
ENSG00000152253.7	118.628	-2.53139	0.24493	-10.3352	4.88511e-25	1.90023e-23
ENSG00000173372.15	13659.9	-2.89171	0.279951	-10.3293	5.19135e-25	2.01686e-23
ENSG00000166428.11	703.284	-2.91013	0.281882	-10.3239	5.49168e-25	2.13091e-23
ENSG00000043093.12	1902.91	1.07131	0.103798	10.3211	5.6566e-25	2.19219e-23
ENSG00000169258.6	350.695	-2.59717	0.251655	-10.3203	5.70249e-25	2.20726e-23
ENSG00000232807.2	192.66	-2.48153	0.240462	-10.3198	5.73132e-25	2.21569e-23
ENSG00000271590.1	25.4841	-3.89279	0.377551	-10.3106	6.30751e-25	2.43544e-23
ENSG00000060138.11	17857	-1.55176	0.150541	-10.3079	6.49116e-25	2.50328e-23
ENSG00000122223.11	157.02	-2.54733	0.247318	-10.2998	7.05775e-25	2.71845e-23
ENSG00000253445.1	3.07092	4.37916	0.425302	10.2966	7.3012e-25	2.80608e-23
ENSG00000110665.10	117.998	-2.87541	0.279259	-10.2966	7.30313e-25	2.80608e-23
ENSG00000163541.10	5514.97	1.54389	0.149998	10.2927	7.59871e-25	2.91609e-23
ENSG00000225511.5	141.158	-3.89273	0.378234	-10.2918	7.66992e-25	2.93982e-23
ENSG00000205981.5	1609.13	1.06086	0.103111	10.2884	7.9452e-25	3.04163e-23
ENSG00000108262.14	4470.81	-0.912547	0.0886998	-10.288	7.97793e-25	3.05044e-23
ENSG00000213903.7	673.462	-2.4419	0.237358	-10.2879	7.99377e-25	3.05279e-23
ENSG00000247400.3	264.898	1.85341	0.180183	10.2863	8.12492e-25	3.09911e-23
ENSG00000174599.5	349.515	1.97235	0.191752	10.286	8.15187e-25	3.10562e-23
ENSG00000121552.3	200.975	-2.59844	0.252701	-10.2827	8.43599e-25	3.20996e-23
ENSG00000167619.10	88.4009	-4.8087	0.46791	-10.277	8.94948e-25	3.40124e-23
ENSG00000129535.11	101.688	1.38855	0.135132	10.2755	9.0843e-25	3.4483e-23
ENSG00000204677.9	214.328	-5.14396	0.500722	-10.2731	9.3174e-25	3.53252e-23
ENSG00000236066.4	18.8913	-4.50599	0.438681	-10.2717	9.45339e-25	3.57976e-23
ENSG00000179636.13	7.24192	4.18776	0.407741	10.2706	9.55644e-25	3.61443e-23
ENSG00000109189.11	1004.58	1.32185	0.128766	10.2656	1.00733e-24	3.80534e-23
ENSG00000277232.2	30.1294	2.14366	0.208868	10.2632	1.03183e-24	3.89321e-23
ENSG00000091106.17	244.038	-2.01312	0.196233	-10.2588	1.08048e-24	4.0719e-23
ENSG00000143476.16	396.2	-2.37705	0.23172	-10.2583	1.0863e-24	4.08891e-23
ENSG00000121053.5	16.3691	2.2782	0.222168	10.2544	1.1308e-24	4.25134e-23
ENSG00000182749.5	1877.13	1.5334	0.149608	10.2494	1.19042e-24	4.47013e-23
ENSG00000102858.11	7763.87	-1.13414	0.110665	-10.2484	1.20316e-24	4.51257e-23
ENSG00000151835.12	1574.31	-1.55338	0.151658	-10.2427	1.2761e-24	4.78042e-23
ENSG00000260877.1	78.9797	-7.79638	0.761606	-10.2368	1.357e-24	5.07642e-23
ENSG00000010610.8	5717.68	-2.15992	0.210999	-10.2367	1.35834e-24	5.07642e-23
ENSG00000124140.11	72.9539	-2.79229	0.272827	-10.2346	1.38704e-24	5.17753e-23
ENSG00000122254.6	347.91	-4.55239	0.445019	-10.2297	1.46042e-24	5.44498e-23
ENSG00000257838.4	35.2151	-3.22411	0.315278	-10.2262	1.51281e-24	5.63361e-23
ENSG00000219607.3	586.034	-2.148	0.210054	-10.2259	1.51741e-24	5.64406e-23
ENSG00000213995.10	2833.05	0.849307	0.0830579	10.2255	1.52457e-24	5.66399e-23
ENSG00000129195.14	130.488	-2.97743	0.291184	-10.2253	1.52781e-24	5.66932e-23
ENSG00000110934.9	935.19	-2.10171	0.20557	-10.2238	1.55156e-24	5.75064e-23
ENSG00000214978.7	188.98	-10.8217	1.0587	-10.2217	1.58561e-24	5.86994e-23
ENSG00000239713.6	1589.05	-2.19744	0.21508	-10.2168	1.66699e-24	6.16396e-23
ENSG00000148600.13	1709.64	-5.10253	0.499624	-10.2127	1.73879e-24	6.42187e-23
ENSG00000104814.11	572.174	-2.70602	0.265154	-10.2055	1.8742e-24	6.90671e-23
ENSG00000236790.4	29.8482	-4.29277	0.420635	-10.2055	1.87446e-24	6.90671e-23
ENSG00000113749.6	872.615	-4.01771	0.393867	-10.2007	1.96943e-24	7.24609e-23
ENSG00000108511.9	833.392	2.62617	0.257453	10.2006	1.97118e-24	7.24609e-23
ENSG00000160185.12	169.578	-3.16013	0.309837	-10.1993	1.99648e-24	7.33052e-23
ENSG00000189238.5	22.9273	-4.85263	0.476459	-10.1848	2.31912e-24	8.50524e-23
ENSG00000170525.17	16789.5	1.90048	0.186611	10.1842	2.33293e-24	8.54591e-23
ENSG00000188032.8	59.702	-6.01707	0.591372	-10.1748	2.57024e-24	9.39596e-23
ENSG00000119888.9	4985.56	3.14531	0.309129	10.1747	2.57096e-24	9.39596e-23
ENSG00000173762.6	487.041	-3.04765	0.299572	-10.1733	2.60868e-24	9.52274e-23
ENSG00000158955.9	109.564	4.55773	0.448059	10.1722	2.63955e-24	9.62424e-23
ENSG00000115468.10	4010.84	2.66465	0.261964	10.1718	2.64992e-24	9.65088e-23
ENSG00000104327.6	949.481	6.11264	0.601001	10.1708	2.67774e-24	9.74089e-23
ENSG00000071539.12	305.297	-2.21828	0.218146	-10.1688	2.73261e-24	9.929e-23
ENSG00000179344.15	19293.5	-2.62197	0.257873	-10.1677	2.76441e-24	1.0033e-22
ENSG00000254143.1	1.90107	4.72521	0.464746	10.1673	2.77491e-24	1.00594e-22
ENSG00000130038.8	267.656	-2.39107	0.235388	-10.158	3.05277e-24	1.1054e-22
ENSG00000134873.8	2115.52	2.62007	0.25794	10.1577	3.06244e-24	1.10762e-22
ENSG00000125779.20	1520.18	0.739709	0.0728296	10.1567	3.09352e-24	1.11758e-22
ENSG00000237649.6	356.275	-2.42439	0.238745	-10.1547	3.15769e-24	1.13945e-22
ENSG00000141497.12	322.57	-1.85942	0.183221	-10.1485	3.36332e-24	1.21226e-22
ENSG00000149257.12	14960.1	-1.70528	0.168067	-10.1464	3.43681e-24	1.23733e-22
ENSG00000172965.13	1972.49	-1.94047	0.191255	-10.146	3.45291e-24	1.2417e-22
ENSG00000230155.5	16.5289	-3.05004	0.300666	-10.1443	3.5132e-24	1.26194e-22
ENSG00000254789.1	16.5528	7.02745	0.692924	10.1417	3.60633e-24	1.29392e-22
ENSG00000187951.9	136.078	-2.09946	0.207103	-10.1373	3.77477e-24	1.3528e-22
ENSG00000269176.2	94.8203	1.20201	0.118591	10.1358	3.83245e-24	1.37191e-22
ENSG00000153130.16	3728.95	1.28185	0.126519	10.1317	3.99587e-24	1.42878e-22
ENSG00000250787.1	3.41359	3.66422	0.361671	10.1314	4.00997e-24	1.4322e-22
ENSG00000214922.8	227.199	-1.48503	0.146597	-10.13	4.06827e-24	1.45137e-22
ENSG00000135723.12	2143.83	-1.39005	0.137248	-10.128	4.15045e-24	1.47901e-22
ENSG00000107864.13	639.203	1.54454	0.152506	10.1277	4.16189e-24	1.4814e-22
ENSG00000228812.6	38.0104	-3.91829	0.386896	-10.1275	4.1708e-24	1.4829e-22
ENSG00000147443.11	579.403	-2.17997	0.21529	-10.1257	4.24785e-24	1.50859e-22
ENSG00000161638.9	13136.9	-2.07401	0.204842	-10.1249	4.28319e-24	1.51942e-22
ENSG00000060558.3	411.262	-2.13525	0.21094	-10.1226	4.38787e-24	1.5548e-22
ENSG00000185811.15	1404.83	-2.47104	0.244184	-10.1196	4.52321e-24	1.60095e-22
ENSG00000170955.9	3146.15	-2.37705	0.23494	-10.1177	4.6119e-24	1.63051e-22
ENSG00000255240.4	41.7492	-2.42491	0.239723	-10.1155	4.71824e-24	1.66623e-22
ENSG00000119185.11	2775.92	1.08286	0.107116	10.1091	5.03193e-24	1.77501e-22
ENSG00000131242.14	1100.97	2.03212	0.201046	10.1078	5.1042e-24	1.79674e-22
ENSG00000177669.3	25.6027	-2.41169	0.238599	-10.1077	5.10497e-24	1.79674e-22
ENSG00000103313.10	105.38	-2.71208	0.268344	-10.1067	5.15787e-24	1.81333e-22
ENSG00000092421.15	6347.54	-2.35023	0.23259	-10.1046	5.26917e-24	1.85039e-22
ENSG00000143590.12	293.143	-2.36836	0.234391	-10.1043	5.28723e-24	1.85466e-22
ENSG00000155265.9	267.572	-3.78786	0.375279	-10.0934	5.90613e-24	2.06945e-22
ENSG00000085514.14	682.909	-2.04835	0.203037	-10.0885	6.20866e-24	2.17303e-22
ENSG00000178860.8	2660.37	-3.32007	0.32919	-10.0856	6.39835e-24	2.23693e-22
ENSG00000205129.7	376.209	-2.47187	0.245306	-10.0767	7.00384e-24	2.4459e-22
ENSG00000178935.5	334.978	1.16433	0.115577	10.0741	7.19255e-24	2.50778e-22
ENSG00000049541.9	1622.41	-1.02126	0.101375	-10.074	7.19699e-24	2.50778e-22
ENSG00000107438.7	11442.6	-1.56762	0.155629	-10.0728	7.28682e-24	2.53627e-22
ENSG00000180739.13	248.608	-2.57771	0.25594	-10.0715	7.3813e-24	2.56631e-22
ENSG00000167100.13	495.678	-1.98865	0.197473	-10.0705	7.45855e-24	2.5903e-22
ENSG00000236741.4	27.6833	-5.01556	0.498106	-10.0693	7.55482e-24	2.62084e-22
ENSG00000269086.2	63.9084	-2.54225	0.252489	-10.0688	7.59157e-24	2.63068e-22
ENSG00000275672.1	39.8817	-3.7442	0.37196	-10.0661	7.79939e-24	2.69972e-22
ENSG00000175309.13	3912.16	-1.67255	0.166188	-10.0642	7.95022e-24	2.74599e-22
ENSG00000128242.11	9212.06	-2.9752	0.295621	-10.0642	7.95054e-24	2.74599e-22
ENSG00000254503.1	21.1295	-2.50174	0.248609	-10.063	8.05336e-24	2.77845e-22
ENSG00000203485.11	9088.74	-1.61167	0.160234	-10.0582	8.45519e-24	2.91389e-22
ENSG00000231826.4	14.5047	4.41716	0.439271	10.0557	8.67209e-24	2.98537e-22
ENSG00000259433.2	61.4955	-4.44665	0.442236	-10.0549	8.73939e-24	3.00524e-22
ENSG00000163631.15	604.108	4.62065	0.459592	10.0538	8.83837e-24	3.03595e-22
ENSG00000137752.21	1646.85	-1.63385	0.162518	-10.0533	8.88139e-24	3.0474e-22
ENSG00000138435.13	61.3282	-6.1472	0.611811	-10.0476	9.4173e-24	3.22698e-22
ENSG00000167207.10	252.533	-2.67959	0.266693	-10.0475	9.42529e-24	3.22698e-22
ENSG00000148908.13	1285.23	-1.98996	0.198064	-10.047	9.46728e-24	3.23783e-22
ENSG00000276727.1	17.1107	-5.50981	0.548457	-10.046	9.56561e-24	3.2679e-22
ENSG00000131473.15	26225.6	-1.6052	0.1598	-10.0451	9.6547e-24	3.29476e-22
ENSG00000164007.9	753.605	5.79598	0.577005	10.0449	9.66994e-24	3.29638e-22
ENSG00000135638.12	1070.2	2.76506	0.275303	10.0437	9.79557e-24	3.33559e-22
ENSG00000171004.16	251.917	5.61841	0.559426	10.0432	9.8456e-24	3.349e-22
ENSG00000241720.2	4.24566	4.07906	0.406283	10.0399	1.01745e-23	3.45713e-22
ENSG00000164535.13	1510.02	-0.943533	0.0940529	-10.0319	1.10328e-23	3.74471e-22
ENSG00000255046.1	12.0944	2.0628	0.205762	10.0252	1.1814e-23	4.00554e-22
ENSG00000104856.12	1521.44	-1.4176	0.141441	-10.0226	1.21252e-23	4.10664e-22
ENSG00000186470.12	6956.88	-1.97685	0.197315	-10.0187	1.26128e-23	4.26716e-22
ENSG00000168078.8	161.394	-2.76624	0.276268	-10.0129	1.33777e-23	4.5211e-22
ENSG00000060762.17	2606.6	1.72664	0.172472	10.0112	1.36138e-23	4.59594e-22
ENSG00000257918.1	3.17158	2.87108	0.28681	10.0104	1.37227e-23	4.62772e-22
ENSG00000187498.13	85349.4	-2.27826	0.227683	-10.0063	1.43026e-23	4.8181e-22
ENSG00000243811.6	379.564	-2.04968	0.204895	-10.0036	1.47e-23	4.9467e-22
ENSG00000121210.14	1272.57	-1.28922	0.128884	-10.0029	1.47929e-23	4.97262e-22
ENSG00000156127.6	212.605	-3.20089	0.320433	-9.98926	1.69836e-23	5.70295e-22
ENSG00000226950.5	987.868	1.84321	0.184537	9.98826	1.71561e-23	5.7547e-22
ENSG00000179914.4	21.8808	3.91738	0.392289	9.98596	1.75592e-23	5.88035e-22
ENSG00000004399.11	15614.6	-1.74724	0.17497	-9.98591	1.75681e-23	5.88035e-22
ENSG00000196975.13	41997.3	-1.84171	0.184437	-9.98559	1.76258e-23	5.8934e-22
ENSG00000216863.8	5.42733	2.97301	0.297767	9.98436	1.78441e-23	5.96006e-22
ENSG00000137225.11	126.869	-3.65351	0.366064	-9.98051	1.85503e-23	6.18933e-22
ENSG00000137198.8	657.921	2.85811	0.286382	9.98005	1.86376e-23	6.21188e-22
ENSG00000028277.19	680.166	-2.48245	0.248777	-9.97863	1.89051e-23	6.29436e-22
ENSG00000146857.3	122.089	-3.34761	0.335638	-9.97387	1.98347e-23	6.59687e-22
ENSG00000180336.16	31.3023	1.92373	0.19288	9.97372	1.98641e-23	6.59968e-22
ENSG00000163599.13	99.2152	-3.83702	0.38472	-9.97354	1.99006e-23	6.60483e-22
ENSG00000171643.12	17.4054	-3.01333	0.302173	-9.97218	2.01759e-23	6.68912e-22
ENSG00000266777.1	38.4943	-2.90513	0.291346	-9.9714	2.03342e-23	6.7345e-22
ENSG00000111348.7	15085.2	-1.52797	0.153307	-9.96671	2.13166e-23	7.05242e-22
ENSG00000138378.16	326.692	-2.06256	0.206972	-9.9654	2.16006e-23	7.13886e-22
ENSG00000075673.10	99.0739	6.92455	0.694874	9.96519	2.16466e-23	7.14655e-22
ENSG00000253525.1	63.39	-5.58759	0.560766	-9.96421	2.18598e-23	7.20937e-22
ENSG00000130475.13	353.927	-2.83635	0.284665	-9.96382	2.19471e-23	7.23057e-22
ENSG00000276136.1	38.4705	-2.20846	0.221831	-9.9556	2.38369e-23	7.84497e-22
ENSG00000091879.12	7221.07	-2.85997	0.287359	-9.95261	2.45644e-23	8.07593e-22
ENSG00000007402.10	162.267	2.27724	0.228874	9.94976	2.52803e-23	8.3026e-22
ENSG00000114745.12	2035.74	0.857659	0.0862045	9.94912	2.54432e-23	8.34738e-22
ENSG00000163872.14	3339.59	-1.13381	0.114038	-9.94241	2.72169e-23	8.92001e-22
ENSG00000168350.7	441.535	3.47083	0.34911	9.94195	2.73421e-23	8.95168e-22
ENSG00000205784.2	23.47	-4.3914	0.441787	-9.94007	2.78637e-23	9.11297e-22
ENSG00000170915.8	1055.42	1.7805	0.179176	9.93715	2.8691e-23	9.37379e-22
ENSG00000126860.10	770.69	-2.29638	0.231172	-9.93363	2.97224e-23	9.70066e-22
ENSG00000232528.3	20.4128	-3.84816	0.387476	-9.93134	3.04131e-23	9.9158e-22
ENSG00000270231.3	340.806	-2.32079	0.233775	-9.92744	3.16281e-23	1.03013e-21
ENSG00000100365.13	680.194	-2.20803	0.222435	-9.92664	3.18809e-23	1.03728e-21
ENSG00000088899.13	1268.1	2.51559	0.253437	9.92588	3.21249e-23	1.04414e-21
ENSG00000102805.12	1461.98	1.05594	0.106395	9.92465	3.25249e-23	1.05605e-21
ENSG00000005469.10	1163.34	1.42925	0.14405	9.9219	3.3432e-23	1.08438e-21
ENSG00000184305.13	151.906	2.76793	0.278997	9.921	3.37347e-23	1.09307e-21
ENSG00000178750.2	8.53392	3.15487	0.318047	9.91952	3.42388e-23	1.10827e-21
ENSG00000091073.18	816.18	-1.40417	0.141574	-9.91832	3.46543e-23	1.12056e-21
ENSG00000090924.13	2980.9	-1.74901	0.176388	-9.91569	3.55778e-23	1.14924e-21
ENSG00000092607.12	300.09	-3.28796	0.331637	-9.91433	3.60673e-23	1.16386e-21
ENSG00000111716.11	31406.8	1.56697	0.158072	9.91304	3.65354e-23	1.17775e-21
ENSG00000186184.14	4648.9	-0.852402	0.0860062	-9.91094	3.73134e-23	1.2016e-21
ENSG00000186675.6	4.25012	3.41832	0.344968	9.90909	3.80083e-23	1.22272e-21
ENSG00000133863.5	341.762	-6.51296	0.65732	-9.90835	3.829e-23	1.23053e-21
ENSG00000171310.9	2604.21	-1.83682	0.185419	-9.90631	3.90818e-23	1.25469e-21
ENSG00000198805.10	4600.89	1.42423	0.143803	9.90403	3.99815e-23	1.28226e-21
ENSG00000119314.14	6625.91	1.23335	0.124556	9.90193	4.08335e-23	1.30825e-21
ENSG00000146700.8	151.176	2.71184	0.273913	9.90039	4.14664e-23	1.32718e-21
ENSG00000107262.15	3954.17	1.68485	0.170211	9.8986	4.22155e-23	1.34978e-21
ENSG00000265413.1	63.3999	-2.8768	0.290705	-9.89594	4.33529e-23	1.38474e-21
ENSG00000214826.5	103.28	-3.16309	0.319749	-9.89241	4.49092e-23	1.43299e-21
ENSG00000180096.10	745.986	-2.09762	0.212095	-9.89001	4.59973e-23	1.46622e-21
ENSG00000271122.1	761.78	1.07224	0.108474	9.88483	4.84419e-23	1.54258e-21
ENSG00000222047.7	37.287	2.63612	0.266777	9.88134	5.01554e-23	1.59553e-21
ENSG00000115827.12	946.041	0.8799	0.0890495	9.88101	5.03215e-23	1.5992e-21
ENSG00000086159.11	654.528	6.53964	0.662218	9.87535	5.32444e-23	1.69037e-21
ENSG00000197977.3	286.017	-3.55659	0.360192	-9.87417	5.38783e-23	1.70877e-21
ENSG00000211772.7	1628.76	-3.32327	0.336637	-9.87196	5.50797e-23	1.74512e-21
ENSG00000123080.9	1480.44	-1.81022	0.183427	-9.86888	5.67949e-23	1.79765e-21
ENSG00000086288.10	34.4643	-3.01505	0.305541	-9.86791	5.73447e-23	1.81322e-21
ENSG00000105327.14	617.712	-1.59724	0.161878	-9.86695	5.78975e-23	1.82886e-21
ENSG00000134242.14	308.924	-2.4466	0.248033	-9.86399	5.9631e-23	1.88173e-21
ENSG00000264569.1	3.03692	4.04015	0.409654	9.86234	6.06189e-23	1.91098e-21
ENSG00000133317.13	302.747	-4.94462	0.50164	-9.8569	6.39945e-23	2.01538e-21
ENSG00000135373.11	682.095	5.57845	0.566169	9.85297	6.65469e-23	2.09366e-21
ENSG00000106351.11	1762.37	1.71373	0.173996	9.84924	6.90617e-23	2.17061e-21
ENSG00000258604.1	7.32423	4.67521	0.47478	9.84711	7.05398e-23	2.21485e-21
ENSG00000279789.1	76.2779	-2.75071	0.279351	-9.84681	7.07572e-23	2.21946e-21
ENSG00000233836.6	63.2268	2.62626	0.266755	9.8452	7.1895e-23	2.2529e-21
ENSG00000167286.8	587.339	-3.25957	0.331114	-9.84426	7.25697e-23	2.27178e-21
ENSG00000079691.16	1545.18	1.42991	0.145334	9.83873	7.66745e-23	2.39789e-21
ENSG00000179528.14	64.2216	-2.46168	0.250236	-9.83745	7.7655e-23	2.42614e-21
ENSG00000234883.3	209.361	-3.57262	0.36319	-9.83678	7.81692e-23	2.43978e-21
ENSG00000172116.20	385.123	-3.7219	0.378406	-9.83572	7.89974e-23	2.46318e-21
ENSG00000143340.6	91.7037	-3.02784	0.307923	-9.83311	8.10756e-23	2.52548e-21
ENSG00000102524.10	897.939	-2.76152	0.280885	-9.83149	8.23939e-23	2.564e-21
ENSG00000115282.18	1701.8	-0.873859	0.0889195	-9.82753	8.56919e-23	2.66363e-21
ENSG00000109943.7	158.142	-3.24488	0.330186	-9.82745	8.57648e-23	2.66363e-21
ENSG00000165272.13	9880.06	2.73836	0.278669	9.82659	8.64995e-23	2.68379e-21
ENSG00000115364.12	1985.44	0.984147	0.100172	9.82459	8.8236e-23	2.73497e-21
ENSG00000137841.10	1301.42	-2.25758	0.22983	-9.8228	8.98114e-23	2.78106e-21
ENSG00000101255.9	3801.04	-3.14328	0.320008	-9.82248	9.00989e-23	2.78721e-21
ENSG00000234546.2	85.2185	-1.99746	0.203427	-9.81909	9.318e-23	2.87969e-21
ENSG00000121152.8	186.14	-2.51999	0.256667	-9.81815	9.40582e-23	2.90398e-21
ENSG00000205837.6	18.5728	-4.53993	0.462557	-9.81485	9.71828e-23	2.9975e-21
ENSG00000249042.4	101.739	1.86726	0.190252	9.81468	9.73505e-23	2.99973e-21
ENSG00000085999.10	146.656	-2.66219	0.271377	-9.80992	1.02045e-22	3.14129e-21
ENSG00000121281.11	516.379	-2.57081	0.262075	-9.80947	1.02503e-22	3.15233e-21
ENSG00000165178.9	138.885	-2.70331	0.275611	-9.80841	1.0359e-22	3.18263e-21
ENSG00000186891.12	97.9048	-3.44482	0.351344	-9.8047	1.0747e-22	3.29861e-21
ENSG00000147437.8	103.3	-3.22837	0.329294	-9.80391	1.08308e-22	3.32109e-21
ENSG00000164303.9	176.169	4.21993	0.430537	9.80156	1.10862e-22	3.39611e-21
ENSG00000100298.14	100.806	-2.75167	0.280751	-9.80108	1.11392e-22	3.40902e-21
ENSG00000117724.11	886.532	-2.68718	0.274182	-9.8007	1.11808e-22	3.41842e-21
ENSG00000173327.6	6308.23	-1.0312	0.10525	-9.79757	1.15326e-22	3.52254e-21
ENSG00000114742.12	2320.43	1.0108	0.10323	9.7918	1.221e-22	3.72583e-21
ENSG00000142549.9	493.851	-6.53287	0.667456	-9.78773	1.2712e-22	3.87524e-21
ENSG00000253837.1	116.288	-1.9926	0.203633	-9.78526	1.30258e-22	3.96705e-21
ENSG00000168564.5	1400.81	0.968675	0.0990043	9.78417	1.31668e-22	4.00248e-21
ENSG00000137101.11	413.756	-2.76919	0.283027	-9.78417	1.31676e-22	4.00248e-21
ENSG00000120333.4	1367.93	0.697639	0.0713186	9.78201	1.34514e-22	4.08482e-21
ENSG00000101194.16	554.811	-3.43924	0.351639	-9.78061	1.36386e-22	4.13767e-21
ENSG00000123094.14	2032.75	1.56571	0.160133	9.77756	1.4056e-22	4.25672e-21
ENSG00000101577.8	4464.15	1.29841	0.132795	9.77754	1.40582e-22	4.25672e-21
ENSG00000044012.3	98.2672	-6.77878	0.693366	-9.77662	1.41866e-22	4.29149e-21
ENSG00000009694.12	1336.05	-3.14427	0.321633	-9.77595	1.42808e-22	4.31582e-21
ENSG00000246145.1	7.44584	3.35796	0.343513	9.77537	1.43632e-22	4.33657e-21
ENSG00000178789.7	117.022	-2.47576	0.253282	-9.77471	1.44574e-22	4.36082e-21
ENSG00000179241.11	1269.97	-1.51293	0.154902	-9.76706	1.55915e-22	4.69837e-21
ENSG00000176659.7	24.1625	-2.75047	0.281613	-9.76682	1.56278e-22	4.70481e-21
ENSG00000237686.5	567.209	-2.51338	0.257389	-9.7649	1.59266e-22	4.79016e-21
ENSG00000177694.13	483.831	2.01469	0.206516	9.75559	1.74591e-22	5.24608e-21
ENSG00000151704.14	2889.8	6.0686	0.622189	9.75364	1.7797e-22	5.34251e-21
ENSG00000259969.1	79.7324	2.93053	0.300515	9.75171	1.81379e-22	5.43965e-21
ENSG00000224397.4	190.539	-2.75516	0.282553	-9.75096	1.82736e-22	5.47511e-21
ENSG00000163629.11	3095.44	1.84804	0.189712	9.74127	2.01021e-22	6.01722e-21
ENSG00000128917.6	5654.79	-2.52747	0.259521	-9.73896	2.05645e-22	6.14979e-21
ENSG00000257681.1	64.968	-4.19011	0.43033	-9.73697	2.09718e-22	6.26563e-21
ENSG00000146859.6	6878.98	-1.45932	0.149972	-9.73062	2.23218e-22	6.66263e-21
ENSG00000235338.1	2.33171	4.38583	0.450883	9.7272	2.30863e-22	6.88427e-21
ENSG00000089012.13	252.137	-3.74256	0.384832	-9.72518	2.35495e-22	7.01574e-21
ENSG00000110448.9	491.553	-2.66382	0.27392	-9.7248	2.36376e-22	7.03533e-21
ENSG00000272933.1	125.363	1.69949	0.174797	9.72264	2.41449e-22	7.17951e-21
ENSG00000204261.7	929.982	-1.38657	0.142714	-9.71578	2.58256e-22	7.67202e-21
ENSG00000198826.9	416.798	-1.95846	0.201594	-9.7149	2.60497e-22	7.73126e-21
ENSG00000267391.2	29.3592	-3.58084	0.368795	-9.70957	2.74493e-22	8.13897e-21
ENSG00000158006.12	1592.97	1.10097	0.113445	9.70484	2.87517e-22	8.51712e-21
ENSG00000108819.10	5769.07	-0.939703	0.0968554	-9.70213	2.95273e-22	8.73865e-21
ENSG00000204632.10	2418.25	-3.87417	0.39932	-9.70194	2.95827e-22	8.74679e-21
ENSG00000075290.7	8.55956	3.60501	0.371719	9.69823	3.06763e-22	9.06161e-21
ENSG00000266094.5	1692.18	-1.91251	0.197367	-9.6901	3.32204e-22	9.80392e-21
ENSG00000170270.4	582.813	1.05821	0.109248	9.68633	3.44698e-22	1.01631e-20
ENSG00000148339.11	1200.63	2.07999	0.21475	9.6856	3.47156e-22	1.0226e-20
ENSG00000137747.13	60.631	2.83828	0.293053	9.68518	3.48583e-22	1.02584e-20
ENSG00000127947.14	6106.14	-0.968138	0.0999758	-9.68373	3.53592e-22	1.03961e-20
ENSG00000163508.11	354.735	-3.3748	0.348517	-9.68333	3.54958e-22	1.04265e-20
ENSG00000257702.3	941.949	-1.85619	0.191759	-9.67979	3.67456e-22	1.07835e-20
ENSG00000207037.1	15.4715	-4.34326	0.448913	-9.67507	3.84821e-22	1.12826e-20
ENSG00000172594.11	5530.96	-2.16574	0.223889	-9.67326	3.91689e-22	1.14732e-20
ENSG00000279526.1	9.97972	3.79049	0.391942	9.67105	4.00267e-22	1.17136e-20
ENSG00000225945.1	4.89304	2.12444	0.219702	9.66968	4.0564e-22	1.18598e-20
ENSG00000105700.9	3464.36	-0.775691	0.0802226	-9.66924	4.07397e-22	1.19001e-20
ENSG00000103855.16	4540.84	-1.24705	0.129008	-9.66644	4.18679e-22	1.22183e-20
ENSG00000081148.11	43.1224	2.10328	0.217592	9.66616	4.19848e-22	1.2241e-20
ENSG00000162073.12	402.51	-1.96818	0.20362	-9.66594	4.20738e-22	1.22556e-20
ENSG00000111252.9	5376.77	-1.45314	0.150339	-9.6658	4.21302e-22	1.22607e-20
ENSG00000205790.1	31.4774	-3.50857	0.363169	-9.66098	4.41626e-22	1.28403e-20
ENSG00000237399.6	74.8271	-2.02971	0.21014	-9.65888	4.50743e-22	1.30932e-20
ENSG00000211753.3	498.139	-3.31239	0.342944	-9.6587	4.51551e-22	1.31046e-20
ENSG00000186314.10	474.249	-1.79991	0.186513	-9.65032	4.90038e-22	1.42084e-20
ENSG00000257642.1	68.6846	-3.61992	0.375121	-9.65001	4.91524e-22	1.42383e-20
ENSG00000184682.5	49.1818	-4.25263	0.440745	-9.64873	4.97685e-22	1.44035e-20
ENSG00000138152.8	192.862	-3.18034	0.329656	-9.64745	5.03909e-22	1.45703e-20
ENSG00000181562.3	7.80746	5.63429	0.584043	9.64705	5.05881e-22	1.46138e-20
ENSG00000228952.1	43.8272	-3.98066	0.41264	-9.64682	5.07025e-22	1.46334e-20
ENSG00000280057.1	10.3967	2.75292	0.285462	9.64374	5.22513e-22	1.50666e-20
ENSG00000229743.2	123.741	2.76737	0.287141	9.63766	5.54372e-22	1.59706e-20
ENSG00000094804.8	342.388	-2.46053	0.255398	-9.6341	5.73948e-22	1.65125e-20
ENSG00000182162.8	1859.15	-2.13867	0.221992	-9.63401	5.74445e-22	1.65125e-20
ENSG00000081026.17	828.83	2.02662	0.210362	9.63395	5.74758e-22	1.65125e-20
ENSG00000121039.8	2975.37	2.03888	0.211731	9.6296	5.99642e-22	1.72117e-20
ENSG00000204136.9	1253.55	-1.98442	0.206086	-9.62908	6.02672e-22	1.72828e-20
ENSG00000230156.2	2.66354	3.25848	0.33845	9.62765	6.11113e-22	1.75089e-20
ENSG00000280217.1	4.42189	4.12525	0.428484	9.62754	6.1178e-22	1.75121e-20
ENSG00000100427.14	57.5023	-2.46855	0.256505	-9.62377	6.34646e-22	1.81501e-20
ENSG00000165655.15	1223.98	1.89489	0.196966	9.62037	6.55928e-22	1.87416e-20
ENSG00000260448.4	12.8621	1.86557	0.193968	9.61794	6.71657e-22	1.91737e-20
ENSG00000172322.12	204.397	-2.84643	0.295959	-9.61765	6.73533e-22	1.92097e-20
ENSG00000162600.10	812.059	1.16757	0.12141	9.61672	6.79653e-22	1.93667e-20
ENSG00000203808.9	5.62843	2.95074	0.30686	9.61593	6.84857e-22	1.94973e-20
ENSG00000113946.3	441.212	4.92404	0.512157	9.61432	6.95689e-22	1.97878e-20
ENSG00000161048.10	1695.27	1.40037	0.145689	9.61202	7.11394e-22	2.02162e-20
ENSG00000128045.6	378.358	4.55108	0.473539	9.61079	7.19918e-22	2.04357e-20
ENSG00000133318.12	10567.8	0.914832	0.0951887	9.61072	7.20418e-22	2.04357e-20
ENSG00000271270.4	167.9	-1.79363	0.186636	-9.61036	7.22963e-22	2.04894e-20
ENSG00000271826.4	17.7402	3.03738	0.316062	9.61008	7.24893e-22	2.05256e-20
ENSG00000080845.16	5576.96	-0.885996	0.0921978	-9.60974	7.27354e-22	2.05767e-20
ENSG00000065485.16	4277.41	-1.92984	0.200849	-9.60837	7.37067e-22	2.08327e-20
ENSG00000154864.10	1847.9	-2.58714	0.269332	-9.60578	7.55857e-22	2.13446e-20
ENSG00000053918.14	1775.58	2.10985	0.219722	9.60233	7.81543e-22	2.20502e-20
ENSG00000050393.10	2115.64	0.884168	0.0920931	9.6008	7.93251e-22	2.23604e-20
ENSG00000185862.6	1399.26	-2.23388	0.232701	-9.59978	8.01146e-22	2.25627e-20
ENSG00000089127.11	3673.55	-1.6998	0.17714	-9.59579	8.32732e-22	2.34313e-20
ENSG00000158714.9	1186.82	-3.04376	0.317208	-9.59548	8.35267e-22	2.34816e-20
ENSG00000115289.11	835.235	-0.967994	0.100887	-9.59481	8.40692e-22	2.3613e-20
ENSG00000224786.1	8.11087	2.31019	0.24078	9.59464	8.42127e-22	2.36322e-20
ENSG00000156860.14	4819.35	-0.717059	0.0747414	-9.59387	8.48456e-22	2.37885e-20
ENSG00000115252.17	2055.05	3.09558	0.322728	9.59189	8.64829e-22	2.4226e-20
ENSG00000177133.9	444.409	5.47512	0.57115	9.58614	9.14445e-22	2.55931e-20
ENSG00000124256.13	157.165	-3.45931	0.360881	-9.58574	9.17974e-22	2.5669e-20
ENSG00000248300.1	3.17383	4.34955	0.453845	9.58379	9.35449e-22	2.61344e-20
ENSG00000111875.7	899.846	0.965327	0.100741	9.58231	9.4899e-22	2.64891e-20
ENSG00000118257.15	4911.55	-2.07524	0.216604	-9.58082	9.62742e-22	2.68372e-20
ENSG00000258227.5	294.303	-2.76258	0.288346	-9.58078	9.63166e-22	2.68372e-20
ENSG00000166912.15	3757.13	1.2536	0.13092	9.57528	1.01584e-21	2.82799e-20
ENSG00000140534.12	127.849	-2.89698	0.302877	-9.56489	1.12321e-21	3.12412e-20
ENSG00000180448.9	2625.61	-1.65287	0.17294	-9.55742	1.20726e-21	3.35492e-20
ENSG00000173898.10	2537.95	4.88027	0.510756	9.555	1.23586e-21	3.43137e-20
ENSG00000117477.11	94.5393	3.18792	0.33367	9.55411	1.24649e-21	3.45783e-20
ENSG00000103653.15	3456.59	-1.08264	0.113356	-9.55073	1.28788e-21	3.56949e-20
ENSG00000135426.13	248.643	-2.60492	0.272896	-9.54546	1.3551e-21	3.75248e-20
ENSG00000166793.9	148.599	-2.7543	0.288553	-9.5452	1.35841e-21	3.75835e-20
ENSG00000255146.1	23.1103	-4.34472	0.455288	-9.5428	1.39025e-21	3.84307e-20
ENSG00000205436.6	693.365	-2.8104	0.294756	-9.53469	1.50332e-21	4.15196e-20
ENSG00000099377.12	4556.61	-2.53252	0.265728	-9.53046	1.56582e-21	4.32078e-20
ENSG00000061938.15	2247.04	-1.70426	0.178828	-9.53017	1.57028e-21	4.32929e-20
ENSG00000126001.14	2704.88	-1.08224	0.113576	-9.52878	1.59144e-21	4.38379e-20
ENSG00000245330.4	9.21016	2.54597	0.267216	9.52776	1.60717e-21	4.42325e-20
ENSG00000179935.8	15.8756	2.31605	0.243147	9.5253	1.64567e-21	4.52524e-20
ENSG00000100564.7	999.251	1.17276	0.123161	9.52219	1.69572e-21	4.65878e-20
ENSG00000254654.1	19.4944	-6.12509	0.643361	-9.52045	1.72423e-21	4.73297e-20
ENSG00000274627.1	159.96	-2.23007	0.234272	-9.51914	1.7461e-21	4.78882e-20
ENSG00000165359.13	679.568	-1.87638	0.197122	-9.51889	1.75044e-21	4.79653e-20
ENSG00000204323.5	351.286	4.18139	0.439461	9.51481	1.82046e-21	4.98406e-20
ENSG00000229654.1	23.5424	-6.09621	0.640747	-9.51423	1.83071e-21	5.00777e-20
ENSG00000197540.6	139.297	-2.48135	0.260821	-9.51361	1.84162e-21	5.03322e-20
ENSG00000066382.15	371.038	3.05704	0.32134	9.5134	1.84523e-21	5.03872e-20
ENSG00000223485.1	36.3856	-3.8892	0.408834	-9.5129	1.85414e-21	5.05863e-20
ENSG00000161798.6	24.4599	4.99226	0.524919	9.51053	1.89692e-21	5.17087e-20
ENSG00000156475.17	220.378	2.49995	0.262915	9.50857	1.93293e-21	5.26448e-20
ENSG00000079689.12	2274.55	-4.93033	0.518553	-9.50786	1.94627e-21	5.29622e-20
ENSG00000164853.8	10.5588	7.59629	0.799204	9.50483	2.00376e-21	5.44795e-20
ENSG00000161405.15	1024.43	-2.98617	0.314189	-9.50438	2.01243e-21	5.46679e-20
ENSG00000120324.6	361.089	-1.91756	0.201865	-9.49924	2.11427e-21	5.73848e-20
ENSG00000140479.15	5268.14	-3.22428	0.339566	-9.49527	2.19636e-21	5.95615e-20
ENSG00000161888.10	244.087	-2.75546	0.290243	-9.49363	2.23134e-21	6.04578e-20
ENSG00000134243.10	8337.55	1.63212	0.171938	9.49253	2.25501e-21	6.10464e-20
ENSG00000174837.13	246.82	-3.12142	0.328842	-9.49216	2.26301e-21	6.12103e-20
ENSG00000151532.12	958.924	0.79943	0.0842268	9.49139	2.27982e-21	6.16119e-20
ENSG00000130598.14	42.0855	-3.01627	0.31796	-9.48634	2.39284e-21	6.46107e-20
ENSG00000188282.11	52.8071	-4.65533	0.490966	-9.48198	2.49511e-21	6.73145e-20
ENSG00000105011.7	427.743	-2.17416	0.229326	-9.48066	2.52685e-21	6.81122e-20
ENSG00000115325.12	864.063	-1.23266	0.130042	-9.47891	2.56949e-21	6.91822e-20
ENSG00000198964.12	2312.78	1.06435	0.112286	9.47885	2.57094e-21	6.91822e-20
ENSG00000134871.16	78264.6	-1.93055	0.203672	-9.4787	2.57468e-21	6.92234e-20
ENSG00000170153.9	1061.47	3.13344	0.330728	9.47435	2.68438e-21	7.21112e-20
ENSG00000181418.7	101.909	4.88852	0.516084	9.47233	2.73657e-21	7.34504e-20
ENSG00000159788.17	3349.43	-1.17239	0.123783	-9.47131	2.76346e-21	7.41089e-20
ENSG00000171105.12	21779.8	-1.85767	0.196159	-9.47025	2.79188e-21	7.47484e-20
ENSG00000198223.13	745.236	-2.17449	0.229613	-9.47024	2.79207e-21	7.47484e-20
ENSG00000175906.4	768.819	3.23535	0.34164	9.47008	2.79633e-21	7.47988e-20
ENSG00000280202.1	93.6184	-2.37867	0.251339	-9.46399	2.964e-21	7.92163e-20
ENSG00000229326.3	1.71912	3.17842	0.335865	9.46338	2.98141e-21	7.96141e-20
ENSG00000173110.7	308.475	-2.32834	0.246083	-9.46164	3.03157e-21	8.08848e-20
ENSG00000233532.4	51.5299	-7.52338	0.795171	-9.46133	3.04046e-21	8.10533e-20
ENSG00000159496.13	82.5624	-2.22914	0.235722	-9.45663	3.18013e-21	8.47046e-20
ENSG00000169245.5	1983.38	-3.41348	0.361014	-9.45525	3.22257e-21	8.56972e-20
ENSG00000113763.9	143.154	-4.04766	0.428087	-9.45524	3.22285e-21	8.56972e-20
ENSG00000250432.4	7.14888	3.25299	0.344163	9.45189	3.32769e-21	8.84102e-20
ENSG00000118946.10	2896.17	-2.36206	0.249946	-9.45029	3.37894e-21	8.96961e-20
ENSG00000072609.16	1339.86	-1.16637	0.123428	-9.44985	3.39323e-21	8.99994e-20
ENSG00000258352.1	23.9441	-2.67897	0.283522	-9.44889	3.42434e-21	9.06899e-20
ENSG00000229754.1	214.986	-4.6127	0.488175	-9.44887	3.42504e-21	9.06899e-20
ENSG00000141736.12	9451.21	1.53114	0.162073	9.44724	3.47868e-21	9.20327e-20
ENSG00000188693.7	10.7574	2.11338	0.223727	9.44627	3.51106e-21	9.28114e-20
ENSG00000074660.14	1887.45	-1.80425	0.191067	-9.44298	3.62338e-21	9.56999e-20
ENSG00000116701.13	1071.2	-2.1143	0.223974	-9.43994	3.72976e-21	9.84269e-20
ENSG00000266903.1	67.8484	2.80929	0.297678	9.43733	3.82383e-21	1.00825e-19
ENSG00000167550.9	55.3031	-1.88942	0.200252	-9.4352	3.90263e-21	1.02816e-19
ENSG00000138639.16	4500.15	1.63604	0.17342	9.43397	3.94848e-21	1.03937e-19
ENSG00000079215.12	1209.21	-2.79347	0.296123	-9.43347	3.9675e-21	1.0435e-19
ENSG00000130508.9	9124.9	-2.23311	0.236762	-9.43187	4.02835e-21	1.05862e-19
ENSG00000225969.1	103.977	-3.22211	0.341667	-9.43056	4.07916e-21	1.07108e-19
ENSG00000250742.1	713.393	2.31853	0.245888	9.42919	4.13266e-21	1.08422e-19
ENSG00000185065.6	24.5897	2.12538	0.225421	9.42851	4.15957e-21	1.09037e-19
ENSG00000011426.9	762.162	-2.96946	0.314968	-9.42783	4.18674e-21	1.09658e-19
ENSG00000067182.6	10299.7	-1.07832	0.114386	-9.42707	4.21708e-21	1.1036e-19
ENSG00000104332.10	2935.43	4.79204	0.5084	9.42573	4.27135e-21	1.11688e-19
ENSG00000075884.11	881.823	-1.82756	0.193895	-9.42551	4.28014e-21	1.11825e-19
ENSG00000206195.9	146.765	-3.26846	0.346868	-9.42276	4.39396e-21	1.14703e-19
ENSG00000143416.19	2539.07	1.72306	0.182867	9.42248	4.40557e-21	1.1491e-19
ENSG00000223865.9	27903.8	-2.14388	0.227576	-9.4205	4.48938e-21	1.16999e-19
ENSG00000130427.2	611.748	-6.74367	0.715949	-9.4192	4.54531e-21	1.18359e-19
ENSG00000115232.12	1688.93	-2.12432	0.225583	-9.41701	4.64131e-21	1.20758e-19
ENSG00000038945.13	3230.37	-2.48952	0.264454	-9.4138	4.78497e-21	1.24393e-19
ENSG00000273173.4	22.3198	1.71882	0.182592	9.41344	4.80149e-21	1.2472e-19
ENSG00000013503.8	648.348	1.28068	0.136087	9.41074	4.9266e-21	1.27864e-19
ENSG00000231010.1	12.6681	2.15894	0.229426	9.41017	4.95343e-21	1.28454e-19
ENSG00000113889.10	5087.5	7.18033	0.763143	9.40889	5.01389e-21	1.29915e-19
ENSG00000213658.9	47.7226	-3.68259	0.391405	-9.40864	5.02599e-21	1.30082e-19
ENSG00000241479.1	3.39959	3.5855	0.381088	9.40858	5.02861e-21	1.30082e-19
ENSG00000267074.1	29.2719	-3.2335	0.343716	-9.40749	5.08125e-21	1.31335e-19
ENSG00000171864.4	420.26	-5.2644	0.559627	-9.40698	5.10595e-21	1.31865e-19
ENSG00000132155.10	4627.56	0.720256	0.0765804	9.40524	5.19133e-21	1.3396e-19
ENSG00000198851.8	1692	-2.98765	0.317675	-9.40474	5.21602e-21	1.34487e-19
ENSG00000267374.1	30.5101	-3.65149	0.388345	-9.40271	5.3173e-21	1.36986e-19
ENSG00000229474.5	147.163	-2.69141	0.286277	-9.40143	5.3827e-21	1.38557e-19
ENSG00000253395.1	16.4802	-3.47335	0.369458	-9.40119	5.39482e-21	1.38755e-19
ENSG00000196739.13	3999.53	-2.10387	0.223796	-9.40084	5.41271e-21	1.39102e-19
ENSG00000243819.4	29.5371	2.18755	0.232833	9.39536	5.70213e-21	1.4642e-19
ENSG00000125910.5	248.363	-2.14149	0.227995	-9.39271	5.84764e-21	1.50034e-19
ENSG00000214787.7	45.5342	-3.10697	0.331057	-9.385	6.2918e-21	1.61298e-19
ENSG00000140931.18	2625.16	-1.72925	0.184314	-9.3821	6.46732e-21	1.65662e-19
ENSG00000100097.10	16123.5	-2.13266	0.22734	-9.38092	6.54018e-21	1.67392e-19
ENSG00000122359.16	13626.4	0.952489	0.10158	9.37674	6.80448e-21	1.74015e-19
ENSG00000115956.9	2055.6	-2.41581	0.25767	-9.37556	6.88087e-21	1.75826e-19
ENSG00000161929.13	409.969	-2.35616	0.25133	-9.37477	6.93241e-21	1.76999e-19
ENSG00000237413.4	25.5788	2.55913	0.272988	9.37449	6.95078e-21	1.77324e-19
ENSG00000157227.11	17141.3	-1.7286	0.184401	-9.37414	6.97399e-21	1.77772e-19
ENSG00000026036.19	170.158	-2.71255	0.289379	-9.3737	7.00337e-21	1.78376e-19
ENSG00000105383.13	338.135	-2.08323	0.22227	-9.37251	7.08283e-21	1.80254e-19
ENSG00000265415.1	40.7813	-2.86384	0.305806	-9.36488	7.61333e-21	1.93598e-19
ENSG00000124772.10	577.124	-2.4559	0.262417	-9.35879	8.06572e-21	2.04936e-19
ENSG00000277013.1	99.1144	2.1733	0.232249	9.35766	8.15249e-21	2.06973e-19
ENSG00000224431.1	33.2484	-3.18395	0.340276	-9.35696	8.20617e-21	2.08168e-19
ENSG00000254706.2	2.62503	3.75377	0.401329	9.35334	8.49191e-21	2.15243e-19
ENSG00000171951.4	385.507	-3.92412	0.419616	-9.3517	8.62496e-21	2.18439e-19
ENSG00000204397.6	612.145	-1.91279	0.204559	-9.35079	8.69978e-21	2.20149e-19
ENSG00000269220.1	44.188	-2.41388	0.25815	-9.35071	8.70649e-21	2.20149e-19
ENSG00000157445.13	155.541	2.20335	0.235695	9.34831	8.9061e-21	2.25015e-19
ENSG00000165029.14	6369.49	-1.73792	0.185973	-9.34503	9.1862e-21	2.31905e-19
ENSG00000152969.15	105.799	-3.29054	0.352146	-9.34424	9.25479e-21	2.33449e-19
ENSG00000160999.10	386.877	-1.74888	0.187234	-9.34059	9.57948e-21	2.41446e-19
ENSG00000181458.9	2682.03	-3.25565	0.348655	-9.33775	9.84019e-21	2.4766e-19
ENSG00000142227.9	3921.45	-1.77248	0.189819	-9.33773	9.84178e-21	2.4766e-19
ENSG00000173442.10	3518.31	-1.33432	0.142913	-9.33662	9.94585e-21	2.50079e-19
ENSG00000213144.2	234.886	-2.65149	0.284037	-9.33502	1.00976e-20	2.5369e-19
ENSG00000135722.7	455.949	-1.82358	0.195378	-9.33362	1.02311e-20	2.5684e-19
ENSG00000259994.1	91.1442	-1.16638	0.124995	-9.33134	1.0454e-20	2.62226e-19
ENSG00000230499.1	27.9008	-2.16639	0.232201	-9.32981	1.0606e-20	2.65826e-19
ENSG00000143228.11	138.614	-2.63177	0.282152	-9.3275	1.08393e-20	2.71457e-19
ENSG00000162745.9	4102.7	-2.59231	0.277945	-9.3267	1.09216e-20	2.73302e-19
ENSG00000103495.12	2173.32	-0.956546	0.10259	-9.32394	1.121e-20	2.80296e-19
ENSG00000237181.1	106.031	-2.28114	0.244743	-9.32054	1.15754e-20	2.89201e-19
ENSG00000115657.11	635.472	-1.84818	0.198341	-9.31818	1.18354e-20	2.95462e-19
ENSG00000205045.7	118.562	-2.69348	0.289065	-9.31789	1.18677e-20	2.96033e-19
ENSG00000050730.14	72.9394	-3.97961	0.427129	-9.31711	1.1955e-20	2.97976e-19
ENSG00000133063.14	974.844	-5.44682	0.584621	-9.31683	1.19867e-20	2.98529e-19
ENSG00000229953.1	141.104	-2.55641	0.274433	-9.31523	1.21689e-20	3.02826e-19
ENSG00000259251.2	7.94024	2.6253	0.281857	9.31428	1.22782e-20	3.05303e-19
ENSG00000213809.7	42.5655	-4.01274	0.430996	-9.31038	1.27371e-20	3.16465e-19
ENSG00000224152.1	120.706	1.5834	0.170077	9.30986	1.28004e-20	3.17786e-19
ENSG00000265408.1	25.8837	-5.64412	0.606465	-9.30659	1.32002e-20	3.27453e-19
ENSG00000126460.9	155.237	3.0727	0.330275	9.30345	1.35962e-20	3.37009e-19
ENSG00000221211.1	18.8962	-4.86731	0.523267	-9.30177	1.38121e-20	3.42092e-19
ENSG00000205426.9	42.5346	-4.22847	0.454661	-9.30027	1.40086e-20	3.46684e-19
ENSG00000060566.12	1179.94	-4.64167	0.499141	-9.29932	1.41353e-20	3.49545e-19
ENSG00000198060.8	2121.21	0.830616	0.0893273	9.29856	1.42356e-20	3.51681e-19
ENSG00000011566.13	1997.95	0.991265	0.106605	9.2985	1.4244e-20	3.51681e-19
ENSG00000225864.1	21.8701	-4.60695	0.495462	-9.29829	1.42717e-20	3.52088e-19
ENSG00000027869.10	349.884	-2.89036	0.310881	-9.2973	1.4406e-20	3.55122e-19
ENSG00000119682.15	2090.21	1.1919	0.128221	9.29567	1.4628e-20	3.60312e-19
ENSG00000139433.8	4073.88	1.32736	0.142813	9.29442	1.48011e-20	3.6429e-19
ENSG00000111640.13	261395	-1.45643	0.156708	-9.29389	1.48752e-20	3.65827e-19
ENSG00000246859.2	363.208	-2.03332	0.218832	-9.29169	1.51857e-20	3.73172e-19
ENSG00000257285.4	24.1271	1.93016	0.207738	9.29131	1.52407e-20	3.7423e-19
ENSG00000279660.1	22.7016	-1.91577	0.206217	-9.29011	1.54126e-20	3.78156e-19
ENSG00000188883.4	117.734	5.68589	0.61211	9.289	1.55739e-20	3.81815e-19
ENSG00000174405.12	780.588	1.01395	0.109174	9.28748	1.57987e-20	3.87026e-19
ENSG00000137757.9	24.5151	-3.37098	0.362992	-9.28665	1.59218e-20	3.89736e-19
ENSG00000172716.15	3334.54	-1.71616	0.184874	-9.28287	1.64974e-20	4.03512e-19
ENSG00000010030.12	518.989	-2.37952	0.25635	-9.28231	1.65844e-20	4.05324e-19
ENSG00000213062.4	22.7553	2.97189	0.32018	9.28193	1.66433e-20	4.06448e-19
ENSG00000102755.9	30931.6	-2.36305	0.254612	-9.28099	1.67915e-20	4.09749e-19
ENSG00000156234.7	403.018	-5.29492	0.570571	-9.28003	1.69437e-20	4.13142e-19
ENSG00000237424.1	207.027	-1.74341	0.187901	-9.2783	1.72199e-20	4.19552e-19
ENSG00000273341.1	26.6199	-2.51146	0.270689	-9.27805	1.72616e-20	4.20243e-19
ENSG00000171557.15	3601.64	-7.38985	0.796617	-9.27653	1.75082e-20	4.25684e-19
ENSG00000120498.12	361.397	-4.80356	0.51782	-9.27651	1.75122e-20	4.25684e-19
ENSG00000215409.4	1.16797	3.68234	0.396959	9.27637	1.75356e-20	4.25922e-19
ENSG00000185739.12	175.493	2.25333	0.24294	9.27527	1.7717e-20	4.29997e-19
ENSG00000167653.4	39.4628	4.56784	0.492483	9.27513	1.77408e-20	4.30242e-19
ENSG00000152413.13	503.49	2.38654	0.257348	9.27357	1.80015e-20	4.36228e-19
ENSG00000184489.10	3543.24	-1.95668	0.211031	-9.272	1.82685e-20	4.42356e-19
ENSG00000211751.6	46.2073	-3.03822	0.32782	-9.26795	1.89754e-20	4.59119e-19
ENSG00000231652.2	38.5835	-2.55854	0.276135	-9.26554	1.94091e-20	4.69251e-19
ENSG00000151651.14	658.962	-2.65175	0.28622	-9.26471	1.95611e-20	4.72565e-19
ENSG00000169894.16	1242.21	-3.34527	0.36112	-9.26359	1.97674e-20	4.7718e-19
ENSG00000179242.14	1707.7	-4.21858	0.4554	-9.26346	1.97919e-20	4.77406e-19
ENSG00000225843.1	10.546	-6.20508	0.6703	-9.25717	2.09924e-20	5.05974e-19
ENSG00000128340.13	2425.06	-2.38658	0.257891	-9.25422	2.15803e-20	5.19745e-19
ENSG00000121905.8	95.3902	-2.87088	0.310281	-9.2525	2.19304e-20	5.27632e-19
ENSG00000273355.1	38.3643	2.2044	0.23825	9.25245	2.19413e-20	5.27632e-19
ENSG00000176029.12	10.7919	2.97672	0.32173	9.25223	2.19859e-20	5.28301e-19
ENSG00000247708.6	79.1019	1.1137	0.120405	9.24954	2.25452e-20	5.41325e-19
ENSG00000163673.6	52.6924	-3.32138	0.359132	-9.24835	2.27975e-20	5.46967e-19
ENSG00000163545.7	1854.76	2.3814	0.257514	9.24768	2.29409e-20	5.49985e-19
ENSG00000102241.10	4425.23	0.870922	0.0941921	9.24624	2.32537e-20	5.57061e-19
ENSG00000235204.1	25.4537	-3.0373	0.328533	-9.24504	2.35163e-20	5.62922e-19
ENSG00000105974.10	15060.6	-1.94865	0.210813	-9.24351	2.38534e-20	5.70558e-19
ENSG00000168421.11	385.453	-2.55808	0.276783	-9.24219	2.41507e-20	5.77229e-19
ENSG00000161911.10	30.0752	-2.77151	0.299924	-9.24072	2.44851e-20	5.84776e-19
ENSG00000067057.15	31240.2	-1.61752	0.175085	-9.23847	2.50048e-20	5.96735e-19
ENSG00000229020.4	12.5364	-4.43439	0.480088	-9.23662	2.54409e-20	6.06682e-19
ENSG00000197520.9	59.6714	-2.84476	0.308005	-9.23609	2.55661e-20	6.09206e-19
ENSG00000125898.11	693.387	-1.35222	0.146408	-9.23599	2.55905e-20	6.09325e-19
ENSG00000181847.10	391.962	-3.25791	0.352793	-9.23461	2.59221e-20	6.16754e-19
ENSG00000169783.11	1111.59	-2.41943	0.262058	-9.23243	2.64562e-20	6.28986e-19
ENSG00000154102.9	570.277	-3.82422	0.414265	-9.23133	2.67283e-20	6.34975e-19
ENSG00000277534.1	168.997	2.01499	0.218354	9.22811	2.75444e-20	6.53868e-19
ENSG00000256039.1	29.4279	-4.29285	0.465252	-9.22693	2.785e-20	6.60623e-19
ENSG00000152154.9	283.02	3.13065	0.339326	9.22608	2.80723e-20	6.65394e-19
ENSG00000136490.7	1337.89	-2.21435	0.240119	-9.22187	2.91968e-20	6.91525e-19
ENSG00000174574.14	2694.21	1.3078	0.141861	9.21895	3.00037e-20	7.10103e-19
ENSG00000128815.16	929.206	-2.42839	0.263423	-9.21858	3.01052e-20	7.11648e-19
ENSG00000125434.9	308.597	1.68834	0.183146	9.21855	3.01143e-20	7.11648e-19
ENSG00000258311.4	194.129	-2.03301	0.220539	-9.21836	3.01679e-20	7.12379e-19
ENSG00000260135.5	38.9192	-5.16025	0.559874	-9.21679	3.06119e-20	7.22321e-19
ENSG00000104219.11	2427.1	2.19653	0.238333	9.21625	3.07687e-20	7.25476e-19
ENSG00000160271.13	3565.4	-1.23221	0.133711	-9.21548	3.09901e-20	7.30149e-19
ENSG00000140030.5	519.825	-2.09011	0.226859	-9.21322	3.16476e-20	7.45082e-19
ENSG00000100258.16	5631.97	-0.969893	0.105279	-9.21261	3.183e-20	7.48814e-19
ENSG00000131828.12	5119.28	1.36321	0.147991	9.21145	3.21748e-20	7.56361e-19
ENSG00000204622.9	598.601	-2.63798	0.286392	-9.2111	3.22809e-20	7.58288e-19
ENSG00000276600.3	360.508	-2.0799	0.225852	-9.20912	3.288e-20	7.71783e-19
ENSG00000102003.9	164.985	1.80223	0.195728	9.20786	3.32704e-20	7.80364e-19
ENSG00000139438.5	260.829	2.76473	0.300265	9.20761	3.33455e-20	7.81544e-19
ENSG00000167992.11	977.458	-3.64736	0.396146	-9.20711	3.35017e-20	7.84618e-19
ENSG00000187583.9	186.411	-2.38771	0.259386	-9.20525	3.40893e-20	7.97785e-19
ENSG00000171860.4	1383.05	-2.15391	0.234026	-9.20373	3.45729e-20	8.08501e-19
ENSG00000159753.12	198.367	-2.92625	0.318071	-9.19999	3.57972e-20	8.3651e-19
ENSG00000198780.10	186.735	3.95615	0.43006	9.19906	3.61085e-20	8.43157e-19
ENSG00000277559.1	302.032	-2.39735	0.260734	-9.19464	3.7626e-20	8.7794e-19
ENSG00000223511.4	20.0869	-5.17964	0.563405	-9.19345	3.80438e-20	8.87031e-19
ENSG00000081237.17	4563.98	-2.32139	0.252529	-9.19257	3.83562e-20	8.93651e-19
ENSG00000279372.1	1.50927	3.11939	0.339437	9.18988	3.93276e-20	9.15605e-19
ENSG00000239405.1	12.7657	2.77761	0.302267	9.18923	3.9566e-20	9.20472e-19
ENSG00000163794.6	53.7756	-2.85207	0.310392	-9.1886	3.97984e-20	9.25195e-19
ENSG00000137078.7	239.901	-3.02718	0.329491	-9.18745	4.02261e-20	9.34447e-19
ENSG00000146005.3	70.8101	-3.35077	0.364748	-9.18653	4.0571e-20	9.41762e-19
ENSG00000183844.15	205.614	4.48033	0.48786	9.18362	4.16824e-20	9.66848e-19
ENSG00000173200.11	149.631	-2.84853	0.310192	-9.18314	4.18713e-20	9.70512e-19
ENSG00000172840.5	766.267	1.43745	0.156546	9.18231	4.21924e-20	9.77234e-19
ENSG00000114455.12	3887.47	-3.9708	0.432503	-9.18099	4.2716e-20	9.88632e-19
ENSG00000168010.9	1375.55	-2.42476	0.264169	-9.17881	4.35896e-20	1.00811e-18
ENSG00000113905.4	262.848	6.45432	0.703199	9.17852	4.37075e-20	1.01009e-18
ENSG00000160691.17	9026.03	-1.10236	0.120106	-9.17822	4.38284e-20	1.01214e-18
ENSG00000212388.1	12.9358	-4.79895	0.52297	-9.17635	4.4594e-20	1.02907e-18
ENSG00000003096.12	874.818	2.17575	0.237119	9.17576	4.48403e-20	1.03399e-18
ENSG00000270964.1	56.5352	1.5801	0.172252	9.17318	4.59285e-20	1.05831e-18
ENSG00000254979.4	16.8891	-3.22759	0.351916	-9.17149	4.66528e-20	1.07421e-18
ENSG00000130948.8	71.6658	-4.08523	0.445443	-9.17118	4.67877e-20	1.07653e-18
ENSG00000230445.4	93.759	2.49982	0.272611	9.1699	4.73448e-20	1.08855e-18
ENSG00000100092.19	721.876	-1.74269	0.190135	-9.16553	4.93028e-20	1.13274e-18
ENSG00000152939.13	857.811	2.50632	0.27347	9.16487	4.96071e-20	1.1389e-18
ENSG00000130940.13	360.895	1.91737	0.209218	9.16448	4.97882e-20	1.14222e-18
ENSG00000130703.14	2607.39	0.716695	0.0782109	9.16362	5.01844e-20	1.15047e-18
ENSG00000131094.3	2001.89	-4.78871	0.52276	-9.16044	5.16856e-20	1.18402e-18
ENSG00000228742.8	93.1635	-8.8637	0.967705	-9.15951	5.2135e-20	1.19345e-18
ENSG00000229417.1	104.897	2.11927	0.231529	9.15339	5.51758e-20	1.26214e-18
ENSG00000152944.7	1514.42	1.01304	0.110754	9.14671	5.86917e-20	1.34159e-18
ENSG00000138755.5	4877.6	-3.62046	0.395943	-9.14389	6.02447e-20	1.37608e-18
ENSG00000083444.15	17910.4	-1.55014	0.169552	-9.14258	6.09822e-20	1.39192e-18
ENSG00000076928.16	4929.82	-1.25117	0.136863	-9.14179	6.14281e-20	1.40108e-18
ENSG00000155792.8	1909.82	1.62185	0.177469	9.13873	6.31874e-20	1.44016e-18
ENSG00000137860.10	25.8443	3.1902	0.349125	9.1377	6.37972e-20	1.45301e-18
ENSG00000259641.4	29.7402	-3.78537	0.414277	-9.13729	6.40385e-20	1.45744e-18
ENSG00000224367.5	69.8564	-3.69851	0.404844	-9.13566	6.5011e-20	1.47851e-18
ENSG00000184378.2	108.672	2.19844	0.240704	9.13339	6.6386e-20	1.50868e-18
ENSG00000119938.8	4212.68	-1.9876	0.217671	-9.13122	6.77337e-20	1.5382e-18
ENSG00000113361.11	18548.4	-2.65611	0.290896	-9.13082	6.79852e-20	1.5428e-18
ENSG00000154319.13	388.92	3.52224	0.385955	9.12604	7.10488e-20	1.61116e-18
ENSG00000237489.2	86.5018	1.19691	0.131173	9.12469	7.19426e-20	1.63025e-18
ENSG00000239998.4	266.409	-2.13604	0.234108	-9.12416	7.22943e-20	1.63704e-18
ENSG00000118526.6	391.725	3.083	0.337906	9.12384	7.25053e-20	1.64063e-18
ENSG00000137714.2	1549.92	1.09107	0.119598	9.12286	7.31693e-20	1.65447e-18
ENSG00000160593.16	1049.18	-2.08408	0.22845	-9.12272	7.326e-20	1.65533e-18
ENSG00000272931.1	30.3415	2.12795	0.233276	9.12205	7.37171e-20	1.66446e-18
ENSG00000259631.1	10.9751	-6.06259	0.664713	-9.12062	7.4695e-20	1.68533e-18
ENSG00000174332.4	768.607	-2.85845	0.313533	-9.1169	7.73006e-20	1.74287e-18
ENSG00000240350.2	16.3508	-3.10785	0.340963	-9.11494	7.87165e-20	1.77352e-18
ENSG00000279528.1	247.112	-1.45868	0.16005	-9.11394	7.94413e-20	1.78808e-18
ENSG00000145428.13	93.8876	-2.56645	0.281598	-9.11389	7.94767e-20	1.78808e-18
ENSG00000269640.4	449.39	-1.64224	0.18021	-9.1129	8.02071e-20	1.80323e-18
ENSG00000176208.7	206.071	-1.46345	0.160594	-9.11275	8.03199e-20	1.80447e-18
ENSG00000228427.1	28.4665	-2.57609	0.282695	-9.11261	8.0422e-20	1.80547e-18
ENSG00000254815.4	468.256	-4.14986	0.455428	-9.11199	8.08876e-20	1.81463e-18
ENSG00000163568.12	139.33	-3.63688	0.399161	-9.11131	8.13951e-20	1.82471e-18
ENSG00000131759.16	4205.23	-1.37895	0.151357	-9.11057	8.19503e-20	1.83585e-18
ENSG00000237101.1	22.9774	-2.88671	0.316873	-9.11	8.23789e-20	1.84414e-18
ENSG00000207110.1	10.5199	-4.88599	0.536478	-9.10752	8.42896e-20	1.88557e-18
ENSG00000211694.2	28.1743	-3.23803	0.355583	-9.10627	8.52659e-20	1.90605e-18
ENSG00000222009.7	599.299	-1.92755	0.211767	-9.10225	8.84763e-20	1.97641e-18
ENSG00000205885.6	1244	-2.151	0.236326	-9.10183	8.88185e-20	1.98265e-18
ENSG00000167601.10	6943.24	-1.85189	0.203525	-9.09909	9.10948e-20	2.03202e-18
ENSG00000206559.6	57.339	1.17911	0.1296	9.09808	9.19433e-20	2.04718e-18
ENSG00000229155.1	26.0637	3.54336	0.389463	9.09808	9.19445e-20	2.04718e-18
ENSG00000096872.14	838.343	0.913633	0.100421	9.09805	9.19702e-20	2.04718e-18
ENSG00000113240.11	2080.2	-1.70931	0.187925	-9.09571	9.39664e-20	2.09014e-18
ENSG00000160654.8	396.662	-2.85068	0.313626	-9.08942	9.95665e-20	2.21314e-18
ENSG00000165891.14	117.623	-2.92351	0.321643	-9.08929	9.96867e-20	2.21424e-18
ENSG00000164751.13	2291.39	0.822377	0.0904788	9.08917	9.97974e-20	2.21514e-18
ENSG00000111696.10	2517.53	-2.30505	0.25361	-9.08894	1.00007e-19	2.21823e-18
ENSG00000093100.13	44.5683	-2.99346	0.329572	-9.08288	1.05739e-19	2.34371e-18
ENSG00000181577.14	3211.42	-3.28892	0.362168	-9.0812	1.07386e-19	2.37855e-18
ENSG00000196735.10	14864.4	-2.44033	0.268743	-9.08053	1.08049e-19	2.39153e-18
ENSG00000100162.13	185.916	-2.33265	0.256953	-9.07812	1.10465e-19	2.44328e-18
ENSG00000124191.16	571.296	-2.12696	0.234302	-9.07786	1.10735e-19	2.44753e-18
ENSG00000270504.1	558.215	-1.43821	0.15851	-9.07328	1.15491e-19	2.55086e-18
ENSG00000259054.1	2.76026	3.6105	0.397963	9.07246	1.16356e-19	2.56817e-18
ENSG00000105329.8	7784.44	-1.43354	0.158013	-9.07231	1.1652e-19	2.56998e-18
ENSG00000164062.11	4340.74	1.29411	0.142648	9.07202	1.16826e-19	2.57493e-18
ENSG00000135365.14	2477.7	-0.744908	0.0821487	-9.0678	1.21445e-19	2.67486e-18
ENSG00000006062.12	2452.37	-1.53884	0.169718	-9.06708	1.22254e-19	2.6908e-18
ENSG00000164611.11	456.312	-2.62397	0.289425	-9.06616	1.23282e-19	2.71151e-18
ENSG00000246331.2	2.9522	3.61228	0.398459	9.06562	1.23902e-19	2.72324e-18
ENSG00000140511.10	627.943	-2.40741	0.265557	-9.06552	1.24008e-19	2.72367e-18
ENSG00000176749.7	213.606	-1.63546	0.180465	-9.06246	1.2754e-19	2.79928e-18
ENSG00000213923.9	6144.98	-1.09623	0.121004	-9.05945	1.31108e-19	2.8756e-18
ENSG00000213906.8	120	-2.11734	0.23382	-9.05545	1.36001e-19	2.98084e-18
ENSG00000232629.7	1829.95	-3.03211	0.334867	-9.05468	1.36963e-19	2.99982e-18
ENSG00000088002.10	128.497	3.91886	0.432907	9.05243	1.39817e-19	3.06019e-18
ENSG00000127507.16	663.385	-2.20673	0.243876	-9.0486	1.44813e-19	3.16734e-18
ENSG00000169427.5	238.708	-4.07661	0.450649	-9.04609	1.48185e-19	3.23885e-18
ENSG00000259319.1	112.988	1.72335	0.190521	9.04542	1.49091e-19	3.25637e-18
ENSG00000143502.13	504.497	3.82457	0.422857	9.04459	1.50225e-19	3.27887e-18
ENSG00000181026.14	2138.62	-1.20143	0.132844	-9.04387	1.51222e-19	3.29835e-18
ENSG00000226979.7	52.9804	-3.01221	0.333101	-9.04295	1.52497e-19	3.32383e-18
ENSG00000145244.10	85.0884	1.97227	0.218109	9.0426	1.52994e-19	3.33236e-18
ENSG00000113088.5	879.491	-3.55866	0.39356	-9.04223	1.53503e-19	3.34113e-18
ENSG00000273340.1	44.2012	-2.33307	0.258075	-9.0403	1.56243e-19	3.39841e-18
ENSG00000161544.8	2711.54	-2.17057	0.240151	-9.03834	1.59063e-19	3.45737e-18
ENSG00000167984.15	603.166	-1.46872	0.162537	-9.03624	1.62157e-19	3.52217e-18
ENSG00000166589.11	20329	2.55888	0.283245	9.03418	1.65235e-19	3.58656e-18
ENSG00000143554.12	2068.08	-1.52205	0.168479	-9.03406	1.65414e-19	3.58797e-18
ENSG00000091972.17	2353.65	-1.79981	0.199265	-9.03223	1.68212e-19	3.64614e-18
ENSG00000266714.5	6986.66	-2.30513	0.255228	-9.03163	1.69128e-19	3.66348e-18
ENSG00000260086.2	35.055	-1.9625	0.217363	-9.02869	1.73747e-19	3.76092e-18
ENSG00000029559.6	53.6993	-6.48749	0.718802	-9.02542	1.79009e-19	3.87216e-18
ENSG00000172046.17	2957.64	0.819438	0.0908034	9.02431	1.8083e-19	3.90887e-18
ENSG00000237797.1	16.1185	-2.44241	0.270724	-9.02179	1.85047e-19	3.99726e-18
ENSG00000123219.11	151.143	-1.94439	0.215668	-9.01566	1.9568e-19	4.22405e-18
ENSG00000232517.2	31.7823	2.60576	0.289081	9.01396	1.98739e-19	4.28715e-18
ENSG00000135951.13	231.43	1.35807	0.15072	9.01053	2.05061e-19	4.42049e-18
ENSG00000170379.18	693.31	-1.45657	0.161857	-8.99916	2.27458e-19	4.89994e-18
ENSG00000178996.11	2481.17	1.17079	0.130118	8.99797	2.29932e-19	4.94984e-18
ENSG00000237149.5	193.304	1.83685	0.204165	8.9969	2.32176e-19	4.99473e-18
ENSG00000156103.14	345.11	-3.22087	0.358014	-8.99648	2.33061e-19	5.01033e-18
ENSG00000136167.12	8888.76	-2.10691	0.234202	-8.9961	2.33884e-19	5.0246e-18
ENSG00000280798.1	1135.02	-1.19189	0.132498	-8.99557	2.35009e-19	5.0453e-18
ENSG00000174945.12	124.307	-3.84913	0.427899	-8.99541	2.35358e-19	5.04935e-18
ENSG00000132205.9	1334.33	-1.6327	0.181518	-8.99465	2.36976e-19	5.0806e-18
ENSG00000229028.2	1153.88	-5.33033	0.592775	-8.99218	2.4238e-19	5.1929e-18
ENSG00000108551.4	3547.05	3.06055	0.340367	8.99191	2.42967e-19	5.20193e-18
ENSG00000262312.2	18.0556	-3.48995	0.388206	-8.98994	2.47369e-19	5.29259e-18
ENSG00000147257.12	1282.52	3.813	0.42423	8.98806	2.51625e-19	5.37998e-18
ENSG00000175175.5	60.7717	2.66066	0.296073	8.98649	2.55243e-19	5.45364e-18
ENSG00000146067.14	2374.28	-2.30582	0.256648	-8.98437	2.6022e-19	5.5562e-18
ENSG00000130720.11	217.801	-5.13851	0.571972	-8.98386	2.61435e-19	5.57834e-18
ENSG00000257634.1	12.8762	9.16338	1.02011	8.98273	2.64123e-19	5.63187e-18
ENSG00000207148.1	71.594	-3.13964	0.349525	-8.98258	2.64488e-19	5.63583e-18
ENSG00000122986.12	629.585	-1.37859	0.153492	-8.9815	2.67091e-19	5.68744e-18
ENSG00000256609.1	44.4794	-3.63659	0.405052	-8.97809	2.75504e-19	5.86261e-18
ENSG00000198168.7	1803.1	1.27729	0.142329	8.9742	2.85406e-19	6.06922e-18
ENSG00000158683.6	80.0926	-2.28321	0.254455	-8.97292	2.88765e-19	6.13649e-18
ENSG00000134333.12	102109	-1.3987	0.155884	-8.97267	2.89421e-19	6.14629e-18
ENSG00000278898.1	51.4526	6.02824	0.671895	8.97199	2.91207e-19	6.18003e-18
ENSG00000111012.8	149.764	3.29551	0.367348	8.9711	2.93561e-19	6.2258e-18
ENSG00000105519.11	732.794	2.59095	0.288884	8.96883	2.99689e-19	6.35147e-18
ENSG00000279513.1	2.5677	2.27833	0.254032	8.96865	3.00172e-19	6.35741e-18
ENSG00000198948.10	3155.06	2.10984	0.235262	8.96806	3.01794e-19	6.38746e-18
ENSG00000277954.1	108.952	-2.08061	0.232024	-8.96722	3.041e-19	6.43194e-18
ENSG00000089220.4	35000.3	1.37064	0.15286	8.9666	3.05812e-19	6.4638e-18
ENSG00000273521.1	19.4917	-3.17301	0.354009	-8.96308	3.15736e-19	6.66908e-18
ENSG00000117650.11	148.154	-2.69074	0.300249	-8.96171	3.19672e-19	6.74769e-18
ENSG00000072682.17	6823.52	-1.70953	0.190852	-8.95738	3.32489e-19	7.01351e-18
ENSG00000167904.13	1078.45	0.941617	0.105133	8.95644	3.35328e-19	7.06864e-18
ENSG00000158987.18	762.163	-0.811531	0.0906106	-8.95624	3.35924e-19	7.07646e-18
ENSG00000161791.12	5436.49	-1.33085	0.148603	-8.9557	3.37587e-19	7.10673e-18
ENSG00000189013.13	37.5804	-3.08342	0.344354	-8.95423	3.42116e-19	7.19726e-18
ENSG00000144648.13	82.3288	2.71169	0.302877	8.95311	3.45616e-19	7.26602e-18
ENSG00000197457.8	4232.31	-2.50229	0.279519	-8.95213	3.48702e-19	7.326e-18
ENSG00000143185.3	65.6524	-3.12018	0.348545	-8.95202	3.49045e-19	7.32832e-18
ENSG00000251165.4	37.5578	4.51951	0.504908	8.95117	3.51739e-19	7.37994e-18
ENSG00000261416.1	15.5975	-3.87221	0.432604	-8.95092	3.52518e-19	7.39135e-18
ENSG00000137767.12	3354.23	-1.20263	0.134381	-8.94944	3.57281e-19	7.48623e-18
ENSG00000235806.1	4.379	2.79674	0.312646	8.94537	3.70695e-19	7.76213e-18
ENSG00000164935.5	33.4209	-3.62672	0.405553	-8.94265	3.79963e-19	7.95088e-18
ENSG00000141026.5	1368.4	0.897423	0.100366	8.94153	3.83811e-19	8.02608e-18
ENSG00000135048.12	7566.08	-1.37143	0.153389	-8.94089	3.86058e-19	8.06768e-18
ENSG00000196155.11	974.587	-2.41456	0.270087	-8.93994	3.89387e-19	8.13186e-18
ENSG00000261888.1	123.287	2.92112	0.32691	8.93553	4.05227e-19	8.45702e-18
ENSG00000154237.11	2020.39	-1.5381	0.172168	-8.93369	4.12041e-19	8.59225e-18
ENSG00000169592.13	2500.27	-1.15328	0.129095	-8.93363	4.12253e-19	8.59225e-18
ENSG00000070444.13	1338.23	-0.805901	0.0902187	-8.93275	4.15531e-19	8.65483e-18
ENSG00000204262.10	6972.08	-2.4082	0.269697	-8.9293	4.2872e-19	8.92362e-18
ENSG00000136040.7	1798.34	-2.00099	0.224101	-8.92898	4.29946e-19	8.94095e-18
ENSG00000108821.12	62363.5	-3.38869	0.379518	-8.92894	4.30121e-19	8.94095e-18
ENSG00000236318.1	1163.6	-5.27641	0.591048	-8.92721	4.36871e-19	9.07525e-18
ENSG00000248517.1	35.2026	7.7134	0.864128	8.92622	4.40815e-19	9.15113e-18
ENSG00000234535.1	5.96362	2.69619	0.302136	8.92375	4.50751e-19	9.35121e-18
ENSG00000139636.14	1720.17	-1.43969	0.161362	-8.92211	4.57479e-19	9.48455e-18
ENSG00000172057.8	3288.53	0.89945	0.100887	8.91541	4.86024e-19	1.00697e-17
ENSG00000164691.15	630.844	-2.05644	0.23079	-8.91044	5.08302e-19	1.05243e-17
ENSG00000171611.8	13.5466	-3.38947	0.380409	-8.91008	5.09979e-19	1.05521e-17
ENSG00000135636.12	9429.98	-1.80345	0.202407	-8.90999	5.10381e-19	1.05522e-17
ENSG00000169442.7	1327.6	-2.33901	0.262518	-8.90993	5.10654e-19	1.05522e-17
ENSG00000156858.10	2009.38	-0.892761	0.100205	-8.90932	5.13452e-19	1.0603e-17
ENSG00000117281.14	69.5377	-1.99095	0.223542	-8.9064	5.27187e-19	1.08795e-17
ENSG00000137872.14	947.736	2.73783	0.30749	8.90379	5.39729e-19	1.1131e-17
ENSG00000273489.1	14.5264	2.26026	0.253887	8.90259	5.45574e-19	1.12442e-17
ENSG00000183049.11	1725.88	-1.40454	0.157769	-8.9025	5.46029e-19	1.12462e-17
ENSG00000204475.8	49.2464	-2.31911	0.26052	-8.90186	5.49184e-19	1.13038e-17
ENSG00000189212.11	76.1699	-4.29689	0.482722	-8.90136	5.51666e-19	1.13474e-17
ENSG00000214855.8	14.64	-5.39209	0.605949	-8.89858	5.65636e-19	1.16246e-17
ENSG00000279460.1	63.8326	8.93902	1.00455	8.89854	5.65883e-19	1.16246e-17
ENSG00000150394.12	114.273	-3.22497	0.362596	-8.89412	5.88848e-19	1.20885e-17
ENSG00000114854.6	59.0233	3.53526	0.39749	8.89397	5.89637e-19	1.20968e-17
ENSG00000205847.5	2.74764	5.12734	0.57674	8.89021	6.09957e-19	1.25055e-17
ENSG00000120055.7	21.4908	2.06405	0.232178	8.88994	6.11422e-19	1.25274e-17
ENSG00000153317.13	3933.04	-1.2457	0.140157	-8.88784	6.23056e-19	1.27574e-17
ENSG00000108797.10	827.045	-2.01088	0.226292	-8.88622	6.3224e-19	1.2937e-17
ENSG00000137574.9	1186.54	0.897706	0.101027	8.88579	6.34686e-19	1.29787e-17
ENSG00000244675.2	60.5794	-2.72516	0.306695	-8.88558	6.35889e-19	1.29948e-17
ENSG00000188389.9	267.664	-3.62566	0.408079	-8.88472	6.40826e-19	1.30872e-17
ENSG00000068366.18	5339.35	1.37178	0.154448	8.88184	6.57618e-19	1.34214e-17
ENSG00000172399.5	11.023	3.10053	0.349187	8.87928	6.72969e-19	1.37258e-17
ENSG00000151498.10	1529.12	1.0763	0.121233	8.87795	6.81049e-19	1.38755e-17
ENSG00000214063.9	5816.66	-1.29758	0.146159	-8.87792	6.81193e-19	1.38755e-17
ENSG00000167580.6	22180.4	8.93471	1.00675	8.87484	7.00332e-19	1.42558e-17
ENSG00000004777.17	592.206	-2.54041	0.28625	-8.87477	7.00769e-19	1.42558e-17
ENSG00000147676.12	4692.86	3.24757	0.366025	8.87251	7.15127e-19	1.45385e-17
ENSG00000122386.9	1019.51	-1.21606	0.137068	-8.87193	7.18887e-19	1.46054e-17
ENSG00000145685.12	3385.56	-1.95421	0.220306	-8.87042	7.28728e-19	1.47958e-17
ENSG00000259436.1	23.7501	-2.3487	0.26485	-8.86804	7.44441e-19	1.51051e-17
ENSG00000261795.1	52.9403	3.33301	0.375872	8.86741	7.48636e-19	1.51804e-17
ENSG00000163738.17	453.311	1.31281	0.14805	8.86733	7.49188e-19	1.51818e-17
ENSG00000162645.11	8569.91	-1.77777	0.200493	-8.86696	7.51692e-19	1.52227e-17
ENSG00000117091.8	1264.86	-2.29081	0.258417	-8.86477	7.66653e-19	1.55157e-17
ENSG00000168994.12	3748.23	-1.29031	0.145582	-8.86311	7.78107e-19	1.57374e-17
ENSG00000277089.3	18.6318	-4.92424	0.555628	-8.86248	7.82565e-19	1.58174e-17
ENSG00000145439.10	1542.54	1.02897	0.116108	8.86219	7.84543e-19	1.58472e-17
ENSG00000023445.12	10610.5	-2.4492	0.276383	-8.86159	7.88797e-19	1.59229e-17
ENSG00000176920.11	65.4132	2.74299	0.309558	8.86099	7.93078e-19	1.5999e-17
ENSG00000272839.1	10.7995	-3.87618	0.437447	-8.86091	7.93662e-19	1.60005e-17
ENSG00000197930.11	7899.13	-1.42525	0.160872	-8.85957	8.03266e-19	1.61838e-17
ENSG00000144354.12	234.526	-2.68109	0.302767	-8.8553	8.34622e-19	1.68047e-17
ENSG00000253988.1	18.5755	-3.39014	0.383014	-8.85122	8.65714e-19	1.74196e-17
ENSG00000134121.8	718.827	3.74035	0.422761	8.84742	8.95667e-19	1.80108e-17
ENSG00000230487.6	388.364	1.36004	0.153729	8.84699	8.99136e-19	1.8069e-17
ENSG00000129675.14	2733.21	-1.36821	0.154657	-8.84673	9.01194e-19	1.80987e-17
ENSG00000196177.11	3323.59	1.72772	0.195299	8.84654	9.02744e-19	1.81183e-17
ENSG00000265798.5	27.8728	-2.02247	0.228619	-8.84646	9.03408e-19	1.812e-17
ENSG00000131188.10	174.542	-2.56256	0.289676	-8.84629	9.04763e-19	1.81356e-17
ENSG00000215231.6	16.4491	5.50302	0.622101	8.84586	9.08255e-19	1.8194e-17
ENSG00000123983.12	3505.79	1.1085	0.125323	8.84515	9.1407e-19	1.82989e-17
ENSG00000158864.11	6222.58	0.811714	0.0917761	8.8445	9.19362e-19	1.83931e-17
ENSG00000203952.8	135.945	2.61237	0.295464	8.84158	9.43716e-19	1.88683e-17
ENSG00000130175.8	20668.3	-0.838093	0.0948006	-8.8406	9.52096e-19	1.90238e-17
ENSG00000110446.8	2576.34	-1.71597	0.194113	-8.84004	9.56808e-19	1.91058e-17
ENSG00000279330.1	18.1057	-3.51311	0.39748	-8.83847	9.70392e-19	1.93647e-17
ENSG00000237548.1	2.16509	2.73488	0.30949	8.83672	9.8569e-19	1.96575e-17
ENSG00000135596.16	2404.32	-1.55775	0.176289	-8.83634	9.89077e-19	1.97125e-17
ENSG00000261221.3	1074.63	-1.08575	0.122901	-8.83437	1.00665e-18	2.005e-17
ENSG00000139193.3	543.916	-3.41676	0.386771	-8.83406	1.00946e-18	2.00934e-17
ENSG00000069966.17	2130.5	0.926754	0.104913	8.83354	1.01413e-18	2.01736e-17
ENSG00000151962.6	25.7901	-4.23757	0.479793	-8.83209	1.02735e-18	2.04236e-17
ENSG00000128791.10	3883.23	1.46081	0.1654	8.832	1.02825e-18	2.04284e-17
ENSG00000139436.19	3810.41	-1.41085	0.159815	-8.828	1.06561e-18	2.11574e-17
ENSG00000174306.20	4621.73	1.25669	0.142364	8.82734	1.0719e-18	2.12688e-17
ENSG00000108813.10	65.6327	-3.19171	0.361586	-8.82698	1.07541e-18	2.1325e-17
ENSG00000116199.10	3482.66	0.746321	0.0845852	8.8233	1.11138e-18	2.20245e-17
ENSG00000128394.15	473.947	-1.15306	0.130694	-8.82264	1.11792e-18	2.214e-17
ENSG00000258857.1	11.405	2.23959	0.253871	8.82175	1.1269e-18	2.23037e-17
ENSG00000224982.3	439.776	-2.26357	0.256614	-8.82088	1.13563e-18	2.24625e-17
ENSG00000138769.9	369.897	2.09362	0.237351	8.82078	1.13664e-18	2.24683e-17
ENSG00000185624.13	64761.4	-1.45375	0.164815	-8.82048	1.13974e-18	2.25155e-17
ENSG00000075618.16	6079.48	-1.77032	0.200748	-8.81861	1.15893e-18	2.28801e-17
ENSG00000172005.9	5017.18	4.00506	0.45418	8.81822	1.16293e-18	2.29447e-17
ENSG00000088926.12	201.848	4.51972	0.512675	8.81596	1.1866e-18	2.3397e-17
ENSG00000167962.11	1361.08	-0.8593	0.0974761	-8.81549	1.19161e-18	2.3481e-17
ENSG00000140379.7	238.82	-2.80857	0.318653	-8.81388	1.20885e-18	2.38059e-17
ENSG00000259754.1	4.88886	6.30827	0.716017	8.81023	1.24886e-18	2.45783e-17
ENSG00000123472.11	3628.9	0.962215	0.109235	8.80869	1.26618e-18	2.49036e-17
ENSG00000237595.3	22.3094	-3.05191	0.346473	-8.80852	1.26814e-18	2.49267e-17
ENSG00000134061.5	428.141	-2.52489	0.286696	-8.80685	1.2871e-18	2.52836e-17
ENSG00000237927.1	35.6975	-3.76768	0.427946	-8.80409	1.31915e-18	2.58969e-17
ENSG00000106327.11	200.544	-3.99532	0.454116	-8.79803	1.3924e-18	2.73178e-17
ENSG00000260936.1	47.7228	-2.21267	0.251501	-8.79785	1.39463e-18	2.73409e-17
ENSG00000213700.3	102.341	-1.66786	0.189577	-8.79779	1.39532e-18	2.73409e-17
ENSG00000011198.6	635.031	1.16323	0.13225	8.7957	1.42164e-18	2.78394e-17
ENSG00000123131.11	5677.38	-1.23233	0.140211	-8.78912	1.50739e-18	2.95001e-17
ENSG00000276649.1	162.608	-2.5289	0.287747	-8.78863	1.514e-18	2.9611e-17
ENSG00000120159.10	1245.59	1.09309	0.12438	8.78831	1.51832e-18	2.9677e-17
ENSG00000128536.14	446.964	-1.81478	0.206534	-8.78685	1.53814e-18	3.00458e-17
ENSG00000254605.1	11.5649	-3.8733	0.440987	-8.78326	1.58809e-18	3.10023e-17
ENSG00000169021.5	3531.57	1.44135	0.164129	8.78184	1.6082e-18	3.13753e-17
ENSG00000153162.8	787.594	2.46099	0.280242	8.78167	1.61071e-18	3.14048e-17
ENSG00000182578.12	6578.65	-2.02007	0.230055	-8.7808	1.62314e-18	3.16275e-17
ENSG00000141068.12	6747.13	-1.99568	0.227291	-8.78027	1.63077e-18	3.17566e-17
ENSG00000185053.11	2.95653	5.95526	0.678309	8.77957	1.64106e-18	3.19372e-17
ENSG00000167720.11	373.399	0.907359	0.103351	8.77936	1.64412e-18	3.19768e-17
ENSG00000186510.10	1950.83	5.67468	0.646663	8.77533	1.70398e-18	3.31078e-17
ENSG00000183929.7	31.7012	-3.34707	0.381419	-8.77531	1.70437e-18	3.31078e-17
ENSG00000166710.16	214857	-1.22259	0.139383	-8.77144	1.76389e-18	3.42427e-17
ENSG00000228055.2	14.6426	5.60543	0.639248	8.76878	1.80609e-18	3.50404e-17
ENSG00000137944.15	1196.16	0.935803	0.106729	8.768	1.8187e-18	3.52633e-17
ENSG00000140451.11	79.8528	-2.87903	0.328388	-8.76717	1.83219e-18	3.54998e-17
ENSG00000174130.11	225.546	-1.96218	0.223812	-8.76711	1.83316e-18	3.54998e-17
ENSG00000115355.14	2502.63	-1.15884	0.132199	-8.76587	1.85333e-18	3.58684e-17
ENSG00000079337.14	1875.28	1.99493	0.227591	8.7654	1.86109e-18	3.59964e-17
ENSG00000267257.1	44.2736	-3.62971	0.414121	-8.76486	1.87004e-18	3.61472e-17
ENSG00000234511.7	22.0775	-2.89093	0.329876	-8.76368	1.88972e-18	3.65051e-17
ENSG00000228620.1	20.2257	-4.79167	0.546792	-8.76324	1.8972e-18	3.66271e-17
ENSG00000139155.7	97.131	-2.41468	0.275577	-8.76226	1.91367e-18	3.69225e-17
ENSG00000214814.5	46.6493	3.86451	0.441046	8.76215	1.91554e-18	3.69358e-17
ENSG00000230177.1	267.865	-2.79277	0.318788	-8.76059	1.94225e-18	3.74279e-17
ENSG00000224614.1	10.7745	-2.9263	0.334034	-8.7605	1.94394e-18	3.74374e-17
ENSG00000276449.1	39.4113	-1.85178	0.211507	-8.75519	2.03764e-18	3.92179e-17
ENSG00000128272.13	14642.6	-1.12721	0.128817	-8.75048	2.12448e-18	4.08643e-17
ENSG00000272666.1	32.3045	-2.84171	0.324965	-8.74466	2.23685e-18	4.29996e-17
ENSG00000014914.18	3047.98	-1.86471	0.213296	-8.74236	2.28295e-18	4.38588e-17
ENSG00000079277.18	1520.34	-0.785971	0.0899117	-8.74159	2.29849e-18	4.41304e-17
ENSG00000076864.18	4253.1	2.87649	0.329185	8.73823	2.36796e-18	4.54365e-17
ENSG00000227954.5	22.4558	2.75266	0.315055	8.73708	2.39204e-18	4.58705e-17
ENSG00000060491.15	3317.07	-1.06196	0.121556	-8.73631	2.40844e-18	4.61569e-17
ENSG00000279396.1	20.6512	-4.30518	0.492802	-8.73613	2.41239e-18	4.62045e-17
ENSG00000149926.12	20.6542	-4.89041	0.559875	-8.73483	2.4403e-18	4.67105e-17
ENSG00000278350.1	36.6635	-3.46261	0.396449	-8.73408	2.45657e-18	4.69933e-17
ENSG00000122133.15	143.235	-8.9459	1.02443	-8.73252	2.49064e-18	4.76161e-17
ENSG00000199024.1	8.73984	1.31868	0.15101	8.73237	2.49382e-18	4.76479e-17
ENSG00000108375.11	426.543	2.64021	0.302359	8.73204	2.50116e-18	4.77591e-17
ENSG00000177181.13	1949.95	-2.31527	0.265177	-8.73102	2.52387e-18	4.81635e-17
ENSG00000142303.12	992.308	-2.45033	0.280649	-8.73092	2.52607e-18	4.81761e-17
ENSG00000157456.6	313.474	-2.31869	0.265597	-8.73009	2.54481e-18	4.85042e-17
ENSG00000260580.1	3.01199	6.98132	0.79995	8.7272	2.61057e-18	4.97275e-17
ENSG00000215277.7	22.269	3.41201	0.39101	8.72616	2.63476e-18	5.01579e-17
ENSG00000111537.4	47.7322	-4.47348	0.512691	-8.72548	2.65045e-18	5.04259e-17
ENSG00000168658.17	12.6377	3.23207	0.370501	8.72352	2.6968e-18	5.12768e-17
ENSG00000176171.10	14682.1	-1.6608	0.190407	-8.72234	2.72504e-18	5.17823e-17
ENSG00000280816.1	49.3009	-3.13389	0.359508	-8.71717	2.85238e-18	5.41693e-17
ENSG00000280035.1	9.04476	2.53973	0.291365	8.71665	2.86544e-18	5.43844e-17
ENSG00000128714.5	25.8574	-4.37439	0.50192	-8.71532	2.89943e-18	5.49965e-17
ENSG00000196123.11	1357.58	-2.10326	0.241345	-8.71474	2.91414e-18	5.52422e-17
ENSG00000149506.9	48.0833	-5.49962	0.631084	-8.71456	2.91878e-18	5.52968e-17
ENSG00000273352.1	34.0641	1.68419	0.193267	8.7143	2.92554e-18	5.53913e-17
ENSG00000188029.7	151.099	-3.73593	0.428786	-8.71282	2.96399e-18	5.60856e-17
ENSG00000105486.12	1619.53	-0.954271	0.109531	-8.71231	2.97735e-18	5.63044e-17
ENSG00000164199.14	196.867	2.54779	0.292439	8.71221	2.98006e-18	5.63219e-17
ENSG00000260911.2	29.669	-3.31649	0.380764	-8.71011	3.03568e-18	5.73387e-17
ENSG00000180767.8	653.916	-3.02981	0.347997	-8.70644	3.1358e-18	5.91942e-17
ENSG00000198049.6	211.125	-3.54536	0.407247	-8.70567	3.15699e-18	5.95583e-17
ENSG00000105643.8	4994	-1.7118	0.19666	-8.70437	3.19331e-18	6.02074e-17
ENSG00000187037.7	68.4748	-2.59909	0.298607	-8.70405	3.20257e-18	6.03457e-17
ENSG00000179715.11	546.862	-1.90518	0.218888	-8.70391	3.20647e-18	6.03831e-17
ENSG00000167664.7	31.9527	-2.66762	0.30657	-8.70151	3.275e-18	6.16367e-17
ENSG00000186867.9	732.457	-2.90141	0.333449	-8.7012	3.28399e-18	6.17688e-17
ENSG00000237988.3	1960.54	-3.82847	0.439998	-8.70111	3.28656e-18	6.17802e-17
ENSG00000124203.5	164.966	-2.62132	0.301275	-8.70075	3.29684e-18	6.19364e-17
ENSG00000170835.13	54.16	3.34114	0.384048	8.6998	3.32481e-18	6.24246e-17
ENSG00000138778.10	220.891	-2.26587	0.260461	-8.69945	3.33494e-18	6.25775e-17
ENSG00000072756.15	683.986	1.08149	0.124337	8.69809	3.37529e-18	6.32968e-17
ENSG00000157510.12	2604.9	-1.70216	0.195778	-8.69433	3.48869e-18	6.53844e-17
ENSG00000146039.9	2646.11	-4.10998	0.472792	-8.693	3.52978e-18	6.6115e-17
ENSG00000184702.16	1135.21	-1.8975	0.21831	-8.69179	3.56778e-18	6.67657e-17
ENSG00000134215.14	5058.27	1.58406	0.182249	8.69176	3.56877e-18	6.67657e-17
ENSG00000140988.14	42716.2	-1.42878	0.164396	-8.69108	3.59014e-18	6.71255e-17
ENSG00000196664.4	749.405	-2.55818	0.294362	-8.69059	3.60557e-18	6.7374e-17
ENSG00000018280.15	636.9	-2.26721	0.260923	-8.68919	3.65019e-18	6.81672e-17
ENSG00000172215.5	419.317	-2.72576	0.313698	-8.6891	3.65323e-18	6.81836e-17
ENSG00000116237.14	5514.87	0.826286	0.0951094	8.68774	3.69716e-18	6.89625e-17
ENSG00000266088.4	56.6364	-3.34855	0.385517	-8.68588	3.75813e-18	7.00581e-17
ENSG00000127191.16	1228.71	-1.08151	0.124516	-8.6857	3.76405e-18	7.01269e-17
ENSG00000001460.16	616.85	0.944719	0.108801	8.68302	3.85381e-18	7.17566e-17
ENSG00000280270.1	20.796	-4.42695	0.509876	-8.6824	3.87515e-18	7.21114e-17
ENSG00000269837.1	334.337	1.26778	0.146043	8.68089	3.92678e-18	7.30289e-17
ENSG00000198743.5	8443.49	2.42998	0.279943	8.68029	3.94758e-18	7.33722e-17
ENSG00000187840.4	2706.32	-2.18949	0.252246	-8.67996	3.95896e-18	7.35403e-17
ENSG00000048162.18	1012.83	-1.35321	0.155903	-8.67985	3.96286e-18	7.35692e-17
ENSG00000260509.2	6.13495	2.12962	0.245428	8.67716	4.05774e-18	7.52862e-17
ENSG00000187189.10	2088.44	1.22627	0.141339	8.67608	4.09643e-18	7.59591e-17
ENSG00000122375.10	15.0971	-5.74719	0.662441	-8.67577	4.10775e-18	7.61242e-17
ENSG00000100241.19	4897.57	-0.974805	0.11239	-8.67345	4.19224e-18	7.76441e-17
ENSG00000220008.3	21.8357	-2.8379	0.327199	-8.67329	4.19794e-18	7.77039e-17
ENSG00000255568.3	27.2451	2.02739	0.233798	8.67156	4.26259e-18	7.88415e-17
ENSG00000175348.9	3631.69	0.904504	0.104308	8.67151	4.26441e-18	7.88415e-17
ENSG00000273179.1	94.9525	-3.40015	0.392115	-8.67129	4.27269e-18	7.8948e-17
ENSG00000255847.4	35.0272	-4.77807	0.551033	-8.67112	4.27874e-18	7.90135e-17
ENSG00000107554.14	1861.73	1.06946	0.123368	8.66885	4.36523e-18	8.05633e-17
ENSG00000268416.1	22.5946	5.92618	0.683794	8.66661	4.45171e-18	8.2111e-17
ENSG00000100297.14	3032.75	-0.989727	0.114203	-8.66638	4.46094e-18	8.2233e-17
ENSG00000120708.15	105079	-4.07495	0.470349	-8.66368	4.56771e-18	8.41519e-17
ENSG00000228168.1	36.2465	-3.33602	0.385114	-8.66243	4.61827e-18	8.50336e-17
ENSG00000225378.1	20.9423	-5.38051	0.621146	-8.66224	4.62591e-18	8.51244e-17
ENSG00000237152.3	12.606	-3.71408	0.428849	-8.66058	4.69353e-18	8.63182e-17
ENSG00000229671.1	17.6556	-2.49128	0.287668	-8.66028	4.70614e-18	8.64994e-17
ENSG00000280594.1	22.3589	1.94066	0.224128	8.65872	4.77078e-18	8.76362e-17
ENSG00000130827.6	2227.12	-1.41171	0.163046	-8.65833	4.78706e-18	8.78839e-17
ENSG00000240216.6	27.8191	-4.32691	0.499783	-8.65758	4.81889e-18	8.84166e-17
ENSG00000129354.10	1216.08	2.81405	0.325055	8.65715	4.83696e-18	8.86964e-17
ENSG00000180011.6	2152.88	1.00059	0.115587	8.65657	4.86184e-18	8.91006e-17
ENSG00000136367.13	187.496	1.51211	0.174741	8.65341	4.99846e-18	9.15511e-17
ENSG00000258789.1	37.3299	1.9709	0.227771	8.65298	5.01723e-18	9.18414e-17
ENSG00000136153.18	4381.95	1.44028	0.166461	8.65236	5.04468e-18	9.22697e-17
ENSG00000188037.9	11.3897	2.84517	0.328834	8.65232	5.0465e-18	9.22697e-17
ENSG00000184863.9	2829.1	-0.920112	0.10641	-8.64683	5.29518e-18	9.67602e-17
ENSG00000188613.6	140.99	2.02199	0.233917	8.64405	5.42571e-18	9.90878e-17
ENSG00000280401.1	25.0875	-2.63065	0.304348	-8.64356	5.44887e-18	9.9453e-17
ENSG00000168209.4	16606.2	-1.98165	0.229277	-8.64303	5.47407e-18	9.9855e-17
ENSG00000141994.14	1047.88	-0.993192	0.114918	-8.64259	5.49531e-18	1.00184e-16
ENSG00000036828.12	800.718	5.1549	0.596566	8.64096	5.57446e-18	1.01568e-16
ENSG00000103067.10	812.735	1.77869	0.205866	8.64	5.62145e-18	1.02365e-16
ENSG00000234231.3	72.5367	-2.06719	0.239263	-8.63982	5.63009e-18	1.02463e-16
ENSG00000076706.13	26676.5	-1.87819	0.217395	-8.63954	5.6438e-18	1.02653e-16
ENSG00000248727.4	33.7131	2.04752	0.236996	8.63944	5.64909e-18	1.0269e-16
ENSG00000111885.6	7071.86	1.68663	0.195251	8.63825	5.70796e-18	1.037e-16
ENSG00000101986.11	1686.69	-1.17418	0.135938	-8.63757	5.74207e-18	1.0426e-16
ENSG00000240032.1	49.7808	-2.66362	0.308425	-8.63619	5.8121e-18	1.0547e-16
ENSG00000168032.7	31.1262	3.40988	0.394852	8.63585	5.82899e-18	1.05716e-16
ENSG00000104897.8	3059.23	-1.17765	0.136374	-8.63543	5.85067e-18	1.06048e-16
ENSG00000256663.1	11.3897	-3.18596	0.368957	-8.63505	5.87005e-18	1.06312e-16
ENSG00000089199.8	243.397	3.99898	0.463113	8.63501	5.87204e-18	1.06312e-16
ENSG00000163071.9	2625.03	-1.98533	0.22995	-8.63375	5.93726e-18	1.07431e-16
ENSG00000189266.10	4053.07	0.717234	0.0830985	8.63113	6.07479e-18	1.09857e-16
ENSG00000249978.1	20.8281	-2.29446	0.265859	-8.63039	6.11442e-18	1.1051e-16
ENSG00000213341.9	1546.11	0.881423	0.102165	8.62747	6.27247e-18	1.13263e-16
ENSG00000145283.7	71.3696	-2.88229	0.334084	-8.62744	6.27399e-18	1.13263e-16
ENSG00000143919.13	331.271	0.998581	0.115763	8.62605	6.35094e-18	1.14587e-16
ENSG00000123685.7	223.023	-2.2516	0.261032	-8.62575	6.36744e-18	1.14819e-16
ENSG00000047644.16	4578.53	-0.857931	0.0994683	-8.62517	6.39957e-18	1.15332e-16
ENSG00000131373.13	811.202	0.963448	0.111802	8.61747	6.84489e-18	1.23286e-16
ENSG00000089195.13	885.884	0.920034	0.106777	8.61641	6.9085e-18	1.24361e-16
ENSG00000119711.11	4742.78	2.29307	0.266185	8.61457	7.02061e-18	1.26307e-16
ENSG00000248445.4	76.1569	-2.23906	0.259922	-8.61436	7.03356e-18	1.26467e-16
ENSG00000236431.1	17.0245	2.33415	0.271012	8.61269	7.13641e-18	1.28243e-16
ENSG00000162739.12	516.738	-2.65533	0.308385	-8.61043	7.27849e-18	1.30722e-16
ENSG00000144452.13	536.525	-3.09346	0.359314	-8.60936	7.34705e-18	1.31878e-16
ENSG00000112312.8	686.934	0.951507	0.110529	8.60868	7.39072e-18	1.32586e-16
ENSG00000228835.1	9.51881	4.36812	0.507449	8.608	7.43444e-18	1.33294e-16
ENSG00000019582.13	247833	-1.88956	0.219536	-8.60704	7.49696e-18	1.34338e-16
ENSG00000177410.11	5415.04	-1.5354	0.178398	-8.60657	7.52799e-18	1.34818e-16
ENSG00000169385.2	84.499	-2.96567	0.344586	-8.60649	7.53317e-18	1.34833e-16
ENSG00000202399.1	4.11581	2.13728	0.248352	8.60583	7.57658e-18	1.35533e-16
ENSG00000154920.13	92.9555	-2.26883	0.263654	-8.60533	7.60993e-18	1.36052e-16
ENSG00000116711.9	402.271	2.11621	0.245941	8.60456	7.66127e-18	1.36892e-16
ENSG00000225356.3	1.92978	3.35104	0.389542	8.6025	7.80011e-18	1.39294e-16
ENSG00000211829.5	166.235	-2.39223	0.278091	-8.60232	7.81191e-18	1.39425e-16
ENSG00000177879.13	3051.23	-1.01293	0.11777	-8.60091	7.90859e-18	1.41071e-16
ENSG00000180251.4	336.893	6.741	0.783893	8.59939	8.01412e-18	1.42872e-16
ENSG00000273100.1	53.3307	-2.93994	0.341965	-8.5972	8.16855e-18	1.45543e-16
ENSG00000066230.9	1413.32	3.8342	0.446202	8.59297	8.47497e-18	1.50861e-16
ENSG00000204628.10	93432.6	-1.20616	0.140367	-8.59295	8.47663e-18	1.50861e-16
ENSG00000171320.13	91.5472	-2.1567	0.251077	-8.58979	8.71297e-18	1.54979e-16
ENSG00000159110.18	1470.55	-1.03538	0.120558	-8.58823	8.83191e-18	1.57006e-16
ENSG00000028137.15	4757.85	-1.46787	0.17096	-8.58605	9.00102e-18	1.59922e-16
ENSG00000134285.9	1478.71	-2.09153	0.243601	-8.58587	9.01507e-18	1.60081e-16
ENSG00000199753.1	34.9829	-3.87736	0.451608	-8.58567	9.03067e-18	1.60268e-16
ENSG00000232153.2	113.198	-3.00719	0.350262	-8.58556	9.03964e-18	1.60336e-16
ENSG00000179934.6	17.7758	-4.32032	0.503219	-8.58538	9.05396e-18	1.605e-16
ENSG00000184916.7	2896.7	-1.77685	0.207005	-8.58361	9.19429e-18	1.62896e-16
ENSG00000076662.8	166.204	-2.25719	0.26298	-8.58311	9.23453e-18	1.63516e-16
ENSG00000125812.14	1135.87	0.846273	0.0985991	8.58296	9.24589e-18	1.63625e-16
ENSG00000114054.12	2048.06	1.73457	0.202102	8.58267	9.27e-18	1.6396e-16
ENSG00000198796.6	4755.62	-2.45521	0.286153	-8.58007	9.48174e-18	1.6761e-16
ENSG00000139531.11	2435.96	1.08442	0.126404	8.57898	9.57204e-18	1.69111e-16
ENSG00000143622.9	4473.67	-1.23778	0.144292	-8.5783	9.62859e-18	1.70015e-16
ENSG00000251377.1	2.02928	3.83849	0.447474	8.57814	9.64224e-18	1.7016e-16
ENSG00000117154.10	173.913	-2.24961	0.262288	-8.57686	9.74948e-18	1.71956e-16
ENSG00000261644.1	15.7889	-2.63209	0.306924	-8.5757	9.84865e-18	1.73608e-16
ENSG00000107593.16	58.4566	-3.94077	0.459691	-8.57264	1.01135e-17	1.78177e-16
ENSG00000272183.1	19.9778	-1.82031	0.212357	-8.57193	1.01765e-17	1.79186e-16
ENSG00000246922.7	268.882	-2.46083	0.28711	-8.57102	1.0257e-17	1.80503e-16
ENSG00000256195.2	11.1857	-4.57129	0.533356	-8.5708	1.0277e-17	1.80753e-16
ENSG00000247271.5	648.131	1.07852	0.125841	8.57052	1.03023e-17	1.81097e-16
ENSG00000271643.1	89.0324	1.29974	0.151662	8.56998	1.03504e-17	1.81841e-16
ENSG00000124225.14	8386.97	-2.10995	0.246204	-8.56991	1.03566e-17	1.81847e-16
ENSG00000168488.17	5795.31	-0.849216	0.0991119	-8.56825	1.05071e-17	1.84388e-16
ENSG00000267523.1	71.4544	-2.94757	0.344045	-8.5674	1.05845e-17	1.85642e-16
ENSG00000162522.9	4235.86	1.4034	0.163891	8.56304	1.09927e-17	1.92695e-16
ENSG00000170248.12	6967.25	0.849472	0.0992192	8.56157	1.11339e-17	1.9506e-16
ENSG00000108352.10	351.714	-1.93269	0.225772	-8.56036	1.12517e-17	1.97014e-16
ENSG00000188582.7	23.1127	-4.52454	0.528621	-8.55915	1.13705e-17	1.98983e-16
ENSG00000060140.7	42.2154	2.69779	0.315255	8.55749	1.15355e-17	2.01759e-16
ENSG00000248019.2	246.419	-2.56735	0.300034	-8.55686	1.15987e-17	2.02752e-16
ENSG00000099381.15	2211.69	-0.617186	0.0721393	-8.55548	1.17384e-17	2.0508e-16
ENSG00000250303.3	605.553	-2.15511	0.25196	-8.55336	1.19558e-17	2.08761e-16
ENSG00000139668.8	1061.71	0.989675	0.115741	8.55075	1.22291e-17	2.13415e-16
ENSG00000213047.10	1109.78	1.34052	0.156808	8.54878	1.24394e-17	2.16965e-16
ENSG00000278916.1	24.0844	1.6715	0.19555	8.5477	1.25567e-17	2.1889e-16
ENSG00000165863.15	13.4044	3.41813	0.399897	8.54751	1.25772e-17	2.19125e-16
ENSG00000225024.1	14.2622	-5.21258	0.609899	-8.54664	1.26726e-17	2.20666e-16
ENSG00000185100.9	4455.71	-2.79263	0.326778	-8.54595	1.27485e-17	2.21864e-16
ENSG00000129219.12	1791.81	-0.902811	0.105663	-8.54422	1.29403e-17	2.25076e-16
ENSG00000090382.5	9916.97	-2.74966	0.321931	-8.54114	1.32909e-17	2.31048e-16
ENSG00000234625.1	1.51464	3.87365	0.45355	8.54073	1.33373e-17	2.31726e-16
ENSG00000145901.13	24621.5	-1.10579	0.12948	-8.54026	1.33919e-17	2.32545e-16
ENSG00000261143.1	11.1866	-2.96325	0.347024	-8.53905	1.35333e-17	2.34872e-16
ENSG00000159708.16	122.575	-2.2446	0.262865	-8.53897	1.35426e-17	2.34903e-16
ENSG00000185947.13	1084.86	-0.969524	0.113548	-8.53843	1.36059e-17	2.35871e-16
ENSG00000185905.3	266.515	-2.12824	0.249264	-8.5381	1.36448e-17	2.36359e-16
ENSG00000153902.12	5311.63	-4.05525	0.474962	-8.53806	1.36491e-17	2.36359e-16
ENSG00000269961.1	17.4753	1.77708	0.208149	8.53754	1.3711e-17	2.37299e-16
ENSG00000152234.14	28153.8	1.34401	0.157434	8.53698	1.37777e-17	2.38323e-16
ENSG00000101916.11	391.677	-2.68083	0.31405	-8.53631	1.38577e-17	2.39575e-16
ENSG00000158717.9	1149.8	-1.20431	0.141113	-8.53433	1.40966e-17	2.4357e-16
ENSG00000152689.16	2716.97	-1.25408	0.146958	-8.53359	1.41875e-17	2.45007e-16
ENSG00000106785.13	3107.59	-1.65565	0.194072	-8.53112	1.44931e-17	2.50148e-16
ENSG00000077097.12	5721.11	0.965998	0.113268	8.52841	1.48376e-17	2.55953e-16
ENSG00000145860.10	6687.58	-1.04127	0.122095	-8.52833	1.48474e-17	2.55981e-16
ENSG00000137825.9	129.832	-3.61129	0.423545	-8.52635	1.51038e-17	2.60259e-16
ENSG00000183395.4	10.1344	-5.81845	0.682447	-8.52588	1.51658e-17	2.61185e-16
ENSG00000257322.4	30.1443	2.6629	0.312408	8.5238	1.54404e-17	2.6569e-16
ENSG00000229896.2	39.0401	2.60307	0.30539	8.52377	1.54444e-17	2.6569e-16
ENSG00000170458.12	6677.44	-1.91157	0.224303	-8.52225	1.56476e-17	2.6904e-16
ENSG00000169760.16	1863.41	-2.23495	0.262261	-8.52186	1.5701e-17	2.69811e-16
ENSG00000224509.1	3.61559	2.91671	0.342275	8.52155	1.57432e-17	2.70388e-16
ENSG00000117385.14	2607.96	-1.40383	0.16475	-8.52095	1.58253e-17	2.71648e-16
ENSG00000167080.7	563.691	4.45788	0.523363	8.51776	1.62669e-17	2.79077e-16
ENSG00000203705.9	962.312	0.797976	0.0937078	8.51558	1.65766e-17	2.84234e-16
ENSG00000142892.13	2885.71	0.866445	0.101772	8.51361	1.686e-17	2.88937e-16
ENSG00000115009.10	1325.54	-4.30196	0.505416	-8.51173	1.71361e-17	2.93367e-16
ENSG00000103569.8	772.221	-4.18205	0.491328	-8.51172	1.71372e-17	2.93367e-16
ENSG00000231747.1	55.4963	-2.53295	0.297615	-8.51084	1.72685e-17	2.95453e-16
ENSG00000233101.9	135.035	3.17931	0.373628	8.5093	1.74991e-17	2.99236e-16
ENSG00000167107.11	1358.86	2.4413	0.286906	8.50906	1.75351e-17	2.99689e-16
ENSG00000214274.8	1360.41	-1.91328	0.224967	-8.5047	1.82072e-17	3.11007e-16
ENSG00000259867.4	26.5558	-2.53403	0.298049	-8.50207	1.86233e-17	3.17941e-16
ENSG00000113263.11	494.494	-2.39853	0.282161	-8.50056	1.88674e-17	3.21934e-16
ENSG00000164932.11	1779.94	-3.31804	0.390336	-8.50048	1.88802e-17	3.21978e-16
ENSG00000150681.8	289.476	-2.03725	0.239688	-8.49959	1.90254e-17	3.24278e-16
ENSG00000101109.10	3147.9	-0.921794	0.108454	-8.49937	1.90623e-17	3.24731e-16
ENSG00000231881.1	30.3988	-4.25757	0.500954	-8.49893	1.91351e-17	3.25795e-16
ENSG00000245017.2	24.0768	1.54842	0.182205	8.49827	1.92438e-17	3.27467e-16
ENSG00000273472.1	56.9516	1.70894	0.201105	8.49775	1.93303e-17	3.28762e-16
ENSG00000198515.12	167.364	3.17942	0.374161	8.49745	1.93798e-17	3.29425e-16
ENSG00000137252.8	3.21204	5.74269	0.675852	8.49696	1.94618e-17	3.30586e-16
ENSG00000145975.12	6.83078	2.57696	0.303282	8.49692	1.94691e-17	3.30586e-16
ENSG00000275302.1	871.036	-2.43678	0.286793	-8.49663	1.95168e-17	3.31217e-16
ENSG00000011376.8	1140.4	1.4336	0.168748	8.49555	1.97005e-17	3.34153e-16
ENSG00000114902.12	3436.3	0.951746	0.112032	8.49534	1.97352e-17	3.34561e-16
ENSG00000183283.14	20001.8	0.763894	0.0899256	8.49473	1.9839e-17	3.36139e-16
ENSG00000159314.10	2343.47	-0.940472	0.110719	-8.49424	1.99241e-17	3.37399e-16
ENSG00000186094.15	51.7871	2.22018	0.261402	8.49335	2.00757e-17	3.39785e-16
ENSG00000211746.3	65.2329	-3.56193	0.419412	-8.49268	2.01923e-17	3.41573e-16
ENSG00000185433.7	15.2473	-4.96772	0.58495	-8.49255	2.02158e-17	3.41788e-16
ENSG00000131748.14	2438.37	-0.658635	0.0775572	-8.49224	2.0269e-17	3.42502e-16
ENSG00000107738.18	5047.83	-1.24762	0.146968	-8.4891	2.08236e-17	3.51686e-16
ENSG00000172113.7	569.059	0.859228	0.101234	8.48751	2.11106e-17	3.56341e-16
ENSG00000111801.14	2907.99	-1.39494	0.164367	-8.48674	2.12518e-17	3.58531e-16
ENSG00000240890.2	1.08878	2.69291	0.317311	8.48664	2.12694e-17	3.58635e-16
ENSG00000130821.14	26224.2	-2.19622	0.258857	-8.48431	2.17003e-17	3.65705e-16
ENSG00000163898.8	439.78	4.04277	0.476516	8.48401	2.17562e-17	3.66451e-16
ENSG00000233521.4	65.1275	-4.62125	0.54481	-8.48231	2.20774e-17	3.71662e-16
ENSG00000125531.6	26.8449	3.03876	0.358273	8.48168	2.21959e-17	3.73457e-16
ENSG00000262920.4	11.1857	4.35099	0.513018	8.48117	2.22935e-17	3.74898e-16
ENSG00000206341.7	3520.76	-1.68385	0.19857	-8.47992	2.25345e-17	3.78748e-16
ENSG00000187642.8	480.091	-3.64407	0.429749	-8.47953	2.261e-17	3.79672e-16
ENSG00000159128.13	6668.01	-1.03839	0.122459	-8.47951	2.26136e-17	3.79672e-16
ENSG00000183918.13	262.698	-2.73016	0.322049	-8.47745	2.30181e-17	3.86257e-16
ENSG00000269559.2	17.0591	1.67773	0.197946	8.47567	2.33724e-17	3.91993e-16
ENSG00000273702.1	105.855	1.47284	0.173775	8.47557	2.3393e-17	3.92129e-16
ENSG00000064309.13	1633.2	-2.22958	0.263076	-8.47504	2.3499e-17	3.93697e-16
ENSG00000173402.10	6918.61	1.06457	0.125616	8.47481	2.35458e-17	3.9427e-16
ENSG00000261253.2	25.2098	-2.28735	0.269948	-8.4733	2.38545e-17	3.99226e-16
ENSG00000147434.7	26.2279	-3.40221	0.401544	-8.47283	2.39512e-17	4.00631e-16
ENSG00000205356.8	1757.46	-0.84311	0.0995759	-8.46701	2.51782e-17	4.20633e-16
ENSG00000176907.4	4382.3	2.61769	0.309165	8.46699	2.51822e-17	4.20633e-16
ENSG00000172890.10	3626.93	-1.11116	0.131235	-8.46696	2.51872e-17	4.20633e-16
ENSG00000204160.10	1636.04	-0.793068	0.0936705	-8.46657	2.52734e-17	4.2185e-16
ENSG00000125375.13	1964.46	1.08583	0.128257	8.46602	2.53914e-17	4.23594e-16
ENSG00000159322.16	3334.59	-0.689462	0.0814526	-8.46458	2.57088e-17	4.28661e-16
ENSG00000174371.15	124.984	-2.20645	0.260715	-8.46305	2.60483e-17	4.34091e-16
ENSG00000011295.14	2847.02	0.704818	0.0832886	8.46236	2.62019e-17	4.36421e-16
ENSG00000164877.17	1494.1	-1.96728	0.232505	-8.46122	2.64595e-17	4.40477e-16
ENSG00000227598.1	15.6077	-3.49414	0.412967	-8.46108	2.6492e-17	4.40786e-16
ENSG00000223392.1	15.022	3.20844	0.379214	8.46078	2.65597e-17	4.41678e-16
ENSG00000075702.15	183.251	-2.21301	0.261628	-8.45861	2.70586e-17	4.49737e-16
ENSG00000229457.1	139.051	-4.7414	0.560567	-8.45822	2.71486e-17	4.50993e-16
ENSG00000230606.9	21.5632	-3.12376	0.369333	-8.45785	2.72344e-17	4.5218e-16
ENSG00000197057.7	61.5379	-3.34945	0.396091	-8.45626	2.76085e-17	4.58149e-16
ENSG00000213880.3	7.04502	-5.29125	0.625764	-8.45566	2.77511e-17	4.60272e-16
ENSG00000233593.5	191.566	-2.39302	0.283129	-8.45207	2.86187e-17	4.74245e-16
ENSG00000110048.10	6406.69	0.967932	0.11452	8.45205	2.86237e-17	4.74245e-16
ENSG00000026751.15	1254.59	-3.03198	0.358744	-8.45166	2.87182e-17	4.7556e-16
ENSG00000120280.5	191.148	-2.01911	0.238925	-8.45083	2.89239e-17	4.78715e-16
ENSG00000060971.16	3143.8	1.19524	0.14144	8.45053	2.8998e-17	4.79687e-16
ENSG00000258343.1	2.29427	2.90195	0.343436	8.44976	2.91894e-17	4.826e-16
ENSG00000238242.1	3.52471	7.52645	0.890773	8.44935	2.92926e-17	4.84052e-16
ENSG00000009790.13	507.035	-2.18864	0.259125	-8.44626	3.00792e-17	4.96788e-16
ENSG00000161996.16	1573.92	-1.48184	0.175486	-8.44424	3.06034e-17	5.05181e-16
ENSG00000085117.10	2911.37	2.18998	0.259393	8.4427	3.10082e-17	5.11595e-16
ENSG00000204525.13	107076	-1.28264	0.151962	-8.44056	3.15832e-17	5.20809e-16
ENSG00000188959.9	9.55825	3.17393	0.376058	8.44	3.17347e-17	5.23032e-16
ENSG00000135503.11	4945.01	0.962597	0.114068	8.43882	3.20566e-17	5.2806e-16
ENSG00000116761.10	253.669	1.67244	0.198217	8.43745	3.24339e-17	5.33996e-16
ENSG00000180785.8	471.294	-2.53384	0.30033	-8.43686	3.2598e-17	5.36417e-16
ENSG00000138801.7	2968.67	0.911215	0.108005	8.43675	3.26282e-17	5.36633e-16
ENSG00000229727.5	3.29949	3.115	0.369235	8.43636	3.27381e-17	5.38158e-16
ENSG00000184293.6	46.1987	-2.53043	0.299954	-8.43604	3.28257e-17	5.39316e-16
ENSG00000250979.1	23.2983	-3.5241	0.417755	-8.43579	3.28981e-17	5.39964e-16
ENSG00000143797.10	1344.98	1.69555	0.200995	8.43578	3.28995e-17	5.39964e-16
ENSG00000260057.4	21.2684	6.8162	0.808041	8.43546	3.29889e-17	5.41148e-16
ENSG00000064932.14	3922.29	-1.19569	0.141776	-8.43367	3.35002e-17	5.4925e-16
ENSG00000135454.12	877.172	-3.9552	0.469122	-8.43107	3.42517e-17	5.61278e-16
ENSG00000133055.7	11.1164	3.2466	0.385141	8.42963	3.46745e-17	5.6791e-16
ENSG00000072694.17	552.399	-2.34889	0.278659	-8.42925	3.47898e-17	5.69502e-16
ENSG00000168710.16	10492.8	0.768525	0.0912026	8.42657	3.55945e-17	5.82371e-16
ENSG00000007047.13	2264	-0.599957	0.0712014	-8.42619	3.57095e-17	5.8395e-16
ENSG00000110619.15	2737.38	-0.806884	0.0957646	-8.4257	3.58609e-17	5.86119e-16
ENSG00000227502.2	286.876	-2.35824	0.279925	-8.42455	3.62152e-17	5.91602e-16
ENSG00000198300.11	408.773	2.39412	0.28422	8.42347	3.65506e-17	5.96771e-16
ENSG00000113578.16	900.21	3.29244	0.3909	8.42273	3.67825e-17	6.00247e-16
ENSG00000128313.2	11.6109	-4.03968	0.479649	-8.42216	3.69619e-17	6.0286e-16
ENSG00000253882.5	75.426	-1.58357	0.18803	-8.42189	3.70459e-17	6.03918e-16
ENSG00000180113.14	131.194	-2.37106	0.281564	-8.42103	3.73191e-17	6.08056e-16
ENSG00000273001.1	147.08	-2.01373	0.239159	-8.42004	3.76369e-17	6.12916e-16
ENSG00000225655.4	2.72328	4.06246	0.482516	8.41933	3.78645e-17	6.16303e-16
ENSG00000144644.13	30.3469	4.67993	0.556044	8.41647	3.88004e-17	6.31209e-16
ENSG00000272049.1	7.68559	2.42911	0.288624	8.41618	3.8895e-17	6.32421e-16
ENSG00000278017.1	6.5129	2.08585	0.24787	8.4151	3.92564e-17	6.37967e-16
ENSG00000151490.12	727.102	2.54904	0.302948	8.41409	3.95949e-17	6.43135e-16
ENSG00000196296.12	90.3271	-2.96613	0.35261	-8.41193	4.03326e-17	6.54779e-16
ENSG00000279368.1	21.2128	2.33773	0.277987	8.40947	4.11862e-17	6.68292e-16
ENSG00000259246.3	22.0807	-3.64225	0.433209	-8.40759	4.18513e-17	6.78734e-16
ENSG00000232931.4	371.667	-2.44486	0.290796	-8.40747	4.18946e-17	6.79086e-16
ENSG00000135905.17	1918.37	-1.5383	0.182977	-8.40709	4.20311e-17	6.80948e-16
ENSG00000035687.9	2622.06	0.904017	0.107537	8.40655	4.22234e-17	6.83711e-16
ENSG00000083123.13	1072.07	1.35313	0.160966	8.40631	4.2311e-17	6.84776e-16
ENSG00000204592.8	82427	-1.07346	0.127705	-8.40578	4.25021e-17	6.87515e-16
ENSG00000167995.14	415.34	-1.67769	0.19963	-8.40399	4.3156e-17	6.97733e-16
ENSG00000159445.11	1054.06	0.810663	0.0964625	8.40392	4.31813e-17	6.97784e-16
ENSG00000138032.19	2335.42	0.706713	0.0840964	8.4036	4.32982e-17	6.99313e-16
ENSG00000164169.11	673.745	0.878391	0.10456	8.40082	4.43378e-17	7.15735e-16
ENSG00000118557.14	47.2793	-2.34325	0.279127	-8.39493	4.6616e-17	7.52126e-16
ENSG00000240571.1	7.48059	1.75408	0.208955	8.39455	4.67698e-17	7.54219e-16
ENSG00000187726.7	221.425	-3.76418	0.44852	-8.39245	4.76119e-17	7.67406e-16
ENSG00000233885.6	62.4719	-2.39679	0.285594	-8.3923	4.76739e-17	7.68011e-16
ENSG00000186704.9	52.2214	-1.81416	0.216197	-8.39125	4.80992e-17	7.74467e-16
ENSG00000184226.13	258.338	3.13001	0.373084	8.38958	4.87892e-17	7.85173e-16
ENSG00000162676.10	152.757	-2.46301	0.293712	-8.38578	5.03903e-17	8.10526e-16
ENSG00000167618.8	26.1265	-3.93467	0.46925	-8.38503	5.07135e-17	8.15307e-16
ENSG00000104635.12	19504.8	-2.184	0.260498	-8.38394	5.11851e-17	8.22468e-16
ENSG00000186188.9	107.49	-2.66778	0.318265	-8.38227	5.19169e-17	8.33801e-16
ENSG00000179044.14	998.032	-1.77118	0.211305	-8.38211	5.19874e-17	8.34506e-16
ENSG00000174791.9	608.101	-2.00388	0.239077	-8.38173	5.21544e-17	8.36759e-16
ENSG00000215386.9	251.34	1.71968	0.20519	8.38091	5.25186e-17	8.42173e-16
ENSG00000152213.3	172.231	-1.66689	0.198901	-8.38055	5.26827e-17	8.44374e-16
ENSG00000170571.10	1274.75	-1.93909	0.231437	-8.37848	5.36162e-17	8.58897e-16
ENSG00000181467.3	2746.15	-1.33719	0.159605	-8.37813	5.37749e-17	8.61001e-16
ENSG00000229689.3	97.3918	2.06888	0.246946	8.37787	5.38928e-17	8.62449e-16
ENSG00000228718.1	9.95571	-3.2878	0.392473	-8.37714	5.42272e-17	8.67359e-16
ENSG00000279822.1	8.39899	-2.98127	0.355933	-8.37593	5.47892e-17	8.75903e-16
ENSG00000104881.13	2932.02	-1.4921	0.178191	-8.37359	5.5888e-17	8.93015e-16
ENSG00000206344.6	165.076	-2.70419	0.322988	-8.37241	5.64515e-17	9.0156e-16
ENSG00000104974.9	166.017	-1.7084	0.204059	-8.37209	5.66037e-17	9.03532e-16
ENSG00000159216.17	3992.11	-1.98353	0.236991	-8.36965	5.77908e-17	9.22012e-16
ENSG00000167716.17	4028.38	-1.23182	0.147191	-8.36889	5.81646e-17	9.27506e-16
ENSG00000184185.8	194.119	2.43183	0.290622	8.36767	5.87707e-17	9.36695e-16
ENSG00000215270.3	12.8011	-3.60719	0.431098	-8.36744	5.88848e-17	9.37618e-16
ENSG00000259004.1	17.6954	-2.04134	0.243963	-8.36743	5.88882e-17	9.37618e-16
ENSG00000188488.12	2185.84	4.51838	0.54004	8.36675	5.9228e-17	9.4255e-16
ENSG00000111707.10	2588.91	0.608929	0.0727862	8.36599	5.96121e-17	9.48183e-16
ENSG00000281005.1	95.3543	-1.43784	0.171884	-8.36514	6.00416e-17	9.5453e-16
ENSG00000230359.4	23.9859	1.81407	0.21695	8.36171	6.1818e-17	9.82275e-16
ENSG00000187741.13	332.776	-1.83721	0.219766	-8.35983	6.28072e-17	9.97488e-16
ENSG00000245688.1	9.77986	-5.11329	0.61166	-8.35969	6.28806e-17	9.9815e-16
ENSG00000267554.1	20.8741	-2.95296	0.353301	-8.3582	6.36819e-17	1.01036e-15
ENSG00000152785.6	18.5912	3.18891	0.381605	8.35657	6.45681e-17	1.0239e-15
ENSG00000185986.11	901.397	-2.3116	0.276625	-8.35646	6.46299e-17	1.02437e-15
ENSG00000234492.4	23.6494	1.55786	0.186474	8.3543	6.58244e-17	1.04277e-15
ENSG00000114904.11	818.247	0.997973	0.119457	8.35421	6.58693e-17	1.04296e-15
ENSG00000176485.9	7554.01	-1.27883	0.153089	-8.35349	6.62775e-17	1.04889e-15
ENSG00000137496.16	1997.02	-1.54222	0.184664	-8.35147	6.74211e-17	1.06645e-15
ENSG00000115866.9	11298.6	-0.973375	0.116584	-8.34912	6.87738e-17	1.0873e-15
ENSG00000197872.10	1156.47	-1.53487	0.183847	-8.3486	6.90753e-17	1.09152e-15
ENSG00000110031.11	1307.61	-1.35561	0.162385	-8.34813	6.93539e-17	1.09537e-15
ENSG00000196584.2	105.837	-1.98035	0.237295	-8.34552	7.0904e-17	1.11929e-15
ENSG00000132970.11	625.337	1.66341	0.199322	8.34534	7.10092e-17	1.12039e-15
ENSG00000171533.10	323.987	2.2655	0.27157	8.34222	7.29099e-17	1.1498e-15
ENSG00000280007.1	64.7363	-2.23701	0.268206	-8.34064	7.38889e-17	1.16466e-15
ENSG00000171357.5	141.064	2.12296	0.254586	8.33885	7.50179e-17	1.18186e-15
ENSG00000265531.2	31.2196	-2.77988	0.33341	-8.33771	7.57448e-17	1.19271e-15
ENSG00000135740.15	107.912	-1.99181	0.238954	-8.33556	7.71328e-17	1.21396e-15
ENSG00000149452.14	1055.56	5.79039	0.694713	8.33494	7.75371e-17	1.21972e-15
ENSG00000075975.14	1284.7	0.838239	0.10057	8.33487	7.75865e-17	1.21979e-15
[truncated: 29,431 more rows]
