# Supplementary material for: Distinct chromatin signatures of DNA hypomethylation in aging and cancer
Source: Aging Cell. 2018 Mar 5;17(3):e12744. doi: 10.1111/acel.12744 (PMC5946083; doi:10.1111/acel.12744)
Supplement: Supplementary file 15 [file ACEL-17-e12744-s015.xlsx]

## Sheet: Top_correlations_hyper_DMPs_Agi
gene	variable	value
LOC100272217	cg00003994	-0.909185
GJA3	cg00020474	-0.93175
THPO	cg00020474	-0.915377
SLC12A3	cg00020474	-0.900929
ARHGEF3	cg00020474	-0.931889
TP63	cg00022633	-0.917441
C12orf69	cg00022633	-0.905057
RAB37	cg00022633	-0.923633
DNAJC1	cg00024494	-0.900929
IL6R	cg00024494	-0.911249
NT5E	cg00024494	-0.905057
BOK	cg00024494	-0.909185
GPRC6A	cg00024494	-0.916799
ACOT7	cg00024494	-0.900929
ADAP2	cg00024494	-0.905057
PRRX2	cg00024494	-0.933953
SULF2	cg00024494	-0.902993
BIN1	cg00024494	-0.915377
LOC100129034	cg00024494	-0.905057
NEK6	cg00024494	-0.929825
TARP	cg00024494	-0.917441
ABHD12B	cg00024494	-0.902794
NTNG1	cg00024494	-0.931889
APBB1IP	cg00024494	-0.907121
DPEP2	cg00024494	-0.915377
ALDH3B1	cg00024494	-0.913313
JAKMIP2	cg00024494	-0.908999
PKD2L1	cg00024494	-0.904093
THNSL2	cg00025496	-0.921569
CGN	cg00027083	-0.917441
BMP2	cg00027570	-0.902993
ACOX2	cg00027570	-0.905057
CLEC18A	cg00027570	-0.917441
FAM132A	cg00027570	-0.902993
SLC22A3	cg00027570	-0.917441
C7orf10	cg00027570	-0.93808
GBA3	cg00027570	-0.929825
ABLIM3	cg00027570	-0.919505
TMEM150C	cg00027570	-0.927761
GPC6	cg00027570	-0.913313
FTCD	cg00027570	-0.909185
SLC3A1	cg00027570	-0.909185
D4S234E	cg00027570	-0.925697
FGFR4	cg00027570	-0.905057
VTN	cg00027570	-0.900929
CLEC18C	cg00027570	-0.911249
MAOB	cg00027570	-0.919505
ADM2	cg00027570	-0.925697
AQP7P1	cg00027570	-0.927761
PLD5	cg00027570	-0.902993
PGA3	cg00027570	-0.942208
USH1C	cg00027570	-0.927761
RENBP	cg00027570	-0.909185
ZNF541	cg00027570	-0.917441
TPSB2	cg00027570	-0.915377
CPA3	cg00027570	-0.915377
MASP1	cg00027570	-0.954592
SLC2A9	cg00027570	-0.911249
CDHR3	cg00027570	-0.911249
CDHR5	cg00027570	-0.902993
NOX4	cg00027570	-0.954592
SLC38A3	cg00027570	-0.919505
DIP2C	cg00027570	-0.919505
NIT2	cg00027570	-0.902993
LOC654342	cg00027570	-0.911249
UPP2	cg00027570	-0.911249
NECAB2	cg00027570	-0.912875
LYG1	cg00027570	-0.907121
SLC1A1	cg00027570	-0.915377
C3orf55	cg00032205	-0.900929
RALBP1	cg00032205	-0.907121
B3GNT3	cg00032205	-0.909185
PP14571	cg00032205	-0.907121
PCNA	cg00032205	-0.900929
UCP2	cg00032205	-0.900929
PTPLAD1	cg00032205	-0.921569
CPSF3	cg00032205	-0.915377
RTN3	cg00032205	-0.917441
SULT2B1	cg00032205	-0.907121
TPD52L1	cg00032205	-0.925697
KLHL12	cg00032205	-0.907121
PTGS1	cg00032205	-0.905057
SORT1	cg00032205	-0.917441
MCF2L2	cg00032205	-0.940144
GREB1L	cg00032205	-0.923633
TTPAL	cg00032205	-0.907121
ARG2	cg00032205	-0.900929
HNRNPR	cg00032205	-0.909185
CD82	cg00032205	-0.923633
NUB1	cg00032205	-0.902993
ERMP1	cg00032205	-0.925697
TMEM169	cg00032205	-0.923633
FAM131B	cg00032205	-0.902993
SYAP1	cg00032205	-0.902993
C7orf29	cg00032205	-0.911249
KRT40	cg00032205	-0.941921
LIMA1	cg00032205	-0.927761
CHMP1B	cg00032205	-0.917441
SGPL1	cg00032205	-0.909185
HTR3D	cg00032205	-0.944984
MBP	cg00032205	-0.927761
AFAP1L2	cg00032205	-0.940144
NIPAL3	cg00032205	-0.931889
TC2N	cg00032205	-0.921569
SLC6A12	cg00032205	-0.915377
RASGRP1	cg00032205	-0.919505
ALDH1A3	cg00032205	-0.909185
OGFOD1	cg00032205	-0.902993
LOC100134229	cg00032205	-0.925697
RRM2B	cg00032205	-0.919505
MAL2	cg00032205	-0.940144
LIPH	cg00032205	-0.911249
NTN4	cg00032205	-0.900929
PPL	cg00032205	-0.907121
STK24	cg00032205	-0.911249
SH3GL3	cg00032205	-0.923633
TPI1P2	cg00032205	-0.905057
C12orf36	cg00032205	-0.921569
AKR1B1	cg00032205	-0.921569
SLC14A2	cg00032205	-0.93808
ELF5	cg00032205	-0.925697
SLC36A2	cg00033877	-0.918947
FABP1	cg00033877	-0.925697
SLC22A8	cg00033877	-0.907121
TRPM6	cg00034076	-0.902993
WIT1	cg00034076	-0.933953
NDC80	cg00035000	-0.913313
NTRK1	cg00035000	-0.933953
CRABP1	cg00035000	-0.907121
F2R	cg00035000	-0.905057
HECW2	cg00035000	-0.900929
ASPG	cg00035000	-0.905057
LOC148709	cg00035000	-0.917441
FAM83D	cg00035000	-0.900929
C6orf186	cg00053073	-0.909185
CMKLR1	cg00053073	-0.917441
PTGDS	cg00053073	-0.911249
CRHBP	cg00053073	-0.913313
MFAP3L	cg00056202	-0.907121
DLX3	cg00056202	-0.925697
CNTD2	cg00056202	-0.907121
C3orf21	cg00056202	-0.900929
CPA6	cg00056202	-0.921569
C12orf36	cg00056202	-0.917441
PANK2	cg00056202	-0.913313
AKR1B1	cg00056202	-0.909185
IDO2	cg00062245	-0.90203
LOC148709	cg00062245	-0.93808
WIT1	cg00065935	-0.909185
SAT2	cg00076538	-0.909185
EAF2	cg00076538	-0.900929
CLEC18C	cg00076538	-0.921569
NIT2	cg00076538	-0.902993
CEBPA	cg00076538	-0.907121
SEPX1	cg00076880	-0.911249
ACOX2	cg00076880	-0.917441
CLEC18A	cg00076880	-0.919505
FAM132A	cg00076880	-0.902993
SLC22A3	cg00076880	-0.933953
GBA3	cg00076880	-0.915377
CRAT	cg00076880	-0.942208
EAF2	cg00076880	-0.946336
GAS2	cg00076880	-0.902993
C14orf149	cg00076880	-0.915377
ANKRD55	cg00076880	-0.902993
CLEC18C	cg00076880	-0.911249
MAOB	cg00076880	-0.923633
AQP7P1	cg00076880	-0.9484
PGA3	cg00076880	-0.929825
RENBP	cg00076880	-0.913313
LOC388387	cg00076880	-0.95872
LOC148709	cg00076880	-0.911249
HSPA12A	cg00076880	-0.900929
DPEP1	cg00076880	-0.902993
TRIM15	cg00076880	-0.921569
PROC	cg00076880	-0.900929
RASSF4	cg00076880	-0.913313
NOX4	cg00076880	-0.913313
SLC38A3	cg00076880	-0.933953
DIP2C	cg00076880	-0.900929
NIT2	cg00076880	-0.915377
UPP2	cg00076880	-0.936017
ACY1	cg00076880	-0.900929
COMMD7	cg00084338	-0.929825
GAS2	cg00093099	-0.911249
TCL6	cg00095594	-0.902993
FOLH1B	cg00095594	-0.950364
GRHPR	cg00095594	-0.902993
PKIB	cg00096603	-0.907121
ALPK2	cg00096603	-0.900929
ACOX2	cg00096603	-0.913313
CES3	cg00096603	-0.919505
SLC22A3	cg00096603	-0.944272
SLC22A4	cg00096603	-0.905057
GGTLC1	cg00096603	-0.923633
TTBK1	cg00096603	-0.944272
C5orf23	cg00096603	-0.923633
MYOM2	cg00096603	-0.911249
ANKRD55	cg00096603	-0.925697
MAOB	cg00096603	-0.9484
GABRA4	cg00096603	-0.956569
ADM2	cg00096603	-0.902993
AQP7P1	cg00096603	-0.927761
SEC31A	cg00096603	-0.902993
OSTalpha	cg00096603	-0.911249
USH1C	cg00096603	-0.905057
CLEC18B	cg00096603	-0.93808
PCOLCE2	cg00096603	-0.905057
COX6A2	cg00096603	-0.943996
MAPK4	cg00096603	-0.913313
TRIM15	cg00096603	-0.962848
NOX4	cg00096603	-0.902993
CNDP1	cg00096603	-0.921569
C12orf56	cg00096603	-0.907121
NIT2	cg00096603	-0.911249
SLC26A9	cg00096603	-0.911249
ELP2P	cg00097146	-0.905057
KIAA1984	cg00097146	-0.925697
SPIN3	cg00097146	-0.909185
ATF4	cg00107772	-0.907121
CCL19	cg00107772	-0.900929
RPH3A	cg00107772	-0.923077
PTGDS	cg00107772	-0.931889
TMEM132C	cg00107772	-0.908999
SCG3	cg00114029	-0.919505
TIGD1	cg00127167	-0.954053
LOC147804	cg00130165	-0.902993
TFAP2C	cg00130165	-0.929825
SLC4A11	cg00130165	-0.923633
FBN2	cg00130165	-0.929825
KLRG2	cg00130165	-0.927761
PAQR3	cg00130165	-0.907121
BCAS1	cg00130165	-0.911249
VSIG10	cg00130165	-0.954592
ERMP1	cg00130165	-0.902993
GPR85	cg00130165	-0.929825
SRGAP3	cg00130165	-0.919505
TCHH	cg00130165	-0.915377
SNAPC1	cg00130165	-0.9484
RTN4	cg00130165	-0.931889
EFR3B	cg00130165	-0.907121
SH3GL3	cg00130165	-0.913313
DNAH17	cg00130165	-0.917441
SLCO3A1	cg00130165	-0.933953
ELF5	cg00130165	-0.902993
SOX30	cg00157668	-0.905524
LOC148189	cg00157668	-0.900362
LOC440356	cg00157668	-0.904492
ACOX2	cg00161955	-0.905057
WNT3	cg00161955	-0.913313
EAF2	cg00161955	-0.915377
CALML3	cg00161955	-0.916882
SLC3A1	cg00161955	-0.921569
CLEC18C	cg00161955	-0.936017
GJD2	cg00161955	-0.90901
A1CF	cg00161955	-0.905614
PROZ	cg00161955	-0.93808
MPP1	cg00161955	-0.913313
DGKB	cg00161955	-0.915377
COLEC11	cg00161955	-0.929825
NIT2	cg00161955	-0.927761
LOC340094	cg00161955	-0.915377
KL	cg00161955	-0.929825
ARHGAP28	cg00170236	-0.915377
DEPDC7	cg00170236	-0.925697
PNMA2	cg00170236	-0.952528
GALNT5	cg00170236	-0.908622
NPL	cg00170236	-0.905057
GJA3	cg00187557	-0.904862
SOST	cg00187557	-0.905057
CRABP1	cg00187557	-0.919505
TMEM106A	cg00187557	-0.907121
THPO	cg00187557	-0.917441
FYN	cg00187557	-0.907121
MME	cg00187557	-0.923633
HAAO	cg00187557	-0.907121
C2orf71	cg00187557	-0.972638
DACH1	cg00187557	-0.915377
CDK5R1	cg00187557	-0.909185
CTPS2	cg00207833	-0.915377
BUB1B	cg00207833	-0.905057
UBE4A	cg00207833	-0.921569
KRT40	cg00207833	-0.920137
HEPHL1	cg00207833	-0.917441
AKD1	cg00207833	-0.902993
MCF2L2	cg00218620	-0.962848
C7orf29	cg00218620	-0.913313
LIMA1	cg00218620	-0.931889
HTR3D	cg00218620	-0.92291
PRMT6	cg00218620	-0.905057
ACOX2	cg00219151	-0.913313
C7orf10	cg00219151	-0.913313
RAP2A	cg00219151	-0.907121
ABLIM3	cg00219151	-0.915377
GK3P	cg00219151	-0.902993
SLC17A4	cg00219151	-0.919505
FTCD	cg00219151	-0.931889
PNMA6A	cg00219151	-0.925697
SLC47A1	cg00219151	-0.933953
HECW1	cg00219151	-0.925697
SLC30A8	cg00219151	-0.900929
MAPT	cg00219151	-0.905057
RHBDL1	cg00219151	-0.902993
PCDH15	cg00219151	-0.933315
DDO	cg00219151	-0.913313
NAT8	cg00219151	-0.915377
TRIM71	cg00219151	-0.904921
GK	cg00219151	-0.917441
CDHR5	cg00219151	-0.915377
NOX4	cg00219151	-0.911249
CDK5R1	cg00219151	-0.905057
NECAB2	cg00219151	-0.95022
TMEM150B	cg00219151	-0.918947
HSD17B14	cg00219151	-0.921569
REEP1	cg00219151	-0.900929
ENPP6	cg00219151	-0.925697
SLC6A19	cg00219151	-0.902993
CHAF1B	cg00221494	-0.915377
MPZL3	cg00221494	-0.911249
IGSF22	cg00221494	-0.900929
HOXB9	cg00221494	-0.900929
PHF11	cg00221494	-0.900929
AQP3	cg00221494	-0.925697
PPME1	cg00221494	-0.900929
TMEM106A	cg00233028	-0.902993
GTF2I	cg00235367	-0.900929
COL11A2	cg00240195	-0.909185
TMEM150C	cg00241274	-0.905057
NIT2	cg00241274	-0.902993
UPK1B	cg00245075	-0.902993
DLGAP1	cg00245075	-0.907121
AKR1B10	cg00245075	-0.923633
LOC283267	cg00245075	-0.913313
SLC23A1	cg00245075	-0.909185
NT5E	cg00245075	-0.907121
NRXN2	cg00245075	-0.900929
ADRBK2	cg00245075	-0.909185
SLC17A4	cg00245075	-0.933953
TMEM106A	cg00245075	-0.909185
CUBN	cg00245075	-0.936017
GPC6	cg00245075	-0.909185
C6orf186	cg00245075	-0.915377
CALML4	cg00245075	-0.929825
FYN	cg00245075	-0.942208
SGK3	cg00245075	-0.921569
EMB	cg00245075	-0.95872
FUT6	cg00245075	-0.907121
SEMA5A	cg00245075	-0.900929
AQP11	cg00245075	-0.952528
PLD1	cg00245075	-0.917441
SLC23A3	cg00245075	-0.900929
CCL14-CCL15	cg00245075	-0.908194
HECW1	cg00245075	-0.927761
GYPA	cg00245075	-0.931319
CIDEB	cg00245075	-0.913313
TM4SF5	cg00245075	-0.912458
DENND5B	cg00245075	-0.905057
SLC28A1	cg00245075	-0.900929
NEK6	cg00245075	-0.900929
C6	cg00245075	-0.907121
LRRC55	cg00245075	-0.905057
ACE2	cg00245075	-0.907121
MAP7D2	cg00245075	-0.913313
SLC25A42	cg00245075	-0.927761
ALDH3B1	cg00245075	-0.913313
APOC2	cg00245075	-0.917914
NGEF	cg00245075	-0.900929
L3MBTL4	cg00245075	-0.900929
DOK6	cg00245075	-0.915377
DACH1	cg00245075	-0.940144
SLC6A13	cg00245075	-0.900929
OSTBETA	cg00245075	-0.905057
CAMK2A	cg00245075	-0.900929
ENPEP	cg00245075	-0.917441
FLT3	cg00245075	-0.901394
AMOTL1	cg00245075	-0.913313
CDHR5	cg00245075	-0.913313
C14orf73	cg00245075	-0.902993
CDK5R1	cg00245075	-0.909185
EFCAB4B	cg00245075	-0.902993
TMEM150B	cg00245075	-0.900362
PLXNC1	cg00245075	-0.913313
CXorf21	cg00245075	-0.900929
CACHD1	cg00245075	-0.921569
C19orf69	cg00245075	-0.926175
CRHBP	cg00245075	-0.900929
CD4	cg00245075	-0.917441
ENPP7	cg00245075	-0.905524
GIPC2	cg00245075	-0.905057
SLC2A2	cg00245075	-0.911249
C11orf17	cg00249511	-0.946336
SCARA3	cg00249511	-0.909185
H2AFY	cg00249511	-0.902993
LRRC61	cg00249511	-0.900929
RTN3	cg00249511	-0.913313
SULT2B1	cg00249511	-0.911249
S100A4	cg00249511	-0.919505
TPD52L1	cg00249511	-0.917441
TSPAN31	cg00249511	-0.905057
ATXN10	cg00249511	-0.911249
MYL12B	cg00249511	-0.907121
B3GALT4	cg00249511	-0.913313
EEF1E1	cg00249511	-0.905057
ANKRD58	cg00249511	-0.902993
HEBP1	cg00249511	-0.915377
CCT7	cg00249511	-0.907121
RNASEH2A	cg00249511	-0.905057
PSME1	cg00249511	-0.900929
PEF1	cg00249511	-0.915377
NUDT3	cg00249511	-0.93808
C20orf195	cg00249511	-0.900929
S100A13	cg00249511	-0.902993
GSTP1	cg00249511	-0.933953
PLEK2	cg00249511	-0.907121
LITAF	cg00249511	-0.900929
SCGB2A1	cg00249511	-0.925697
TACSTD2	cg00249511	-0.919505
PTGES	cg00249511	-0.907121
ELOVL3	cg00249511	-0.925697
SCCPDH	cg00249511	-0.907121
TM2D1	cg00249511	-0.911249
CSTB	cg00249511	-0.907121
CD9	cg00249511	-0.911249
ALDOC	cg00249511	-0.900929
AKR1C1	cg00250500	-0.917441
VSIG10	cg00250500	-0.913313
ZNF536	cg00254681	-0.915676
KLHL23	cg00254681	-0.921012
EDDM3A	cg00254802	-0.964912
GLT25D2	cg00262446	-0.909185
PRR16	cg00262446	-0.917441
REN	cg00266592	-0.900929
TRIM54	cg00266592	-0.907589
F5	cg00267286	-0.93808
C3orf32	cg00277591	-0.900929
MYO5C	cg00284173	-0.900929
GCN1L1	cg00284173	-0.917914
FAM116A	cg00296779	-0.927761
PLCD4	cg00296779	-0.911249
ADRBK2	cg00296779	-0.927761
CPNE8	cg00296779	-0.909185
MYLK3	cg00296779	-0.922045
PLCE1	cg00296779	-0.913313
ZNF189	cg00296779	-0.909185
NPHS1	cg00296779	-0.906931
NHS	cg00296779	-0.913313
ADM2	cg00296779	-0.905057
MAPT	cg00296779	-0.900929
HNF1A	cg00296779	-0.902993
SLC22A9	cg00296779	-0.916603
ACSM2A	cg00296779	-0.900929
NPHS2	cg00296779	-0.921408
CALB1	cg00296779	-0.919505
NXPH2	cg00296779	-0.905057
ZNF488	cg00296779	-0.911249
OSTBETA	cg00296779	-0.919505
C12orf59	cg00296779	-0.915377
ZNF516	cg00296779	-0.923633
PNOC	cg00298796	-0.909185
DNAJC9	cg00298796	-0.925697
TMEM92	cg00298796	-0.913313
QPCT	cg00298796	-0.905057
WBP5	cg00298796	-0.902993
LOC149134	cg00298796	-0.931889
TFPI2	cg00298796	-0.923633
TLE6	cg00298796	-0.902993
CHMP1B	cg00298796	-0.905057
AFAP1L2	cg00298796	-0.911249
HAPLN4	cg00302160	-0.904492
GPR123	cg00302160	-0.923633
SPHKAP	cg00302160	-0.923895
SUSD3	cg00302160	-0.907121
C2orf71	cg00302160	-0.917914
SGEF	cg00302160	-0.940144
SEPX1	cg00307214	-0.907121
SLC22A3	cg00307214	-0.911249
PTPRD	cg00307214	-0.905057
EAF2	cg00307214	-0.917441
LOC148709	cg00307214	-0.921569
SHBG	cg00307214	-0.907121
DPEP1	cg00307214	-0.909185
RDH5	cg00307214	-0.900929
MASP1	cg00307214	-0.925697
DNAJC12	cg00307214	-0.905057
C14orf73	cg00307214	-0.907121
LOC84856	cg00312809	-0.919505
KIAA1539	cg00312809	-0.900929
BCKDHB	cg00319661	-0.900929
ACADM	cg00319661	-0.915377
ABAT	cg00322919	-0.913313
PKLR	cg00322919	-0.902993
CLIC4	cg00322919	-0.917441
ADH6	cg00322919	-0.917441
PIPOX	cg00322919	-0.915377
DIO1	cg00322919	-0.923633
SLC23A1	cg00322919	-0.921569
SLC22A12	cg00322919	-0.913313
GLYAT	cg00322919	-0.915377
PAH	cg00322919	-0.925697
RHOBTB1	cg00322919	-0.931889
G6PC	cg00322919	-0.921569
DAO	cg00322919	-0.925697
NPY6R	cg00322919	-0.905057
RGL1	cg00322919	-0.913313
COCH	cg00322919	-0.931889
GSTA1	cg00322919	-0.925697
GSTA2	cg00322919	-0.902993
SEMA5A	cg00322919	-0.900929
CHRM1	cg00322919	-0.94476
GYPA	cg00322919	-0.9145
DPYS	cg00322919	-0.915377
DENND5B	cg00322919	-0.902993
AQP7P3	cg00322919	-0.929217
ABCD2	cg00322919	-0.909185
KCNH6	cg00322919	-0.912752
A1CF	cg00322919	-0.904576
SLC22A6	cg00322919	-0.902993
PNPLA3	cg00322919	-0.906931
SLC5A12	cg00322919	-0.907121
ACSM2B	cg00322919	-0.927761
CDC14A	cg00322919	-0.917441
GPD1	cg00322919	-0.900929
DOK6	cg00322919	-0.911249
CRB2	cg00322919	-0.927761
MIOX	cg00322919	-0.900929
SLC34A1	cg00322919	-0.923633
PDE8A	cg00322919	-0.931889
AFM	cg00322919	-0.908726
DHDH	cg00322919	-0.905057
HPD	cg00322919	-0.952528
FMO1	cg00322919	-0.907121
TMIGD1	cg00322919	-0.900505
ELOVL5	cg00322919	-0.900929
SPAG5	cg00322919	-0.905057
ACSF2	cg00322919	-0.911249
ALDOB	cg00322919	-0.925697
ENPP7	cg00322919	-0.911719
FLJ37201	cg00327072	-0.913313
HINT3	cg00335712	-0.940144
OSBP	cg00335712	-0.919505
MRPS6	cg00335712	-0.900929
GSTM3	cg00335712	-0.915377
LGR5	cg00335712	-0.929825
TMEM65	cg00335712	-0.905057
MCM8	cg00335712	-0.927761
CADM1	cg00335712	-0.925697
MPP7	cg00335712	-0.954592
KIAA1539	cg00339695	-0.902993
C2orf71	cg00339695	-0.912752
RAN	cg00356183	-0.913784
SLC45A1	cg00360414	-0.931889
CLIC4	cg00364016	-0.902993
HOXA13	cg00364016	-0.919099
IL18RAP	cg00364016	-0.900929
PDE7A	cg00364016	-0.913313
RHOBTB1	cg00364016	-0.925697
TMEM200A	cg00364016	-0.907121
ASPG	cg00364016	-0.907121
VWCE	cg00364016	-0.905057
PIWIL4	cg00364016	-0.927761
FAM153B	cg00364016	-0.908622
DNAJB5	cg00364016	-0.907121
CDC14A	cg00364016	-0.913313
TRIM15	cg00364016	-0.900929
MASP1	cg00364016	-0.900929
TNFRSF17	cg00364016	-0.908622
LOC283267	cg00376448	-0.917441
SOST	cg00376448	-0.902993
CRABP1	cg00376448	-0.919505
PAH	cg00376448	-0.902993
SLC17A4	cg00376448	-0.93808
FTCD	cg00376448	-0.909185
SUSD3	cg00376448	-0.905057
PNMA6A	cg00376448	-0.900929
HECW1	cg00376448	-0.933953
DDN	cg00376448	-0.900929
UPB1	cg00376448	-0.933953
PRODH2	cg00376448	-0.900929
C2orf71	cg00376448	-0.962313
DACH1	cg00376448	-0.909185
CDHR5	cg00376448	-0.905057
CDK5R1	cg00376448	-0.936017
TMEM150B	cg00376448	-0.922045
ENPP6	cg00376448	-0.900929
ENPP7	cg00376448	-0.927207
CRYAA	cg00376448	-0.923633
PKLR	cg00376480	-0.936017
PRAP1	cg00376480	-0.900362
HOXA13	cg00376480	-0.938809
LGALS2	cg00376480	-0.915377
OLR1	cg00376480	-0.902993
TMEM82	cg00376480	-0.915849
ADH6	cg00376480	-0.902993
PIPOX	cg00376480	-0.944272
DIO1	cg00376480	-0.900929
SLC22A12	cg00376480	-0.919505
FRMD1	cg00376480	-0.944272
PDE7A	cg00376480	-0.954592
CLEC18A	cg00376480	-0.913313
SLC22A3	cg00376480	-0.929825
LMX1B	cg00376480	-0.921569
APOM	cg00376480	-0.915377
APOH	cg00376480	-0.911719
VCAM1	cg00376480	-0.905057
BHMT	cg00376480	-0.909185
GBA3	cg00376480	-0.911249
SLC7A9	cg00376480	-0.93808
PTPRD	cg00376480	-0.909185
GGTLC1	cg00376480	-0.900929
GGTLC2	cg00376480	-0.900929
ALDH1L1	cg00376480	-0.907121
CLDN2	cg00376480	-0.940144
RHOBTB1	cg00376480	-0.925697
PDZD3	cg00376480	-0.911249
LOC389332	cg00376480	-0.915377
DAO	cg00376480	-0.923633
C2orf40	cg00376480	-0.925697
FTCD	cg00376480	-0.931889
NLRP6	cg00376480	-0.905057
GLYCTK	cg00376480	-0.915377
D4S234E	cg00376480	-0.952528
EMID1	cg00376480	-0.900929
HNF4A	cg00376480	-0.927761
TMEM200A	cg00376480	-0.921569
GLYATL1	cg00376480	-0.913313
SLC5A10	cg00376480	-0.909185
TFEC	cg00376480	-0.915377
C5orf23	cg00376480	-0.971104
MT1H	cg00376480	-0.900929
GSTA1	cg00376480	-0.944272
GSTA2	cg00376480	-0.909185
MT1G	cg00376480	-0.927761
CHST13	cg00376480	-0.923077
MYOM3	cg00376480	-0.921569
LBP	cg00376480	-0.906557
GABRA4	cg00376480	-0.900726
ASPDH	cg00376480	-0.948296
ADM2	cg00376480	-0.960784
DPYS	cg00376480	-0.925697
LRP2	cg00376480	-0.902993
GALNT11	cg00376480	-0.915377
CHRNA4	cg00376480	-0.918715
SLC28A1	cg00376480	-0.915377
FAM135B	cg00376480	-0.93237
USH1C	cg00376480	-0.946336
ZNF804B	cg00376480	-0.906202
A1CF	cg00376480	-0.93051
ANKS4B	cg00376480	-0.95872
FAM153B	cg00376480	-0.909654
SLC22A24	cg00376480	-0.914817
SLC22A7	cg00376480	-0.925697
ZNF541	cg00376480	-0.921569
CLEC18B	cg00376480	-0.936017
TPSB2	cg00376480	-0.900929
CCL15	cg00376480	-0.900362
TINAG	cg00376480	-0.944272
HNF1A	cg00376480	-0.921569
VIL1	cg00376480	-0.933953
AGXT2	cg00376480	-0.927761
SLC22A9	cg00376480	-0.912398
ACSM2A	cg00376480	-0.93808
ACSM2B	cg00376480	-0.913313
RNF186	cg00376480	-0.902993
DDC	cg00376480	-0.923633
CDC14A	cg00376480	-0.907121
NAT8	cg00376480	-0.907121
TRIM10	cg00376480	-0.919505
LIME1	cg00376480	-0.900929
TNNT2	cg00376480	-0.900929
SLC27A2	cg00376480	-0.942208
ANPEP	cg00376480	-0.919505
PRODH2	cg00376480	-0.915377
GLB1L	cg00376480	-0.9484
GPD1	cg00376480	-0.915377
MIOX	cg00376480	-0.923633
RDH5	cg00376480	-0.933953
TRIM15	cg00376480	-0.946336
MASP1	cg00376480	-0.900929
RBP5	cg00376480	-0.919505
OSTBETA	cg00376480	-0.907121
NPR3	cg00376480	-0.921569
AGMAT	cg00376480	-0.936017
CTXN3	cg00376480	-0.913313
NAT8B	cg00376480	-0.927761
FMO1	cg00376480	-0.93808
CDHR2	cg00376480	-0.902993
CDHR5	cg00376480	-0.911249
NOX4	cg00376480	-0.900929
LHX4	cg00376480	-0.921569
SLC38A3	cg00376480	-0.915377
CLRN3	cg00376480	-0.927761
ARSF	cg00376480	-0.906557
CELF3	cg00376480	-0.913984
HAO2	cg00376480	-0.927761
C12orf56	cg00376480	-0.900929
C12orf59	cg00376480	-0.950464
ZNF516	cg00376480	-0.919505
DIP2C	cg00376480	-0.925697
SLCO2A1	cg00376480	-0.909185
UPP2	cg00376480	-0.919505
LYG1	cg00376480	-0.925697
SLC26A9	cg00376480	-0.936017
SLC13A1	cg00376480	-0.902993
ACY3	cg00376480	-0.913313
GIPC2	cg00376480	-0.919505
KCNAB2	cg00378228	-0.913313
HRASLS5	cg00378228	-0.915377
ADCY7	cg00378228	-0.900929
CR1	cg00378228	-0.905057
CREB3L3	cg00378228	-0.913449
SLC10A2	cg00378228	-0.903459
PCDH15	cg00378228	-0.906202
TRIM71	cg00378228	-0.91248
CYTIP	cg00378228	-0.902993
FMO3	cg00378228	-0.902993
CTPS2	cg00393837	-0.931889
C11orf17	cg00399175	-0.915377
LRRC61	cg00399175	-0.93808
TK1	cg00399175	-0.919505
SULT2B1	cg00399175	-0.952528
S100A4	cg00399175	-0.921569
TPD52L1	cg00399175	-0.933953
ATXN10	cg00399175	-0.905057
ISYNA1	cg00399175	-0.907121
PEF1	cg00399175	-0.905057
CIB4	cg00399175	-0.900601
C20orf195	cg00399175	-0.905057
VWA3B	cg00399175	-0.907121
MGC12916	cg00399175	-0.923633
C7orf29	cg00399175	-0.900929
DEGS2	cg00399175	-0.907121
LOXL4	cg00399175	-0.913313
TACSTD2	cg00399175	-0.909185
SLC6A12	cg00399175	-0.909185
ALDH1A3	cg00399175	-0.933953
ELOVL3	cg00399175	-0.950464
CSTB	cg00399175	-0.911249
KLK1	cg00400165	-0.940144
SLC22A13	cg00400165	-0.900929
SOST	cg00400165	-0.915377
SLC22A1	cg00400165	-0.907121
GLYCTK	cg00400165	-0.909185
CSDC2	cg00400165	-0.902993
ATP10A	cg00400165	-0.933953
C1QL1	cg00400165	-0.909185
RENBP	cg00400165	-0.93808
LOC388387	cg00400165	-0.907121
LIME1	cg00400165	-0.902993
CELF3	cg00400165	-0.907369
C12orf59	cg00400165	-0.921569
C14orf73	cg00400165	-0.900929
CAPN3	cg00400165	-0.917441
APOA1	cg00400259	-0.905057
TSPAN6	cg00400733	-0.913313
SVOPL	cg00400733	-0.900929
LOC202781	cg00400733	-0.907121
ABAT	cg00408776	-0.927761
XPNPEP2	cg00408776	-0.946336
PKLR	cg00408776	-0.931889
CLIC4	cg00408776	-0.919505
PRAP1	cg00408776	-0.938565
TMEM82	cg00408776	-0.934435
SLC36A2	cg00408776	-0.906557
ADH6	cg00408776	-0.917441
PIPOX	cg00408776	-0.93808
DIO1	cg00408776	-0.927761
SLC23A1	cg00408776	-0.917441
SLC17A1	cg00408776	-0.900929
ACOX2	cg00408776	-0.905057
SLC22A12	cg00408776	-0.9484
SLC22A13	cg00408776	-0.900929
CLEC18A	cg00408776	-0.919505
LMX1B	cg00408776	-0.927761
GLYAT	cg00408776	-0.933953
APOM	cg00408776	-0.927761
C7orf10	cg00408776	-0.905057
SOST	cg00408776	-0.907121
GBA3	cg00408776	-0.905057
SLC7A9	cg00408776	-0.931889
CRABP1	cg00408776	-0.919505
ABLIM3	cg00408776	-0.93808
PAH	cg00408776	-0.950464
EAF2	cg00408776	-0.917441
RDX	cg00408776	-0.909185
RHOBTB1	cg00408776	-0.933953
PDZD3	cg00408776	-0.927761
G6PC	cg00408776	-0.942208
DAO	cg00408776	-0.936017
MAF	cg00408776	-0.921569
MOGAT3	cg00408776	-0.910373
FTCD	cg00408776	-0.921569
CALML3	cg00408776	-0.906557
ECM2	cg00408776	-0.902993
D4S234E	cg00408776	-0.913313
HNF4A	cg00408776	-0.909185
DEPDC7	cg00408776	-0.909185
POSTN	cg00408776	-0.900929
SLC5A10	cg00408776	-0.900929
SLC5A11	cg00408776	-0.909185
C5orf23	cg00408776	-0.900929
SLC39A5	cg00408776	-0.907121
FUT6	cg00408776	-0.933953
GSTA1	cg00408776	-0.921569
GSTA2	cg00408776	-0.917441
PROS1	cg00408776	-0.915377
SEMA5A	cg00408776	-0.915377
CCL14-CCL15	cg00408776	-0.917654
HECW1	cg00408776	-0.905057
GYPA	cg00408776	-0.926063
ASPG	cg00408776	-0.931889
CLEC18C	cg00408776	-0.913313
SLC30A8	cg00408776	-0.907121
ASPDH	cg00408776	-0.929681
ADM2	cg00408776	-0.917441
DPYS	cg00408776	-0.925697
TM4SF5	cg00408776	-0.914544
AQP7P1	cg00408776	-0.907121
COL8A1	cg00408776	-0.911249
SLC28A1	cg00408776	-0.919505
SUSD2	cg00408776	-0.93808
USH1C	cg00408776	-0.907121
A1CF	cg00408776	-0.937772
ANKS4B	cg00408776	-0.940144
LRMP	cg00408776	-0.902993
SLC22A7	cg00408776	-0.921569
LOC148709	cg00408776	-0.933953
TMEM27	cg00408776	-0.931889
TCN2	cg00408776	-0.931889
VIL1	cg00408776	-0.907121
AGXT2	cg00408776	-0.909185
SLC5A12	cg00408776	-0.944272
TUBA4B	cg00408776	-0.902993
ACSM2A	cg00408776	-0.900929
ACSM2B	cg00408776	-0.925697
DDC	cg00408776	-0.915377
CDC14A	cg00408776	-0.917441
UPB1	cg00408776	-0.917441
NAT8	cg00408776	-0.917441
TRIM10	cg00408776	-0.909185
PRODH2	cg00408776	-0.921569
GPD1	cg00408776	-0.921569
LOC340508	cg00408776	-0.910373
MIOX	cg00408776	-0.923633
SPARC	cg00408776	-0.931889
RDH5	cg00408776	-0.905057
AFM	cg00408776	-0.923249
PROC	cg00408776	-0.900929
MASP1	cg00408776	-0.919505
DHDH	cg00408776	-0.919505
FAM26E	cg00408776	-0.907121
AGMAT	cg00408776	-0.911249
FLT3	cg00408776	-0.906557
CTXN3	cg00408776	-0.909185
NAT8B	cg00408776	-0.929825
FMO1	cg00408776	-0.925697
CDHR2	cg00408776	-0.905057
CDHR5	cg00408776	-0.923633
XYLB	cg00408776	-0.936017
FAM83D	cg00408776	-0.900929
DGKB	cg00408776	-0.917441
NPL	cg00408776	-0.902993
COLEC11	cg00408776	-0.944272
SLC38A3	cg00408776	-0.919505
CLRN3	cg00408776	-0.931889
HAO2	cg00408776	-0.931889
AK3L1	cg00408776	-0.905057
DIP2C	cg00408776	-0.909185
UPP2	cg00408776	-0.905057
NECAB2	cg00408776	-0.93051
SPAG5	cg00408776	-0.940144
TMEM150B	cg00408776	-0.902427
HSD17B14	cg00408776	-0.921569
NFASC	cg00408776	-0.907121
SLC26A9	cg00408776	-0.900929
C19orf69	cg00408776	-0.905524
ACSF2	cg00408776	-0.919505
PLG	cg00408776	-0.946336
ACY3	cg00408776	-0.929825
ALDOB	cg00408776	-0.960784
ENPP6	cg00408776	-0.927761
ENPP3	cg00408776	-0.921569
GIPC2	cg00408776	-0.923633
SLC6A19	cg00408776	-0.907121
SLC13A3	cg00408776	-0.931889
C8orf80	cg00408776	-0.902993
C11orf86	cg00409636	-0.905928
SH2D6	cg00409636	-0.905992
ALDH8A1	cg00409636	-0.906557
SLC12A3	cg00409861	-0.909185
TRIM54	cg00409861	-0.901394
ALS2CL	cg00410370	-0.900929
ACOX2	cg00428526	-0.909185
SLC22A3	cg00428526	-0.927761
IL13RA2	cg00428526	-0.919505
SERPIND1	cg00428526	-0.905057
C14orf149	cg00428526	-0.900929
ANKRD55	cg00428526	-0.900929
MAOB	cg00428526	-0.919505
ABCC6P1	cg00428526	-0.915377
CEMP1	cg00428526	-0.902993
LOC388387	cg00428526	-0.917441
CLEC18B	cg00428526	-0.905057
CCL15	cg00428526	-0.903459
DPEP1	cg00428526	-0.907121
COX6A2	cg00428526	-0.932585
IL1RL1	cg00428526	-0.900929
KHK	cg00428526	-0.927761
TRIM15	cg00428526	-0.909185
C12orf59	cg00428526	-0.902993
CYB5B	cg00429107	-0.905057
SLC4A11	cg00429107	-0.902993
RTN3	cg00429107	-0.936017
TFAP4	cg00429107	-0.907121
SULT2B1	cg00429107	-0.925697
TPD52L1	cg00429107	-0.929825
WBP5	cg00429107	-0.909185
PTGS1	cg00429107	-0.900929
PSME1	cg00429107	-0.917441
MAL	cg00429107	-0.919505
CIB4	cg00429107	-0.904921
VSIG10	cg00429107	-0.913313
MGC12916	cg00429107	-0.936017
LITAF	cg00429107	-0.917441
LOXL4	cg00429107	-0.931889
TACSTD2	cg00429107	-0.913313
NIPAL3	cg00429107	-0.905057
ALDH1A3	cg00429107	-0.946336
ELOVL3	cg00429107	-0.905057
SLC14A2	cg00429107	-0.933953
SOST	cg00442267	-0.907121
MYO15B	cg00442267	-0.902993
PNMA6A	cg00442267	-0.917441
OXER1	cg00442267	-0.907121
CEL	cg00442267	-0.900929
DDN	cg00442267	-0.905057
FCN3	cg00445518	-0.913313
PWWP2B	cg00445824	-0.923633
ANKRD58	cg00445824	-0.902993
ASCL2	cg00445824	-0.909185
ARPC5L	cg00445824	-0.905057
SPINT2	cg00445824	-0.946336
KLK1	cg00446123	-0.904492
TMEM132E	cg00446123	-0.93237
SLC22A1	cg00446123	-0.950955
GLYCTK	cg00446123	-0.910687
THRSP	cg00446123	-0.927207
MLXIPL	cg00446123	-0.901394
LBP	cg00446123	-0.902893
CHRNA4	cg00446123	-0.903539
CYP27A1	cg00446123	-0.922045
TARP	cg00446123	-0.903459
TINAG	cg00446123	-0.913784
HNF1A	cg00446123	-0.939597
IL32	cg00446123	-0.907589
BBOX1	cg00446123	-0.902427
LIME1	cg00446123	-0.930305
ANPEP	cg00446123	-0.930305
ZNF488	cg00446123	-0.900362
KHDRBS2	cg00446123	-0.912309
CARD10	cg00446123	-0.903459
C12orf59	cg00446123	-0.919979
ZNF516	cg00446123	-0.902427
CAPN3	cg00446123	-0.911719
SLC5A2	cg00446123	-0.945793
ADCYAP1	cg00446123	-0.92824
RHOF	cg00451194	-0.909185
C21orf119	cg00451194	-0.905057
DTYMK	cg00451194	-0.909185
METTL12	cg00451194	-0.917441
CSTB	cg00451194	-0.927761
SGCB	cg00459623	-0.915377
SEPP1	cg00459623	-0.909185
EAF2	cg00465686	-0.921569
SLC38A3	cg00465686	-0.925697
EIF5A2	cg00480331	-0.944272
PKIB	cg00494287	-0.921569
CDK14	cg00494287	-0.909185
SLC22A3	cg00494287	-0.913313
RHOBTB1	cg00494287	-0.923633
C5orf23	cg00494287	-0.905057
RBM24	cg00494287	-0.907121
MAOB	cg00494287	-0.909185
NCKAP5	cg00494287	-0.919505
FAM153B	cg00494287	-0.963346
GDF6	cg00494287	-0.909185
PCOLCE2	cg00494287	-0.931889
DCC	cg00494287	-0.911137
TRIM15	cg00494287	-0.913313
PDE7A	cg00494683	-0.925697
FAM132A	cg00494683	-0.921569
APOH	cg00494683	-0.931337
D4S234E	cg00494683	-0.902993
LACTB2	cg00494683	-0.927761
DEPDC7	cg00494683	-0.900929
GLB1L	cg00494683	-0.925697
LOC340508	cg00494683	-0.941657
LHX4	cg00494683	-0.95872
CLRN3	cg00494683	-0.911249
C12orf56	cg00494683	-0.927761
PITPNC1	cg00494683	-0.907121
PIGM	cg00495775	-0.905057
TMEM84	cg00495775	-0.962848
AGFG2	cg00495775	-0.915377
LOC728743	cg00495775	-0.909185
RTN3	cg00495775	-0.919505
SULT2B1	cg00495775	-0.911249
TPD52L1	cg00495775	-0.915377
SORT1	cg00495775	-0.913313
MCF2L2	cg00495775	-0.931889
HTR1D	cg00495775	-0.901394
FAM105A	cg00495775	-0.909185
VWA3B	cg00495775	-0.921569
PDE6D	cg00495775	-0.911249
PSD4	cg00495775	-0.950464
CBX5	cg00495775	-0.911249
GCOM1	cg00495775	-0.925697
TMEM84	cg00503383	-0.913313
FAM192A	cg00503383	-0.915377
PRL	cg00503383	-0.924972
SMPD3	cg00503383	-0.923633
POU2F3	cg00503383	-0.900929
PSD4	cg00503383	-0.905057
GCOM1	cg00503383	-0.911249
PIPOX	cg00503690	-0.900929
SLC22A4	cg00503690	-0.917441
BHMT	cg00503690	-0.905057
FTCD	cg00503690	-0.905057
TTBK1	cg00503690	-0.931889
TCL6	cg00503690	-0.900929
ARSE	cg00503690	-0.913313
GLYATL1	cg00503690	-0.909185
GABRA4	cg00503690	-0.917272
NCKAP5	cg00503690	-0.909185
CLEC18B	cg00503690	-0.919505
DDC	cg00503690	-0.900929
TRIM10	cg00503690	-0.911249
DCC	cg00503690	-0.917516
CNDP1	cg00503690	-0.907121
SLC26A9	cg00503690	-0.909185
LOC340094	cg00503690	-0.902993
ARSE	cg00508851	-0.900929
SNTA1	cg00508851	-0.907121
LPPR1	cg00510330	-0.905057
CHCHD4	cg00510330	-0.913313
MKKS	cg00510330	-0.909185
MCEE	cg00510330	-0.907121
RHOF	cg00510539	-0.900929
GNG3	cg00510539	-0.911249
C1orf66	cg00510539	-0.944272
PRDXDD1P	cg00510539	-0.915377
LOC100270746	cg00510539	-0.915377
SETD4	cg00510539	-0.942208
SLITRK1	cg00510598	-0.902761
HNRNPR	cg00514268	-0.907121
GRIP1	cg00514268	-0.917441
LIMA1	cg00514268	-0.917441
SGPL1	cg00514268	-0.913313
LIPH	cg00514268	-0.956656
WIT1	cg00516222	-0.915377
ZNF804A	cg00531865	-0.915204
LOC283267	cg00536939	-0.905057
ACOX2	cg00536939	-0.900929
CRABP1	cg00536939	-0.921569
ABLIM3	cg00536939	-0.931889
LTBP4	cg00536939	-0.919505
SLC17A4	cg00536939	-0.923633
GLIS1	cg00536939	-0.902993
GPC6	cg00536939	-0.929825
LRFN5	cg00536939	-0.902993
C6orf186	cg00536939	-0.929825
MSRB3	cg00536939	-0.909185
CSDC2	cg00536939	-0.905057
ECM2	cg00536939	-0.927761
SEMA5A	cg00536939	-0.907121
HECW1	cg00536939	-0.919505
GYPA	cg00536939	-0.90504
PLD5	cg00536939	-0.927761
COL6A1	cg00536939	-0.909185
DNAJB5	cg00536939	-0.940144
TPSAB1	cg00536939	-0.900929
UPB1	cg00536939	-0.931889
GATA5	cg00536939	-0.909185
KLHL23	cg00536939	-0.919505
CPA3	cg00536939	-0.902993
DOK6	cg00536939	-0.907121
MASP1	cg00536939	-0.905057
FAM26E	cg00536939	-0.900929
FXYD1	cg00536939	-0.907121
CAMK2G	cg00536939	-0.911249
FLT3	cg00536939	-0.915849
DNAJC12	cg00536939	-0.905057
XYLB	cg00536939	-0.915377
C14orf73	cg00536939	-0.902993
CDK5R1	cg00536939	-0.93808
NECAB2	cg00536939	-0.900427
TMEM150B	cg00536939	-0.937532
NFASC	cg00536939	-0.954592
CYP2S1	cg00539386	-0.906557
PRR15	cg00539386	-0.911719
PROKR2	cg00539386	-0.905388
ZNF469	cg00541303	-0.909185
AMDHD1	cg00548060	-0.900929
QARS	cg00549463	-0.902993
AMFR	cg00549463	-0.902993
STARD10	cg00549463	-0.907121
TMEM116	cg00549463	-0.902993
DHRS7	cg00549463	-0.919505
MAGEF1	cg00549463	-0.913313
NUP93	cg00554413	-0.93808
CHST6	cg00554413	-0.927761
PNOC	cg00554413	-0.915377
C3orf55	cg00554413	-0.907121
B3GNT3	cg00554413	-0.917441
PTK6	cg00554413	-0.927761
AGFG2	cg00554413	-0.915377
PP14571	cg00554413	-0.921569
TFAP2C	cg00554413	-0.921569
ISM2	cg00554413	-0.940144
RTN3	cg00554413	-0.921569
TPD52L1	cg00554413	-0.915377
TGM5	cg00554413	-0.903841
MPPED2	cg00554413	-0.900929
EIF4G3	cg00554413	-0.902993
SORT1	cg00554413	-0.911249
BCAS1	cg00554413	-0.902993
CD82	cg00554413	-0.915377
LOC149134	cg00554413	-0.919505
CIB4	cg00554413	-0.915719
CACNA1F	cg00554413	-0.925697
VSIG10	cg00554413	-0.900929
ERMP1	cg00554413	-0.931889
FCGBP	cg00554413	-0.909185
C7orf29	cg00554413	-0.925697
AFAP1L2	cg00554413	-0.936017
ALDH1A3	cg00554413	-0.921569
PPL	cg00554413	-0.954592
PROKR2	cg00554413	-0.927598
VGLL1	cg00554413	-0.927761
EFCAB5	cg00554413	-0.927761
ABCA4	cg00554413	-0.909185
PLEKHG4B	cg00554413	-0.905057
CD9	cg00554413	-0.93808
SLCO3A1	cg00554413	-0.900929
ELF5	cg00554413	-0.911249
KCNK9	cg00556112	-0.907121
TPI1P2	cg00556112	-0.900929
FER1L5	cg00557360	-0.931889
HDAC1	cg00557360	-0.900929
BTLA	cg00564051	-0.919505
TMC1	cg00567833	-0.921569
C11orf17	cg00586537	-0.929272
SFRS9	cg00586537	-0.916882
FKBP1B	cg00586537	-0.916882
MIF4GD	cg00586537	-0.906557
EPHX3	cg00586537	-0.905524
S100A4	cg00586537	-0.909654
TSPAN31	cg00586537	-0.905524
CDK2AP1	cg00586537	-0.910687
B3GALT4	cg00586537	-0.900362
ANKRD58	cg00586537	-0.911719
CCT7	cg00586537	-0.901394
GSTP1	cg00586537	-0.906557
EI24	cg00586537	-0.914817
NAT14	cg00586537	-0.901394
SLC2A1	cg00586537	-0.908622
C1orf93	cg00586537	-0.909654
SUMO3	cg00586537	-0.910687
RHOD	cg00586537	-0.906557
SKAP1	cg00586537	-0.910687
PTTG1IP	cg00586537	-0.908622
LOC729467	cg00593900	-0.905626
PIGM	cg00593900	-0.904492
PIGX	cg00593900	-0.904492
TMEM84	cg00593900	-0.911719
C8orf42	cg00593900	-0.933402
SNRPN	cg00593900	-0.911719
TK1	cg00593900	-0.904492
CAPN14	cg00593900	-0.912752
SULT2B1	cg00593900	-0.904492
TPD52L1	cg00593900	-0.900362
RAB11A	cg00593900	-0.915849
ATXN10	cg00593900	-0.918947
CDK2AP1	cg00593900	-0.910687
LOC729678	cg00593900	-0.913784
ADIPOR1	cg00593900	-0.916882
C14orf142	cg00593900	-0.909654
PCBP3	cg00593900	-0.905524
HEBP1	cg00593900	-0.922045
GINS1	cg00593900	-0.913784
FAM105A	cg00593900	-0.959215
GSTM3	cg00593900	-0.923077
BUB3	cg00593900	-0.900362
POU2F3	cg00593900	-0.941662
SCGB2A1	cg00593900	-0.907589
PDE6D	cg00593900	-0.925142
DEGS2	cg00593900	-0.919979
POLB	cg00593900	-0.907589
HOXD11	cg00593900	-0.909654
ELMO3	cg00593900	-0.918947
REEP5	cg00593900	-0.927207
NIPAL3	cg00593900	-0.910687
SLC6A12	cg00593900	-0.902427
C14orf50	cg00593900	-0.911719
GCOM1	cg00593900	-0.913784
SUMO3	cg00593900	-0.902427
TM2D1	cg00593900	-0.902427
AKR1B1	cg00593900	-0.900362
FAM166B	cg00594408	-0.907121
ORC1L	cg00603363	-0.93808
CSMD3	cg00603363	-0.915719
CLIC5	cg00606902	-0.931889
PPP2R2C	cg00606902	-0.915377
KHK	cg00606902	-0.907121
TNFSF8	cg00606902	-0.907121
NMNAT3	cg00609135	-0.905057
GSTM3	cg00619126	-0.905524
BSND	cg00619126	-0.900362
HTATSF1	cg00619126	-0.921012
OLR1	cg00621899	-0.956656
ACOX2	cg00621899	-0.902993
CES3	cg00621899	-0.902993
GK3P	cg00621899	-0.933953
FTCD	cg00621899	-0.944272
ING2	cg00621899	-0.900929
GLYATL1	cg00621899	-0.900929
PNMA6A	cg00621899	-0.917441
SLC47A1	cg00621899	-0.942208
MAOB	cg00621899	-0.911249
GABRA4	cg00621899	-0.917272
ADM2	cg00621899	-0.921569
ABCC6P1	cg00621899	-0.902993
ABCC6P2	cg00621899	-0.917441
GALNT11	cg00621899	-0.902993
MAPT	cg00621899	-0.907121
OSTalpha	cg00621899	-0.944272
C3orf65	cg00621899	-0.927058
USH1C	cg00621899	-0.902993
CLEC18B	cg00621899	-0.915377
CCL15	cg00621899	-0.916882
HNF1A	cg00621899	-0.915377
GK	cg00621899	-0.950464
TRIM15	cg00621899	-0.907121
NOX4	cg00621899	-0.913313
CNDP1	cg00621899	-0.915377
C12orf59	cg00621899	-0.9484
TM6SF2	cg00621899	-0.923633
CAPN3	cg00621899	-0.927761
NECAB2	cg00621899	-0.901464
PIGM	cg00631482	-0.917441
SNRPN	cg00631482	-0.913313
SLC35B2	cg00631482	-0.902993
RHOF	cg00631482	-0.929825
DAP	cg00631482	-0.946336
ATXN10	cg00631482	-0.956656
CDK2AP1	cg00631482	-0.921569
PCBP3	cg00631482	-0.911249
LOC144486	cg00631482	-0.915377
SIAH3	cg00631482	-0.933953
C3orf21	cg00631482	-0.923633
FAM105A	cg00631482	-0.911249
WNT7B	cg00631482	-0.915377
CLN3	cg00631482	-0.902993
SERP2	cg00631482	-0.905057
DEGS2	cg00631482	-0.905057
ELMO3	cg00631482	-0.927761
PRDXDD1P	cg00631482	-0.927761
SCAMP3	cg00631482	-0.900929
ZDHHC16	cg00631482	-0.915377
METTL12	cg00631482	-0.915377
CDKAL1	cg00631482	-0.913313
CCDC87	cg00631482	-0.911249
SUMO3	cg00631482	-0.902993
PRSS16	cg00631482	-0.952528
FAM122B	cg00644823	-0.907121
EIF4G3	cg00644823	-0.93808
KLRG2	cg00644823	-0.923633
ERC2	cg00644823	-0.915377
HK1	cg00644823	-0.905057
ABAT	cg00651016	-0.925697
PKLR	cg00651016	-0.902993
LGALS2	cg00651016	-0.900929
ADH6	cg00651016	-0.902993
PIPOX	cg00651016	-0.911249
TMEM132E	cg00651016	-0.902993
GPRIN3	cg00651016	-0.919505
CTSL2	cg00651016	-0.911249
BHMT	cg00651016	-0.902993
SLC7A9	cg00651016	-0.913313
ODZ2	cg00651016	-0.905057
TPPP3	cg00651016	-0.931889
PDZD3	cg00651016	-0.925697
LOC389332	cg00651016	-0.944272
DAO	cg00651016	-0.921569
FTCD	cg00651016	-0.902993
GLYCTK	cg00651016	-0.93808
HNF4A	cg00651016	-0.913313
GLYATL1	cg00651016	-0.921569
THRSP	cg00651016	-0.911249
MYO15B	cg00651016	-0.919505
MT1H	cg00651016	-0.909185
GSTA1	cg00651016	-0.900929
GSTA2	cg00651016	-0.900929
TRAF1	cg00651016	-0.913313
MYOM3	cg00651016	-0.913313
AMN	cg00651016	-0.927761
C1QL1	cg00651016	-0.909185
MLXIPL	cg00651016	-0.923633
NOS1	cg00651016	-0.917441
SULF2	cg00651016	-0.919505
PIWIL4	cg00651016	-0.909185
ASPDH	cg00651016	-0.917272
ADM2	cg00651016	-0.913313
DPYS	cg00651016	-0.913313
GALNT11	cg00651016	-0.927761
CHRNA4	cg00651016	-0.90203
SLC28A1	cg00651016	-0.909185
KCNF1	cg00651016	-0.913313
CYP27A1	cg00651016	-0.931889
USH1C	cg00651016	-0.909185
ZNF804B	cg00651016	-0.937486
ANKS4B	cg00651016	-0.933953
LRMP	cg00651016	-0.911249
PNPLA3	cg00651016	-0.933818
HNF1A	cg00651016	-0.907121
VIL1	cg00651016	-0.900929
SLC22A9	cg00651016	-0.915552
ACSM2B	cg00651016	-0.909185
DDC	cg00651016	-0.909185
CDC14A	cg00651016	-0.917441
TRIM10	cg00651016	-0.915377
LIME1	cg00651016	-0.927761
ANPEP	cg00651016	-0.925697
CDH22	cg00651016	-0.919505
PRODH2	cg00651016	-0.950464
GPD1	cg00651016	-0.917441
MIOX	cg00651016	-0.907121
DHDH	cg00651016	-0.907121
SEMA6A	cg00651016	-0.942208
NAT8B	cg00651016	-0.902993
FMO1	cg00651016	-0.900929
IYD	cg00651016	-0.913313
CARD10	cg00651016	-0.927761
HAO2	cg00651016	-0.905057
C12orf59	cg00651016	-0.925697
ZNF516	cg00651016	-0.940144
CAPN3	cg00651016	-0.927761
MYO7B	cg00651016	-0.907121
SLC26A9	cg00651016	-0.927761
C19orf69	cg00651016	-0.907589
ACY3	cg00651016	-0.915377
GIPC2	cg00651016	-0.923633
PKLR	cg00660167	-0.917441
LGALS2	cg00660167	-0.900929
TMEM82	cg00660167	-0.910687
ADH6	cg00660167	-0.913313
PIPOX	cg00660167	-0.929825
ACOX2	cg00660167	-0.902993
SLC22A12	cg00660167	-0.911249
FRMD1	cg00660167	-0.927761
PDE7A	cg00660167	-0.900929
CLEC18A	cg00660167	-0.917441
WNT3	cg00660167	-0.913313
SLC22A3	cg00660167	-0.917441
GLYAT	cg00660167	-0.900929
APOM	cg00660167	-0.909185
GBA3	cg00660167	-0.931889
SLC7A9	cg00660167	-0.913313
PTPRD	cg00660167	-0.921569
EAF2	cg00660167	-0.950464
ALDH1L1	cg00660167	-0.905057
CLDN2	cg00660167	-0.917441
RHOBTB1	cg00660167	-0.936017
PDZD3	cg00660167	-0.919505
G6PC	cg00660167	-0.913313
DAO	cg00660167	-0.917441
MOGAT3	cg00660167	-0.91663
NLRP6	cg00660167	-0.925697
SLC3A1	cg00660167	-0.911249
D4S234E	cg00660167	-0.919505
HNF4A	cg00660167	-0.911249
TMEM200A	cg00660167	-0.902993
SLC5A10	cg00660167	-0.900929
SLC5A11	cg00660167	-0.915377
TFEC	cg00660167	-0.919505
C5orf23	cg00660167	-0.944272
GSTA1	cg00660167	-0.919505
GSTA2	cg00660167	-0.917441
PROS1	cg00660167	-0.909185
CHST13	cg00660167	-0.910687
LRRC7	cg00660167	-0.902993
MYOM3	cg00660167	-0.900929
ASPG	cg00660167	-0.909185
CLEC18C	cg00660167	-0.915377
ASPDH	cg00660167	-0.946227
ADM2	cg00660167	-0.907121
DPYS	cg00660167	-0.911249
AQP7P1	cg00660167	-0.921569
FAM135B	cg00660167	-0.906557
PGA3	cg00660167	-0.907121
USH1C	cg00660167	-0.919505
ZNF804B	cg00660167	-0.922886
A1CF	cg00660167	-0.961631
ANKS4B	cg00660167	-0.923633
FAM153B	cg00660167	-0.92824
SLC22A24	cg00660167	-0.902427
SLC22A7	cg00660167	-0.907121
ZNF541	cg00660167	-0.933953
CLEC18B	cg00660167	-0.909185
VIL1	cg00660167	-0.946336
AGXT2	cg00660167	-0.933953
GATM	cg00660167	-0.909185
TUBA4B	cg00660167	-0.921569
ACSM2A	cg00660167	-0.915377
ACSM2B	cg00660167	-0.902993
DDC	cg00660167	-0.925697
TRIM10	cg00660167	-0.913313
SLC27A2	cg00660167	-0.923633
GLB1L	cg00660167	-0.917441
MIOX	cg00660167	-0.921569
RDH5	cg00660167	-0.923633
TRIM15	cg00660167	-0.923633
PROZ	cg00660167	-0.915377
MASP1	cg00660167	-0.909185
RBP5	cg00660167	-0.917441
NPR3	cg00660167	-0.917441
AGMAT	cg00660167	-0.940144
BPI	cg00660167	-0.900929
CTXN3	cg00660167	-0.919505
NAT8B	cg00660167	-0.911249
FMO1	cg00660167	-0.931889
CDHR2	cg00660167	-0.909185
CDHR3	cg00660167	-0.907121
DGKB	cg00660167	-0.933953
COLEC11	cg00660167	-0.902993
SLC38A3	cg00660167	-0.944272
CLRN3	cg00660167	-0.917441
ARSF	cg00660167	-0.912752
GREB1	cg00660167	-0.900929
HAO2	cg00660167	-0.919505
SLC10A5	cg00660167	-0.929825
DIP2C	cg00660167	-0.942208
UPP2	cg00660167	-0.923633
LYG1	cg00660167	-0.913313
HSD17B14	cg00660167	-0.902993
SLC26A9	cg00660167	-0.93808
GPX3	cg00660167	-0.913313
SLC13A1	cg00660167	-0.905057
ACY1	cg00660167	-0.900929
ALDOB	cg00660167	-0.902993
HOXA13	cg00661970	-0.927398
FRMD1	cg00661970	-0.923633
PDE7A	cg00661970	-0.913313
VCAM1	cg00661970	-0.907121
CLDN2	cg00661970	-0.919505
RHOBTB1	cg00661970	-0.929825
D4S234E	cg00661970	-0.952528
FERMT2	cg00661970	-0.900929
C5orf23	cg00661970	-0.929825
ASPDH	cg00661970	-0.900726
LRP2	cg00661970	-0.921569
FAM135B	cg00661970	-0.900362
FAM153B	cg00661970	-0.945793
VIL1	cg00661970	-0.907121
ACSM2A	cg00661970	-0.900929
SLC27A2	cg00661970	-0.921569
GLB1L	cg00661970	-0.907121
NPR3	cg00661970	-0.917441
FMO1	cg00661970	-0.905057
PPAP2B	cg00661970	-0.902993
CLRN3	cg00661970	-0.911249
CEBPG	cg00661970	-0.909185
PSD4	cg00662556	-0.931889
B3GNT3	cg00667789	-0.907121
PSME1	cg00667789	-0.936017
LOC149134	cg00667789	-0.923633
LRCH4	cg00667789	-0.913313
C7orf29	cg00667789	-0.900929
PROKR2	cg00667789	-0.938396
PKLR	cg00672333	-0.902993
LGALS2	cg00672333	-0.929825
TMEM82	cg00672333	-0.916882
KCNAB2	cg00672333	-0.902993
IL6R	cg00672333	-0.911249
SLC22A13	cg00672333	-0.907121
C3orf36	cg00672333	-0.902993
FRMD1	cg00672333	-0.942208
CLEC18A	cg00672333	-0.917441
SLC22A3	cg00672333	-0.913313
GBA3	cg00672333	-0.929825
PTPRD	cg00672333	-0.964912
PTPRO	cg00672333	-0.907121
EAF2	cg00672333	-0.936017
CLDN2	cg00672333	-0.915377
ADAP2	cg00672333	-0.921569
CR1	cg00672333	-0.911249
IL21R	cg00672333	-0.915377
AIF1	cg00672333	-0.925697
DAO	cg00672333	-0.900929
MAF	cg00672333	-0.902993
ETNK2	cg00672333	-0.902993
NLRP6	cg00672333	-0.925697
GAS2	cg00672333	-0.931889
CSDC2	cg00672333	-0.905057
D4S234E	cg00672333	-0.917441
PDZK1IP1	cg00672333	-0.911249
CGREF1	cg00672333	-0.925697
TFEC	cg00672333	-0.950464
C5orf23	cg00672333	-0.919505
GSTA1	cg00672333	-0.905057
PROS1	cg00672333	-0.933953
VTN	cg00672333	-0.927761
CHST13	cg00672333	-0.943728
LRRC7	cg00672333	-0.944272
AKR1A1	cg00672333	-0.902993
ASPG	cg00672333	-0.902993
CLEC18C	cg00672333	-0.902993
LBP	cg00672333	-0.905524
ASPDH	cg00672333	-0.933818
FAM135B	cg00672333	-0.92411
SUSD2	cg00672333	-0.915377
PGA3	cg00672333	-0.925697
USH1C	cg00672333	-0.915377
ZNF804B	cg00672333	-0.90203
A1CF	cg00672333	-0.923249
ANKS4B	cg00672333	-0.907121
FAM153B	cg00672333	-0.902427
SLC22A24	cg00672333	-0.914817
ZNF541	cg00672333	-0.921569
TINAG	cg00672333	-0.909185
VIL1	cg00672333	-0.933953
AGXT2	cg00672333	-0.915377
TUBA4B	cg00672333	-0.952528
ACSM2A	cg00672333	-0.909185
RNF186	cg00672333	-0.907121
SLC27A2	cg00672333	-0.944272
GLB1L	cg00672333	-0.915377
RDH5	cg00672333	-0.93808
TRIM15	cg00672333	-0.900929
MASP1	cg00672333	-0.911249
HAVCR2	cg00672333	-0.921569
RBP5	cg00672333	-0.950464
SULF1	cg00672333	-0.919505
DEPDC1B	cg00672333	-0.915377
GGTA1	cg00672333	-0.902993
SLC2A5	cg00672333	-0.917441
AGMAT	cg00672333	-0.919505
BPI	cg00672333	-0.919505
NAT8B	cg00672333	-0.902993
FMO1	cg00672333	-0.911249
CDHR2	cg00672333	-0.900929
CDHR3	cg00672333	-0.905057
ACMSD	cg00672333	-0.907121
SLC38A3	cg00672333	-0.915377
CLRN3	cg00672333	-0.907121
ARSF	cg00672333	-0.902427
GREB1	cg00672333	-0.915377
PTGDS	cg00672333	-0.921569
SLC6A6	cg00672333	-0.905057
DIP2C	cg00672333	-0.921569
SLCO2A1	cg00672333	-0.921569
UPP2	cg00672333	-0.923633
LYG1	cg00672333	-0.913313
SLC26A9	cg00672333	-0.915377
GPX3	cg00672333	-0.927761
ABCC2	cg00672333	-0.902993
PMEPA1	cg00677686	-0.9484
C3orf36	cg00677686	-0.925697
EMID1	cg00677686	-0.927761
CTSE	cg00677686	-0.921569
KCNF1	cg00677686	-0.902993
SULF1	cg00677686	-0.911249
C20orf103	cg00677686	-0.905057
SLCO2A1	cg00677686	-0.929825
PLEKHH1	cg00689340	-0.900929
CCDC134	cg00689340	-0.931889
GLT25D2	cg00689534	-0.911249
FIGN	cg00689534	-0.944272
CDH17	cg00689534	-0.936017
PNMA2	cg00689534	-0.909185
ELOVL4	cg00689534	-0.909185
RAB37	cg00714725	-0.919505
CDH17	cg00717218	-0.905057
C3orf39	cg00723271	-0.905057
CANT1	cg00723271	-0.911719
FAM171A2	cg00723271	-0.913313
SEMA4F	cg00723271	-0.902993
PTPRN2	cg00723271	-0.909185
MCM3	cg00723271	-0.909185
EI24	cg00723271	-0.913313
SKAP1	cg00723271	-0.929825
NEBL	cg00758881	-0.911249
ZNF572	cg00762029	-0.915377
RAB19	cg00764612	-0.909185
PRL	cg00764612	-0.960428
ANO7	cg00764612	-0.900929
ABAT	cg00767000	-0.944272
XPNPEP2	cg00767000	-0.907121
PKLR	cg00767000	-0.905057
CLIC4	cg00767000	-0.915377
LOC389333	cg00767000	-0.919505
ADH6	cg00767000	-0.919505
PIPOX	cg00767000	-0.925697
ACOX2	cg00767000	-0.909185
CLEC18A	cg00767000	-0.909185
GLYAT	cg00767000	-0.93808
C7orf10	cg00767000	-0.927761
SOST	cg00767000	-0.905057
BHMT	cg00767000	-0.900929
SLC7A9	cg00767000	-0.900929
CRABP1	cg00767000	-0.919505
ABLIM3	cg00767000	-0.900929
PAH	cg00767000	-0.940144
PDZD3	cg00767000	-0.9484
G6PC	cg00767000	-0.931889
LOC389332	cg00767000	-0.931889
DAO	cg00767000	-0.931889
FTCD	cg00767000	-0.913313
RAB3IL1	cg00767000	-0.913313
HNF4A	cg00767000	-0.902993
GLYATL1	cg00767000	-0.919505
SLC5A11	cg00767000	-0.907121
FADS6	cg00767000	-0.906884
FUT6	cg00767000	-0.909185
GSTA2	cg00767000	-0.927761
CHRM1	cg00767000	-0.913784
CCL14-CCL15	cg00767000	-0.926063
HECW1	cg00767000	-0.907121
GYPA	cg00767000	-0.934472
CIDEB	cg00767000	-0.940144
ASPDH	cg00767000	-0.921408
DPYS	cg00767000	-0.913313
TM4SF5	cg00767000	-0.908287
AQP7P1	cg00767000	-0.913313
SLC28A1	cg00767000	-0.911249
ST3GAL1	cg00767000	-0.936017
USH1C	cg00767000	-0.900929
ZNF804B	cg00767000	-0.9354
A1CF	cg00767000	-0.936735
LRRC55	cg00767000	-0.902993
ANKS4B	cg00767000	-0.921569
LRMP	cg00767000	-0.927761
PNPLA3	cg00767000	-0.927613
CLEC18B	cg00767000	-0.902993
KCNK10	cg00767000	-0.931889
AGXT2	cg00767000	-0.907121
SLC5A12	cg00767000	-0.907121
GATM	cg00767000	-0.911249
ACSM2B	cg00767000	-0.907121
DDO	cg00767000	-0.909185
DDC	cg00767000	-0.913313
CDC14A	cg00767000	-0.911249
UPB1	cg00767000	-0.919505
TRIM10	cg00767000	-0.927761
GATA5	cg00767000	-0.907121
KLHL23	cg00767000	-0.936017
PKP1	cg00767000	-0.902993
CD109	cg00767000	-0.931889
PRODH2	cg00767000	-0.917441
GPD1	cg00767000	-0.921569
MIOX	cg00767000	-0.915377
TRIM15	cg00767000	-0.902993
DHDH	cg00767000	-0.929825
RBP4	cg00767000	-0.900929
NAT8B	cg00767000	-0.902993
XYLB	cg00767000	-0.964912
COLEC11	cg00767000	-0.923633
GREB1	cg00767000	-0.913313
HAO2	cg00767000	-0.929825
C14orf73	cg00767000	-0.915377
NECAB2	cg00767000	-0.907689
SPAG5	cg00767000	-0.940144
TMEM150B	cg00767000	-0.904492
SLC26A9	cg00767000	-0.931889
C19orf69	cg00767000	-0.912752
NXNL2	cg00767000	-0.940144
ACY3	cg00767000	-0.929825
ALDOB	cg00767000	-0.936017
ENPP6	cg00767000	-0.907121
ENPP7	cg00767000	-0.904492
GIPC2	cg00767000	-0.911249
C8orf80	cg00767000	-0.902993
FAM116A	cg00782099	-0.911249
OLR1	cg00782099	-0.915377
SLC17A1	cg00782099	-0.907121
SLC17A3	cg00782099	-0.909185
GGTLC2	cg00782099	-0.909185
GK3P	cg00782099	-0.905057
FTCD	cg00782099	-0.907121
MYLK3	cg00782099	-0.947858
SLC5A10	cg00782099	-0.907121
MYOM3	cg00782099	-0.902993
CREB3L3	cg00782099	-0.908194
ADM2	cg00782099	-0.911249
GALNT11	cg00782099	-0.909185
MAPT	cg00782099	-0.919505
CHRNA4	cg00782099	-0.912458
C3orf65	cg00782099	-0.927058
HNF1A	cg00782099	-0.925697
IQGAP2	cg00782099	-0.907121
ACSM2A	cg00782099	-0.915377
ANPEP	cg00782099	-0.917441
PRODH2	cg00782099	-0.902993
GK	cg00782099	-0.902993
CALB1	cg00782099	-0.973168
NXPH2	cg00782099	-0.913313
C12orf59	cg00782099	-0.913313
ZNF516	cg00782099	-0.915377
MYL3	cg00782099	-0.900929
SLC6A19	cg00782099	-0.907121
HRASLS5	cg00783706	-0.913313
IL13RA2	cg00783706	-0.900929
MME	cg00783706	-0.944272
SLC47A1	cg00783706	-0.907121
HAAO	cg00783706	-0.925697
TRIM71	cg00783706	-0.921119
GALR1	cg00788177	-0.905057
SEMG2	cg00788177	-0.902993
DGCR10	cg00788204	-0.906202
NFIX	cg00797346	-0.900929
CCL21	cg00808086	-0.909185
SOST	cg00808086	-0.923633
CRABP1	cg00808086	-0.929825
GPC6	cg00808086	-0.942208
C6orf186	cg00808086	-0.931889
GAS2	cg00808086	-0.917441
CSDC2	cg00808086	-0.905057
ECM2	cg00808086	-0.902993
LOC148709	cg00808086	-0.913313
DPEP1	cg00808086	-0.921569
GATA5	cg00808086	-0.915377
DACH1	cg00808086	-0.900929
SPARC	cg00808086	-0.905057
MASP1	cg00808086	-0.923633
FMO3	cg00808086	-0.905057
PTGDS	cg00808086	-0.950464
TMEM150B	cg00808086	-0.914817
NFASC	cg00808086	-0.929825
TMEM99	cg00812438	-0.918947
WNT3	cg00813135	-0.909185
DNMT3L	cg00813135	-0.904576
C1QL1	cg00813135	-0.929825
LOC285733	cg00813135	-0.933953
KCNF1	cg00813135	-0.936017
PROZ	cg00813135	-0.905057
NIT2	cg00813135	-0.927761
LOC340094	cg00813135	-0.909185
NXNL2	cg00813135	-0.905057
BEST3	cg00813540	-0.915377
CDKN1C	cg00815093	-0.931889
SEMG2	cg00832555	-0.900929
LRRC61	cg00839579	-0.900929
LOC90246	cg00839579	-0.909185
C9orf37	cg00839579	-0.900929
FIGN	cg00844328	-0.907121
C6orf186	cg00844328	-0.907121
CRHBP	cg00844328	-0.900929
GLT25D2	cg00850083	-0.900929
DACH1	cg00850083	-0.900929
HTR1D	cg00852622	-0.908058
IGFBP1	cg00859574	-0.905057
GLB1L3	cg00859574	-0.906
OVGP1	cg00860370	-0.931889
TMEM105	cg00860370	-0.921768
IP6K3	cg00860370	-0.946336
FMN2	cg00860370	-0.919505
DOCK8	cg00860370	-0.902993
GLB1L3	cg00860370	-0.906
WT1	cg00860370	-0.913313
RAPGEF4	cg00860370	-0.936017
SEC13	cg00875805	-0.913313
FCN3	cg00876694	-0.915377
C3orf32	cg00876694	-0.923633
PIPOX	cg00879790	-0.931889
ACOX2	cg00879790	-0.927761
CLEC18A	cg00879790	-0.917441
SLC22A3	cg00879790	-0.936017
C7orf10	cg00879790	-0.907121
SOST	cg00879790	-0.93808
SLC7A9	cg00879790	-0.900929
TPPP3	cg00879790	-0.902993
RHOBTB1	cg00879790	-0.902993
PDZD3	cg00879790	-0.900929
LOC389332	cg00879790	-0.905057
FTCD	cg00879790	-0.940144
CACNB2	cg00879790	-0.900929
D4S234E	cg00879790	-0.900929
ATF4	cg00879790	-0.915377
TMEM200A	cg00879790	-0.900929
GLYATL1	cg00879790	-0.909185
C5orf23	cg00879790	-0.936017
MYOM3	cg00879790	-0.900929
MAOB	cg00879790	-0.900929
PIWIL4	cg00879790	-0.905057
GABRA4	cg00879790	-0.904862
ASPDH	cg00879790	-0.908999
ADM2	cg00879790	-0.93808
AQP7P1	cg00879790	-0.921569
USH1C	cg00879790	-0.923633
A1CF	cg00879790	-0.919099
ANKS4B	cg00879790	-0.927761
FAM153B	cg00879790	-0.916882
CLEC18B	cg00879790	-0.942208
GATM	cg00879790	-0.921569
DDC	cg00879790	-0.911249
CDC14A	cg00879790	-0.919505
TRIM10	cg00879790	-0.911249
TNNT2	cg00879790	-0.911249
GK	cg00879790	-0.905057
TRIM15	cg00879790	-0.956656
DHDH	cg00879790	-0.905057
NPR3	cg00879790	-0.902993
SLITRK1	cg00879790	-0.91356
NOX4	cg00879790	-0.909185
XYLB	cg00879790	-0.911249
CNDP1	cg00879790	-0.907121
COLEC11	cg00879790	-0.905057
SLC38A3	cg00879790	-0.921569
HAO2	cg00879790	-0.911249
C12orf59	cg00879790	-0.944272
SLC26A9	cg00879790	-0.927761
C8orf46	cg00895174	-0.900929
ACOX2	cg00895174	-0.960784
CES3	cg00895174	-0.952528
CLEC18A	cg00895174	-0.921569
SLC22A3	cg00895174	-0.915377
C7orf10	cg00895174	-0.940144
SOST	cg00895174	-0.917441
SLC22A4	cg00895174	-0.944272
LOC389332	cg00895174	-0.907121
FTCD	cg00895174	-0.929825
TTBK1	cg00895174	-0.917441
TCL6	cg00895174	-0.900929
FOLH1	cg00895174	-0.923633
GLYATL1	cg00895174	-0.902993
PNMA6A	cg00895174	-0.923633
SLC47A1	cg00895174	-0.9484
HECW1	cg00895174	-0.905057
MAOB	cg00895174	-0.902993
AQP7P1	cg00895174	-0.925697
ST3GAL1	cg00895174	-0.917441
RENBP	cg00895174	-0.909185
PCDH15	cg00895174	-0.929143
CLEC18B	cg00895174	-0.929825
GATM	cg00895174	-0.942208
DDO	cg00895174	-0.927761
UPB1	cg00895174	-0.905057
HAAO	cg00895174	-0.93808
KLHL23	cg00895174	-0.960784
CD109	cg00895174	-0.931889
TRIM15	cg00895174	-0.925697
NOX4	cg00895174	-0.921569
XYLB	cg00895174	-0.9484
COLEC11	cg00895174	-0.919505
SLC26A9	cg00895174	-0.909185
C11orf54	cg00895174	-0.905524
NXNL2	cg00895174	-0.936017
ENPP6	cg00895174	-0.915377
HRASLS5	cg00907427	-0.925697
SLC17A4	cg00907427	-0.902993
ACP5	cg00907427	-0.93808
FGFR4	cg00907427	-0.911249
EMB	cg00907427	-0.905057
SLC34A3	cg00907427	-0.907121
CEMP1	cg00907427	-0.900929
C2orf71	cg00907427	-0.906557
DACH1	cg00907427	-0.911249
TMEM150B	cg00907427	-0.947858
NFASC	cg00907427	-0.927761
IKZF3	cg00907427	-0.933953
SLCO4A1	cg00912598	-0.917441
KLK1	cg00914384	-0.917441
ACOT7	cg00914384	-0.931889
TMEM150A	cg00914384	-0.925697
SLC22A18AS	cg00914384	-0.911249
C10orf125	cg00914384	-0.952528
FAH	cg00914384	-0.911249
WIPI1	cg00914384	-0.902993
RNF183	cg00914384	-0.929825
COTL1	cg00914384	-0.900929
TYRO3	cg00914384	-0.913313
FTH1	cg00914384	-0.909185
TST	cg00914384	-0.909185
PLA2G16	cg00914384	-0.909185
GRIN1	cg00918541	-0.906651
CRHR2	cg00930873	-0.905057
FLJ37453	cg00930873	-0.915377
C17orf47	cg00930873	-0.905057
LOC440356	cg00930873	-0.913313
CRH	cg00944421	-0.930305
TMPRSS2	cg00944421	-0.911249
TSPAN12	cg00945443	-0.902993
PDE8B	cg00945443	-0.911249
NTRK1	cg00947782	-0.907121
COL11A2	cg00947782	-0.907121
THPO	cg00947782	-0.907121
FYN	cg00947782	-0.905057
PODXL	cg00947782	-0.902993
C2orf71	cg00947782	-0.900362
FGF1	cg00947782	-0.913313
ARHGEF3	cg00947782	-0.902993
SYNGR1	cg00956199	-0.905057
VSIG10	cg00956199	-0.909185
FLJ43663	cg00956199	-0.907121
FCGBP	cg00956199	-0.909185
DNAH17	cg00956199	-0.902993
TMEM84	cg00956964	-0.929825
EEF1DP3	cg00956964	-0.919505
FCGBP	cg00956964	-0.900929
POU2F3	cg00956964	-0.931889
PSD4	cg00956964	-0.923633
GCOM1	cg00956964	-0.925697
EFCAB4B	cg00959636	-0.900929
MPG	cg00960700	-0.902993
KLK5	cg00963071	-0.919642
ODZ2	cg00963071	-0.923633
IQGAP2	cg00963071	-0.907121
PROZ	cg00963071	-0.923633
AVPR1A	cg00963071	-0.925697
FBN2	cg00965748	-0.944272
BSND	cg00965748	-0.911249
RTP3	cg00982974	-0.914639
NTRK1	cg00983904	-0.913313
LRFN5	cg00983904	-0.911249
C6orf186	cg00983904	-0.919505
LEFTY1	cg00983904	-0.907121
EMB	cg00983904	-0.911249
CIDEB	cg00983904	-0.900929
PLD4	cg00983904	-0.900929
COL6A1	cg00983904	-0.93808
CD109	cg00983904	-0.902993
EFCAB4B	cg00983904	-0.927761
PREX1	cg00983904	-0.919505
CD4	cg00983904	-0.925697
C12orf69	cg00987350	-0.905057
CTXN2	cg00989365	-0.919505
SERP1	cg00989365	-0.905057
SLC5A9	cg00994323	-0.907121
TNN	cg00994323	-0.913313
COL19A1	cg00994936	-0.960248
TMEM170B	cg00994936	-0.903459
SLC17A1	cg00994936	-0.905524
SLC22A11	cg00994936	-0.917914
ADCY8	cg00994936	-0.92545
GBA3	cg00994936	-0.907589
GK3P	cg00994936	-0.918947
FTCD	cg00994936	-0.906557
HNF4A	cg00994936	-0.905524
GLYATL1	cg00994936	-0.903459
SLC5A10	cg00994936	-0.906557
TFEC	cg00994936	-0.910687
MT1H	cg00994936	-0.902427
SLC39A5	cg00994936	-0.912752
SUCNR1	cg00994936	-0.921012
MT1G	cg00994936	-0.906557
SLC23A3	cg00994936	-0.912752
MYOM3	cg00994936	-0.914817
HECW1	cg00994936	-0.902427
CYP4A11	cg00994936	-0.903459
GABRA4	cg00994936	-0.911538
ADM2	cg00994936	-0.908622
ABCC6P1	cg00994936	-0.916882
TM4SF5	cg00994936	-0.911886
MAPT	cg00994936	-0.939597
CHRNA4	cg00994936	-0.927536
SLC28A1	cg00994936	-0.904492
C3orf65	cg00994936	-0.93171
USH1C	cg00994936	-0.900362
PNPLA1	cg00994936	-0.93237
ACE2	cg00994936	-0.917914
HNF1A	cg00994936	-0.92824
ACSM2A	cg00994936	-0.916882
NAT8	cg00994936	-0.907589
NGEF	cg00994936	-0.902427
TRIM71	cg00994936	-0.906468
GK	cg00994936	-0.923077
NXPH2	cg00994936	-0.912752
ZNF488	cg00994936	-0.927207
OSTBETA	cg00994936	-0.915849
CDHR5	cg00994936	-0.93237
CNDP1	cg00994936	-0.914817
ACMSD	cg00994936	-0.904492
CDH9	cg00994936	-0.908434
SLC5A1	cg00994936	-0.901394
C12orf59	cg00994936	-0.923077
DIP2C	cg00994936	-0.910687
UPP2	cg00994936	-0.900362
CAPN3	cg00994936	-0.907589
LYG1	cg00994936	-0.904492
ITGAM	cg00997655	-0.93808
P2RX7	cg00997655	-0.923633
MYO1F	cg00997655	-0.902993
LOC96610	cg00997655	-0.900929
SLC37A2	cg00997655	-0.909185
PTPRC	cg00997655	-0.905057
PTPRO	cg00997655	-0.931889
CR1	cg00997655	-0.915377
PTPN7	cg00997655	-0.909185
AIF1	cg00997655	-0.933953
MNDA	cg00997655	-0.917441
[truncated: 69,364 more rows]

## Sheet: Top_correlations_hyper_DMPs_Can
gene	variable	value
C4orf10	cg00000029	-0.940144
KAZ	cg00000029	-0.909185
PP14571	cg00000029	-0.913313
ALDH18A1	cg00000029	-0.913313
HS3ST5	cg00000029	-0.900929
APCS	cg00000029	-0.904576
CD82	cg00000029	-0.923633
DOK7	cg00000029	-0.909185
ITPR3	cg00000029	-0.902993
LMO3	cg00000029	-0.95872
CNGA1	cg00000029	-0.900929
PKD1L2	cg00000029	-0.902993
RASAL1	cg00000029	-0.911249
AFAP1L2	cg00000029	-0.93808
ALDH1A3	cg00000029	-0.919505
GIPR	cg00000029	-0.902993
PROKR2	cg00000029	-0.916799
SLC14A2	cg00000029	-0.907121
ACOX2	cg00000957	-0.911249
FTCD	cg00000957	-0.907121
PNMA6A	cg00000957	-0.911249
C14orf149	cg00000957	-0.911249
CLEC18C	cg00000957	-0.909185
NECAB2	cg00000957	-0.912875
ENPP6	cg00000957	-0.900929
HEPHL1	cg00002033	-0.905057
CETN4P	cg00002810	-0.900929
LOC100272217	cg00003994	-0.909185
OSBPL3	cg00005297	-0.911249
SPIN3	cg00005297	-0.909185
SCRN1	cg00005297	-0.927761
CARD11	cg00006459	-0.93808
AVPR2	cg00007426	-0.907121
KRTCAP3	cg00007426	-0.921569
C3orf55	cg00007426	-0.909185
CAPS	cg00007426	-0.917441
CAPG	cg00007426	-0.911249
B3GNT3	cg00007426	-0.917441
PTK6	cg00007426	-0.925697
HDAC1	cg00007426	-0.900929
GATA2	cg00007426	-0.954592
LOC389493	cg00007426	-0.909185
TSPAN15	cg00007426	-0.911249
IRF5	cg00007426	-0.923633
C2orf65	cg00007426	-0.915377
PKP3	cg00007426	-0.907121
KRT19	cg00007426	-0.915377
SLPI	cg00007426	-0.911249
MAPK13	cg00007426	-0.942208
SSH3	cg00007426	-0.902993
SLC16A5	cg00007426	-0.913313
RINL	cg00007426	-0.927761
ARL4D	cg00007426	-0.915377
CCDC64B	cg00007426	-0.921569
UNC119	cg00007426	-0.915377
CACNG7	cg00007426	-0.902631
SHROOM1	cg00007426	-0.925697
FXYD3	cg00007426	-0.915377
HOXB4	cg00007426	-0.923633
SEMA4A	cg00007426	-0.902993
VGLL1	cg00007426	-0.919505
C6orf132	cg00007426	-0.902993
ST14	cg00007426	-0.900929
PPFIBP2	cg00008488	-0.900929
ENTPD8	cg00008488	-0.940144
FAM82A2	cg00008488	-0.905057
PRRG4	cg00008647	-0.903459
MYO1A	cg00011605	-0.920137
C14orf139	cg00011605	-0.902993
PDPN	cg00011605	-0.933953
GLT25D2	cg00011605	-0.915377
FIGN	cg00011605	-0.915377
F2R	cg00011605	-0.907121
PNMA2	cg00011605	-0.936017
MYEF2	cg00011616	-0.907121
SLC36A4	cg00012362	-0.911249
TMEM84	cg00012362	-0.900929
MFAP3L	cg00012362	-0.927761
NEK4	cg00012362	-0.900929
SLC7A6	cg00012362	-0.917441
PRRG4	cg00012362	-0.911249
SORT1	cg00012362	-0.902993
CDS1	cg00012362	-0.917441
PRL	cg00012362	-0.90203
GINS1	cg00012362	-0.921569
KRT40	cg00012362	-0.900427
POU2F3	cg00012362	-0.917441
C2orf72	cg00012362	-0.917441
NIPAL3	cg00012362	-0.907121
PDE8B	cg00012362	-0.900929
SLC6A12	cg00012362	-0.900929
NEBL	cg00012362	-0.929825
SLC24A2	cg00012362	-0.905057
KIAA1797	cg00012362	-0.909185
RRM2B	cg00012362	-0.913313
LOC100302640	cg00012362	-0.919505
CNNM1	cg00012362	-0.942208
SH3GL3	cg00012362	-0.909185
CAB39L	cg00012362	-0.927761
SYNE2	cg00012362	-0.905057
SORL1	cg00012362	-0.913313
LOC150568	cg00012362	-0.937954
ELF5	cg00012362	-0.940144
LRRFIP1	cg00012698	-0.915377
HOXA7	cg00012698	-0.909185
CHST6	cg00018184	-0.923633
C3orf55	cg00018184	-0.913313
ZDHHC3	cg00018184	-0.923633
RHOF	cg00018184	-0.902993
IRF5	cg00018184	-0.902993
MCM3	cg00018184	-0.909185
POU2F3	cg00018184	-0.927761
IRAK4	cg00018184	-0.931889
PRDXDD1P	cg00018184	-0.909185
KIAA1797	cg00018184	-0.905057
CCDC87	cg00018184	-0.921569
C11orf53	cg00018184	-0.919505
ZNF558	cg00019678	-0.909185
IL1R2	cg00019678	-0.907121
GJA3	cg00020474	-0.93175
THPO	cg00020474	-0.915377
SLC12A3	cg00020474	-0.900929
ARHGEF3	cg00020474	-0.931889
PLLP	cg00021933	-0.905057
SLC3A1	cg00024046	-0.902993
SGK2	cg00024192	-0.917441
C6orf105	cg00024967	-0.921569
EPCAM	cg00024967	-0.940144
CR1L	cg00024967	-0.917441
ROS1	cg00024967	-0.929825
C11orf53	cg00024967	-0.913313
OXGR1	cg00024967	-0.905057
GALR1	cg00025331	-0.907121
PTK6	cg00025331	-0.900929
TSPAN19	cg00025331	-0.900929
KLHL12	cg00025331	-0.900929
BCAS1	cg00025331	-0.927761
KCNH1	cg00025331	-0.931889
ABCA4	cg00025331	-0.954592
PLEKHG4B	cg00025331	-0.93808
C6orf186	cg00026033	-0.907121
SH3RF3	cg00026033	-0.909185
ACP5	cg00026033	-0.923633
LOC643763	cg00026033	-0.912875
ALDH3B1	cg00026033	-0.909185
DACH1	cg00026033	-0.902993
JAKMIP2	cg00026033	-0.900726
NFASC	cg00026033	-0.919505
IKZF3	cg00026033	-0.902993
CSE1L	cg00028013	-0.909185
MRPS6	cg00028013	-0.925697
GSTM3	cg00028013	-0.93808
MCM3	cg00028013	-0.902993
C2orf34	cg00028013	-0.900929
PRDXDD1P	cg00028013	-0.902993
LOC338758	cg00028014	-0.911249
ENO2	cg00028211	-0.900929
SCARA3	cg00028211	-0.907121
S100A4	cg00028211	-0.902993
S100A6	cg00028211	-0.915377
SSRP1	cg00028211	-0.900929
IGF2AS	cg00028211	-0.909185
B3GALT4	cg00028211	-0.917441
RNASEH2A	cg00028211	-0.902993
PEF1	cg00028211	-0.923633
NUDT3	cg00028211	-0.900929
GSTP1	cg00028211	-0.915377
LCK	cg00028211	-0.909185
LITAF	cg00028211	-0.907121
ADCK2	cg00028211	-0.913313
IRF5	cg00029282	-0.907121
PAX8	cg00029282	-0.902993
SCAMP3	cg00029282	-0.900929
C11orf53	cg00029282	-0.900929
ZDHHC3	cg00031187	-0.911249
NAP1L5	cg00031187	-0.936017
SNRPN	cg00031187	-0.900929
ARPM1	cg00031187	-0.940144
CACNA1F	cg00031187	-0.902993
POU2F3	cg00031187	-0.911249
SCGB2A1	cg00031187	-0.911249
ADK	cg00031187	-0.900929
CD9	cg00031187	-0.905057
AGXT	cg00031491	-0.911249
ALDH1L1	cg00031491	-0.900929
SMPDL3A	cg00031491	-0.907121
TMEM207	cg00031491	-0.911249
PNPT1	cg00031491	-0.905057
CNDP1	cg00031491	-0.915377
C3orf55	cg00032205	-0.900929
RALBP1	cg00032205	-0.907121
B3GNT3	cg00032205	-0.909185
PP14571	cg00032205	-0.907121
PCNA	cg00032205	-0.900929
UCP2	cg00032205	-0.900929
PTPLAD1	cg00032205	-0.921569
CPSF3	cg00032205	-0.915377
RTN3	cg00032205	-0.917441
SULT2B1	cg00032205	-0.907121
TPD52L1	cg00032205	-0.925697
KLHL12	cg00032205	-0.907121
PTGS1	cg00032205	-0.905057
SORT1	cg00032205	-0.917441
MCF2L2	cg00032205	-0.940144
GREB1L	cg00032205	-0.923633
TTPAL	cg00032205	-0.907121
ARG2	cg00032205	-0.900929
HNRNPR	cg00032205	-0.909185
CD82	cg00032205	-0.923633
NUB1	cg00032205	-0.902993
ERMP1	cg00032205	-0.925697
TMEM169	cg00032205	-0.923633
FAM131B	cg00032205	-0.902993
SYAP1	cg00032205	-0.902993
C7orf29	cg00032205	-0.911249
KRT40	cg00032205	-0.941921
LIMA1	cg00032205	-0.927761
CHMP1B	cg00032205	-0.917441
SGPL1	cg00032205	-0.909185
HTR3D	cg00032205	-0.944984
MBP	cg00032205	-0.927761
AFAP1L2	cg00032205	-0.940144
NIPAL3	cg00032205	-0.931889
TC2N	cg00032205	-0.921569
SLC6A12	cg00032205	-0.915377
RASGRP1	cg00032205	-0.919505
ALDH1A3	cg00032205	-0.909185
OGFOD1	cg00032205	-0.902993
LOC100134229	cg00032205	-0.925697
RRM2B	cg00032205	-0.919505
MAL2	cg00032205	-0.940144
LIPH	cg00032205	-0.911249
NTN4	cg00032205	-0.900929
PPL	cg00032205	-0.907121
STK24	cg00032205	-0.911249
SH3GL3	cg00032205	-0.923633
TPI1P2	cg00032205	-0.905057
C12orf36	cg00032205	-0.921569
AKR1B1	cg00032205	-0.921569
SLC14A2	cg00032205	-0.93808
ELF5	cg00032205	-0.925697
C11orf53	cg00033490	-0.902993
TRPM6	cg00034076	-0.902993
WIT1	cg00034076	-0.933953
C3orf66	cg00034559	-0.913313
EIF4G3	cg00034559	-0.911249
SEMA4D	cg00034559	-0.931889
CELSR2	cg00034559	-0.915377
C11orf53	cg00034559	-0.913313
TSC22D4	cg00035316	-0.900929
STYXL1	cg00035316	-0.925697
VWA3B	cg00035316	-0.917441
POU2F3	cg00035316	-0.907121
DEGS2	cg00035316	-0.900929
CPA6	cg00035316	-0.907121
ACADM	cg00037952	-0.913313
OSBPL2	cg00039129	-0.927761
ZBTB9	cg00039129	-0.917441
C1orf65	cg00039129	-0.933953
ROS1	cg00039129	-0.909185
KIAA1797	cg00039129	-0.902993
DDB1	cg00039129	-0.911249
ONECUT1	cg00039147	-0.904758
SHB	cg00039147	-0.907121
CCNJL	cg00039147	-0.900929
C11orf53	cg00039147	-0.931889
SYTL4	cg00040268	-0.913313
TMPRSS12	cg00040268	-0.903459
TSPAN6	cg00040268	-0.902993
GSTM3	cg00040268	-0.902993
NEBL	cg00041666	-0.905057
PLOD2	cg00042325	-0.909185
TLR5	cg00042325	-0.900929
OSBPL2	cg00042325	-0.907121
ASS1	cg00043364	-0.907121
B4GALT4	cg00043364	-0.917441
THPO	cg00043364	-0.933953
AR	cg00043364	-0.915377
OGG1	cg00043364	-0.902993
EHD3	cg00043364	-0.900929
ENPEP	cg00043364	-0.907121
DNAJC12	cg00043364	-0.909185
TUBAL3	cg00043364	-0.911249
MLPH	cg00043790	-0.902993
CLCN1	cg00045902	-0.900929
TMEM84	cg00045902	-0.911249
C3orf55	cg00045902	-0.931889
B3GNT3	cg00045902	-0.919505
ZDHHC3	cg00045902	-0.919505
PP14571	cg00045902	-0.907121
UBE2G2	cg00045902	-0.919505
TK1	cg00045902	-0.919505
SLC4A11	cg00045902	-0.933953
MBD4	cg00045902	-0.909185
RAB19	cg00045902	-0.900929
RTN3	cg00045902	-0.921569
IRF5	cg00045902	-0.900929
DHCR24	cg00045902	-0.900929
TPD52L1	cg00045902	-0.913313
PTGS1	cg00045902	-0.919505
BAG1	cg00045902	-0.9484
ARG2	cg00045902	-0.952528
CD82	cg00045902	-0.902993
CHAF1B	cg00045902	-0.915377
MAL	cg00045902	-0.905057
VSIG10	cg00045902	-0.929825
FAM105A	cg00045902	-0.915377
IQCD	cg00045902	-0.919505
KRT40	cg00045902	-0.925324
POU2F3	cg00045902	-0.936017
DEGS2	cg00045902	-0.915377
HTR3D	cg00045902	-0.925012
UNC119	cg00045902	-0.913313
TACSTD2	cg00045902	-0.911249
NIPAL3	cg00045902	-0.927761
PPP1R11	cg00045902	-0.929825
LOC100134229	cg00045902	-0.946336
C5orf32	cg00045902	-0.900929
CCDC87	cg00045902	-0.936017
GCOM1	cg00045902	-0.915377
C17orf88	cg00045902	-0.909185
PPL	cg00045902	-0.905057
RFESD	cg00045902	-0.902993
AQP3	cg00045902	-0.909185
TPI1P2	cg00045902	-0.929825
PPME1	cg00045902	-0.913313
EFCAB5	cg00045902	-0.902993
CD9	cg00045902	-0.900929
ELF5	cg00045902	-0.900929
BSND	cg00050482	-0.900929
AK3	cg00053728	-0.913313
TDRD1	cg00053728	-0.909185
RCOR3	cg00053728	-0.929825
BAG1	cg00054210	-0.905057
C5	cg00061039	-0.900929
ACADSB	cg00061039	-0.921569
SLC38A3	cg00061039	-0.900929
IDO2	cg00062245	-0.90203
LOC148709	cg00062245	-0.93808
ST6GAL1	cg00063773	-0.907121
LNX1	cg00063773	-0.900929
WIT1	cg00065935	-0.909185
C10orf58	cg00066663	-0.902993
CA3	cg00066663	-0.902993
CTXN2	cg00066663	-0.911249
PTGR2	cg00067528	-0.927761
TIGD1	cg00067528	-0.902993
RIPK4	cg00067528	-0.907121
RALBP1	cg00067538	-0.902993
ZDHHC3	cg00067538	-0.915377
HNRNPR	cg00067538	-0.900929
ERMP1	cg00067538	-0.911249
AIF1L	cg00067538	-0.915377
KRT40	cg00067538	-0.928436
HTR3D	cg00067538	-0.912398
SLC38A11	cg00067538	-0.909185
NIPAL3	cg00067538	-0.909185
KIAA1797	cg00067538	-0.900929
LIPH	cg00067538	-0.921569
CCDC87	cg00067538	-0.919505
NTN4	cg00067538	-0.942208
EFCAB5	cg00067538	-0.905057
NGRN	cg00067824	-0.921569
ELOVL3	cg00067824	-0.900929
FECH	cg00068750	-0.915377
STXBP4	cg00068750	-0.902993
HS6ST2	cg00068750	-0.946336
ESRRG	cg00068750	-0.900929
CEP152	cg00068750	-0.915377
TMEM72	cg00068750	-0.909185
GRM1	cg00068750	-0.933953
AK7	cg00070529	-0.946336
PROCA1	cg00070899	-0.902993
GINS1	cg00070899	-0.902993
FAM105A	cg00070899	-0.925697
VWA3B	cg00070899	-0.900929
POU2F3	cg00070899	-0.925697
CHST6	cg00071026	-0.909185
AVPR2	cg00071026	-0.900929
TMEM84	cg00071026	-0.923633
C3orf55	cg00071026	-0.942208
ZDHHC3	cg00071026	-0.960784
AGFG2	cg00071026	-0.900929
MFAP3L	cg00071026	-0.902993
SNRPN	cg00071026	-0.919505
TK1	cg00071026	-0.921569
CAPN14	cg00071026	-0.921569
CPSF3	cg00071026	-0.923633
RTN3	cg00071026	-0.923633
TPD52L1	cg00071026	-0.905057
PTGS1	cg00071026	-0.902993
SORT1	cg00071026	-0.929825
MMS19	cg00071026	-0.913313
UBAC2	cg00071026	-0.913313
PCBP3	cg00071026	-0.915377
STYXL1	cg00071026	-0.911249
CDS1	cg00071026	-0.923633
GINS1	cg00071026	-0.915377
SIAH3	cg00071026	-0.902993
TMEM169	cg00071026	-0.907121
C3orf21	cg00071026	-0.900929
FAM105A	cg00071026	-0.921569
GSTM3	cg00071026	-0.909185
MCM3	cg00071026	-0.927761
FBXO25	cg00071026	-0.93808
POU2F3	cg00071026	-0.950464
SCGB2A1	cg00071026	-0.905057
HTR3D	cg00071026	-0.92291
HOXD11	cg00071026	-0.915377
NIPAL3	cg00071026	-0.960784
SLC6A12	cg00071026	-0.936017
KIAA1797	cg00071026	-0.909185
RRM2B	cg00071026	-0.917441
MAL2	cg00071026	-0.919505
CCDC87	cg00071026	-0.931889
SCCPDH	cg00071026	-0.909185
NTN4	cg00071026	-0.907121
AQP2	cg00071026	-0.931889
PANK2	cg00071026	-0.902993
HTATSF1	cg00071026	-0.925697
AKR1B1	cg00071026	-0.911249
ELF5	cg00071026	-0.917441
PRKX	cg00072689	-0.915377
TTC30A	cg00072689	-0.946336
KLHL12	cg00072689	-0.909185
SORT1	cg00072689	-0.936017
GREB1L	cg00072689	-0.954592
COG5	cg00072689	-0.915377
TIMELESS	cg00072689	-0.905057
HNRNPR	cg00072689	-0.933953
NUB1	cg00072689	-0.9484
GALNT3	cg00072689	-0.923633
CCPG1	cg00072689	-0.925697
XRCC6	cg00072689	-0.942208
MBP	cg00072689	-0.93808
AFAP1L2	cg00072689	-0.902993
OPHN1	cg00072689	-0.923633
NIPAL3	cg00072689	-0.915377
TC2N	cg00072689	-0.936017
RASGRP1	cg00072689	-0.900929
KIAA1797	cg00072689	-0.936017
MAL2	cg00072689	-0.911249
APH1B	cg00072689	-0.907121
SORL1	cg00072689	-0.913313
MYST2	cg00072720	-0.913313
NUP93	cg00073010	-0.905057
PNOC	cg00073010	-0.911249
AVPR2	cg00073010	-0.909185
KRTCAP3	cg00073010	-0.919505
C2orf81	cg00073010	-0.925697
HN1	cg00073010	-0.925697
C3orf55	cg00073010	-0.911249
CAPS	cg00073010	-0.911249
CAPG	cg00073010	-0.905057
B3GNT3	cg00073010	-0.913313
ENO2	cg00073010	-0.925697
SCARA3	cg00073010	-0.960784
C9orf167	cg00073010	-0.915377
AGFG2	cg00073010	-0.917441
PP14571	cg00073010	-0.915377
HDAC1	cg00073010	-0.909185
MUC20	cg00073010	-0.911249
TMEM92	cg00073010	-0.927761
SRCIN1	cg00073010	-0.911249
APCS	cg00073010	-0.920137
TSPAN15	cg00073010	-0.923633
RTN3	cg00073010	-0.902993
IRF5	cg00073010	-0.940144
TFAP4	cg00073010	-0.900929
PKP3	cg00073010	-0.925697
RAB25	cg00073010	-0.902993
KRT19	cg00073010	-0.9484
FSCN2	cg00073010	-0.925697
SLPI	cg00073010	-0.917441
MAPK13	cg00073010	-0.900929
B3GALT4	cg00073010	-0.931889
EXOSC7	cg00073010	-0.911249
TH	cg00073010	-0.907121
RNF26	cg00073010	-0.907121
SLC37A1	cg00073010	-0.956656
CD82	cg00073010	-0.929825
LOC149134	cg00073010	-0.923633
LOC554202	cg00073010	-0.905057
SSH3	cg00073010	-0.956656
PEF1	cg00073010	-0.952528
NUDT3	cg00073010	-0.936017
C20orf195	cg00073010	-0.909185
S100A11	cg00073010	-0.919505
S100A13	cg00073010	-0.931889
GSTP1	cg00073010	-0.944272
C15orf57	cg00073010	-0.917441
PLEK2	cg00073010	-0.929825
TLE6	cg00073010	-0.907121
DUSP18	cg00073010	-0.942208
CCDC64B	cg00073010	-0.921569
SCAMP3	cg00073010	-0.911249
TACSTD2	cg00073010	-0.931889
FXYD3	cg00073010	-0.931889
HOXB2	cg00073010	-0.919505
HOXB4	cg00073010	-0.927761
WDR54	cg00073010	-0.921569
GIPR	cg00073010	-0.909185
SEMA4A	cg00073010	-0.902993
PPL	cg00073010	-0.942208
VGLL1	cg00073010	-0.975232
C6orf132	cg00073010	-0.911249
CAPN1	cg00073010	-0.925697
ST14	cg00073010	-0.911249
PORCN	cg00073010	-0.925697
EFCAB5	cg00073010	-0.919505
ABCA3	cg00073010	-0.946336
CD9	cg00073010	-0.921569
ONECUT1	cg00073543	-0.90901
PAX8	cg00073543	-0.902993
C11orf53	cg00073543	-0.913313
TTC30A	cg00073713	-0.900929
SLC7A6	cg00073713	-0.902993
HDLBP	cg00073713	-0.929825
OSBP	cg00073713	-0.919505
OPHN1	cg00073713	-0.909185
KIAA1797	cg00073713	-0.927761
TBC1D16	cg00073713	-0.933953
SYNE2	cg00073713	-0.933953
SORL1	cg00073713	-0.909185
GALR1	cg00075507	-0.911249
MPPED2	cg00075507	-0.919505
LIPH	cg00075507	-0.905057
CCDC115	cg00076774	-0.913313
AVPR2	cg00076774	-0.940144
C3orf55	cg00076774	-0.907121
ENO2	cg00076774	-0.907121
RTN3	cg00076774	-0.915377
IRF5	cg00076774	-0.913313
C15orf57	cg00076774	-0.929825
CPA6	cg00076774	-0.909185
TACSTD2	cg00076774	-0.909185
HOXB2	cg00076774	-0.902993
SLC2A1	cg00076774	-0.923633
SEMA4A	cg00076774	-0.902993
VGLL1	cg00076774	-0.929825
ABCA3	cg00076774	-0.911249
SEPX1	cg00076880	-0.911249
ACOX2	cg00076880	-0.917441
CLEC18A	cg00076880	-0.919505
FAM132A	cg00076880	-0.902993
SLC22A3	cg00076880	-0.933953
GBA3	cg00076880	-0.915377
CRAT	cg00076880	-0.942208
EAF2	cg00076880	-0.946336
GAS2	cg00076880	-0.902993
C14orf149	cg00076880	-0.915377
ANKRD55	cg00076880	-0.902993
CLEC18C	cg00076880	-0.911249
MAOB	cg00076880	-0.923633
AQP7P1	cg00076880	-0.9484
PGA3	cg00076880	-0.929825
RENBP	cg00076880	-0.913313
LOC388387	cg00076880	-0.95872
LOC148709	cg00076880	-0.911249
HSPA12A	cg00076880	-0.900929
DPEP1	cg00076880	-0.902993
TRIM15	cg00076880	-0.921569
PROC	cg00076880	-0.900929
RASSF4	cg00076880	-0.913313
NOX4	cg00076880	-0.913313
SLC38A3	cg00076880	-0.933953
DIP2C	cg00076880	-0.900929
NIT2	cg00076880	-0.915377
UPP2	cg00076880	-0.936017
ACY1	cg00076880	-0.900929
CHST6	cg00077877	-0.905057
PARD6A	cg00077877	-0.900929
RXFP4	cg00077877	-0.929825
TBX6	cg00077877	-0.902993
GSTM3	cg00077877	-0.915377
C7orf29	cg00077877	-0.900929
LSG1	cg00077877	-0.913313
PRDXDD1P	cg00077877	-0.909185
C9orf9	cg00077877	-0.913313
PALM3	cg00077877	-0.919505
C11orf53	cg00077877	-0.9484
GATA2	cg00077898	-0.900929
CLDN8	cg00077898	-0.93808
PLLP	cg00077898	-0.911249
C3orf71	cg00078861	-0.900929
QARS	cg00078861	-0.900929
SPSB3	cg00078861	-0.902993
BMF	cg00078861	-0.917441
STARD10	cg00078861	-0.936017
GABARAPL2	cg00078861	-0.913313
TBX6	cg00078861	-0.921569
ELMO3	cg00078861	-0.929825
DHRS7	cg00078861	-0.909185
ZDHHC13	cg00081417	-0.921569
LOC729467	cg00081919	-0.91663
HINT3	cg00081919	-0.919505
ONECUT1	cg00081919	-0.9324
PCBP3	cg00081919	-0.931889
ZC4H2	cg00081919	-0.902993
GSTM3	cg00081919	-0.927761
HOXD11	cg00081919	-0.921569
CCNJL	cg00081919	-0.927761
MCM8	cg00081919	-0.931889
HTATSF1	cg00081919	-0.913313
TSPAN3	cg00082939	-0.907121
CIB4	cg00082939	-0.90816
MGC12916	cg00082939	-0.915377
RTN4	cg00082939	-0.913313
PROKR2	cg00082939	-0.904921
MBD4	cg00083072	-0.936017
MPPED2	cg00083072	-0.9484
MCF2L2	cg00083072	-0.900929
RBM8A	cg00083072	-0.929825
KRT40	cg00083072	-0.91495
MAL2	cg00083072	-0.907121
LIPH	cg00083072	-0.902993
C17orf88	cg00083072	-0.921569
AVPR2	cg00083223	-0.971104
TMEM84	cg00083223	-0.902993
C3orf55	cg00083223	-0.93808
B3GNT3	cg00083223	-0.944272
ZDHHC3	cg00083223	-0.900929
PTK6	cg00083223	-0.919505
PP14571	cg00083223	-0.909185
CCDC42B	cg00083223	-0.919505
GATA2	cg00083223	-0.93808
RAB19	cg00083223	-0.911249
RTN3	cg00083223	-0.907121
IRF5	cg00083223	-0.919505
TH	cg00083223	-0.909185
CD82	cg00083223	-0.907121
C20orf195	cg00083223	-0.905057
CACNA1F	cg00083223	-0.913313
POU2F3	cg00083223	-0.900929
RINL	cg00083223	-0.905057
UNC119	cg00083223	-0.905057
HOXB4	cg00083223	-0.900929
SEMA4A	cg00083223	-0.923633
PPL	cg00083223	-0.927761
VGLL1	cg00083223	-0.950464
ABCA4	cg00083223	-0.900929
CD9	cg00083223	-0.925697
COMMD7	cg00084338	-0.929825
NUP93	cg00085013	-0.905057
C3orf55	cg00085013	-0.921569
B3GNT3	cg00085013	-0.905057
PTK6	cg00085013	-0.925697
PP14571	cg00085013	-0.917441
TFAP2C	cg00085013	-0.95872
SLC4A11	cg00085013	-0.911249
SRCIN1	cg00085013	-0.900929
APCS	cg00085013	-0.905614
RTN3	cg00085013	-0.915377
IRF5	cg00085013	-0.900929
MPPED2	cg00085013	-0.902993
KLRG2	cg00085013	-0.915377
BCAS1	cg00085013	-0.933953
VSIG10	cg00085013	-0.917441
C7orf29	cg00085013	-0.917441
POU2F3	cg00085013	-0.919505
SGPL1	cg00085013	-0.921569
GCOM1	cg00085013	-0.931889
SEMA4A	cg00085013	-0.902993
PPL	cg00085013	-0.921569
VGLL1	cg00085013	-0.915377
CD9	cg00085013	-0.905057
ELF5	cg00085013	-0.909185
ACOX1	cg00085416	-0.915377
LPPR1	cg00085416	-0.913313
EPHX2	cg00085416	-0.911249
GLUD1	cg00085416	-0.915377
CHST6	cg00088688	-0.902993
TMEM84	cg00088688	-0.929825
C3orf55	cg00088688	-0.942208
RALBP1	cg00088688	-0.909185
B3GNT3	cg00088688	-0.936017
ZDHHC3	cg00088688	-0.919505
PTK6	cg00088688	-0.925697
AGFG2	cg00088688	-0.900929
PP14571	cg00088688	-0.946336
TFAP2C	cg00088688	-0.915377
UBE2G2	cg00088688	-0.919505
UCP2	cg00088688	-0.900929
ISM2	cg00088688	-0.911249
SLC4A11	cg00088688	-0.911249
APCS	cg00088688	-0.901464
RTN3	cg00088688	-0.923633
TPD52L1	cg00088688	-0.913313
TGM5	cg00088688	-0.925438
PTGS1	cg00088688	-0.933953
BAG1	cg00088688	-0.902993
SORT1	cg00088688	-0.907121
ARG2	cg00088688	-0.923633
BCAS1	cg00088688	-0.929825
CD82	cg00088688	-0.933953
CIB4	cg00088688	-0.906
CACNA1F	cg00088688	-0.921569
VSIG10	cg00088688	-0.902993
ERMP1	cg00088688	-0.925697
C7orf29	cg00088688	-0.911249
KRT40	cg00088688	-0.938809
POU2F3	cg00088688	-0.940144
SGPL1	cg00088688	-0.915377
HTR3D	cg00088688	-0.933421
UNC119	cg00088688	-0.902993
SLC38A11	cg00088688	-0.913313
AFAP1L2	cg00088688	-0.921569
NIPAL3	cg00088688	-0.929825
SLC6A12	cg00088688	-0.907121
TMPRSS2	cg00088688	-0.911249
MAL2	cg00088688	-0.909185
CCDC87	cg00088688	-0.905057
GCOM1	cg00088688	-0.929825
SEMA4A	cg00088688	-0.905057
PPL	cg00088688	-0.933953
PROKR2	cg00088688	-0.91248
VGLL1	cg00088688	-0.915377
AQP2	cg00088688	-0.946336
SH3GL3	cg00088688	-0.929825
PPME1	cg00088688	-0.911249
EFCAB5	cg00088688	-0.936017
ABCA4	cg00088688	-0.921569
CD9	cg00088688	-0.944272
ELF5	cg00088688	-0.9484
FAM105A	cg00089550	-0.902993
POU2F3	cg00089550	-0.931889
GCOM1	cg00089550	-0.900929
ELF5	cg00089550	-0.913313
C17orf103	cg00091302	-0.909185
SLPI	cg00091302	-0.902993
BCL2L15	cg00091302	-0.913313
KDM1A	cg00091302	-0.911249
VWA5A	cg00091302	-0.902993
HS6ST1	cg00091302	-0.946336
LOC554202	cg00091302	-0.911249
TMEM164	cg00091302	-0.917441
CCNB1	cg00091302	-0.915377
PFKFB3	cg00091302	-0.907121
SEMA4A	cg00091302	-0.911249
CDH1	cg00091302	-0.942208
C6orf132	cg00091302	-0.940144
AVPR2	cg00093087	-0.956656
C3orf55	cg00093087	-0.931889
B3GNT3	cg00093087	-0.931889
ZDHHC3	cg00093087	-0.923633
PTK6	cg00093087	-0.900929
CCDC42B	cg00093087	-0.911249
GATA2	cg00093087	-0.956656
FLJ45983	cg00093087	-0.902993
CLDN8	cg00093087	-0.927761
RTN3	cg00093087	-0.900929
IRF5	cg00093087	-0.931889
PKP3	cg00093087	-0.907121
MPPED2	cg00093087	-0.913313
CACNA1F	cg00093087	-0.917441
PLLP	cg00093087	-0.905057
RINL	cg00093087	-0.921569
ARL4D	cg00093087	-0.923633
UNC119	cg00093087	-0.907121
FXYD3	cg00093087	-0.911249
TMPRSS2	cg00093087	-0.907121
SEMA4A	cg00093087	-0.917441
C17orf88	cg00093087	-0.907121
PPL	cg00093087	-0.900929
VGLL1	cg00093087	-0.925697
FOXQ1	cg00093087	-0.905057
CD9	cg00093087	-0.905057
LOC402377	cg00095431	-0.909185
ELP2P	cg00097146	-0.905057
KIAA1984	cg00097146	-0.925697
SPIN3	cg00097146	-0.909185
C17orf108	cg00097800	-0.923633
PADI2	cg00097800	-0.946336
AVPR2	cg00099427	-0.954592
TMEM84	cg00099427	-0.905057
C3orf55	cg00099427	-0.952528
B3GNT3	cg00099427	-0.907121
C17orf103	cg00099427	-0.936017
ZDHHC3	cg00099427	-0.944272
PP14571	cg00099427	-0.902993
NAP1L5	cg00099427	-0.911249
TK1	cg00099427	-0.905057
PTPLAD1	cg00099427	-0.923633
CCDC34	cg00099427	-0.925697
CPSF3	cg00099427	-0.911249
CLDN8	cg00099427	-0.946336
RTN3	cg00099427	-0.921569
IRF5	cg00099427	-0.905057
BAG1	cg00099427	-0.900929
EEF1E1	cg00099427	-0.909185
ARPM1	cg00099427	-0.923633
C15orf57	cg00099427	-0.931889
POU2F3	cg00099427	-0.923633
SCGB2A1	cg00099427	-0.917441
PDE6D	cg00099427	-0.907121
PPP2R2B	cg00099427	-0.911249
NIPAL3	cg00099427	-0.921569
TMPRSS2	cg00099427	-0.936017
C21orf45	cg00099427	-0.911249
PFKFB3	cg00099427	-0.915377
C9orf70	cg00099427	-0.909185
CCDC87	cg00099427	-0.919505
GCOM1	cg00099427	-0.900929
SEMA4A	cg00099427	-0.925697
SCCPDH	cg00099427	-0.923633
NTN4	cg00099427	-0.902993
VGLL1	cg00099427	-0.911249
EFCAB5	cg00099427	-0.900929
RAG2	cg00099427	-0.915377
CD9	cg00099427	-0.921569
ELF5	cg00099427	-0.907121
PTPN6	cg00102512	-0.900929
LOC100130238	cg00104845	-0.900929
ATF4	cg00107772	-0.907121
CCL19	cg00107772	-0.900929
RPH3A	cg00107772	-0.923077
PTGDS	cg00107772	-0.931889
TMEM132C	cg00107772	-0.908999
C11orf71	cg00107782	-0.917441
TOX2	cg00110609	-0.923633
AVPR2	cg00110832	-0.96904
C3orf55	cg00110832	-0.93808
PIP5KL1	cg00110832	-0.915377
B3GNT3	cg00110832	-0.913313
ZDHHC3	cg00110832	-0.917441
AGFG2	cg00110832	-0.907121
PP14571	cg00110832	-0.900929
GATA2	cg00110832	-0.900929
RTN3	cg00110832	-0.900929
IRF5	cg00110832	-0.944272
GPER	cg00110832	-0.909185
PKP3	cg00110832	-0.902993
S100A4	cg00110832	-0.900929
FSCN2	cg00110832	-0.929825
TSC22D4	cg00110832	-0.9484
UBAC2	cg00110832	-0.911249
KCTD14	cg00110832	-0.902993
STYXL1	cg00110832	-0.917441
C15orf57	cg00110832	-0.93808
POU2F3	cg00110832	-0.933953
RINL	cg00110832	-0.900929
PSD4	cg00110832	-0.902993
CCDC64B	cg00110832	-0.900929
CPA6	cg00110832	-0.907121
SLC2A1	cg00110832	-0.929825
C1orf93	cg00110832	-0.929825
SEMA4A	cg00110832	-0.913313
SCCPDH	cg00110832	-0.905057
VGLL1	cg00110832	-0.940144
BSPRY	cg00110832	-0.907121
CAPN1	cg00110832	-0.902993
ABCA3	cg00110832	-0.917441
SKAP1	cg00110832	-0.902993
HINT3	cg00118783	-0.900929
SLFN13	cg00118783	-0.927761
B4GALNT3	cg00121640	-0.907121
ELFN1	cg00121640	-0.915377
TMEM61	cg00121640	-0.902993
CKM	cg00122854	-0.909185
MTOR	cg00124004	-0.911249
CLCNKA	cg00124004	-0.917441
BSND	cg00124004	-0.915377
PRSS27	cg00124004	-0.907121
LOC202781	cg00124004	-0.921569
LOC400752	cg00124004	-0.911249
GALR1	cg00124095	-0.902993
PP14571	cg00124095	-0.919505
TFAP2C	cg00124095	-0.915377
GREB1L	cg00124095	-0.905057
KCTD14	cg00124095	-0.905057
FCGBP	cg00124095	-0.905057
POU2F3	cg00124095	-0.909185
IRAK4	cg00124095	-0.929825
KIAA1797	cg00124095	-0.911249
AQP2	cg00124095	-0.900929
SH3GL3	cg00124095	-0.905057
SYNE2	cg00124095	-0.921569
DNAH10	cg00124095	-0.909185
CDK14	cg00124133	-0.909185
SLC22A3	cg00124133	-0.905057
ADCY8	cg00124133	-0.908287
GBA3	cg00124133	-0.900929
ABLIM3	cg00124133	-0.902993
TIMM9	cg00124133	-0.921569
CLEC18C	cg00124133	-0.905057
VWCE	cg00124133	-0.905057
AQP7P1	cg00124133	-0.909185
FAM135B	cg00124133	-0.903459
PLD5	cg00124133	-0.929825
MS4A2	cg00124133	-0.917025
DPEP1	cg00124133	-0.907121
FOXD3	cg00124133	-0.918715
MASP1	cg00124133	-0.971104
DIP2C	cg00124133	-0.913313
UPP2	cg00124133	-0.905057
NECAB2	cg00124133	-0.902502
LYG1	cg00124133	-0.907121
ABCG1	cg00126148	-0.907121
LRRC61	cg00126148	-0.907121
FLJ43663	cg00126148	-0.909185
POLB	cg00126148	-0.917441
ELOVL3	cg00126148	-0.915377
CSTB	cg00126148	-0.905057
SLC2A6	cg00126148	-0.902993
TIGD1	cg00127167	-0.954053
WNT3	cg00127353	-0.921569
FCN3	cg00127353	-0.902993
IL21R	cg00127353	-0.902993
FAM150B	cg00127353	-0.929825
LRRFIP1	cg00127408	-0.905057
C3orf66	cg00127408	-0.921569
AKAP9	cg00128386	-0.911249
SALL1	cg00128386	-0.917441
LOC147804	cg00130165	-0.902993
TFAP2C	cg00130165	-0.929825
SLC4A11	cg00130165	-0.923633
FBN2	cg00130165	-0.929825
KLRG2	cg00130165	-0.927761
PAQR3	cg00130165	-0.907121
BCAS1	cg00130165	-0.911249
VSIG10	cg00130165	-0.954592
ERMP1	cg00130165	-0.902993
GPR85	cg00130165	-0.929825
SRGAP3	cg00130165	-0.919505
TCHH	cg00130165	-0.915377
SNAPC1	cg00130165	-0.9484
RTN4	cg00130165	-0.931889
EFR3B	cg00130165	-0.907121
SH3GL3	cg00130165	-0.913313
DNAH17	cg00130165	-0.917441
SLCO3A1	cg00130165	-0.933953
ELF5	cg00130165	-0.902993
HDLBP	cg00131423	-0.911249
GINS1	cg00131423	-0.902993
GSTM3	cg00131423	-0.905057
IRAK4	cg00131423	-0.907121
MCM8	cg00131423	-0.915377
KIAA1797	cg00131423	-0.917441
SYNE2	cg00131423	-0.93808
RUNDC3B	cg00131705	-0.942208
ZFP37	cg00133403	-0.931889
OCLN	cg00133403	-0.925697
HNRNPK	cg00133595	-0.900362
SEMA4D	cg00135433	-0.933953
SYT7	cg00141929	-0.919505
COQ7	cg00141929	-0.902993
LOC401588	cg00141929	-0.927761
GPR113	cg00141929	-0.929825
GOLM1	cg00141929	-0.925697
LOC400027	cg00141929	-0.919505
ZWILCH	cg00144335	-0.927761
SCAI	cg00144335	-0.915377
C10orf79	cg00145141	-0.902993
UGT8	cg00145141	-0.909185
AIF1L	cg00145915	-0.931889
GSTM3	cg00145915	-0.917441
TMEM116	cg00145915	-0.907121
PRDXDD1P	cg00145915	-0.931889
TSG101	cg00145915	-0.925697
C11orf53	cg00145915	-0.913313
LOC728024	cg00146805	-0.919505
ATP2C1	cg00146805	-0.900929
PNOC	cg00147160	-0.917441
B3GNT3	cg00147160	-0.905057
PTK6	cg00147160	-0.913313
SCARA3	cg00147160	-0.913313
HDAC1	cg00147160	-0.909185
TFAP4	cg00147160	-0.900929
PSME1	cg00147160	-0.913313
CD82	cg00147160	-0.915377
PEF1	cg00147160	-0.905057
AFAP1L2	cg00147160	-0.905057
EPS8L3	cg00147160	-0.927761
ALDH1A3	cg00147160	-0.913313
PPL	cg00147160	-0.927761
VGLL1	cg00147160	-0.902993
CD9	cg00147160	-0.911249
SLC14A2	cg00147160	-0.905057
C3orf55	cg00147244	-0.921569
B3GNT3	cg00147244	-0.902993
ZDHHC3	cg00147244	-0.919505
SNRPN	cg00147244	-0.900929
TK1	cg00147244	-0.907121
IRF5	cg00147244	-0.919505
ARRDC1	cg00147244	-0.925697
BAG1	cg00147244	-0.931889
ARG2	cg00147244	-0.921569
CLN3	cg00147244	-0.902993
DCAF11	cg00147244	-0.905057
SCAMP3	cg00147244	-0.919505
FASTK	cg00147244	-0.921569
C5orf32	cg00147244	-0.915377
TBC1D16	cg00147850	-0.907121
TSGA10	cg00147850	-0.927761
AGXT	cg00148862	-0.921569
ALDH1L1	cg00148862	-0.915377
C5orf23	cg00148862	-0.900929
AQP7P1	cg00148862	-0.921569
SMPDL3A	cg00148862	-0.936017
PROC	cg00148862	-0.913313
CNDP1	cg00148862	-0.919505
SLC38A3	cg00148862	-0.917441
C11orf54	cg00148862	-0.913784
ACY1	cg00148862	-0.907121
RORB	cg00152126	-0.900929
TMEM133	cg00152126	-0.93808
RS1	cg00154554	-0.905057
PDHA1	cg00157179	-0.911249
GADL1	cg00157562	-0.907121
COBLL1	cg00157562	-0.900929
LRRFIP1	cg00157562	-0.925697
GNAI1	cg00157562	-0.929825
SOX30	cg00157668	-0.905524
LOC148189	cg00157668	-0.900362
LOC440356	cg00157668	-0.904492
ACAA1	cg00159379	-0.907121
ACAD11	cg00159379	-0.909185
MOSC2	cg00159379	-0.902993
RHOF	cg00160388	-0.911249
JUP	cg00160388	-0.900929
CGN	cg00160388	-0.919505
IRAK4	cg00160388	-0.915377
PRDXDD1P	cg00160388	-0.913313
C11orf53	cg00160388	-0.911249
PHKB	cg00162104	-0.936017
DNAI1	cg00163006	-0.902993
C3orf66	cg00163510	-0.940144
CAPG	cg00167841	-0.907121
SARS	cg00167841	-0.902993
ARF3	cg00167841	-0.931889
KRT19	cg00167841	-0.911249
PSME1	cg00167841	-0.902993
SLC35A2	cg00167841	-0.927761
ORMDL2	cg00167841	-0.900929
MTOR	cg00168118	-0.900929
LOC202781	cg00168118	-0.925697
ARHGAP28	cg00170236	-0.915377
DEPDC7	cg00170236	-0.925697
PNMA2	cg00170236	-0.952528
GALNT5	cg00170236	-0.908622
NPL	cg00170236	-0.905057
SPPL2A	cg00171166	-0.931889
HADHB	cg00171166	-0.917441
PIGM	cg00171729	-0.905057
MFAP3L	cg00171729	-0.902993
PRRG4	cg00171729	-0.944272
ZNF300	cg00171729	-0.902993
ZNF883	cg00171729	-0.907121
PDE8B	cg00171729	-0.911249
GCOM1	cg00171729	-0.900929
HTATSF1	cg00172597	-0.907495
FER1L5	cg00172803	-0.925697
CACNA1F	cg00172803	-0.921569
TMPRSS2	cg00172803	-0.911249
AVPR2	cg00173538	-0.96904
C3orf55	cg00173538	-0.9484
B3GNT3	cg00173538	-0.921569
C17orf103	cg00173538	-0.913313
ZDHHC3	cg00173538	-0.929825
MUC20	cg00173538	-0.905057
CCDC42B	cg00173538	-0.902993
GATA2	cg00173538	-0.931889
APCS	cg00173538	-0.918062
CLDN8	cg00173538	-0.927761
RTN3	cg00173538	-0.925697
IRF5	cg00173538	-0.946336
TFAP4	cg00173538	-0.911249
DHCR24	cg00173538	-0.909185
PKP3	cg00173538	-0.915377
RAB25	cg00173538	-0.907121
MPPED2	cg00173538	-0.9484
BAG1	cg00173538	-0.911249
MAPK13	cg00173538	-0.927761
MAL	cg00173538	-0.907121
PLLP	cg00173538	-0.900929
C15orf57	cg00173538	-0.917441
TMEM164	cg00173538	-0.911249
RINL	cg00173538	-0.93808
SGPL1	cg00173538	-0.925697
ARL4D	cg00173538	-0.909185
UNC119	cg00173538	-0.907121
CACNG7	cg00173538	-0.917516
TMPRSS2	cg00173538	-0.927761
C21orf45	cg00173538	-0.919505
SEMA4A	cg00173538	-0.964912
C17orf88	cg00173538	-0.900929
PPL	cg00173538	-0.907121
STK24	cg00173538	-0.902993
VGLL1	cg00173538	-0.93808
FOXQ1	cg00173538	-0.909185
EPN3	cg00173538	-0.923633
BSPRY	cg00173538	-0.902993
C6orf132	cg00173538	-0.913313
CAPN1	cg00173538	-0.905057
CD9	cg00173538	-0.900929
ProSAPiP1	cg00176496	-0.905057
HN1	cg00176863	-0.917441
C3orf55	cg00176863	-0.900929
B3GNT3	cg00176863	-0.913313
ZDHHC3	cg00176863	-0.919505
SARS	cg00176863	-0.902993
PP14571	cg00176863	-0.911249
H2AFY	cg00176863	-0.9484
IRF5	cg00176863	-0.905057
KRT19	cg00176863	-0.917441
CALCB	cg00176863	-0.900929
BAG1	cg00176863	-0.900929
SLPI	cg00176863	-0.905057
B3GALT4	cg00176863	-0.911249
CD82	cg00176863	-0.900929
SSH3	cg00176863	-0.919505
PEF1	cg00176863	-0.919505
CHAF1B	cg00176863	-0.900929
NUDT3	cg00176863	-0.931889
S100A13	cg00176863	-0.927761
GSTP1	cg00176863	-0.909185
PLEK2	cg00176863	-0.925697
TLE6	cg00176863	-0.936017
SLC35A2	cg00176863	-0.917441
TACSTD2	cg00176863	-0.913313
MANBAL	cg00176863	-0.909185
SCCPDH	cg00176863	-0.954592
VGLL1	cg00176863	-0.902993
ST14	cg00176863	-0.911249
EFCAB5	cg00176863	-0.923633
USP5	cg00176863	-0.900929
TSPAN17	cg00176863	-0.933953
HINT3	cg00177787	-0.919505
UBAC2	cg00177787	-0.907121
MRPS6	cg00177787	-0.915377
HTATSF1	cg00177787	-0.911249
ST6GAL1	cg00179026	-0.909185
POMT2	cg00179026	-0.931889
MBL1P	cg00179026	-0.915377
SCNN1A	cg00179026	-0.905057
CASP10	cg00179026	-0.929825
EPCAM	cg00179026	-0.921569
IQCC	cg00179026	-0.905057
HUNK	cg00179026	-0.900929
ROS1	cg00179026	-0.900929
SLC29A2	cg00179026	-0.927761
RECQL5	cg00179026	-0.905057
TMCO4	cg00179026	-0.915377
AQP6	cg00179026	-0.917441
HLCS	cg00183886	-0.940144
TFAP2C	cg00183886	-0.927761
MFAP3L	cg00183886	-0.915377
PRRG4	cg00183886	-0.925697
GREB1L	cg00183886	-0.909185
BCAS1	cg00183886	-0.931889
PRRG1	cg00183886	-0.900929
HEPHL1	cg00183886	-0.907121
HTR1F	cg00183886	-0.923633
SH3GL3	cg00183886	-0.900929
MYT1	cg00183886	-0.909185
FLRT1	cg00184461	-0.919505
POMT2	cg00187380	-0.919505
MLANA	cg00187380	-0.905057
C6orf132	cg00187380	-0.907121
CELSR2	cg00187380	-0.927761
CHST6	cg00188627	-0.925697
TMEM84	cg00188627	-0.902993
B3GNT3	cg00188627	-0.907121
PP14571	cg00188627	-0.913313
TFAP2C	cg00188627	-0.900929
ISM2	cg00188627	-0.911249
MCF2L2	cg00188627	-0.913313
ERMP1	cg00188627	-0.902993
FCGBP	cg00188627	-0.946336
C7orf29	cg00188627	-0.95872
SLC6A12	cg00188627	-0.933953
PPL	cg00188627	-0.902993
AQP2	cg00188627	-0.913313
SH3GL3	cg00188627	-0.921569
SYNE2	cg00188627	-0.911249
ABCA4	cg00188627	-0.902993
ELF5	cg00188627	-0.93808
NDRG3	cg00188704	-0.900929
C8orf42	cg00188704	-0.905057
RND2	cg00188704	-0.907121
TMPRSS12	cg00188704	-0.941662
SYNGR1	cg00188704	-0.923633
GLP2R	cg00188704	-0.903539
CLIP2	cg00188704	-0.917441
SMAGP	cg00188704	-0.902993
MFI2	cg00188704	-0.900929
RASL10B	cg00193959	-0.936017
TSPAN3	cg00193963	-0.921569
CTPS2	cg00207833	-0.915377
BUB1B	cg00207833	-0.905057
UBE4A	cg00207833	-0.921569
KRT40	cg00207833	-0.920137
HEPHL1	cg00207833	-0.917441
AKD1	cg00207833	-0.902993
C3orf66	cg00207921	-0.93808
OSBPL3	cg00207921	-0.902993
LAMA1	cg00207921	-0.913313
TBC1D4	cg00207939	-0.913313
FAM13A	cg00207939	-0.907121
PDE1A	cg00207939	-0.907121
ABCA13	cg00207939	-0.925697
RNF150	cg00207939	-0.915377
ATP2C1	cg00207939	-0.909185
CDH16	cg00208830	-0.909185
TGFA	cg00208830	-0.905057
AVPR2	cg00210186	-0.905057
C3orf55	cg00210186	-0.907121
ZDHHC3	cg00210186	-0.919505
ZDHHC13	cg00210186	-0.913313
IRF5	cg00210186	-0.929825
PKP3	cg00210186	-0.900929
RAB25	cg00210186	-0.913313
ARL4D	cg00210186	-0.902993
CCDC64B	cg00210186	-0.900929
SPINT1	cg00210186	-0.900929
SCAMP3	cg00210186	-0.909185
SCCPDH	cg00210186	-0.909185
ST14	cg00210186	-0.913313
EFCAB5	cg00210186	-0.911249
PDHA1	cg00210210	-0.93808
BCCIP	cg00210210	-0.93808
GRB14	cg00210210	-0.902993
ACAD11	cg00211086	-0.909185
C4orf38	cg00212786	-0.900929
C14orf4	cg00212786	-0.911249
TBX6	cg00212786	-0.907121
ST7OT1	cg00212786	-0.917441
LOC202781	cg00212786	-0.911249
CADM1	cg00212786	-0.911249
RNF212	cg00212786	-0.915377
CHST6	cg00213668	-0.909185
C3orf55	cg00213668	-0.907121
AGFG2	cg00213668	-0.905057
ISM2	cg00213668	-0.905057
RTN3	cg00213668	-0.900929
LRCH4	cg00213668	-0.909185
C7orf29	cg00213668	-0.933953
GCOM1	cg00213668	-0.907121
C11orf53	cg00213668	-0.902993
CD9	cg00213668	-0.915377
TMEM99	cg00214791	-0.915377
CHST6	cg00218447	-0.902993
ONECUT1	cg00218447	-0.904758
SLCO4A1	cg00218447	-0.900929
PPM1G	cg00218447	-0.911249
MCF2L2	cg00218620	-0.962848
C7orf29	cg00218620	-0.913313
LIMA1	cg00218620	-0.931889
HTR3D	cg00218620	-0.92291
PRMT6	cg00218620	-0.905057
ACOX2	cg00219151	-0.913313
C7orf10	cg00219151	-0.913313
RAP2A	cg00219151	-0.907121
ABLIM3	cg00219151	-0.915377
GK3P	cg00219151	-0.902993
SLC17A4	cg00219151	-0.919505
FTCD	cg00219151	-0.931889
PNMA6A	cg00219151	-0.925697
SLC47A1	cg00219151	-0.933953
HECW1	cg00219151	-0.925697
SLC30A8	cg00219151	-0.900929
MAPT	cg00219151	-0.905057
RHBDL1	cg00219151	-0.902993
PCDH15	cg00219151	-0.933315
DDO	cg00219151	-0.913313
NAT8	cg00219151	-0.915377
TRIM71	cg00219151	-0.904921
GK	cg00219151	-0.917441
CDHR5	cg00219151	-0.915377
NOX4	cg00219151	-0.911249
CDK5R1	cg00219151	-0.905057
NECAB2	cg00219151	-0.95022
TMEM150B	cg00219151	-0.918947
HSD17B14	cg00219151	-0.921569
REEP1	cg00219151	-0.900929
ENPP6	cg00219151	-0.925697
SLC6A19	cg00219151	-0.902993
GBAS	cg00219303	-0.917441
FAM36A	cg00219303	-0.902993
CHST6	cg00220102	-0.921569
STXBP6	cg00220102	-0.925697
FER1L5	cg00220102	-0.913313
TMEM84	cg00220102	-0.905057
SCARA3	cg00220102	-0.900929
PP14571	cg00220102	-0.923633
UBE2G2	cg00220102	-0.907121
NAP1L5	cg00220102	-0.921569
UCP2	cg00220102	-0.911249
RHOF	cg00220102	-0.902993
CCDC34	cg00220102	-0.917441
RTN3	cg00220102	-0.919505
SULT2B1	cg00220102	-0.917441
TPD52L1	cg00220102	-0.909185
IGF2AS	cg00220102	-0.907121
TSPYL5	cg00220102	-0.902993
PTGS1	cg00220102	-0.944272
PCBP3	cg00220102	-0.911249
ARPM1	cg00220102	-0.931889
CD82	cg00220102	-0.917441
PEF1	cg00220102	-0.917441
NUDT3	cg00220102	-0.905057
C15orf57	cg00220102	-0.900929
POU2F3	cg00220102	-0.933953
SCGB2A1	cg00220102	-0.944272
PDE6D	cg00220102	-0.900929
DEGS2	cg00220102	-0.919505
PPP2R2B	cg00220102	-0.915377
HTR3D	cg00220102	-0.918705
ADCK2	cg00220102	-0.900929
C9orf70	cg00220102	-0.919505
C14orf50	cg00220102	-0.900929
GCOM1	cg00220102	-0.944272
SCCPDH	cg00220102	-0.902993
PPL	cg00220102	-0.902993
VGLL1	cg00220102	-0.905057
SH3GL3	cg00220102	-0.911249
CAB39L	cg00220102	-0.900929
PPME1	cg00220102	-0.902993
EFCAB5	cg00220102	-0.907121
CD9	cg00220102	-0.9484
AVPR2	cg00221668	-0.946336
B3GNT3	cg00221668	-0.907121
PTK6	cg00221668	-0.919505
SCARA3	cg00221668	-0.902993
GATA2	cg00221668	-0.927761
SRCIN1	cg00221668	-0.909185
IRF5	cg00221668	-0.909185
L1CAM	cg00221668	-0.919505
MPPED2	cg00221668	-0.907121
TH	cg00221668	-0.940144
C20orf195	cg00221668	-0.913313
CACNG7	cg00221668	-0.904758
SHROOM1	cg00221668	-0.907121
HOXB4	cg00221668	-0.919505
SEMA4A	cg00221668	-0.915377
PPL	cg00221668	-0.929825
VGLL1	cg00221668	-0.946336
ABCA4	cg00221668	-0.909185
ABCA3	cg00221668	-0.900929
ELP2P	cg00222053	-0.913313
PNOC	cg00223681	-0.911249
ISM2	cg00223681	-0.921569
RTN3	cg00223681	-0.931889
ZNF300	cg00224202	-0.902993
CHST6	cg00231389	-0.946336
STXBP6	cg00231389	-0.942208
C11orf17	cg00231389	-0.907121
PRKX	cg00231389	-0.900929
TMEM84	cg00231389	-0.9484
C3orf55	cg00231389	-0.927761
RALBP1	cg00231389	-0.915377
B3GNT3	cg00231389	-0.913313
ZDHHC3	cg00231389	-0.93808
AGFG2	cg00231389	-0.923633
PP14571	cg00231389	-0.956656
UBE2G2	cg00231389	-0.909185
NAP1L5	cg00231389	-0.907121
UCP2	cg00231389	-0.913313
ISM2	cg00231389	-0.927761
TK1	cg00231389	-0.900929
PTPLAD1	cg00231389	-0.902993
CAPN14	cg00231389	-0.915377
CPSF3	cg00231389	-0.913313
APCS	cg00231389	-0.907689
RAB19	cg00231389	-0.905057
RTN3	cg00231389	-0.975232
SULT2B1	cg00231389	-0.950464
TPD52L1	cg00231389	-0.964912
RAB11A	cg00231389	-0.909185
TSPYL5	cg00231389	-0.900929
CALCB	cg00231389	-0.909185
PTGS1	cg00231389	-0.975232
ATXN10	cg00231389	-0.911249
SORT1	cg00231389	-0.975232
MCF2L2	cg00231389	-0.911249
GREB1L	cg00231389	-0.923633
KCTD14	cg00231389	-0.900929
PCBP3	cg00231389	-0.915377
ARPM1	cg00231389	-0.900929
HNRNPR	cg00231389	-0.913313
AKR1C1	cg00231389	-0.925697
CD82	cg00231389	-0.9484
NUB1	cg00231389	-0.940144
PEF1	cg00231389	-0.900929
NUDT3	cg00231389	-0.911249
MAL	cg00231389	-0.900929
CIB4	cg00231389	-0.923278
C20orf195	cg00231389	-0.905057
VSIG10	cg00231389	-0.929825
ERMP1	cg00231389	-0.915377
TMEM169	cg00231389	-0.925697
FAM131B	cg00231389	-0.921569
PL-5283	cg00231389	-0.915377
C3orf21	cg00231389	-0.902993
FAM105A	cg00231389	-0.909185
VWA3B	cg00231389	-0.900929
MGC12916	cg00231389	-0.919505
C7orf29	cg00231389	-0.907121
KRT40	cg00231389	-0.926361
TMEM136	cg00231389	-0.909185
POU2F3	cg00231389	-0.9484
LIMA1	cg00231389	-0.900929
TCHH	cg00231389	-0.909185
SCGB2A1	cg00231389	-0.954592
CHMP1B	cg00231389	-0.921569
PDE6D	cg00231389	-0.921569
DEGS2	cg00231389	-0.907121
PPP2R2B	cg00231389	-0.905057
PSD4	cg00231389	-0.905057
HTR3D	cg00231389	-0.948137
HOXD11	cg00231389	-0.923633
XRCC6	cg00231389	-0.917441
BHLHE41	cg00231389	-0.907121
AFAP1L2	cg00231389	-0.96904
TACSTD2	cg00231389	-0.929825
NIPAL3	cg00231389	-0.964912
RDH10	cg00231389	-0.907121
SLC6A12	cg00231389	-0.931889
ALDH1A3	cg00231389	-0.93808
RRM2B	cg00231389	-0.917441
MAL2	cg00231389	-0.960784
CCDC87	cg00231389	-0.917441
GCOM1	cg00231389	-0.956656
SCCPDH	cg00231389	-0.942208
NTN4	cg00231389	-0.940144
PPL	cg00231389	-0.942208
PROKR2	cg00231389	-0.903841
STK24	cg00231389	-0.923633
VGLL1	cg00231389	-0.931889
CNNM1	cg00231389	-0.900929
AQP2	cg00231389	-0.919505
SH3GL3	cg00231389	-0.95872
CAB39L	cg00231389	-0.921569
FEZ2	cg00231389	-0.900929
PPME1	cg00231389	-0.900929
C12orf36	cg00231389	-0.927761
PANK2	cg00231389	-0.917441
EFCAB5	cg00231389	-0.9484
ABCA4	cg00231389	-0.909185
ABCA3	cg00231389	-0.911249
CD9	cg00231389	-0.9484
HTATSF1	cg00231389	-0.925697
AKR1B1	cg00231389	-0.954592
SLCO3A1	cg00231389	-0.93808
SLC14A2	cg00231389	-0.93808
ELF5	cg00231389	-0.950464
FCGBP	cg00231504	-0.923633
ORAI2	cg00231504	-0.911249
UNC13C	cg00232831	-0.923633
GREB1L	cg00232831	-0.902993
PRRG1	cg00232831	-0.905057
OSBPL3	cg00232831	-0.911249
ERMP1	cg00232831	-0.902993
AIF1L	cg00232831	-0.921569
SLC38A11	cg00232831	-0.931889
LIPH	cg00232831	-0.902993
NTN4	cg00232831	-0.927761
TMEM106A	cg00233028	-0.902993
GZF1	cg00234613	-0.902993
MYEF2	cg00234613	-0.911249
LNX1	cg00234613	-0.915377
GTF2I	cg00235367	-0.900929
GMNN	cg00235460	-0.905057
MBD4	cg00236305	-0.933953
C17orf88	cg00236305	-0.915377
STK24	cg00236305	-0.900929
SMPDL3A	cg00237010	-0.905057
COL11A2	cg00240195	-0.909185
SGK494	cg00240860	-0.929825
PIPOX	cg00240860	-0.913313
BHMT	cg00240860	-0.900929
ALDH1L1	cg00240860	-0.900929
GK3P	cg00240860	-0.911249
HNF4A	cg00240860	-0.913313
GLYATL1	cg00240860	-0.923633
C5orf23	cg00240860	-0.929825
SUCNR1	cg00240860	-0.913313
MT1G	cg00240860	-0.907121
MYOM3	cg00240860	-0.905057
GABRA4	cg00240860	-0.950364
ASPDH	cg00240860	-0.902794
MAPT	cg00240860	-0.907121
SULT1A2	cg00240860	-0.925697
CLEC18B	cg00240860	-0.911249
HNF1A	cg00240860	-0.902993
GATM	cg00240860	-0.900929
ACSM2A	cg00240860	-0.909185
GK	cg00240860	-0.929825
TRIM15	cg00240860	-0.911249
NPR3	cg00240860	-0.931889
AGMAT	cg00240860	-0.915377
CNDP1	cg00240860	-0.950464
ARSF	cg00240860	-0.916882
CELF3	cg00240860	-0.905164
C12orf59	cg00240860	-0.927761
C11orf54	cg00240860	-0.910687
ABCC6	cg00240860	-0.911249
SULT1B1	cg00240860	-0.91934
C8orf80	cg00240860	-0.900929
TMEM150C	cg00241274	-0.905057
NIT2	cg00241274	-0.902993
ZDHHC3	cg00243187	-0.940144
NAP1L5	cg00243187	-0.911249
CACNA1F	cg00243187	-0.923633
POU2F3	cg00243187	-0.913313
HOXD11	cg00243187	-0.917441
KIAA1797	cg00243187	-0.902993
SCCPDH	cg00243187	-0.905057
EFCAB5	cg00243187	-0.925697
HLCS	cg00246969	-0.921569
CDS1	cg00246969	-0.931889
KRT40	cg00246969	-0.91495
TSPAN12	cg00247963	-0.911249
PRRG4	cg00247963	-0.952528
ZNF883	cg00247963	-0.921569
PDE8B	cg00247963	-0.93808
C11orf17	cg00249511	-0.946336
SCARA3	cg00249511	-0.909185
H2AFY	cg00249511	-0.902993
LRRC61	cg00249511	-0.900929
RTN3	cg00249511	-0.913313
SULT2B1	cg00249511	-0.911249
S100A4	cg00249511	-0.919505
TPD52L1	cg00249511	-0.917441
TSPAN31	cg00249511	-0.905057
ATXN10	cg00249511	-0.911249
MYL12B	cg00249511	-0.907121
B3GALT4	cg00249511	-0.913313
EEF1E1	cg00249511	-0.905057
ANKRD58	cg00249511	-0.902993
HEBP1	cg00249511	-0.915377
CCT7	cg00249511	-0.907121
RNASEH2A	cg00249511	-0.905057
PSME1	cg00249511	-0.900929
PEF1	cg00249511	-0.915377
NUDT3	cg00249511	-0.93808
C20orf195	cg00249511	-0.900929
S100A13	cg00249511	-0.902993
GSTP1	cg00249511	-0.933953
PLEK2	cg00249511	-0.907121
LITAF	cg00249511	-0.900929
SCGB2A1	cg00249511	-0.925697
TACSTD2	cg00249511	-0.919505
PTGES	cg00249511	-0.907121
ELOVL3	cg00249511	-0.925697
SCCPDH	cg00249511	-0.907121
TM2D1	cg00249511	-0.911249
CSTB	cg00249511	-0.907121
CD9	cg00249511	-0.911249
ALDOC	cg00249511	-0.900929
NIPSNAP3A	cg00249974	-0.905057
FCGBP	cg00250409	-0.900929
STK40	cg00251405	-0.905057
ZNF547	cg00251716	-0.902993
LRFN5	cg00253681	-0.902993
LOC728819	cg00253851	-0.900929
DDX52	cg00253851	-0.907121
POMT2	cg00254258	-0.905057
LOC283267	cg00259097	-0.944272
SEMA5A	cg00259097	-0.900929
C2orf71	cg00259097	-0.906557
CDK5R1	cg00259097	-0.95872
PFN4	cg00259618	-0.916882
TBC1D4	cg00260012	-0.902993
ZNF415	cg00260012	-0.907121
TLR5	cg00260512	-0.915377
ATP2C1	cg00261668	-0.909185
GLT25D2	cg00262446	-0.909185
PRR16	cg00262446	-0.917441
F5	cg00267286	-0.93808
GADL1	cg00268149	-0.921569
VPS41	cg00268149	-0.909185
DACH1	cg00270654	-0.909185
KIRREL2	cg00270654	-0.909763
MR1	cg00270878	-0.902993
HELLS	cg00270878	-0.925697
ZDHHC13	cg00270878	-0.933953
ARL4D	cg00270878	-0.900929
C1orf201	cg00270878	-0.900929
ADK	cg00270878	-0.919505
EDARADD	cg00270878	-0.905057
TBC1D4	cg00271177	-0.927761
KIAA0317	cg00271177	-0.913313
ACP5	cg00271204	-0.909185
AVPR2	cg00273198	-0.940144
C3orf55	cg00273198	-0.913313
PP14571	cg00273198	-0.902993
IRF5	cg00273198	-0.907121
GPER	cg00273198	-0.909185
FSCN2	cg00273198	-0.902993
TSC22D4	cg00273198	-0.923633
KCTD14	cg00273198	-0.942208
POU2F3	cg00273198	-0.907121
CPA6	cg00273198	-0.907121
VGLL1	cg00273198	-0.923633
ELF5	cg00273198	-0.902993
EPB41L3	cg00274203	-0.931889
FOLH1	cg00274203	-0.93808
GATM	cg00274203	-0.919505
C11orf54	cg00274203	-0.947858
ABCC6	cg00274203	-0.929825
FAM132A	cg00277685	-0.902993
CYP46A1	cg00277685	-0.913313
GK3P	cg00277685	-0.905057
GLYCTK	cg00277685	-0.900929
HSF4	cg00277685	-0.900929
MYO15B	cg00277685	-0.909185
FSTL4	cg00277685	-0.913313
OSTalpha	cg00277685	-0.911249
CMIP	cg00277685	-0.902993
CYP3A4	cg00277685	-0.915377
CELF3	cg00277685	-0.916189
CAPN3	cg00277685	-0.900929
GRB10	cg00277685	-0.929825
C3orf21	cg00279790	-0.911249
TMEM136	cg00279790	-0.921569
FAM189B	cg00279790	-0.911249
PRSS16	cg00279790	-0.900929
NUP93	cg00282244	-0.911249
CHST6	cg00282244	-0.933953
STXBP6	cg00282244	-0.915377
TMEM84	cg00282244	-0.909185
C3orf55	cg00282244	-0.911249
AGFG2	cg00282244	-0.911249
PP14571	cg00282244	-0.950464
TFAP2C	cg00282244	-0.913313
UBE2G2	cg00282244	-0.923633
APP	cg00282244	-0.9484
UCP2	cg00282244	-0.919505
ISM2	cg00282244	-0.909185
CAPN14	cg00282244	-0.902993
RTN3	cg00282244	-0.921569
SULT2B1	cg00282244	-0.925697
TPD52L1	cg00282244	-0.931889
TGM5	cg00282244	-0.927598
PTGS1	cg00282244	-0.954592
SORT1	cg00282244	-0.93808
GREB1L	cg00282244	-0.913313
PCBP3	cg00282244	-0.927761
ARG2	cg00282244	-0.900929
LIX1	cg00282244	-0.900929
TIMELESS	cg00282244	-0.907121
HNRNPR	cg00282244	-0.923633
BCAS1	cg00282244	-0.93808
CD82	cg00282244	-0.925697
HK1	cg00282244	-0.911249
GINS1	cg00282244	-0.902993
VSIG10	cg00282244	-0.919505
ERMP1	cg00282244	-0.919505
AIF1L	cg00282244	-0.929825
C3orf21	cg00282244	-0.919505
KRT40	cg00282244	-0.940884
TMEM136	cg00282244	-0.921569
POU2F3	cg00282244	-0.911249
PDE6D	cg00282244	-0.902993
HEPHL1	cg00282244	-0.933953
IRAK4	cg00282244	-0.900929
HTR3D	cg00282244	-0.920807
HOXD11	cg00282244	-0.905057
AFAP1L2	cg00282244	-0.931889
TACSTD2	cg00282244	-0.902993
NIPAL3	cg00282244	-0.917441
RDH10	cg00282244	-0.900929
SLC6A12	cg00282244	-0.915377
ALDH1A3	cg00282244	-0.902993
GCOM1	cg00282244	-0.942208
NTN4	cg00282244	-0.940144
PPL	cg00282244	-0.933953
VGLL1	cg00282244	-0.909185
SH3GL3	cg00282244	-0.936017
SYNE2	cg00282244	-0.909185
PPME1	cg00282244	-0.907121
EFCAB5	cg00282244	-0.960784
CD9	cg00282244	-0.940144
AKR1B1	cg00282244	-0.929825
MYT1	cg00282244	-0.915377
SLCO3A1	cg00282244	-0.919505
SLC14A2	cg00282244	-0.900929
ELF5	cg00282244	-0.913313
GLTP	cg00283857	-0.917441
C14orf4	cg00283857	-0.907121
TMEM30B	cg00283857	-0.913313
MYO5C	cg00284173	-0.900929
GCN1L1	cg00284173	-0.917914
ANKS1B	cg00286119	-0.940144
NTF4	cg00290892	-0.900505
HINT3	cg00292001	-0.905057
HDLBP	cg00292001	-0.900929
TMEM116	cg00292001	-0.905057
MCM8	cg00292001	-0.933953
CHST6	cg00292513	-0.913313
C4orf10	cg00292513	-0.915377
PIGM	cg00292513	-0.900929
TMEM84	cg00292513	-0.902993
ENO2	cg00292513	-0.907121
AGFG2	cg00292513	-0.93808
PP14571	cg00292513	-0.9484
UBE2G2	cg00292513	-0.933953
LRRC61	cg00292513	-0.905057
RHOF	cg00292513	-0.93808
CAPN14	cg00292513	-0.909185
RTN3	cg00292513	-0.915377
SULT2B1	cg00292513	-0.93808
TPD52L1	cg00292513	-0.931889
IGF2AS	cg00292513	-0.900929
PTGS1	cg00292513	-0.956656
ATXN10	cg00292513	-0.919505
ISYNA1	cg00292513	-0.909185
SENP3	cg00292513	-0.933953
SORT1	cg00292513	-0.931889
MMS19	cg00292513	-0.905057
SYNGR1	cg00292513	-0.902993
SLCO4A1	cg00292513	-0.921569
PCBP3	cg00292513	-0.93808
TIMELESS	cg00292513	-0.911249
CD82	cg00292513	-0.913313
HK1	cg00292513	-0.946336
GINS1	cg00292513	-0.905057
FLJ43663	cg00292513	-0.911249
TMEM104	cg00292513	-0.917441
SMPD3	cg00292513	-0.907121
C3orf21	cg00292513	-0.977296
FCGBP	cg00292513	-0.900929
WNT7B	cg00292513	-0.913313
TMEM136	cg00292513	-0.93808
POU2F3	cg00292513	-0.931889
CLN3	cg00292513	-0.927761
DEGS2	cg00292513	-0.915377
IRAK4	cg00292513	-0.905057
HTR3D	cg00292513	-0.903989
HOXD11	cg00292513	-0.940144
SCAMP3	cg00292513	-0.907121
AFAP1L2	cg00292513	-0.900929
TACSTD2	cg00292513	-0.913313
MLLT11	cg00292513	-0.907121
NIPAL3	cg00292513	-0.900929
SLC6A12	cg00292513	-0.925697
FAM163B	cg00292513	-0.905524
ADCK2	cg00292513	-0.907121
GCOM1	cg00292513	-0.9484
PPL	cg00292513	-0.907121
VGLL1	cg00292513	-0.900929
SH3GL3	cg00292513	-0.902993
EFCAB5	cg00292513	-0.940144
ABCA3	cg00292513	-0.925697
PRSS16	cg00292513	-0.900929
HTATSF1	cg00292513	-0.909185
AKR1B1	cg00292513	-0.931889
ZNF572	cg00293996	-0.913313
TBC1D4	cg00293996	-0.905057
UPB1	cg00296458	-0.929825
HAAO	cg00296458	-0.946336
C2orf71	cg00296458	-0.918947
CDK5R1	cg00296458	-0.902993
FAM116A	cg00296779	-0.927761
PLCD4	cg00296779	-0.911249
ADRBK2	cg00296779	-0.927761
CPNE8	cg00296779	-0.909185
MYLK3	cg00296779	-0.922045
PLCE1	cg00296779	-0.913313
ZNF189	cg00296779	-0.909185
NPHS1	cg00296779	-0.906931
NHS	cg00296779	-0.913313
ADM2	cg00296779	-0.905057
MAPT	cg00296779	-0.900929
HNF1A	cg00296779	-0.902993
SLC22A9	cg00296779	-0.916603
ACSM2A	cg00296779	-0.900929
NPHS2	cg00296779	-0.921408
CALB1	cg00296779	-0.919505
NXPH2	cg00296779	-0.905057
ZNF488	cg00296779	-0.911249
OSTBETA	cg00296779	-0.919505
C12orf59	cg00296779	-0.915377
ZNF516	cg00296779	-0.923633
HOXA7	cg00297075	-0.900929
TSPAN12	cg00298065	-0.946336
LOC134466	cg00298065	-0.919505
LIG3	cg00298065	-0.902993
ZNF702P	cg00298065	-0.902993
IFT122	cg00298065	-0.902993
LOC150568	cg00298065	-0.904862
HPDL	cg00300627	-0.905057
CAPG	cg00300879	-0.909185
B3GNT3	cg00300879	-0.923633
CCDC42B	cg00300879	-0.900929
NGFRAP1	cg00300879	-0.905057
KIAA0652	cg00300879	-0.925697
ARPM1	cg00300879	-0.911249
NUDT3	cg00300879	-0.902993
SYAP1	cg00300879	-0.913313
GPR109B	cg00300879	-0.905057
AVPR2	cg00300999	-0.946336
KRTCAP3	cg00300999	-0.917441
C3orf55	cg00300999	-0.956656
B3GNT3	cg00300999	-0.950464
ZDHHC3	cg00300999	-0.923633
PTK6	cg00300999	-0.931889
PP14571	cg00300999	-0.913313
TFAP2C	cg00300999	-0.909185
MUC20	cg00300999	-0.929825
ISM2	cg00300999	-0.902993
TK1	cg00300999	-0.905057
CCDC42B	cg00300999	-0.923633
GATA2	cg00300999	-0.909185
SRCIN1	cg00300999	-0.905057
APCS	cg00300999	-0.901464
RAB19	cg00300999	-0.913313
RTN3	cg00300999	-0.927761
IRF5	cg00300999	-0.95872
DHCR24	cg00300999	-0.927761
TGM5	cg00300999	-0.903841
MPPED2	cg00300999	-0.911249
BAG1	cg00300999	-0.942208
MAPK13	cg00300999	-0.900929
TH	cg00300999	-0.907121
ARPM1	cg00300999	-0.917441
ARG2	cg00300999	-0.917441
CD82	cg00300999	-0.915377
MAL	cg00300999	-0.911249
C7orf29	cg00300999	-0.919505
POU2F3	cg00300999	-0.917441
SGPL1	cg00300999	-0.942208
ARL4D	cg00300999	-0.900929
UNC119	cg00300999	-0.925697
SCAMP3	cg00300999	-0.913313
TACSTD2	cg00300999	-0.917441
PPP1R11	cg00300999	-0.919505
HOXB8	cg00300999	-0.917441
HOXB6	cg00300999	-0.905057
HOXB4	cg00300999	-0.927761
HOXB5	cg00300999	-0.909185
C5orf32	cg00300999	-0.927761
SEMA4A	cg00300999	-0.93808
C17orf88	cg00300999	-0.921569
PPL	cg00300999	-0.933953
STK24	cg00300999	-0.909185
VGLL1	cg00300999	-0.944272
C6orf132	cg00300999	-0.900929
CAPN1	cg00300999	-0.909185
CD9	cg00300999	-0.915377
CCDC160	cg00303111	-0.915377
CHI3L1	cg00305229	-0.919505
ASTN1	cg00306523	-0.907121
SEPX1	cg00307214	-0.907121
SLC22A3	cg00307214	-0.911249
PTPRD	cg00307214	-0.905057
EAF2	cg00307214	-0.917441
LOC148709	cg00307214	-0.921569
SHBG	cg00307214	-0.907121
DPEP1	cg00307214	-0.909185
RDH5	cg00307214	-0.900929
MASP1	cg00307214	-0.925697
DNAJC12	cg00307214	-0.905057
C14orf73	cg00307214	-0.907121
ACE	cg00308618	-0.909185
STRA6	cg00308618	-0.917441
SSTR3	cg00308618	-0.909574
LOC100129034	cg00308618	-0.900929
NEK6	cg00308618	-0.9484
FAM65B	cg00308618	-0.905057
NTNG1	cg00308618	-0.900929
LOC100130691	cg00308618	-0.907121
ALDH3B1	cg00308618	-0.915377
METTL7B	cg00308618	-0.902993
TRIM14	cg00308618	-0.960784
GPR114	cg00308618	-0.929825
FAM26D	cg00308618	-0.912752
GRB14	cg00309313	-0.913313
SLC25A17	cg00310391	-0.907121
CEP70	cg00310391	-0.909185
CCDC121	cg00310391	-0.905057
RABGEF1	cg00310391	-0.942208
PEG3	cg00310391	-0.900929
C3orf55	cg00311035	-0.917441
ZDHHC3	cg00311035	-0.902993
IRF5	cg00311035	-0.919505
PCBP3	cg00311035	-0.902993
GINS1	cg00311035	-0.905057
POU2F3	cg00311035	-0.909185
IRAK4	cg00311035	-0.919505
CCDC87	cg00311035	-0.907121
PRSS16	cg00311035	-0.921569
C11orf17	cg00312553	-0.917441
BFSP1	cg00312553	-0.900929
BMF	cg00312553	-0.919505
CBX8	cg00314622	-0.907121
BHMT2	cg00314827	-0.900929
ACOX1	cg00314827	-0.902993
ACAA1	cg00314827	-0.907121
SFXN2	cg00314827	-0.942208
GLUD1	cg00314827	-0.911249
ALDH7A1	cg00314827	-0.923633
LDHD	cg00314827	-0.902993
CNOT1	cg00316151	-0.900929
ZNF564	cg00316508	-0.909185
AVPR2	cg00317879	-0.925697
TMEM84	cg00317879	-0.913313
C3orf55	cg00317879	-0.944272
B3GNT3	cg00317879	-0.919505
C17orf103	cg00317879	-0.923633
ZDHHC3	cg00317879	-0.929825
PP14571	cg00317879	-0.911249
SNRPN	cg00317879	-0.960784
QARS	cg00317879	-0.921569
TK1	cg00317879	-0.966976
RXFP4	cg00317879	-0.902993
RHOF	cg00317879	-0.902993
NGFRAP1	cg00317879	-0.93808
RAB19	cg00317879	-0.911249
RTN3	cg00317879	-0.913313
IRF5	cg00317879	-0.911249
DHCR24	cg00317879	-0.911249
TPD52L1	cg00317879	-0.923633
PDCD6	cg00317879	-0.923633
CALCB	cg00317879	-0.905057
PTGS1	cg00317879	-0.917441
BAG1	cg00317879	-0.946336
ATXN10	cg00317879	-0.905057
SSU72	cg00317879	-0.946336
ISYNA1	cg00317879	-0.909185
EEF1E1	cg00317879	-0.911249
HOXB7	cg00317879	-0.911249
UBAC2	cg00317879	-0.915377
C21orf119	cg00317879	-0.913313
PCBP3	cg00317879	-0.900929
STYXL1	cg00317879	-0.902993
HEBP1	cg00317879	-0.905057
CD82	cg00317879	-0.927761
PEF1	cg00317879	-0.936017
NUDT3	cg00317879	-0.931889
CNTD2	cg00317879	-0.915377
PL-5283	cg00317879	-0.902993
C3orf21	cg00317879	-0.913313
LITAF	cg00317879	-0.905057
MCM3	cg00317879	-0.917441
POU2F3	cg00317879	-0.927761
SCGB2A1	cg00317879	-0.900929
DEGS2	cg00317879	-0.93808
DCAF11	cg00317879	-0.902993
HTR3D	cg00317879	-0.935523
HOXD11	cg00317879	-0.909185
ELMO3	cg00317879	-0.909185
UNC119	cg00317879	-0.913313
SCAMP3	cg00317879	-0.9484
L3MBTL2	cg00317879	-0.907121
TACSTD2	cg00317879	-0.929825
NIPAL3	cg00317879	-0.923633
SLC6A12	cg00317879	-0.900929
ANO7	cg00317879	-0.929825
C21orf45	cg00317879	-0.913313
ADCK2	cg00317879	-0.946336
PKM2	cg00317879	-0.915377
C5orf32	cg00317879	-0.917441
C9orf70	cg00317879	-0.933953
CCDC87	cg00317879	-0.913313
SEMA4A	cg00317879	-0.923633
SCCPDH	cg00317879	-0.919505
STK24	cg00317879	-0.925697
VGLL1	cg00317879	-0.909185
CAPN1	cg00317879	-0.915377
EFCAB5	cg00317879	-0.913313
USP5	cg00317879	-0.905057
CD9	cg00317879	-0.902993
HTATSF1	cg00317879	-0.905057
AKR1B1	cg00317879	-0.925697
BCKDHB	cg00319661	-0.900929
ACADM	cg00319661	-0.915377
KIAA0317	cg00320094	-0.925697
PPARGC1A	cg00320094	-0.915377
SSTR5	cg00321478	-0.940144
DNASE1	cg00321478	-0.905057
FAM164C	cg00321478	-0.917441
C15orf34	cg00321478	-0.936017
PLOD2	cg00324366	-0.931889
CD46	cg00324366	-0.902993
GNAI1	cg00324366	-0.907121
GATA2	cg00324748	-0.923633
EPOR	cg00324748	-0.915377
C11orf80	cg00324748	-0.902993
FLJ37201	cg00327072	-0.913313
SULT1A2	cg00328523	-0.907121
ACADSB	cg00328523	-0.902993
DHTKD1	cg00328523	-0.905057
CTAGE5	cg00328523	-0.902993
SLC4A11	cg00328724	-0.919505
RSPH1	cg00329039	-0.900929
MFSD6L	cg00329039	-0.931889
RAB25	cg00329039	-0.902993
FAM98C	cg00329039	-0.907121
SDCBP2	cg00329039	-0.913313
LOC643008	cg00329039	-0.902993
C11orf52	cg00329039	-0.900929
CLN8	cg00329101	-0.915377
KCNK13	cg00331032	-0.900929
IRF5	cg00332850	-0.900929
PAX8	cg00332850	-0.933953
HYAL4	cg00332850	-0.940144
SFRS13A	cg00333824	-0.911249
[truncated: 337,707+ more rows]

## Sheet: Top_correlations_hypo_DMPs_Agin
gene	variable	value
PCSK5	cg00031277	-0.927761
TREML2	cg00044372	-0.907121
NFAM1	cg00050692	-0.919505
GSTP1	cg00059459	-0.921569
SDCBP2	cg00059459	-0.907121
TMEM127	cg00068038	-0.93808
C2orf81	cg00068038	-0.902993
RASSF7	cg00068038	-0.902993
HLA-DMB	cg00068038	-0.923633
SPIN2B	cg00068038	-0.940144
MLPH	cg00068038	-0.907121
DHRS13	cg00068038	-0.919505
C1orf172	cg00068038	-0.931889
EXOSC7	cg00068038	-0.907121
HS6ST1	cg00068038	-0.902993
C19orf52	cg00068038	-0.902993
DMKN	cg00068038	-0.931889
SH2D3A	cg00068038	-0.913313
XYLT2	cg00068038	-0.902993
ARMC7	cg00068038	-0.921569
TMCO4	cg00068038	-0.933953
ZDHHC13	cg00081417	-0.921569
AGAP3	cg00108038	-0.900929
CD8B	cg00108038	-0.925697
LAT	cg00108038	-0.907121
TMEM30B	cg00118808	-0.907121
CCDC74A	cg00118808	-0.902993
C3orf26	cg00118808	-0.909185
MCM3	cg00118808	-0.915377
TMEM116	cg00118808	-0.902993
LDLRAP1	cg00118808	-0.907121
PRDXDD1P	cg00118808	-0.900929
MAGEF1	cg00118808	-0.909185
C11orf53	cg00118808	-0.931889
TKTL2	cg00171092	-0.921408
MMP11	cg00206063	-0.907121
MR1	cg00206507	-0.902993
C3orf55	cg00206507	-0.905057
ZDHHC3	cg00206507	-0.905057
APP	cg00206507	-0.905057
TNFRSF11B	cg00206507	-0.900929
ZDHHC13	cg00206507	-0.921569
TMEM182	cg00206507	-0.909185
SORT1	cg00206507	-0.911249
GREB1L	cg00206507	-0.905057
HNRNPR	cg00206507	-0.944272
NUB1	cg00206507	-0.931889
ERMP1	cg00206507	-0.925697
FAM131B	cg00206507	-0.902993
KRT40	cg00206507	-0.908726
GALNT3	cg00206507	-0.913313
CCPG1	cg00206507	-0.911249
XRCC6	cg00206507	-0.917441
AFAP1L2	cg00206507	-0.915377
NIPAL3	cg00206507	-0.917441
TMEM62	cg00206507	-0.902993
PFKFB3	cg00206507	-0.946336
LIPH	cg00206507	-0.93808
CCDC87	cg00206507	-0.909185
SCCPDH	cg00206507	-0.915377
NTN4	cg00206507	-0.960784
CDH1	cg00206507	-0.900929
C12orf36	cg00206507	-0.900929
EFCAB5	cg00206507	-0.923633
SLC14A2	cg00206507	-0.907121
FER1L5	cg00211115	-0.900929
C3orf55	cg00211115	-0.944272
B3GNT3	cg00211115	-0.917441
ZDHHC3	cg00211115	-0.923633
PP14571	cg00211115	-0.909185
POU3F4	cg00211115	-0.902993
BCAS1	cg00211115	-0.902993
CD82	cg00211115	-0.911249
NUB1	cg00211115	-0.900929
CACNA1F	cg00211115	-0.925697
ERMP1	cg00211115	-0.905057
AIF1L	cg00211115	-0.911249
SYAP1	cg00211115	-0.900929
KRT40	cg00211115	-0.928436
POU2F3	cg00211115	-0.907121
SGPL1	cg00211115	-0.900929
HTR3D	cg00211115	-0.92291
SLC38A11	cg00211115	-0.915377
NIPAL3	cg00211115	-0.909185
TMPRSS2	cg00211115	-0.917441
PFKFB3	cg00211115	-0.917441
KIAA1797	cg00211115	-0.915377
LIPH	cg00211115	-0.933953
CCDC87	cg00211115	-0.931889
NTN4	cg00211115	-0.917441
PPL	cg00211115	-0.907121
VGLL1	cg00211115	-0.900929
PPME1	cg00211115	-0.913313
EFCAB5	cg00211115	-0.936017
CD9	cg00211115	-0.927761
DPYSL3	cg00218792	-0.900929
KCNA6	cg00218792	-0.923633
MS4A2	cg00218792	-0.907689
TPSAB1	cg00218792	-0.925697
FXYD1	cg00218792	-0.933953
FRZB	cg00218792	-0.950464
PLN	cg00218792	-0.900929
TSEN34	cg00245885	-0.915377
CLIC3	cg00258316	-0.917441
NRXN2	cg00258316	-0.900929
ABLIM3	cg00258316	-0.919505
GPC6	cg00258316	-0.923633
LOC645166	cg00258316	-0.936017
SCN1B	cg00258316	-0.907121
FGFR4	cg00258316	-0.929825
MTMR11	cg00258316	-0.902993
TMEM98	cg00258316	-0.917441
ARHGAP15	cg00258316	-0.911249
MASP1	cg00258316	-0.919505
ANG	cg00258316	-0.905057
LOC654342	cg00258316	-0.942208
AVPR2	cg00259234	-0.940144
GCNT3	cg00259234	-0.900929
C3orf55	cg00259234	-0.923633
SFRS9	cg00259234	-0.917441
B3GNT3	cg00259234	-0.915377
ZDHHC3	cg00259234	-0.909185
CCDC42B	cg00259234	-0.902993
MFSD6L	cg00259234	-0.900929
CLDN8	cg00259234	-0.913313
IRF5	cg00259234	-0.93808
DHCR24	cg00259234	-0.919505
HPRT1	cg00259234	-0.911249
RAB25	cg00259234	-0.915377
BAG1	cg00259234	-0.944272
SLPI	cg00259234	-0.905057
MAPK13	cg00259234	-0.902993
EEF1E1	cg00259234	-0.909185
PLLP	cg00259234	-0.944272
GSTP1	cg00259234	-0.913313
AP1M2	cg00259234	-0.925697
SLC35A2	cg00259234	-0.925697
ARL4D	cg00259234	-0.907121
UNC119	cg00259234	-0.923633
C1orf93	cg00259234	-0.905057
SEMA4A	cg00259234	-0.923633
SCCPDH	cg00259234	-0.909185
CAPN1	cg00259234	-0.919505
GRHL3	cg00259234	-0.909185
TSPAN17	cg00259234	-0.902993
CCL21	cg00301239	-0.902993
ZFPM2	cg00301239	-0.900929
DACT3	cg00301239	-0.929825
GGT5	cg00301239	-0.905057
ADAM12	cg00301239	-0.905057
LAMA2	cg00301239	-0.902993
FCER1A	cg00301239	-0.921569
AOC3	cg00301239	-0.917441
JPH2	cg00301239	-0.900929
C7	cg00301239	-0.917441
EMILIN3	cg00301239	-0.917441
P2RX1	cg00301239	-0.923633
MYOCD	cg00301239	-0.925697
PYGM	cg00301239	-0.931889
FAM129A	cg00301239	-0.915377
ASB2	cg00301239	-0.925697
GGTA1	cg00301239	-0.915377
MS4A6A	cg00301239	-0.913313
ACTA2	cg00301239	-0.923633
KAZALD1	cg00301239	-0.915377
ABCA6	cg00301239	-0.907121
ABCA9	cg00301239	-0.933953
TRAT1	cg00301239	-0.904492
S100A9	cg00328720	-0.93808
NPM3	cg00343433	-0.905057
CHST6	cg00347863	-0.913313
ZDHHC3	cg00347863	-0.921569
ISM2	cg00347863	-0.907121
ARPM1	cg00347863	-0.900929
GSTM3	cg00347863	-0.905057
POU2F3	cg00347863	-0.905057
HOXD11	cg00347863	-0.907121
KIAA1797	cg00347863	-0.900929
LOC645323	cg00347863	-0.900929
EFCAB5	cg00347863	-0.900929
DNAJC1	cg00355019	-0.921569
SDS	cg00355019	-0.902993
MAX	cg00458932	-0.909185
GALNT2	cg00458932	-0.900929
C3orf55	cg00489660	-0.919505
B3GNT3	cg00489660	-0.921569
ZDHHC3	cg00489660	-0.909185
PP14571	cg00489660	-0.919505
UBE2G2	cg00489660	-0.907121
ISM2	cg00489660	-0.909185
IRF5	cg00489660	-0.900929
TPD52L1	cg00489660	-0.900929
TGM5	cg00489660	-0.90924
SLCO4A1	cg00489660	-0.919505
ARG2	cg00489660	-0.946336
TIMELESS	cg00489660	-0.911249
AKR1C1	cg00489660	-0.925697
VSIG10	cg00489660	-0.911249
C7orf29	cg00489660	-0.911249
POU2F3	cg00489660	-0.921569
HTR3D	cg00489660	-0.906091
HOXD11	cg00489660	-0.900929
SLC6A12	cg00489660	-0.93808
PPL	cg00489660	-0.900929
EFCAB5	cg00489660	-0.919505
LPAR5	cg00539347	-0.915377
C1orf54	cg00639010	-0.900929
PDGFC	cg00639010	-0.936017
TNFRSF9	cg00639010	-0.919979
DGKG	cg00639010	-0.921569
UBE2E2	cg00639010	-0.929825
PNOC	cg00705600	-0.902993
SYK	cg00708789	-0.902993
GATA2	cg00708789	-0.917441
CLDN7	cg00708789	-0.900929
PKP3	cg00708789	-0.936017
SLPI	cg00708789	-0.902993
EXOSC7	cg00708789	-0.95872
SH2D3A	cg00708789	-0.905057
EPN3	cg00708789	-0.902993
C4orf32	cg00732383	-0.923633
GPER	cg00732383	-0.907121
C7orf51	cg00732383	-0.929825
PRRG4	cg00732383	-0.900929
TSC22D4	cg00732383	-0.925697
HAPLN1	cg00732383	-0.900362
KCTD14	cg00732383	-0.902993
PROCA1	cg00732383	-0.902993
PSD4	cg00732383	-0.902993
CPA6	cg00732383	-0.915377
GCOM1	cg00732383	-0.900929
DNAJC5	cg00754989	-0.911249
PWWP2B	cg00754989	-0.921569
C9orf167	cg00754989	-0.915377
DENND2D	cg00754989	-0.909185
LAMB3	cg00754989	-0.907121
TFAP4	cg00754989	-0.902993
MFSD5	cg00754989	-0.907121
B3GALT4	cg00754989	-0.905057
SLC16A5	cg00754989	-0.909185
CCNO	cg00754989	-0.907121
SLC35A2	cg00754989	-0.917441
RASAL1	cg00754989	-0.900929
SPINT2	cg00754989	-0.902993
EPS8L3	cg00754989	-0.902993
CAPN1	cg00754989	-0.907121
TMEM11	cg00754989	-0.931889
GIPC1	cg00754989	-0.900929
SS18L2	cg00755950	-0.917441
MAX	cg00792251	-0.925697
MATK	cg00838397	-0.900929
DEF6	cg00838397	-0.905057
UCHL3	cg00857862	-0.929825
NOG	cg00864661	-0.909185
PDLIM2	cg00864661	-0.927761
CD48	cg00865690	-0.902993
CHST6	cg00890632	-0.917441
AVPR2	cg00890632	-0.900929
TMEM84	cg00890632	-0.931889
C3orf55	cg00890632	-0.929825
RALBP1	cg00890632	-0.942208
B3GNT3	cg00890632	-0.929825
ZDHHC3	cg00890632	-0.95872
PP14571	cg00890632	-0.911249
H2AFY	cg00890632	-0.917441
NAP1L5	cg00890632	-0.919505
SNRPN	cg00890632	-0.913313
ISM2	cg00890632	-0.929825
TK1	cg00890632	-0.915377
CCDC42B	cg00890632	-0.923633
PTPLAD1	cg00890632	-0.911249
NGFRAP1	cg00890632	-0.907121
CPSF3	cg00890632	-0.911249
FLJ45983	cg00890632	-0.905057
RAB19	cg00890632	-0.923633
CLDN8	cg00890632	-0.900929
RTN3	cg00890632	-0.93808
TPD52L1	cg00890632	-0.940144
CALCB	cg00890632	-0.923633
PTGS1	cg00890632	-0.944272
BAG1	cg00890632	-0.919505
SORT1	cg00890632	-0.923633
ARPM1	cg00890632	-0.919505
ARG2	cg00890632	-0.909185
CD82	cg00890632	-0.925697
NUB1	cg00890632	-0.913313
CHAF1B	cg00890632	-0.902993
NUDT3	cg00890632	-0.923633
C20orf195	cg00890632	-0.902993
CACNA1F	cg00890632	-0.933953
PLEK2	cg00890632	-0.905057
TMEM169	cg00890632	-0.905057
MGC12916	cg00890632	-0.907121
POU2F3	cg00890632	-0.931889
SCGB2A1	cg00890632	-0.954592
CHMP1B	cg00890632	-0.917441
TMEM9B	cg00890632	-0.919505
HTR3D	cg00890632	-0.95024
HOXD11	cg00890632	-0.921569
SCAMP3	cg00890632	-0.905057
AFAP1L2	cg00890632	-0.931889
TACSTD2	cg00890632	-0.921569
NIPAL3	cg00890632	-0.95872
SLC6A12	cg00890632	-0.923633
ALDH1A3	cg00890632	-0.909185
MAL2	cg00890632	-0.925697
C5orf32	cg00890632	-0.905057
C9orf70	cg00890632	-0.915377
CCDC87	cg00890632	-0.900929
GCOM1	cg00890632	-0.909185
SCCPDH	cg00890632	-0.944272
NTN4	cg00890632	-0.923633
PPL	cg00890632	-0.919505
STK24	cg00890632	-0.911249
VGLL1	cg00890632	-0.911249
AQP2	cg00890632	-0.913313
AQP3	cg00890632	-0.902993
SH3GL3	cg00890632	-0.900929
ST14	cg00890632	-0.921569
PPME1	cg00890632	-0.913313
EFCAB5	cg00890632	-0.952528
CD9	cg00890632	-0.944272
HTATSF1	cg00890632	-0.909185
AKR1B1	cg00890632	-0.917441
SLC14A2	cg00890632	-0.911249
ELF5	cg00890632	-0.925697
IL10RA	cg00913954	-0.921569
SASH3	cg00913954	-0.915377
TLR8	cg00913954	-0.917441
CD48	cg00913954	-0.923633
CYTH4	cg00913954	-0.921569
LSP1	cg00913954	-0.911249
NLRP3	cg00913954	-0.900929
IKZF1	cg00913954	-0.909185
PTPN3	cg00937817	-0.900929
TUSC2	cg00949532	-0.900929
GCNT3	cg00949532	-0.915377
SFRS9	cg00949532	-0.917441
ZDHHC3	cg00949532	-0.907121
CYB5B	cg00949532	-0.909185
C9orf167	cg00949532	-0.911249
H2AFY	cg00949532	-0.925697
CCDC42B	cg00949532	-0.902993
NUDT18	cg00949532	-0.900929
BAG1	cg00949532	-0.905057
SLPI	cg00949532	-0.929825
B3GALT4	cg00949532	-0.909185
EEF1E1	cg00949532	-0.913313
ANKRD58	cg00949532	-0.907121
S100A13	cg00949532	-0.933953
PLLP	cg00949532	-0.933953
GSTP1	cg00949532	-0.929825
PLEK2	cg00949532	-0.900929
TLE6	cg00949532	-0.905057
SLC35A2	cg00949532	-0.923633
TMEM9B	cg00949532	-0.902993
FXYD3	cg00949532	-0.913313
TMEM62	cg00949532	-0.902993
SCCPDH	cg00949532	-0.9484
LAPTM4B	cg00949532	-0.913313
TSPAN17	cg00949532	-0.909185
AVPR2	cg00968930	-0.950464
C3orf55	cg00968930	-0.950464
B3GNT3	cg00968930	-0.962848
ZDHHC3	cg00968930	-0.911249
PTK6	cg00968930	-0.936017
SCARA3	cg00968930	-0.905057
PP14571	cg00968930	-0.931889
TFAP2C	cg00968930	-0.923633
ISM2	cg00968930	-0.919505
CCDC42B	cg00968930	-0.940144
GATA2	cg00968930	-0.907121
SRCIN1	cg00968930	-0.900929
APCS	cg00968930	-0.912875
RTN3	cg00968930	-0.93808
IRF5	cg00968930	-0.940144
TFAP4	cg00968930	-0.900929
TPD52L1	cg00968930	-0.902993
MPPED2	cg00968930	-0.927761
BAG1	cg00968930	-0.911249
TH	cg00968930	-0.946336
CD82	cg00968930	-0.921569
CIB4	cg00968930	-0.90924
C20orf195	cg00968930	-0.921569
GPR85	cg00968930	-0.900929
SYAP1	cg00968930	-0.900929
C7orf29	cg00968930	-0.923633
POU2F3	cg00968930	-0.900929
SGPL1	cg00968930	-0.95872
UNC119	cg00968930	-0.900929
TACSTD2	cg00968930	-0.907121
HOXB4	cg00968930	-0.902993
SEMA4A	cg00968930	-0.919505
PPL	cg00968930	-0.950464
VGLL1	cg00968930	-0.960784
FOXQ1	cg00968930	-0.900929
SH3GL3	cg00968930	-0.913313
GRHL3	cg00968930	-0.909185
ABCA4	cg00968930	-0.905057
CD9	cg00968930	-0.913313
ELF5	cg00968930	-0.919505
SLPI	cg00974944	-0.902993
DAZAP2	cg00974944	-0.915377
SGPL1	cg00974944	-0.911249
LIPH	cg00974944	-0.911249
AVPR2	cg00993830	-0.913313
HN1	cg00993830	-0.923633
C3orf55	cg00993830	-0.905057
C17orf103	cg00993830	-0.911249
MUC20	cg00993830	-0.929825
TMEM92	cg00993830	-0.921569
SRCIN1	cg00993830	-0.93808
APCS	cg00993830	-0.923249
TSPAN15	cg00993830	-0.909185
IRF5	cg00993830	-0.909185
DHCR24	cg00993830	-0.913313
PKP3	cg00993830	-0.909185
L1CAM	cg00993830	-0.921569
RAB25	cg00993830	-0.905057
MPPED2	cg00993830	-0.913313
SLPI	cg00993830	-0.905057
MAPK13	cg00993830	-0.923633
BCL2L15	cg00993830	-0.900929
TH	cg00993830	-0.929825
SLC37A1	cg00993830	-0.900929
CD82	cg00993830	-0.921569
SSH3	cg00993830	-0.917441
RHBDL2	cg00993830	-0.915377
GATA3	cg00993830	-0.902993
UNC119	cg00993830	-0.915377
AFAP1L2	cg00993830	-0.907121
TACSTD2	cg00993830	-0.909185
RAB3D	cg00993830	-0.915377
MUC1	cg00993830	-0.921569
TMEM62	cg00993830	-0.909185
HOXB2	cg00993830	-0.923633
PFKFB3	cg00993830	-0.921569
SEMA4A	cg00993830	-0.944272
PPL	cg00993830	-0.917441
CDH1	cg00993830	-0.909185
VGLL1	cg00993830	-0.93808
C6orf132	cg00993830	-0.960784
CAPN1	cg00993830	-0.923633
AVPR2	cg01005211	-0.907121
C3orf55	cg01005211	-0.944272
B3GNT3	cg01005211	-0.913313
ZDHHC3	cg01005211	-0.940144
H2AFY	cg01005211	-0.915377
SNRPN	cg01005211	-0.905057
TK1	cg01005211	-0.923633
CCDC42B	cg01005211	-0.907121
PTPLAD1	cg01005211	-0.915377
CPSF3	cg01005211	-0.923633
CLDN8	cg01005211	-0.915377
RTN3	cg01005211	-0.911249
IRF5	cg01005211	-0.927761
DHCR24	cg01005211	-0.923633
TGM5	cg01005211	-0.906
CALCB	cg01005211	-0.905057
BAG1	cg01005211	-0.956656
EEF1E1	cg01005211	-0.917441
HEBP1	cg01005211	-0.902993
ARPM1	cg01005211	-0.919505
ARG2	cg01005211	-0.936017
MAL	cg01005211	-0.900929
AIF1L	cg01005211	-0.902993
POU2F3	cg01005211	-0.905057
SCGB2A1	cg01005211	-0.917441
TMEM9B	cg01005211	-0.913313
SGPL1	cg01005211	-0.900929
HTR3D	cg01005211	-0.901887
UNC119	cg01005211	-0.905057
SCAMP3	cg01005211	-0.915377
TACSTD2	cg01005211	-0.917441
NIPAL3	cg01005211	-0.919505
PPP1R11	cg01005211	-0.923633
TMPRSS2	cg01005211	-0.911249
C5orf32	cg01005211	-0.936017
CCDC87	cg01005211	-0.911249
SCCPDH	cg01005211	-0.944272
NTN4	cg01005211	-0.902993
AVPR2	cg01009920	-0.917441
ZDHHC3	cg01009920	-0.913313
GATA2	cg01009920	-0.907121
CACNA1F	cg01009920	-0.915377
RINL	cg01009920	-0.902993
FXYD3	cg01009920	-0.917441
HCST	cg01051524	-0.929825
PTGDR	cg01051524	-0.907121
TNFAIP8L2	cg01051524	-0.911249
DOK2	cg01051524	-0.911249
TYROBP	cg01051524	-0.905057
PARVG	cg01051524	-0.927761
CES8	cg01077058	-0.911719
HPCAL4	cg01077058	-0.923077
OR2T10	cg01077058	-0.902427
SCN9A	cg01077058	-0.912752
TACR3	cg01077058	-0.901453
NEK6	cg01077058	-0.922045
TAF1D	cg01077058	-0.935467
PTH1R	cg01077058	-0.903459
PLLP	cg01077100	-0.900929
C20orf54	cg01093786	-0.921569
C11orf16	cg01093786	-0.902993
C2orf81	cg01093786	-0.909185
HN1	cg01093786	-0.927761
GCNT3	cg01093786	-0.909185
CAPS	cg01093786	-0.952528
C17orf103	cg01093786	-0.913313
SCARA3	cg01093786	-0.929825
SFTA2	cg01093786	-0.909185
C9orf167	cg01093786	-0.927761
HDAC1	cg01093786	-0.915377
LOC389493	cg01093786	-0.907121
TMEM92	cg01093786	-0.927761
MFSD6L	cg01093786	-0.917441
APCS	cg01093786	-0.913913
TSPAN15	cg01093786	-0.952528
CLDN7	cg01093786	-0.907121
TFAP4	cg01093786	-0.913313
DHCR24	cg01093786	-0.900929
PKP3	cg01093786	-0.933953
RAB25	cg01093786	-0.907121
KRT19	cg01093786	-0.95872
SLPI	cg01093786	-0.95872
MAPK13	cg01093786	-0.936017
B3GALT4	cg01093786	-0.925697
C20orf3	cg01093786	-0.925697
FUT2	cg01093786	-0.921569
HS6ST1	cg01093786	-0.913313
MANSC1	cg01093786	-0.907121
RNF26	cg01093786	-0.93808
CD82	cg01093786	-0.900929
LOC554202	cg01093786	-0.917441
SSH3	cg01093786	-0.944272
PEF1	cg01093786	-0.919505
RHBDL2	cg01093786	-0.902993
SLC16A5	cg01093786	-0.942208
S100A11	cg01093786	-0.911249
S100A13	cg01093786	-0.944272
PLLP	cg01093786	-0.900929
GSTP1	cg01093786	-0.93808
TLE6	cg01093786	-0.900929
SLC35A2	cg01093786	-0.936017
CNGA1	cg01093786	-0.921569
XG	cg01093786	-0.909185
CACNG7	cg01093786	-0.906884
TACSTD2	cg01093786	-0.900929
RAB3D	cg01093786	-0.909185
FXYD3	cg01093786	-0.956656
TMEM62	cg01093786	-0.900929
HOXB2	cg01093786	-0.913313
WDR54	cg01093786	-0.931889
PFKFB3	cg01093786	-0.900929
SEMA4A	cg01093786	-0.911249
LAPTM4B	cg01093786	-0.902993
VGLL1	cg01093786	-0.923633
C6orf132	cg01093786	-0.902993
CAPN1	cg01093786	-0.929825
TSPAN17	cg01093786	-0.907121
CHST6	cg01110839	-0.911249
CLCN1	cg01110839	-0.907121
PIGM	cg01110839	-0.919505
TMEM84	cg01110839	-0.907121
C3orf55	cg01110839	-0.900929
ENO2	cg01110839	-0.925697
AGFG2	cg01110839	-0.923633
PP14571	cg01110839	-0.921569
UBE2G2	cg01110839	-0.905057
SNRPN	cg01110839	-0.911249
UCP2	cg01110839	-0.911249
TK1	cg01110839	-0.927761
RHOF	cg01110839	-0.964912
NGFRAP1	cg01110839	-0.936017
RTN3	cg01110839	-0.925697
SULT2B1	cg01110839	-0.940144
S100A4	cg01110839	-0.929825
TPD52L1	cg01110839	-0.929825
IGF2AS	cg01110839	-0.915377
PTGS1	cg01110839	-0.929825
ATXN10	cg01110839	-0.931889
SSU72	cg01110839	-0.909185
ISYNA1	cg01110839	-0.936017
PCBP3	cg01110839	-0.925697
CD82	cg01110839	-0.925697
PEF1	cg01110839	-0.946336
NUDT3	cg01110839	-0.929825
FLJ43663	cg01110839	-0.905057
PLEK2	cg01110839	-0.902993
C3orf21	cg01110839	-0.933953
VWA3B	cg01110839	-0.921569
C7orf29	cg01110839	-0.911249
WNT7B	cg01110839	-0.931889
LITAF	cg01110839	-0.936017
MCM3	cg01110839	-0.919505
TMEM136	cg01110839	-0.905057
POU2F3	cg01110839	-0.921569
CLN3	cg01110839	-0.909185
SERP2	cg01110839	-0.900929
PDE6D	cg01110839	-0.905057
DEGS2	cg01110839	-0.9484
HTR3D	cg01110839	-0.9145
HOXD11	cg01110839	-0.927761
PRDXDD1P	cg01110839	-0.900929
SCAMP3	cg01110839	-0.917441
TACSTD2	cg01110839	-0.923633
ADCK2	cg01110839	-0.964912
TMEM85	cg01110839	-0.917441
C14orf50	cg01110839	-0.905057
GCOM1	cg01110839	-0.940144
PPL	cg01110839	-0.902993
STK24	cg01110839	-0.919505
VGLL1	cg01110839	-0.917441
PHF11	cg01110839	-0.907121
PRSS16	cg01110839	-0.940144
CD9	cg01110839	-0.919505
HTATSF1	cg01110839	-0.925697
AKR1B1	cg01110839	-0.911249
CHST6	cg01111041	-0.902993
FER1L5	cg01111041	-0.952528
NAP1L5	cg01111041	-0.900929
KIAA1467	cg01111041	-0.911249
SORT1	cg01111041	-0.902993
NUB1	cg01111041	-0.905057
CACNA1F	cg01111041	-0.909185
GINS1	cg01111041	-0.923633
HOXD11	cg01111041	-0.917441
XRCC6	cg01111041	-0.917441
KIAA1797	cg01111041	-0.902993
SCCPDH	cg01111041	-0.919505
CAB39L	cg01111041	-0.911249
PORCN	cg01111041	-0.905057
EFCAB5	cg01111041	-0.944272
CD9	cg01111041	-0.902993
MCM3	cg01152624	-0.921569
LOC645323	cg01152624	-0.942208
PPP1R1B	cg01154527	-0.921569
MARCH11	cg01212562	-0.902959
GPR126	cg01212562	-0.907121
ERMN	cg01212562	-0.902993
GGTLC2	cg01212562	-0.917441
SIGLEC6	cg01212562	-0.917516
PIGR	cg01212562	-0.900929
ENTPD2	cg01212562	-0.905057
CALB1	cg01212562	-0.902993
CHST6	cg01216497	-0.915377
AVPR2	cg01216497	-0.925697
C3orf55	cg01216497	-0.946336
B3GNT3	cg01216497	-0.944272
PTK6	cg01216497	-0.921569
PP14571	cg01216497	-0.925697
HDAC1	cg01216497	-0.909185
ISM2	cg01216497	-0.900929
GATA2	cg01216497	-0.905057
RTN3	cg01216497	-0.909185
IRF5	cg01216497	-0.913313
TH	cg01216497	-0.900929
ARPM1	cg01216497	-0.917441
CD82	cg01216497	-0.923633
CACNA1F	cg01216497	-0.913313
C15orf57	cg01216497	-0.900929
SYAP1	cg01216497	-0.929825
SGPL1	cg01216497	-0.927761
PPL	cg01216497	-0.936017
VGLL1	cg01216497	-0.950464
FOXQ1	cg01216497	-0.905057
EFCAB5	cg01216497	-0.917441
CD9	cg01216497	-0.942208
FANCE	cg01234945	-0.900929
MAP3K6	cg01273330	-0.907121
HLA-DQA2	cg01273330	-0.900929
NUP93	cg01293179	-0.905057
PP14571	cg01293179	-0.925697
MUC20	cg01293179	-0.905057
APCS	cg01293179	-0.909763
CD82	cg01293179	-0.929825
LOC149134	cg01293179	-0.911249
FCGBP	cg01293179	-0.931889
C7orf29	cg01293179	-0.915377
AFAP1L2	cg01293179	-0.93808
SEMA4D	cg01293179	-0.900929
PPL	cg01293179	-0.923633
PROKR2	cg01293179	-0.916799
STK24	cg01293179	-0.907121
VGLL1	cg01293179	-0.905057
AQP2	cg01293179	-0.909185
EFCAB5	cg01293179	-0.921569
CHCHD2	cg01303032	-0.909185
C2orf79	cg01303032	-0.900929
MPV17L2	cg01303032	-0.909185
EPCAM	cg01390445	-0.905057
ROS1	cg01390445	-0.929825
LOC645323	cg01390445	-0.902993
C21orf62	cg01417594	-0.915377
FTH1	cg01432692	-0.927761
VOPP1	cg01435643	-0.907121
ENO2	cg01435643	-0.93808
EEF1E1	cg01435643	-0.907121
UBAC2	cg01435643	-0.942208
C15orf57	cg01435643	-0.900929
MCM3	cg01435643	-0.942208
ACTL6A	cg01435643	-0.900929
SLC2A1	cg01435643	-0.913313
ADCK2	cg01435643	-0.909185
SLITRK3	cg01446571	-0.913913
SQRDL	cg01511901	-0.915377
FAM23A	cg01513078	-0.936017
CADPS	cg01535312	-0.936017
FAM129A	cg01535312	-0.907121
SYTL4	cg01550348	-0.933953
SLFN13	cg01550348	-0.909185
GNA12	cg01562813	-0.907121
GALNT2	cg01562813	-0.927761
C3	cg01606878	-0.909185
MAX	cg01612140	-0.933953
C10orf26	cg01612140	-0.913313
MME	cg01620248	-0.923633
GPR44	cg01620248	-0.915377
CXorf21	cg01620248	-0.907121
ABCB6	cg01621390	-0.925697
F12	cg01621390	-0.921569
C6orf115	cg01621390	-0.923633
TST	cg01621390	-0.909185
PLA2G16	cg01621390	-0.915377
B4GALNT2	cg01668352	-0.919505
KIAA1797	cg01668352	-0.902993
SLA2	cg01681367	-0.907589
SASH3	cg01681367	-0.901394
CD48	cg01681367	-0.931337
TYMP	cg01681367	-0.904492
GZMH	cg01681367	-0.916882
CORO1A	cg01681367	-0.905524
C3	cg01681367	-0.923077
CCL18	cg01681367	-0.921809
POU2F2	cg01681367	-0.92411
DOK2	cg01681367	-0.904492
CCL5	cg01681367	-0.906557
CXCR3	cg01681367	-0.900362
CLEC12A	cg01681367	-0.908622
SELPLG	cg01681367	-0.919979
LILRA4	cg01681367	-0.908434
CHST6	cg01691989	-0.911249
AVPR2	cg01691989	-0.946336
HN1	cg01691989	-0.907121
TMEM84	cg01691989	-0.919505
C3orf55	cg01691989	-0.952528
B3GNT3	cg01691989	-0.923633
ZDHHC3	cg01691989	-0.927761
PTK6	cg01691989	-0.902993
SCARA3	cg01691989	-0.915377
AGFG2	cg01691989	-0.929825
PP14571	cg01691989	-0.936017
MUC20	cg01691989	-0.931889
H2AFY	cg01691989	-0.900929
UCP2	cg01691989	-0.902993
TK1	cg01691989	-0.911249
TMEM92	cg01691989	-0.929825
SRCIN1	cg01691989	-0.913313
APCS	cg01691989	-0.949183
RAB19	cg01691989	-0.911249
RTN3	cg01691989	-0.960784
IRF5	cg01691989	-0.940144
TPD52L1	cg01691989	-0.944272
SLC48A1	cg01691989	-0.915377
MPPED2	cg01691989	-0.907121
PTGS1	cg01691989	-0.917441
SLC12A8	cg01691989	-0.913313
BAG1	cg01691989	-0.923633
SORT1	cg01691989	-0.911249
EEF1E1	cg01691989	-0.902993
TH	cg01691989	-0.921569
ARPM1	cg01691989	-0.905057
SLC37A1	cg01691989	-0.911249
CD82	cg01691989	-0.9484
PEF1	cg01691989	-0.927761
NUDT3	cg01691989	-0.921569
MAL	cg01691989	-0.915377
C20orf195	cg01691989	-0.915377
C15orf57	cg01691989	-0.925697
PLEK2	cg01691989	-0.929825
TLE6	cg01691989	-0.919505
MCM3	cg01691989	-0.900929
TMEM136	cg01691989	-0.909185
PDE6D	cg01691989	-0.933953
PSD4	cg01691989	-0.900929
HOXD11	cg01691989	-0.907121
ARL4D	cg01691989	-0.900929
UNC119	cg01691989	-0.942208
FOXA1	cg01691989	-0.933953
SCAMP3	cg01691989	-0.927761
AFAP1L2	cg01691989	-0.931889
TACSTD2	cg01691989	-0.952528
NIPAL3	cg01691989	-0.909185
PPP1R11	cg01691989	-0.900929
ALDH1A3	cg01691989	-0.917441
ANO7	cg01691989	-0.907121
HOXB2	cg01691989	-0.919505
C21orf45	cg01691989	-0.911249
ADCK2	cg01691989	-0.907121
PFKFB3	cg01691989	-0.905057
MAL2	cg01691989	-0.905057
PKM2	cg01691989	-0.919505
GCOM1	cg01691989	-0.919505
SEMA4A	cg01691989	-0.946336
SCCPDH	cg01691989	-0.917441
PPL	cg01691989	-0.942208
UCA1	cg01691989	-0.900929
NETO2	cg01691989	-0.917441
STK24	cg01691989	-0.925697
VGLL1	cg01691989	-0.966976
FOXQ1	cg01691989	-0.902993
C6orf132	cg01691989	-0.923633
CAPN1	cg01691989	-0.917441
ST14	cg01691989	-0.902993
C12orf36	cg01691989	-0.905057
EFCAB5	cg01691989	-0.93808
ABCA3	cg01691989	-0.927761
CD9	cg01691989	-0.944272
HTATSF1	cg01691989	-0.917441
AKR1B1	cg01691989	-0.925697
SLCO3A1	cg01691989	-0.913313
KRTCAP3	cg01697487	-0.900929
C3orf55	cg01697487	-0.902993
C16orf57	cg01697487	-0.915377
IRF5	cg01697487	-0.925697
DHCR24	cg01697487	-0.93808
SLC48A1	cg01697487	-0.913313
SLC12A8	cg01697487	-0.933953
BAG1	cg01697487	-0.93808
MAL	cg01697487	-0.931889
CRMP1	cg01697487	-0.919505
PL-5283	cg01697487	-0.900929
LITAF	cg01697487	-0.907121
SCAMP3	cg01697487	-0.913313
TACSTD2	cg01697487	-0.913313
FANCD2	cg01697487	-0.911249
PPP1R11	cg01697487	-0.952528
HOXB8	cg01697487	-0.902993
HOXB5	cg01697487	-0.913313
SEMA4A	cg01697487	-0.915377
CAPN1	cg01697487	-0.919505
COPS7B	cg01697487	-0.907121
PRSS16	cg01697487	-0.942208
SEZ6L2	cg01702055	-0.944272
SLC39A8	cg01704739	-0.913313
SNX33	cg01751245	-0.925697
SPIN2B	cg01765077	-0.900929
TESC	cg01765077	-0.917441
MFSD7	cg01765077	-0.944272
MORN3	cg01765077	-0.921569
CASP10	cg01765077	-0.936017
DMKN	cg01765077	-0.900929
EPCAM	cg01765077	-0.917441
HUNK	cg01765077	-0.911249
SCTR	cg01765077	-0.917441
CDH16	cg01765077	-0.913313
XYLT2	cg01765077	-0.902993
FOXJ1	cg01765077	-0.95872
C10orf47	cg01765077	-0.915377
AQP6	cg01765077	-0.923633
MFSD5	cg01785473	-0.907121
IL1RN	cg01785473	-0.900929
LOC554202	cg01785473	-0.921569
C3orf37	cg01785473	-0.925697
HN1	cg01794926	-0.921569
H2AFY	cg01794926	-0.917441
KRT19	cg01794926	-0.902993
FUT2	cg01794926	-0.911249
PSME1	cg01794926	-0.933953
MFSD10	cg01794926	-0.911249
TLE6	cg01794926	-0.921569
SH2D3A	cg01794926	-0.900929
ARPC1B	cg01794926	-0.900929
COL6A2	cg01797381	-0.936017
BEAN	cg01894985	-0.915377
SHMT2	cg01894985	-0.900929
FAM19A5	cg01894985	-0.911249
ICAM3	cg01894985	-0.902993
WAS	cg01894985	-0.927761
FTH1	cg01894985	-0.900929
KRT17	cg01903799	-0.913313
MAN2B2	cg01903799	-0.905524
CHST6	cg01910639	-0.93808
AVPR2	cg01910639	-0.929825
STXBP6	cg01910639	-0.931889
TMEM84	cg01910639	-0.913313
C3orf55	cg01910639	-0.927761
B3GNT3	cg01910639	-0.902993
ZDHHC3	cg01910639	-0.952528
ENO2	cg01910639	-0.919505
AGFG2	cg01910639	-0.923633
PP14571	cg01910639	-0.9484
NAP1L5	cg01910639	-0.907121
ISM2	cg01910639	-0.902993
NRD1	cg01910639	-0.905057
RTN3	cg01910639	-0.950464
IRF5	cg01910639	-0.902993
S100A4	cg01910639	-0.905057
TPD52L1	cg01910639	-0.921569
PTGS1	cg01910639	-0.931889
SENP3	cg01910639	-0.900929
SORT1	cg01910639	-0.954592
KCTD14	cg01910639	-0.929825
CD82	cg01910639	-0.919505
NUB1	cg01910639	-0.921569
NUDT3	cg01910639	-0.917441
CACNA1F	cg01910639	-0.902993
GINS1	cg01910639	-0.917441
C15orf57	cg01910639	-0.921569
MCM3	cg01910639	-0.913313
TMEM136	cg01910639	-0.919505
POU2F3	cg01910639	-0.954592
SCGB2A1	cg01910639	-0.925697
PDE6D	cg01910639	-0.915377
PSD4	cg01910639	-0.902993
HTR3D	cg01910639	-0.901887
HOXD11	cg01910639	-0.929825
XRCC6	cg01910639	-0.919505
AFAP1L2	cg01910639	-0.931889
TACSTD2	cg01910639	-0.905057
NIPAL3	cg01910639	-0.927761
SLC6A12	cg01910639	-0.900929
GIPR	cg01910639	-0.919505
MAL2	cg01910639	-0.919505
GCOM1	cg01910639	-0.942208
SCCPDH	cg01910639	-0.954592
PPL	cg01910639	-0.919505
VGLL1	cg01910639	-0.942208
AQP2	cg01910639	-0.909185
SH3GL3	cg01910639	-0.919505
CAB39L	cg01910639	-0.907121
PORCN	cg01910639	-0.925697
EFCAB5	cg01910639	-0.9484
ABCA3	cg01910639	-0.923633
CD9	cg01910639	-0.929825
HTATSF1	cg01910639	-0.902993
AKR1B1	cg01910639	-0.913313
ELF5	cg01910639	-0.911249
CFH	cg01966277	-0.942208
C3orf70	cg01966277	-0.925697
NRXN1	cg01966277	-0.919505
IGFBP4	cg01966277	-0.933953
MYO3A	cg01966277	-0.900929
NDC80	cg01966277	-0.925697
IL6R	cg01966277	-0.909185
IL18RAP	cg01966277	-0.931889
NT5E	cg01966277	-0.956656
NRXN2	cg01966277	-0.931889
GLYAT	cg01966277	-0.907121
DTNA	cg01966277	-0.95872
TTLL7	cg01966277	-0.919505
HSPB8	cg01966277	-0.921569
GPC6	cg01966277	-0.902993
WFDC1	cg01966277	-0.9484
C6orf186	cg01966277	-0.919505
MSRB3	cg01966277	-0.902993
PLCE1	cg01966277	-0.905057
PRRX2	cg01966277	-0.921569
EMB	cg01966277	-0.921569
PDE3A	cg01966277	-0.913313
PROS1	cg01966277	-0.925697
AQP11	cg01966277	-0.900929
SCN7A	cg01966277	-0.911249
C1QTNF2	cg01966277	-0.919505
ASPG	cg01966277	-0.921569
TM4SF5	cg01966277	-0.90203
ANTXR1	cg01966277	-0.917441
COL8A1	cg01966277	-0.911249
SLC28A1	cg01966277	-0.905057
KIAA1045	cg01966277	-0.919505
PLD4	cg01966277	-0.913313
TMEM98	cg01966277	-0.900929
IL7R	cg01966277	-0.907121
TMEM27	cg01966277	-0.902993
SLC5A12	cg01966277	-0.900929
CDC14A	cg01966277	-0.909185
S100B	cg01966277	-0.942208
ALDH3B1	cg01966277	-0.907121
PKP1	cg01966277	-0.921569
APOC2	cg01966277	-0.914817
GPD1	cg01966277	-0.902993
PRICKLE2	cg01966277	-0.936017
AMOTL1	cg01966277	-0.975232
ELOVL5	cg01966277	-0.905057
OR51E2	cg01966277	-0.931889
PIP4K2A	cg01966277	-0.919505
EFCAB4B	cg01966277	-0.921569
CMA1	cg01966277	-0.9145
FEZ1	cg01966277	-0.907121
PLXNC1	cg01966277	-0.95872
CD4	cg01966277	-0.907121
ALDOB	cg01966277	-0.902993
LUZP2	cg01966277	-0.905614
CHST6	cg01971590	-0.915377
AVPR2	cg01971590	-0.925697
TMEM84	cg01971590	-0.954592
C3orf55	cg01971590	-0.960784
B3GNT3	cg01971590	-0.960784
ZDHHC3	cg01971590	-0.913313
PTK6	cg01971590	-0.936017
AGFG2	cg01971590	-0.925697
PP14571	cg01971590	-0.952528
TFAP2C	cg01971590	-0.913313
UBE2G2	cg01971590	-0.900929
SNRPN	cg01971590	-0.902993
UCP2	cg01971590	-0.929825
ISM2	cg01971590	-0.921569
TK1	cg01971590	-0.954592
CCDC42B	cg01971590	-0.923633
SLC4A11	cg01971590	-0.925697
PTPLAD1	cg01971590	-0.915377
RHOF	cg01971590	-0.905057
NGFRAP1	cg01971590	-0.902993
APCS	cg01971590	-0.901464
RAB19	cg01971590	-0.913313
RTN3	cg01971590	-0.946336
IRF5	cg01971590	-0.911249
SULT2B1	cg01971590	-0.936017
TPD52L1	cg01971590	-0.9484
TGM5	cg01971590	-0.903841
PTGS1	cg01971590	-0.933953
BAG1	cg01971590	-0.933953
SSU72	cg01971590	-0.905057
ISYNA1	cg01971590	-0.905057
SORT1	cg01971590	-0.902993
MCF2L2	cg01971590	-0.905057
ARPM1	cg01971590	-0.905057
ARG2	cg01971590	-0.923633
BCAS1	cg01971590	-0.915377
CD82	cg01971590	-0.946336
PEF1	cg01971590	-0.925697
MAL	cg01971590	-0.905057
CIB4	cg01971590	-0.936237
C20orf195	cg01971590	-0.907121
CACNA1F	cg01971590	-0.902993
C15orf57	cg01971590	-0.900929
VWA3B	cg01971590	-0.917441
C7orf29	cg01971590	-0.954592
KRT40	cg01971590	-0.907689
POU2F3	cg01971590	-0.956656
SCGB2A1	cg01971590	-0.902993
PDE6D	cg01971590	-0.902993
DEGS2	cg01971590	-0.940144
SGPL1	cg01971590	-0.919505
PSD4	cg01971590	-0.909185
HTR3D	cg01971590	-0.925012
UNC119	cg01971590	-0.923633
FOXA1	cg01971590	-0.909185
SCAMP3	cg01971590	-0.913313
AFAP1L2	cg01971590	-0.902993
CPA6	cg01971590	-0.917441
TACSTD2	cg01971590	-0.927761
NIPAL3	cg01971590	-0.925697
SLC6A12	cg01971590	-0.919505
ALDH1A3	cg01971590	-0.909185
LOC100134229	cg01971590	-0.905057
ADCK2	cg01971590	-0.907121
C5orf32	cg01971590	-0.915377
C9orf70	cg01971590	-0.900929
GCOM1	cg01971590	-0.9484
SEMA4A	cg01971590	-0.913313
PPL	cg01971590	-0.944272
STK24	cg01971590	-0.915377
VGLL1	cg01971590	-0.942208
AQP2	cg01971590	-0.913313
SH3GL3	cg01971590	-0.933953
EFCAB5	cg01971590	-0.917441
ABCA4	cg01971590	-0.905057
ABCA3	cg01971590	-0.902993
CD9	cg01971590	-0.954592
AKR1B1	cg01971590	-0.923633
ALDOC	cg01971590	-0.909185
ELF5	cg01971590	-0.936017
CHST6	cg02010481	-0.913313
AVPR2	cg02010481	-0.93808
C3orf55	cg02010481	-0.9484
C17orf103	cg02010481	-0.915377
ZDHHC3	cg02010481	-0.936017
AGFG2	cg02010481	-0.909185
PP14571	cg02010481	-0.905057
APCS	cg02010481	-0.942959
CLDN8	cg02010481	-0.913313
RTN3	cg02010481	-0.942208
IRF5	cg02010481	-0.925697
TPD52L1	cg02010481	-0.902993
MPPED2	cg02010481	-0.907121
SORT1	cg02010481	-0.921569
EEF1E1	cg02010481	-0.921569
CD82	cg02010481	-0.913313
C15orf57	cg02010481	-0.944272
MCM3	cg02010481	-0.931889
CCNB1	cg02010481	-0.902993
AFAP1L2	cg02010481	-0.923633
NIPAL3	cg02010481	-0.900929
CD24	cg02010481	-0.907121
FXYD3	cg02010481	-0.905057
TMEM62	cg02010481	-0.915377
HOXB2	cg02010481	-0.907121
C21orf45	cg02010481	-0.919505
PFKFB3	cg02010481	-0.931889
MAL2	cg02010481	-0.907121
SEMA4A	cg02010481	-0.933953
SCCPDH	cg02010481	-0.913313
NTN4	cg02010481	-0.917441
PPL	cg02010481	-0.900929
NETO2	cg02010481	-0.913313
STK24	cg02010481	-0.902993
VGLL1	cg02010481	-0.946336
FOXQ1	cg02010481	-0.902993
C6orf132	cg02010481	-0.913313
C12orf36	cg02010481	-0.917441
EFCAB5	cg02010481	-0.915377
CD9	cg02010481	-0.917441
GNAI1	cg02019508	-0.944272
LGR5	cg02019508	-0.907121
TBC1D16	cg02019508	-0.931889
QPCT	cg02029908	-0.927761
YPEL5	cg02029908	-0.907121
CHMP1B	cg02029908	-0.907121
MAN2B2	cg02037425	-0.906557
AVPR2	cg02090654	-0.919505
FER1L5	cg02090654	-0.913313
C3orf55	cg02090654	-0.944272
B3GNT3	cg02090654	-0.929825
ZDHHC3	cg02090654	-0.95872
PP14571	cg02090654	-0.911249
ISM2	cg02090654	-0.936017
CPSF3	cg02090654	-0.905057
IRF5	cg02090654	-0.900929
KIAA1467	cg02090654	-0.907121
SORT1	cg02090654	-0.907121
GREB1L	cg02090654	-0.905057
KCTD14	cg02090654	-0.919505
NUB1	cg02090654	-0.921569
CACNA1F	cg02090654	-0.944272
KRT40	cg02090654	-0.907689
POU2F3	cg02090654	-0.921569
TMEM9B	cg02090654	-0.900929
GALNT3	cg02090654	-0.919505
SLC38A11	cg02090654	-0.923633
AFAP1L2	cg02090654	-0.902993
NIPAL3	cg02090654	-0.917441
PFKFB3	cg02090654	-0.902993
KIAA1797	cg02090654	-0.923633
RRM2B	cg02090654	-0.907121
LIPH	cg02090654	-0.907121
SCCPDH	cg02090654	-0.936017
NTN4	cg02090654	-0.919505
PPL	cg02090654	-0.902993
CDH1	cg02090654	-0.900929
VGLL1	cg02090654	-0.911249
AQP2	cg02090654	-0.913313
EFCAB5	cg02090654	-0.942208
CD9	cg02090654	-0.907121
ELF5	cg02090654	-0.923633
SQRDL	cg02119938	-0.93808
C6orf115	cg02119938	-0.905057
H2AFY	cg02124892	-0.907121
B4GALNT2	cg02124892	-0.917441
NAT14	cg02124892	-0.905057
SCCPDH	cg02124892	-0.913313
MANBAL	cg02166981	-0.900929
MAX	cg02172058	-0.907121
ITGB1BP3	cg02219601	-0.935523
MYO1F	cg02219601	-0.909185
ZNF831	cg02219601	-0.900929
IL6R	cg02219601	-0.913313
BOK	cg02219601	-0.950464
NRXN2	cg02219601	-0.933953
ABLIM3	cg02219601	-0.911249
ADAP2	cg02219601	-0.902993
AIF1	cg02219601	-0.915377
PQLC1	cg02219601	-0.909185
ACP5	cg02219601	-0.919505
EMID1	cg02219601	-0.900929
AOAH	cg02219601	-0.911249
FGFR4	cg02219601	-0.902993
F13A1	cg02219601	-0.915377
HMOX1	cg02219601	-0.927761
CYP27A1	cg02219601	-0.900929
SLC22A17	cg02219601	-0.913313
C3	cg02219601	-0.929825
NELF	cg02219601	-0.900929
TMEM98	cg02219601	-0.907121
IL32	cg02219601	-0.911249
APBB1IP	cg02219601	-0.911249
DPEP2	cg02219601	-0.905057
SERPINE2	cg02219601	-0.929825
CD37	cg02219601	-0.905057
LARGE	cg02219601	-0.900929
LAIR1	cg02219601	-0.921569
KHDRBS2	cg02219601	-0.901464
MS4A4A	cg02219601	-0.911249
FGD2	cg02219601	-0.931889
SELPLG	cg02219601	-0.913313
CD96	cg02219601	-0.911249
CLEC10A	cg02219601	-0.942208
CHST6	cg02285155	-0.911249
C11orf17	cg02285155	-0.913313
PIGM	cg02285155	-0.929825
TMEM84	cg02285155	-0.913313
C3orf55	cg02285155	-0.907121
C8orf42	cg02285155	-0.919505
APP	cg02285155	-0.907121
SNRPN	cg02285155	-0.902993
UCP2	cg02285155	-0.913313
ISM2	cg02285155	-0.902993
ODAM	cg02285155	-0.909185
TK1	cg02285155	-0.900929
PTPLAD1	cg02285155	-0.915377
CCDC34	cg02285155	-0.925697
CAPN14	cg02285155	-0.902993
RTN3	cg02285155	-0.921569
SULT2B1	cg02285155	-0.929825
TPD52L1	cg02285155	-0.925697
RAB11A	cg02285155	-0.923633
TSPYL5	cg02285155	-0.927761
PTGS1	cg02285155	-0.917441
ATXN10	cg02285155	-0.933953
CDK2AP1	cg02285155	-0.913313
SORT1	cg02285155	-0.913313
MCF2L2	cg02285155	-0.909185
C14orf142	cg02285155	-0.902993
PCBP3	cg02285155	-0.925697
C15orf57	cg02285155	-0.911249
FAM105A	cg02285155	-0.923633
GSTM3	cg02285155	-0.905057
POU2F3	cg02285155	-0.919505
SCGB2A1	cg02285155	-0.923633
PDE6D	cg02285155	-0.917441
DEGS2	cg02285155	-0.905057
HTR3D	cg02285155	-0.908194
REEP5	cg02285155	-0.923633
ACTL6A	cg02285155	-0.927761
NIPAL3	cg02285155	-0.93808
PPIL1	cg02285155	-0.907121
C14orf50	cg02285155	-0.929825
CCDC87	cg02285155	-0.913313
APH1B	cg02285155	-0.905057
GCOM1	cg02285155	-0.929825
CAB39L	cg02285155	-0.917441
CD9	cg02285155	-0.931889
AKR1B1	cg02285155	-0.909185
MYT1	cg02285155	-0.913313
ELF5	cg02285155	-0.909185
MAX	cg02331902	-0.915377
APOL6	cg02331902	-0.907121
SQRDL	cg02331902	-0.913313
NCF1	cg02348119	-0.915377
LOC729467	cg02362505	-0.910373
RND2	cg02362505	-0.905057
RRM1	cg02362505	-0.905057
GSTM3	cg02362505	-0.925697
ENOPH1	cg02362505	-0.905057
APH1B	cg02362505	-0.905057
C11orf17	cg02399048	-0.925697
PIGM	cg02399048	-0.907121
RND2	cg02399048	-0.919505
ENO2	cg02399048	-0.917441
PP14571	cg02399048	-0.929825
UBE2G2	cg02399048	-0.909185
H2AFZ	cg02399048	-0.911249
LRRC61	cg02399048	-0.929825
MIF4GD	cg02399048	-0.909185
TK1	cg02399048	-0.917441
CAPN14	cg02399048	-0.921569
RTN3	cg02399048	-0.919505
MRFAP1	cg02399048	-0.900929
SULT2B1	cg02399048	-0.936017
S100A4	cg02399048	-0.9484
TPD52L1	cg02399048	-0.933953
SSRP1	cg02399048	-0.911249
RAB11A	cg02399048	-0.93808
IGF2AS	cg02399048	-0.925697
CALCB	cg02399048	-0.913313
PTGS1	cg02399048	-0.933953
ATXN10	cg02399048	-0.944272
CDK2AP1	cg02399048	-0.927761
SSU72	cg02399048	-0.907121
SUMO2	cg02399048	-0.909185
SENP3	cg02399048	-0.909185
NOTUM	cg02399048	-0.911249
SORT1	cg02399048	-0.911249
SDCBP	cg02399048	-0.900929
C7orf42	cg02399048	-0.902993
HEBP1	cg02399048	-0.923633
PEF1	cg02399048	-0.911249
NUDT3	cg02399048	-0.915377
GINS1	cg02399048	-0.905057
FAM131B	cg02399048	-0.907121
C3orf21	cg02399048	-0.911249
FAM105A	cg02399048	-0.909185
MGC12916	cg02399048	-0.907121
LITAF	cg02399048	-0.913313
TMEM136	cg02399048	-0.902993
POU2F3	cg02399048	-0.929825
SERP2	cg02399048	-0.917441
SCGB2A1	cg02399048	-0.923633
CHMP1B	cg02399048	-0.905057
PDE6D	cg02399048	-0.905057
DEGS2	cg02399048	-0.931889
POLB	cg02399048	-0.900929
HTR3D	cg02399048	-0.912398
HOXD11	cg02399048	-0.927761
XRCC6	cg02399048	-0.917441
TACSTD2	cg02399048	-0.911249
ACTL6A	cg02399048	-0.905057
MLLT11	cg02399048	-0.925697
NIPAL3	cg02399048	-0.909185
GCK	cg02399048	-0.915377
SLC6A12	cg02399048	-0.919505
SLC2A1	cg02399048	-0.913313
ADCK2	cg02399048	-0.933953
GCOM1	cg02399048	-0.909185
SCCPDH	cg02399048	-0.933953
SH3GL3	cg02399048	-0.902993
FEZ2	cg02399048	-0.913313
PANK2	cg02399048	-0.913313
TM2D1	cg02399048	-0.923633
HTATSF1	cg02399048	-0.902993
AKR1B1	cg02399048	-0.942208
PTTG1IP	cg02399048	-0.911249
ITGB1BP3	cg02400595	-0.902938
PRAP1	cg02400595	-0.911719
TMEM82	cg02400595	-0.900362
SLC17A1	cg02400595	-0.913313
SLC17A3	cg02400595	-0.905057
BOK	cg02400595	-0.909185
APOM	cg02400595	-0.900929
GPRC6A	cg02400595	-0.901681
FCAMR	cg02400595	-0.919505
SLC35F2	cg02400595	-0.909185
CLDN2	cg02400595	-0.900929
TIMM9	cg02400595	-0.902993
C2orf40	cg02400595	-0.917441
MGST1	cg02400595	-0.921569
ALDH1B1	cg02400595	-0.944272
SH3KBP1	cg02400595	-0.909185
FAM135B	cg02400595	-0.92824
BBOX1	cg02400595	-0.915377
PDGFC	cg02400595	-0.917441
NAT8	cg02400595	-0.929825
RDH5	cg02400595	-0.919505
ZNF488	cg02400595	-0.909185
ACMSD	cg02400595	-0.900929
CLRN3	cg02400595	-0.902993
VNN1	cg02400595	-0.905057
AK3L1	cg02400595	-0.902993
SLC6A19	cg02400595	-0.907121
CHST6	cg02464555	-0.923633
C11orf17	cg02464555	-0.900929
PIGM	cg02464555	-0.902993
TMEM84	cg02464555	-0.907121
C3orf55	cg02464555	-0.909185
ENO2	cg02464555	-0.940144
AGFG2	cg02464555	-0.944272
PP14571	cg02464555	-0.950464
UBE2G2	cg02464555	-0.913313
H2AFY	cg02464555	-0.900929
UCP2	cg02464555	-0.915377
TK1	cg02464555	-0.900929
RHOF	cg02464555	-0.907121
CAPN14	cg02464555	-0.921569
NGFRAP1	cg02464555	-0.909185
APCS	cg02464555	-0.907689
RTN3	cg02464555	-0.936017
SULT2B1	cg02464555	-0.936017
S100A4	cg02464555	-0.913313
TPD52L1	cg02464555	-0.950464
SSRP1	cg02464555	-0.907121
IGF2AS	cg02464555	-0.944272
PTGS1	cg02464555	-0.952528
ATXN10	cg02464555	-0.921569
SENP3	cg02464555	-0.902993
SORT1	cg02464555	-0.954592
PCBP3	cg02464555	-0.913313
CD82	cg02464555	-0.9484
LOC149134	cg02464555	-0.900929
HK1	cg02464555	-0.907121
NUB1	cg02464555	-0.911249
PEF1	cg02464555	-0.933953
NUDT3	cg02464555	-0.919505
FAM131B	cg02464555	-0.936017
TLE6	cg02464555	-0.905057
C3orf21	cg02464555	-0.929825
LITAF	cg02464555	-0.915377
MCM3	cg02464555	-0.923633
TMEM136	cg02464555	-0.917441
POU2F3	cg02464555	-0.905057
SCGB2A1	cg02464555	-0.902993
CHMP1B	cg02464555	-0.915377
HTR3D	cg02464555	-0.951291
HOXD11	cg02464555	-0.936017
XRCC6	cg02464555	-0.915377
LOXL4	cg02464555	-0.905057
FOXA1	cg02464555	-0.902993
AFAP1L2	cg02464555	-0.940144
TACSTD2	cg02464555	-0.919505
MLLT11	cg02464555	-0.919505
NIPAL3	cg02464555	-0.909185
SLC6A12	cg02464555	-0.909185
ALDH1A3	cg02464555	-0.921569
ADCK2	cg02464555	-0.942208
GCOM1	cg02464555	-0.921569
SCCPDH	cg02464555	-0.900929
PPL	cg02464555	-0.915377
STK24	cg02464555	-0.909185
VGLL1	cg02464555	-0.919505
FEZ2	cg02464555	-0.907121
EFCAB5	cg02464555	-0.936017
PRSS16	cg02464555	-0.905057
CD9	cg02464555	-0.929825
HTATSF1	cg02464555	-0.907121
AKR1B1	cg02464555	-0.9484
SLCO3A1	cg02464555	-0.905057
SLC14A2	cg02464555	-0.942208
AVPR2	cg02471149	-0.923633
KRTCAP3	cg02471149	-0.905057
HN1	cg02471149	-0.907121
GCNT3	cg02471149	-0.905057
CAPS	cg02471149	-0.915377
SCARA3	cg02471149	-0.917441
SFTA2	cg02471149	-0.900929
GATA2	cg02471149	-0.927761
C10orf95	cg02471149	-0.907121
TMEM92	cg02471149	-0.909185
SRCIN1	cg02471149	-0.900929
TSPAN15	cg02471149	-0.946336
IRF5	cg02471149	-0.915377
PKP3	cg02471149	-0.900929
RAB25	cg02471149	-0.907121
KRT19	cg02471149	-0.927761
SLPI	cg02471149	-0.913313
TH	cg02471149	-0.919505
RNF26	cg02471149	-0.905057
AQP5	cg02471149	-0.909185
SLC37A1	cg02471149	-0.900929
LOC554202	cg02471149	-0.940144
SSH3	cg02471149	-0.93808
PEF1	cg02471149	-0.927761
NUDT3	cg02471149	-0.909185
S100A11	cg02471149	-0.900929
S100A13	cg02471149	-0.909185
C3orf37	cg02471149	-0.905057
GSTP1	cg02471149	-0.902993
PLEK2	cg02471149	-0.909185
TMEM164	cg02471149	-0.900929
ARL4D	cg02471149	-0.905057
TACSTD2	cg02471149	-0.900929
HOXB2	cg02471149	-0.921569
HOXB4	cg02471149	-0.936017
PKM2	cg02471149	-0.911249
SEMA4A	cg02471149	-0.913313
VGLL1	cg02471149	-0.936017
C6orf132	cg02471149	-0.921569
CAPN1	cg02471149	-0.927761
TAGLN	cg02481642	-0.907121
CARD6	cg02544257	-0.909185
SYS1	cg02544257	-0.931889
SQRDL	cg02579668	-0.909185
TMEM132E	cg02597894	-0.913313
SLC17A1	cg02597894	-0.902993
SLC17A3	cg02597894	-0.923633
GPR126	cg02597894	-0.913313
BOK	cg02597894	-0.905057
GGT1	cg02597894	-0.917441
GGTLC2	cg02597894	-0.921569
FCAMR	cg02597894	-0.907121
MGST1	cg02597894	-0.911249
PDZK1IP1	cg02597894	-0.919505
NOP16	cg02597894	-0.915377
LOC100129034	cg02597894	-0.902993
BBOX1	cg02597894	-0.907121
PDGFC	cg02597894	-0.911249
UBE2E2	cg02597894	-0.902993
ETV5	cg02597894	-0.900929
SLC6A19	cg02597894	-0.900929
CLCN1	cg02632185	-0.905057
ENO1	cg02632185	-0.923633
PARD6A	cg02632185	-0.919505
SNRPN	cg02632185	-0.942208
UCP2	cg02632185	-0.900929
TK1	cg02632185	-0.927761
RXFP4	cg02632185	-0.946336
RHOF	cg02632185	-0.933953
NGFRAP1	cg02632185	-0.975232
RAB19	cg02632185	-0.909185
SULT2B1	cg02632185	-0.900929
TPD52L1	cg02632185	-0.905057
RUFY1	cg02632185	-0.913313
PTGS1	cg02632185	-0.915377
ANXA11	cg02632185	-0.925697
SSU72	cg02632185	-0.9484
ISYNA1	cg02632185	-0.952528
FBXO2	cg02632185	-0.907121
PCBP3	cg02632185	-0.911249
ARPM1	cg02632185	-0.919505
CD82	cg02632185	-0.919505
PEF1	cg02632185	-0.93808
C20orf43	cg02632185	-0.905057
NOL7	cg02632185	-0.902993
NUDT3	cg02632185	-0.927761
TAS1R1	cg02632185	-0.909185
PLEK2	cg02632185	-0.905057
C3orf21	cg02632185	-0.900929
C7orf29	cg02632185	-0.902993
SERP2	cg02632185	-0.902993
SRP14	cg02632185	-0.905057
DEGS2	cg02632185	-0.919505
HTR3D	cg02632185	-0.9145
HOXD11	cg02632185	-0.907121
ELMO3	cg02632185	-0.905057
SLC29A2	cg02632185	-0.905057
ASCL2	cg02632185	-0.900929
PRDXDD1P	cg02632185	-0.905057
SCAMP3	cg02632185	-0.93808
L3MBTL2	cg02632185	-0.900929
TACSTD2	cg02632185	-0.919505
C5orf55	cg02632185	-0.911249
ORAI2	cg02632185	-0.900929
HOXB5	cg02632185	-0.900929
RECQL5	cg02632185	-0.917441
ADCK2	cg02632185	-0.950464
TMEM85	cg02632185	-0.923633
C5orf32	cg02632185	-0.93808
C9orf70	cg02632185	-0.95872
C14orf50	cg02632185	-0.919505
STK24	cg02632185	-0.923633
PHF11	cg02632185	-0.915377
PALM3	cg02632185	-0.915377
NHP2L1	cg02632185	-0.929825
MFI2	cg02632185	-0.905057
CD9	cg02632185	-0.907121
HTATSF1	cg02632185	-0.907121
ALDOC	cg02632185	-0.913313
C8orf55	cg02737554	-0.907121
NLGN1	cg02739437	-0.915377
MAX	cg02739870	-0.902993
C1orf54	cg02806675	-0.936017
TMEM200B	cg02806675	-0.900929
CCDC6	cg02806675	-0.900929
SH3D19	cg02806675	-0.925697
UNC5B	cg02806675	-0.931889
SCN7A	cg02806675	-0.902993
LOC643763	cg02806675	-0.933623
GLI3	cg02806675	-0.907121
COL8A1	cg02806675	-0.915377
C2	cg02806675	-0.921569
MICAL2	cg02806675	-0.905057
ALDH3B1	cg02806675	-0.93808
GPR114	cg02806675	-0.952528
FLT3	cg02806675	-0.906557
SLC8A1	cg02806675	-0.902993
PIP4K2A	cg02806675	-0.915377
KIAA1755	cg02806675	-0.913313
PLXNC1	cg02806675	-0.902993
AVPR2	cg02829654	-0.900929
HN1	cg02829654	-0.917441
GCNT3	cg02829654	-0.927761
C3orf55	cg02829654	-0.917441
CAPG	cg02829654	-0.907121
B3GNT3	cg02829654	-0.929825
CYB5B	cg02829654	-0.915377
SCARA3	cg02829654	-0.933953
C9orf167	cg02829654	-0.921569
PP14571	cg02829654	-0.921569
H2AFY	cg02829654	-0.917441
UCP2	cg02829654	-0.907121
TK1	cg02829654	-0.921569
CCDC42B	cg02829654	-0.905057
TMEM92	cg02829654	-0.933953
APCS	cg02829654	-0.903539
IRF5	cg02829654	-0.913313
DHCR24	cg02829654	-0.907121
TPD52L1	cg02829654	-0.915377
S100A6	cg02829654	-0.907121
AP2M1	cg02829654	-0.911249
ARRDC1	cg02829654	-0.902993
KRT19	cg02829654	-0.919505
BAG1	cg02829654	-0.925697
B3GALT4	cg02829654	-0.946336
EEF1E1	cg02829654	-0.907121
PPP1R7	cg02829654	-0.902993
CD82	cg02829654	-0.919505
SSH3	cg02829654	-0.917441
PEF1	cg02829654	-0.954592
C20orf43	cg02829654	-0.905057
NUDT3	cg02829654	-0.921569
C20orf195	cg02829654	-0.919505
S100A13	cg02829654	-0.917441
NGRN	cg02829654	-0.907121
GSTP1	cg02829654	-0.923633
PLEK2	cg02829654	-0.925697
TLE6	cg02829654	-0.9484
SLC35A2	cg02829654	-0.919505
CHMP1B	cg02829654	-0.902993
TMBIM1	cg02829654	-0.913313
UNC119	cg02829654	-0.921569
FOXA1	cg02829654	-0.940144
SCAMP3	cg02829654	-0.911249
TACSTD2	cg02829654	-0.942208
NAT14	cg02829654	-0.902993
MANBAL	cg02829654	-0.931889
HOXB4	cg02829654	-0.902993
ADCK2	cg02829654	-0.925697
PKM2	cg02829654	-0.923633
ELOVL3	cg02829654	-0.907121
SCCPDH	cg02829654	-0.917441
PPL	cg02829654	-0.905057
VGLL1	cg02829654	-0.925697
CAPN1	cg02829654	-0.927761
CSTB	cg02829654	-0.905057
USP5	cg02829654	-0.909185
CD9	cg02829654	-0.907121
TMEM195	cg02854902	-0.900929
GLTP	cg02872263	-0.931889
GSTM3	cg02872263	-0.905057
MPP7	cg02872263	-0.905057
NUP93	cg02886838	-0.902993
CHST6	cg02886838	-0.933953
C3orf55	cg02886838	-0.940144
B3GNT3	cg02886838	-0.923633
ZDHHC3	cg02886838	-0.911249
PP14571	cg02886838	-0.956656
TFAP2C	cg02886838	-0.919505
ISM2	cg02886838	-0.931889
MLNR	cg02886838	-0.911249
RTN3	cg02886838	-0.921569
IRF5	cg02886838	-0.905057
TPD52L1	cg02886838	-0.917441
TGM5	cg02886838	-0.906
PTGS1	cg02886838	-0.909185
SORT1	cg02886838	-0.921569
GREB1L	cg02886838	-0.909185
ARG2	cg02886838	-0.919505
LIX1	cg02886838	-0.905057
BCAS1	cg02886838	-0.915377
CD82	cg02886838	-0.921569
LOC149134	cg02886838	-0.900929
ERMP1	cg02886838	-0.917441
AIF1L	cg02886838	-0.902993
C7orf29	cg02886838	-0.907121
KRT40	cg02886838	-0.957482
SGPL1	cg02886838	-0.917441
HTR3D	cg02886838	-0.910296
AFAP1L2	cg02886838	-0.929825
NIPAL3	cg02886838	-0.909185
RDH10	cg02886838	-0.919505
SLC6A12	cg02886838	-0.923633
MAL2	cg02886838	-0.905057
SCCPDH	cg02886838	-0.900929
NTN4	cg02886838	-0.944272
PPL	cg02886838	-0.936017
PROKR2	cg02886838	-0.91248
VGLL1	cg02886838	-0.925697
AQP2	cg02886838	-0.909185
SH3GL3	cg02886838	-0.931889
EFCAB5	cg02886838	-0.962848
CD9	cg02886838	-0.913313
AKR1B1	cg02886838	-0.915377
SLCO3A1	cg02886838	-0.911249
ELF5	cg02886838	-0.921569
TSC22D4	cg02923485	-0.913313
KCTD14	cg02923485	-0.936017
STYXL1	cg02923485	-0.915377
POU2F3	cg02923485	-0.907121
AVPR2	cg02936493	-0.900929
C3orf55	cg02936493	-0.93808
ZDHHC3	cg02936493	-0.917441
ZDHHC13	cg02936493	-0.917441
IRF5	cg02936493	-0.950464
DHCR24	cg02936493	-0.900929
EEF1E1	cg02936493	-0.913313
SCCPDH	cg02936493	-0.909185
VGLL1	cg02936493	-0.900929
C6orf132	cg02936493	-0.900929
LDHA	cg02965295	-0.902993
SRP68	cg02965295	-0.919505
PRSS16	cg02965295	-0.902993
CFI	cg02980249	-0.900929
PAPPA2	cg02980249	-0.905057
C4A	cg02980249	-0.902993
SH3RF3	cg03006477	-0.921569
ITGAM	cg03046346	-0.917441
MYO1F	cg03046346	-0.923633
IL12RB1	cg03046346	-0.900929
CD68	cg03046346	-0.915377
MATK	cg03046346	-0.915377
RHOBTB2	cg03046346	-0.902993
ARHGAP15	cg03046346	-0.911249
IL16	cg03046346	-0.915377
DPEP2	cg03046346	-0.909185
ICAM3	cg03046346	-0.940144
DEF6	cg03046346	-0.905057
WAS	cg03046346	-0.907121
CNKSR2	cg03046346	-0.900726
KIF7	cg03046346	-0.915377
FGD2	cg03046346	-0.905057
RGS10	cg03046346	-0.944272
C3orf66	cg03087937	-0.940144
LAMA1	cg03087937	-0.911249
FER1L5	cg03124636	-0.931889
RND2	cg03124636	-0.900929
CAPN14	cg03124636	-0.902993
RAB11A	cg03124636	-0.911249
RRM1	cg03124636	-0.917441
FAM131B	cg03124636	-0.905057
TMEM9B	cg03124636	-0.917441
XRCC6	cg03124636	-0.940144
SCCPDH	cg03124636	-0.900929
FEZ2	cg03124636	-0.909185
ANXA4	cg03128029	-0.913313
SQRDL	cg03130910	-0.925697
SLC17A1	cg03149958	-0.905057
SLC17A3	cg03149958	-0.905057
BOK	cg03149958	-0.927761
MGST1	cg03149958	-0.915377
ACP5	cg03149958	-0.909185
COCH	cg03149958	-0.917441
SH3KBP1	cg03149958	-0.944272
CREB3L3	cg03149958	-0.9145
HMOX1	cg03149958	-0.900929
SLC10A2	cg03149958	-0.911719
SLC22A6	cg03149958	-0.907121
SLC22A8	cg03149958	-0.902993
PDGFC	cg03149958	-0.902993
NAT8	cg03149958	-0.905057
PNOC	cg03221483	-0.931889
GOLGA8C	cg03221483	-0.932585
TFPI2	cg03221483	-0.902993
CIB4	cg03221483	-0.90816
FAM83A	cg03221483	-0.905057
FAM83E	cg03221483	-0.900929
MAX	cg03254336	-0.925697
C19orf12	cg03254336	-0.900929
CCDC88B	cg03272310	-0.917441
GRP	cg03290977	-0.908999
FER1L5	cg03290977	-0.923633
CCK	cg03290977	-0.916882
PLLP	cg03295554	-0.933953
CCDC115	cg03303585	-0.907121
DDX47	cg03303585	-0.911249
TSPAN31	cg03303585	-0.900929
EEF1E1	cg03303585	-0.902993
LOC554202	cg03303585	-0.913313
GINS2	cg03303585	-0.917441
LYPD6B	cg03303585	-0.929825
BSPRY	cg03303585	-0.907121
C12orf32	cg03303585	-0.900929
NUP93	cg03310046	-0.915377
KRTCAP3	cg03310046	-0.902993
PTK6	cg03310046	-0.940144
TFAP2C	cg03310046	-0.927761
MUC20	cg03310046	-0.921569
SRCIN1	cg03310046	-0.919505
MPPED2	cg03310046	-0.921569
TH	cg03310046	-0.905057
BCAS1	cg03310046	-0.907121
C7orf29	cg03310046	-0.911249
SGPL1	cg03310046	-0.927761
PPL	cg03310046	-0.931889
VGLL1	cg03310046	-0.927761
PLEKHG4B	cg03310046	-0.927761
BOK	cg03315344	-0.902993
TMEM92	cg03354616	-0.913313
APCS	cg03354616	-0.920137
QPCT	cg03354616	-0.905057
BCL2L15	cg03354616	-0.915377
RNF26	cg03354616	-0.911249
RHBDL2	cg03354616	-0.902993
ZNF385A	cg03354616	-0.931889
FSTL1	cg03356494	-0.905057
GPR176	cg03356494	-0.900929
ITPRIPL1	cg03356494	-0.929825
FEZ1	cg03356494	-0.911249
PIGM	cg03365548	-0.917441
C3orf55	cg03365548	-0.915377
RND2	cg03365548	-0.915377
ENO2	cg03365548	-0.927761
AGFG2	cg03365548	-0.915377
PP14571	cg03365548	-0.923633
SNRPN	cg03365548	-0.913313
TK1	cg03365548	-0.946336
RHOF	cg03365548	-0.919505
NGFRAP1	cg03365548	-0.900929
RTN3	cg03365548	-0.913313
SULT2B1	cg03365548	-0.919505
S100A4	cg03365548	-0.931889
TPD52L1	cg03365548	-0.923633
IGF2AS	cg03365548	-0.909185
PTGS1	cg03365548	-0.907121
ATXN10	cg03365548	-0.929825
SSU72	cg03365548	-0.921569
UBAC2	cg03365548	-0.917441
STYXL1	cg03365548	-0.919505
CD82	cg03365548	-0.913313
PEF1	cg03365548	-0.933953
NUDT3	cg03365548	-0.907121
C3orf21	cg03365548	-0.917441
VWA3B	cg03365548	-0.905057
C7orf29	cg03365548	-0.900929
WNT7B	cg03365548	-0.923633
LITAF	cg03365548	-0.925697
MCM3	cg03365548	-0.919505
POU2F3	cg03365548	-0.919505
CLN3	cg03365548	-0.905057
SERP2	cg03365548	-0.900929
DEGS2	cg03365548	-0.944272
HTR3D	cg03365548	-0.9145
HOXD11	cg03365548	-0.909185
CPA6	cg03365548	-0.917441
TACSTD2	cg03365548	-0.902993
SLC2A1	cg03365548	-0.900929
ADCK2	cg03365548	-0.964912
TMEM85	cg03365548	-0.905057
GCOM1	cg03365548	-0.905057
STK24	cg03365548	-0.900929
VGLL1	cg03365548	-0.900929
PRSS16	cg03365548	-0.925697
HTATSF1	cg03365548	-0.902993
AKR1B1	cg03365548	-0.925697
PRRG4	cg03390187	-0.905057
POU2F3	cg03390187	-0.907121
HEPHL1	cg03390187	-0.923633
HTR1F	cg03390187	-0.907121
GCOM1	cg03390187	-0.919505
HNRNPR	cg03390636	-0.911249
IRAK4	cg03390636	-0.917441
PPP1R14B	cg03434950	-0.936017
MAX	cg03466587	-0.929825
SQRDL	cg03466587	-0.905057
CFI	cg03481488	-0.900929
BOK	cg03481488	-0.911249
GSS	cg03481488	-0.905057
ADAP2	cg03481488	-0.913313
LAP3	cg03481488	-0.911249
SLC22A18AS	cg03481488	-0.909185
C10orf125	cg03481488	-0.909185
SHMT2	cg03481488	-0.917441
HMOX1	cg03481488	-0.907121
BIN1	cg03481488	-0.929825
OCIAD2	cg03481488	-0.911249
C4A	cg03481488	-0.909185
F13A1	cg03495053	-0.911249
CD163	cg03495053	-0.900929
STAC3	cg03497895	-0.911249
RTN1	cg03497895	-0.913313
ARRB2	cg03497895	-0.902993
S100Z	cg03497895	-0.901887
FER1L5	cg03511806	-0.913313
CCDC34	cg03511806	-0.902993
PQLC3	cg03511806	-0.900362
PROCA1	cg03511806	-0.911249
FAM158A	cg03525818	-0.923633
C3orf55	cg03544781	-0.921569
ZDHHC3	cg03544781	-0.907121
CYB5B	cg03544781	-0.905057
PCNA	cg03544781	-0.929825
DDX47	cg03544781	-0.907121
HS3ST5	cg03544781	-0.900929
CPSF3	cg03544781	-0.942208
APCS	cg03544781	-0.918062
EEF1E1	cg03544781	-0.915377
PSME1	cg03544781	-0.907121
GSTP1	cg03544781	-0.909185
GRAMD3	cg03544781	-0.915377
SLC35A2	cg03544781	-0.900929
DAZAP2	cg03544781	-0.911249
CCNB1	cg03544781	-0.917441
CHMP1B	cg03544781	-0.917441
TMEM62	cg03544781	-0.925697
SCCPDH	cg03544781	-0.907121
CAPN8	cg03544781	-0.905057
C12orf36	cg03544781	-0.921569
LOC100192378	cg03601836	-0.933953
PTP4A2	cg03601836	-0.913313
GRIP1	cg03601836	-0.917441
LOC100189589	cg03601836	-0.919979
AVPR2	cg03611265	-0.919505
KRTCAP3	cg03611265	-0.905057
C3orf55	cg03611265	-0.942208
B3GNT3	cg03611265	-0.907121
ZDHHC3	cg03611265	-0.925697
ENO2	cg03611265	-0.927761
SCARA3	cg03611265	-0.911249
AGFG2	cg03611265	-0.907121
PP14571	cg03611265	-0.927761
H2AFY	cg03611265	-0.923633
ZDHHC13	cg03611265	-0.900929
RHOF	cg03611265	-0.931889
TMEM92	cg03611265	-0.913313
APCS	cg03611265	-0.908726
RTN3	cg03611265	-0.936017
IRF5	cg03611265	-0.95872
DHCR24	cg03611265	-0.911249
TPD52L1	cg03611265	-0.911249
BAG1	cg03611265	-0.911249
ATXN10	cg03611265	-0.917441
B3GALT4	cg03611265	-0.900929
EEF1E1	cg03611265	-0.905057
SLC37A1	cg03611265	-0.915377
CD82	cg03611265	-0.917441
SSH3	cg03611265	-0.929825
PEF1	cg03611265	-0.927761
CHAF1B	cg03611265	-0.907121
NUDT3	cg03611265	-0.946336
S100A13	cg03611265	-0.921569
GSTP1	cg03611265	-0.913313
C15orf57	cg03611265	-0.931889
PLEK2	cg03611265	-0.933953
TLE6	cg03611265	-0.915377
DUSP18	cg03611265	-0.909185
C3orf21	cg03611265	-0.911249
LITAF	cg03611265	-0.900929
MCM3	cg03611265	-0.921569
TMEM136	cg03611265	-0.9484
POU2F3	cg03611265	-0.915377
PDE6D	cg03611265	-0.915377
HOXD11	cg03611265	-0.915377
SCAMP3	cg03611265	-0.929825
TACSTD2	cg03611265	-0.944272
FANCD2	cg03611265	-0.927761
PPP1R11	cg03611265	-0.917441
HOXB4	cg03611265	-0.917441
SLC2A1	cg03611265	-0.915377
CCDC87	cg03611265	-0.905057
GCOM1	cg03611265	-0.919505
SEMA4A	cg03611265	-0.907121
SCCPDH	cg03611265	-0.942208
PPL	cg03611265	-0.923633
VGLL1	cg03611265	-0.954592
CAPN1	cg03611265	-0.919505
EFCAB5	cg03611265	-0.927761
ABCA3	cg03611265	-0.911249
PRSS16	cg03611265	-0.93808
CD9	cg03611265	-0.917441
BOK	cg03611487	-0.933953
FCAMR	cg03611487	-0.905057
SLC35F2	cg03611487	-0.902993
ALDH1B1	cg03611487	-0.925697
SH3KBP1	cg03611487	-0.917441
TMEM98	cg03611487	-0.900929
SLC22A6	cg03611487	-0.905057
VNN1	cg03611487	-0.905057
NOG	cg03626668	-0.902993
ABLIM3	cg03626668	-0.909185
ABLIM2	cg03626668	-0.909185
CD27	cg03626668	-0.905057
ACP5	cg03626668	-0.900929
EMID1	cg03626668	-0.936017
FCGRT	cg03626668	-0.946336
FGFR4	cg03626668	-0.931889
LY9	cg03626668	-0.919505
GLB1L2	cg03626668	-0.900929
SEPT4	cg03626668	-0.919505
PDLIM2	cg03626668	-0.909185
CD37	cg03626668	-0.902993
FRZB	cg03626668	-0.915377
CEBPA	cg03626668	-0.917441
IKZF3	cg03626668	-0.900929
ASPHD1	cg03653573	-0.921569
ACSL4	cg03653573	-0.907121
KLHDC7B	cg03653573	-0.925697
HN1	cg03668763	-0.909185
GCNT3	cg03668763	-0.919505
CAPS	cg03668763	-0.929825
SCARA3	cg03668763	-0.927761
HDAC1	cg03668763	-0.909185
UCP2	cg03668763	-0.913313
TMEM92	cg03668763	-0.940144
APCS	cg03668763	-0.903539
TSPAN15	cg03668763	-0.913313
EEF1E1	cg03668763	-0.905057
HOXB7	cg03668763	-0.923633
CD82	cg03668763	-0.919505
PEF1	cg03668763	-0.946336
C20orf43	cg03668763	-0.902993
NGRN	cg03668763	-0.900929
GSTP1	cg03668763	-0.900929
PLEK2	cg03668763	-0.905057
UNC119	cg03668763	-0.905057
FOXA1	cg03668763	-0.907121
TACSTD2	cg03668763	-0.907121
ADCK2	cg03668763	-0.909185
PKM2	cg03668763	-0.915377
STK24	cg03668763	-0.902993
FOXQ1	cg03668763	-0.900929
CD9	cg03668763	-0.919505
ALDOC	cg03668763	-0.907121
NAP1L5	cg03674282	-0.929825
AVPR2	cg03753813	-0.936017
C3orf55	cg03753813	-0.960784
B3GNT3	cg03753813	-0.919505
ZDHHC3	cg03753813	-0.923633
AGFG2	cg03753813	-0.902993
PP14571	cg03753813	-0.950464
TFAP2C	cg03753813	-0.907121
MFAP3L	cg03753813	-0.900929
TK1	cg03753813	-0.921569
[truncated: 25,170 more rows]

## Sheet: Top_correlations_hypo_DMPs_Canc
gene	variable	value
ZDHHC6	cg00001249	-0.905057
CDKN1C	cg00004105	-0.909185
ABAT	cg00004608	-0.905057
PIPOX	cg00004608	-0.905057
IL18RAP	cg00004608	-0.915377
DAO	cg00004608	-0.911249
CHRM1	cg00004608	-0.904492
ASPG	cg00004608	-0.907121
KIAA1045	cg00004608	-0.909185
CDC14A	cg00004608	-0.929825
GPD1	cg00004608	-0.905057
DHDH	cg00004608	-0.911249
EPAS1	cg00004608	-0.931889
FGD5	cg00004608	-0.915377
SPAG5	cg00004608	-0.917441
FCHSD1	cg00006397	-0.905057
ROBO3	cg00006397	-0.902993
SLC37A1	cg00006397	-0.907121
FAM129B	cg00006397	-0.905057
SLC10A3	cg00006397	-0.900929
SPHKAP	cg00008695	-0.904758
EIF3M	cg00008695	-0.942208
EFCAB4B	cg00008695	-0.911249
TRIM9	cg00009053	-0.909185
EFCAB4B	cg00009053	-0.907121
RORB	cg00009293	-0.927761
GFRA1	cg00009293	-0.921569
PTPRD	cg00009553	-0.905057
CLDN2	cg00009553	-0.929825
LACTB2	cg00009553	-0.913313
NRG1	cg00009553	-0.917441
METTL1	cg00009553	-0.927761
ASB17	cg00009553	-0.900601
KCNF1	cg00009553	-0.913313
ZNF541	cg00009553	-0.900929
TINAG	cg00009553	-0.905057
SLC27A2	cg00009553	-0.905057
GLB1L	cg00009553	-0.933953
HAVCR1	cg00009553	-0.913313
DEPDC1B	cg00009553	-0.911249
C12orf56	cg00009553	-0.921569
PRAME	cg00009553	-0.919505
ETV5	cg00009553	-0.907121
REN	cg00012148	-0.93808
PLA2G12B	cg00012148	-0.912458
ASB15	cg00012148	-0.907121
RBM34	cg00012148	-0.919505
PDZD7	cg00012692	-0.911249
SLC17A1	cg00014900	-0.915377
ACR	cg00014900	-0.900929
HILS1	cg00014900	-0.90708
COL8A1	cg00014900	-0.905057
FAM135B	cg00014900	-0.902427
PDZD4	cg00014900	-0.907121
ACSM2A	cg00014900	-0.902993
PDGFC	cg00014900	-0.923633
CYTIP	cg00014900	-0.900929
FLT3	cg00014900	-0.902427
DGKG	cg00014900	-0.929825
UBE2E2	cg00014900	-0.907121
DIP2C	cg00014900	-0.907121
ABCA8	cg00014900	-0.923633
SLC1A1	cg00014900	-0.902993
KLHDC7B	cg00015530	-0.909185
GPC6	cg00017931	-0.907121
TP63	cg00022633	-0.917441
C12orf69	cg00022633	-0.905057
RAB37	cg00022633	-0.923633
PDPN	cg00022900	-0.919505
F2R	cg00022900	-0.900929
HECW2	cg00022900	-0.902993
PRR16	cg00022900	-0.905057
MXRA8	cg00022900	-0.919505
TMOD1	cg00022900	-0.909185
EHD3	cg00022900	-0.917441
TSPAN2	cg00022900	-0.902993
PHYHIP	cg00022900	-0.940144
SLC34A1	cg00023919	-0.902993
DNAJC1	cg00024494	-0.900929
IL6R	cg00024494	-0.911249
NT5E	cg00024494	-0.905057
BOK	cg00024494	-0.909185
GPRC6A	cg00024494	-0.916799
ACOT7	cg00024494	-0.900929
ADAP2	cg00024494	-0.905057
PRRX2	cg00024494	-0.933953
SULF2	cg00024494	-0.902993
BIN1	cg00024494	-0.915377
LOC100129034	cg00024494	-0.905057
NEK6	cg00024494	-0.929825
TARP	cg00024494	-0.917441
ABHD12B	cg00024494	-0.902794
NTNG1	cg00024494	-0.931889
APBB1IP	cg00024494	-0.907121
DPEP2	cg00024494	-0.915377
ALDH3B1	cg00024494	-0.913313
JAKMIP2	cg00024494	-0.908999
PKD2L1	cg00024494	-0.904093
PTS	cg00024989	-0.911249
CLIC3	cg00025044	-0.931889
MYBL2	cg00025044	-0.929825
FIGN	cg00025357	-0.905057
HTRA1	cg00025357	-0.905057
POLR1D	cg00025357	-0.921569
ITGAX	cg00025591	-0.915377
LILRB1	cg00025591	-0.902993
POU2F2	cg00025591	-0.933953
CHST6	cg00026222	-0.904492
LRRC61	cg00026222	-0.916882
RHOF	cg00026222	-0.903459
ONECUT1	cg00026222	-0.912671
SULT2B1	cg00026222	-0.935467
S100A4	cg00026222	-0.914817
TPD52L1	cg00026222	-0.901394
PTGS1	cg00026222	-0.913784
ISYNA1	cg00026222	-0.9365
DLX3	cg00026222	-0.915849
SYNGR1	cg00026222	-0.96128
SLCO4A1	cg00026222	-0.926175
PCBP3	cg00026222	-0.922045
FLJ43663	cg00026222	-0.918947
CLIP2	cg00026222	-0.926175
C3orf21	cg00026222	-0.925142
FCGBP	cg00026222	-0.92824
VWA3B	cg00026222	-0.906557
WNT7B	cg00026222	-0.907589
SERP2	cg00026222	-0.910687
DEGS2	cg00026222	-0.900362
HOXD11	cg00026222	-0.923077
C5orf55	cg00026222	-0.903459
ORAI2	cg00026222	-0.934435
SLC6A12	cg00026222	-0.904492
FAM163B	cg00026222	-0.904959
ADCK2	cg00026222	-0.918947
CYP1A1	cg00026222	-0.903459
C14orf50	cg00026222	-0.914817
GCOM1	cg00026222	-0.905524
MFI2	cg00026222	-0.910687
HTATSF1	cg00026222	-0.906557
RFTN1	cg00026909	-0.900929
THPO	cg00026909	-0.929825
MME	cg00026909	-0.915377
DNAJC12	cg00026909	-0.900929
TUBAL3	cg00026909	-0.900929
MME	cg00028034	-0.913313
MS4A8B	cg00028034	-0.903841
C2orf71	cg00028034	-0.911719
DACH1	cg00028034	-0.905057
POLR1D	cg00028034	-0.950464
PCSK5	cg00031277	-0.927761
SSTR3	cg00031346	-0.900754
HS3ST5	cg00031779	-0.905057
SLC36A2	cg00033877	-0.918947
FABP1	cg00033877	-0.925697
SLC22A8	cg00033877	-0.907121
COL19A1	cg00034003	-0.911249
AKR1B10	cg00034003	-0.900929
DIO1	cg00034003	-0.900929
SLC23A1	cg00034003	-0.915377
SLC17A2	cg00034003	-0.902631
SLC17A3	cg00034003	-0.902993
SLC22A11	cg00034003	-0.913313
ADRBK2	cg00034003	-0.923633
ADCY8	cg00034003	-0.918715
NPY6R	cg00034003	-0.907121
SORBS2	cg00034003	-0.902993
SLC39A5	cg00034003	-0.911249
FUT3	cg00034003	-0.907121
PLD1	cg00034003	-0.917441
SCN7A	cg00034003	-0.900929
GYPA	cg00034003	-0.906091
NHS	cg00034003	-0.905057
TM4SF5	cg00034003	-0.912458
DENND5B	cg00034003	-0.911249
ABCD2	cg00034003	-0.921569
KCNH6	cg00034003	-0.903459
SLC28A1	cg00034003	-0.907121
ACE2	cg00034003	-0.917441
PDGFC	cg00034003	-0.915377
NGEF	cg00034003	-0.915377
DACH1	cg00034003	-0.900929
ZNF488	cg00034003	-0.913313
OSTBETA	cg00034003	-0.923633
CDHR5	cg00034003	-0.921569
CLRN3	cg00034003	-0.905057
CDH9	cg00034003	-0.900726
PLXNC1	cg00034003	-0.915377
ITGAL	cg00034336	-0.909185
ITGAM	cg00034336	-0.902993
CRTAM	cg00034336	-0.900929
ZAP70	cg00034336	-0.902993
LILRB3	cg00034336	-0.911249
MYO1G	cg00034336	-0.944272
MYO1F	cg00034336	-0.915377
FCER1G	cg00034336	-0.905057
SLA2	cg00034336	-0.944272
ZNF831	cg00034336	-0.907121
SASH3	cg00034336	-0.940144
ADAM12	cg00034336	-0.927761
RHOH	cg00034336	-0.919505
CSPG5	cg00034336	-0.913313
AIF1	cg00034336	-0.919505
CD48	cg00034336	-0.956656
CYTH4	cg00034336	-0.911249
GMFG	cg00034336	-0.902993
AOAH	cg00034336	-0.936017
CTSW	cg00034336	-0.913313
GZMA	cg00034336	-0.911249
GZMH	cg00034336	-0.921569
SLAMF6	cg00034336	-0.923633
AMICA1	cg00034336	-0.905057
CORO1A	cg00034336	-0.913313
HCK	cg00034336	-0.915377
RUNX3	cg00034336	-0.900929
FOLR2	cg00034336	-0.902993
C3	cg00034336	-0.9484
CCL18	cg00034336	-0.90504
IL32	cg00034336	-0.936017
EMR1	cg00034336	-0.907121
HCLS1	cg00034336	-0.911249
APBB1IP	cg00034336	-0.909185
GPR174	cg00034336	-0.92411
DPEP2	cg00034336	-0.900929
SH2D1A	cg00034336	-0.907121
SERPINE2	cg00034336	-0.946336
CD40LG	cg00034336	-0.902993
BTK	cg00034336	-0.923633
CCL5	cg00034336	-0.954592
CD3E	cg00034336	-0.925697
LAIR1	cg00034336	-0.933953
WAS	cg00034336	-0.909185
FGD2	cg00034336	-0.942208
CLEC12A	cg00034336	-0.919505
SELPLG	cg00034336	-0.95872
CD96	cg00034336	-0.929825
CLEC10A	cg00034336	-0.950464
CST7	cg00034336	-0.940144
CD2	cg00034336	-0.907121
IKZF1	cg00034336	-0.915377
NDC80	cg00035000	-0.913313
NTRK1	cg00035000	-0.933953
CRABP1	cg00035000	-0.907121
F2R	cg00035000	-0.905057
HECW2	cg00035000	-0.900929
ASPG	cg00035000	-0.905057
LOC148709	cg00035000	-0.917441
FAM83D	cg00035000	-0.900929
C10orf54	cg00035623	-0.909185
KCNA3	cg00035969	-0.907121
CD27	cg00035969	-0.905057
EMID1	cg00035969	-0.917441
LY9	cg00035969	-0.911249
MAP4K1	cg00035969	-0.911249
SLAMF7	cg00035969	-0.907121
CD40LG	cg00035969	-0.902993
CD37	cg00035969	-0.936017
LARGE	cg00035969	-0.915377
SLC24A3	cg00035969	-0.905057
DGKG	cg00035969	-0.913313
CLEC10A	cg00035969	-0.907121
CD2	cg00035969	-0.902993
PDLIM1	cg00036110	-0.902993
ATP8B4	cg00036976	-0.905057
EPS8	cg00036976	-0.909185
PRUNE2	cg00036976	-0.913313
DSEL	cg00036976	-0.919505
GPR137B	cg00036976	-0.915377
C6orf174	cg00036976	-0.902993
TNN	cg00036976	-0.909185
PSAT1	cg00036976	-0.911249
IFFO1	cg00037223	-0.929825
VAV1	cg00041014	-0.911249
IGSF6	cg00041014	-0.944272
CCL20	cg00041575	-0.931889
NKAIN4	cg00041575	-0.931889
KLK6	cg00041575	-0.913313
REN	cg00041575	-0.915377
RNF183	cg00041575	-0.900929
TREML2	cg00044372	-0.907121
ART4	cg00045118	-0.902993
DPYSL3	cg00045118	-0.911249
LOX	cg00045118	-0.900929
CCL21	cg00045118	-0.900929
ZFPM2	cg00045118	-0.900929
CLEC18A	cg00045118	-0.900929
WNT3	cg00045118	-0.900929
SLC22A3	cg00045118	-0.933953
DYNC1I1	cg00045118	-0.93808
ADCY7	cg00045118	-0.907121
KCNA6	cg00045118	-0.900929
ABLIM3	cg00045118	-0.900929
EAF2	cg00045118	-0.929825
CSDC2	cg00045118	-0.911249
ECM2	cg00045118	-0.923633
JPH2	cg00045118	-0.911249
PROS1	cg00045118	-0.900929
VTN	cg00045118	-0.905057
MXRA8	cg00045118	-0.919505
CLEC18C	cg00045118	-0.93808
SEPT4	cg00045118	-0.907121
SERPINF1	cg00045118	-0.900929
PGA3	cg00045118	-0.915377
CDKN2C	cg00045118	-0.933953
GDF6	cg00045118	-0.902993
MS4A2	cg00045118	-0.940884
TPSB2	cg00045118	-0.902993
PYGM	cg00045118	-0.905057
TPSAB1	cg00045118	-0.917441
DPEP1	cg00045118	-0.902993
PDLIM2	cg00045118	-0.909185
CPA3	cg00045118	-0.911249
SPARC	cg00045118	-0.905057
MASP1	cg00045118	-0.95872
LAIR1	cg00045118	-0.900929
GGTA1	cg00045118	-0.917441
RNASE4	cg00045118	-0.909185
SCGN	cg00045118	-0.900929
ACTA2	cg00045118	-0.915377
CXCR4	cg00045118	-0.905057
PTGDS	cg00045118	-0.927761
GPX3	cg00045118	-0.900929
ABCA9	cg00045118	-0.900929
CEBPA	cg00045118	-0.905057
H2AFY	cg00045275	-0.909185
SSRP1	cg00045275	-0.931889
NUDT3	cg00045275	-0.919505
PPM1G	cg00045275	-0.956656
HOXD11	cg00045275	-0.907121
XRCC6	cg00045275	-0.919505
SPINT2	cg00045275	-0.917441
DPAGT1	cg00045275	-0.905057
NAT14	cg00045275	-0.902993
PORCN	cg00045275	-0.927761
EFCAB5	cg00045275	-0.909185
PTTG1IP	cg00045275	-0.902993
VAT1	cg00045515	-0.902993
LOC96610	cg00049440	-0.917441
NTRK3	cg00049440	-0.936017
ZFPM2	cg00049440	-0.907121
ADAM12	cg00049440	-0.902993
LAMA2	cg00049440	-0.973168
FCER1A	cg00049440	-0.929825
PDE3A	cg00049440	-0.923633
SUSD5	cg00049440	-0.909185
FERMT2	cg00049440	-0.907121
JPH2	cg00049440	-0.913313
PROS1	cg00049440	-0.911249
MRVI1	cg00049440	-0.925697
SEPT4	cg00049440	-0.913313
MYOCD	cg00049440	-0.900929
TPSB2	cg00049440	-0.905057
PYGM	cg00049440	-0.940144
FAM129A	cg00049440	-0.902993
ASB2	cg00049440	-0.907121
AMPD1	cg00049440	-0.911137
CD1E	cg00049440	-0.923633
GGTA1	cg00049440	-0.93808
MS4A6A	cg00049440	-0.915377
RNASE4	cg00049440	-0.915377
ACTA2	cg00049440	-0.905057
KCNQ5	cg00049440	-0.911719
ABCA8	cg00049440	-0.925697
ABCA9	cg00049440	-0.919505
TRAT1	cg00049440	-0.911719
CEBPG	cg00049440	-0.911249
PKLR	cg00049616	-0.905057
FRMD1	cg00049616	-0.900929
PTPRD	cg00049616	-0.911249
LOC389332	cg00049616	-0.902993
DAO	cg00049616	-0.909185
NLRP6	cg00049616	-0.913313
HNF4A	cg00049616	-0.902993
GLYATL1	cg00049616	-0.917441
TFEC	cg00049616	-0.913313
C5orf23	cg00049616	-0.915377
LOC283314	cg00049616	-0.905524
LBP	cg00049616	-0.904492
ASPDH	cg00049616	-0.93175
DPYS	cg00049616	-0.902993
HSD3B2	cg00049616	-0.909185
A1CF	cg00049616	-0.906651
ANKS4B	cg00049616	-0.900929
SLC22A24	cg00049616	-0.902427
HNF1A	cg00049616	-0.900929
VIL1	cg00049616	-0.907121
AGXT2	cg00049616	-0.917441
ACSM2A	cg00049616	-0.900929
SLC27A2	cg00049616	-0.907121
ANPEP	cg00049616	-0.911249
GPD1	cg00049616	-0.900929
MIOX	cg00049616	-0.919505
RBP5	cg00049616	-0.931889
NPR3	cg00049616	-0.927761
AGMAT	cg00049616	-0.923633
BPI	cg00049616	-0.905057
FMO1	cg00049616	-0.905057
ARSF	cg00049616	-0.931337
GREB1	cg00049616	-0.921569
CELF3	cg00049616	-0.900754
C12orf59	cg00049616	-0.927761
SLC26A9	cg00049616	-0.911249
ABCC2	cg00049616	-0.919505
SULT1B1	cg00049616	-0.921408
FCGBP	cg00050271	-0.93808
NFAM1	cg00050692	-0.919505
SH3RF3	cg00054774	-0.907121
ECM1	cg00054774	-0.907121
TOX2	cg00055073	-0.909185
CHST6	cg00055359	-0.902993
PARD6A	cg00055359	-0.902993
PP14571	cg00055359	-0.933953
H2AFY	cg00055359	-0.909185
NGFRAP1	cg00055359	-0.915377
TPD52L1	cg00055359	-0.900929
CALCB	cg00055359	-0.905057
PTGS1	cg00055359	-0.919505
PCBP3	cg00055359	-0.911249
ARG2	cg00055359	-0.902993
CD82	cg00055359	-0.927761
LOC149134	cg00055359	-0.905057
TLE6	cg00055359	-0.907121
C3orf21	cg00055359	-0.919505
HTR3D	cg00055359	-0.931319
HOXD11	cg00055359	-0.909185
SLC29A2	cg00055359	-0.902993
SCAMP3	cg00055359	-0.925697
AFAP1L2	cg00055359	-0.905057
ADCK2	cg00055359	-0.905057
C9orf70	cg00055359	-0.907121
NTN4	cg00055359	-0.913313
PPL	cg00055359	-0.902993
EFCAB5	cg00055359	-0.9484
C11orf53	cg00055359	-0.900929
HTATSF1	cg00055359	-0.905057
AKR1B1	cg00055359	-0.905057
PDE7A	cg00055986	-0.925697
VCAM1	cg00055986	-0.902993
GGTLC1	cg00055986	-0.913313
GGTLC2	cg00055986	-0.902993
CLDN2	cg00055986	-0.942208
TMEM150C	cg00055986	-0.909185
MGST1	cg00055986	-0.925697
CALCR	cg00055986	-0.909185
D4S234E	cg00055986	-0.933953
C5orf23	cg00055986	-0.925697
NRG1	cg00055986	-0.905057
ADM2	cg00055986	-0.915377
GALNT11	cg00055986	-0.915377
KCNF1	cg00055986	-0.940144
USH1C	cg00055986	-0.909185
ANKS4B	cg00055986	-0.915377
FAM153B	cg00055986	-0.910687
ZNF541	cg00055986	-0.927761
TINAG	cg00055986	-0.909185
VIL1	cg00055986	-0.905057
TNNT2	cg00055986	-0.913313
SLC27A2	cg00055986	-0.902993
MAPK4	cg00055986	-0.900929
GLB1L	cg00055986	-0.956656
RDH5	cg00055986	-0.905057
TRIM15	cg00055986	-0.909185
DEPDC1B	cg00055986	-0.923633
LHX4	cg00055986	-0.919505
C12orf56	cg00055986	-0.95872
NIT2	cg00055986	-0.909185
AVPR2	cg00058644	-0.907121
GCNT3	cg00058644	-0.907121
C3orf55	cg00058644	-0.900929
IRF5	cg00058644	-0.902993
FOXQ1	cg00058644	-0.921569
GSTP1	cg00059459	-0.921569
SDCBP2	cg00059459	-0.907121
SYTL4	cg00059652	-0.902993
DDB1	cg00059652	-0.919505
KIAA1211	cg00061520	-0.952528
PRAP1	cg00063748	-0.916882
SLC39A14	cg00063748	-0.905057
PI16	cg00063748	-0.911249
ABLIM3	cg00063748	-0.909185
GPC6	cg00063748	-0.933953
WFDC1	cg00063748	-0.900929
C6orf186	cg00063748	-0.933953
ECM2	cg00063748	-0.902993
D4S234E	cg00063748	-0.905057
ASPG	cg00063748	-0.905057
ANTXR1	cg00063748	-0.909185
FAM153B	cg00063748	-0.912752
DNAJB5	cg00063748	-0.913313
TMEM27	cg00063748	-0.925697
CPA3	cg00063748	-0.905057
MASP1	cg00063748	-0.929825
CDHR5	cg00063748	-0.913313
NOX4	cg00063748	-0.902993
CLRN3	cg00063748	-0.931889
ENPP3	cg00063748	-0.900929
LNPEP	cg00067124	-0.936017
TCP11L2	cg00067124	-0.917441
TXLNB	cg00067414	-0.927761
C6orf57	cg00067720	-0.925697
TMEM127	cg00068038	-0.93808
C2orf81	cg00068038	-0.902993
RASSF7	cg00068038	-0.902993
HLA-DMB	cg00068038	-0.923633
SPIN2B	cg00068038	-0.940144
MLPH	cg00068038	-0.907121
DHRS13	cg00068038	-0.919505
C1orf172	cg00068038	-0.931889
EXOSC7	cg00068038	-0.907121
HS6ST1	cg00068038	-0.902993
C19orf52	cg00068038	-0.902993
DMKN	cg00068038	-0.931889
SH2D3A	cg00068038	-0.913313
XYLT2	cg00068038	-0.902993
ARMC7	cg00068038	-0.921569
TMCO4	cg00068038	-0.933953
C2	cg00071250	-0.907121
CD70	cg00071250	-0.900929
HRASLS5	cg00073460	-0.909185
ACOT7	cg00073460	-0.913313
ACP5	cg00073460	-0.913313
ABCB4	cg00076797	-0.902993
ITGB1BP3	cg00079598	-0.921859
CADPS	cg00079598	-0.913313
C1orf54	cg00079598	-0.913313
C2orf40	cg00079598	-0.902993
ALDH1B1	cg00079598	-0.905057
SLC22A17	cg00079598	-0.902993
TMEM98	cg00079598	-0.917441
TNFRSF9	cg00079598	-0.903459
DGKG	cg00079598	-0.917441
MYO1F	cg00080188	-0.905057
ASPHD1	cg00080188	-0.93808
TMEM132E	cg00080188	-0.946336
CCL20	cg00080188	-0.919505
NKAIN4	cg00080188	-0.907121
BOK	cg00080188	-0.917441
SLC35F2	cg00080188	-0.909185
ADAP2	cg00080188	-0.902993
BEAN	cg00080188	-0.919505
FAM19A5	cg00080188	-0.917441
IL32	cg00080188	-0.944272
APBB1IP	cg00080188	-0.931889
C4A	cg00080188	-0.950464
KLHDC7B	cg00080188	-0.902993
WAS	cg00080188	-0.900929
IFFO1	cg00082235	-0.919505
C1orf54	cg00082235	-0.900929
NRXN2	cg00082235	-0.915377
FYN	cg00082235	-0.900929
MATK	cg00082235	-0.911249
EMB	cg00082235	-0.933953
GJD3	cg00082235	-0.907121
CD8B	cg00082235	-0.902993
PARD6G	cg00082235	-0.905057
GATA5	cg00082235	-0.913313
DACH1	cg00082235	-0.905057
ENPEP	cg00082235	-0.907121
SLC26A4	cg00082235	-0.923633
NFASC	cg00082235	-0.905057
RGS10	cg00082235	-0.905057
ABAT	cg00084184	-0.911249
XPNPEP2	cg00084184	-0.902993
PKLR	cg00084184	-0.921569
PRAP1	cg00084184	-0.926175
LGALS2	cg00084184	-0.950464
TMEM82	cg00084184	-0.911719
PIPOX	cg00084184	-0.919505
TMEM132E	cg00084184	-0.900929
DIO1	cg00084184	-0.909185
SLC17A1	cg00084184	-0.917441
ACOX2	cg00084184	-0.915377
SLC22A12	cg00084184	-0.923633
SLC22A13	cg00084184	-0.915377
FRMD1	cg00084184	-0.915377
CLEC18A	cg00084184	-0.956656
GPRIN3	cg00084184	-0.902993
SLC22A3	cg00084184	-0.915377
APOM	cg00084184	-0.936017
C7orf10	cg00084184	-0.954592
SOST	cg00084184	-0.900929
GBA3	cg00084184	-0.944272
SLC7A9	cg00084184	-0.946336
GGT1	cg00084184	-0.913313
ABLIM3	cg00084184	-0.921569
GGTLC2	cg00084184	-0.942208
ALDH1L1	cg00084184	-0.936017
CLDN2	cg00084184	-0.911249
TPPP3	cg00084184	-0.907121
PDZD3	cg00084184	-0.919505
LOC389332	cg00084184	-0.93808
DAO	cg00084184	-0.911249
GPC6	cg00084184	-0.902993
MGST1	cg00084184	-0.911249
FTCD	cg00084184	-0.96904
ETNK2	cg00084184	-0.919505
NLRP6	cg00084184	-0.907121
GLYCTK	cg00084184	-0.93808
CSDC2	cg00084184	-0.929825
D4S234E	cg00084184	-0.915377
EMID1	cg00084184	-0.936017
HNF4A	cg00084184	-0.933953
TMEM200A	cg00084184	-0.923633
GLYATL1	cg00084184	-0.940144
FGFR4	cg00084184	-0.921569
PDZK1IP1	cg00084184	-0.942208
THRSP	cg00084184	-0.911249
MYO15B	cg00084184	-0.917441
SLC5A10	cg00084184	-0.907121
TFEC	cg00084184	-0.913313
C5orf23	cg00084184	-0.936017
SLC39A5	cg00084184	-0.902993
FUT6	cg00084184	-0.909185
GSTA1	cg00084184	-0.909185
MT1G	cg00084184	-0.900929
CHST13	cg00084184	-0.911719
PNMA6A	cg00084184	-0.919505
MYOM3	cg00084184	-0.952528
CCL14-CCL15	cg00084184	-0.903989
AMN	cg00084184	-0.917441
HECW1	cg00084184	-0.925697
NOS1	cg00084184	-0.915377
LBP	cg00084184	-0.913784
ASPDH	cg00084184	-0.935886
ADM2	cg00084184	-0.977296
DPYS	cg00084184	-0.911249
TUBB4	cg00084184	-0.925697
TM4SF5	cg00084184	-0.914544
GALNT11	cg00084184	-0.946336
MAPT	cg00084184	-0.933953
AQP7P1	cg00084184	-0.931889
CHRNA4	cg00084184	-0.941657
SLC28A1	cg00084184	-0.919505
RHBDL1	cg00084184	-0.946336
CYP27A1	cg00084184	-0.954592
C3orf65	cg00084184	-0.906202
USH1C	cg00084184	-0.977296
ZNF804B	cg00084184	-0.931229
A1CF	cg00084184	-0.919099
ANKS4B	cg00084184	-0.960784
RENBP	cg00084184	-0.940144
SLC22A24	cg00084184	-0.903459
SLC22A7	cg00084184	-0.936017
PNPLA3	cg00084184	-0.900726
PNPLA1	cg00084184	-0.905057
ZNF541	cg00084184	-0.942208
CLEC18B	cg00084184	-0.931889
TPSB2	cg00084184	-0.915377
CCL15	cg00084184	-0.930305
TINAG	cg00084184	-0.902993
HNF1A	cg00084184	-0.9484
VIL1	cg00084184	-0.925697
AGXT2	cg00084184	-0.909185
SLC22A9	cg00084184	-0.936575
GATM	cg00084184	-0.902993
ACSM2A	cg00084184	-0.952528
ACSM2B	cg00084184	-0.909185
RNF186	cg00084184	-0.900929
DDC	cg00084184	-0.936017
NAT8	cg00084184	-0.929825
TRIM10	cg00084184	-0.942208
LIME1	cg00084184	-0.944272
SLC27A2	cg00084184	-0.921569
ANPEP	cg00084184	-0.929825
PRODH2	cg00084184	-0.944272
GPD1	cg00084184	-0.911249
MIOX	cg00084184	-0.911249
RDH5	cg00084184	-0.907121
TRIM15	cg00084184	-0.936017
AZGP1	cg00084184	-0.917441
PROC	cg00084184	-0.905057
MASP1	cg00084184	-0.911249
DHDH	cg00084184	-0.905057
RBP4	cg00084184	-0.900929
RBP5	cg00084184	-0.927761
TMEM174	cg00084184	-0.913313
SLC1A5	cg00084184	-0.909185
AGMAT	cg00084184	-0.923633
CTXN3	cg00084184	-0.929825
NAT8B	cg00084184	-0.929825
FMO1	cg00084184	-0.925697
CDHR2	cg00084184	-0.909185
CDHR5	cg00084184	-0.950464
NOX4	cg00084184	-0.95872
KHDRBS2	cg00084184	-0.902502
XYLB	cg00084184	-0.921569
COLEC11	cg00084184	-0.907121
IYD	cg00084184	-0.902993
SLC38A3	cg00084184	-0.921569
CLRN3	cg00084184	-0.905057
CELF3	cg00084184	-0.916189
HAO2	cg00084184	-0.931889
C12orf59	cg00084184	-0.964912
ZNF516	cg00084184	-0.900929
DIP2C	cg00084184	-0.919505
SLCO2A1	cg00084184	-0.921569
UPP2	cg00084184	-0.933953
CAPN3	cg00084184	-0.942208
NECAB2	cg00084184	-0.953332
LYG1	cg00084184	-0.954592
TMEM150B	cg00084184	-0.902427
MYO7B	cg00084184	-0.921569
HSD17B14	cg00084184	-0.925697
SLC26A9	cg00084184	-0.954592
C19orf69	cg00084184	-0.900362
SLC13A1	cg00084184	-0.909185
PLG	cg00084184	-0.907121
ACY3	cg00084184	-0.921569
ACY1	cg00084184	-0.921569
ABCC2	cg00084184	-0.900929
ENPP6	cg00084184	-0.936017
GIPC2	cg00084184	-0.927761
SLC6A19	cg00084184	-0.919505
KLK6	cg00084798	-0.925697
NPNT	cg00084798	-0.950464
ITGB3	cg00084798	-0.905057
C19orf38	cg00085448	-0.902993
CFH	cg00090431	-0.927761
IGFBP4	cg00091760	-0.905057
NDC80	cg00091760	-0.902993
NTRK3	cg00091760	-0.900929
BMP2	cg00091760	-0.909185
CAP2	cg00091760	-0.915377
C3orf36	cg00091760	-0.902993
NT5E	cg00091760	-0.923633
DYNC1I1	cg00091760	-0.905057
ABLIM3	cg00091760	-0.933953
LTBP4	cg00091760	-0.902993
GPC6	cg00091760	-0.954592
WFDC1	cg00091760	-0.919505
C6orf186	cg00091760	-0.921569
CSDC2	cg00091760	-0.923633
EMID1	cg00091760	-0.911249
AK5	cg00091760	-0.931889
FGFR4	cg00091760	-0.911249
PDE3A	cg00091760	-0.907121
SEPT4	cg00091760	-0.902993
PGA3	cg00091760	-0.902993
TMEM98	cg00091760	-0.925697
DNAJB5	cg00091760	-0.927761
MS4A2	cg00091760	-0.907689
TPSB2	cg00091760	-0.954592
TPSAB1	cg00091760	-0.940144
PDLIM2	cg00091760	-0.900929
CPA3	cg00091760	-0.921569
MASP1	cg00091760	-0.946336
CD1E	cg00091760	-0.905057
FLT3	cg00091760	-0.904492
DGKG	cg00091760	-0.925697
LOC654342	cg00091760	-0.915377
SLCO2A1	cg00091760	-0.925697
CMA1	cg00091760	-0.923961
ABCA8	cg00091760	-0.907121
GJA5	cg00093433	-0.900929
FRAT2	cg00095629	-0.905057
MATN3	cg00096536	-0.905057
EML1	cg00099441	-0.912752
XYLT1	cg00099441	-0.903459
KIF21B	cg00099441	-0.900362
VWA3B	cg00105025	-0.944272
PPIL1	cg00105025	-0.902993
ABCA10	cg00106196	-0.909185
PCA3	cg00106196	-0.902631
METTL8	cg00106609	-0.907121
CAMK2G	cg00106609	-0.907121
AGAP3	cg00108038	-0.900929
CD8B	cg00108038	-0.925697
LAT	cg00108038	-0.907121
LRRTM1	cg00108282	-0.902993
ABAT	cg00108282	-0.909185
XPNPEP2	cg00108282	-0.942208
IGFBP4	cg00108282	-0.917441
MYO3A	cg00108282	-0.900929
PKLR	cg00108282	-0.93808
ITGB1BP3	cg00108282	-0.933421
PRAP1	cg00108282	-0.956118
NDC80	cg00108282	-0.900929
LGALS2	cg00108282	-0.923633
TMEM82	cg00108282	-0.949923
AKR1B10	cg00108282	-0.921569
ADH6	cg00108282	-0.936017
PIPOX	cg00108282	-0.915377
DIO1	cg00108282	-0.944272
SLC23A1	cg00108282	-0.925697
SLC17A1	cg00108282	-0.931889
SLC17A3	cg00108282	-0.923633
IL6R	cg00108282	-0.944272
SLC22A12	cg00108282	-0.950464
SLC22A11	cg00108282	-0.923633
IL18RAP	cg00108282	-0.925697
NT5E	cg00108282	-0.960784
FRMD1	cg00108282	-0.907121
PDE7A	cg00108282	-0.917441
CLEC18A	cg00108282	-0.921569
NRXN2	cg00108282	-0.925697
GLYAT	cg00108282	-0.940144
APOM	cg00108282	-0.9484
APOH	cg00108282	-0.916882
CPN2	cg00108282	-0.927761
BHMT	cg00108282	-0.915377
GBA3	cg00108282	-0.915377
SLC7A9	cg00108282	-0.952528
DTNA	cg00108282	-0.919505
GGT1	cg00108282	-0.907121
ABLIM3	cg00108282	-0.946336
PAH	cg00108282	-0.919505
GGTLC2	cg00108282	-0.907121
FCAMR	cg00108282	-0.931889
ALDH1L1	cg00108282	-0.900929
SLC17A4	cg00108282	-0.911249
CLDN2	cg00108282	-0.929825
RHOBTB1	cg00108282	-0.905057
PDZD3	cg00108282	-0.944272
LOC389332	cg00108282	-0.940144
DAO	cg00108282	-0.931889
CUBN	cg00108282	-0.921569
GPC6	cg00108282	-0.931889
C2orf40	cg00108282	-0.902993
WFDC1	cg00108282	-0.913313
MGST1	cg00108282	-0.913313
FTCD	cg00108282	-0.917441
C6orf186	cg00108282	-0.911249
NLRP6	cg00108282	-0.900929
CSDC2	cg00108282	-0.921569
D4S234E	cg00108282	-0.902993
ALDH1B1	cg00108282	-0.919505
EMID1	cg00108282	-0.923633
HNF4A	cg00108282	-0.911249
PLCE1	cg00108282	-0.915377
TMEM200A	cg00108282	-0.929825
CTSC	cg00108282	-0.911249
FGFR4	cg00108282	-0.925697
EMB	cg00108282	-0.909185
PDZK1IP1	cg00108282	-0.925697
PDE3A	cg00108282	-0.915377
SLC5A10	cg00108282	-0.911249
TFEC	cg00108282	-0.936017
C5orf23	cg00108282	-0.902993
SLC39A5	cg00108282	-0.925697
FUT6	cg00108282	-0.940144
GSTA1	cg00108282	-0.927761
GSTA2	cg00108282	-0.929825
PROS1	cg00108282	-0.946336
AQP11	cg00108282	-0.905057
CHST13	cg00108282	-0.92411
PLD1	cg00108282	-0.907121
MYOM3	cg00108282	-0.911249
CCL14-CCL15	cg00108282	-0.902938
AMN	cg00108282	-0.927761
HECW1	cg00108282	-0.933953
CYP4A11	cg00108282	-0.917441
GYPA	cg00108282	-0.923961
ASPG	cg00108282	-0.913313
ASPDH	cg00108282	-0.91934
ADM2	cg00108282	-0.933953
DPYS	cg00108282	-0.944272
TM4SF5	cg00108282	-0.958342
GALNT11	cg00108282	-0.900929
COL8A1	cg00108282	-0.907121
KCNH6	cg00108282	-0.907589
SLC28A1	cg00108282	-0.960784
FAM135B	cg00108282	-0.935467
CYP27A1	cg00108282	-0.905057
NPY2R	cg00108282	-0.901827
SUSD2	cg00108282	-0.927761
USH1C	cg00108282	-0.93808
ZNF804B	cg00108282	-0.931229
A1CF	cg00108282	-0.912875
TMEM98	cg00108282	-0.927761
ANKS4B	cg00108282	-0.940144
IL7R	cg00108282	-0.907121
DNAJB5	cg00108282	-0.913313
SLC22A6	cg00108282	-0.913313
SLC22A7	cg00108282	-0.923633
ZNF541	cg00108282	-0.919505
MS4A2	cg00108282	-0.901464
TPSB2	cg00108282	-0.900929
ACE2	cg00108282	-0.942208
TMEM27	cg00108282	-0.917441
KCNK10	cg00108282	-0.911249
TCN2	cg00108282	-0.921569
VIL1	cg00108282	-0.929825
AGXT2	cg00108282	-0.917441
SLC5A12	cg00108282	-0.952528
TPSAB1	cg00108282	-0.911249
TUBA4B	cg00108282	-0.933953
ACSM2A	cg00108282	-0.909185
ACSM2B	cg00108282	-0.93808
RNF186	cg00108282	-0.911249
DDC	cg00108282	-0.919505
PDGFC	cg00108282	-0.929825
S100B	cg00108282	-0.911249
NAT8	cg00108282	-0.946336
TRIM10	cg00108282	-0.936017
LIME1	cg00108282	-0.913313
SERPINE2	cg00108282	-0.902993
SLC27A2	cg00108282	-0.927761
ALDH3B1	cg00108282	-0.913313
CD109	cg00108282	-0.907121
APOC2	cg00108282	-0.94063
PRODH2	cg00108282	-0.929825
NGEF	cg00108282	-0.933953
GPD1	cg00108282	-0.946336
MIOX	cg00108282	-0.909185
RDH5	cg00108282	-0.95872
SLC34A1	cg00108282	-0.907121
MASP1	cg00108282	-0.942208
DHDH	cg00108282	-0.902993
SLC6A13	cg00108282	-0.919505
ZNF488	cg00108282	-0.902993
OSTBETA	cg00108282	-0.911249
CD1E	cg00108282	-0.909185
OSBPL10	cg00108282	-0.907121
AGMAT	cg00108282	-0.911249
FLT3	cg00108282	-0.904492
AMOTL1	cg00108282	-0.927761
NAT8B	cg00108282	-0.942208
FMO1	cg00108282	-0.929825
CDHR2	cg00108282	-0.927761
CDHR5	cg00108282	-0.960784
TMIGD1	cg00108282	-0.902631
NOX4	cg00108282	-0.907121
OR51E2	cg00108282	-0.915377
DGKG	cg00108282	-0.905057
IYD	cg00108282	-0.925697
CLRN3	cg00108282	-0.95872
CDH9	cg00108282	-0.913135
HAO2	cg00108282	-0.909185
AK3L1	cg00108282	-0.909185
LOC654342	cg00108282	-0.902993
NECAB2	cg00108282	-0.905614
SPAG5	cg00108282	-0.917441
LYG1	cg00108282	-0.923633
TMEM150B	cg00108282	-0.903459
MYO7B	cg00108282	-0.911249
PLXNC1	cg00108282	-0.921569
SLC26A9	cg00108282	-0.925697
C19orf69	cg00108282	-0.941662
CLEC10A	cg00108282	-0.900929
SLC13A1	cg00108282	-0.929825
PLG	cg00108282	-0.942208
ACY3	cg00108282	-0.927761
ALDOB	cg00108282	-0.942208
ENPP6	cg00108282	-0.905057
GIPC2	cg00108282	-0.956656
ETV5	cg00108282	-0.900929
SLC6A19	cg00108282	-0.944272
SLC13A3	cg00108282	-0.93808
CYP3A5	cg00110769	-0.933953
SCG3	cg00114029	-0.919505
IL13RA2	cg00115639	-0.919505
AGT	cg00115639	-0.907121
ATF4	cg00115639	-0.905057
SERPINB9	cg00115639	-0.911249
XCR1	cg00115639	-0.906931
RPH3A	cg00115639	-0.918947
TPT1	cg00119279	-0.902993
C11orf80	cg00119811	-0.905057
BMP2	cg00123181	-0.917441
ACOX2	cg00123181	-0.907121
CLEC18A	cg00123181	-0.911249
SLC22A3	cg00123181	-0.902993
C7orf10	cg00123181	-0.929825
ABLIM3	cg00123181	-0.907121
EAF2	cg00123181	-0.902993
TMEM150C	cg00123181	-0.913313
SLC3A1	cg00123181	-0.913313
D4S234E	cg00123181	-0.900929
CLEC18C	cg00123181	-0.921569
AQP7P1	cg00123181	-0.913313
PGA3	cg00123181	-0.944272
RENBP	cg00123181	-0.902993
MASP1	cg00123181	-0.923633
NOX4	cg00123181	-0.929825
SLC38A3	cg00123181	-0.917441
NIT2	cg00123181	-0.917441
SLC17A2	cg00130530	-0.934526
BHMT	cg00130530	-0.931889
MME	cg00130530	-0.902993
COCH	cg00130530	-0.933953
SUSD3	cg00130530	-0.960784
TRIM6	cg00130530	-0.902993
AQP7P3	cg00130530	-0.910296
ABCD2	cg00130530	-0.921569
SLC28A1	cg00130530	-0.913313
SLC16A9	cg00130530	-0.921569
FAM40B	cg00130530	-0.902993
CRB2	cg00130530	-0.913313
ENPP7	cg00130530	-0.904492
SLC13A2	cg00130530	-0.911249
TMEM200B	cg00134602	-0.907121
NRXN2	cg00134602	-0.900929
PARP15	cg00134602	-0.902427
RFTN1	cg00134602	-0.907121
SH3RF3	cg00134602	-0.919505
UNC5B	cg00134602	-0.907121
FCRL5	cg00134602	-0.909185
KIAA1045	cg00134602	-0.913313
S100B	cg00134602	-0.925697
PLXNC1	cg00134602	-0.915377
SYT2	cg00135293	-0.915377
TOX2	cg00135293	-0.93808
SULF2	cg00135293	-0.933953
ABCB4	cg00135293	-0.956656
LOC100129034	cg00135293	-0.907121
NTNG1	cg00135293	-0.907121
CDH22	cg00135293	-0.921569
SEMA6A	cg00135293	-0.909185
DGKG	cg00135293	-0.902993
CARD10	cg00135293	-0.925697
IFFO1	cg00135888	-0.923633
TMEM156	cg00135888	-0.911067
CFH	cg00138126	-0.907121
SSTR3	cg00138126	-0.900754
STMN3	cg00139455	-0.900929
DISC1	cg00141162	-0.911249
BEGAIN	cg00141162	-0.915377
CFH	cg00141162	-0.936017
C1orf54	cg00141162	-0.909185
NT5E	cg00141162	-0.902993
KCNA3	cg00141162	-0.902993
TTLL7	cg00141162	-0.909185
POSTN	cg00141162	-0.917441
PDE3A	cg00141162	-0.913313
GIMAP2	cg00141162	-0.900929
IL17B	cg00141162	-0.903459
GPR114	cg00141162	-0.905057
AMOTL1	cg00141162	-0.907121
MS4A4A	cg00141162	-0.907121
SLAMF1	cg00142155	-0.942208
CACNA1S	cg00142155	-0.935523
MORN3	cg00142482	-0.902993
LOC728024	cg00142482	-0.907121
HAPLN4	cg00143527	-0.904492
MS4A8B	cg00143527	-0.944875
POLR1D	cg00143527	-0.900929
ART4	cg00145118	-0.907121
PTPRD	cg00145118	-0.907121
PTPRO	cg00145118	-0.913313
CR1	cg00145118	-0.913313
IL21R	cg00145118	-0.917441
PLA2G12B	cg00145118	-0.912458
LRRC7	cg00145118	-0.911249
PTGDS	cg00145118	-0.911249
SLC6A6	cg00145118	-0.915377
TMEM132C	cg00145118	-0.911067
OR52N4	cg00145911	-0.911249
EMID1	cg00145911	-0.900929
C6orf145	cg00145911	-0.900929
STOM	cg00145911	-0.907121
SEZ6L2	cg00146027	-0.913313
F12	cg00146027	-0.902993
MT1M	cg00146437	-0.907121
TNNT2	cg00146437	-0.919505
ADAMTS16	cg00146437	-0.905057
ARID5B	cg00146437	-0.909185
ASPHD1	cg00146645	-0.907121
SH3KBP1	cg00146645	-0.913313
MSRB2	cg00146645	-0.940144
STMN4	cg00146645	-0.90816
RGS14	cg00146645	-0.902993
ITGB1BP3	cg00146864	-0.931319
SLC17A1	cg00146864	-0.911249
SLC17A3	cg00146864	-0.911249
ADRBK2	cg00146864	-0.900929
LMX1B	cg00146864	-0.909185
SLC7A9	cg00146864	-0.900929
SLC17A4	cg00146864	-0.929825
GPC6	cg00146864	-0.909185
C2orf40	cg00146864	-0.921569
FTCD	cg00146864	-0.907121
EMID1	cg00146864	-0.900929
PLCE1	cg00146864	-0.9484
PDE3A	cg00146864	-0.902993
SLC5A7	cg00146864	-0.906931
HECW1	cg00146864	-0.923633
CREB3L3	cg00146864	-0.913449
TM4SF5	cg00146864	-0.904116
MAPT	cg00146864	-0.915377
ABCD2	cg00146864	-0.909185
C3orf65	cg00146864	-0.904116
PDGFC	cg00146864	-0.919505
NAT8	cg00146864	-0.911249
NXPH2	cg00146864	-0.915377
CYTIP	cg00146864	-0.902993
TNFRSF9	cg00146864	-0.909654
ZNF488	cg00146864	-0.913313
CDHR5	cg00146864	-0.923633
UBE2E2	cg00146864	-0.921569
CDH9	cg00146864	-0.904862
C12orf59	cg00146864	-0.907121
MYL3	cg00146864	-0.902993
SLC6A19	cg00146864	-0.921569
IKZF3	cg00146864	-0.900929
AVEN	cg00147638	-0.905057
REN	cg00152322	-0.902993
RARG	cg00152942	-0.907121
GJA3	cg00155310	-0.944159
OLR1	cg00155310	-0.905057
DDN	cg00155310	-0.900929
TNNT2	cg00155310	-0.909185
RYR3	cg00155732	-0.900929
HAPLN4	cg00156230	-0.911719
REG3G	cg00156230	-0.908625
ADAMTS19	cg00156230	-0.911347
LHX4	cg00156230	-0.907121
TSPAN18	cg00156230	-0.902993
FRMD5	cg00159243	-0.936017
CD68	cg00159243	-0.905057
UNC5B	cg00159243	-0.907121
GPR114	cg00159243	-0.905057
JAKMIP2	cg00159243	-0.911067
PM20D1	cg00160440	-0.902993
FSTL5	cg00160440	-0.902959
SPNS3	cg00160440	-0.921569
SLC17A4	cg00160478	-0.944272
ACP5	cg00160478	-0.93808
HECW1	cg00160478	-0.905057
KIAA1539	cg00160478	-0.913313
SLC22A8	cg00160478	-0.911249
ALDH3B1	cg00160478	-0.900929
C2orf71	cg00160478	-0.904492
POLR1D	cg00160478	-0.940144
TMEM150B	cg00160478	-0.917914
SLC6A19	cg00160478	-0.907121
LRFN5	cg00160583	-0.900929
VWCE	cg00160976	-0.940144
LOC643763	cg00160976	-0.903539
RRAS2	cg00160976	-0.911249
ASPHD1	cg00160981	-0.902993
FRMD5	cg00160981	-0.913313
KLK6	cg00160981	-0.900929
VSIG8	cg00160981	-0.907121
SH3KBP1	cg00160981	-0.919505
SLC22A18AS	cg00160981	-0.905057
SSTR3	cg00160981	-0.916189
TACR3	cg00160981	-0.906202
SEZ6L2	cg00160981	-0.954592
VSTM2A	cg00160981	-0.900754
JAKMIP2	cg00160981	-0.913135
ACOX2	cg00161955	-0.905057
WNT3	cg00161955	-0.913313
EAF2	cg00161955	-0.915377
CALML3	cg00161955	-0.916882
SLC3A1	cg00161955	-0.921569
CLEC18C	cg00161955	-0.936017
GJD2	cg00161955	-0.90901
A1CF	cg00161955	-0.905614
PROZ	cg00161955	-0.93808
MPP1	cg00161955	-0.913313
DGKB	cg00161955	-0.915377
COLEC11	cg00161955	-0.929825
NIT2	cg00161955	-0.927761
LOC340094	cg00161955	-0.915377
KL	cg00161955	-0.929825
GPA33	cg00163217	-0.900726
SLC22A4	cg00164941	-0.909185
SLC47A1	cg00164941	-0.919505
PCDH15	cg00164941	-0.918715
C13orf36	cg00167763	-0.907121
C6orf115	cg00168942	-0.909185
TST	cg00168942	-0.907121
ZAP70	cg00169897	-0.911249
CAMKK2	cg00169897	-0.905057
LOX	cg00169897	-0.925697
CFHR1	cg00169897	-0.919505
ADCY7	cg00169897	-0.919505
SIGLEC1	cg00169897	-0.929825
RTN1	cg00169897	-0.944272
AIF1	cg00169897	-0.907121
POSTN	cg00169897	-0.900929
CXCL6	cg00169897	-0.913313
F13A1	cg00169897	-0.900929
SEPT4	cg00169897	-0.917441
SIGLEC8	cg00169897	-0.937486
FOLR2	cg00169897	-0.962848
PDZD4	cg00169897	-0.936017
MRC1	cg00169897	-0.919505
PDLIM2	cg00169897	-0.917441
NLRP3	cg00169897	-0.900929
SULF1	cg00169897	-0.927761
CYTIP	cg00169897	-0.923633
GGTA1	cg00169897	-0.929825
MS4A4A	cg00169897	-0.907121
C17orf87	cg00169897	-0.929825
GPR34	cg00169897	-0.911249
FOXD2	cg00169897	-0.925697
TKTL2	cg00171092	-0.921408
MRPL20	cg00174718	-0.929825
C3orf55	cg00174851	-0.921569
B3GNT3	cg00174851	-0.923633
ZDHHC3	cg00174851	-0.933953
PP14571	cg00174851	-0.913313
H2AFY	cg00174851	-0.936017
CPSF3	cg00174851	-0.902993
TPD52L1	cg00174851	-0.902993
AP2M1	cg00174851	-0.900929
CALCB	cg00174851	-0.917441
BAG1	cg00174851	-0.905057
ARG2	cg00174851	-0.902993
S100A13	cg00174851	-0.902993
TMEM169	cg00174851	-0.900929
TLE6	cg00174851	-0.923633
SLC35A2	cg00174851	-0.915377
SCGB2A1	cg00174851	-0.902993
CHMP1B	cg00174851	-0.93808
TMEM9B	cg00174851	-0.923633
XRCC6	cg00174851	-0.909185
RASAL1	cg00174851	-0.902993
SLC6A12	cg00174851	-0.911249
FXYD3	cg00174851	-0.900929
TMEM62	cg00174851	-0.905057
SCCPDH	cg00174851	-0.95872
EFCAB5	cg00174851	-0.913313
ITGA4	cg00174992	-0.907121
XPNPEP2	cg00174992	-0.925697
IGFBP4	cg00174992	-0.907121
PRAP1	cg00174992	-0.926175
TMEM82	cg00174992	-0.900362
DIO1	cg00174992	-0.915377
SLC23A1	cg00174992	-0.913313
SLC17A1	cg00174992	-0.905057
ACOX2	cg00174992	-0.911249
SLC22A12	cg00174992	-0.919505
SLC22A11	cg00174992	-0.900929
NT5E	cg00174992	-0.905057
CLEC18A	cg00174992	-0.927761
APOM	cg00174992	-0.921569
C7orf10	cg00174992	-0.929825
SOST	cg00174992	-0.900929
RAP2A	cg00174992	-0.93808
GBA3	cg00174992	-0.900929
SLC7A9	cg00174992	-0.919505
CRABP1	cg00174992	-0.905057
ABLIM3	cg00174992	-0.95872
PAH	cg00174992	-0.933953
LTBP4	cg00174992	-0.927761
SLC17A4	cg00174992	-0.9484
PDZD3	cg00174992	-0.905057
G6PC	cg00174992	-0.915377
LOC389332	cg00174992	-0.905057
CUBN	cg00174992	-0.909185
GPC6	cg00174992	-0.942208
MAF	cg00174992	-0.925697
FTCD	cg00174992	-0.925697
C6orf186	cg00174992	-0.907121
ETNK2	cg00174992	-0.902993
MSRB3	cg00174992	-0.902993
CSDC2	cg00174992	-0.911249
ECM2	cg00174992	-0.942208
EMID1	cg00174992	-0.907121
PLCE1	cg00174992	-0.909185
FGFR4	cg00174992	-0.909185
EMB	cg00174992	-0.927761
PDE3A	cg00174992	-0.919505
TNFAIP8L1	cg00174992	-0.911249
NEGR1	cg00174992	-0.917441
SLC39A5	cg00174992	-0.905057
FUT6	cg00174992	-0.900929
PROS1	cg00174992	-0.913313
SEMA5A	cg00174992	-0.936017
SLC23A3	cg00174992	-0.933953
SLC5A7	cg00174992	-0.906931
CCL14-CCL15	cg00174992	-0.919756
HECW1	cg00174992	-0.952528
FGF13	cg00174992	-0.905057
C1QTNF2	cg00174992	-0.915377
GYPA	cg00174992	-0.944984
SEPT4	cg00174992	-0.915377
ADM2	cg00174992	-0.902993
SLCO2B1	cg00174992	-0.907121
TM4SF5	cg00174992	-0.927058
MAPT	cg00174992	-0.905057
SLC28A1	cg00174992	-0.915377
PLD5	cg00174992	-0.909185
SUSD2	cg00174992	-0.919505
USH1C	cg00174992	-0.915377
ZNF804B	cg00174992	-0.90203
PCDH15	cg00174992	-0.906202
DNAJB5	cg00174992	-0.933953
MS4A2	cg00174992	-0.939847
TCN2	cg00174992	-0.902993
SLC5A12	cg00174992	-0.919505
TPSAB1	cg00174992	-0.933953
DDO	cg00174992	-0.925697
DDC	cg00174992	-0.909185
UPB1	cg00174992	-0.919505
NAT8	cg00174992	-0.917441
TRIM10	cg00174992	-0.902993
GATA5	cg00174992	-0.919505
PDLIM2	cg00174992	-0.911249
CD109	cg00174992	-0.940144
PRODH2	cg00174992	-0.902993
CPA3	cg00174992	-0.946336
DOK6	cg00174992	-0.915377
DACH1	cg00174992	-0.902993
AFM	cg00174992	-0.925324
AZGP1	cg00174992	-0.905057
MASP1	cg00174992	-0.925697
FAM26E	cg00174992	-0.909185
FLT3	cg00174992	-0.909654
CDHR5	cg00174992	-0.9484
TMIGD1	cg00174992	-0.917516
NOX4	cg00174992	-0.913313
XYLB	cg00174992	-0.931889
MS4A4A	cg00174992	-0.905057
COLEC11	cg00174992	-0.921569
CLRN3	cg00174992	-0.902993
CDK5R1	cg00174992	-0.905057
NECAB2	cg00174992	-0.93466
TMEM150B	cg00174992	-0.941662
PREX1	cg00174992	-0.900929
HSD17B14	cg00174992	-0.927761
NFASC	cg00174992	-0.929825
SLC26A9	cg00174992	-0.907121
ABCA8	cg00174992	-0.917441
C19orf69	cg00174992	-0.917914
PLG	cg00174992	-0.925697
ALDOB	cg00174992	-0.925697
ENPP6	cg00174992	-0.933953
ENPP7	cg00174992	-0.905524
GIPC2	cg00174992	-0.909185
SLC6A19	cg00174992	-0.919505
SLC13A3	cg00174992	-0.913313
MS4A8B	cg00178864	-0.929757
SUGT1L1	cg00179576	-0.913313
STAC3	cg00181061	-0.907121
CLIC5	cg00181061	-0.93808
LOX	cg00181061	-0.907121
IL21R	cg00181061	-0.923633
AIF1	cg00181061	-0.921569
LRRC7	cg00181061	-0.905057
C1QL1	cg00181061	-0.907121
CLEC18C	cg00181061	-0.905057
SPARC	cg00181061	-0.909185
PROZ	cg00181061	-0.900929
SULF1	cg00181061	-0.921569
POLR1D	cg00182273	-0.936017
C6orf129	cg00185867	-0.909185
PRDM1	cg00186143	-0.917441
LRRTM1	cg00186499	-0.917441
MYO3A	cg00186499	-0.93808
ITGB1BP3	cg00186499	-0.92291
LPPR5	cg00186499	-0.901887
SLC23A1	cg00186499	-0.902993
ZNF831	cg00186499	-0.907121
SLC17A3	cg00186499	-0.913313
GPR126	cg00186499	-0.933953
C1orf54	cg00186499	-0.925697
IL6R	cg00186499	-0.907121
SLC22A11	cg00186499	-0.909185
NT5E	cg00186499	-0.93808
NRXN2	cg00186499	-0.923633
ADRBK2	cg00186499	-0.915377
CPN2	cg00186499	-0.902993
KCNA3	cg00186499	-0.921569
FCAMR	cg00186499	-0.900929
EMID1	cg00186499	-0.902993
AOAH	cg00186499	-0.913313
PLCE1	cg00186499	-0.93808
CPXM2	cg00186499	-0.913313
SLC39A5	cg00186499	-0.907121
MAP4K4	cg00186499	-0.931889
SLAMF7	cg00186499	-0.905057
GIMAP7	cg00186499	-0.911249
NHS	cg00186499	-0.905057
SULF2	cg00186499	-0.927761
TM4SF5	cg00186499	-0.904116
GALNT10	cg00186499	-0.900929
LOC100129034	cg00186499	-0.909185
IL7R	cg00186499	-0.917441
APBB1IP	cg00186499	-0.907121
PDGFC	cg00186499	-0.952528
DPEP2	cg00186499	-0.921569
SH2D1A	cg00186499	-0.905057
CDH22	cg00186499	-0.902993
CYTIP	cg00186499	-0.911249
TNFRSF9	cg00186499	-0.929272
ZNF488	cg00186499	-0.915377
AMOTL1	cg00186499	-0.902993
TRAF3	cg00186499	-0.905057
SLC8A1	cg00186499	-0.900929
DGKG	cg00186499	-0.933953
UBE2E2	cg00186499	-0.964912
PLXNC1	cg00186499	-0.923633
CD96	cg00186499	-0.909185
CLEC10A	cg00186499	-0.900929
RGS10	cg00186499	-0.907121
C3orf39	cg00186909	-0.917441
EPHX3	cg00186909	-0.917441
EID2B	cg00186909	-0.900929
MED22	cg00186909	-0.929825
C18orf10	cg00186909	-0.907121
SC65	cg00186909	-0.905057
SMCR7	cg00186909	-0.902993
EXOSC7	cg00186909	-0.919505
SYNGR2	cg00186909	-0.923633
SPINT2	cg00186909	-0.900929
MAGEF1	cg00186909	-0.913313
CXCL13	cg00187120	-0.927114
GJA3	cg00187557	-0.904862
SOST	cg00187557	-0.905057
CRABP1	cg00187557	-0.919505
TMEM106A	cg00187557	-0.907121
THPO	cg00187557	-0.917441
FYN	cg00187557	-0.907121
MME	cg00187557	-0.923633
HAAO	cg00187557	-0.907121
C2orf71	cg00187557	-0.972638
DACH1	cg00187557	-0.915377
CDK5R1	cg00187557	-0.909185
DLK1	cg00187889	-0.921859
CEBPA	cg00187889	-0.913313
APLP1	cg00187889	-0.905057
HMHA1	cg00191458	-0.907121
ACP5	cg00191458	-0.919505
CEBPA	cg00191458	-0.900929
IKZF3	cg00191458	-0.915377
ERMN	cg00192275	-0.900929
ABCB4	cg00192275	-0.95872
TAF1D	cg00192275	-0.907121
NTNG1	cg00192275	-0.925697
GALNT5	cg00192275	-0.921012
DGKG	cg00192275	-0.902993
CDH6	cg00192275	-0.917441
DLX6AS	cg00197993	-0.921012
MYBL2	cg00201457	-0.917441
MICAL1	cg00201760	-0.913313
RGL1	cg00204802	-0.919505
AR	cg00204802	-0.902993
TMEM90A	cg00204802	-0.927207
MMP11	cg00206063	-0.907121
LOC650368	cg00206490	-0.907121
MR1	cg00206507	-0.902993
C3orf55	cg00206507	-0.905057
ZDHHC3	cg00206507	-0.905057
APP	cg00206507	-0.905057
TNFRSF11B	cg00206507	-0.900929
ZDHHC13	cg00206507	-0.921569
TMEM182	cg00206507	-0.909185
SORT1	cg00206507	-0.911249
GREB1L	cg00206507	-0.905057
HNRNPR	cg00206507	-0.944272
NUB1	cg00206507	-0.931889
ERMP1	cg00206507	-0.925697
FAM131B	cg00206507	-0.902993
KRT40	cg00206507	-0.908726
GALNT3	cg00206507	-0.913313
CCPG1	cg00206507	-0.911249
XRCC6	cg00206507	-0.917441
AFAP1L2	cg00206507	-0.915377
NIPAL3	cg00206507	-0.917441
TMEM62	cg00206507	-0.902993
PFKFB3	cg00206507	-0.946336
LIPH	cg00206507	-0.93808
CCDC87	cg00206507	-0.909185
SCCPDH	cg00206507	-0.915377
NTN4	cg00206507	-0.960784
CDH1	cg00206507	-0.900929
C12orf36	cg00206507	-0.900929
EFCAB5	cg00206507	-0.923633
SLC14A2	cg00206507	-0.907121
PCSK5	cg00207226	-0.905057
NMT2	cg00207226	-0.900929
GTF2E2	cg00207226	-0.952528
APOL6	cg00207226	-0.911249
TRIM54	cg00208274	-0.931337
TUBAL3	cg00208274	-0.917441
FER1L5	cg00211115	-0.900929
C3orf55	cg00211115	-0.944272
B3GNT3	cg00211115	-0.917441
ZDHHC3	cg00211115	-0.923633
PP14571	cg00211115	-0.909185
POU3F4	cg00211115	-0.902993
BCAS1	cg00211115	-0.902993
CD82	cg00211115	-0.911249
NUB1	cg00211115	-0.900929
CACNA1F	cg00211115	-0.925697
ERMP1	cg00211115	-0.905057
AIF1L	cg00211115	-0.911249
SYAP1	cg00211115	-0.900929
KRT40	cg00211115	-0.928436
POU2F3	cg00211115	-0.907121
SGPL1	cg00211115	-0.900929
HTR3D	cg00211115	-0.92291
SLC38A11	cg00211115	-0.915377
NIPAL3	cg00211115	-0.909185
TMPRSS2	cg00211115	-0.917441
PFKFB3	cg00211115	-0.917441
KIAA1797	cg00211115	-0.915377
LIPH	cg00211115	-0.933953
CCDC87	cg00211115	-0.931889
NTN4	cg00211115	-0.917441
PPL	cg00211115	-0.907121
VGLL1	cg00211115	-0.900929
PPME1	cg00211115	-0.913313
EFCAB5	cg00211115	-0.936017
CD9	cg00211115	-0.927761
SIGLEC6	cg00213729	-0.934526
FAM65A	cg00213729	-0.907121
SLC22A9	cg00213729	-0.90504
SEMA6A	cg00213729	-0.921569
CARD10	cg00213729	-0.919505
ZNF516	cg00213729	-0.921569
FRMD1	cg00214856	-0.909185
C2orf40	cg00214856	-0.915377
ROBO2	cg00214856	-0.917441
CGREF1	cg00214856	-0.907121
ZNF804A	cg00214856	-0.940023
FAM135B	cg00214856	-0.912752
KLHL38	cg00215182	-0.902993
PDCD1	cg00215182	-0.909185
RFX8	cg00215851	-0.915204
DPYSL3	cg00218792	-0.900929
KCNA6	cg00218792	-0.923633
MS4A2	cg00218792	-0.907689
TPSAB1	cg00218792	-0.925697
FXYD1	cg00218792	-0.933953
FRZB	cg00218792	-0.950464
PLN	cg00218792	-0.900929
AAA1	cg00219210	-0.904116
ZCCHC14	cg00219210	-0.907121
HAPLN4	cg00220335	-0.911719
PTPRO	cg00220335	-0.913313
CPA1	cg00220335	-0.911838
BEGAIN	cg00221185	-0.913313
CFH	cg00221185	-0.913313
C1orf54	cg00221185	-0.909185
TMEM156	cg00221185	-0.911067
ALDH3B1	cg00221185	-0.909185
DOK4	cg00221185	-0.936017
GPR114	cg00221185	-0.936017
SLC8A1	cg00221185	-0.925697
EMR3	cg00221650	-0.923633
NPLOC4	cg00225196	-0.902993
TAF4B	cg00226580	-0.905057
CLCN6	cg00228796	-0.905057
ACR	cg00228796	-0.954592
TNS1	cg00228796	-0.911249
RNF146	cg00228796	-0.900929
PITPNM3	cg00228796	-0.925697
BCL2L2	cg00228796	-0.9484
SLIT2	cg00228796	-0.902993
FCGRT	cg00228984	-0.915377
SLC17A4	cg00230120	-0.902993
CD8B	cg00230120	-0.902993
FGD5	cg00230120	-0.909185
FZD1	cg00233943	-0.919505
BMP5	cg00238570	-0.946035
SLC23A1	cg00238570	-0.923633
IL2RA	cg00238570	-0.917441
SLC22A11	cg00238570	-0.911249
ADRBK2	cg00238570	-0.919505
CPNE4	cg00238570	-0.911249
ODZ1	cg00238570	-0.911249
SPG20	cg00238570	-0.921569
TTPA	cg00238570	-0.917441
RDX	cg00238570	-0.902993
CALML4	cg00238570	-0.900929
PRLR	cg00238570	-0.919505
SGK3	cg00238570	-0.944272
EPS8	cg00238570	-0.921569
PLCE1	cg00238570	-0.905057
MSH3	cg00238570	-0.917441
TNFAIP8L1	cg00238570	-0.917441
SLC39A5	cg00238570	-0.917441
FUT3	cg00238570	-0.905057
SEMA5A	cg00238570	-0.931889
CHRM1	cg00238570	-0.908622
SLC5A7	cg00238570	-0.960705
SLC5A9	cg00238570	-0.902993
SCN9A	cg00238570	-0.902993
SLC30A4	cg00238570	-0.956656
SLCO2B1	cg00238570	-0.915377
DENND5B	cg00238570	-0.956656
GLI3	cg00238570	-0.917441
GABRG1	cg00238570	-0.906931
PNPLA3	cg00238570	-0.900726
SORCS1	cg00238570	-0.913313
UGT2A3	cg00238570	-0.956656
IQGAP2	cg00238570	-0.946336
SLC25A42	cg00238570	-0.905057
NRG3	cg00238570	-0.915377
L3MBTL4	cg00238570	-0.93808
DOK6	cg00238570	-0.913313
AFM	cg00238570	-0.915987
HPD	cg00238570	-0.917441
SLIT2	cg00238570	-0.907121
DNAJC13	cg00238570	-0.936017
GREB1	cg00238570	-0.907121
ALDH4A1	cg00238570	-0.915377
TNN	cg00238570	-0.913313
SNX30	cg00238570	-0.907121
KIRREL2	cg00238570	-0.910801
NIN	cg00238570	-0.902993
PHF23	cg00238593	-0.909185
XPNPEP2	cg00239353	-0.931889
TMEM82	cg00239353	-0.903459
ARHGAP28	cg00239353	-0.902993
AKR1B10	cg00239353	-0.900929
SLC23A1	cg00239353	-0.900929
C1orf54	cg00239353	-0.9484
NT5E	cg00239353	-0.902993
FAM151A	cg00239353	-0.913313
PTPRO	cg00239353	-0.902993
ABLIM3	cg00239353	-0.905057
CUBN	cg00239353	-0.900929
MAF	cg00239353	-0.929825
ALDH1B1	cg00239353	-0.927761
NPY6R	cg00239353	-0.905057
POSTN	cg00239353	-0.919505
COCH	cg00239353	-0.911249
SH3KBP1	cg00239353	-0.925697
SEMA5A	cg00239353	-0.911249
LRRC7	cg00239353	-0.902993
SCUBE3	cg00239353	-0.905057
GYPA	cg00239353	-0.908194
LOC643763	cg00239353	-0.935697
COL8A1	cg00239353	-0.944272
ST6GALNAC3	cg00239353	-0.905057
FAM135B	cg00239353	-0.906557
SUSD2	cg00239353	-0.915377
C2	cg00239353	-0.921569
ARHGAP10	cg00239353	-0.905057
SLC22A6	cg00239353	-0.921569
SLC22A8	cg00239353	-0.915377
SLC5A12	cg00239353	-0.905057
PDGFC	cg00239353	-0.925697
ALDH3B1	cg00239353	-0.933953
DACH1	cg00239353	-0.907121
SPARC	cg00239353	-0.917441
CYP4F2	cg00239353	-0.906651
AFM	cg00239353	-0.909763
AFP	cg00239353	-0.920801
FAM26E	cg00239353	-0.911249
FMO3	cg00239353	-0.905057
TMIGD1	cg00239353	-0.900505
SLC26A4	cg00239353	-0.921569
FAM83D	cg00239353	-0.917441
NFASC	cg00239353	-0.919505
PLXNC1	cg00239353	-0.917441
ACSF2	cg00239353	-0.909185
SLC13A3	cg00239353	-0.929825
MCCD1	cg00239657	-0.907121
HSF4	cg00239657	-0.909185
SFTPB	cg00239657	-0.936017
SERPINF2	cg00239657	-0.925697
FSTL4	cg00239657	-0.902993
PCA3	cg00239657	-0.928147
C19orf77	cg00239657	-0.900929
GALNT11	cg00239657	-0.921569
CCL15	cg00239657	-0.905524
C1orf106	cg00239657	-0.900929
INSR	cg00239657	-0.907121
ENTPD2	cg00239657	-0.933953
CALB1	cg00239657	-0.905057
SLC1A5	cg00239657	-0.900929
TM6SF2	cg00239657	-0.942208
MYO7B	cg00239657	-0.905057
GGT8P	cg00239657	-0.923477
RGS14	cg00239657	-0.905057
ISG20	cg00240653	-0.919505
UPK1B	cg00245075	-0.902993
DLGAP1	cg00245075	-0.907121
AKR1B10	cg00245075	-0.923633
LOC283267	cg00245075	-0.913313
SLC23A1	cg00245075	-0.909185
NT5E	cg00245075	-0.907121
NRXN2	cg00245075	-0.900929
ADRBK2	cg00245075	-0.909185
SLC17A4	cg00245075	-0.933953
TMEM106A	cg00245075	-0.909185
CUBN	cg00245075	-0.936017
GPC6	cg00245075	-0.909185
C6orf186	cg00245075	-0.915377
CALML4	cg00245075	-0.929825
FYN	cg00245075	-0.942208
SGK3	cg00245075	-0.921569
EMB	cg00245075	-0.95872
FUT6	cg00245075	-0.907121
SEMA5A	cg00245075	-0.900929
AQP11	cg00245075	-0.952528
PLD1	cg00245075	-0.917441
SLC23A3	cg00245075	-0.900929
CCL14-CCL15	cg00245075	-0.908194
HECW1	cg00245075	-0.927761
GYPA	cg00245075	-0.931319
CIDEB	cg00245075	-0.913313
TM4SF5	cg00245075	-0.912458
DENND5B	cg00245075	-0.905057
SLC28A1	cg00245075	-0.900929
NEK6	cg00245075	-0.900929
C6	cg00245075	-0.907121
LRRC55	cg00245075	-0.905057
ACE2	cg00245075	-0.907121
MAP7D2	cg00245075	-0.913313
SLC25A42	cg00245075	-0.927761
ALDH3B1	cg00245075	-0.913313
APOC2	cg00245075	-0.917914
NGEF	cg00245075	-0.900929
L3MBTL4	cg00245075	-0.900929
DOK6	cg00245075	-0.915377
DACH1	cg00245075	-0.940144
SLC6A13	cg00245075	-0.900929
OSTBETA	cg00245075	-0.905057
CAMK2A	cg00245075	-0.900929
ENPEP	cg00245075	-0.917441
FLT3	cg00245075	-0.901394
AMOTL1	cg00245075	-0.913313
CDHR5	cg00245075	-0.913313
C14orf73	cg00245075	-0.902993
CDK5R1	cg00245075	-0.909185
EFCAB4B	cg00245075	-0.902993
TMEM150B	cg00245075	-0.900362
PLXNC1	cg00245075	-0.913313
CXorf21	cg00245075	-0.900929
CACHD1	cg00245075	-0.921569
C19orf69	cg00245075	-0.926175
CRHBP	cg00245075	-0.900929
CD4	cg00245075	-0.917441
ENPP7	cg00245075	-0.905524
GIPC2	cg00245075	-0.905057
SLC2A2	cg00245075	-0.911249
TSEN34	cg00245885	-0.915377
MGAT1	cg00246451	-0.902993
LSM2	cg00246451	-0.909185
TMED3	cg00246451	-0.944272
XPNPEP2	cg00248713	-0.915377
PRAP1	cg00248713	-0.900362
SLC36A2	cg00248713	-0.93237
SLC23A1	cg00248713	-0.921569
SLC17A1	cg00248713	-0.909185
SLC17A3	cg00248713	-0.909185
SLC22A12	cg00248713	-0.907121
PAH	cg00248713	-0.900929
FABP1	cg00248713	-0.902993
SUSD2	cg00248713	-0.900929
SLC22A6	cg00248713	-0.936017
SLC22A8	cg00248713	-0.933953
SLC5A12	cg00248713	-0.902993
SLC34A1	cg00248713	-0.923633
AFM	cg00248713	-0.93466
PLG	cg00248713	-0.919505
SLC6A19	cg00248713	-0.911249
SLC13A3	cg00248713	-0.917441
CLIC3	cg00249503	-0.900929
GPR126	cg00249503	-0.919505
PIGR	cg00249503	-0.902993
GALNT10	cg00249503	-0.919505
ZNF683	cg00249503	-0.908622
LOC96610	cg00250123	-0.913313
NCF1	cg00250123	-0.917441
KCNA3	cg00250123	-0.907121
IRF4	cg00250123	-0.919505
FCRL5	cg00250123	-0.907121
ADAM6	cg00250123	-0.925697
CD1E	cg00250123	-0.902993
IGJ	cg00250123	-0.905057
SFXN3	cg00250805	-0.905057
CD69	cg00251678	-0.913313
SERPIND1	cg00252032	-0.917441
LOC650368	cg00252934	-0.900929
ASPHD1	cg00254556	-0.917441
B3GNT4	cg00254556	-0.902993
VSIG8	cg00254556	-0.913313
SH3KBP1	cg00254556	-0.936017
SLC22A18AS	cg00254556	-0.905057
SEZ6L2	cg00254556	-0.925697
JAKMIP2	cg00254556	-0.929681
NDC80	cg00257271	-0.907121
BMP2	cg00257271	-0.921569
CNR1	cg00257271	-0.93808
AOX1	cg00257271	-0.915377
MAF	cg00257271	-0.905057
WFDC1	cg00257271	-0.911249
C6orf186	cg00257271	-0.902993
ECM2	cg00257271	-0.925697
HTRA1	cg00257271	-0.900929
PROS1	cg00257271	-0.915377
ABCB5	cg00257271	-0.937626
COL8A1	cg00257271	-0.93808
ARHGAP10	cg00257271	-0.900929
CDKN2C	cg00257271	-0.923633
CALD1	cg00257271	-0.900929
MICAL2	cg00257271	-0.911249
SPARC	cg00257271	-0.946336
MASP1	cg00257271	-0.921569
FAM26E	cg00257271	-0.921569
INHBE	cg00257271	-0.900929
CCDC80	cg00257271	-0.913313
CLIC3	cg00258316	-0.917441
NRXN2	cg00258316	-0.900929
ABLIM3	cg00258316	-0.919505
GPC6	cg00258316	-0.923633
LOC645166	cg00258316	-0.936017
SCN1B	cg00258316	-0.907121
FGFR4	cg00258316	-0.929825
MTMR11	cg00258316	-0.902993
TMEM98	cg00258316	-0.917441
ARHGAP15	cg00258316	-0.911249
MASP1	cg00258316	-0.919505
ANG	cg00258316	-0.905057
LOC654342	cg00258316	-0.942208
AVPR2	cg00259234	-0.940144
GCNT3	cg00259234	-0.900929
C3orf55	cg00259234	-0.923633
SFRS9	cg00259234	-0.917441
B3GNT3	cg00259234	-0.915377
ZDHHC3	cg00259234	-0.909185
CCDC42B	cg00259234	-0.902993
MFSD6L	cg00259234	-0.900929
CLDN8	cg00259234	-0.913313
IRF5	cg00259234	-0.93808
DHCR24	cg00259234	-0.919505
HPRT1	cg00259234	-0.911249
RAB25	cg00259234	-0.915377
BAG1	cg00259234	-0.944272
SLPI	cg00259234	-0.905057
MAPK13	cg00259234	-0.902993
EEF1E1	cg00259234	-0.909185
PLLP	cg00259234	-0.944272
GSTP1	cg00259234	-0.913313
AP1M2	cg00259234	-0.925697
SLC35A2	cg00259234	-0.925697
ARL4D	cg00259234	-0.907121
UNC119	cg00259234	-0.923633
C1orf93	cg00259234	-0.905057
SEMA4A	cg00259234	-0.923633
SCCPDH	cg00259234	-0.909185
CAPN1	cg00259234	-0.919505
GRHL3	cg00259234	-0.909185
TSPAN17	cg00259234	-0.902993
IKZF3	cg00260937	-0.900929
CD44	cg00265826	-0.902993
REN	cg00266592	-0.900929
TRIM54	cg00266592	-0.907589
DISC1	cg00268086	-0.905057
TGFBR2	cg00268086	-0.925697
BEGAIN	cg00268086	-0.900929
CFH	cg00268086	-0.929825
GIMAP2	cg00268086	-0.905057
IRAK3	cg00268086	-0.909185
MYO3A	cg00268744	-0.900929
UPK1B	cg00268744	-0.907121
TMEM132E	cg00268744	-0.905057
C1orf54	cg00268744	-0.902993
IL6R	cg00268744	-0.911249
NT5E	cg00268744	-0.927761
NRXN2	cg00268744	-0.933953
FCAMR	cg00268744	-0.909185
HSPB8	cg00268744	-0.911249
MAP4K4	cg00268744	-0.933953
SULF2	cg00268744	-0.964912
ABCB4	cg00268744	-0.911249
NOP16	cg00268744	-0.911249
LOC100129034	cg00268744	-0.950464
NEK6	cg00268744	-0.936017
NTNG1	cg00268744	-0.946336
SLC22A9	cg00268744	-0.900836
C4A	cg00268744	-0.911249
CDH22	cg00268744	-0.933953
ALDH3B1	cg00268744	-0.909185
GALNT5	cg00268744	-0.903459
SLC34A1	cg00268744	-0.905057
TNFRSF9	cg00268744	-0.900362
AMOTL1	cg00268744	-0.925697
SEMA6A	cg00268744	-0.931889
OR51E2	cg00268744	-0.919505
DGKG	cg00268744	-0.925697
UBE2E2	cg00268744	-0.902993
CARD10	cg00268744	-0.929825
SLC2A2	cg00268744	-0.900929
SLC25A13	cg00269659	-0.907121
CG030	cg00278359	-0.913313
DLK1	cg00278392	-0.93237
TBXA2R	cg00278392	-0.907121
C1orf38	cg00282706	-0.936017
CMTM7	cg00282706	-0.909185
LRRTM1	cg00283524	-0.909185
ITGB1BP3	cg00283524	-0.909245
PRAP1	cg00283524	-0.900362
AKR1B10	cg00283524	-0.940144
SLC17A2	cg00283524	-0.906884
SLC17A3	cg00283524	-0.907121
GPR126	cg00283524	-0.907121
IL6R	cg00283524	-0.911249
NT5E	cg00283524	-0.931889
FRMD5	cg00283524	-0.921569
NRXN2	cg00283524	-0.929825
GPRC6A	cg00283524	-0.904921
SERPINB7	cg00283524	-0.903459
FCAMR	cg00283524	-0.925697
CUBN	cg00283524	-0.905057
ALDH1B1	cg00283524	-0.913313
ACP5	cg00283524	-0.921569
PLCE1	cg00283524	-0.900929
FGFR4	cg00283524	-0.907121
PRRX2	cg00283524	-0.905057
EMB	cg00283524	-0.927761
SH3KBP1	cg00283524	-0.907121
AMN	cg00283524	-0.913313
NHS	cg00283524	-0.907121
TM4SF5	cg00283524	-0.914544
SLC28A1	cg00283524	-0.900929
LOC100129034	cg00283524	-0.909185
NEK6	cg00283524	-0.911249
NPY2R	cg00283524	-0.901827
ACE2	cg00283524	-0.905057
PDGFC	cg00283524	-0.909185
ALDH3B1	cg00283524	-0.940144
METTL7B	cg00283524	-0.925697
GALNT5	cg00283524	-0.905524
APOC2	cg00283524	-0.943728
NGEF	cg00283524	-0.900929
ZNF488	cg00283524	-0.931889
AMOTL1	cg00283524	-0.915377
SLC8A1	cg00283524	-0.931889
PIP4K2A	cg00283524	-0.902993
EFCAB4B	cg00283524	-0.902993
PLXNC1	cg00283524	-0.933953
SLC6A19	cg00283524	-0.905057
ITGAM	cg00286909	-0.921569
NRXN1	cg00286909	-0.915377
ZNF831	cg00286909	-0.93808
CD200R1	cg00286909	-0.942208
KCNAB1	cg00286909	-0.900929
NRXN2	cg00286909	-0.900929
GTDC1	cg00286909	-0.9484
ADAM12	cg00286909	-0.900929
RHOH	cg00286909	-0.902993
KCNA3	cg00286909	-0.911249
PARP15	cg00286909	-0.901394
PTPRC	cg00286909	-0.93808
P2RY10	cg00286909	-0.907121
TTLL7	cg00286909	-0.925697
EMB	cg00286909	-0.921569
PDE3A	cg00286909	-0.952528
SUSD5	cg00286909	-0.913313
NEGR1	cg00286909	-0.911249
SLAMF7	cg00286909	-0.917441
F13A1	cg00286909	-0.919505
DOCK2	cg00286909	-0.913313
LOC100233209	cg00286909	-0.915377
GFRA1	cg00286909	-0.900929
FGF13	cg00286909	-0.931889
C1QTNF2	cg00286909	-0.905057
SLC9A9	cg00286909	-0.946336
CD84	cg00286909	-0.911249
C6	cg00286909	-0.942208
ARHGAP15	cg00286909	-0.900929
PRKG1	cg00286909	-0.909185
SAMHD1	cg00286909	-0.923633
MGC29506	cg00286909	-0.902993
MRC1	cg00286909	-0.911249
S100B	cg00286909	-0.905057
IL17B	cg00286909	-0.951988
TAGAP	cg00286909	-0.919505
ST8SIA4	cg00286909	-0.902993
ITSN1	cg00286909	-0.909185
THEMIS	cg00286909	-0.902993
CYTIP	cg00286909	-0.909185
SLC24A3	cg00286909	-0.927761
CD180	cg00286909	-0.913313
CNTN1	cg00286909	-0.911249
MS4A4A	cg00286909	-0.900929
FGD2	cg00286909	-0.911249
FEZ1	cg00286909	-0.900929
IGJ	cg00286909	-0.917441
CXorf21	cg00286909	-0.936017
CD96	cg00286909	-0.905057
CLEC10A	cg00286909	-0.905057
REEP1	cg00286909	-0.917441
DEF6	cg00287536	-0.913784
DLEU7	cg00287536	-0.91064
C3orf66	cg00289503	-0.913313
EPCAM	cg00289503	-0.921569
SLC45A1	cg00290373	-0.909185
ADRBK2	cg00291366	-0.915377
POU2AF1	cg00291366	-0.917441
ABCA10	cg00291366	-0.909185
CGREF1	cg00291366	-0.911249
ZNF189	cg00291366	-0.905057
FCRL5	cg00291366	-0.925697
MGC29506	cg00291366	-0.907121
USP31	cg00291366	-0.921569
AMPD1	cg00291366	-0.938779
ADAM6	cg00291366	-0.902993
IGJ	cg00291366	-0.911249
NHS	cg00292312	-0.905057
DLGAP1	cg00293381	-0.905057
SVIL	cg00293381	-0.909185
DNAJC13	cg00293381	-0.902993
KIF18B	cg00293626	-0.900929
GAL3ST2	cg00293660	-0.935886
GLB1L3	cg00293660	-0.91032
IL6ST	cg00294109	-0.913313
SLC23A1	cg00294109	-0.900929
ADRBK2	cg00294109	-0.909185
RAP2A	cg00294109	-0.902993
TTLL7	cg00294109	-0.900929
[truncated: 291,783+ more rows]

## Sheet: Total_number_of_correlations_pe
Condition	Segment	Range	Number correlations
Aging KIRP hyper	1	1 to 0.9	27309
Aging KIRP hyper	2	0.9 to 0.8	642331
Aging KIRP hyper	3	0.8 to 0.7	2697195
Aging KIRP hyper	4	0.7 to 0.6	5880318
Aging KIRP hyper	5	0.6 to 0.5	10344427
Aging KIRP hyper	6	0.5 to 0.4	15458633
Aging KIRP hyper	7	0.4 to 0.3	22575480
Aging KIRP hyper	8	0.3 to 0.2	28192410
Aging KIRP hyper	9	0.2 to 0.1	33865232
Aging KIRP hyper	10	0.1 to 0.0	36198031
Aging KIRP hyper	11	0.0 to -0.1	36006251
Aging KIRP hyper	12	-0.1 to -0.2	33522824
Aging KIRP hyper	13	-0.2 to -0.3	27809913
Aging KIRP hyper	14	-0.3 to -0.4	22288349
Aging KIRP hyper	15	-0.4 to -0.5	15279425
Aging KIRP hyper	16	-0.5 to -0.6	10343109
Aging KIRP hyper	17	-0.6 to -0.7	6126029
Aging KIRP hyper	18	-0.7 to -0.8	3030455
Aging KIRP hyper	19	-0.8 to -0.9	804723
Aging KIRP hyper	20	-0.9 to -1	44054
Aging KIRP hyper	Total	1 to -1	311136498
Aging KIRP hypo	1	1 to 0.9	16091
Aging KIRP hypo	2	0.9 to 0.8	247327
Aging KIRP hypo	3	0.8 to 0.7	868391
Aging KIRP hypo	4	0.7 to 0.6	1720405
Aging KIRP hypo	5	0.6 to 0.5	2823843
Aging KIRP hypo	6	0.5 to 0.4	3942730
Aging KIRP hypo	7	0.4 to 0.3	5396310
Aging KIRP hypo	8	0.3 to 0.2	6386502
Aging KIRP hypo	9	0.2 to 0.1	7390823
Aging KIRP hypo	10	0.1 to 0.0	7735075
Aging KIRP hypo	11	0.0 to -0.1	7708167
Aging KIRP hypo	12	-0.1 to -0.2	7350417
Aging KIRP hypo	13	-0.2 to -0.3	6345971
Aging KIRP hypo	14	-0.3 to -0.4	5394022
Aging KIRP hypo	15	-0.4 to -0.5	3918459
Aging KIRP hypo	16	-0.5 to -0.6	2783430
Aging KIRP hypo	17	-0.6 to -0.7	1663549
Aging KIRP hypo	18	-0.7 to -0.8	799365
Aging KIRP hypo	19	-0.8 to -0.9	205853
Aging KIRP hypo	20	-0.9 to -1	11078
Aging KIRP hypo	Total	1 to -1	72707808
Cancer KIRP hyper	1	1 to 0.9	194693
Cancer KIRP hyper	2	0.9 to 0.8	3464315
Cancer KIRP hyper	3	0.8 to 0.7	12081705
Cancer KIRP hyper	4	0.7 to 0.6	24365781
Cancer KIRP hyper	5	0.6 to 0.5	41867029
Cancer KIRP hyper	6	0.5 to 0.4	62336507
Cancer KIRP hyper	7	0.4 to 0.3	91018430
Cancer KIRP hyper	8	0.3 to 0.2	112411214
Cancer KIRP hyper	9	0.2 to 0.1	134031911
Cancer KIRP hyper	10	0.1 to 0.0	143045068
Cancer KIRP hyper	11	0.0 to -0.1	142557184
Cancer KIRP hyper	12	-0.1 to -0.2	133685457
Cancer KIRP hyper	13	-0.2 to -0.3	112122606
Cancer KIRP hyper	14	-0.3 to -0.4	90852728
Cancer KIRP hyper	15	-0.4 to -0.5	63270413
Cancer KIRP hyper	16	-0.5 to -0.6	43022945
Cancer KIRP hyper	17	-0.6 to -0.7	25009188
Cancer KIRP hyper	18	-0.7 to -0.8	11706967
Cancer KIRP hyper	19	-0.8 to -0.9	2859776
Cancer KIRP hyper	20	-0.9 to -1	145013
Cancer KIRP hyper	Total	1 to -1	1250048930
Cancer KIRP hypo	1	1 to 0.9	119554
Cancer KIRP hypo	2	0.9 to 0.8	2605274
Cancer KIRP hypo	3	0.8 to 0.7	11756873
Cancer KIRP hypo	4	0.7 to 0.6	26809716
Cancer KIRP hypo	5	0.6 to 0.5	47329396
Cancer KIRP hypo	6	0.5 to 0.4	69394264
Cancer KIRP hypo	7	0.4 to 0.3	98504481
Cancer KIRP hypo	8	0.3 to 0.2	120546386
Cancer KIRP hypo	9	0.2 to 0.1	142996593
Cancer KIRP hypo	10	0.1 to 0.0	151729202
Cancer KIRP hypo	11	0.0 to -0.1	151116793
Cancer KIRP hypo	12	-0.1 to -0.2	141531650
Cancer KIRP hypo	13	-0.2 to -0.3	118477279
Cancer KIRP hypo	14	-0.3 to -0.4	96324384
Cancer KIRP hypo	15	-0.4 to -0.5	66141761
Cancer KIRP hypo	16	-0.5 to -0.6	44797889
Cancer KIRP hypo	17	-0.6 to -0.7	26065840
Cancer KIRP hypo	18	-0.7 to -0.8	12502619
Cancer KIRP hypo	19	-0.8 to -0.9	3227816
Cancer KIRP hypo	20	-0.9 to -1	174228
Cancer KIRP hypo	Total	1 to -1	1332151998
